# Supplementary material for: Differential isoform expression and alternative splicing in sex determination in mice
Source: BMC Genomics. 2019 Mar 12;20:202. doi: 10.1186/s12864-019-5572-x (PMC6419433; doi:10.1186/s12864-019-5572-x)
Supplement: Supplementary file 2 — Quantification and differential expression analysis at the gene and isoform level. Normalized FPKM of the expression values are provided in Tab (A) for each gene and Tab (C) for each isoform with detectable expression (expected counts > 0) along with GRCm38.p6 annotations. A graphing tool for easy visualization of gene expression (Tab. B) or isoform (Tab. D) in E11 and E12 XX and XY fetal gonads. To generate an expression graph for any chosen gene, the gene symbol is typed or pasted into cell A2 of Tab (B) or the transcript ID into cell A2 of Tab (D). (XLSX 27004 kb) [file 12864_2019_5572_MOESM2_ESM.xlsx]

## Sheet: (A). Mice_gene_counts
GeneID	Gene name	Chr	Gene Description	M11-1	M11-2	F11-1	F11-2	F11-3	M12-1	M12-2	F12-1	F12-2
ENSMUSG00000000001	Gnai3	3	guanine nucleotide binding protein (G protein), alpha inhibiting 3 [Source:MGI Symbol;Acc:MGI:95773]	10768.3	10784.2	11660.4	9273.2	10365.5	10995.4	9235.05	9489.29	9754.8
ENSMUSG00000000003	Pbsn	X	probasin [Source:MGI Symbol;Acc:MGI:1860484]	0	0.932001	0	0.998085	2.16602	1.0441	0	3.05024	1.90226
ENSMUSG00000000028	Cdc45	16	cell division cycle 45 [Source:MGI Symbol;Acc:MGI:1338073]	1688.7	1588.13	1569.78	1187.72	1228.13	2211.39	2257.35	2229.72	1940.31
ENSMUSG00000000031	H19	7	H19, imprinted maternally expressed transcript [Source:MGI Symbol;Acc:MGI:95891]	15757.8	17126.5	11194.5	10924	9827.22	4710.96	4034.21	10807	7140.14
ENSMUSG00000000037	Scml2	X	Scm polycomb group protein like 2 [Source:MGI Symbol;Acc:MGI:1340042]	267.497	354.16	307.151	284.454	302.16	1046.18	732.27	1034.03	1106.17
ENSMUSG00000000049	Apoh	11	apolipoprotein H [Source:MGI Symbol;Acc:MGI:88058]	50.0281	59.6481	47.254	35.931	43.3204	33.4111	39.4003	45.7536	34.2407
ENSMUSG00000000056	Narf	11	nuclear prelamin A recognition factor [Source:MGI Symbol;Acc:MGI:1914858]	2745.42	3642.26	3622.49	3009.22	3254.44	2731.35	2654.24	2315.13	2658.41
ENSMUSG00000000058	Cav2	6	caveolin 2 [Source:MGI Symbol;Acc:MGI:107571]	424.728	462.273	529.245	491.058	455.947	413.462	380.55	260.287	280.584
ENSMUSG00000000078	Klf6	13	Kruppel-like factor 6 [Source:MGI Symbol;Acc:MGI:1346318]	1592.73	1668.28	1561.27	1537.05	1453.4	1706.05	1460.7	1189.59	1051.95
ENSMUSG00000000085	Scmh1	4	sex comb on midleg homolog 1 [Source:MGI Symbol;Acc:MGI:1352762]	1992.95	2360.76	2216.21	1975.21	1770.72	1718.58	1802.81	3853.47	3296.62
ENSMUSG00000000088	Cox5a	9	cytochrome c oxidase subunit Va [Source:MGI Symbol;Acc:MGI:88474]	4888.46	4343.13	4158.35	3687.92	3410.4	6296.94	5768.79	7018.6	5400.52
ENSMUSG00000000093	Tbx2	11	T-box 2 [Source:MGI Symbol;Acc:MGI:98494]	4500.48	5838.05	4326.58	4034.26	4066.7	13010.5	12929.1	4766.51	4940.18
ENSMUSG00000000094	Tbx4	11	T-box 4 [Source:MGI Symbol;Acc:MGI:102556]	126.602	152.848	213.588	141.728	102.886	638.987	816.836	1737.62	1684.45
ENSMUSG00000000103	Zfy2	Y	zinc finger protein 2, Y-linked [Source:MGI Symbol;Acc:MGI:99213]	2.04196	7.45601	0	0	0	8.35276	11.5318	0	0
ENSMUSG00000000120	Ngfr	11	nerve growth factor receptor (TNFR superfamily, member 16) [Source:MGI Symbol;Acc:MGI:97323]	534.994	536.833	434.737	382.266	373.638	1877.28	1424.18	1013.7	841.751
ENSMUSG00000000125	Wnt3	11	wingless-type MMTV integration site family, member 3 [Source:MGI Symbol;Acc:MGI:98955]	7.14687	16.776	13.2311	6.98659	10.8301	202.555	297.905	40.6698	48.5077
ENSMUSG00000000126	Wnt9a	11	wingless-type MMTV integration site family, member 9A [Source:MGI Symbol;Acc:MGI:2446084]	314.462	444.565	361.021	357.314	345.48	141.997	115.318	1128.59	1037.68
ENSMUSG00000000127	Fer	17	fer (fms/fps related) protein kinase [Source:MGI Symbol;Acc:MGI:105917]	1392.62	1426.89	1416.67	1385.34	1385.17	1458.6	1330	1679.66	1684.45
ENSMUSG00000000131	Xpo6	7	exportin 6 [Source:MGI Symbol;Acc:MGI:2429950]	6109.55	5766.29	7191.11	6119.26	6303.11	7251.24	8199.11	9627.57	10489.1
ENSMUSG00000000134	Tfe3	X	transcription factor E3 [Source:MGI Symbol;Acc:MGI:98511]	1826.54	1785.71	1909.06	1726.69	1529.21	1844.92	1976.74	3166.15	3101.64
ENSMUSG00000000142	Axin2	11	axin 2 [Source:MGI Symbol;Acc:MGI:1270862]	383.889	671.041	532.08	451.134	361.725	242.23	365.174	843.899	1257.4
ENSMUSG00000000148	Brat1	5	BRCA1-associated ATM activator 1 [Source:MGI Symbol;Acc:MGI:1891679]	1338.51	1573.22	1447.86	1323.46	1222.72	1518.12	1711.51	1728.47	1670.19
ENSMUSG00000000149	Gna12	5	guanine nucleotide binding protein, alpha 12 [Source:MGI Symbol;Acc:MGI:95767]	7996.32	8178.31	8045.46	6763.02	6874.94	12160.6	11352.1	8242.76	8654.34
ENSMUSG00000000154	Slc22a18	7	solute carrier family 22 (organic cation transporter), member 18 [Source:MGI Symbol;Acc:MGI:1336884]	44.9232	49.3961	45.3638	41.9196	34.6563	11.4851	16.3367	190.132	147.425
ENSMUSG00000000157	Itgb2l	16	integrin beta 2-like [Source:MGI Symbol;Acc:MGI:1277979]	5.10491	6.52401	7.56064	7.98468	14.0791	6.26457	1.92197	1.01675	4.75566
ENSMUSG00000000159	Igsf5	16	immunoglobulin superfamily, member 5 [Source:MGI Symbol;Acc:MGI:1919308]	67.3847	107.18	79.3867	75.8544	64.9805	11.4851	10.5708	3.05024	5.70679
ENSMUSG00000000167	Pih1d2	9	PIH1 domain containing 2 [Source:MGI Symbol;Acc:MGI:1919864]	81.6785	109.976	88.8375	91.8238	97.4708	111.718	116.279	69.1387	72.286
ENSMUSG00000000168	Dlat	9	dihydrolipoamide S-acetyltransferase (E2 component of pyruvate dehydrogenase complex) [Source:MGI Symbol;Acc:MGI:2385311]	2866.91	3119.41	3144.28	2621.97	2828.82	4497.96	4776.09	4913.93	4912.59
ENSMUSG00000000171	Sdhd	9	succinate dehydrogenase complex, subunit D, integral membrane protein [Source:MGI Symbol;Acc:MGI:1914175]	5807.34	5857.63	4686.65	4158.02	4138.18	6204.02	5294.06	5612.44	4814.63
ENSMUSG00000000182	Fgf23	6	fibroblast growth factor 23 [Source:MGI Symbol;Acc:MGI:1891427]	0	0	2.83524	1.99617	1.08301	2.08819	2.88295	2.03349	0.951131
ENSMUSG00000000183	Fgf6	6	fibroblast growth factor 6 [Source:MGI Symbol;Acc:MGI:95520]	4.08392	3.728	0.94508	3.99234	1.08301	5.22048	1.92197	6.10048	0
ENSMUSG00000000184	Ccnd2	6	cyclin D2 [Source:MGI Symbol;Acc:MGI:88314]	17888.6	10541.9	12635.7	12224.5	12133	9664.15	8072.26	7653.05	6842.44
ENSMUSG00000000194	Gpr107	2	G protein-coupled receptor 107 [Source:MGI Symbol;Acc:MGI:2139054]	2051.15	2253.58	2557.39	2355.48	2365.29	2066.27	2342.88	2244.98	2295.08
ENSMUSG00000000197	Nalcn	14	sodium leak channel, non-selective [Source:MGI Symbol;Acc:MGI:2444306]	31.6504	39.144	82.2219	91.8238	96.3878	16.7055	21.1416	50.8373	45.6543
ENSMUSG00000000202	Btbd17	11	BTB (POZ) domain containing 17 [Source:MGI Symbol;Acc:MGI:1919264]	46.9651	58.7161	25.5172	18.9636	22.7432	29.2347	13.4538	39.6531	23.7783
ENSMUSG00000000204	Slfn4	11	schlafen 4 [Source:MGI Symbol;Acc:MGI:1329010]	2.04196	10.252	22.6819	14.9713	24.9092	8.35276	7.68787	5.08373	8.56018
ENSMUSG00000000214	Th	7	tyrosine hydroxylase [Source:MGI Symbol;Acc:MGI:98735]	676.91	20.504	455.528	592.862	631.394	8.35276	3.84394	17.2847	17.1204
ENSMUSG00000000215	Ins2	7	insulin II [Source:MGI Symbol;Acc:MGI:96573]	4.08392	4.66001	4.7254	6.98659	9.74708	9.39686	7.68787	21.3517	15.2181
ENSMUSG00000000216	Scnn1g	7	sodium channel, nonvoltage-gated 1 gamma [Source:MGI Symbol;Acc:MGI:104695]	154.168	234.864	165.389	163.686	125.629	4.17638	8.64885	10.1675	9.51131
ENSMUSG00000000223	Drp2	X	dystrophin related protein 2 [Source:MGI Symbol;Acc:MGI:107432]	458.42	773.561	654.94	691.673	580.493	256.848	236.402	1784.39	1661.63
ENSMUSG00000000244	Tspan32	7	tetraspanin 32 [Source:MGI Symbol;Acc:MGI:1350360]	86.7834	150.984	132.311	97.8123	94.2218	604.531	600.615	126.077	114.136
ENSMUSG00000000247	Lhx2	2	LIM homeobox protein 2 [Source:MGI Symbol;Acc:MGI:96785]	417.581	23.3	488.606	190.634	244.76	50.1166	36.5174	87.4402	82.7484
ENSMUSG00000000248	Clec2g	6	C-type lectin domain family 2, member g [Source:MGI Symbol;Acc:MGI:1918059]	1.02098	3.728	2.83524	18.9636	14.0791	9.39686	14.4148	8.13397	7.60905
ENSMUSG00000000253	Gmpr	13	guanosine monophosphate reductase [Source:MGI Symbol;Acc:MGI:1913605]	615.652	906.837	627.533	563.918	505.765	3671.04	3008.84	1147.91	1030.08
ENSMUSG00000000263	Glra1	11	glycine receptor, alpha 1 subunit [Source:MGI Symbol;Acc:MGI:95747]	14.2937	14.912	23.627	14.9713	29.2412	5.22048	8.64885	27.4521	37.0941
ENSMUSG00000000266	Mid2	X	midline 2 [Source:MGI Symbol;Acc:MGI:1344333]	188.881	216.224	278.799	262.496	318.405	172.276	204.69	128.11	151.23
ENSMUSG00000000275	Trim25	11	tripartite motif-containing 25 [Source:MGI Symbol;Acc:MGI:102749]	635.05	850.917	949.805	907.259	825.253	1240.39	1662.5	1742.7	2200.92
ENSMUSG00000000276	Dgke	11	diacylglycerol kinase, epsilon [Source:MGI Symbol;Acc:MGI:1889276]	273.623	258.164	281.634	311.402	343.314	696.412	804.343	576.495	575.434
ENSMUSG00000000278	Scpep1	11	serine carboxypeptidase 1 [Source:MGI Symbol;Acc:MGI:1921867]	3654.09	3845.44	3576.18	3087.08	2836.4	2114.29	2049.78	3442.7	3119.71
ENSMUSG00000000282	Mnt	11	max binding protein [Source:MGI Symbol;Acc:MGI:109150]	587.064	667.313	669.117	635.78	546.92	395.712	539.112	610.048	509.806
ENSMUSG00000000290	Itgb2	10	integrin beta 2 [Source:MGI Symbol;Acc:MGI:96611]	73.5106	69.9001	91.6727	72.8602	74.7276	36.5433	23.0636	28.4689	30.4362
ENSMUSG00000000295	Hddc2	10	HD domain containing 2 [Source:MGI Symbol;Acc:MGI:1916942]	1113.89	1073.67	927.123	924.226	827.419	1067.07	984.047	949.641	806.559
ENSMUSG00000000296	Tpd52l1	10	tumor protein D52-like 1 [Source:MGI Symbol;Acc:MGI:1298386]	944.407	1132.38	748.503	679.696	726.699	2739.71	2055.54	673.086	642.014
ENSMUSG00000000301	Pemt	11	phosphatidylethanolamine N-methyltransferase [Source:MGI Symbol;Acc:MGI:104535]	108.224	92.2681	81.2769	79.8468	75.8106	129.468	123.967	165.73	141.719
ENSMUSG00000000303	Cdh1	8	cadherin 1 [Source:MGI Symbol;Acc:MGI:88354]	906.631	1751.23	2479.89	1836.48	1593.11	951.171	1689.41	1793.54	2082.03
ENSMUSG00000000305	Cdh4	2	cadherin 4 [Source:MGI Symbol;Acc:MGI:99218]	351.217	230.204	235.325	257.506	203.606	467.755	335.383	159.629	138.865
ENSMUSG00000000308	Ckmt1	2	creatine kinase, mitochondrial 1, ubiquitous [Source:MGI Symbol;Acc:MGI:99441]	35.7343	36.348	31.1876	40.9215	36.8223	22.9701	31.7125	26.4354	12.3647
ENSMUSG00000000317	Bcl6b	11	B cell CLL/lymphoma 6, member B [Source:MGI Symbol;Acc:MGI:1278332]	642.197	602.073	696.524	664.724	653.054	567.988	558.332	309.091	430.862
ENSMUSG00000000318	Clec10a	11	C-type lectin domain family 10, member A [Source:MGI Symbol;Acc:MGI:96975]	7.14687	12.116	9.4508	8.98276	4.33204	8.35276	8.64885	4.06698	4.75566
ENSMUSG00000000320	Alox12	11	arachidonate 12-lipoxygenase [Source:MGI Symbol;Acc:MGI:87998]	220.532	117.432	224.929	206.604	207.938	156.614	121.084	111.842	125.549
ENSMUSG00000000325	Arvcf	16	armadillo repeat gene deleted in velocardiofacial syndrome [Source:MGI Symbol;Acc:MGI:109620]	2415.64	2426	2527.14	2155.86	2001.4	1786.45	2099.75	3931.76	3754.12
ENSMUSG00000000326	Comt	16	catechol-O-methyltransferase [Source:MGI Symbol;Acc:MGI:88470]	1430.39	1685.99	1322.17	1347.41	1194.56	1273.8	1174.32	1728.47	1574.12
ENSMUSG00000000339	Rtca	3	RNA 3'-terminal phosphate cyclase [Source:MGI Symbol;Acc:MGI:1913618]	1733.63	1645.91	1531.97	1274.55	1329.94	1979.61	1784.55	2104.66	1684.45
ENSMUSG00000000340	Dbt	3	dihydrolipoamide branched chain transacylase E2 [Source:MGI Symbol;Acc:MGI:105386]	907.652	1026.13	958.311	858.353	937.886	975.185	782.241	796.112	749.491
ENSMUSG00000000346	Dazap2	15	DAZ associated protein 2 [Source:MGI Symbol;Acc:MGI:1344344]	6356.63	6997.46	6013.54	4989.42	5282.92	5749.83	4691.52	5588.04	5041
ENSMUSG00000000355	Mcts1	X	malignant T cell amplified sequence 1 [Source:MGI Symbol;Acc:MGI:1916245]	969.932	932.001	816.549	729.6	780.85	840.497	634.249	766.627	700.984
ENSMUSG00000000359	Rem1	2	rad and gem related GTP binding protein 1 [Source:MGI Symbol;Acc:MGI:1097696]	209.301	309.424	179.565	181.651	137.542	330.978	284.451	136.244	167.399
ENSMUSG00000000365	Rnf17	14	ring finger protein 17 [Source:MGI Symbol;Acc:MGI:1353419]	245.035	324.336	368.581	322.381	297.827	1339.57	1362.67	2193.12	2246.57
ENSMUSG00000000374	Trappc10	10	trafficking protein particle complex 10 [Source:MGI Symbol;Acc:MGI:1336209]	984.226	848.121	816.549	753.554	940.052	778.895	751.489	652.751	1043.39
ENSMUSG00000000378	Ccm2	11	cerebral cavernous malformation 2 [Source:MGI Symbol;Acc:MGI:2384924]	2569.81	2727.97	2335.29	2216.75	2174.68	2877.53	2906.98	2919.08	2737.36
ENSMUSG00000000381	Wap	11	whey acidic protein [Source:MGI Symbol;Acc:MGI:98943]	0	0.932001	0	1.99617	0	3.13229	2.88295	1.01675	0
ENSMUSG00000000384	Tbrg4	11	transforming growth factor beta regulated gene 4 [Source:MGI Symbol;Acc:MGI:1100868]	836.183	936.661	537.75	634.782	540.422	941.774	971.555	1130.62	961.594
ENSMUSG00000000385	Tmprss2	16	transmembrane protease, serine 2 [Source:MGI Symbol;Acc:MGI:1354381]	395.12	756.785	408.274	360.309	307.575	16.7055	7.68787	15.2512	12.3647
ENSMUSG00000000386	Mx1	16	MX dynamin-like GTPase 1 [Source:MGI Symbol;Acc:MGI:97243]	1.02098	7.45601	5.67048	9.98085	11.9131	7.30867	4.80492	9.15072	2.85339
ENSMUSG00000000392	Fap	2	fibroblast activation protein [Source:MGI Symbol;Acc:MGI:109608]	254.224	431.517	269.348	263.494	266.42	6.26457	38.4394	8.13397	76.0905
ENSMUSG00000000394	Gcg	2	glucagon [Source:MGI Symbol;Acc:MGI:95674]	47.9861	0	42.5286	0.998085	3.24903	3.13229	0.960984	0	0
ENSMUSG00000000399	Ndufa9	6	NADH dehydrogenase (ubiquinone) 1 alpha subcomplex, 9 [Source:MGI Symbol;Acc:MGI:1913358]	4103.32	4092.42	3426.86	3081.09	2985.86	4885.32	4071.69	4701.43	4087.01
ENSMUSG00000000402	Egfl6	X	EGF-like-domain, multiple 6 [Source:MGI Symbol;Acc:MGI:1858599]	256.266	282.396	318.492	270.481	249.092	120.071	182.587	786.962	1194.62
ENSMUSG00000000409	Lck	4	lymphocyte protein tyrosine kinase [Source:MGI Symbol;Acc:MGI:96756]	289.959	291.716	245.721	198.619	216.602	131.556	159.523	371.112	209.249
ENSMUSG00000000411	Tssk3	4	testis-specific serine kinase 3 [Source:MGI Symbol;Acc:MGI:1929914]	3.06294	0	0	1.99617	2.16602	4.17638	3.84394	2.03349	1.90226
ENSMUSG00000000416	Cttnbp2	6	cortactin binding protein 2 [Source:MGI Symbol;Acc:MGI:1353467]	939.303	718.573	1125.59	1270.56	1162.07	283.994	332.5	257.237	259.659
ENSMUSG00000000420	Galnt1	18	polypeptide N-acetylgalactosaminyltransferase 1 [Source:MGI Symbol;Acc:MGI:894693]	6265.76	6491.39	7427.38	6458.61	6842.45	10056.7	9875.07	9175.12	11046.4
ENSMUSG00000000435	Myf5	10	myogenic factor 5 [Source:MGI Symbol;Acc:MGI:97252]	10.2098	2.796	2.83524	1.99617	18.4112	0	3.84394	1.01675	0.951131
ENSMUSG00000000439	Mkrn2	6	makorin, ring finger protein, 2 [Source:MGI Symbol;Acc:MGI:1914277]	3593.85	3505.26	3921.14	3191.87	3423.39	3668.95	3648.86	4321.17	4085.11
ENSMUSG00000000440	Pparg	6	peroxisome proliferator activated receptor gamma [Source:MGI Symbol;Acc:MGI:97747]	35.7343	31.688	48.1991	74.8563	60.6485	18.7937	27.8685	62.0215	77.0416
ENSMUSG00000000441	Raf1	6	v-raf-leukemia viral oncogene 1 [Source:MGI Symbol;Acc:MGI:97847]	5406.09	5314.27	6329.2	5450.54	5496.27	4909.34	5142.22	5571.77	5675.4
ENSMUSG00000000486	Sept1	7	septin 1 [Source:MGI Symbol;Acc:MGI:1858916]	261.371	294.512	171.059	204.607	162.451	152.438	135.499	143.361	155.986
ENSMUSG00000000489	Pdgfb	15	platelet derived growth factor, B polypeptide [Source:MGI Symbol;Acc:MGI:97528]	141.916	137.004	144.597	147.717	116.965	303.832	311.359	160.646	151.23
ENSMUSG00000000530	Acvrl1	15	activin A receptor, type II-like 1 [Source:MGI Symbol;Acc:MGI:1338946]	877.023	637.489	567.048	762.537	716.952	682.839	748.606	501.256	573.532
ENSMUSG00000000531	Grasp	15	GRP1 (general receptor for phosphoinositides 1)-associated scaffold protein [Source:MGI Symbol;Acc:MGI:1860303]	573.791	497.689	566.103	584.878	566.414	1289.46	1208.92	957.775	895.966
ENSMUSG00000000532	Acvr1b	15	activin A receptor, type 1B [Source:MGI Symbol;Acc:MGI:1338944]	265.455	208.768	150.268	173.667	213.353	194.202	138.382	178.947	146.474
ENSMUSG00000000538	Tom1l2	11	target of myb1-like 2 (chicken) [Source:MGI Symbol;Acc:MGI:2443306]	1603.96	1668.28	1841.96	1616.9	1614.77	1540.04	1718.24	1039.11	1265
ENSMUSG00000000544	Gpa33	1	glycoprotein A33 (transmembrane) [Source:MGI Symbol;Acc:MGI:1891703]	32.6714	35.416	29.2975	23.954	25.9922	51.1607	35.5564	101.675	49.4588
ENSMUSG00000000552	Zfp385a	15	zinc finger protein 385A [Source:MGI Symbol;Acc:MGI:1352495]	936.24	757.717	804.263	706.644	686.628	408.241	440.131	495.155	564.021
ENSMUSG00000000555	Itga5	15	integrin alpha 5 (fibronectin receptor alpha) [Source:MGI Symbol;Acc:MGI:96604]	4308.54	3593.8	4395.57	4389.58	4090.53	3499.81	3221.22	2527.63	2906.66
ENSMUSG00000000560	Gabra2	5	gamma-aminobutyric acid (GABA) A receptor, subunit alpha 2 [Source:MGI Symbol;Acc:MGI:95614]	24.5035	36.348	33.0778	53.8966	56.3165	12.5291	16.3367	6.10048	22.8272
ENSMUSG00000000561	Wdr77	3	WD repeat domain 77 [Source:MGI Symbol;Acc:MGI:1917715]	2285.98	2016.85	2178.41	1750.64	1909.34	2552.81	2375.55	2357.83	2492.92
ENSMUSG00000000562	Adora3	3	adenosine A3 receptor [Source:MGI Symbol;Acc:MGI:104847]	0	9.32001	4.7254	9.98085	6.49805	2.08819	0.960984	3.05024	4.75566
ENSMUSG00000000563	Atp5f1	3	ATP synthase, H+ transporting, mitochondrial F0 complex, subunit B1 [Source:MGI Symbol;Acc:MGI:1100495]	10381.3	9754.32	8415.94	7486.63	7662.29	10276	9148.57	9735.34	8611.54
ENSMUSG00000000567	Sox9	11	SRY (sex determining region Y)-box 9 [Source:MGI Symbol;Acc:MGI:98371]	3760.27	3864.08	2870.21	2874.48	3015.1	13478.2	11393.4	320.275	463.201
ENSMUSG00000000568	Hnrnpd	5	heterogeneous nuclear ribonucleoprotein D [Source:MGI Symbol;Acc:MGI:101947]	14634.7	13377.9	16424.5	14373.4	14840.5	13391.6	14003.5	14250.7	13645.9
ENSMUSG00000000579	Dynlt1c	17	dynein light chain Tctex-type 1C [Source:MGI Symbol;Acc:MGI:3807476]	270.56	298.24	268.403	253.513	239.345	375.874	295.983	330.443	293.9
ENSMUSG00000000581	C1d	11	C1D nuclear receptor co-repressor [Source:MGI Symbol;Acc:MGI:1927354]	3725.56	3597.52	2924.08	2525.15	2608.97	3415.24	2847.39	2769.62	2454.87
ENSMUSG00000000594	Gm2a	11	GM2 ganglioside activator protein [Source:MGI Symbol;Acc:MGI:95762]	796.365	1268.45	955.476	986.108	905.396	3943.55	3123.2	2627.27	2586.13
ENSMUSG00000000600	Krit1	5	KRIT1, ankyrin repeat containing [Source:MGI Symbol;Acc:MGI:1930618]	2233.91	2240.53	2529.98	2186.8	2235.33	2063.13	2043.05	2039.59	2035.42
ENSMUSG00000000605	Clcn4	7	chloride channel, voltage-sensitive 4 [Source:MGI Symbol;Acc:MGI:104571]	2104.24	1958.13	1977.11	1874.4	1773.97	1598.51	1483.76	1271.95	1158.48
ENSMUSG00000000606	Vmn2r88	14	vomeronasal 2, receptor 88 [Source:MGI Symbol;Acc:MGI:1316662]	2.04196	2.796	0	9.98085	4.33204	1.0441	0	1.01675	0
ENSMUSG00000000617	Grm6	11	glutamate receptor, metabotropic 6 [Source:MGI Symbol;Acc:MGI:1351343]	4.08392	0.932001	17.9565	19.9617	14.0791	6.26457	10.5708	8.13397	0.951131
ENSMUSG00000000627	Sema4f	6	sema domain, immunoglobulin domain (Ig), TM domain, and short cytoplasmic domain [Source:MGI Symbol;Acc:MGI:1340055]	148.042	157.508	133.256	139.732	119.131	49.0725	40.3613	149.462	164.546
ENSMUSG00000000628	Hk2	6	hexokinase 2 [Source:MGI Symbol;Acc:MGI:1315197]	603.4	497.689	956.421	866.337	1172.9	667.177	1097.44	568.361	1007.25
ENSMUSG00000000631	Myo18a	11	myosin XVIIIA [Source:MGI Symbol;Acc:MGI:2667185]	2420.75	2308.57	3022.37	2897.44	2871.06	4059.44	4394.58	1629.84	2102
ENSMUSG00000000632	Sez6	11	seizure related gene 6 [Source:MGI Symbol;Acc:MGI:104745]	20.4196	6.52401	27.4073	24.9521	32.4903	19.8378	24.9856	35.5861	42.8009
ENSMUSG00000000673	Haao	17	3-hydroxyanthranilate 3,4-dioxygenase [Source:MGI Symbol;Acc:MGI:1349444]	5.10491	5.59201	2.83524	6.98659	6.49805	7.30867	11.5318	104.725	79.895
ENSMUSG00000000682	Cd52	4	CD52 antigen [Source:MGI Symbol;Acc:MGI:1346088]	18.3777	22.368	17.0114	14.9713	29.2412	8.35276	18.2587	18.3014	19.0226
ENSMUSG00000000686	Abhd15	11	abhydrolase domain containing 15 [Source:MGI Symbol;Acc:MGI:1914727]	122.518	92.2681	138.927	130.749	163.534	130.512	133.577	99.6411	116.989
ENSMUSG00000000690	Hoxb6	11	homeobox B6 [Source:MGI Symbol;Acc:MGI:96187]	759.61	553.609	480.101	528.985	436.453	28.1906	26.9075	19.3182	22.8272
ENSMUSG00000000693	Loxl3	6	lysyl oxidase-like 3 [Source:MGI Symbol;Acc:MGI:1337004]	1539.64	1873.32	1612.31	1413.29	1454.48	2023.46	1944.07	1204.84	1230.76
ENSMUSG00000000701	Tcl1b5	12	T cell leukemia/lymphoma 1B, 5 [Source:MGI Symbol;Acc:MGI:1351635]	0	0	5.67048	1.99617	6.49805	0	1.92197	4.06698	1.90226
ENSMUSG00000000706	Btn1a1	13	butyrophilin, subfamily 1, member A1 [Source:MGI Symbol;Acc:MGI:103118]	15.3147	32.62	36.8581	38.9253	38.9883	108.586	112.435	18.3014	39.9475
ENSMUSG00000000708	Kat2b	17	K(lysine) acetyltransferase 2B [Source:MGI Symbol;Acc:MGI:1343094]	229.721	198.516	247.611	258.504	270.752	302.788	339.227	686.304	496.491
ENSMUSG00000000711	Rab5b	10	RAB5B, member RAS oncogene family [Source:MGI Symbol;Acc:MGI:105938]	1278.27	1278.71	784.416	1056.97	1040.77	1049.32	1201.23	1107.24	1282.12
ENSMUSG00000000724	Cryba1	11	crystallin, beta A1 [Source:MGI Symbol;Acc:MGI:88518]	3.06294	2.796	0	1.99617	15.1621	4.17638	5.7659	6.10048	6.65792
ENSMUSG00000000730	Dnmt3l	10	DNA (cytosine-5-)-methyltransferase 3-like [Source:MGI Symbol;Acc:MGI:1859287]	5.10491	6.52401	11.341	10.9789	21.6602	7.30867	2.88295	4.06698	4.75566
ENSMUSG00000000731	Aire	10	autoimmune regulator (autoimmune polyendocrinopathy candidiasis ectodermal dystrophy) [Source:MGI Symbol;Acc:MGI:1338803]	24.5035	57.7841	34.0229	25.9502	38.9883	37.5874	46.1272	64.055	50.41
ENSMUSG00000000732	Icosl	10	icos ligand [Source:MGI Symbol;Acc:MGI:1354701]	142.937	181.74	139.872	112.784	100.72	132.6	101.864	156.579	130.305
ENSMUSG00000000738	Spg7	8	SPG7, paraplegin matrix AAA peptidase subunit [Source:MGI Symbol;Acc:MGI:2385906]	1787.74	1820.2	2146.28	1916.32	1828.12	2215.57	2215.07	1923.68	2031.62
ENSMUSG00000000739	Sult5a1	8	sulfotransferase family 5A, member 1 [Source:MGI Symbol;Acc:MGI:1931463]	150.084	164.032	162.554	169.674	193.859	108.586	123.967	225.718	203.542
ENSMUSG00000000740	Rpl13	8	ribosomal protein L13 [Source:MGI Symbol;Acc:MGI:105922]	17215.8	18143.3	13317.1	12774.5	11309.9	20446.5	19628.1	23107.6	18372.1
ENSMUSG00000000743	Chmp1a	8	charged multivesicular body protein 1A [Source:MGI Symbol;Acc:MGI:1920159]	3442.75	4086.82	3535.54	3071.11	3139.64	3839.14	4056.31	4439.11	4174.52
ENSMUSG00000000751	Rpa1	11	replication protein A1 [Source:MGI Symbol;Acc:MGI:1915525]	4495.38	3905.08	5024.99	4203.93	4306.04	5689.28	5878.34	6141.15	6468.64
ENSMUSG00000000753	Serpinf1	11	serine (or cysteine) peptidase inhibitor, clade F, member 1 [Source:MGI Symbol;Acc:MGI:108080]	2686.2	3083.06	2547.94	2363.46	2371.79	1280.06	1064.77	1822.01	1667.33
ENSMUSG00000000759	Tubgcp3	8	tubulin, gamma complex associated protein 3 [Source:MGI Symbol;Acc:MGI:2183752]	2191.03	2346.78	2529.03	2216.75	2434.6	2508.96	2861.81	2709.63	2817.25
ENSMUSG00000000766	Oprm1	10	opioid receptor, mu 1 [Source:MGI Symbol;Acc:MGI:97441]	7.14687	16.776	43.4737	49.9042	68.2296	12.5291	20.1807	11.1842	40.8986
ENSMUSG00000000776	Polr3d	14	polymerase (RNA) III (DNA directed) polypeptide D [Source:MGI Symbol;Acc:MGI:1914315]	1599.88	1567.63	1355.24	1236.63	1156.65	2029.72	2080.53	2235.82	1906.07
ENSMUSG00000000782	Tcf7	11	transcription factor 7, T cell specific [Source:MGI Symbol;Acc:MGI:98507]	1890.86	2919.03	2021.53	1661.81	1425.24	2629.03	2737.84	3144.8	3602.89
ENSMUSG00000000787	Ddx3x	X	DEAD/H (Asp-Glu-Ala-Asp/His) box polypeptide 3, X-linked [Source:MGI Symbol;Acc:MGI:103064]	10469.1	9391.77	11709.5	10104.6	10350.3	9880.28	9024.6	12270.1	11019.8
ENSMUSG00000000791	Il12rb1	8	interleukin 12 receptor, beta 1 [Source:MGI Symbol;Acc:MGI:104579]	8.16785	13.98	4.7254	8.98276	12.9961	19.8378	39.4003	27.4521	12.3647
ENSMUSG00000000792	Slc5a5	8	solute carrier family 5 (sodium iodide symporter), member 5 [Source:MGI Symbol;Acc:MGI:2149330]	31.6504	22.368	25.5172	38.9253	25.9922	54.293	95.1374	212.5	162.643
ENSMUSG00000000794	Kcnn3	3	potassium intermediate/small conductance calcium-activated channel, subfamily N, member 3 [Source:MGI Symbol;Acc:MGI:2153183]	70.4477	68.9681	69.9359	104.799	105.052	70.9985	59.581	33.5526	33.2896
ENSMUSG00000000804	Usp32	11	ubiquitin specific peptidase 32 [Source:MGI Symbol;Acc:MGI:2144475]	598.295	599.277	824.11	724.609	725.616	690.147	886.988	707.655	894.063
ENSMUSG00000000805	Car4	11	carbonic anhydrase 4 [Source:MGI Symbol;Acc:MGI:1096574]	168.462	229.272	170.114	175.663	102.886	5.22048	9.60984	16.2679	4.75566
ENSMUSG00000000811	Txnrd3	6	thioredoxin reductase 3 [Source:MGI Symbol;Acc:MGI:2386711]	689.162	710.185	721.096	646.759	649.805	725.646	727.465	938.457	1034.83
ENSMUSG00000000817	Fasl	1	Fas ligand (TNF superfamily, member 6) [Source:MGI Symbol;Acc:MGI:99255]	1.02098	0	2.83524	2.99425	0	5.22048	3.84394	3.05024	0.951131
ENSMUSG00000000823	Zfp512b	2	zinc finger protein 512B [Source:MGI Symbol;Acc:MGI:2685478]	2567.77	2527.59	3130.1	3151.95	3270.69	1513.94	1916.2	1494.62	1723.45
ENSMUSG00000000826	Dnajc5	2	DnaJ heat shock protein family (Hsp40) member C5 [Source:MGI Symbol;Acc:MGI:892995]	4925.21	4614.34	5688.44	4853.69	4923.36	4367.45	4572.36	3412.2	3627.61
ENSMUSG00000000827	Tpd52l2	2	tumor protein D52-like 2 [Source:MGI Symbol;Acc:MGI:1913564]	3749.04	4078.44	3321.01	2997.25	3324.84	3652.25	3487.41	3478.29	3095.93
ENSMUSG00000000838	Fmr1	X	fragile X mental retardation syndrome 1 [Source:MGI Symbol;Acc:MGI:95564]	3027.21	3012.23	4464.56	3906.5	4563.8	3339.02	4487.79	5739.53	7909.61
ENSMUSG00000000861	Bcl11a	11	B cell CLL/lymphoma 11A (zinc finger protein) [Source:MGI Symbol;Acc:MGI:106190]	1625.4	1034.52	1489.45	1429.26	1383	278.774	374.784	229.785	240.636
ENSMUSG00000000869	Il4	11	interleukin 4 [Source:MGI Symbol;Acc:MGI:96556]	53.091	62.4441	67.1007	61.8812	74.7276	28.1906	23.0636	33.5526	19.0226
ENSMUSG00000000876	Pxmp4	2	peroxisomal membrane protein 4 [Source:MGI Symbol;Acc:MGI:1891701]	723.876	743.737	572.718	573.899	589.157	535.621	555.449	589.713	648.672
ENSMUSG00000000881	Dlg3	X	discs large MAGUK scaffold protein 3 [Source:MGI Symbol;Acc:MGI:1888986]	1625.4	1484.68	1750.29	1441.23	1522.71	924.025	1045.55	2189.05	2251.33
ENSMUSG00000000884	Gnb1l	16	guanine nucleotide binding protein (G protein), beta polypeptide 1-like [Source:MGI Symbol;Acc:MGI:1338057]	350.196	361.616	314.712	263.494	261.005	357.081	350.759	399.581	325.287
ENSMUSG00000000889	Dbh	2	dopamine beta hydroxylase [Source:MGI Symbol;Acc:MGI:94864]	952.575	26.096	688.963	967.144	938.969	10.441	0.960984	7.11722	10.4624
ENSMUSG00000000901	Mmp11	10	matrix metallopeptidase 11 [Source:MGI Symbol;Acc:MGI:97008]	3133.39	4070.98	3313.45	3064.12	3017.26	2707.34	2825.29	3077.69	3208.17
ENSMUSG00000000902	Smarcb1	10	SWI/SNF related, matrix associated, actin dependent regulator of chromatin, subfamily b, member 1 [Source:MGI Symbol;Acc:MGI:1328366]	6803.82	6661.01	5826.42	5173.07	5013.25	6882.68	5958.1	6792.88	5511.81
ENSMUSG00000000903	Vpreb3	10	pre-B lymphocyte gene 3 [Source:MGI Symbol;Acc:MGI:98938]	22.4616	29.824	40.6384	28.9445	33.5733	40.7197	39.4003	62.0215	65.6281
ENSMUSG00000000915	Hip1r	5	huntingtin interacting protein 1 related [Source:MGI Symbol;Acc:MGI:1352504]	1217.01	1262.86	1128.43	1125.84	1049.44	1039.92	1153.18	1271.95	1353.46
ENSMUSG00000000916	Nsun5	5	NOL1/NOP2/Sun domain family, member 5 [Source:MGI Symbol;Acc:MGI:2140844]	1524.32	1526.62	1359.02	1165.76	1122	1637.14	1656.74	1952.15	1672.09
ENSMUSG00000000934	Top1mt	15	DNA topoisomerase 1, mitochondrial [Source:MGI Symbol;Acc:MGI:1920210]	207.259	225.544	202.247	196.623	207.938	294.435	242.168	350.777	268.219
ENSMUSG00000000938	Hoxa10	6	homeobox A10 [Source:MGI Symbol;Acc:MGI:96171]	567.665	1351.4	205.082	228.561	373.638	77.2631	99.9423	127.093	104.624
ENSMUSG00000000942	Hoxa4	6	homeobox A4 [Source:MGI Symbol;Acc:MGI:96176]	628.924	193.856	376.142	271.479	244.76	20.8819	23.0636	12.201	24.7294
ENSMUSG00000000948	Gm38393	7	predicted gene, 38393 [Source:MGI Symbol;Acc:MGI:5613898]	57.1749	54.0561	75.6064	99.8085	113.716	33.4111	49.0102	42.7033	34.2407
ENSMUSG00000000957	Mmp14	14	matrix metallopeptidase 14 (membrane-inserted) [Source:MGI Symbol;Acc:MGI:101900]	11882.2	12179.4	10655.8	10676.5	10154.3	7343.12	6682.68	6994.2	6431.55
ENSMUSG00000000958	Slc7a7	14	solute carrier family 7 (cationic amino acid transporter, y+ system), member 7 [Source:MGI Symbol;Acc:MGI:1337120]	279.749	371.868	265.567	353.322	311.907	557.547	551.605	434.151	312.922
ENSMUSG00000000959	Oxa1l	14	oxidase assembly 1-like [Source:MGI Symbol;Acc:MGI:1916339]	1837.77	1888.23	1709.65	1544.04	1399.25	1816.73	1741.3	2394.44	2108.66
ENSMUSG00000000976	Heatr6	11	HEAT repeat containing 6 [Source:MGI Symbol;Acc:MGI:1919790]	1298.69	1028	1112.36	1069.95	1029.94	1026.35	965.789	1093	973.007
ENSMUSG00000000982	Ccl3	11	chemokine (C-C motif) ligand 3 [Source:MGI Symbol;Acc:MGI:98260]	14.2937	5.59201	7.56064	12.9751	7.58106	19.8378	8.64885	15.2512	3.80453
ENSMUSG00000000983	Wfdc18	11	WAP four-disulfide core domain 18 [Source:MGI Symbol;Acc:MGI:107506]	0	1.864	0.94508	2.99425	6.49805	8.35276	7.68787	0	0.951131
ENSMUSG00000001014	Icam4	9	intercellular adhesion molecule 4, Landsteiner-Wiener blood group [Source:MGI Symbol;Acc:MGI:1925619]	51.0491	115.568	130.421	47.9081	49.8184	41.7638	44.2053	61.0048	70.3837
ENSMUSG00000001016	Ilf2	3	interleukin enhancer binding factor 2 [Source:MGI Symbol;Acc:MGI:1915031]	8823.32	8460.71	7868.73	6604.33	6899.85	8368.43	7494.71	7390.73	6369.73
ENSMUSG00000001017	Chtop	3	chromatin target of PRMT1 [Source:MGI Symbol;Acc:MGI:1913761]	5608.25	5879.06	6465.29	5264.9	5517.93	5971.18	6231.02	6147.25	5711.54
ENSMUSG00000001018	Snapin	3	SNAP-associated protein [Source:MGI Symbol;Acc:MGI:1333745]	2009.29	2004.73	1962.93	1789.57	1859.53	2055.82	1896.98	2543.9	2392.1
ENSMUSG00000001020	S100a4	3	S100 calcium binding protein A4 [Source:MGI Symbol;Acc:MGI:1330282]	1.02098	1.864	0.94508	0	3.24903	0	0	1.01675	0
ENSMUSG00000001021	S100a3	3	S100 calcium binding protein A3 [Source:MGI Symbol;Acc:MGI:1338849]	4.08392	5.59201	5.67048	8.98276	22.7432	8.35276	5.7659	7.11722	9.51131
ENSMUSG00000001023	S100a5	3	S100 calcium binding protein A5 [Source:MGI Symbol;Acc:MGI:1338915]	0	2.796	0	0.998085	0	2.08819	0.960984	1.01675	0
ENSMUSG00000001025	S100a6	3	S100 calcium binding protein A6 (calcyclin) [Source:MGI Symbol;Acc:MGI:1339467]	87.8044	166.828	73.7162	64.8755	59.5655	65.778	80.7226	84.3899	58.019
ENSMUSG00000001027	Scn4a	11	sodium channel, voltage-gated, type IV, alpha [Source:MGI Symbol;Acc:MGI:98250]	27.5665	27.028	24.5721	37.9272	36.8223	24.0142	26.9075	13.2177	10.4624
ENSMUSG00000001029	Icam2	11	intercellular adhesion molecule 2 [Source:MGI Symbol;Acc:MGI:96394]	623.819	475.321	543.421	541.96	506.848	606.62	525.658	368.062	361.43
ENSMUSG00000001034	Mapk7	11	mitogen-activated protein kinase 7 [Source:MGI Symbol;Acc:MGI:1346347]	4248.3	4410.23	3869.16	3605.08	3442.89	3534.26	3713.24	3930.74	3614.3
ENSMUSG00000001036	Epn2	11	epsin 2 [Source:MGI Symbol;Acc:MGI:1333766]	1246.62	1245.15	1387.38	1199.7	1260.62	1110.92	1182.01	1366.51	1560.81
ENSMUSG00000001039	B9d1	11	B9 protein domain 1 [Source:MGI Symbol;Acc:MGI:1351471]	410.434	427.788	325.107	285.452	279.416	215.084	285.412	269.438	229.223
ENSMUSG00000001052	Sec24b	3	Sec24 related gene family, member B (S. cerevisiae) [Source:MGI Symbol;Acc:MGI:2139764]	2608.61	2399.9	3492.07	2883.47	3227.37	2812.79	2977.13	2837.74	3094.03
ENSMUSG00000001053	N4bp3	11	NEDD4 binding protein 3 [Source:MGI Symbol;Acc:MGI:2442218]	854.561	880.741	700.304	690.675	633.56	1245.61	1149.34	861.184	798.95
ENSMUSG00000001054	Rmnd5b	11	required for meiotic nuclear division 5 homolog B [Source:MGI Symbol;Acc:MGI:1913339]	1170.04	1178.05	1109.52	1011.06	905.396	1272.75	1262.73	1427.51	1248.84
ENSMUSG00000001056	Nhp2	11	NHP2 ribonucleoprotein [Source:MGI Symbol;Acc:MGI:1098547]	2200.21	2008.46	1614.2	1472.17	1418.74	2751.19	2383.24	2887.56	2120.07
ENSMUSG00000001062	Vps9d1	8	VPS9 domain containing 1 [Source:MGI Symbol;Acc:MGI:1914143]	976.058	1069.94	888.375	937.201	780.85	951.171	974.438	1022.85	810.364
ENSMUSG00000001065	Zfp276	8	zinc finger protein (C2H2 type) 276 [Source:MGI Symbol;Acc:MGI:1888495]	1215.99	1327.17	1248.45	1231.64	1128.5	1395.96	1382.86	1355.32	1344.9
ENSMUSG00000001076	C1ql4	15	complement component 1, q subcomponent-like 4 [Source:MGI Symbol;Acc:MGI:3579909]	16.3357	13.98	19.8467	9.98085	20.5772	9.39686	7.68787	3.05024	3.80453
ENSMUSG00000001082	Mfsd10	5	major facilitator superfamily domain containing 10 [Source:MGI Symbol;Acc:MGI:1915544]	2218.59	2339.32	1678.46	1798.55	1596.36	2235.41	2290.99	2356.82	2061.1
ENSMUSG00000001089	Luzp1	4	leucine zipper protein 1 [Source:MGI Symbol;Acc:MGI:107629]	3563.22	2958.17	3706.6	3576.14	3779.7	1726.93	1901.79	1870.81	1939.36
ENSMUSG00000001095	Slc13a2	11	solute carrier family 13 (sodium-dependent dicarboxylate transporter), member 2 [Source:MGI Symbol;Acc:MGI:1276558]	8.16785	3.728	2.83524	4.99042	10.8301	117.983	130.694	6.10048	9.51131
ENSMUSG00000001098	Kctd10	5	potassium channel tetramerisation domain containing 10 [Source:MGI Symbol;Acc:MGI:2141207]	5468.37	4760.66	5776.33	5391.65	5473.53	5492.99	5473.76	4452.33	4026.14
ENSMUSG00000001100	Poldip2	11	polymerase (DNA-directed), delta interacting protein 2 [Source:MGI Symbol;Acc:MGI:1915061]	4121.7	4339.4	3785.04	3380.51	3455.88	4826.85	4535.84	5085.76	4641.52
ENSMUSG00000001103	Sebox	11	SEBOX homeobox [Source:MGI Symbol;Acc:MGI:108012]	0	0.932001	1.89016	3.99234	2.16602	1.0441	2.88295	1.01675	1.90226
ENSMUSG00000001105	Ift20	11	intraflagellar transport 20 [Source:MGI Symbol;Acc:MGI:1915585]	1229.26	1303.87	972.487	1067.95	843.664	1262.31	1174.32	1186.54	1006.3
ENSMUSG00000001119	Col6a1	10	collagen, type VI, alpha 1 [Source:MGI Symbol;Acc:MGI:88459]	2024.61	2272.22	2052.71	2007.15	2067.46	6741.73	8140.49	3611.48	5121.84
ENSMUSG00000001120	Pcbp3	10	poly(rC) binding protein 3 [Source:MGI Symbol;Acc:MGI:1890470]	1524.32	1317.85	1450.7	1265.57	1327.77	1673.69	1415.53	1871.83	1520.86
ENSMUSG00000001123	Lgals9	11	lectin, galactose binding, soluble 9 [Source:MGI Symbol;Acc:MGI:109496]	209.301	230.204	228.709	242.535	194.942	420.771	520.853	924.222	589.701
ENSMUSG00000001127	Araf	X	Araf proto-oncogene, serine/threonine kinase [Source:MGI Symbol;Acc:MGI:88065]	2477.92	2678.57	2759.63	2750.72	2558.07	2996.55	3089.56	3307.48	3142.54
ENSMUSG00000001128	Cfp	X	complement factor properdin [Source:MGI Symbol;Acc:MGI:97545]	101.077	71.7641	82.2219	67.8697	89.8898	37.5874	27.8685	64.055	34.2407
ENSMUSG00000001131	Timp1	X	tissue inhibitor of metalloproteinase 1 [Source:MGI Symbol;Acc:MGI:98752]	476.798	483.709	389.373	403.226	305.409	912.54	691.908	612.081	463.201
ENSMUSG00000001134	Uxt	X	ubiquitously expressed transcript [Source:MGI Symbol;Acc:MGI:1277988]	411.455	415.672	334.558	377.276	277.25	478.196	396.886	511.423	460.348
ENSMUSG00000001138	Cnnm3	1	cyclin M3 [Source:MGI Symbol;Acc:MGI:2151055]	1846.95	1861.21	2170.85	1909.34	1769.64	2142.48	2468.77	2329.37	2599.44
ENSMUSG00000001143	Lman2l	1	lectin, mannose-binding 2-like [Source:MGI Symbol;Acc:MGI:2443010]	1716.27	1868.66	1791.87	1634.86	1535.71	1916.96	1846.05	2338.52	2443.46
ENSMUSG00000001150	Mcm3ap	10	minichromosome maintenance complex component 3 associated protein [Source:MGI Symbol;Acc:MGI:1930089]	2843.43	2906.91	4064.79	3624.04	3928.07	3816.17	4555.06	3964.29	5102.82
ENSMUSG00000001151	Pcnt	10	pericentrin (kendrin) [Source:MGI Symbol;Acc:MGI:102722]	1657.05	1646.85	2221.88	2016.13	1916.93	2282.39	2989.62	2170.75	2486.26
ENSMUSG00000001155	Ftcd	10	formiminotransferase cyclodeaminase [Source:MGI Symbol;Acc:MGI:1339962]	10.2098	8.38801	2.83524	3.99234	6.49805	4.17638	1.92197	10.1675	10.4624
ENSMUSG00000001156	Mxd1	6	MAX dimerization protein 1 [Source:MGI Symbol;Acc:MGI:96908]	1086.32	1077.39	1344.85	1223.65	1404.66	1217.42	1183.93	843.899	930.206
ENSMUSG00000001157	Gmcl1	6	germ cell-less, spermatogenesis associated 1 [Source:MGI Symbol;Acc:MGI:1345156]	3312.06	3714.96	3553.5	2980.28	3221.95	3276.37	3008.84	3729.43	3924.37
ENSMUSG00000001158	Snrnp27	6	small nuclear ribonucleoprotein 27 (U4/U6.U5) [Source:MGI Symbol;Acc:MGI:1913868]	1517.18	1577.88	1268.3	1105.88	1064.6	1588.07	1412.65	1542.4	1267.86
ENSMUSG00000001166	Oas1c	5	2'-5' oligoadenylate synthetase 1C [Source:MGI Symbol;Acc:MGI:2149633]	17.3567	13.048	17.9565	15.9694	16.2451	5.22048	14.4148	12.201	25.6805
ENSMUSG00000001168	Oas1h	5	2'-5' oligoadenylate synthetase 1H [Source:MGI Symbol;Acc:MGI:2180853]	0	2.796	1.89016	1.99617	7.58106	1.0441	2.88295	4.06698	0
ENSMUSG00000001173	Ocrl	X	OCRL, inositol polyphosphate-5-phosphatase [Source:MGI Symbol;Acc:MGI:109589]	1195.57	1090.44	1338.23	1318.47	1192.39	1308.25	1273.3	1011.66	1127.09
ENSMUSG00000001175	Calm1	12	calmodulin 1 [Source:MGI Symbol;Acc:MGI:88251]	19352.7	17033.3	17304.4	15238.8	15220.6	17707.9	14880.8	16411.3	12951.6
ENSMUSG00000001211	Agpat3	10	1-acylglycerol-3-phosphate O-acyltransferase 3 [Source:MGI Symbol;Acc:MGI:1336186]	1529.43	1673.87	1910.95	1799.55	1661.34	1226.81	1584.66	1248.56	1503.74
ENSMUSG00000001225	Slc26a3	12	solute carrier family 26, member 3 [Source:MGI Symbol;Acc:MGI:107181]	7.14687	10.252	6.61556	12.9751	28.1582	13.5732	5.7659	5.08373	6.65792
ENSMUSG00000001227	Sema6b	17	sema domain, transmembrane domain (TM), and cytoplasmic domain, (semaphorin) 6B [Source:MGI Symbol;Acc:MGI:1202889]	245.035	190.128	295.81	332.362	295.661	146.173	232.558	302.99	426.107
ENSMUSG00000001228	Uhrf1	17	ubiquitin-like, containing PHD and RING finger domains, 1 [Source:MGI Symbol;Acc:MGI:1338889]	8594.62	7747.72	8996.22	7283.02	7696.95	6622.7	6465.5	4667.88	4856.48
ENSMUSG00000001229	Dpp9	17	dipeptidylpeptidase 9 [Source:MGI Symbol;Acc:MGI:2443967]	2465.67	2302.97	2355.14	2101.97	2156.27	1842.83	1906.59	2125	2047.79
ENSMUSG00000001240	Ramp2	11	receptor (calcitonin) activity modifying protein 2 [Source:MGI Symbol;Acc:MGI:1859650]	1877.58	1517.3	1522.52	1830.49	1444.73	2020.33	1690.37	1064.53	918.793
ENSMUSG00000001247	Lsr	7	lipolysis stimulated lipoprotein receptor [Source:MGI Symbol;Acc:MGI:1927471]	2109.35	2507.08	1796.6	1634.86	1545.45	2785.65	2584.09	2807.24	2209.48
ENSMUSG00000001248	Gramd1a	7	GRAM domain containing 1A [Source:MGI Symbol;Acc:MGI:105490]	3123.18	3143.64	3427.8	3432.41	3045.42	2932.86	3054.97	2821.47	2493.87
ENSMUSG00000001249	Hpn	7	hepsin [Source:MGI Symbol;Acc:MGI:1196620]	447.19	752.125	436.627	460.117	332.484	55.3371	49.0102	73.2057	59.9213
ENSMUSG00000001260	Gabrg1	5	gamma-aminobutyric acid (GABA) A receptor, subunit gamma 1 [Source:MGI Symbol;Acc:MGI:103156]	8.16785	4.66001	14.1762	23.954	35.7393	18.7937	16.3367	11.1842	19.9738
ENSMUSG00000001270	Ckb	12	creatine kinase, brain [Source:MGI Symbol;Acc:MGI:88407]	4944.61	2919.03	3986.35	4173.99	3795.95	8078.17	9194.69	9231.04	5570.78
ENSMUSG00000001280	Sp1	15	trans-acting transcription factor 1 [Source:MGI Symbol;Acc:MGI:98372]	2033.79	1791.31	1831.56	1748.64	1667.83	1821.95	1722.08	1870.81	1753.89
ENSMUSG00000001281	Itgb7	15	integrin beta 7 [Source:MGI Symbol;Acc:MGI:96616]	33.6924	37.28	45.3638	37.9272	38.9883	153.482	148.952	150.478	83.6996
ENSMUSG00000001285	Myg1	15	melanocyte proliferating gene 1 [Source:MGI Symbol;Acc:MGI:1929864]	1439.58	1229.31	1067.94	993.094	975.791	1195.49	1087.83	1086.9	850.311
ENSMUSG00000001288	Rarg	15	retinoic acid receptor, gamma [Source:MGI Symbol;Acc:MGI:97858]	839.246	704.593	687.073	772.517	706.122	259.98	224.87	330.443	291.997
ENSMUSG00000001289	Pfdn5	15	prefoldin 5 [Source:MGI Symbol;Acc:MGI:1928753]	1729.54	1923.65	1381.71	1344.42	1178.31	1825.08	1684.6	1771.17	1428.6
ENSMUSG00000001300	Efnb2	8	ephrin B2 [Source:MGI Symbol;Acc:MGI:105097]	5310.12	3713.09	5792.39	5269.89	5585.08	2446.32	2533.15	1407.18	1808.1
ENSMUSG00000001305	Rrp15	1	ribosomal RNA processing 15 homolog (S. cerevisiae) [Source:MGI Symbol;Acc:MGI:1914473]	1857.16	1658.03	1481.89	1314.48	1241.13	2680.19	2436.09	3103.11	2386.39
ENSMUSG00000001313	Rnd2	11	Rho family GTPase 2 [Source:MGI Symbol;Acc:MGI:1338755]	664.659	820.161	577.444	528.985	513.346	3368.25	3453.78	1776.26	1663.53
ENSMUSG00000001323	Srr	11	serine racemase [Source:MGI Symbol;Acc:MGI:1351636]	2455.46	2464.21	2565.89	2098.97	2184.43	2736.57	2612.91	2933.31	2783.01
ENSMUSG00000001333	Sync	4	syncoilin [Source:MGI Symbol;Acc:MGI:1916078]	68.4057	85.7441	128.531	94.818	142.957	86.6599	96.0984	107.775	147.425
ENSMUSG00000001334	Fndc5	4	fibronectin type III domain containing 5 [Source:MGI Symbol;Acc:MGI:1917614]	396.141	890.061	494.277	486.067	394.215	972.053	767.826	3215.97	2683.14
ENSMUSG00000001348	Acp5	9	acid phosphatase 5, tartrate resistant [Source:MGI Symbol;Acc:MGI:87883]	271.581	494.893	471.595	304.416	259.922	145.129	116.279	196.232	168.35
ENSMUSG00000001349	Cnn1	9	calponin 1 [Source:MGI Symbol;Acc:MGI:104979]	655.47	182.672	680.457	946.184	713.703	25.0583	12.4928	9.15072	15.2181
ENSMUSG00000001366	Fbxo9	9	f-box protein 9 [Source:MGI Symbol;Acc:MGI:1918788]	996.477	1006.56	1022.58	952.173	886.984	1340.62	1326.16	1189.59	1151.82
ENSMUSG00000001376	Vps50	6	VPS50 EARP/GARPII complex subunit [Source:MGI Symbol;Acc:MGI:1920538]	1684.62	1812.74	1846.69	1593.94	1744.73	2535.06	2749.37	3087.86	3376.52
ENSMUSG00000001380	Hars	18	histidyl-tRNA synthetase [Source:MGI Symbol;Acc:MGI:108087]	3669.41	3417.65	3150.9	2723.77	2611.13	3612.57	3387.47	3504.72	2861.95
ENSMUSG00000001383	Zmat2	18	zinc finger, matrin type 2 [Source:MGI Symbol;Acc:MGI:1913742]	2835.26	2876.16	2411.84	2133.9	2060.97	2806.53	2625.41	3172.25	2519.55
ENSMUSG00000001403	Ube2c	2	ubiquitin-conjugating enzyme E2C [Source:MGI Symbol;Acc:MGI:1915862]	6696.61	5511.85	5215.9	4527.31	4339.62	8311	7783.01	6429.9	5399.57
ENSMUSG00000001415	Smg5	3	Smg-5 homolog, nonsense mediated mRNA decay factor (C. elegans) [Source:MGI Symbol;Acc:MGI:2447364]	2166.52	2027.1	2290.87	2052.06	2054.47	1911.74	2267.92	2304.96	2659.36
ENSMUSG00000001416	Cct3	3	chaperonin containing Tcp1, subunit 3 (gamma) [Source:MGI Symbol;Acc:MGI:104708]	15637.3	14946.5	14190.4	12043.9	11788.6	20864.2	18457.6	22608.4	19310.8
ENSMUSG00000001418	Glmp	3	glycosylated lysosomal membrane protein [Source:MGI Symbol;Acc:MGI:1913318]	2326.82	2717.72	2370.26	2302.58	2111.87	2665.58	2301.56	2798.09	2478.65
ENSMUSG00000001419	Mef2d	3	myocyte enhancer factor 2D [Source:MGI Symbol;Acc:MGI:99533]	1901.07	1920.85	2062.16	1991.18	1925.59	2554.9	2753.22	2348.68	2507.18
ENSMUSG00000001420	Tmem79	3	transmembrane protein 79 [Source:MGI Symbol;Acc:MGI:1919163]	126.602	148.188	148.378	118.772	122.38	66.8221	77.8397	64.055	86.5529
ENSMUSG00000001424	Snd1	6	staphylococcal nuclease and tudor domain containing 1 [Source:MGI Symbol;Acc:MGI:1929266]	7401.09	7574.37	8066.26	7083.41	6775.3	8623.19	8993.85	8659.63	8959.66
ENSMUSG00000001435	Col18a1	10	collagen, type XVIII, alpha 1 [Source:MGI Symbol;Acc:MGI:88451]	20805.6	25199.4	25289.4	23678.6	21059.1	63863.2	65787	15888.7	18885.7
ENSMUSG00000001436	Slc19a1	10	solute carrier family 19 (folate transporter), member 1 [Source:MGI Symbol;Acc:MGI:103182]	873.96	935.729	820.329	800.464	758.106	962.656	886.027	1048.27	1052.9
ENSMUSG00000001440	Kpnb1	11	karyopherin (importin) beta 1 [Source:MGI Symbol;Acc:MGI:107532]	8849.86	7187.59	7898.03	6942.68	6776.39	7115.51	6708.63	6745.09	6508.59
ENSMUSG00000001441	Npepps	11	aminopeptidase puromycin sensitive [Source:MGI Symbol;Acc:MGI:1101358]	2134.87	1880.78	1919.46	1736.67	1642.92	2013.02	1817.22	2257.18	2043.98
ENSMUSG00000001444	Tbx21	11	T-box 21 [Source:MGI Symbol;Acc:MGI:1888984]	0	2.796	3.78032	1.99617	9.74708	5.22048	3.84394	2.03349	4.75566
ENSMUSG00000001445	Mrpl10	11	mitochondrial ribosomal protein L10 [Source:MGI Symbol;Acc:MGI:1333801]	2277.81	2239.6	2030.03	1762.62	1831.37	2349.22	2015.18	1966.39	1783.37
ENSMUSG00000001467	Cyp51	5	cytochrome P450, family 51 [Source:MGI Symbol;Acc:MGI:106040]	5122.26	4643.23	4976.79	4747.89	4639.61	3364.08	3122.24	2961.78	3040.77
ENSMUSG00000001472	Tcf25	8	transcription factor 25 (basic helix-loop-helix) [Source:MGI Symbol;Acc:MGI:1914105]	6460.77	6131.64	6900.97	6443.63	6097.34	6479.66	6483.76	6407.53	6300.29
ENSMUSG00000001473	Tubb6	18	tubulin, beta 6 class V [Source:MGI Symbol;Acc:MGI:1915201]	2534.07	2127.76	2307.89	2185.81	2285.15	2279.26	1970.02	1416.33	1265
ENSMUSG00000001482	Def8	8	differentially expressed in FDCP 8 [Source:MGI Symbol;Acc:MGI:1346331]	1426.31	1510.77	1753.12	1532.06	1599.6	1426.23	1537.57	1684.75	1561.76
ENSMUSG00000001493	Meox1	11	mesenchyme homeobox 1 [Source:MGI Symbol;Acc:MGI:103220]	366.532	164.032	265.567	244.531	272.918	49.0725	49.9712	29.4856	50.41
ENSMUSG00000001494	Sost	11	sclerostin [Source:MGI Symbol;Acc:MGI:1921749]	23.4826	15.844	53.8696	72.8602	92.0558	12.5291	21.1416	9.15072	16.1692
ENSMUSG00000001496	Nkx2-1	12	NK2 homeobox 1 [Source:MGI Symbol;Acc:MGI:108067]	0	0.932001	0	1.99617	2.16602	2.08819	3.84394	3.05024	0
ENSMUSG00000001497	Pax9	12	paired box 9 [Source:MGI Symbol;Acc:MGI:97493]	16.3357	8.38801	8.50572	17.9655	22.7432	7.30867	5.7659	3.05024	7.60905
ENSMUSG00000001504	Irx2	13	Iroquois homeobox 2 [Source:MGI Symbol;Acc:MGI:1197526]	219.511	141.664	218.313	253.513	219.851	20.8819	12.4928	54.9043	50.41
ENSMUSG00000001506	Col1a1	11	collagen, type I, alpha 1 [Source:MGI Symbol;Acc:MGI:88467]	44886.4	38763.8	50824.5	56453.7	50013.4	9517.98	14439.7	6298.74	14242.2
ENSMUSG00000001507	Itga3	11	integrin alpha 3 [Source:MGI Symbol;Acc:MGI:96602]	2094.03	2776.43	2005.46	1765.61	1675.42	1495.14	1330	1044.2	988.225
ENSMUSG00000001508	Sgca	11	sarcoglycan, alpha (dystrophin-associated glycoprotein) [Source:MGI Symbol;Acc:MGI:894698]	3.06294	0.932001	1.89016	8.98276	6.49805	0	1.92197	6.10048	8.56018
ENSMUSG00000001510	Dlx3	11	distal-less homeobox 3 [Source:MGI Symbol;Acc:MGI:94903]	19.3986	21.436	10.3959	30.9406	9.74708	17.7496	20.1807	85.4067	112.233
ENSMUSG00000001517	Foxm1	6	forkhead box M1 [Source:MGI Symbol;Acc:MGI:1347487]	2420.75	2128.69	2929.75	2594.02	2468.18	2229.14	2701.33	1778.29	1992.62
ENSMUSG00000001518	Itfg2	6	integrin alpha FG-GAP repeat containing 2 [Source:MGI Symbol;Acc:MGI:1915450]	990.352	983.261	908.222	843.381	835	1048.27	1009.99	1034.03	927.353
ENSMUSG00000001520	Nrip2	6	nuclear receptor interacting protein 2 [Source:MGI Symbol;Acc:MGI:1891884]	228.7	235.796	220.204	268.485	206.855	191.069	197.963	248.086	211.151
ENSMUSG00000001521	Tulp3	6	tubby-like protein 3 [Source:MGI Symbol;Acc:MGI:1329045]	348.155	352.296	334.558	306.412	299.994	383.183	353.642	510.407	470.81
ENSMUSG00000001524	Gtf2h4	17	general transcription factor II H, polypeptide 4 [Source:MGI Symbol;Acc:MGI:1338799]	1193.53	1209.74	998.949	892.288	910.811	1298.85	1281.95	1280.08	1117.58
ENSMUSG00000001525	Tubb5	17	tubulin, beta 5 class I [Source:MGI Symbol;Acc:MGI:107812]	46827.3	41822.6	40697	35112.6	35207.5	40272.9	35593.9	37375.6	32175.8
ENSMUSG00000001542	Ell2	13	elongation factor RNA polymerase II 2 [Source:MGI Symbol;Acc:MGI:2183438]	364.49	636.557	627.533	433.169	431.038	1435.63	1548.14	859.151	881.699
ENSMUSG00000001552	Jup	11	junction plakoglobin [Source:MGI Symbol;Acc:MGI:96650]	5534.74	5800.77	5775.38	5474.49	5038.16	7242.89	6759.56	4130.02	4383.76
ENSMUSG00000001555	Fkbp10	11	FK506 binding protein 10 [Source:MGI Symbol;Acc:MGI:104769]	4656.69	5006.71	4853.93	4814.76	4369.94	5574.43	4904.86	4572.31	4475.07
ENSMUSG00000001558	Klhl10	11	kelch-like 10 [Source:MGI Symbol;Acc:MGI:2181067]	22.4616	27.96	32.1327	18.9636	20.5772	27.1465	25.9466	14.2344	18.0715
ENSMUSG00000001566	Mnx1	5	motor neuron and pancreas homeobox 1 [Source:MGI Symbol;Acc:MGI:109160]	10.2098	0.932001	6.61556	4.99042	6.49805	5.22048	5.7659	2.03349	4.75566
ENSMUSG00000001569	Nom1	5	nucleolar protein with MIF4G domain 1 [Source:MGI Symbol;Acc:MGI:1861749]	1670.32	1711.15	1821.17	1488.14	1514.05	2267.78	2222.76	2396.47	2407.31
ENSMUSG00000001576	Ergic1	17	endoplasmic reticulum-golgi intermediate compartment (ERGIC) 1 [Source:MGI Symbol;Acc:MGI:1914708]	5893.1	6014.2	6410.48	5780.91	6503.47	4953.19	5042.28	3857.54	5663.04
ENSMUSG00000001583	Tnk1	11	tyrosine kinase, non-receptor, 1 [Source:MGI Symbol;Acc:MGI:1930958]	275.665	302.9	284.469	243.533	222.017	148.262	166.25	232.835	229.223
ENSMUSG00000001588	Acap1	11	ArfGAP with coiled-coil, ankyrin repeat and PH domains 1 [Source:MGI Symbol;Acc:MGI:2388270]	80.6575	52.1921	75.6064	61.8812	92.0558	319.493	280.607	32.5359	31.3873
ENSMUSG00000001604	Tcea3	4	transcription elongation factor A (SII), 3 [Source:MGI Symbol;Acc:MGI:1196908]	216.448	137.004	182.4	132.745	97.4708	392.58	316.164	776.794	588.75
ENSMUSG00000001622	Csn3	5	casein kappa [Source:MGI Symbol;Acc:MGI:107461]	45.9441	15.844	5.67048	23.954	11.9131	5.22048	4.80492	2.03349	0.951131
ENSMUSG00000001627	Ifrd1	12	interferon-related developmental regulator 1 [Source:MGI Symbol;Acc:MGI:1316717]	2165.5	1891.96	1692.64	1534.06	1548.7	2164.41	2086.3	2291.75	2051.59
ENSMUSG00000001630	Stk38l	6	serine/threonine kinase 38 like [Source:MGI Symbol;Acc:MGI:1922250]	813.722	645.877	834.506	768.525	798.178	1698.74	1860.46	2323.27	2539.52
ENSMUSG00000001632	Brpf1	6	bromodomain and PHD finger containing, 1 [Source:MGI Symbol;Acc:MGI:1926033]	2587.17	2444.64	2735.06	2495.21	2522.33	2650.96	3397.08	2943.48	3177.73
ENSMUSG00000001642	Akr1b3	6	aldo-keto reductase family 1, member B3 (aldose reductase) [Source:MGI Symbol;Acc:MGI:1353494]	3484.61	3168.8	2540.37	2257.67	2377.2	5349.95	4307.13	4329.31	3647.59
ENSMUSG00000001655	Hoxc13	15	homeobox C13 [Source:MGI Symbol;Acc:MGI:99560]	3.06294	2.796	1.89016	0	3.24903	5.22048	9.60984	9.15072	5.70679
ENSMUSG00000001656	Hoxc11	15	homeobox C11 [Source:MGI Symbol;Acc:MGI:96193]	4.08392	13.048	0	0	2.16602	1.0441	1.92197	2.03349	0
ENSMUSG00000001657	Hoxc8	15	homeobox C8 [Source:MGI Symbol;Acc:MGI:96198]	2850.58	2313.23	2755.85	2585.04	2302.48	507.43	467.038	474.82	456.543
ENSMUSG00000001661	Hoxc6	15	homeobox C6 [Source:MGI Symbol;Acc:MGI:96197]	1521.26	1431.55	1342.01	1394.32	1207.56	553.371	459.35	462.62	466.054
ENSMUSG00000001663	Gstt1	10	glutathione S-transferase, theta 1 [Source:MGI Symbol;Acc:MGI:107379]	135.79	177.08	132.311	108.791	123.463	211.951	212.377	184.031	120.794
ENSMUSG00000001665	Gstt3	10	glutathione S-transferase, theta 3 [Source:MGI Symbol;Acc:MGI:2143526]	179.693	269.348	204.137	179.655	123.463	149.306	123.006	123.026	84.6507
ENSMUSG00000001666	Ddt	10	D-dopachrome tautomerase [Source:MGI Symbol;Acc:MGI:1298381]	65.3428	72.6961	45.3638	49.9042	34.6563	50.1166	64.3859	67.1052	47.5566
ENSMUSG00000001670	Tat	8	tyrosine aminotransferase [Source:MGI Symbol;Acc:MGI:98487]	3.06294	1.864	0.94508	7.98468	12.9961	4.17638	9.60984	18.3014	10.4624
ENSMUSG00000001672	Marveld3	8	MARVEL (membrane-associating) domain containing 3 [Source:MGI Symbol;Acc:MGI:1920858]	41.8602	68.9681	55.7597	42.9176	49.8184	58.4694	59.581	88.4569	69.4326
ENSMUSG00000001674	Ddx18	1	DEAD (Asp-Glu-Ala-Asp) box polypeptide 18 [Source:MGI Symbol;Acc:MGI:1914192]	2489.15	2374.74	2615.04	2055.06	2130.28	3273.24	2892.56	3405.08	3110.2
ENSMUSG00000001687	Ubl3	5	ubiquitin-like 3 [Source:MGI Symbol;Acc:MGI:1344373]	3012.91	3262	3593.19	3032.18	3077.91	4740.19	4864.5	5059.33	4690.03
ENSMUSG00000001700	Gramd3	18	GRAM domain containing 3 [Source:MGI Symbol;Acc:MGI:1914815]	1036.3	1006.56	1088.73	898.276	856.66	905.231	864.885	842.883	833.191
ENSMUSG00000001707	Eef1e1	13	eukaryotic translation elongation factor 1 epsilon 1 [Source:MGI Symbol;Acc:MGI:1913393]	1406.91	1392.41	1127.48	998.085	1041.85	2048.52	1726.89	2219.56	1732.01
ENSMUSG00000001729	Akt1	12	thymoma viral proto-oncogene 1 [Source:MGI Symbol;Acc:MGI:87986]	15561.8	15250.3	14834	13151.8	12744.9	14500.4	13871.8	14064.7	13760
ENSMUSG00000001739	Cldn15	5	claudin 15 [Source:MGI Symbol;Acc:MGI:1913103]	74.5316	68.9681	38.7483	40.9215	38.9883	101.277	91.2935	107.775	80.8462
ENSMUSG00000001741	Il16	7	interleukin 16 [Source:MGI Symbol;Acc:MGI:1270855]	185.819	255.368	228.709	195.625	187.361	238.054	274.841	275.538	266.317
ENSMUSG00000001750	Tcirg1	19	T cell, immune regulator 1, ATPase, H+ transporting, lysosomal V0 protein A3 [Source:MGI Symbol;Acc:MGI:1350931]	697.33	727.893	691.798	774.514	607.568	693.279	701.518	954.725	719.055
ENSMUSG00000001751	Naglu	11	alpha-N-acetylglucosaminidase (Sanfilippo disease IIIB) [Source:MGI Symbol;Acc:MGI:1351641]	775.946	849.053	752.284	673.707	674.715	1260.22	1009.03	860.167	849.36
ENSMUSG00000001755	Coasy	11	Coenzyme A synthase [Source:MGI Symbol;Acc:MGI:1918993]	1711.16	1844.43	1517.8	1314.48	1249.79	1811.51	1703.82	1754.9	1548.44
ENSMUSG00000001761	Smo	6	smoothened, frizzled class receptor [Source:MGI Symbol;Acc:MGI:108075]	8574.2	8624.74	9055.76	7328.93	7741.35	6101.69	6305.01	5760.88	5981.66
ENSMUSG00000001763	Tspan33	6	tetraspanin 33 [Source:MGI Symbol;Acc:MGI:1919012]	241.973	477.185	481.046	409.215	268.586	178.54	171.055	503.289	466.054
ENSMUSG00000001767	Crnkl1	2	crooked neck pre-mRNA splicing factor 1 [Source:MGI Symbol;Acc:MGI:1914127]	2010.31	1809.01	2002.62	1606.92	1772.89	2335.64	2160.29	2225.66	2030.67
ENSMUSG00000001768	Rin2	2	Ras and Rab interactor 2 [Source:MGI Symbol;Acc:MGI:1921280]	1325.23	1541.53	1479.05	1480.16	1299.61	1773.92	1844.13	2556.1	2797.28
ENSMUSG00000001773	Folh1	7	folate hydrolase 1 [Source:MGI Symbol;Acc:MGI:1858193]	4.08392	5.59201	12.286	19.9617	18.4112	10.441	10.5708	11.1842	17.1204
ENSMUSG00000001774	Chordc1	9	cysteine and histidine-rich domain (CHORD)-containing, zinc-binding protein 1 [Source:MGI Symbol;Acc:MGI:1914167]	4016.54	3714.02	3820.01	3260.74	3592.34	4296.45	3808.38	3684.69	3242.41
ENSMUSG00000001783	Rtcb	10	RNA 2',3'-cyclic phosphate and 5'-OH ligase [Source:MGI Symbol;Acc:MGI:106379]	6427.08	6689.9	6088.2	5192.04	5157.29	7125.95	6532.77	7696.77	6500.98
ENSMUSG00000001785	Pwp1	10	PWP1 homolog, endonuclein [Source:MGI Symbol;Acc:MGI:1914735]	3786.82	3544.4	3443.87	2714.79	2827.74	4581.49	4342.69	4458.43	4121.25
ENSMUSG00000001786	Fbxo7	10	F-box protein 7 [Source:MGI Symbol;Acc:MGI:1917004]	500.281	576.909	489.551	424.186	434.287	679.706	644.82	737.141	650.574
ENSMUSG00000001794	Capns1	7	calpain, small subunit 1 [Source:MGI Symbol;Acc:MGI:88266]	2015.42	2093.27	2756.8	2499.2	2572.15	1593.29	2300.6	1556.64	2146.7
ENSMUSG00000001802	Lrp3	7	low density lipoprotein receptor-related protein 3 [Source:MGI Symbol;Acc:MGI:3584516]	3192.61	2645.02	2381.6	2402.39	2641.46	1081.68	1293.48	1476.32	1294.49
ENSMUSG00000001804	Dsg4	18	desmoglein 4 [Source:MGI Symbol;Acc:MGI:2661061]	0	6.52401	20.7918	25.9502	38.9883	5.22048	3.84394	4.06698	8.56018
ENSMUSG00000001815	Evx2	2	even-skipped homeobox 2 [Source:MGI Symbol;Acc:MGI:95462]	2.04196	1.864	0	4.99042	7.58106	4.17638	6.72689	1.01675	3.80453
ENSMUSG00000001819	Hoxd13	2	homeobox D13 [Source:MGI Symbol;Acc:MGI:96205]	15.3147	48.4641	6.61556	0.998085	2.16602	2.08819	6.72689	2.03349	2.85339
ENSMUSG00000001823	Hoxd12	2	homeobox D12 [Source:MGI Symbol;Acc:MGI:96204]	50.0281	35.416	0	0.998085	1.08301	2.08819	1.92197	0	0
ENSMUSG00000001827	Folr1	7	folate receptor 1 (adult) [Source:MGI Symbol;Acc:MGI:95568]	163.357	283.328	163.499	163.686	107.218	375.874	348.837	528.708	391.866
ENSMUSG00000001829	Clpb	7	ClpB caseinolytic peptidase B [Source:MGI Symbol;Acc:MGI:1100517]	2370.72	2452.09	2327.73	2038.09	2028.48	3344.24	3148.18	3366.45	3247.16
ENSMUSG00000001833	Sept7	9	septin 7 [Source:MGI Symbol;Acc:MGI:1335094]	20134.8	20724	19539.5	16347.6	18575.8	22576.5	19750.1	14974.6	15025
ENSMUSG00000001844	Zdhhc4	5	zinc finger, DHHC domain containing 4 [Source:MGI Symbol;Acc:MGI:1920131]	1147.58	1165.93	1051.87	971.136	856.66	1197.58	1008.07	1070.63	946.376
ENSMUSG00000001847	Rac1	5	Rac family small GTPase 1 [Source:MGI Symbol;Acc:MGI:97845]	19459.9	17850.6	17836.5	14838.5	15830.3	18990	15124	13353.9	12753.7
ENSMUSG00000001855	Nup214	2	nucleoporin 214 [Source:MGI Symbol;Acc:MGI:1095411]	2501.4	2336.53	3292.66	3112.03	3267.44	2937.04	3657.5	3094.98	3913.91
ENSMUSG00000001864	Aif1l	2	allograft inflammatory factor 1-like [Source:MGI Symbol;Acc:MGI:1919598]	2925.11	2791.34	2871.15	2335.52	2338.22	1047.23	1124.35	1570.87	1462.84
ENSMUSG00000001865	Cpa3	3	carboxypeptidase A3, mast cell [Source:MGI Symbol;Acc:MGI:88479]	6.12589	15.844	21.7368	6.98659	9.74708	2.08819	12.4928	6.10048	7.60905
ENSMUSG00000001870	Ltbp1	17	latent transforming growth factor beta binding protein 1 [Source:MGI Symbol;Acc:MGI:109151]	10031.1	12368.6	15677	13157.7	14020.6	3959.21	4358.06	4175.78	6511.44
ENSMUSG00000001891	Ugp2	11	UDP-glucose pyrophosphorylase 2 [Source:MGI Symbol;Acc:MGI:2183447]	4451.48	4799.81	4514.65	3671.95	4002.8	5384.4	4596.39	4286.6	3954.8
ENSMUSG00000001901	Kcnh6	11	potassium voltage-gated channel, subfamily H (eag-related), member 6 [Source:MGI Symbol;Acc:MGI:2684139]	24.5035	20.504	15.1213	32.9368	22.7432	19.8378	23.0636	55.921	69.4326
ENSMUSG00000001909	Trmt1	8	tRNA methyltransferase 1 [Source:MGI Symbol;Acc:MGI:1289155]	1925.57	2097.93	1824	1733.67	1460.98	2494.34	2714.78	3008.55	2560.45
ENSMUSG00000001910	Nacc1	8	nucleus accumbens associated 1, BEN and BTB (POZ) domain containing [Source:MGI Symbol;Acc:MGI:1914080]	2623.92	2541.57	2895.72	2446.31	2422.69	2433.79	2624.45	2463.58	2637.49
ENSMUSG00000001911	Nfix	8	nuclear factor I/X [Source:MGI Symbol;Acc:MGI:97311]	144.979	117.432	137.982	208.6	141.874	230.745	239.285	148.445	150.279
ENSMUSG00000001918	Slc1a5	7	solute carrier family 1 (neutral amino acid transporter), member 5 [Source:MGI Symbol;Acc:MGI:105305]	946.449	891.925	1072.67	804.456	915.143	773.675	755.333	942.524	775.172
ENSMUSG00000001924	Uba1	X	ubiquitin-like modifier activating enzyme 1 [Source:MGI Symbol;Acc:MGI:98890]	16504.2	17558.9	17867.7	15403.4	15352.7	21388.3	20433.4	33072.7	30573.2
ENSMUSG00000001930	Vwf	6	Von Willebrand factor [Source:MGI Symbol;Acc:MGI:98941]	2031.75	378.392	3259.58	4245.85	3456.96	208.819	222.948	157.596	224.467
ENSMUSG00000001942	Siae	9	sialic acid acetylesterase [Source:MGI Symbol;Acc:MGI:104803]	426.77	554.541	478.21	506.029	487.354	669.265	665.962	603.947	697.179
ENSMUSG00000001943	Vsig2	9	V-set and immunoglobulin domain containing 2 [Source:MGI Symbol;Acc:MGI:1928009]	11.2308	20.504	11.341	19.9617	24.9092	20.8819	26.9075	23.3852	17.1204
ENSMUSG00000001946	Esam	9	endothelial cell-specific adhesion molecule [Source:MGI Symbol;Acc:MGI:1916774]	1403.85	1293.62	1459.2	1435.25	1277.95	1377.16	1358.83	1210.94	1190.82
ENSMUSG00000001948	Spa17	9	sperm autoantigenic protein 17 [Source:MGI Symbol;Acc:MGI:1333778]	55.133	97.8601	44.4188	46.91	44.4034	119.027	120.123	192.165	154.083
ENSMUSG00000001962	Fam50a	X	family with sequence similarity 50, member A [Source:MGI Symbol;Acc:MGI:1351626]	2077.7	2147.33	1775.81	1627.88	1522.71	2170.67	1925.81	3283.07	2577.57
ENSMUSG00000001964	Emd	X	emerin [Source:MGI Symbol;Acc:MGI:108117]	2033.79	1648.71	764.57	817.431	1293.11	1518.12	1110.9	1238.4	1347.75
ENSMUSG00000001983	Taco1	11	translational activator of mitochondrially encoded cytochrome c oxidase I [Source:MGI Symbol;Acc:MGI:1917457]	357.343	324.336	212.643	182.649	348.729	304.876	283.49	258.254	339.554
ENSMUSG00000001985	Grik3	4	glutamate receptor, ionotropic, kainate 3 [Source:MGI Symbol;Acc:MGI:95816]	70.4477	32.62	66.1556	122.764	99.6368	35.4993	29.7905	120.993	130.305
ENSMUSG00000001986	Gria3	X	glutamate receptor, ionotropic, AMPA3 (alpha 3) [Source:MGI Symbol;Acc:MGI:95810]	557.456	678.497	742.833	675.703	822.004	209.863	256.583	231.818	465.103
ENSMUSG00000001988	Npas1	7	neuronal PAS domain protein 1 [Source:MGI Symbol;Acc:MGI:109205]	20.4196	17.708	33.0778	18.9636	34.6563	10.441	14.4148	15.2512	13.3158
ENSMUSG00000001995	Sipa1l2	8	signal-induced proliferation-associated 1 like 2 [Source:MGI Symbol;Acc:MGI:2676970]	1368.11	1452.06	2225.66	1884.38	2027.39	1722.76	3224.1	2431.04	3400.29
ENSMUSG00000001998	Ap4e1	2	adaptor-related protein complex AP-4, epsilon 1 [Source:MGI Symbol;Acc:MGI:1336993]	584.001	576.909	764.57	726.606	817.672	722.514	866.807	790.012	869.334
ENSMUSG00000001999	Blvra	2	biliverdin reductase A [Source:MGI Symbol;Acc:MGI:88170]	624.84	706.457	580.279	584.878	461.362	815.439	629.444	664.952	648.672
ENSMUSG00000002006	Pdzd4	X	PDZ domain containing 4 [Source:MGI Symbol;Acc:MGI:2443483]	126.602	114.636	56.7048	89.8276	74.7276	101.277	112.435	166.746	144.572
ENSMUSG00000002007	Srpk3	X	serine/arginine-rich protein specific kinase 3 [Source:MGI Symbol;Acc:MGI:1891338]	19.3986	28.892	17.9565	24.9521	32.4903	14.6173	9.60984	8.13397	7.60905
ENSMUSG00000002010	Idh3g	X	isocitrate dehydrogenase 3 (NAD+), gamma [Source:MGI Symbol;Acc:MGI:1099463]	3125.22	3382.23	2665.13	2600.01	2263.49	3524.87	3315.39	5020.69	4338.11
ENSMUSG00000002012	Pnck	X	pregnancy upregulated non-ubiquitously expressed CaM kinase [Source:MGI Symbol;Acc:MGI:1347357]	191.944	200.38	136.091	108.791	112.633	137.821	139.343	231.818	236.832
ENSMUSG00000002014	Ssr4	X	signal sequence receptor, delta [Source:MGI Symbol;Acc:MGI:1099464]	1134.31	1273.11	896.881	948.18	748.359	1463.82	1328.08	1576.97	1367.73
ENSMUSG00000002015	Bcap31	X	B cell receptor associated protein 31 [Source:MGI Symbol;Acc:MGI:1350933]	3555.06	3841.71	3531.76	3217.82	2709.69	5378.14	4706.9	7688.63	5996.88
ENSMUSG00000002017	Fam98a	17	family with sequence similarity 98, member A [Source:MGI Symbol;Acc:MGI:1919972]	838.225	954.369	1298.54	1196.7	1242.21	1035.74	1448.2	1138.76	1403.87
ENSMUSG00000002020	Ltbp2	12	latent transforming growth factor beta binding protein 2 [Source:MGI Symbol;Acc:MGI:99502]	26.5455	17.708	31.1876	40.9215	43.3204	56.3812	51.8931	27.4521	16.1692
ENSMUSG00000002028	Kmt2a	9	lysine (K)-specific methyltransferase 2A [Source:MGI Symbol;Acc:MGI:96995]	1963.35	1578.81	1631.21	1675.78	1267.12	1527.51	1386.7	2062.98	1577.93
ENSMUSG00000002031	Ift46	9	intraflagellar transport 46 [Source:MGI Symbol;Acc:MGI:1923818]	1549.85	1644.98	1447.86	1251.6	1220.55	1645.49	1541.42	1482.42	1208.89
ENSMUSG00000002032	Tmem25	9	transmembrane protein 25 [Source:MGI Symbol;Acc:MGI:1918937]	146	225.544	139.872	160.692	122.38	131.556	135.499	193.182	134.11
ENSMUSG00000002033	Cd3g	9	CD3 antigen, gamma polypeptide [Source:MGI Symbol;Acc:MGI:88333]	2.04196	2.796	0.94508	1.99617	3.24903	2.08819	6.72689	3.05024	0.951131
ENSMUSG00000002043	Trappc6a	7	trafficking protein particle complex 6A [Source:MGI Symbol;Acc:MGI:1914341]	728.98	872.353	578.389	603.841	601.07	451.049	387.276	431.1	389.964
ENSMUSG00000002052	Supt6	11	suppressor of Ty 6 [Source:MGI Symbol;Acc:MGI:107726]	3674.51	3398.08	4034.55	4368.62	4443.59	2917.2	4096.67	3001.43	3560.08
ENSMUSG00000002055	Spag5	11	sperm associated antigen 5 [Source:MGI Symbol;Acc:MGI:1927470]	1972.54	1920.85	2291.82	2061.04	2125.95	2024.5	2056.51	1450.9	1392.46
ENSMUSG00000002057	Foxn1	11	forkhead box N1 [Source:MGI Symbol;Acc:MGI:102949]	6.12589	2.796	1.89016	3.99234	1.08301	4.17638	5.7659	5.08373	3.80453
ENSMUSG00000002058	Unc119	11	unc-119 lipid binding chaperone [Source:MGI Symbol;Acc:MGI:1328357]	1767.32	1748.43	1485.67	1274.55	1345.1	2400.38	2076.69	2048.74	1643.55
ENSMUSG00000002059	Rab34	11	RAB34, member RAS oncogene family [Source:MGI Symbol;Acc:MGI:104606]	2745.42	2727.04	2270.08	2246.69	2168.18	1977.52	2005.57	1780.32	1583.63
ENSMUSG00000002064	Sdf2	11	stromal cell derived factor 2 [Source:MGI Symbol;Acc:MGI:108019]	1077.13	1272.18	1023.52	945.186	948.716	1126.58	1096.48	1192.64	1022.47
ENSMUSG00000002068	Ccne1	7	cyclin E1 [Source:MGI Symbol;Acc:MGI:88316]	2412.58	1951.61	2170.85	1943.27	2027.39	1732.15	1669.23	2134.15	2032.57
ENSMUSG00000002076	Hsf2bp	17	heat shock transcription factor 2 binding protein [Source:MGI Symbol;Acc:MGI:1921627]	47.9861	58.7161	77.4965	68.8678	58.4825	435.388	591.005	743.241	778.025
ENSMUSG00000002083	Bbc3	7	BCL2 binding component 3 [Source:MGI Symbol;Acc:MGI:2181667]	381.847	350.432	265.567	288.446	278.333	194.202	232.558	279.605	294.851
ENSMUSG00000002100	Mybpc3	2	myosin binding protein C, cardiac [Source:MGI Symbol;Acc:MGI:102844]	23.4826	39.144	18.9016	29.9425	20.5772	362.301	427.638	67.1052	46.6054
ENSMUSG00000002102	Psmc3	2	proteasome (prosome, macropain) 26S subunit, ATPase 3 [Source:MGI Symbol;Acc:MGI:1098754]	8339.37	8037.58	6771.5	6054.38	5878.57	8066.68	7464.92	6916.92	6118.63
ENSMUSG00000002103	Acp2	2	acid phosphatase 2, lysosomal [Source:MGI Symbol;Acc:MGI:87882]	2004.19	2246.12	2238.89	2138.9	1997.07	1608.95	1520.28	1696.95	1626.43
ENSMUSG00000002104	Rapsn	2	receptor-associated protein of the synapse [Source:MGI Symbol;Acc:MGI:99422]	19.3986	24.232	16.0664	23.954	22.7432	56.3812	47.0882	26.4354	29.4851
ENSMUSG00000002105	Slc39a13	2	solute carrier family 39 (metal ion transporter), member 13 [Source:MGI Symbol;Acc:MGI:1915677]	879.065	937.593	763.625	778.506	650.888	824.836	841.822	771.71	685.766
ENSMUSG00000002107	Celf2	2	CUGBP, Elav-like family member 2 [Source:MGI Symbol;Acc:MGI:1338822]	1145.54	909.633	1103.85	942.192	890.233	1487.84	1173.36	1047.25	1070.02
ENSMUSG00000002108	Nr1h3	2	nuclear receptor subfamily 1, group H, member 3 [Source:MGI Symbol;Acc:MGI:1352462]	39.8183	16.776	35.913	40.9215	21.6602	10.441	18.2587	29.4856	23.7783
ENSMUSG00000002109	Ddb2	2	damage specific DNA binding protein 2 [Source:MGI Symbol;Acc:MGI:1355314]	749.4	891.925	832.615	768.525	760.272	755.925	721.699	776.794	783.732
ENSMUSG00000002111	Spi1	2	spleen focus forming virus (SFFV) proviral integration oncogene [Source:MGI Symbol;Acc:MGI:98282]	227.679	219.952	198.467	219.579	139.708	45.9402	47.0882	23.3852	74.1882
ENSMUSG00000002129	Sf3a1	11	splicing factor 3a, subunit 1 [Source:MGI Symbol;Acc:MGI:1914715]	6044.21	5592.94	6125.06	5419.6	5319.74	7062.26	6707.67	7022.67	6711.18
ENSMUSG00000002147	Stat6	10	signal transducer and activator of transcription 6 [Source:MGI Symbol;Acc:MGI:103034]	1327.28	1411.05	1414.78	1391.33	1374.34	1745.73	1726.89	1748.8	1735.81
ENSMUSG00000002190	Clgn	8	calmegin [Source:MGI Symbol;Acc:MGI:107472]	20.4196	15.844	18.9016	20.9598	31.4073	21.926	25.9466	39.6531	61.8235
ENSMUSG00000002204	Napsa	7	napsin A aspartic peptidase [Source:MGI Symbol;Acc:MGI:109365]	52.07	68.9681	35.913	35.931	47.6524	2.08819	0.960984	3.05024	7.60905
ENSMUSG00000002205	Vrk3	7	vaccinia related kinase 3 [Source:MGI Symbol;Acc:MGI:2182465]	1361.99	1489.34	1351.46	1193.71	1179.4	1319.74	1205.07	1421.41	1353.46
ENSMUSG00000002210	Smg9	7	smg-9 homolog, nonsense mediated mRNA decay factor (C. elegans) [Source:MGI Symbol;Acc:MGI:1919247]	649.344	635.625	539.641	614.82	427.789	511.607	573.707	643.6	561.167
ENSMUSG00000002221	Paxip1	5	PAX interacting (with transcription-activation domain) protein 1 [Source:MGI Symbol;Acc:MGI:1890430]	3176.27	3236.84	3674.47	2823.58	3018.35	3283.68	3304.82	3028.89	3375.56
ENSMUSG00000002222	Rmnd5a	6	required for meiotic nuclear division 5 homolog A [Source:MGI Symbol;Acc:MGI:1915727]	2366.63	2543.43	3335.19	2828.57	3495.95	1908.61	1987.31	2394.44	2964.68
ENSMUSG00000002227	Mov10	3	Moloney leukemia virus 10 [Source:MGI Symbol;Acc:MGI:97054]	4155.39	4922.83	4857.71	3960.4	4081.86	7070.62	7511.05	11139.5	10327.4
ENSMUSG00000002228	Ppm1j	3	protein phosphatase 1J [Source:MGI Symbol;Acc:MGI:1919137]	103.119	85.7441	85.0572	80.8448	51.9844	248.495	334.422	355.861	312.922
ENSMUSG00000002233	Rhoc	3	ras homolog family member C [Source:MGI Symbol;Acc:MGI:106028]	3044.57	2815.58	2562.11	2518.17	2397.78	2167.54	2093.02	2290.73	2004.03
ENSMUSG00000002240	Prr27	5	proline rich 27 [Source:MGI Symbol;Acc:MGI:1921029]	0	3.728	0	0	3.24903	2.08819	0.960984	0	1.90226
ENSMUSG00000002249	Tead3	17	TEA domain family member 3 [Source:MGI Symbol;Acc:MGI:109241]	679.973	720.437	613.357	580.885	507.931	441.652	463.194	338.576	388.062
ENSMUSG00000002250	Ppard	17	peroxisome proliferator activator receptor delta [Source:MGI Symbol;Acc:MGI:101884]	79.6365	81.0841	55.7597	52.8985	44.4034	81.4395	75.9177	135.227	90.3575
ENSMUSG00000002257	Def6	17	differentially expressed in FDCP 6 [Source:MGI Symbol;Acc:MGI:1346328]	202.154	154.712	150.268	171.671	175.447	117.983	128.772	203.349	179.764
ENSMUSG00000002265	Peg3	7	paternally expressed 3 [Source:MGI Symbol;Acc:MGI:104748]	88532.3	81139.1	110774	99657.7	119676	40721.8	41525.1	49663	58084.6
ENSMUSG00000002266	Zim1	7	zinc finger, imprinted 1 [Source:MGI Symbol;Acc:MGI:1341879]	2538.16	2468.87	2201.09	2377.44	2978.27	1069.15	1110.9	963.875	1176.55
ENSMUSG00000002274	Metrn	17	meteorin, glial cell differentiation regulator [Source:MGI Symbol;Acc:MGI:1917333]	737.148	644.945	876.089	798.468	832.834	647.339	1059	362.978	595.408
ENSMUSG00000002279	Lmf1	17	lipase maturation factor 1 [Source:MGI Symbol;Acc:MGI:1923733]	746.337	689.681	634.149	676.701	583.742	1262.31	1124.35	677.153	646.769
ENSMUSG00000002280	Narfl	17	nuclear prelamin A recognition factor-like [Source:MGI Symbol;Acc:MGI:1914813]	1317.07	1452.06	1221.99	1291.52	1172.9	1252.91	1347.3	1347.19	1070.97
ENSMUSG00000002289	Angptl4	17	angiopoietin-like 4 [Source:MGI Symbol;Acc:MGI:1888999]	1680.53	2222.82	1565.05	1587.95	1372.17	2506.87	2224.68	4792.94	3265.23
ENSMUSG00000002297	Dbf4	5	DBF4 zinc finger [Source:MGI Symbol;Acc:MGI:1351328]	2101.18	1944.15	2042.32	1794.56	1753.39	3053.98	3042.47	3667.4	3284.26
ENSMUSG00000002307	Daxx	17	Fas death domain-associated protein [Source:MGI Symbol;Acc:MGI:1197015]	1792.84	1937.63	2083.9	1754.63	1924.51	2052.69	2515.86	1858.61	2180.94
ENSMUSG00000002308	Cd320	17	CD320 antigen [Source:MGI Symbol;Acc:MGI:1860083]	1126.14	1452.06	895.936	863.343	815.506	2374.27	1988.28	2084.33	1964.09
ENSMUSG00000002319	Ipo4	14	importin 4 [Source:MGI Symbol;Acc:MGI:1923001]	4350.4	3889.24	4454.16	3835.64	3635.66	5996.24	6330	6886.42	6133.85
ENSMUSG00000002320	Tm9sf1	14	transmembrane 9 superfamily member 1 [Source:MGI Symbol;Acc:MGI:1921390]	1874.52	2142.67	2089.57	1846.46	1807.54	2126.82	2247.74	1958.25	2007.84
ENSMUSG00000002324	Rec8	14	REC8 meiotic recombination protein [Source:MGI Symbol;Acc:MGI:1929645]	26.5455	109.976	123.805	112.784	36.8223	46.9843	107.63	536.842	1273.56
ENSMUSG00000002325	Irf9	14	interferon regulatory factor 9 [Source:MGI Symbol;Acc:MGI:107587]	335.903	411.012	346.844	349.33	327.069	280.862	352.681	891.686	674.352
ENSMUSG00000002326	Gmpr2	14	guanosine monophosphate reductase 2 [Source:MGI Symbol;Acc:MGI:1917903]	1560.06	1476.29	1424.24	1350.41	1332.1	1324.96	1173.36	1131.64	988.225
ENSMUSG00000002329	Mdp1	14	magnesium-dependent phosphatase 1 [Source:MGI Symbol;Acc:MGI:1915131]	1158.81	1129.59	1121.81	986.108	1003.95	1124.49	953.296	959.808	877.894
ENSMUSG00000002332	Dhrs1	14	dehydrogenase/reductase (SDR family) member 1 [Source:MGI Symbol;Acc:MGI:1196314]	1306.86	1409.19	1187.97	1038.01	986.621	1144.33	973.477	1126.55	945.424
ENSMUSG00000002341	Ncan	8	neurocan [Source:MGI Symbol;Acc:MGI:104694]	43.9022	31.688	47.254	68.8678	88.8067	16.7055	29.7905	12.201	19.0226
ENSMUSG00000002342	Tmem161a	8	transmembrane protein 161A [Source:MGI Symbol;Acc:MGI:2384577]	1796.93	2191.13	1779.59	1654.82	1569.28	1690.39	1717.28	1866.75	1743.42
ENSMUSG00000002343	Armc6	8	armadillo repeat containing 6 [Source:MGI Symbol;Acc:MGI:1924063]	920.925	839.733	672.897	807.45	703.956	1177.74	1043.63	1119.44	903.575
ENSMUSG00000002345	Borcs8	8	BLOC-1 related complex subunit 8 [Source:MGI Symbol;Acc:MGI:1919618]	502.323	575.045	466.869	369.291	386.634	404.065	375.745	414.832	363.332
ENSMUSG00000002346	Slc25a42	8	solute carrier family 25, member 42 [Source:MGI Symbol;Acc:MGI:1920345]	167.441	177.08	209.808	214.588	215.519	251.627	236.402	438.218	389.964
ENSMUSG00000002365	Snx9	17	sorting nexin 9 [Source:MGI Symbol;Acc:MGI:1913866]	2381.95	2780.16	2527.14	2351.49	2228.83	2834.72	2828.18	3789.41	3966.22
ENSMUSG00000002372	Ranbp3	17	RAN binding protein 3 [Source:MGI Symbol;Acc:MGI:1919060]	4138.04	4131.56	4095.03	3638.02	3499.2	4524.07	4602.15	5121.35	4676.71
ENSMUSG00000002379	Ndufa11	17	NADH dehydrogenase (ubiquinone) 1 alpha subcomplex 11 [Source:MGI Symbol;Acc:MGI:1917125]	2317.63	2078.36	1618.92	1655.82	1443.65	1981.69	1910.44	1839.29	1459.99
ENSMUSG00000002384	Bmp8b	4	bone morphogenetic protein 8b [Source:MGI Symbol;Acc:MGI:107335]	472.714	547.085	515.069	405.222	452.698	582.605	509.321	572.428	551.656
ENSMUSG00000002393	Nr2f6	8	nuclear receptor subfamily 2, group F, member 6 [Source:MGI Symbol;Acc:MGI:1352453]	6019.7	6406.58	5097.76	4637.1	4384.02	5393.8	4876.99	6254.01	5325.38
ENSMUSG00000002395	Use1	8	unconventional SNARE in the ER 1 homolog (S. cerevisiae) [Source:MGI Symbol;Acc:MGI:1914273]	964.827	1045.71	754.174	713.63	653.054	787.248	791.851	947.607	833.191
ENSMUSG00000002396	Ocel1	8	occludin/ELL domain containing 1 [Source:MGI Symbol;Acc:MGI:1924340]	3967.53	4299.32	3510.03	3133.99	2977.19	3522.78	3171.25	4539.77	3703.71
ENSMUSG00000002409	Dyrk1b	7	dual-specificity tyrosine-(Y)-phosphorylation regulated kinase 1b [Source:MGI Symbol;Acc:MGI:1330302]	1061.82	1043.84	834.506	793.477	688.794	888.525	921.583	1298.38	1223.15
ENSMUSG00000002413	Braf	6	Braf transforming gene [Source:MGI Symbol;Acc:MGI:88190]	1113.89	938.525	1297.59	1253.59	1310.44	908.363	960.023	1079.78	1212.69
ENSMUSG00000002416	Ndufb2	6	NADH dehydrogenase (ubiquinone) 1 beta subcomplex, 2 [Source:MGI Symbol;Acc:MGI:1915448]	377.763	383.052	395.988	370.289	364.974	270.421	295.022	243.002	224.467
ENSMUSG00000002428	Hltf	3	helicase-like transcription factor [Source:MGI Symbol;Acc:MGI:1196437]	1010.77	1296.41	1523.47	1185.72	1259.54	2011.97	2114.16	2190.07	2431.09
ENSMUSG00000002455	Prpf6	2	pre-mRNA splicing factor 6 [Source:MGI Symbol;Acc:MGI:1922946]	3679.62	3918.13	3888.06	3528.23	3540.36	4320.47	3967.9	4593.66	4417.05
ENSMUSG00000002458	Rgs19	2	regulator of G-protein signaling 19 [Source:MGI Symbol;Acc:MGI:1915153]	1632.55	1450.19	1325.95	1140.81	1163.15	1176.7	887.949	998.445	893.112
ENSMUSG00000002459	Rgs20	1	regulator of G-protein signaling 20 [Source:MGI Symbol;Acc:MGI:1929866]	5.10491	6.52401	9.4508	29.9425	21.6602	4.17638	3.84394	9.15072	7.60905
ENSMUSG00000002475	Abhd3	18	abhydrolase domain containing 3 [Source:MGI Symbol;Acc:MGI:2147183]	400.225	627.237	411.11	384.263	335.733	560.679	441.092	1398.03	1096.65
ENSMUSG00000002477	Snrpd1	18	small nuclear ribonucleoprotein D1 [Source:MGI Symbol;Acc:MGI:98344]	3229.36	3000.11	2351.36	2160.85	2002.48	3237.74	2740.73	3255.62	2623.22
ENSMUSG00000002486	Tchp	5	trichoplein, keratin filament binding [Source:MGI Symbol;Acc:MGI:1925082]	624.84	529.377	598.236	602.843	632.477	552.327	603.498	499.222	440.374
ENSMUSG00000002489	Tiam1	16	T cell lymphoma invasion and metastasis 1 [Source:MGI Symbol;Acc:MGI:103306]	517.637	534.037	452.693	415.203	421.291	1064.98	1023.45	635.466	762.807
ENSMUSG00000002496	Tsc2	17	tuberous sclerosis 2 [Source:MGI Symbol;Acc:MGI:102548]	4409.62	4331.94	5010.81	4681.02	4533.48	4532.42	5276.76	4762.44	5076.19
ENSMUSG00000002500	Rpl3l	17	ribosomal protein L3-like [Source:MGI Symbol;Acc:MGI:1913461]	5.10491	6.52401	1.89016	5.98851	5.41505	15.6614	13.4538	7.11722	7.60905
ENSMUSG00000002504	Slc9a3r2	17	solute carrier family 9 (sodium/hydrogen exchanger), member 3 regulator 2 [Source:MGI Symbol;Acc:MGI:1890662]	3469.29	4688.9	3195.32	3004.23	2764.92	3840.18	3490.29	3789.41	3475.43
ENSMUSG00000002524	Puf60	15	poly-U binding splicing factor 60 [Source:MGI Symbol;Acc:MGI:1915209]	10432.4	10119.7	9388.42	8294.08	8069.5	14696.7	13511.4	13618.3	11856.8
ENSMUSG00000002546	Golga2	2	golgi autoantigen, golgin subfamily a, 2 [Source:MGI Symbol;Acc:MGI:2139395]	1593.75	1616.09	1726.66	1576.97	1483.72	1625.66	1849.89	1680.68	1640.7
ENSMUSG00000002550	Uck1	2	uridine-cytidine kinase 1 [Source:MGI Symbol;Acc:MGI:98904]	1695.85	1837.91	1714.37	1486.15	1459.9	1403.26	1252.16	1586.12	1396.26
ENSMUSG00000002565	Scin	12	scinderin [Source:MGI Symbol;Acc:MGI:1306794]	129.665	229.272	130.421	112.784	95.3048	40.7197	56.698	15.2512	16.1692
ENSMUSG00000002578	Ikzf4	10	IKAROS family zinc finger 4 [Source:MGI Symbol;Acc:MGI:1343139]	204.196	175.216	252.336	224.569	244.76	87.704	75.9177	100.658	86.5529
ENSMUSG00000002580	Mien1	11	migration and invasion enhancer 1 [Source:MGI Symbol;Acc:MGI:1913678]	702.435	702.729	579.334	532.977	449.449	758.013	664.04	773.744	621.089
ENSMUSG00000002588	Pon1	6	paraoxonase 1 [Source:MGI Symbol;Acc:MGI:103295]	10.2098	7.45601	13.2311	15.9694	25.9922	4.17638	10.5708	6.10048	16.1692
ENSMUSG00000002602	Axl	7	AXL receptor tyrosine kinase [Source:MGI Symbol;Acc:MGI:1347244]	6981.47	9769.24	8272.28	7425.75	7236.67	19133.1	17207.4	13139.4	12710
ENSMUSG00000002603	Tgfb1	7	transforming growth factor, beta 1 [Source:MGI Symbol;Acc:MGI:98725]	1281.33	1013.09	1091.57	1089.91	993.119	1220.55	1081.11	545.993	646.769
ENSMUSG00000002608	Ccdc97	7	coiled-coil domain containing 97 [Source:MGI Symbol;Acc:MGI:1196455]	1841.85	1789.44	1665.23	1521.08	1488.05	1664.29	1627.91	1497.67	1485.67
ENSMUSG00000002617	Zfp40	17	zinc finger protein 40 [Source:MGI Symbol;Acc:MGI:99185]	510.491	583.433	531.135	480.079	490.603	365.433	387.276	403.648	324.336
ENSMUSG00000002625	Akap8l	17	A kinase (PRKA) anchor protein 8-like [Source:MGI Symbol;Acc:MGI:1860606]	1511.05	1615.16	1462.98	1686.76	1361.34	2082.97	2223.72	3193.6	2277.96
ENSMUSG00000002633	Shh	5	sonic hedgehog [Source:MGI Symbol;Acc:MGI:98297]	263.413	50.3281	32.1327	33.9349	32.4903	12.5291	13.4538	3.05024	5.70679
ENSMUSG00000002635	Pdcd2l	7	programmed cell death 2-like [Source:MGI Symbol;Acc:MGI:1915329]	929.093	1023.34	825.055	770.521	716.952	1199.67	1231.02	1320.75	1203.18
ENSMUSG00000002658	Gtf2f1	17	general transcription factor IIF, polypeptide 1 [Source:MGI Symbol;Acc:MGI:1923848]	1760.17	1720.47	1561.27	1485.15	1263.87	2263.6	2292.91	2969.92	2355.95
ENSMUSG00000002660	Clpp	17	caseinolytic mitochondrial matrix peptidase proteolytic subunit [Source:MGI Symbol;Acc:MGI:1858213]	1908.21	2051.33	1440.3	1395.32	1284.45	2278.22	2222.76	2712.68	2189.5
ENSMUSG00000002661	Alkbh7	17	alkB homolog 7 [Source:MGI Symbol;Acc:MGI:1913650]	530.91	566.657	395.988	454.128	301.077	542.93	531.424	661.902	563.07
ENSMUSG00000002664	Pspn	17	persephin [Source:MGI Symbol;Acc:MGI:1201684]	10.2098	9.32001	2.83524	4.99042	3.24903	6.26457	7.68787	15.2512	8.56018
ENSMUSG00000002668	Dennd1c	17	DENN/MADD domain containing 1C [Source:MGI Symbol;Acc:MGI:1918035]	42.8812	99.7241	76.5515	85.8353	45.4864	318.449	414.184	502.273	387.11
ENSMUSG00000002679	Med6	12	mediator complex subunit 6 [Source:MGI Symbol;Acc:MGI:1917042]	1622.34	1735.39	1335.4	1163.77	1117.67	1616.26	1439.55	1594.26	1288.78
ENSMUSG00000002688	Prkd1	12	protein kinase D1 [Source:MGI Symbol;Acc:MGI:99879]	1007.71	1524.75	1322.17	1004.07	1099.25	1330.18	1310.78	3121.41	3470.68
ENSMUSG00000002699	Lcp2	11	lymphocyte cytosolic protein 2 [Source:MGI Symbol;Acc:MGI:1321402]	79.6365	97.8601	103.014	90.8257	84.4747	42.8079	51.8931	43.7201	62.7747
ENSMUSG00000002718	Cse1l	2	chromosome segregation 1-like (S. cerevisiae) [Source:MGI Symbol;Acc:MGI:1339951]	9659.5	9037.61	9810.87	7908.82	8815.69	12535.4	12047.9	11969.1	11233.8
ENSMUSG00000002728	Naa20	2	N(alpha)-acetyltransferase 20, NatB catalytic subunit [Source:MGI Symbol;Acc:MGI:1915127]	2253.31	2451.16	1878.82	1666.8	1783.72	2240.63	1922.93	1976.55	1785.27
ENSMUSG00000002731	Prkra	2	protein kinase, interferon inducible double stranded RNA dependent activator [Source:MGI Symbol;Acc:MGI:1344375]	1888.81	1886.37	1648.22	1431.25	1524.88	1437.72	1270.42	1000.48	895.015
ENSMUSG00000002732	Fkbp7	2	FK506 binding protein 7 [Source:MGI Symbol;Acc:MGI:1336879]	777.988	950.641	675.732	685.684	634.643	922.981	757.255	520.574	414.693
ENSMUSG00000002733	Plekha3	2	pleckstrin homology domain-containing, family A (phosphoinositide binding specific) member 3 [Source:MGI Symbol;Acc:MGI:1932515]	1615.19	1483.75	1585.84	1174.75	1477.22	1379.25	1308.86	1152.99	1284.98
ENSMUSG00000002741	Ykt6	11	YKT6 v-SNARE homolog (S. cerevisiae) [Source:MGI Symbol;Acc:MGI:1927550]	2009.29	1802.49	3243.51	2688.84	2845.06	1478.44	2440.9	1427.51	2427.29
ENSMUSG00000002748	Baz1b	5	bromodomain adjacent to zinc finger domain, 1B [Source:MGI Symbol;Acc:MGI:1353499]	5630.71	5606.92	6873.57	6385.74	6779.64	4817.46	6049.39	5117.28	5566.02
ENSMUSG00000002763	Pex6	17	peroxisomal biogenesis factor 6 [Source:MGI Symbol;Acc:MGI:2385054]	3192.61	3735.46	2831.46	2680.86	2554.82	3336.93	3371.13	3912.44	3602.89
ENSMUSG00000002767	Mrpl2	17	mitochondrial ribosomal protein L2 [Source:MGI Symbol;Acc:MGI:1351622]	1530.45	1505.18	1183.24	1096.89	1045.1	1573.45	1388.62	1647.13	1335.39
ENSMUSG00000002768	Mea1	17	male enhanced antigen 1 [Source:MGI Symbol;Acc:MGI:96957]	1890.86	2044.81	1418.56	1420.27	1230.3	2104.9	2061.31	2415.79	1792.88
ENSMUSG00000002769	Gnmt	17	glycine N-methyltransferase [Source:MGI Symbol;Acc:MGI:1202304]	4.08392	12.116	13.2311	11.977	8.66407	11.4851	8.64885	12.201	13.3158
ENSMUSG00000002771	Grin2d	7	glutamate receptor, ionotropic, NMDA2D (epsilon 4) [Source:MGI Symbol;Acc:MGI:95823]	185.819	178.012	153.103	183.648	151.621	108.586	106.669	271.471	203.542
ENSMUSG00000002778	Kdelr1	7	KDEL (Lys-Asp-Glu-Leu) endoplasmic reticulum protein retention receptor 1 [Source:MGI Symbol;Acc:MGI:1915387]	3362.09	3509.92	2332.46	2197.78	2574.31	2979.85	2532.19	2084.33	2285.57
ENSMUSG00000002781	Tmem143	7	transmembrane protein 143 [Source:MGI Symbol;Acc:MGI:1917459]	232.784	209.7	258.952	248.523	239.345	227.613	293.1	217.584	347.163
ENSMUSG00000002791	Pdxk-ps	17	pyridoxal (pyridoxine, vitamin B6) kinase, pseudogene [Source:MGI Symbol;Acc:MGI:1933201]	13.2728	13.048	2.83524	6.98659	16.2451	6.26457	5.7659	5.08373	3.80453
ENSMUSG00000002797	Ggct	6	gamma-glutamyl cyclotransferase [Source:MGI Symbol;Acc:MGI:95700]	146	146.324	124.751	98.8104	89.8898	443.741	369.979	523.624	390.915
ENSMUSG00000002799	Jag2	12	jagged 2 [Source:MGI Symbol;Acc:MGI:1098270]	321.609	259.096	255.172	385.261	351.978	511.607	566.98	656.818	798.95
ENSMUSG00000002803	Btbd6	12	BTB (POZ) domain containing 6 [Source:MGI Symbol;Acc:MGI:3026623]	698.351	749.329	566.103	589.868	604.319	651.516	648.664	831.698	857.92
ENSMUSG00000002804	Nudt14	12	nudix (nucleoside diphosphate linked moiety X)-type motif 14 [Source:MGI Symbol;Acc:MGI:1913424]	857.624	937.593	700.304	631.788	602.153	731.911	693.83	933.373	677.205
ENSMUSG00000002808	Epdr1	13	ependymin related protein 1 (zebrafish) [Source:MGI Symbol;Acc:MGI:2145369]	385.931	463.205	421.506	401.23	412.626	580.517	577.551	425	381.404
ENSMUSG00000002812	Flii	11	flightless I actin binding protein [Source:MGI Symbol;Acc:MGI:1342286]	3804.18	3837.05	3904.12	3561.17	3463.46	3500.85	3491.25	4154.42	4396.13
ENSMUSG00000002814	Top3a	11	topoisomerase (DNA) III alpha [Source:MGI Symbol;Acc:MGI:1197527]	1131.25	1178.98	1368.48	1191.71	1257.37	1564.06	1615.41	1447.85	1493.28
ENSMUSG00000002820	Atg4d	9	autophagy related 4D, cysteine peptidase [Source:MGI Symbol;Acc:MGI:2444308]	1109.81	1223.72	1074.56	1041	849.079	1008.6	1123.39	1250.6	1159.43
ENSMUSG00000002825	Qtrt1	9	queuine tRNA-ribosyltransferase catalytic subunit 1 [Source:MGI Symbol;Acc:MGI:1931441]	713.666	700.865	585.004	462.113	536.089	847.806	796.656	1090.97	849.36
ENSMUSG00000002831	Plin4	17	perilipin 4 [Source:MGI Symbol;Acc:MGI:1929709]	29.6084	26.096	29.2975	31.9387	27.0752	28.1906	28.8295	33.5526	17.1204
ENSMUSG00000002833	Hdgfl2	17	HDGF like 2 [Source:MGI Symbol;Acc:MGI:1194492]	4589.31	4150.2	4179.14	3894.53	3830.6	3663.73	3791.08	3957.18	3678.02
ENSMUSG00000002835	Chaf1a	17	chromatin assembly factor 1, subunit A (p150) [Source:MGI Symbol;Acc:MGI:1351331]	4048.19	3718.68	4377.61	3781.74	3850.1	4064.66	4534.88	3647.07	3668.51
ENSMUSG00000002844	Adprh	16	ADP-ribosylarginine hydrolase [Source:MGI Symbol;Acc:MGI:1098234]	4727.14	4536.98	4104.48	3454.37	3531.69	4992.87	4364.79	3164.11	3002.72
ENSMUSG00000002845	Tmem39a	16	transmembrane protein 39a [Source:MGI Symbol;Acc:MGI:1915096]	1955.18	2110.05	2061.22	1863.42	1828.12	2991.33	2750.34	2048.74	1993.57
ENSMUSG00000002846	Timmdc1	16	translocase of inner mitochondrial membrane domain containing 1 [Source:MGI Symbol;Acc:MGI:1922139]	270.56	770.765	610.522	533.975	413.709	301.744	341.149	334.509	272.975
ENSMUSG00000002847	Pla1a	16	phospholipase A1 member A [Source:MGI Symbol;Acc:MGI:1934677]	14.2937	15.844	10.3959	5.98851	23.8262	120.071	177.782	103.708	91.3086
ENSMUSG00000002870	Mcm2	6	minichromosome maintenance complex component 2 [Source:MGI Symbol;Acc:MGI:105380]	11005.2	11525.1	11390.1	9214.32	9920.36	14379.3	14053.4	14414.4	13988.3
ENSMUSG00000002871	Tpra1	6	transmembrane protein, adipocyte asscociated 1 [Source:MGI Symbol;Acc:MGI:1345190]	1020.98	1188.3	993.279	1018.05	945.467	825.88	871.612	992.344	929.255
ENSMUSG00000002881	Nab1	1	Ngfi-A binding protein 1 [Source:MGI Symbol;Acc:MGI:107564]	1473.28	1724.2	2030.98	1784.58	1905.01	2058.96	1853.74	2219.56	2348.34
ENSMUSG00000002885	Adgre5	8	adhesion G protein-coupled receptor E5 [Source:MGI Symbol;Acc:MGI:1347095]	787.176	854.645	905.387	991.098	809.008	1105.7	1204.11	2067.05	1813.81
ENSMUSG00000002897	Il17ra	6	interleukin 17 receptor A [Source:MGI Symbol;Acc:MGI:107399]	156.21	225.544	268.403	264.492	230.681	240.142	300.788	292.823	287.242
ENSMUSG00000002900	Lamb1	12	laminin B1 [Source:MGI Symbol;Acc:MGI:96743]	9670.73	12733	11631.1	10286.3	9898.7	11930.9	11905.6	7378.53	9564.58
ENSMUSG00000002908	Kcnn1	8	potassium intermediate/small conductance calcium-activated channel, subfamily N, member 1 [Source:MGI Symbol;Acc:MGI:1933993]	114.35	97.8601	111.519	110.787	113.716	69.9544	77.8397	113.876	68.4815
ENSMUSG00000002910	Arrdc2	8	arrestin domain containing 2 [Source:MGI Symbol;Acc:MGI:1918057]	191.944	298.24	163.499	202.611	146.206	334.111	346.915	409.749	319.58
ENSMUSG00000002930	Ppp1r17	6	protein phosphatase 1, regulatory subunit 17 [Source:MGI Symbol;Acc:MGI:1333876]	15.3147	0.932001	7.56064	17.9655	12.9961	1.0441	3.84394	4.06698	2.85339
ENSMUSG00000002944	Cd36	5	CD36 molecule [Source:MGI Symbol;Acc:MGI:107899]	303.231	399.828	398.824	354.32	324.903	262.068	213.338	386.364	297.704
ENSMUSG00000002948	Map2k7	8	mitogen-activated protein kinase kinase 7 [Source:MGI Symbol;Acc:MGI:1346871]	1145.54	1208.81	1445.03	1252.6	1272.54	913.584	1345.38	1054.37	1305.9
ENSMUSG00000002949	Timm44	8	translocase of inner mitochondrial membrane 44 [Source:MGI Symbol;Acc:MGI:1343262]	2049.11	2110.98	1801.32	1586.95	1425.24	2073.57	2106.48	2399.52	1915.58
ENSMUSG00000002957	Ap2a2	7	adaptor-related protein complex 2, alpha 2 subunit [Source:MGI Symbol;Acc:MGI:101920]	6054.42	5669.36	8215.58	7366.86	7385.04	6828.39	7650.39	7238.22	8019.94
ENSMUSG00000002963	Pnkp	7	polynucleotide kinase 3'- phosphatase [Source:MGI Symbol;Acc:MGI:1891698]	950.533	929.205	764.57	747.565	672.549	827.968	756.294	820.514	681.01
ENSMUSG00000002968	Med25	7	mediator complex subunit 25 [Source:MGI Symbol;Acc:MGI:1922863]	4427.99	3740.12	3705.66	3419.44	3751.54	4302.72	3865.08	4710.59	3971.92
ENSMUSG00000002980	Bcam	7	basal cell adhesion molecule [Source:MGI Symbol;Acc:MGI:1929940]	4806.78	7845.59	5402.08	4569.23	4347.2	2925.56	3042.47	4770.57	4771.83
ENSMUSG00000002981	Clptm1	7	cleft lip and palate associated transmembrane protein 1 [Source:MGI Symbol;Acc:MGI:1927155]	5035.48	5680.55	5353.88	4761.86	4510.73	6941.15	6493.37	7245.33	6970.84
ENSMUSG00000002983	Relb	7	avian reticuloendotheliosis viral (v-rel) oncogene related B [Source:MGI Symbol;Acc:MGI:103289]	204.196	238.592	195.632	193.628	211.187	379.007	416.106	311.124	314.824
ENSMUSG00000002984	Tomm40	7	translocase of outer mitochondrial membrane 40 [Source:MGI Symbol;Acc:MGI:1858259]	4851.7	4088.69	3840.8	3417.44	3354.08	4852.96	4885.64	4531.64	3563.89
ENSMUSG00000002985	Apoe	7	apolipoprotein E [Source:MGI Symbol;Acc:MGI:88057]	2723.98	3341.22	2722.78	2850.53	2615.47	2878.57	2841.63	4691.27	3947.19
ENSMUSG00000002992	Apoc2	7	apolipoprotein C-II [Source:MGI Symbol;Acc:MGI:88054]	0	0	0	0	0	1.0441	0.960984	2.03349	0.951131
ENSMUSG00000002996	Hbp1	12	high mobility group box transcription factor 1 [Source:MGI Symbol;Acc:MGI:894659]	7132.57	9408.55	8871.46	7237.11	7638.46	8993.84	9062.08	10966.6	11107.3
ENSMUSG00000002997	Prkar2b	12	protein kinase, cAMP dependent regulatory, type II beta [Source:MGI Symbol;Acc:MGI:97760]	1792.84	1752.16	1848.58	1555.02	1587.69	3241.92	2750.34	2859.09	2949.46
ENSMUSG00000003031	Cdkn1b	6	cyclin-dependent kinase inhibitor 1B [Source:MGI Symbol;Acc:MGI:104565]	123.539	117.432	69.9359	76.8525	89.8898	72.0426	71.1128	235.885	218.76
ENSMUSG00000003032	Klf4	4	Kruppel-like factor 4 (gut) [Source:MGI Symbol;Acc:MGI:1342287]	120.476	81.0841	88.8375	71.8621	75.8106	222.392	206.612	127.093	133.158
ENSMUSG00000003033	Ap1m1	8	adaptor-related protein complex AP-1, mu subunit 1 [Source:MGI Symbol;Acc:MGI:102776]	4360.61	4565.87	4061.01	3518.25	3254.44	4673.37	4411.88	4545.87	4151.69
ENSMUSG00000003037	Rab8a	8	RAB8A, member RAS oncogene family [Source:MGI Symbol;Acc:MGI:96960]	4261.57	4481.06	3980.68	3499.28	3394.15	3687.75	3487.41	3498.62	3213.87
ENSMUSG00000003038	Hmgn2	4	high mobility group nucleosomal binding domain 2 [Source:MGI Symbol;Acc:MGI:96136]	11805.6	10458	9742.83	8050.55	8081.41	21781.9	26632.7	8620.99	11538.2
ENSMUSG00000003039	Fam32a	8	family with sequence similarity 32, member A [Source:MGI Symbol;Acc:MGI:1915172]	3750.06	4018.79	3489.23	3192.87	3466.71	4087.63	3285.6	4466.57	3678.02
ENSMUSG00000003051	Elf3	1	E74-like factor 3 [Source:MGI Symbol;Acc:MGI:1101781]	244.014	409.148	252.336	252.515	148.372	229.701	253.7	660.885	464.152
ENSMUSG00000003053	Cyp2c29	19	cytochrome P450, family 2, subfamily c, polypeptide 29 [Source:MGI Symbol;Acc:MGI:103238]	1.02098	3.728	9.4508	7.98468	10.8301	3.13229	11.5318	10.1675	8.56018
ENSMUSG00000003062	Stard3nl	13	STARD3 N-terminal like [Source:MGI Symbol;Acc:MGI:1923455]	2590.23	2848.2	2271.03	1970.22	2111.87	2686.46	2396.69	2463.58	2773.5
ENSMUSG00000003068	Stk11	10	serine/threonine kinase 11 [Source:MGI Symbol;Acc:MGI:1341870]	2503.45	2097.93	679.512	892.288	1228.13	2233.32	1242.55	1777.27	1479.01
ENSMUSG00000003070	Efna2	10	ephrin A2 [Source:MGI Symbol;Acc:MGI:102707]	2517.74	2327.21	2027.2	1805.53	1968.91	1605.82	1505.86	1565.79	1332.53
ENSMUSG00000003072	Atp5d	10	ATP synthase, H+ transporting, mitochondrial F1 complex, delta subunit [Source:MGI Symbol;Acc:MGI:1913293]	5652.15	5420.52	4305.78	4171	3873.92	5503.43	5102.82	5782.24	4611.08
ENSMUSG00000003099	Ppp5c	7	protein phosphatase 5, catalytic subunit [Source:MGI Symbol;Acc:MGI:102666]	3402.93	3164.14	3063	2739.74	2579.73	3367.21	3380.74	4729.9	4291.5
ENSMUSG00000003119	Cdk12	11	cyclin-dependent kinase 12 [Source:MGI Symbol;Acc:MGI:1098802]	1207.82	1180.85	923.343	1098.89	976.874	1238.3	1457.81	1683.73	1520.86
ENSMUSG00000003123	Lipe	7	lipase, hormone sensitive [Source:MGI Symbol;Acc:MGI:96790]	344.071	416.604	357.24	315.395	314.073	375.874	399.769	542.942	511.709
ENSMUSG00000003131	Pafah1b2	9	platelet-activating factor acetylhydrolase, isoform 1b, subunit 2 [Source:MGI Symbol;Acc:MGI:108415]	9128.59	8101.89	11030	9191.36	10212.8	7391.15	7817.6	6711.54	7670.87
ENSMUSG00000003134	Tbc1d8	1	TBC1 domain family, member 8 [Source:MGI Symbol;Acc:MGI:1927225]	803.512	1202.28	1142.6	1031.02	1002.87	1375.07	1307.9	1209.93	1345.85
ENSMUSG00000003135	Cnot11	1	CCR4-NOT transcription complex, subunit 11 [Source:MGI Symbol;Acc:MGI:106580]	2200.21	2094.21	2406.17	2072.02	2345.8	2903.63	2900.25	3542.34	3201.51
ENSMUSG00000003153	Slc2a3	6	solute carrier family 2 (facilitated glucose transporter), member 3 [Source:MGI Symbol;Acc:MGI:95757]	1102.66	1029.86	1273.97	1078.93	1101.42	1043.05	1236.79	2836.72	2671.73
ENSMUSG00000003154	Foxj2	6	forkhead box J2 [Source:MGI Symbol;Acc:MGI:1926805]	1132.27	1211.6	1329.73	1160.77	1234.63	1169.39	1408.8	1230.26	1471.4
ENSMUSG00000003161	Sri	5	sorcin [Source:MGI Symbol;Acc:MGI:98419]	3823.57	3835.18	3528.93	3133.99	3278.27	3120.8	2554.29	2505.26	2449.16
ENSMUSG00000003166	Dgcr2	16	DiGeorge syndrome critical region gene 2 [Source:MGI Symbol;Acc:MGI:892866]	3240.59	3234.04	3430.64	2782.66	2851.56	2980.89	3032.86	3673.5	3764.58
ENSMUSG00000003184	Irf3	7	interferon regulatory factor 3 [Source:MGI Symbol;Acc:MGI:1859179]	1222.11	1303.87	970.597	1055.97	977.957	1585.98	1521.24	1898.27	1427.65
ENSMUSG00000003190	Bcl2l12	7	BCL2-like 12 (proline rich) [Source:MGI Symbol;Acc:MGI:1922986]	1195.57	1124.93	818.439	816.433	877.237	763.234	706.323	861.184	797.999
ENSMUSG00000003198	Zfp959	17	zinc finger protein 959 [Source:MGI Symbol;Acc:MGI:2385058]	442.085	468.797	436.627	372.286	348.729	400.933	362.291	389.414	335.749
ENSMUSG00000003199	Mpnd	17	MPN domain containing [Source:MGI Symbol;Acc:MGI:1915297]	3978.76	4464.29	4059.12	3635.02	3558.77	3508.16	3330.77	4566.21	4004.26
ENSMUSG00000003200	Sh3gl1	17	SH3-domain GRB2-like 1 [Source:MGI Symbol;Acc:MGI:700010]	5769.56	5743.92	4753.75	4406.54	4497.74	5300.87	4917.35	4514.35	3842.57
ENSMUSG00000003206	Ebi3	17	Epstein-Barr virus induced gene 3 [Source:MGI Symbol;Acc:MGI:1354171]	31.6504	28.892	31.1876	24.9521	22.7432	19.8378	19.2197	33.5526	40.8986
ENSMUSG00000003208	Ccdc94	17	coiled-coil domain containing 94 [Source:MGI Symbol;Acc:MGI:1920136]	577.875	526.581	406.384	436.163	356.31	510.563	476.648	480.921	439.423
ENSMUSG00000003226	Ranbp2	10	RAN binding protein 2 [Source:MGI Symbol;Acc:MGI:894323]	3449.89	3393.42	5364.27	5295.84	6271.71	4307.94	5636.17	4336.42	6019.71
ENSMUSG00000003227	Edar	10	ectodysplasin-A receptor [Source:MGI Symbol;Acc:MGI:1343498]	22.4616	32.62	33.0778	8.98276	34.6563	49.0725	42.2833	126.077	120.794
ENSMUSG00000003228	Grk5	19	G protein-coupled receptor kinase 5 [Source:MGI Symbol;Acc:MGI:109161]	327.735	333.656	299.59	259.502	279.416	911.495	753.411	438.218	329.091
ENSMUSG00000003233	Dvl3	16	dishevelled segment polarity protein 3 [Source:MGI Symbol;Acc:MGI:108100]	2558.58	2324.41	2786.1	2693.83	2839.65	1859.53	2194.89	1568.84	2026.86
ENSMUSG00000003234	Abcf3	16	ATP-binding cassette, sub-family F (GCN20), member 3 [Source:MGI Symbol;Acc:MGI:1351656]	2150.19	2407.36	2115.09	1936.28	1881.19	2811.75	2606.19	3161.06	2891.44
ENSMUSG00000003235	Eif2b5	16	eukaryotic translation initiation factor 2B, subunit 5 epsilon [Source:MGI Symbol;Acc:MGI:2446176]	4072.69	3914.4	4282.16	3603.09	3595.59	4290.19	4234.09	4915.97	4555.92
ENSMUSG00000003269	Cyth2	7	cytohesin 2 [Source:MGI Symbol;Acc:MGI:1334255]	3019.04	2912.5	2656.62	2346.5	2321.97	2583.09	2642.71	2802.15	2219.94
ENSMUSG00000003271	Sult2b1	7	sulfotransferase family, cytosolic, 2B, member 1 [Source:MGI Symbol;Acc:MGI:1926342]	21.4406	27.028	15.1213	14.9713	22.7432	35.4993	20.1807	37.6196	34.2407
ENSMUSG00000003273	Car11	7	carbonic anhydrase 11 [Source:MGI Symbol;Acc:MGI:1336193]	171.525	289.852	179.565	203.609	145.123	139.909	159.523	223.684	242.538
ENSMUSG00000003279	Dlgap1	17	DLG associated protein 1 [Source:MGI Symbol;Acc:MGI:1346065]	126.602	105.316	156.883	185.644	206.855	456.27	559.293	231.818	241.587
ENSMUSG00000003282	Plag1	4	pleiomorphic adenoma gene 1 [Source:MGI Symbol;Acc:MGI:1891916]	126.602	107.18	130.421	102.803	148.372	95.0127	92.2544	78.2895	92.2597
ENSMUSG00000003283	Hck	2	hemopoietic cell kinase [Source:MGI Symbol;Acc:MGI:96052]	101.077	143.528	109.629	107.793	109.384	549.194	563.136	27.4521	31.3873
ENSMUSG00000003299	Mrpl4	9	mitochondrial ribosomal protein L4 [Source:MGI Symbol;Acc:MGI:2137210]	2448.31	2310.43	1917.57	1770.6	1668.92	3139.6	3114.55	3092.94	2521.45
ENSMUSG00000003308	Keap1	9	kelch-like ECH-associated protein 1 [Source:MGI Symbol;Acc:MGI:1858732]	2237.99	2201.39	2078.23	1721.7	1862.78	2644.69	2387.08	2819.44	2638.44
ENSMUSG00000003309	Ap1m2	9	adaptor protein complex AP-1, mu 2 subunit [Source:MGI Symbol;Acc:MGI:1336974]	276.686	502.349	287.304	256.508	206.855	152.438	157.601	109.809	55.1656
ENSMUSG00000003316	Glg1	8	golgi apparatus protein 1 [Source:MGI Symbol;Acc:MGI:104967]	8061.67	8398.26	9478.21	8696.31	8202.71	8881.08	8898.71	8507.12	9499.9
ENSMUSG00000003341	Atp8b3	10	ATPase, class I, type 8B, member 3 [Source:MGI Symbol;Acc:MGI:1914581]	83.7204	68.0361	58.595	55.8927	57.3995	33.4111	32.6734	108.792	86.5529
ENSMUSG00000003344	Btbd2	10	BTB (POZ) domain containing 2 [Source:MGI Symbol;Acc:MGI:1933831]	4710.81	4572.4	4261.37	3490.3	3517.61	3922.67	3841.05	4368.96	4353.33
ENSMUSG00000003345	Csnk1g2	10	casein kinase 1, gamma 2 [Source:MGI Symbol;Acc:MGI:1920014]	8373.07	9224.01	8991.49	7626.36	7782.5	8076.08	9321.54	7121.29	7732.7
ENSMUSG00000003346	Abhd17a	10	abhydrolase domain containing 17A [Source:MGI Symbol;Acc:MGI:106388]	4439.23	4240.6	3429.69	3274.72	3136.39	5336.37	5179.7	4275.42	3791.21
ENSMUSG00000003348	Mob3a	10	MOB kinase activator 3A [Source:MGI Symbol;Acc:MGI:3050117]	2287	2060.65	2617.87	2243.69	2389.12	1662.2	1721.12	1614.59	1750.08
ENSMUSG00000003352	Cacnb3	15	calcium channel, voltage-dependent, beta 3 subunit [Source:MGI Symbol;Acc:MGI:103307]	3726.58	3593.8	3478.84	3095.06	3027.01	1424.15	1594.27	1947.07	1692.06
ENSMUSG00000003354	Ccdc65	15	coiled-coil domain containing 65 [Source:MGI Symbol;Acc:MGI:2146001]	53.091	69.9001	58.595	51.9004	63.8975	35.4993	43.2443	58.9713	35.1919
ENSMUSG00000003355	Fkbp11	15	FK506 binding protein 11 [Source:MGI Symbol;Acc:MGI:1913370]	210.322	191.992	134.201	182.649	142.957	224.481	189.314	171.83	153.132
ENSMUSG00000003360	Ddx23	15	DEAD (Asp-Glu-Ala-Asp) box polypeptide 23 [Source:MGI Symbol;Acc:MGI:1921601]	155.189	147.256	118.135	173.667	183.029	128.424	145.109	176.914	176.91
ENSMUSG00000003363	Pld3	7	phospholipase D family, member 3 [Source:MGI Symbol;Acc:MGI:1333782]	2922.05	3506.19	2989.29	2830.57	2511.5	3722.2	3101.09	4799.04	4401.84
ENSMUSG00000003378	Grik5	7	glutamate receptor, ionotropic, kainate 5 (gamma 2) [Source:MGI Symbol;Acc:MGI:95818]	933.177	885.401	715.425	788.487	724.533	303.832	262.349	862.201	720.006
ENSMUSG00000003379	Cd79a	7	CD79A antigen (immunoglobulin-associated alpha) [Source:MGI Symbol;Acc:MGI:101774]	11.2308	15.844	21.7368	15.9694	14.0791	33.4111	26.9075	36.6029	39.9475
ENSMUSG00000003380	Rabac1	7	Rab acceptor 1 (prenylated) [Source:MGI Symbol;Acc:MGI:1201692]	1174.13	1261	758.899	881.309	749.442	1500.37	1523.16	1860.65	1646.41
ENSMUSG00000003382	Etv3	3	ets variant 3 [Source:MGI Symbol;Acc:MGI:1350926]	837.204	735.349	888.375	1015.05	1039.69	514.739	684.22	539.892	642.965
ENSMUSG00000003402	Prkcsh	9	protein kinase C substrate 80K-H [Source:MGI Symbol;Acc:MGI:107877]	3521.36	4026.24	3886.17	3756.79	3241.45	3497.72	4073.61	2716.75	3188.19
ENSMUSG00000003410	Elavl3	9	ELAV like RNA binding protein 3 [Source:MGI Symbol;Acc:MGI:109157]	82.6995	13.048	18.9016	30.9406	37.9053	14.6173	15.3757	11.1842	3.80453
ENSMUSG00000003411	Rab3b	4	RAB3B, member RAS oncogene family [Source:MGI Symbol;Acc:MGI:1917158]	106.182	48.4641	82.2219	81.8429	105.052	349.772	565.058	240.969	274.877
ENSMUSG00000003418	St8sia6	2	ST8 alpha-N-acetyl-neuraminide alpha-2,8-sialyltransferase 6 [Source:MGI Symbol;Acc:MGI:2386797]	88.8253	53.1241	84.1121	163.686	142.957	87.704	70.1518	27.4521	58.019
ENSMUSG00000003420	Fcgrt	7	Fc receptor, IgG, alpha chain transporter [Source:MGI Symbol;Acc:MGI:103017]	978.1	1539.67	944.135	944.188	863.158	799.777	886.988	1171.29	1122.33
ENSMUSG00000003421	Nosip	7	nitric oxide synthase interacting protein [Source:MGI Symbol;Acc:MGI:1913644]	1809.18	1891.03	1573.56	1445.23	1427.41	1904.43	1606.76	2194.14	1786.22
ENSMUSG00000003423	Pih1d1	7	PIH1 domain containing 1 [Source:MGI Symbol;Acc:MGI:1916095]	1422.23	1526.62	1198.36	1163.77	1022.36	1769.74	1550.07	1406.16	1290.69
ENSMUSG00000003429	Rps11	7	ribosomal protein S11 [Source:MGI Symbol;Acc:MGI:1351329]	8611.97	8008.69	7371.62	6823.9	5994.46	10820	10304.6	12216.2	9664.44
ENSMUSG00000003435	Supt5	7	suppressor of Ty 5 [Source:MGI Symbol;Acc:MGI:1202400]	7756.39	8147.55	7699.57	6642.25	6534.88	9220.41	9384.97	10481.6	9834.7
ENSMUSG00000003436	Dll3	7	delta like canonical Notch ligand 3 [Source:MGI Symbol;Acc:MGI:1096877]	253.203	35.416	146.487	212.592	224.183	184.805	188.353	52.8708	41.8498
ENSMUSG00000003437	Paf1	7	Paf1, RNA polymerase II complex component [Source:MGI Symbol;Acc:MGI:1923988]	2662.72	2685.1	2537.54	2299.59	2137.86	3557.23	3327.89	3125.48	2365.46
ENSMUSG00000003438	Timm50	7	translocase of inner mitochondrial membrane 50 [Source:MGI Symbol;Acc:MGI:1913775]	3504.01	3366.39	2829.57	2657.9	2363.13	4256.78	4184.12	4652.63	3867.3
ENSMUSG00000003444	Med29	7	mediator complex subunit 29 [Source:MGI Symbol;Acc:MGI:1914474]	888.253	771.697	617.137	572.901	592.406	928.201	812.031	741.208	632.502
ENSMUSG00000003452	Bicd1	6	BICD cargo adaptor 1 [Source:MGI Symbol;Acc:MGI:1101760]	534.994	407.284	599.181	726.606	791.68	312.185	330.578	348.744	504.1
ENSMUSG00000003458	Ncstn	1	nicastrin [Source:MGI Symbol;Acc:MGI:1891700]	4284.04	5125.07	5298.12	4810.77	4572.46	6136.15	5774.55	5176.25	5079.04
ENSMUSG00000003464	Pex19	1	peroxisomal biogenesis factor 19 [Source:MGI Symbol;Acc:MGI:1334458]	3758.23	3902.29	3498.69	3283.7	3363.83	4527.2	3990	4160.53	3913.91
ENSMUSG00000003469	Phyhip	14	phytanoyl-CoA hydroxylase interacting protein [Source:MGI Symbol;Acc:MGI:1860417]	9.18883	13.98	2.83524	15.9694	11.9131	10.441	8.64885	17.2847	13.3158
ENSMUSG00000003476	Crhr2	6	corticotropin releasing hormone receptor 2 [Source:MGI Symbol;Acc:MGI:894312]	6.12589	6.52401	5.67048	9.98085	14.0791	16.7055	14.4148	7.11722	8.56018
ENSMUSG00000003477	Inmt	6	indolethylamine N-methyltransferase [Source:MGI Symbol;Acc:MGI:102963]	5.10491	3.728	0	1.99617	5.41505	4.17638	2.88295	8.13397	10.4624
ENSMUSG00000003484	Cyp4f18	8	cytochrome P450, family 4, subfamily f, polypeptide 18 [Source:MGI Symbol;Acc:MGI:1919304]	19.3986	12.116	9.4508	6.98659	8.66407	4.17638	1.92197	0	5.70679
ENSMUSG00000003500	Impdh1	6	inosine monophosphate dehydrogenase 1 [Source:MGI Symbol;Acc:MGI:96567]	1809.18	1605.84	1648.22	1423.27	1419.82	2148.75	1766.29	2714.71	2472.94
ENSMUSG00000003505	Psg18	7	pregnancy specific glycoprotein 18 [Source:MGI Symbol;Acc:MGI:1347251]	2.04196	4.66001	1.89016	4.99042	2.16602	0	2.88295	2.03349	2.85339
ENSMUSG00000003518	Dusp3	11	dual specificity phosphatase 3 (vaccinia virus phosphatase VH1-related) [Source:MGI Symbol;Acc:MGI:1919599]	439.022	351.364	407.329	336.354	345.48	396.756	279.646	253.17	268.219
ENSMUSG00000003526	Prodh	16	proline dehydrogenase [Source:MGI Symbol;Acc:MGI:97770]	422.686	452.953	380.867	314.397	363.891	373.786	334.422	435.167	459.396
ENSMUSG00000003527	Dgcr14	16	DiGeorge syndrome critical region gene 14 [Source:MGI Symbol;Acc:MGI:107854]	1878.61	1978.64	1685.08	1597.93	1515.13	1754.08	1730.73	2000.96	1648.31
ENSMUSG00000003528	Slc25a1	16	solute carrier family 25 (mitochondrial carrier, citrate transporter), member 1 [Source:MGI Symbol;Acc:MGI:1345283]	2536.12	2592.83	2265.36	2157.86	1918.01	2919.29	2772.44	4044.62	3241.46
ENSMUSG00000003531	Dgcr6	16	DiGeorge syndrome critical region gene 6 [Source:MGI Symbol;Acc:MGI:1202877]	863.75	844.393	694.634	635.78	546.92	614.972	709.206	812.38	710.495
ENSMUSG00000003534	Ddr1	17	discoidin domain receptor family, member 1 [Source:MGI Symbol;Acc:MGI:99216]	3385.57	4140.88	3545.94	3436.41	3278.27	3578.12	3686.33	3062.44	3194.85
ENSMUSG00000003541	Ier3	17	immediate early response 3 [Source:MGI Symbol;Acc:MGI:104814]	109.245	123.956	106.794	104.799	69.3126	343.507	284.451	291.806	199.738
ENSMUSG00000003545	Fosb	7	FBJ osteosarcoma oncogene B [Source:MGI Symbol;Acc:MGI:95575]	3.06294	4.66001	5.67048	11.977	308.658	84.5717	14.4148	29.4856	2.85339
ENSMUSG00000003546	Klc4	17	kinesin light chain 4 [Source:MGI Symbol;Acc:MGI:1922014]	1474.3	1803.42	1455.42	1328.45	1333.18	1471.13	1437.63	1533.25	1455.23
ENSMUSG00000003549	Ercc1	7	excision repair cross-complementing rodent repair deficiency, complementation group 1 [Source:MGI Symbol;Acc:MGI:95412]	960.743	867.693	648.325	693.669	677.964	1057.67	1022.49	1020.81	835.093
ENSMUSG00000003555	Cyp17a1	19	cytochrome P450, family 17, subfamily a, polypeptide 1 [Source:MGI Symbol;Acc:MGI:88586]	8.16785	12.116	17.0114	13.9732	18.4112	1271.71	1122.43	78.2895	46.6054
ENSMUSG00000003559	As3mt	19	arsenic (+3 oxidation state) methyltransferase [Source:MGI Symbol;Acc:MGI:1929882]	1351.78	1255.41	1142.6	1042	1038.61	1193.4	913.896	1463.1	1181.31
ENSMUSG00000003573	Homer3	8	homer scaffolding protein 3 [Source:MGI Symbol;Acc:MGI:1347359]	3606.1	3730.8	3598.86	2934.37	3054.09	2082.97	2271.77	2383.25	2190.46
ENSMUSG00000003575	Crtc1	8	CREB regulated transcription coactivator 1 [Source:MGI Symbol;Acc:MGI:2142523]	1555.98	1535.94	1545.21	1363.38	1286.61	1300.94	1346.34	1745.75	1761.5
ENSMUSG00000003581	Rnf215	11	ring finger protein 215 [Source:MGI Symbol;Acc:MGI:1918923]	957.68	984.193	823.165	815.435	787.348	709.985	718.816	838.816	681.961
ENSMUSG00000003585	Sec14l2	11	SEC14-like lipid binding 2 [Source:MGI Symbol;Acc:MGI:1915065]	71.4687	55.9201	70.881	73.8583	63.8975	49.0725	46.1272	20.3349	41.8498
ENSMUSG00000003604	Aven	2	apoptosis, caspase activation inhibitor [Source:MGI Symbol;Acc:MGI:1921518]	1145.54	1102.56	946.025	867.335	819.838	1563.01	1406.88	1847.43	1537.03
ENSMUSG00000003617	Cp	3	ceruloplasmin [Source:MGI Symbol;Acc:MGI:88476]	64.3218	73.6281	81.2769	108.791	122.38	301.744	277.724	196.232	205.444
ENSMUSG00000003623	Crot	5	carnitine O-octanoyltransferase [Source:MGI Symbol;Acc:MGI:1921364]	2110.37	2638.5	2318.28	1852.44	1981.91	2100.72	1887.37	3049.22	2743.06
ENSMUSG00000003644	Rps6ka1	4	ribosomal protein S6 kinase polypeptide 1 [Source:MGI Symbol;Acc:MGI:104558]	2950.64	2792.28	3114.04	2490.22	2224.5	4357.01	4755.91	3919.56	3828.3
ENSMUSG00000003657	Calb2	8	calbindin 2 [Source:MGI Symbol;Acc:MGI:101914]	17.3567	11.184	12.286	15.9694	14.0791	26.1024	15.3757	8.13397	25.6805
ENSMUSG00000003660	Snrnp200	2	small nuclear ribonucleoprotein 200 (U5) [Source:MGI Symbol;Acc:MGI:2444401]	7374.55	7498.88	10997.9	9420.92	10446.7	7835.94	9327.31	8261.06	11072.1
ENSMUSG00000003662	Ciao1	2	cytosolic iron-sulfur protein assembly 1 [Source:MGI Symbol;Acc:MGI:1346998]	1179.23	1302.94	1170.95	987.106	1060.27	1286.33	1257.93	1281.1	1128.99
ENSMUSG00000003665	Has1	17	hyaluronan synthase 1 [Source:MGI Symbol;Acc:MGI:106590]	19.3986	14.912	15.1213	28.9445	9.74708	4.17638	10.5708	7.11722	7.60905
ENSMUSG00000003680	Taf6l	19	TATA-box binding protein associated factor 6 like [Source:MGI Symbol;Acc:MGI:2444957]	2427.89	2944.19	2278.59	2178.82	1975.41	3389.13	3309.63	4107.65	3450.7
ENSMUSG00000003721	Insig2	1	insulin induced gene 2 [Source:MGI Symbol;Acc:MGI:1920249]	708.561	731.621	760.789	680.694	624.896	679.706	666.923	697.488	645.818
ENSMUSG00000003731	Kpna6	4	karyopherin (importin) alpha 6 [Source:MGI Symbol;Acc:MGI:1100836]	665.68	695.273	980.048	1114.86	1137.16	790.38	1624.06	1066.57	1710.13
ENSMUSG00000003746	Man1a	10	mannosidase 1, alpha [Source:MGI Symbol;Acc:MGI:104677]	2325.79	2382.19	3320.07	2808.61	3823.02	2246.89	2118.01	4070.04	4084.16
ENSMUSG00000003752	Itpkc	7	inositol 1,4,5-trisphosphate 3-kinase C [Source:MGI Symbol;Acc:MGI:2442554]	852.519	895.653	844.901	714.629	690.96	839.453	832.212	1203.83	1077.63
ENSMUSG00000003762	Coq8b	7	coenzyme Q8B [Source:MGI Symbol;Acc:MGI:1924139]	554.393	768.901	485.771	515.012	415.875	503.254	503.555	779.844	700.984
ENSMUSG00000003778	Brd8	18	bromodomain containing 8 [Source:MGI Symbol;Acc:MGI:1925906]	5102.86	5277.92	5760.26	5407.62	5188.7	5487.77	6073.42	5775.12	5802.85
ENSMUSG00000003779	Kif20a	18	kinesin family member 20A [Source:MGI Symbol;Acc:MGI:1201682]	9037.72	8874.51	9091.67	7451.7	7702.36	11558.1	10999.4	10288.5	9264.02
ENSMUSG00000003808	Farsa	8	phenylalanyl-tRNA synthetase, alpha subunit [Source:MGI Symbol;Acc:MGI:1913840]	3197.71	3138.05	2878.71	2619.97	2581.89	4270.35	3633.48	4734.99	3844.47
ENSMUSG00000003809	Gcdh	8	glutaryl-Coenzyme A dehydrogenase [Source:MGI Symbol;Acc:MGI:104541]	1113.89	1231.17	1181.35	1034.02	963.878	1013.82	1059.97	1073.68	1105.21
ENSMUSG00000003810	Mast2	4	microtubule associated serine/threonine kinase 2 [Source:MGI Symbol;Acc:MGI:894676]	3917.5	3961.94	4468.34	4149.04	3988.72	6242.65	6874.88	5149.82	6104.36
ENSMUSG00000003812	Dnase2a	8	deoxyribonuclease II alpha [Source:MGI Symbol;Acc:MGI:1329019]	157.231	193.856	157.828	161.69	140.791	162.879	216.221	237.919	270.121
ENSMUSG00000003813	Rad23a	8	RAD23 homolog A, nucleotide excision repair protein [Source:MGI Symbol;Acc:MGI:105126]	3242.64	3464.25	3011.97	2755.71	2613.3	4041.69	4402.27	4209.33	3970.02
ENSMUSG00000003814	Calr	8	calreticulin [Source:MGI Symbol;Acc:MGI:88252]	32112.9	31713.2	31621.4	28353.6	26839.1	44864.8	37037.3	25233.6	22051
ENSMUSG00000003824	Syce2	8	synaptonemal complex central element protein 2 [Source:MGI Symbol;Acc:MGI:1919096]	847.414	877.013	638.874	626.797	570.746	1505.59	1774.94	2356.82	2236.11
ENSMUSG00000003847	Nfat5	8	nuclear factor of activated T cells 5 [Source:MGI Symbol;Acc:MGI:1859333]	1060.8	1138.91	1429.91	1509.1	1413.33	953.259	955.218	1043.18	1221.25
ENSMUSG00000003848	Nob1	8	NIN1/RPN12 binding protein 1 homolog [Source:MGI Symbol;Acc:MGI:1914869]	2005.21	1945.09	1832.51	1624.88	1464.23	2157.1	2114.16	2343.6	1890.85
ENSMUSG00000003849	Nqo1	8	NAD(P)H dehydrogenase, quinone 1 [Source:MGI Symbol;Acc:MGI:103187]	241.973	275.872	286.359	205.605	235.013	448.961	351.72	706.639	691.472
ENSMUSG00000003863	Ppfia3	7	protein tyrosine phosphatase, receptor type, f polypeptide (PTPRF), interacting protein (liprin), alpha 3 [Source:MGI Symbol;Acc:MGI:1924037]	146	111.84	138.927	148.715	134.293	73.0867	72.0738	71.1722	67.5303
ENSMUSG00000003865	Gys1	7	glycogen synthase 1, muscle [Source:MGI Symbol;Acc:MGI:101805]	2445.25	2580.71	2685.92	2451.3	2359.88	2603.97	2485.1	2400.54	2352.15
ENSMUSG00000003868	Ruvbl2	7	RuvB-like protein 2 [Source:MGI Symbol;Acc:MGI:1342299]	4436.16	4413.96	3485.45	3114.02	3057.33	5283.12	4999.04	4692.28	3680.88
ENSMUSG00000003872	Lin7b	7	lin-7 homolog B (C. elegans) [Source:MGI Symbol;Acc:MGI:1330858]	21.4406	13.048	15.1213	16.9674	10.8301	32.367	25.9466	13.2177	11.4136
ENSMUSG00000003873	Bax	7	BCL2-associated X protein [Source:MGI Symbol;Acc:MGI:99702]	1687.68	1611.43	1176.62	1212.67	1086.26	1549.44	1706.71	1472.25	1243.13
ENSMUSG00000003882	Il7r	15	interleukin 7 receptor [Source:MGI Symbol;Acc:MGI:96562]	9.18883	2.796	10.3959	11.977	14.0791	6.26457	6.72689	8.13397	17.1204
ENSMUSG00000003923	Tfam	10	transcription factor A, mitochondrial [Source:MGI Symbol;Acc:MGI:107810]	2488.13	2508.95	2254.02	2023.12	1955.91	2542.37	2363.06	2646.59	2253.23
ENSMUSG00000003929	Zfp81	17	zinc finger protein 81 [Source:MGI Symbol;Acc:MGI:1890752]	928.072	1041.05	895.936	852.364	972.542	783.072	683.259	655.801	639.16
ENSMUSG00000003934	Efnb3	11	ephrin B3 [Source:MGI Symbol;Acc:MGI:109196]	1185.36	1484.68	1866.53	1661.81	1888.77	397.8	588.122	426.017	721.909
ENSMUSG00000003948	Mmd	11	monocyte to macrophage differentiation-associated [Source:MGI Symbol;Acc:MGI:1914718]	1538.62	1383.09	2255.91	1987.19	2262.41	1052.45	1510.67	1063.52	1751.98
ENSMUSG00000003949	Hlf	11	hepatic leukemia factor [Source:MGI Symbol;Acc:MGI:96108]	51.0491	15.844	58.595	74.8563	73.6446	38.6315	50.9321	28.4689	38.9964
ENSMUSG00000003955	Fam162a	16	family with sequence similarity 162, member A [Source:MGI Symbol;Acc:MGI:1917436]	2496.3	2407.36	1914.73	1918.32	1720.9	2648.87	2152.6	1777.27	1483.76
ENSMUSG00000003970	Rpl8	15	ribosomal protein L8 [Source:MGI Symbol;Acc:MGI:1350927]	9074.48	8544.59	6623.12	6108.28	5569.92	10315.7	9263.88	10199	8387.08
ENSMUSG00000003974	Grm3	5	glutamate receptor, metabotropic 3 [Source:MGI Symbol;Acc:MGI:1351340]	26.5455	33.552	53.8696	44.9138	32.4903	1.0441	7.68787	3.05024	7.60905
ENSMUSG00000003992	Ssbp2	13	single-stranded DNA binding protein 2 [Source:MGI Symbol;Acc:MGI:1914220]	3145.64	3147.37	3008.19	2696.82	2779	2223.92	2070.92	1621.71	1676.84
ENSMUSG00000004018	Fancl	11	Fanconi anemia, complementation group L [Source:MGI Symbol;Acc:MGI:1914280]	1571.29	1536.87	1416.67	1277.55	1327.77	1162.08	1012.88	1301.44	1050.05
ENSMUSG00000004031	Brinp2	1	bone morphogenic protein/retinoic acid inducible neural-specific 2 [Source:MGI Symbol;Acc:MGI:2443333]	43.9022	35.416	57.6499	42.9176	44.4034	42.8079	49.0102	86.4234	78.9439
ENSMUSG00000004032	Gstm5	3	glutathione S-transferase, mu 5 [Source:MGI Symbol;Acc:MGI:1309466]	2392.16	2303.91	1901.5	1621.89	1627.76	1868.93	1573.13	1635.94	1384.85
ENSMUSG00000004035	Gstm7	3	glutathione S-transferase, mu 7 [Source:MGI Symbol;Acc:MGI:1915562]	936.24	1110.95	779.691	618.812	608.651	5378.14	3800.69	847.966	746.638
ENSMUSG00000004038	Gstm3	3	glutathione S-transferase, mu 3 [Source:MGI Symbol;Acc:MGI:106026]	67.3847	184.536	96.3981	102.803	70.3956	594.09	735.153	1626.79	1337.29
ENSMUSG00000004040	Stat3	11	signal transducer and activator of transcription 3 [Source:MGI Symbol;Acc:MGI:103038]	1773.44	1822.99	2058.38	1941.27	1910.43	2132.04	1917.16	2268.36	2270.35
ENSMUSG00000004043	Stat5a	11	signal transducer and activator of transcription 5A [Source:MGI Symbol;Acc:MGI:103036]	121.497	103.452	124.751	148.715	127.795	91.8804	73.0348	91.5072	121.745
ENSMUSG00000004044	Cavin1	11	caveolae associated 1 [Source:MGI Symbol;Acc:MGI:1277968]	588.085	561.065	1443.14	1456.21	1297.44	972.053	2398.62	736.124	1574.12
ENSMUSG00000004054	Map3k11	19	mitogen-activated protein kinase kinase kinase 11 [Source:MGI Symbol;Acc:MGI:1346880]	2832.2	2806.26	2967.55	2704.81	2611.13	2229.14	2517.78	2471.71	2691.7
ENSMUSG00000004056	Akt2	7	thymoma viral proto-oncogene 2 [Source:MGI Symbol;Acc:MGI:104874]	5768.54	7105.58	6022.05	5182.05	5016.5	6437.89	6137.8	7643.9	6913.77
ENSMUSG00000004069	Dnaja3	16	DnaJ heat shock protein family (Hsp40) member A3 [Source:MGI Symbol;Acc:MGI:1933786]	2397.26	2699.08	2756.8	2277.63	2249.41	3849.58	3938.11	5236.24	5142.77
ENSMUSG00000004070	Hmox2	16	heme oxygenase 2 [Source:MGI Symbol;Acc:MGI:109373]	2325.79	2408.29	2057.44	1842.46	1757.72	2163.37	1925.81	2386.3	1883.24
ENSMUSG00000004071	Cdip1	16	cell death inducing Trp53 target 1 [Source:MGI Symbol;Acc:MGI:1913876]	5127.37	5321.73	4866.22	4214.91	4123.02	5172.45	4666.54	5239.29	4427.52
ENSMUSG00000004085	Map3k20	2	mitogen-activated protein kinase kinase kinase 20 [Source:MGI Symbol;Acc:MGI:2443258]	521.721	369.072	705.975	699.657	765.687	394.668	467.999	397.548	485.077
ENSMUSG00000004096	Cwc15	9	CWC15 spliceosome-associated protein [Source:MGI Symbol;Acc:MGI:1913320]	3242.64	2943.26	2280.48	2185.81	2135.69	3076.95	2635.98	2997.37	2249.43
ENSMUSG00000004098	Col5a3	9	collagen, type V, alpha 3 [Source:MGI Symbol;Acc:MGI:1858212]	285.875	53.1241	404.494	379.272	467.86	274.597	430.521	318.242	432.765
ENSMUSG00000004099	Dnmt1	9	DNA methyltransferase (cytosine-5) 1 [Source:MGI Symbol;Acc:MGI:94912]	9094.9	9398.3	12267.1	10510.8	10855	10692.6	13593.1	11713.9	14026.3
ENSMUSG00000004100	Ppan	9	peter pan homolog [Source:MGI Symbol;Acc:MGI:2178445]	1896.98	1849.09	1788.09	1589.95	1295.28	3079.04	3108.78	3644.02	2928.53
ENSMUSG00000004105	Angptl2	2	angiopoietin-like 2 [Source:MGI Symbol;Acc:MGI:1347002]	1828.58	1716.75	1977.11	1892.37	1849.78	2253.16	2088.22	1536.3	1527.52
ENSMUSG00000004110	Cacna1e	1	calcium channel, voltage-dependent, R type, alpha 1E subunit [Source:MGI Symbol;Acc:MGI:106217]	74.5316	52.1921	116.245	141.728	174.364	51.1607	49.9712	38.6364	57.0679
ENSMUSG00000004113	Cacna1b	2	calcium channel, voltage-dependent, N type, alpha 1B subunit [Source:MGI Symbol;Acc:MGI:88296]	70.4477	40.076	59.54	61.8812	112.633	22.9701	27.8685	20.3349	22.8272
ENSMUSG00000004127	Trmt10a	3	tRNA methyltransferase 10A [Source:MGI Symbol;Acc:MGI:1920421]	950.533	991.649	949.805	831.404	860.992	1481.57	1337.69	1318.72	1391.51
ENSMUSG00000004151	Etv1	12	ets variant 1 [Source:MGI Symbol;Acc:MGI:99254]	786.155	637.489	748.503	635.78	684.462	1427.28	1655.78	316.208	347.163
ENSMUSG00000004187	Kifc2	15	kinesin family member C2 [Source:MGI Symbol;Acc:MGI:109187]	207.259	282.396	285.414	273.475	216.602	418.682	534.307	1178.41	885.503
ENSMUSG00000004207	Psap	10	prosaposin [Source:MGI Symbol;Acc:MGI:97783]	10682.5	12200.8	11214.3	10817.2	12959.3	15397.3	14302.3	12734.7	18627
ENSMUSG00000004221	Ikbkg	X	inhibitor of kappaB kinase gamma [Source:MGI Symbol;Acc:MGI:1338074]	1394.66	1529.41	1599.08	1485.15	1433.9	1392.82	1390.54	1317.7	1440.96
ENSMUSG00000004231	Pax2	19	paired box 2 [Source:MGI Symbol;Acc:MGI:97486]	231.763	247.912	227.764	194.626	153.787	13.5732	18.2587	15.2512	26.6317
ENSMUSG00000004233	Wars2	3	tryptophanyl tRNA synthetase 2 (mitochondrial) [Source:MGI Symbol;Acc:MGI:1917810]	314.462	250.708	330.778	293.437	348.729	469.843	401.691	437.201	366.186
ENSMUSG00000004263	Atn1	6	atrophin 1 [Source:MGI Symbol;Acc:MGI:104725]	55.133	58.7161	37.8032	46.91	22.7432	49.0725	40.3613	38.6364	34.2407
ENSMUSG00000004264	Phb2	6	prohibitin 2 [Source:MGI Symbol;Acc:MGI:102520]	8102.51	7716.04	6554.13	5993.5	5660.89	9284.1	8134.73	9447.61	7501.57
ENSMUSG00000004266	Ptpn6	6	protein tyrosine phosphatase, non-receptor type 6 [Source:MGI Symbol;Acc:MGI:96055]	555.414	671.041	683.293	617.814	584.825	1047.23	1145.49	2199.22	1986.91
ENSMUSG00000004267	Eno2	6	enolase 2, gamma neuronal [Source:MGI Symbol;Acc:MGI:95394]	225.637	272.144	252.336	292.439	283.748	26.1024	48.0492	49.8206	58.9701
ENSMUSG00000004268	Emg1	6	EMG1 N1-specific pseudouridine methyltransferase [Source:MGI Symbol;Acc:MGI:1315195]	2986.37	2671.12	2377.82	2167.84	2063.13	3264.89	3160.68	3357.3	2703.12
ENSMUSG00000004270	Lpcat3	6	lysophosphatidylcholine acyltransferase 3 [Source:MGI Symbol;Acc:MGI:1315211]	1797.95	1857.48	1766.35	1588.95	1413.33	2010.93	1812.42	2230.74	2067.76
ENSMUSG00000004285	Atp6v1f	6	ATPase, H+ transporting, lysosomal V1 subunit F [Source:MGI Symbol;Acc:MGI:1913394]	1625.4	1821.13	1293.81	1231.64	1180.48	1664.29	1729.77	1910.47	1739.62
ENSMUSG00000004296	Il12b	11	interleukin 12b [Source:MGI Symbol;Acc:MGI:96540]	2.04196	4.66001	16.0664	15.9694	36.8223	3.13229	5.7659	5.08373	7.60905
ENSMUSG00000004317	Clcn5	X	chloride channel, voltage-sensitive 5 [Source:MGI Symbol;Acc:MGI:99486]	1357.9	1323.44	1975.22	1909.34	2290.56	546.062	648.664	555.143	814.168
ENSMUSG00000004319	Clcn3	8	chloride channel, voltage-sensitive 3 [Source:MGI Symbol;Acc:MGI:103555]	1340.55	1532.21	1724.77	1588.95	1445.82	1449.2	1489.52	1521.05	1557
ENSMUSG00000004328	Hif3a	7	hypoxia inducible factor 3, alpha subunit [Source:MGI Symbol;Acc:MGI:1859778]	1434.48	1439.94	1963.88	2211.76	1922.34	716.25	950.413	599.88	825.582
ENSMUSG00000004341	Gpx6	13	glutathione peroxidase 6 [Source:MGI Symbol;Acc:MGI:1922762]	12.2518	6.52401	2.83524	9.98085	10.8301	5.22048	3.84394	7.11722	6.65792
ENSMUSG00000004344	Gpx5	13	glutathione peroxidase 5 [Source:MGI Symbol;Acc:MGI:104886]	1.02098	0.932001	14.1762	17.9655	24.9092	3.13229	6.72689	7.11722	19.0226
ENSMUSG00000004347	Pde1c	6	phosphodiesterase 1C [Source:MGI Symbol;Acc:MGI:108413]	52.07	70.8321	117.19	197.621	189.527	73.0867	105.708	66.0885	117.94
ENSMUSG00000004356	Utp20	10	UTP20 small subunit processome component [Source:MGI Symbol;Acc:MGI:1917933]	1699.93	1637.53	2617.87	2555.1	2643.63	2175.9	2938.69	2380.2	3247.16
ENSMUSG00000004359	Spic	10	Spi-C transcription factor (Spi-1/PU.1 related) [Source:MGI Symbol;Acc:MGI:1341168]	8.16785	1.864	18.9016	16.9674	14.0791	74.1308	73.9957	19.3182	22.8272
ENSMUSG00000004360	9330159F19Rik	10	RIKEN cDNA 9330159F19 gene [Source:MGI Symbol;Acc:MGI:3036239]	43.9022	45.6681	44.4188	42.9176	58.4825	57.4253	51.8931	54.9043	53.2634
ENSMUSG00000004364	Cul3	1	cullin 3 [Source:MGI Symbol;Acc:MGI:1347360]	6920.21	6713.2	7836.6	6383.75	6921.51	8035.36	7579.28	7661.18	8201.61
ENSMUSG00000004366	Sst	16	somatostatin [Source:MGI Symbol;Acc:MGI:98326]	15.3147	10.252	9.4508	14.9713	22.7432	1.0441	0	0	0.951131
ENSMUSG00000004371	Il11	7	interleukin 11 [Source:MGI Symbol;Acc:MGI:107613]	6.12589	2.796	4.7254	0	2.16602	6.26457	2.88295	4.06698	3.80453
ENSMUSG00000004383	Large1	8	LARGE xylosyl- and glucuronyltransferase 1 [Source:MGI Symbol;Acc:MGI:1342270]	782.071	687.817	674.787	600.847	628.145	478.196	498.751	529.725	569.728
ENSMUSG00000004393	Ddx56	11	DEAD (Asp-Glu-Ala-Asp) box polypeptide 56 [Source:MGI Symbol;Acc:MGI:1277172]	3292.66	3125	3093.25	2881.47	2734.6	4135.66	3809.34	4619.08	3788.36
ENSMUSG00000004394	Tmed4	11	transmembrane p24 trafficking protein 4 [Source:MGI Symbol;Acc:MGI:1915070]	3438.66	3698.18	3150.9	2825.58	2725.93	3530.09	2916.59	2975	2783.96
ENSMUSG00000004415	Col26a1	5	collagen, type XXVI, alpha 1 [Source:MGI Symbol;Acc:MGI:2155345]	5792.03	8443	6163.81	5617.22	5130.21	2928.69	3123.2	2353.77	2805.84
ENSMUSG00000004446	Bid	6	BH3 interacting domain death agonist [Source:MGI Symbol;Acc:MGI:108093]	663.638	704.593	590.675	578.889	571.829	999.2	998.462	1638.99	1379.14
ENSMUSG00000004451	Ralb	1	v-ral simian leukemia viral oncogene B [Source:MGI Symbol;Acc:MGI:1927244]	5389.76	5948.03	6643.91	5900.68	5736.7	7068.53	6633.67	6826.43	6861.46
ENSMUSG00000004455	Ppp1cc	5	protein phosphatase 1, catalytic subunit, gamma isoform [Source:MGI Symbol;Acc:MGI:104872]	5082.44	5517.45	5326.47	4292.76	4703.51	8746.39	8371.13	8416.63	7362.71
ENSMUSG00000004460	Dnajb11	16	DnaJ heat shock protein family (Hsp40) member B11 [Source:MGI Symbol;Acc:MGI:1915088]	3723.52	3392.48	3372.99	2966.31	2914.38	4419.66	3777.63	2902.81	2464.38
ENSMUSG00000004462	Tbccd1	16	TBCC domain containing 1 [Source:MGI Symbol;Acc:MGI:1917823]	1133.29	1206.94	1166.23	973.132	1008.28	1178.78	1284.84	1299.4	1322.07
ENSMUSG00000004473	Clec11a	7	C-type lectin domain family 11, member a [Source:MGI Symbol;Acc:MGI:1298219]	87.8044	138.868	106.794	96.8142	87.7237	46.9843	30.7515	92.5239	76.0905
ENSMUSG00000004500	Zfp324	7	zinc finger protein 324 [Source:MGI Symbol;Acc:MGI:2444641]	536.015	678.497	956.421	762.537	779.767	422.859	607.342	413.816	554.51
ENSMUSG00000004508	Gab2	7	growth factor receptor bound protein 2-associated protein 2 [Source:MGI Symbol;Acc:MGI:1333854]	1218.03	1574.15	1683.19	1634.86	1605.02	1768.7	1854.7	1493.6	1831.88
ENSMUSG00000004530	Coro1c	5	coronin, actin binding protein 1C [Source:MGI Symbol;Acc:MGI:1345964]	9869.82	7838.13	9451.74	8510.67	8588.26	9697.56	9495.48	10187.8	10133.4
ENSMUSG00000004535	Tax1bp1	6	Tax1 (human T cell leukemia virus type I) binding protein 1 [Source:MGI Symbol;Acc:MGI:1289308]	6734.39	7106.51	7007.77	6022.44	6315.03	10241.5	9037.09	9432.35	8869.3
ENSMUSG00000004540	Psg17	7	pregnancy specific glycoprotein 17 [Source:MGI Symbol;Acc:MGI:1347250]	1.02098	3.728	0	4.99042	7.58106	6.26457	6.72689	1.01675	1.90226
ENSMUSG00000004542	Psg19	7	pregnancy specific glycoprotein 19 [Source:MGI Symbol;Acc:MGI:1347252]	0	2.796	1.89016	0.998085	3.24903	5.22048	2.88295	6.10048	2.85339
ENSMUSG00000004552	Ctse	1	cathepsin E [Source:MGI Symbol;Acc:MGI:107361]	104.14	205.972	248.556	129.751	98.5538	25.0583	17.2977	40.6698	53.2634
ENSMUSG00000004558	Ndrg2	14	N-myc downstream regulated gene 2 [Source:MGI Symbol;Acc:MGI:1352498]	233.805	248.844	258.007	207.602	211.187	351.86	378.628	372.129	351.919
ENSMUSG00000004561	Mettl17	14	methyltransferase like 17 [Source:MGI Symbol;Acc:MGI:1098577]	917.862	1022.41	877.034	860.349	755.94	736.087	729.387	919.139	837.947
ENSMUSG00000004562	Arhgef40	14	Rho guanine nucleotide exchange factor (GEF) 40 [Source:MGI Symbol;Acc:MGI:2685515]	2978.2	2362.62	2937.31	2999.24	2877.56	2830.54	3201.04	1607.48	1901.31
ENSMUSG00000004565	Pnpla6	8	patatin-like phospholipase domain containing 6 [Source:MGI Symbol;Acc:MGI:1354723]	1649.91	1976.77	2013.97	1953.25	1821.62	1497.23	1626.95	1836.24	1854.71
ENSMUSG00000004567	Mcoln1	8	mucolipin 1 [Source:MGI Symbol;Acc:MGI:1890498]	1221.09	1428.76	1377.93	1394.32	1262.79	1418.93	1554.87	1525.12	1420.04
ENSMUSG00000004568	Arhgef18	8	rho/rac guanine nucleotide exchange factor (GEF) 18 [Source:MGI Symbol;Acc:MGI:2142567]	1372.2	1387.75	1650.11	1625.88	1509.71	1540.04	1747.07	1883.01	1971.7
ENSMUSG00000004591	Pkn2	3	protein kinase N2 [Source:MGI Symbol;Acc:MGI:109211]	3741.9	3738.26	5005.14	4207.92	4778.24	3645.98	4219.68	3329.84	4366.64
ENSMUSG00000004609	Cd33	7	CD33 antigen [Source:MGI Symbol;Acc:MGI:99440]	26.5455	13.98	34.0229	36.9291	43.3204	7.30867	11.5318	12.201	20.9249
ENSMUSG00000004610	Etfb	7	electron transferring flavoprotein, beta polypeptide [Source:MGI Symbol;Acc:MGI:106098]	193.986	172.42	96.3981	155.701	100.72	170.188	184.509	166.746	137.914
ENSMUSG00000004612	Nkg7	7	natural killer cell group 7 sequence [Source:MGI Symbol;Acc:MGI:1931250]	6.12589	0.932001	0.94508	4.99042	5.41505	2.08819	0	4.06698	2.85339
ENSMUSG00000004626	Stxbp2	8	syntaxin binding protein 2 [Source:MGI Symbol;Acc:MGI:107370]	1628.46	2051.33	1524.41	1378.35	1339.68	1598.51	1327.12	2092.46	1787.18
ENSMUSG00000004630	Pcp2	8	Purkinje cell protein 2 (L7) [Source:MGI Symbol;Acc:MGI:97508]	80.6575	110.908	75.6064	70.864	68.2296	72.0426	48.0492	71.1722	64.6769
ENSMUSG00000004631	Sgce	6	sarcoglycan, epsilon [Source:MGI Symbol;Acc:MGI:1329042]	1487.57	1630.07	1391.16	1367.38	1350.51	1157.9	985.008	1198.74	1044.34
ENSMUSG00000004633	Chn2	6	chimerin 2 [Source:MGI Symbol;Acc:MGI:1917243]	712.645	766.105	724.876	641.768	675.798	346.64	312.32	307.057	426.107
ENSMUSG00000004637	Wwox	8	WW domain-containing oxidoreductase [Source:MGI Symbol;Acc:MGI:1931237]	273.623	399.828	321.327	300.423	282.665	399.889	352.681	481.938	399.475
ENSMUSG00000004642	Slbp	5	stem-loop binding protein [Source:MGI Symbol;Acc:MGI:108402]	6850.78	7017.04	6811.19	5603.25	5826.59	10265.5	9502.21	11896.9	10635.6
ENSMUSG00000004651	Tyr	7	tyrosinase [Source:MGI Symbol;Acc:MGI:98880]	7.14687	11.184	6.61556	38.9253	25.9922	9.39686	8.64885	3.05024	10.4624
ENSMUSG00000004654	Ghrhr	6	growth hormone releasing hormone receptor [Source:MGI Symbol;Acc:MGI:95710]	4.08392	4.66001	0	3.99234	9.74708	2.08819	5.7659	3.05024	3.80453
ENSMUSG00000004655	Aqp1	6	aquaporin 1 [Source:MGI Symbol;Acc:MGI:103201]	58.1959	37.28	89.7826	120.768	136.459	79.3513	113.396	57.9545	110.331
ENSMUSG00000004661	Arid3b	9	AT rich interactive domain 3B (BRIGHT-like) [Source:MGI Symbol;Acc:MGI:1930768]	1536.58	1078.33	1784.31	1484.15	1590.94	1598.51	2250.62	3161.06	3867.3
ENSMUSG00000004665	Cnn2	10	calponin 2 [Source:MGI Symbol;Acc:MGI:105093]	10597.8	8061.81	9044.41	8445.79	8693.31	4820.59	4427.25	2509.33	2690.75
ENSMUSG00000004667	Polr2e	10	polymerase (RNA) II (DNA directed) polypeptide E [Source:MGI Symbol;Acc:MGI:1913670]	4097.2	4130.63	3069.62	2739.74	2520.16	4812.24	4620.41	4953.59	3791.21
ENSMUSG00000004668	Abca13	11	ATP-binding cassette, sub-family A (ABC1), member 13 [Source:MGI Symbol;Acc:MGI:2388707]	14.2937	17.708	64.2654	98.8104	123.463	38.6315	59.581	29.4856	69.4326
ENSMUSG00000004677	Myo9b	8	myosin IXb [Source:MGI Symbol;Acc:MGI:106624]	2301.29	2489.37	3193.42	2949.34	3168.88	2031.81	2555.26	2379.19	3267.14
ENSMUSG00000004698	Hdac9	12	histone deacetylase 9 [Source:MGI Symbol;Acc:MGI:1931221]	460.462	209.7	379.922	325.376	444.034	151.394	195.08	169.797	255.854
ENSMUSG00000004707	Ly9	1	lymphocyte antigen 9 [Source:MGI Symbol;Acc:MGI:96885]	9.18883	4.66001	9.4508	21.9579	22.7432	3.13229	4.80492	6.10048	5.70679
ENSMUSG00000004709	Cd244	1	CD244 natural killer cell receptor 2B4 [Source:MGI Symbol;Acc:MGI:109294]	28.5875	60.5801	64.2654	67.8697	86.6407	13.5732	18.2587	42.7033	44.7032
ENSMUSG00000004730	Adgre1	17	adhesion G protein-coupled receptor E1 [Source:MGI Symbol;Acc:MGI:106912]	195.007	260.028	282.579	243.533	292.412	73.0867	80.7226	80.3229	111.282
ENSMUSG00000004748	Mtfp1	11	mitochondrial fission process 1 [Source:MGI Symbol;Acc:MGI:1916686]	265.455	297.308	232.49	193.628	217.685	346.64	320.008	246.053	240.636
ENSMUSG00000004768	Rab23	1	RAB23, member RAS oncogene family [Source:MGI Symbol;Acc:MGI:99833]	1496.76	1484.68	1668.07	1516.09	1593.11	1427.28	1510.67	1348.21	1503.74
ENSMUSG00000004771	Rab11a	9	RAB11A, member RAS oncogene family [Source:MGI Symbol;Acc:MGI:1858202]	4540.3	4575.19	4147.01	3580.13	3572.85	3594.82	3149.14	3351.2	3379.37
ENSMUSG00000004788	Eif2b2	12	eukaryotic translation initiation factor 2B, subunit 2 beta [Source:MGI Symbol;Acc:MGI:2145118]	1843.89	1626.34	1566.94	1311.48	1332.1	1466.95	1342.49	1278.05	1081.44
ENSMUSG00000004789	Dlst	12	dihydrolipoamide S-succinyltransferase (E2 component of 2-oxo-glutarate complex) [Source:MGI Symbol;Acc:MGI:1926170]	4492.32	4042.09	4293.5	3740.82	3764.54	4278.7	3988.08	4018.18	4063.23
ENSMUSG00000004791	Pgf	12	placental growth factor [Source:MGI Symbol;Acc:MGI:105095]	469.651	423.128	380.867	357.314	301.077	247.451	193.158	84.3899	48.5077
ENSMUSG00000004798	Ulk2	11	unc-51 like kinase 2 [Source:MGI Symbol;Acc:MGI:1352758]	2041.96	2116.57	2901.4	2501.2	2658.79	1835.52	2268.88	2092.46	2799.18
ENSMUSG00000004814	Ccl24	5	chemokine (C-C motif) ligand 24 [Source:MGI Symbol;Acc:MGI:1928953]	13.2728	41.008	19.8467	29.9425	41.1543	4.17638	3.84394	1.01675	6.65792
ENSMUSG00000004815	Dgkq	5	diacylglycerol kinase, theta [Source:MGI Symbol;Acc:MGI:102918]	688.141	740.941	861.913	782.498	786.265	620.193	670.767	886.603	875.041
ENSMUSG00000004821	Tmed11	5	transmembrane p24 trafficking protein 11 [Source:MGI Symbol;Acc:MGI:1914616]	0	0.932001	0.94508	2.99425	4.33204	1.0441	0.960984	0	4.75566
ENSMUSG00000004837	Grap	11	GRB2-related adaptor protein [Source:MGI Symbol;Acc:MGI:1918770]	251.161	248.844	274.073	278.466	220.934	180.629	162.406	180.981	176.91
ENSMUSG00000004842	Pou1f1	16	POU domain, class 1, transcription factor 1 [Source:MGI Symbol;Acc:MGI:97588]	4.08392	4.66001	17.9565	28.9445	56.3165	7.30867	3.84394	7.11722	18.0715
ENSMUSG00000004843	Chmp2b	16	charged multivesicular body protein 2B [Source:MGI Symbol;Acc:MGI:1916192]	2831.18	2962.83	2710.49	2426.34	2415.11	2009.88	1581.78	1817.94	1627.39
ENSMUSG00000004846	Plod3	5	procollagen-lysine, 2-oxoglutarate 5-dioxygenase 3 [Source:MGI Symbol;Acc:MGI:1347008]	1957.22	2203.25	1927.02	1969.22	1723.07	2374.27	1969.06	1937.92	1598.85
ENSMUSG00000004849	Ap1s1	5	adaptor protein complex AP-1, sigma 1 [Source:MGI Symbol;Acc:MGI:1098244]	3403.95	3708.43	2762.47	2616.98	2539.66	2698.99	2589.85	2609.99	2176.19
ENSMUSG00000004864	Mapk13	17	mitogen-activated protein kinase 13 [Source:MGI Symbol;Acc:MGI:1346864]	589.106	732.553	526.409	398.236	312.99	3090.52	3111.67	725.957	645.818
ENSMUSG00000004865	Srpk1	17	serine/arginine-rich protein specific kinase 1 [Source:MGI Symbol;Acc:MGI:106908]	3252.85	2896.66	3206.66	2845.54	2740.01	3817.21	3980.39	4961.72	4598.72
ENSMUSG00000004872	Pax3	1	paired box 3 [Source:MGI Symbol;Acc:MGI:97487]	24.5035	12.116	16.0664	19.9617	42.2374	12.5291	6.72689	10.1675	8.56018
ENSMUSG00000004880	Lbr	1	lamin B receptor [Source:MGI Symbol;Acc:MGI:2138281]	6522.03	6196.88	6893.41	5665.13	5639.23	9057.53	9420.52	8436.96	9728.17
ENSMUSG00000004885	Crabp2	3	cellular retinoic acid binding protein II [Source:MGI Symbol;Acc:MGI:88491]	2185.92	2234.94	1799.43	1627.88	1557.37	248.495	177.782	533.792	379.501
ENSMUSG00000004891	Nes	3	nestin [Source:MGI Symbol;Acc:MGI:101784]	3031.29	2858.45	2812.56	3136.98	2807.16	1796.89	1818.18	1033.01	1100.46
ENSMUSG00000004892	Bcan	3	brevican [Source:MGI Symbol;Acc:MGI:1096385]	7.14687	9.32001	7.56064	14.9713	3.24903	29.2347	31.7125	8.13397	6.65792
ENSMUSG00000004894	Hapln2	3	hyaluronan and proteoglycan link protein 2 [Source:MGI Symbol;Acc:MGI:2137300]	5.10491	7.45601	1.89016	4.99042	4.33204	6.26457	4.80492	6.10048	4.75566
ENSMUSG00000004895	Prcc	3	papillary renal cell carcinoma (translocation-associated) [Source:MGI Symbol;Acc:MGI:2137738]	621.777	532.173	542.476	519.004	445.117	507.43	516.048	712.739	525.976
ENSMUSG00000004896	Rrnad1	3	ribosomal RNA adenine dimethylase domain containing 1 [Source:MGI Symbol;Acc:MGI:2387197]	1586.6	1696.24	1587.73	1461.2	1580.11	1804.2	1896.02	1948.09	1729.16
ENSMUSG00000004897	Hdgf	3	hepatoma-derived growth factor [Source:MGI Symbol;Acc:MGI:1194494]	11829.1	11137.4	9571.77	8569.55	8117.15	10446.2	9645.39	11166.9	9470.41
ENSMUSG00000004902	Slc25a18	6	solute carrier family 25 (mitochondrial carrier), member 18 [Source:MGI Symbol;Acc:MGI:1919053]	26.5455	39.144	19.8467	37.9272	33.5733	117.983	109.552	235.885	199.738
ENSMUSG00000004929	Thop1	10	thimet oligopeptidase 1 [Source:MGI Symbol;Acc:MGI:1354165]	3470.31	3284.37	3329.52	2793.64	2830.99	4492.74	4939.46	5759.87	4835.55
ENSMUSG00000004931	Apba3	10	amyloid beta (A4) precursor protein-binding, family A, member 3 [Source:MGI Symbol;Acc:MGI:1888527]	1336.46	1380.29	1091.57	1044.99	956.297	1568.23	1625.98	1666.45	1502.79
ENSMUSG00000004933	Matk	10	megakaryocyte-associated tyrosine kinase [Source:MGI Symbol;Acc:MGI:99259]	131.707	163.1	132.311	121.766	103.969	63.6898	49.9712	125.06	81.7973
ENSMUSG00000004934	Pias4	10	protein inhibitor of activated STAT 4 [Source:MGI Symbol;Acc:MGI:2136940]	2014.4	2204.18	1844.8	1728.68	1625.6	2121.6	2220.83	2928.23	2413.02
ENSMUSG00000004936	Map2k1	9	mitogen-activated protein kinase kinase 1 [Source:MGI Symbol;Acc:MGI:1346866]	2501.4	2829.56	3068.67	2612.99	2816.91	4113.74	4169.71	3496.59	3148.24
ENSMUSG00000004937	Sgta	10	small glutamine-rich tetratricopeptide repeat (TPR)-containing, alpha [Source:MGI Symbol;Acc:MGI:1098703]	5540.86	5524.9	5448.39	4918.56	5019.75	6515.16	6627.91	7891.98	6831.02
ENSMUSG00000004939	Nmrk2	10	nicotinamide riboside kinase 2 [Source:MGI Symbol;Acc:MGI:1916814]	4.08392	0	1.89016	2.99425	15.1621	2.08819	5.7659	4.06698	5.70679
ENSMUSG00000004945	Tmem242	17	transmembrane protein 242 [Source:MGI Symbol;Acc:MGI:1917794]	1253.76	1117.47	310.931	367.295	400.713	1761.39	1067.65	953.708	625.844
ENSMUSG00000004947	Dtx2	5	deltex 2, E3 ubiquitin ligase [Source:MGI Symbol;Acc:MGI:1921448]	1449.79	1588.13	1446.92	1286.53	1197.81	1387.6	1415.53	2179.9	1914.63
ENSMUSG00000004948	Zp3	5	zona pellucida glycoprotein 3 [Source:MGI Symbol;Acc:MGI:99215]	4.08392	9.32001	4.7254	4.99042	15.1621	13.5732	8.64885	6.10048	8.56018
ENSMUSG00000004951	Hspb1	5	heat shock protein 1 [Source:MGI Symbol;Acc:MGI:96240]	391.036	284.26	280.689	385.261	263.171	708.941	549.683	767.643	474.615
ENSMUSG00000004952	Rasa4	5	RAS p21 protein activator 4 [Source:MGI Symbol;Acc:MGI:1858600]	445.148	618.849	467.815	476.086	392.049	539.797	608.303	1460.05	1218.4
ENSMUSG00000004961	Syt5	7	synaptotagmin V [Source:MGI Symbol;Acc:MGI:1926368]	169.483	166.828	128.531	86.8334	84.4747	87.704	151.835	300.957	306.264
ENSMUSG00000004980	Hnrnpa2b1	6	heterogeneous nuclear ribonucleoprotein A2/B1 [Source:MGI Symbol;Acc:MGI:104819]	41383.4	40406.9	45633.2	40905.5	40399.5	35809.3	41727.8	35223.1	39437.7
ENSMUSG00000004988	Fxyd4	6	FXYD domain-containing ion transport regulator 4 [Source:MGI Symbol;Acc:MGI:1889005]	16.3357	22.368	25.5172	30.9406	44.4034	10.441	20.1807	11.1842	7.60905
ENSMUSG00000004994	Ccdc130	8	coiled-coil domain containing 130 [Source:MGI Symbol;Acc:MGI:1914986]	395.12	419.4	354.405	375.28	258.839	526.224	479.531	624.282	442.276
ENSMUSG00000004996	Mri1	8	methylthioribose-1-phosphate isomerase 1 [Source:MGI Symbol;Acc:MGI:1915123]	645.26	734.417	548.146	626.797	556.667	764.278	997.501	844.916	960.643
ENSMUSG00000005034	Prkacb	3	protein kinase, cAMP dependent, catalytic, beta [Source:MGI Symbol;Acc:MGI:97594]	3373.32	3644.12	5263.15	4495.37	4895.2	3679.39	4122.62	3102.09	4009.97
ENSMUSG00000005043	Sgsh	11	N-sulfoglucosamine sulfohydrolase (sulfamidase) [Source:MGI Symbol;Acc:MGI:1350341]	395.12	356.956	377.087	341.345	298.91	315.317	342.11	251.136	275.828
ENSMUSG00000005045	Chd5	4	chromodomain helicase DNA binding protein 5 [Source:MGI Symbol;Acc:MGI:3036258]	24.5035	46.6001	23.627	57.8889	31.4073	45.9402	57.659	61.0048	66.5792
ENSMUSG00000005054	Cstb	10	cystatin B [Source:MGI Symbol;Acc:MGI:109514]	1322.17	1192.03	1094.4	1016.05	854.494	1192.36	1035.94	1053.35	917.842
ENSMUSG00000005057	Sh2b2	5	SH2B adaptor protein 2 [Source:MGI Symbol;Acc:MGI:1345171]	750.421	586.229	597.29	555.933	592.406	1171.48	1102.25	575.478	464.152
ENSMUSG00000005069	Pex5	6	peroxisomal biogenesis factor 5 [Source:MGI Symbol;Acc:MGI:1098808]	2122.62	2562.07	2397.67	2054.06	2043.64	2353.39	2320.78	2934.33	2864.81
ENSMUSG00000005078	Jkamp	12	JNK1/MAPK8-associated membrane protein [Source:MGI Symbol;Acc:MGI:1915057]	1400.79	1258.2	1209.7	918.238	871.822	1380.29	1150.3	1482.42	1302.1
ENSMUSG00000005087	Cd44	2	CD44 antigen [Source:MGI Symbol;Acc:MGI:88338]	239.931	114.636	310.931	345.337	314.073	112.762	109.552	263.337	279.633
ENSMUSG00000005089	Slc1a2	2	solute carrier family 1 (glial high affinity glutamate transporter), member 2 [Source:MGI Symbol;Acc:MGI:101931]	46.9651	31.688	46.3089	40.9215	64.9805	28.1906	30.7515	31.5191	38.0453
ENSMUSG00000005102	Eif2ak4	2	eukaryotic translation initiation factor 2 alpha kinase 4 [Source:MGI Symbol;Acc:MGI:1353427]	1542.7	1542.46	1855.19	1633.86	1644.01	1507.67	1580.82	1220.1	1624.53
ENSMUSG00000005103	Wdr1	5	WD repeat domain 1 [Source:MGI Symbol;Acc:MGI:1337100]	11560.6	11137.4	11561.2	9635.51	9878.13	8914.49	7783.97	7514.77	8049.42
ENSMUSG00000005107	Slc2a9	5	solute carrier family 2 (facilitated glucose transporter), member 9 [Source:MGI Symbol;Acc:MGI:2152844]	28.5875	59.6481	29.2975	44.9138	59.5655	28.1906	37.4784	32.5359	24.7294
ENSMUSG00000005124	Wisp1	15	WNT1 inducible signaling pathway protein 1 [Source:MGI Symbol;Acc:MGI:1197008]	1069.99	1071.8	810.879	877.316	700.707	1738.42	1555.83	597.847	619.186
ENSMUSG00000005125	Ndrg1	15	N-myc downstream regulated gene 1 [Source:MGI Symbol;Acc:MGI:1341799]	525.805	663.585	441.352	446.144	440.785	558.591	546.8	1440.73	1120.43
ENSMUSG00000005131	4930550C14Rik	9	RIKEN cDNA 4930550C14 gene [Source:MGI Symbol;Acc:MGI:1922561]	15.3147	30.756	28.3524	19.9617	25.9922	43.852	45.1662	39.6531	39.9475
ENSMUSG00000005142	Man2b1	8	mannosidase 2, alpha B1 [Source:MGI Symbol;Acc:MGI:107286]	1597.84	1867.73	1927.02	1514.09	1230.3	1552.57	1785.51	1342.1	1726.3
ENSMUSG00000005148	Klf5	14	Kruppel-like factor 5 [Source:MGI Symbol;Acc:MGI:1338056]	513.553	407.284	384.648	367.295	283.748	1161.03	1366.52	1769.14	1727.25
ENSMUSG00000005150	Wdr83	8	WD repeat domain containing 83 [Source:MGI Symbol;Acc:MGI:1915086]	1300.73	1293.62	1039.59	1009.06	905.396	1291.55	1209.88	1279.07	1006.3
ENSMUSG00000005161	Prdx2	8	peroxiredoxin 2 [Source:MGI Symbol;Acc:MGI:109486]	17431.2	17768.6	13946.5	12053.9	11095.4	15539.3	12814.7	13202.4	10416.8
ENSMUSG00000005198	Polr2a	11	polymerase (RNA) II (DNA directed) polypeptide A [Source:MGI Symbol;Acc:MGI:98086]	6370.92	5947.1	7228.92	6498.53	6411.41	5925.24	6495.29	7023.68	7935.29
ENSMUSG00000005202	Shbg	11	sex hormone binding globulin [Source:MGI Symbol;Acc:MGI:98295]	21.4406	55.9201	15.1213	22.9559	38.9883	668.221	513.165	276.555	260.61
ENSMUSG00000005204	Senp3	11	SUMO/sentrin specific peptidase 3 [Source:MGI Symbol;Acc:MGI:2158736]	2414.62	2469.8	2198.26	2103.96	2123.78	2755.37	3078.03	3892.1	3482.09
ENSMUSG00000005220	Corin	5	corin [Source:MGI Symbol;Acc:MGI:1349451]	287.917	162.168	366.691	355.318	480.856	67.8662	40.3613	31.5191	53.2634
ENSMUSG00000005225	Plekha8	6	pleckstrin homology domain containing, family A (phosphoinositide binding specific) member 8 [Source:MGI Symbol;Acc:MGI:2681164]	2566.75	2243.33	3542.16	3299.67	3698.48	1665.33	2019.99	1656.28	2350.25
ENSMUSG00000005232	G6pc2	2	glucose-6-phosphatase, catalytic, 2 [Source:MGI Symbol;Acc:MGI:1277193]	138.853	276.804	151.213	134.741	145.123	7.30867	10.5708	58.9713	59.9213
ENSMUSG00000005233	Spc25	2	SPC25, NDC80 kinetochore complex component, homolog (S. cerevisiae) [Source:MGI Symbol;Acc:MGI:1913692]	3752.11	4344.06	3522.31	2803.62	2758.42	6499.5	5552.56	4121.89	3568.64
ENSMUSG00000005237	Dnah2	11	dynein, axonemal, heavy chain 2 [Source:MGI Symbol;Acc:MGI:107731]	62.2798	100.656	88.8375	105.797	157.036	91.8804	74.9567	155.562	104.624
ENSMUSG00000005251	Ripk4	16	receptor-interacting serine-threonine kinase 4 [Source:MGI Symbol;Acc:MGI:1919638]	298.126	396.1	292.03	215.586	198.191	288.17	286.373	395.514	349.065
ENSMUSG00000005262	Ufd1	16	ubiquitin recognition factor in ER-associated degradation 1 [Source:MGI Symbol;Acc:MGI:109353]	1966.41	1796.9	2161.4	1831.49	1790.21	2512.09	2365.94	2658.79	2479.6
ENSMUSG00000005267	Zfp287	11	zinc finger protein 287 [Source:MGI Symbol;Acc:MGI:2176561]	393.078	363.48	518.849	465.107	514.429	263.112	250.817	251.136	338.603
ENSMUSG00000005268	Prlr	15	prolactin receptor [Source:MGI Symbol;Acc:MGI:97763]	33.6924	42.872	70.881	100.807	105.052	257.892	205.651	62.0215	74.1882
ENSMUSG00000005299	Letm1	5	leucine zipper-EF-hand containing transmembrane protein 1 [Source:MGI Symbol;Acc:MGI:1932557]	2944.51	2850.06	2900.45	2466.27	2574.31	2995.51	3153.95	3960.23	3897.74
ENSMUSG00000005312	Ubqln1	13	ubiquilin 1 [Source:MGI Symbol;Acc:MGI:1860276]	8375.11	7662.91	9981.93	8423.83	9057.2	9415.65	10158.6	8640.31	10270.3
ENSMUSG00000005320	Fgfr4	13	fibroblast growth factor receptor 4 [Source:MGI Symbol;Acc:MGI:95525]	259.329	290.784	231.545	189.636	185.195	180.629	141.265	135.227	123.647
ENSMUSG00000005338	Cadm3	1	cell adhesion molecule 3 [Source:MGI Symbol;Acc:MGI:2137858]	150.084	132.344	39.6934	53.8966	42.2374	21.926	7.68787	19.3182	4.75566
ENSMUSG00000005339	Fcer1a	1	Fc receptor, IgE, high affinity I, alpha polypeptide [Source:MGI Symbol;Acc:MGI:95494]	0	0	2.83524	16.9674	11.9131	6.26457	1.92197	6.10048	2.85339
ENSMUSG00000005354	Txn2	15	thioredoxin 2 [Source:MGI Symbol;Acc:MGI:1929468]	4239.11	4071.91	3424.02	3177.9	2875.39	3936.24	3546.99	3793.48	3256.67
ENSMUSG00000005355	Casp14	10	caspase 14 [Source:MGI Symbol;Acc:MGI:1335092]	1.02098	0	0	0	3.24903	3.13229	3.84394	2.03349	3.80453
ENSMUSG00000005357	Slc1a6	10	solute carrier family 1 (high affinity aspartate/glutamate transporter), member 6 [Source:MGI Symbol;Acc:MGI:1096331]	125.581	234.864	119.08	120.768	109.384	186.893	183.548	413.816	316.727
ENSMUSG00000005360	Slc1a3	15	solute carrier family 1 (glial high affinity glutamate transporter), member 3 [Source:MGI Symbol;Acc:MGI:99917]	1850.02	1897.55	2409.95	2093.98	1899.6	428.079	394.003	555.143	470.81
ENSMUSG00000005362	Crbn	6	cereblon [Source:MGI Symbol;Acc:MGI:1913277]	1858.19	2166.9	2086.74	1611.91	1836.78	2099.68	1935.42	2236.84	2248.47
ENSMUSG00000005364	Il5ra	6	interleukin 5 receptor, alpha [Source:MGI Symbol;Acc:MGI:96558]	4.08392	2.796	7.56064	15.9694	22.7432	4.17638	10.5708	2.03349	9.51131
ENSMUSG00000005370	Msh6	17	mutS homolog 6 [Source:MGI Symbol;Acc:MGI:1343961]	6224.92	6941.54	8164.54	6797.95	6846.78	11126.9	12894.5	15404.7	17317.2
ENSMUSG00000005371	Fbxo11	17	F-box protein 11 [Source:MGI Symbol;Acc:MGI:2147134]	1568.23	1446.47	1156.78	1072.94	982.289	1389.69	1206.03	1282.12	1022.47
ENSMUSG00000005373	Mlxipl	5	MLX interacting protein-like [Source:MGI Symbol;Acc:MGI:1927999]	42.8812	64.3081	54.8146	63.8774	35.7393	104.41	139.343	316.208	273.926
ENSMUSG00000005374	Tbl2	5	transducin (beta)-like 2 [Source:MGI Symbol;Acc:MGI:1351652]	1577.42	1646.85	2133.99	1858.43	1934.25	2143.53	2284.26	1995.87	2407.31
ENSMUSG00000005378	Bud23	5	BUD23, rRNA methyltransferase and ribosome maturation factor [Source:MGI Symbol;Acc:MGI:1913388]	2787.28	2670.18	2432.64	2023.12	1883.35	2775.21	2438.98	2584.57	2244.67
ENSMUSG00000005397	Nid1	13	nidogen 1 [Source:MGI Symbol;Acc:MGI:97342]	7053.96	6688.04	8233.54	7932.78	8678.15	9745.59	11390.5	3765.01	5699.18
ENSMUSG00000005410	Mcm5	8	minichromosome maintenance complex component 5 [Source:MGI Symbol;Acc:MGI:103197]	8915.21	8859.6	8874.3	7372.85	7664.46	11208.4	10743.8	10709.4	9938.37
ENSMUSG00000005413	Hmox1	8	heme oxygenase 1 [Source:MGI Symbol;Acc:MGI:96163]	603.4	1058.75	1049.98	877.316	885.901	1406.4	1607.73	1199.76	1261.2
ENSMUSG00000005417	Mprip	11	myosin phosphatase Rho interacting protein [Source:MGI Symbol;Acc:MGI:1349438]	10389.5	10462.6	12899.4	11911.1	11570.9	10411.7	12154.5	10306.8	12494.1
ENSMUSG00000005442	Cic	7	capicua transcriptional repressor [Source:MGI Symbol;Acc:MGI:1918972]	1475.32	1244.22	1194.58	1278.55	1092.76	1150.59	1366.52	1551.55	1433.35
ENSMUSG00000005447	Pafah1b3	7	platelet-activating factor acetylhydrolase, isoform 1b, subunit 3 [Source:MGI Symbol;Acc:MGI:108414]	2809.74	3045.78	2082.01	1927.3	2066.38	2631.12	2423.6	2621.17	2275.11
ENSMUSG00000005465	Il27ra	8	interleukin 27 receptor, alpha [Source:MGI Symbol;Acc:MGI:1355318]	106.182	92.2681	101.124	103.801	100.72	61.6016	55.7371	118.959	111.282
ENSMUSG00000005469	Prkaca	8	protein kinase, cAMP dependent, catalytic, alpha [Source:MGI Symbol;Acc:MGI:97592]	7589.97	6791.49	7165.6	6392.73	6332.35	6080.81	5516.05	5416.21	5029.58
ENSMUSG00000005470	Asf1b	8	anti-silencing function 1B histone chaperone [Source:MGI Symbol;Acc:MGI:1914179]	1518.2	1565.76	1470.54	1253.59	1301.78	2592.49	2263.12	1955.2	1615.02
ENSMUSG00000005474	Myl10	5	myosin, light chain 10, regulatory [Source:MGI Symbol;Acc:MGI:1891705]	2.04196	0.932001	0.94508	0.998085	1.08301	4.17638	2.88295	9.15072	1.90226
ENSMUSG00000005481	Ddx39	8	DEAD (Asp-Glu-Ala-Asp) box polypeptide 39 [Source:MGI Symbol;Acc:MGI:1915528]	4660.78	4434.46	4134.72	3599.09	3506.78	6862.84	5721.7	7201.61	6021.61
ENSMUSG00000005483	Dnajb1	8	DnaJ heat shock protein family (Hsp40) member B1 [Source:MGI Symbol;Acc:MGI:1931874]	4041.04	3813.75	3696.21	3157.94	3296.68	5841.71	5419.95	5686.66	4604.43
ENSMUSG00000005493	Msh4	3	mutS homolog 4 [Source:MGI Symbol;Acc:MGI:1860077]	11.2308	23.3	18.9016	31.9387	40.0713	35.4993	31.7125	76.256	90.3575
ENSMUSG00000005501	Usp40	1	ubiquitin specific peptidase 40 [Source:MGI Symbol;Acc:MGI:2443184]	1898	1905.01	2035.7	1879.39	1944	2466.15	2186.24	2502.21	2845.78
ENSMUSG00000005503	Evx1	6	even-skipped homeobox 1 [Source:MGI Symbol;Acc:MGI:95461]	15.3147	8.38801	11.341	26.9483	6.49805	77.2631	105.708	87.4402	51.3611
ENSMUSG00000005505	Kbtbd4	2	kelch repeat and BTB (POZ) domain containing 4 [Source:MGI Symbol;Acc:MGI:1914386]	2063.4	2144.53	2163.29	1792.56	1849.78	2088.19	1782.62	1892.16	1759.59
ENSMUSG00000005506	Celf1	2	CUGBP, Elav-like family member 1 [Source:MGI Symbol;Acc:MGI:1342295]	8493.54	8039.44	10039.6	8666.37	9389.69	7468.42	8138.57	7252.45	8201.61
ENSMUSG00000005510	Ndufs3	2	NADH dehydrogenase (ubiquinone) Fe-S protein 3 [Source:MGI Symbol;Acc:MGI:1915599]	2699.47	2628.24	2460.04	2045.08	2031.72	3240.87	2731.12	3236.3	2575.66
ENSMUSG00000005514	Por	5	P450 (cytochrome) oxidoreductase [Source:MGI Symbol;Acc:MGI:97744]	2950.64	3029	3255.8	2914.41	2784.42	2839.94	3004.04	3916.51	3736.04
ENSMUSG00000005533	Igf1r	7	insulin-like growth factor I receptor [Source:MGI Symbol;Acc:MGI:96433]	3057.84	2493.1	3136.72	2961.32	2934.95	2115.34	2203.54	1336	1761.5
ENSMUSG00000005534	Insr	8	insulin receptor [Source:MGI Symbol;Acc:MGI:96575]	829.037	772.629	648.325	823.42	732.114	575.297	602.537	586.663	499.344
ENSMUSG00000005540	Fcer2a	8	Fc receptor, IgE, low affinity II, alpha polypeptide [Source:MGI Symbol;Acc:MGI:95497]	3.06294	4.66001	4.7254	6.98659	25.9922	9.39686	10.5708	5.08373	6.65792
ENSMUSG00000005547	Cyp2a5	7	cytochrome P450, family 2, subfamily a, polypeptide 5 [Source:MGI Symbol;Acc:MGI:88597]	3.06294	1.864	4.7254	2.99425	5.41505	5.22048	2.88295	6.10048	0
ENSMUSG00000005553	Atp4a	7	ATPase, H+/K+ exchanging, gastric, alpha polypeptide [Source:MGI Symbol;Acc:MGI:88113]	15.3147	17.708	8.50572	21.9579	14.0791	65.778	45.1662	43.7201	26.6317
ENSMUSG00000005566	Trim28	7	tripartite motif-containing 28 [Source:MGI Symbol;Acc:MGI:109274]	19389.5	17372.5	16951.9	14380.4	14183.1	18500.3	18326	21606.9	20149.7
ENSMUSG00000005575	Ube2m	7	ubiquitin-conjugating enzyme E2M [Source:MGI Symbol;Acc:MGI:108278]	6436.26	5621.83	5056.18	4740.9	4669.94	4793.44	4057.27	4399.46	3921.51
ENSMUSG00000005580	Adcy9	16	adenylate cyclase 9 [Source:MGI Symbol;Acc:MGI:108450]	59.2169	65.2401	54.8146	65.8736	86.6407	230.745	239.285	172.847	136.012
ENSMUSG00000005583	Mef2c	13	myocyte enhancer factor 2C [Source:MGI Symbol;Acc:MGI:99458]	1543.72	1001.9	1594.35	1844.46	1665.67	2002.58	1885.45	676.136	739.98
ENSMUSG00000005609	Ctr9	7	CTR9 homolog, Paf1/RNA polymerase II complex component [Source:MGI Symbol;Acc:MGI:109345]	4805.76	5033.74	5744.2	4933.53	5087.98	5577.56	6000.38	5792.4	6032.07
ENSMUSG00000005610	Eif4g2	7	eukaryotic translation initiation factor 4, gamma 2 [Source:MGI Symbol;Acc:MGI:109207]	77985.6	76517.3	90635	71919	79147.4	64487.5	62335.2	57637.3	63140.9
ENSMUSG00000005611	Mrvi1	7	MRV integration site 1 [Source:MGI Symbol;Acc:MGI:1338023]	622.798	659.857	875.144	825.416	966.044	334.111	524.697	204.366	475.566
ENSMUSG00000005615	Pcyt1a	16	phosphate cytidylyltransferase 1, choline, alpha isoform [Source:MGI Symbol;Acc:MGI:88557]	1442.65	1413.85	1813.61	1442.23	1621.26	1312.43	1280.03	1263.82	1408.63
ENSMUSG00000005621	Zfp592	7	zinc finger protein 592 [Source:MGI Symbol;Acc:MGI:2443541]	1935.78	1945.09	2376.88	2162.85	2279.73	1996.31	2227.56	2405.62	2776.35
ENSMUSG00000005625	Psmd4	3	proteasome (prosome, macropain) 26S subunit, non-ATPase, 4 [Source:MGI Symbol;Acc:MGI:1201670]	6011.54	6063.6	4999.47	4577.22	4255.14	7674.1	6743.22	7500.54	5901.77
ENSMUSG00000005628	Tmod4	3	tropomodulin 4 [Source:MGI Symbol;Acc:MGI:1355285]	76.5736	77.3561	86.9473	89.8276	64.9805	56.3812	43.2443	47.7871	43.752
ENSMUSG00000005640	Insrr	3	insulin receptor-related receptor [Source:MGI Symbol;Acc:MGI:1346037]	15.3147	22.368	23.627	22.9559	9.74708	26.1024	20.1807	19.3182	12.3647
ENSMUSG00000005649	Cabp5	7	calcium binding protein 5 [Source:MGI Symbol;Acc:MGI:1352746]	1.02098	5.59201	2.83524	9.98085	7.58106	5.22048	1.92197	1.01675	1.90226
ENSMUSG00000005656	Snx6	12	sorting nexin 6 [Source:MGI Symbol;Acc:MGI:1919433]	8501.71	8634.06	7685.39	6494.54	6647.51	8513.56	6995	9055.14	7820.2
ENSMUSG00000005667	Mthfd2	6	methylenetetrahydrofolate dehydrogenase (NAD+ dependent), methenyltetrahydrofolate cyclohydrolase [Source:MGI Symbol;Acc:MGI:1338850]	1239.47	908.701	1093.46	900.272	883.735	1115.09	1093.6	1018.78	983.47
ENSMUSG00000005672	Kit	5	KIT proto-oncogene receptor tyrosine kinase [Source:MGI Symbol;Acc:MGI:96677]	3174.23	2411.09	4405.02	3838.63	4093.77	8931.19	7448.59	8917.88	15066.9
ENSMUSG00000005674	Tomm40l	1	translocase of outer mitochondrial membrane 40-like [Source:MGI Symbol;Acc:MGI:3589112]	916.841	960.893	776.856	718.621	683.379	728.779	695.752	723.923	622.991
ENSMUSG00000005677	Nr1i3	1	nuclear receptor subfamily 1, group I, member 3 [Source:MGI Symbol;Acc:MGI:1346307]	733.064	726.029	661.556	535.971	537.172	684.927	513.165	622.249	504.1
ENSMUSG00000005681	Apoa2	1	apolipoprotein A-II [Source:MGI Symbol;Acc:MGI:88050]	15.3147	15.844	2.83524	3.99234	3.24903	12.5291	5.7659	1.01675	4.75566
ENSMUSG00000005682	Pan2	10	PAN2 poly(A) specific ribonuclease subunit [Source:MGI Symbol;Acc:MGI:1918984]	1713.21	1852.82	2490.29	2177.82	2147.61	2733.44	3162.6	3088.87	3644.74
ENSMUSG00000005683	Cs	10	citrate synthase [Source:MGI Symbol;Acc:MGI:88529]	8951.96	8057.15	9128.53	7578.46	7862.65	8938.5	8304.82	9205.62	8911.15
ENSMUSG00000005686	Ampd3	7	adenosine monophosphate deaminase 3 [Source:MGI Symbol;Acc:MGI:1096344]	251.161	222.748	280.689	239.54	261.005	106.498	109.552	92.5239	95.1131
ENSMUSG00000005687	Bcas2	3	breast carcinoma amplified sequence 2 [Source:MGI Symbol;Acc:MGI:1915433]	5522.49	4998.32	4644.12	4026.27	4038.54	6938.02	6838.36	8001.79	6497.18
ENSMUSG00000005696	Sh2d1a	X	SH2 domain containing 1A [Source:MGI Symbol;Acc:MGI:1328352]	4.08392	1.864	15.1213	16.9674	41.1543	4.17638	1.92197	13.2177	12.3647
ENSMUSG00000005698	Ctcf	8	CCCTC-binding factor [Source:MGI Symbol;Acc:MGI:109447]	4473.94	4066.32	3857.82	3317.63	3208.96	3947.73	3429.75	3748.74	2988.45
ENSMUSG00000005699	Pard6a	8	par-6 family cell polarity regulator alpha [Source:MGI Symbol;Acc:MGI:1927223]	204.196	240.456	177.675	175.663	178.696	255.803	231.597	239.952	198.786
ENSMUSG00000005705	Agrp	8	agouti related neuropeptide [Source:MGI Symbol;Acc:MGI:892013]	7.14687	15.844	16.0664	12.9751	17.3281	12.5291	9.60984	8.13397	21.876
ENSMUSG00000005716	Pvalb	15	parvalbumin [Source:MGI Symbol;Acc:MGI:97821]	1.02098	1.864	0.94508	3.99234	4.33204	5.22048	1.92197	5.08373	0.951131
ENSMUSG00000005718	Tfap4	16	transcription factor AP4 [Source:MGI Symbol;Acc:MGI:103239]	267.497	246.048	247.611	224.569	181.946	216.128	326.734	320.275	298.655
ENSMUSG00000005732	Ranbp1	16	RAN binding protein 1 [Source:MGI Symbol;Acc:MGI:96269]	17672.2	14852.4	13688.5	11826.3	11677	16058.2	14573.3	14498.8	12308.6
ENSMUSG00000005763	Cd247	1	CD247 antigen [Source:MGI Symbol;Acc:MGI:88334]	175.609	186.4	160.664	146.718	127.795	146.173	157.601	199.282	174.057
ENSMUSG00000005774	Rfx5	3	regulatory factor X, 5 (influences HLA class II expression) [Source:MGI Symbol;Acc:MGI:1858421]	649.344	680.361	824.11	804.456	699.624	547.106	513.165	805.263	808.462
ENSMUSG00000005779	Psmb4	3	proteasome (prosome, macropain) subunit, beta type 4 [Source:MGI Symbol;Acc:MGI:1098257]	3783.76	3674.88	2819.17	2689.84	2685.86	4396.69	3900.63	3539.29	2931.39
ENSMUSG00000005800	Mmp8	9	matrix metallopeptidase 8 [Source:MGI Symbol;Acc:MGI:1202395]	8.16785	15.844	12.286	34.933	38.9883	16.7055	11.5318	21.3517	28.5339
ENSMUSG00000005802	Slc30a4	2	solute carrier family 30 (zinc transporter), member 4 [Source:MGI Symbol;Acc:MGI:1345282]	888.253	899.381	1007.46	936.203	1055.93	911.495	897.559	790.012	953.034
ENSMUSG00000005803	Sqor	2	sulfide quinone oxidoreductase [Source:MGI Symbol;Acc:MGI:1929899]	165.399	184.536	135.146	126.757	101.803	144.085	139.343	228.768	161.692
ENSMUSG00000005804	Bloc1s6	2	biogenesis of lysosomal organelles complex-1, subunit 6, pallidin [Source:MGI Symbol;Acc:MGI:1927580]	2250.24	1947.88	2380.66	1939.28	2064.22	1717.54	1583.7	1491.57	1480.91
ENSMUSG00000005813	Metap1	3	methionyl aminopeptidase 1 [Source:MGI Symbol;Acc:MGI:1922874]	1685.64	1720.47	1855.19	1583.96	1648.34	2265.69	2243.9	2431.04	2363.56
ENSMUSG00000005823	Gpr108	17	G protein-coupled receptor 108 [Source:MGI Symbol;Acc:MGI:1925558]	1020.98	1074.6	961.146	979.121	783.016	1225.77	1155.1	1407.18	1234.57
ENSMUSG00000005824	Tnfsf14	17	tumor necrosis factor (ligand) superfamily, member 14 [Source:MGI Symbol;Acc:MGI:1355317]	9.18883	8.38801	7.56064	12.9751	11.9131	3.13229	1.92197	11.1842	6.65792
ENSMUSG00000005836	Gata6	18	GATA binding protein 6 [Source:MGI Symbol;Acc:MGI:107516]	4305.48	3925.59	4087.47	3694.91	4467.41	2917.2	2633.1	5851.37	4992.49
ENSMUSG00000005846	Rsl1d1	16	ribosomal L1 domain containing 1 [Source:MGI Symbol;Acc:MGI:1913659]	7095.82	6762.6	6215.79	5205.01	5334.9	8331.88	7153.56	9239.17	8105.54
ENSMUSG00000005864	Cnga2	X	cyclic nucleotide gated channel alpha 2 [Source:MGI Symbol;Acc:MGI:108040]	8.16785	7.45601	20.7918	11.977	19.4942	12.5291	2.88295	9.15072	11.4136
ENSMUSG00000005871	Apc	18	adenomatosis polyposis coli [Source:MGI Symbol;Acc:MGI:88039]	2624.94	2092.34	2651.89	2760.7	2769.25	2255.25	2453.39	2420.87	2779.21
ENSMUSG00000005873	Reep5	18	receptor accessory protein 5 [Source:MGI Symbol;Acc:MGI:1270152]	2239.01	2475.39	2090.52	1881.39	1835.7	3088.43	2342.88	3142.76	2733.55
ENSMUSG00000005881	Ergic3	2	ERGIC and golgi 3 [Source:MGI Symbol;Acc:MGI:1913616]	3533.62	4106.4	2877.77	2658.9	2423.77	4139.84	3391.31	3320.69	2747.82
ENSMUSG00000005882	Uqcc1	2	ubiquinol-cytochrome c reductase complex assembly factor 1 [Source:MGI Symbol;Acc:MGI:1929472]	1457.96	1551.78	1392.1	1267.57	1194.56	1526.47	1424.18	1451.91	1313.51
ENSMUSG00000005883	Spo11	2	SPO11 meiotic protein covalently bound to DSB [Source:MGI Symbol;Acc:MGI:1349669]	14.2937	25.164	24.5721	28.9445	25.9922	63.6898	107.63	210.466	161.692
ENSMUSG00000005886	Ncoa2	1	nuclear receptor coactivator 2 [Source:MGI Symbol;Acc:MGI:1276533]	1883.71	1894.76	2241.73	2197.78	2289.48	1888.77	2515.86	2677.09	3153.95
ENSMUSG00000005891	Prl4a1	13	prolactin family 4, subfamily a, member 1 [Source:MGI Symbol;Acc:MGI:1206587]	0	0	1.89016	0	3.24903	1.0441	0.960984	0	2.85339
ENSMUSG00000005892	Trh	6	thyrotropin releasing hormone [Source:MGI Symbol;Acc:MGI:98823]	57.1749	90.4041	44.4188	49.9042	24.9092	82.4836	70.1518	163.696	105.576
ENSMUSG00000005893	Nr2c2	6	nuclear receptor subfamily 2, group C, member 2 [Source:MGI Symbol;Acc:MGI:1352466]	1999.08	1856.55	2122.65	2142.89	2085.88	1549.44	1774.94	1519.02	1670.19
ENSMUSG00000005897	Nr2c1	10	nuclear receptor subfamily 2, group C, member 1 [Source:MGI Symbol;Acc:MGI:1352465]	964.827	1042.91	987.608	890.291	784.099	842.585	679.416	824.581	737.127
ENSMUSG00000005899	Smpd4	16	sphingomyelin phosphodiesterase 4 [Source:MGI Symbol;Acc:MGI:1924876]	2399.31	2349.57	2562.11	2265.65	2325.22	2750.15	2582.16	2856.04	2625.12
ENSMUSG00000005907	Pex1	5	peroxisomal biogenesis factor 1 [Source:MGI Symbol;Acc:MGI:1918632]	671.806	676.633	774.02	717.623	752.691	948.039	1022.49	1115.37	1019.61
ENSMUSG00000005917	Otx1	11	orthodenticle homeobox 1 [Source:MGI Symbol;Acc:MGI:97450]	5.10491	6.52401	0.94508	3.99234	1.08301	14.6173	17.2977	22.3684	19.9738
ENSMUSG00000005936	Kctd20	17	potassium channel tetramerisation domain containing 20 [Source:MGI Symbol;Acc:MGI:1914239]	6028.89	6067.33	7785.57	6602.33	6800.21	6456.69	6943.11	6640.37	6685.5
ENSMUSG00000005947	Itgae	11	integrin alpha E, epithelial-associated [Source:MGI Symbol;Acc:MGI:1298377]	27.5665	32.62	45.3638	40.9215	64.9805	18.7937	20.1807	32.5359	56.1167
ENSMUSG00000005949	Ctns	11	cystinosis, nephropathic [Source:MGI Symbol;Acc:MGI:1932872]	822.911	910.565	883.65	775.512	721.284	618.105	546.8	807.296	791.341
ENSMUSG00000005950	P2rx5	11	purinergic receptor P2X, ligand-gated ion channel, 5 [Source:MGI Symbol;Acc:MGI:2137026]	7.14687	13.048	5.67048	9.98085	14.0791	18.7937	10.5708	24.4019	22.8272
ENSMUSG00000005951	Shpk	11	sedoheptulokinase [Source:MGI Symbol;Acc:MGI:1921887]	57.1749	72.6961	82.2219	88.8295	73.6446	59.5135	69.1908	107.775	93.2109
ENSMUSG00000005952	Trpv1	11	transient receptor potential cation channel, subfamily V, member 1 [Source:MGI Symbol;Acc:MGI:1341787]	7.14687	2.796	4.7254	2.99425	12.9961	7.30867	5.7659	8.13397	7.60905
ENSMUSG00000005958	Ephb3	16	Eph receptor B3 [Source:MGI Symbol;Acc:MGI:104770]	2058.3	1383.09	2196.37	1947.26	1892.02	1170.43	1349.22	1161.12	1234.57
ENSMUSG00000005968	Tuft1	3	tuftelin 1 [Source:MGI Symbol;Acc:MGI:109572]	242.993	317.812	252.336	209.598	224.183	326.802	418.028	517.524	460.348
ENSMUSG00000005973	Rcn1	2	reticulocalbin 1 [Source:MGI Symbol;Acc:MGI:104559]	6261.68	6880.96	6067.41	5657.14	5368.48	9010.55	8063.61	4459.45	4241.09
ENSMUSG00000005980	Dnase1	16	deoxyribonuclease I [Source:MGI Symbol;Acc:MGI:103157]	264.434	253.504	264.622	256.508	294.578	183.761	234.48	257.237	284.388
ENSMUSG00000005981	Trap1	16	TNF receptor-associated protein 1 [Source:MGI Symbol;Acc:MGI:1915265]	4007.35	4430.73	3849.31	3451.38	3160.22	5787.42	5595.81	6479.72	5877.04
ENSMUSG00000005982	Naa60	16	N(alpha)-acetyltransferase 60, NatF catalytic subunit [Source:MGI Symbol;Acc:MGI:1922013]	1567.21	1443.67	1376.98	1233.63	1281.2	1334.35	1142.61	1119.44	1132.8
ENSMUSG00000005983	1700037C18Rik	16	RIKEN cDNA 1700037C18 gene [Source:MGI Symbol;Acc:MGI:1920511]	731.022	783.813	671.952	606.835	576.161	628.546	603.498	647.667	576.386
ENSMUSG00000005986	Ankrd13d	19	ankyrin repeat domain 13 family, member D [Source:MGI Symbol;Acc:MGI:1915673]	203.175	187.332	186.181	214.588	170.032	134.688	176.821	316.208	259.659
ENSMUSG00000005994	Tyrp1	4	tyrosinase-related protein 1 [Source:MGI Symbol;Acc:MGI:98881]	4.08392	0.932001	1.89016	5.98851	35.7393	4.17638	4.80492	6.10048	5.70679
ENSMUSG00000006005	Tpr	1	translocated promoter region, nuclear basket protein [Source:MGI Symbol;Acc:MGI:1922066]	8308.74	7312.48	7370.68	6969.62	6711.41	9343.61	8066.5	9064.29	8011.38
ENSMUSG00000006007	Pdc	1	phosducin [Source:MGI Symbol;Acc:MGI:98090]	3.06294	2.796	0	1.99617	3.24903	4.17638	6.72689	2.03349	3.80453
ENSMUSG00000006010	BC003331	1	cDNA sequence BC003331 [Source:MGI Symbol;Acc:MGI:2385108]	851.498	954.369	1029.19	871.328	867.49	1052.45	880.261	1028.95	997.737
ENSMUSG00000006014	Prg4	1	proteoglycan 4 (megakaryocyte stimulating factor, articular superficial zone protein) [Source:MGI Symbol;Acc:MGI:1891344]	169.483	148.188	119.08	100.807	112.633	174.364	113.396	166.746	90.3575
ENSMUSG00000006019	Dhx34	7	DEAH (Asp-Glu-Ala-His) box polypeptide 34 [Source:MGI Symbol;Acc:MGI:1918973]	1166.98	1192.96	1107.63	1071.94	974.708	1239.34	1262.73	1249.58	1229.81
ENSMUSG00000006021	Kptn	7	kaptin [Source:MGI Symbol;Acc:MGI:1890380]	552.351	582.501	601.071	513.015	489.52	585.738	554.488	598.864	473.663
ENSMUSG00000006024	Napa	7	N-ethylmaleimide sensitive fusion protein attachment protein alpha [Source:MGI Symbol;Acc:MGI:104563]	5221.3	5357.14	4543	4270.8	3808.94	5146.35	5167.21	5531.1	4496.95
ENSMUSG00000006050	Sra1	18	steroid receptor RNA activator 1 [Source:MGI Symbol;Acc:MGI:1344414]	2229.82	2238.67	1968.6	1807.53	1685.16	2515.23	2344.8	2251.08	1842.34
ENSMUSG00000006056	Calcoco2	11	calcium binding and coiled-coil domain 2 [Source:MGI Symbol;Acc:MGI:1343177]	22.4616	44.7361	52.9245	54.8947	34.6563	14.6173	29.7905	773.744	557.363
ENSMUSG00000006057	Atp5g1	11	ATP synthase, H+ transporting, mitochondrial F0 complex, subunit C1 (subunit 9) [Source:MGI Symbol;Acc:MGI:107653]	2840.37	2803.46	2230.39	2221.74	1805.38	5553.54	5603.5	6464.47	4797.51
ENSMUSG00000006058	Snf8	11	SNF8, ESCRT-II complex subunit, homolog (S. cerevisiae) [Source:MGI Symbol;Acc:MGI:1343161]	1197.61	1272.18	1115.19	1075.94	1018.03	1379.25	1461.66	1650.18	1460.94
ENSMUSG00000006095	Tbcb	7	tubulin folding cofactor B [Source:MGI Symbol;Acc:MGI:1913661]	2953.7	2711.19	2256.85	2060.05	2085.88	1950.37	1855.66	1912.5	1530.37
ENSMUSG00000006127	Inpp5k	11	inositol polyphosphate 5-phosphatase K [Source:MGI Symbol;Acc:MGI:1194899]	678.952	768.901	798.592	722.613	687.711	601.399	553.527	762.56	687.668
ENSMUSG00000006134	Crkl	16	v-crk avian sarcoma virus CT10 oncogene homolog-like [Source:MGI Symbol;Acc:MGI:104686]	3329.42	3083.06	3667.85	3272.72	3474.29	2956.88	3122.24	2896.71	3016.99
ENSMUSG00000006143	Upk3bl	5	uroplakin 3B-like [Source:MGI Symbol;Acc:MGI:1916915]	7.14687	10.252	8.50572	10.9789	7.58106	6.26457	2.88295	7.11722	3.80453
ENSMUSG00000006154	Eps8l1	7	EPS8-like 1 [Source:MGI Symbol;Acc:MGI:1914675]	58.1959	101.588	68.0457	76.8525	64.9805	24.0142	31.7125	107.775	41.8498
ENSMUSG00000006169	Clint1	11	clathrin interactor 1 [Source:MGI Symbol;Acc:MGI:2144243]	6842.61	6684.31	7123.07	5789.89	6143.91	6972.47	7020.95	6277.39	6603.7
ENSMUSG00000006179	Prss16	13	protease, serine 16 (thymus) [Source:MGI Symbol;Acc:MGI:1859181]	13.2728	14.912	9.4508	10.9789	8.66407	14.6173	13.4538	13.2177	21.876
ENSMUSG00000006191	Cdkal1	13	CDK5 regulatory subunit associated protein 1-like 1 [Source:MGI Symbol;Acc:MGI:1921765]	1064.88	1163.14	1091.57	972.134	954.131	1260.22	1239.67	1063.52	1003.44
ENSMUSG00000006200	Rhox6	X	reproductive homeobox 6 [Source:MGI Symbol;Acc:MGI:1202888]	257.287	421.264	360.075	398.236	226.349	763.234	881.222	3828.05	2684.09
ENSMUSG00000006204	5430419D17Rik	7	RIKEN cDNA 5430419D17 gene [Source:MGI Symbol;Acc:MGI:1918645]	4.08392	4.66001	1.89016	13.9732	22.7432	7.30867	10.5708	7.11722	6.65792
ENSMUSG00000006205	Htra1	7	HtrA serine peptidase 1 [Source:MGI Symbol;Acc:MGI:1929076]	385.931	316.88	417.725	556.931	396.381	1511.85	1536.61	1553.59	1485.67
ENSMUSG00000006215	Zbtb17	4	zinc finger and BTB domain containing 17 [Source:MGI Symbol;Acc:MGI:107410]	1766.3	1819.27	1635.93	1548.03	1455.56	1512.89	1539.5	1920.63	1761.5
ENSMUSG00000006216	Clcnkb	4	chloride channel, voltage-sensitive Kb [Source:MGI Symbol;Acc:MGI:1930643]	8.16785	48.4641	9.4508	16.9674	17.3281	4.17638	7.68787	5.08373	10.4624
ENSMUSG00000006218	Fam131c	4	family with sequence similarity 131, member C [Source:MGI Symbol;Acc:MGI:2685539]	18.3777	25.164	14.1762	16.9674	10.8301	46.9843	49.0102	78.2895	91.3086
ENSMUSG00000006219	Fblim1	4	filamin binding LIM protein 1 [Source:MGI Symbol;Acc:MGI:1921452]	5083.46	5455	6139.24	5242.94	5043.57	4492.74	4455.12	1996.89	2177.14
ENSMUSG00000006221	Hspb7	4	heat shock protein family, member 7 (cardiovascular) [Source:MGI Symbol;Acc:MGI:1352494]	8.16785	3.728	8.50572	18.9636	27.0752	11.4851	10.5708	10.1675	1.90226
ENSMUSG00000006235	Epor	9	erythropoietin receptor [Source:MGI Symbol;Acc:MGI:95408]	220.532	288.92	330.778	256.508	231.764	59.5135	98.0203	62.0215	58.9701
ENSMUSG00000006241	Ccdc159	9	coiled-coil domain containing 159 [Source:MGI Symbol;Acc:MGI:1914369]	107.203	150.984	107.739	163.686	115.882	95.0127	78.8007	156.579	143.621
ENSMUSG00000006262	Mob1b	5	MOB kinase activator 1B [Source:MGI Symbol;Acc:MGI:1915723]	1172.09	944.117	1203.09	1151.79	1336.43	780.984	762.06	688.337	739.98
ENSMUSG00000006269	Atp6v1b1	6	ATPase, H+ transporting, lysosomal V1 subunit B1 [Source:MGI Symbol;Acc:MGI:103285]	12.2518	33.552	5.67048	6.98659	8.66407	1.0441	7.68787	5.08373	1.90226
ENSMUSG00000006270	Vax1	19	ventral anterior homeobox 1 [Source:MGI Symbol;Acc:MGI:1277163]	0	0	0	0.998085	0	9.39686	4.80492	4.06698	1.90226
ENSMUSG00000006273	Atp6v1b2	8	ATPase, H+ transporting, lysosomal V1 subunit B2 [Source:MGI Symbol;Acc:MGI:109618]	5277.45	5112.03	5104.38	4476.41	4464.16	4914.56	4539.69	7059.27	5788.58
ENSMUSG00000006276	Eps15l1	8	epidermal growth factor receptor pathway substrate 15-like 1 [Source:MGI Symbol;Acc:MGI:104582]	2796.47	2685.1	2761.52	2516.17	2320.89	2583.09	2413.03	2469.68	2290.32
ENSMUSG00000006281	Tep1	14	telomerase associated protein 1 [Source:MGI Symbol;Acc:MGI:109573]	460.462	508.873	543.421	504.033	603.236	403.021	486.258	465.67	614.431
ENSMUSG00000006288	Ttc5	14	tetratricopeptide repeat domain 5 [Source:MGI Symbol;Acc:MGI:2683584]	2747.46	3303.94	2403.34	2223.73	1980.82	2900.5	2730.15	4141.21	3485.9
ENSMUSG00000006289	Osgep	14	O-sialoglycoprotein endopeptidase [Source:MGI Symbol;Acc:MGI:1913496]	1607.02	1699.04	1390.21	1185.72	1088.42	2816.97	2476.46	3250.54	2004.03
ENSMUSG00000006299	Aamp	1	angio-associated migratory protein [Source:MGI Symbol;Acc:MGI:107809]	8198.48	8821.39	7150.47	6634.27	6237.05	10001.4	10419.9	10673.8	8847.42
ENSMUSG00000006301	Tmbim1	1	transmembrane BAX inhibitor motif containing 1 [Source:MGI Symbol;Acc:MGI:1916910]	628.924	528.445	625.643	720.617	612.983	906.275	936.959	985.227	970.154
ENSMUSG00000006304	Arpc2	1	actin related protein 2/3 complex, subunit 2 [Source:MGI Symbol;Acc:MGI:1923959]	9098.98	7946.24	7657.98	7014.54	6589.03	10087	9233.13	10007.8	8562.08
ENSMUSG00000006307	Kmt2b	7	lysine (K)-specific methyltransferase 2B [Source:MGI Symbol;Acc:MGI:109565]	1065.9	877.013	732.437	878.314	802.51	821.703	920.622	1076.73	902.624
ENSMUSG00000006310	Zbtb32	7	zinc finger and BTB domain containing 32 [Source:MGI Symbol;Acc:MGI:1891838]	16.3357	22.368	21.7368	20.9598	23.8262	140.953	172.016	164.713	189.275
ENSMUSG00000006311	Etv2	7	ets variant 2 [Source:MGI Symbol;Acc:MGI:99253]	19.3986	85.7441	15.1213	27.9464	15.1621	106.498	24.0246	33.5526	35.1919
ENSMUSG00000006313	Upk1a	7	uroplakin 1A [Source:MGI Symbol;Acc:MGI:98911]	63.3008	37.28	38.7483	44.9138	36.8223	17.7496	21.1416	10.1675	9.51131
ENSMUSG00000006315	Tmem147	7	transmembrane protein 147 [Source:MGI Symbol;Acc:MGI:1915011]	1523.3	1539.67	1396.83	1284.53	1085.18	2113.25	2060.35	1959.27	1750.08
ENSMUSG00000006333	Rps9	7	ribosomal protein S9 [Source:MGI Symbol;Acc:MGI:1924096]	11519.7	11637	8445.23	8058.53	7258.33	11744	10744.8	11254.4	9530.34
ENSMUSG00000006335	Tfpt	7	TCF3 (E2A) fusion partner [Source:MGI Symbol;Acc:MGI:1916964]	564.603	603.937	495.222	485.069	390.966	584.694	495.868	573.445	424.205
ENSMUSG00000006342	Susd2	10	sushi domain containing 2 [Source:MGI Symbol;Acc:MGI:1918983]	225.637	274.008	265.567	318.389	265.337	115.895	158.562	293.84	306.264
ENSMUSG00000006344	Ggt5	10	gamma-glutamyltransferase 5 [Source:MGI Symbol;Acc:MGI:1346063]	103.119	205.04	142.707	148.715	127.795	361.257	346.915	372.129	299.606
ENSMUSG00000006345	Ggt1	10	gamma-glutamyltransferase 1 [Source:MGI Symbol;Acc:MGI:95706]	373.679	729.757	388.428	458.121	305.409	119.027	153.757	414.832	311.02
ENSMUSG00000006356	Crip2	12	cysteine rich protein 2 [Source:MGI Symbol;Acc:MGI:1915587]	2396.24	1986.09	1917.57	2001.16	1809.71	1776.01	2290.02	2209.39	1493.28
ENSMUSG00000006360	Crip1	12	cysteine-rich protein 1 (intestinal) [Source:MGI Symbol;Acc:MGI:88501]	316.504	278.668	253.281	295.433	214.436	214.04	331.539	498.206	270.121
ENSMUSG00000006362	Cbfa2t3	8	core-binding factor, runt domain, alpha subunit 2, translocated to, 3 (human) [Source:MGI Symbol;Acc:MGI:1338013]	428.812	307.56	403.549	511.019	349.812	692.235	631.366	393.481	298.655
ENSMUSG00000006369	Fbln1	15	fibulin 1 [Source:MGI Symbol;Acc:MGI:95487]	5725.66	4404.64	4938.04	4365.62	4410.01	4571.05	3947.72	3534.21	3890.13
ENSMUSG00000006373	Pgrmc1	X	progesterone receptor membrane component 1 [Source:MGI Symbol;Acc:MGI:1858305]	8874.37	9653.67	7911.26	6912.73	7238.83	8830.96	7225.64	5933.73	5211.25
ENSMUSG00000006378	Gcat	15	glycine C-acetyltransferase (2-amino-3-ketobutyrate-coenzyme A ligase) [Source:MGI Symbol;Acc:MGI:1349389]	1935.78	1819.27	1453.53	1341.43	1267.12	1585.98	1551.03	2493.06	1898.46
ENSMUSG00000006386	Tek	4	TEK receptor tyrosine kinase [Source:MGI Symbol;Acc:MGI:98664]	1711.16	1446.47	2342.85	2404.39	2288.4	802.91	862.963	584.629	874.09
ENSMUSG00000006389	Mpl	4	myeloproliferative leukemia virus oncogene [Source:MGI Symbol;Acc:MGI:97076]	46.9651	62.4441	67.1007	40.9215	72.5616	44.8961	27.8685	43.7201	56.1167
ENSMUSG00000006390	Elovl1	4	elongation of very long chain fatty acids (FEN1/Elo2, SUR4/Elo3, yeast)-like 1 [Source:MGI Symbol;Acc:MGI:1858959]	1552.91	1531.28	1524.41	1332.44	1162.07	1347.93	1175.28	1424.46	1238.37
ENSMUSG00000006392	Med8	4	mediator complex subunit 8 [Source:MGI Symbol;Acc:MGI:1915269]	2413.6	2353.3	1905.28	1759.62	1634.26	2015.1	1722.08	2159.57	1775.76
ENSMUSG00000006395	Hyi	4	hydroxypyruvate isomerase (putative) [Source:MGI Symbol;Acc:MGI:1915430]	298.126	287.988	174.84	202.611	181.946	177.496	141.265	337.56	210.2
ENSMUSG00000006398	Cdc20	4	cell division cycle 20 [Source:MGI Symbol;Acc:MGI:1859866]	6054.42	5782.13	5567.47	4619.14	4611.45	8177.36	7937.73	8116.68	7292.32
ENSMUSG00000006403	Adamts4	1	a disintegrin-like and metallopeptidase (reprolysin type) with thrombospondin type 1 motif, 4 [Source:MGI Symbol;Acc:MGI:1339949]	402.267	378.392	492.387	394.243	425.623	206.731	189.314	149.462	215.907
ENSMUSG00000006411	Nectin4	1	nectin cell adhesion molecule 4 [Source:MGI Symbol;Acc:MGI:1918990]	14.2937	46.6001	29.2975	30.9406	15.1621	5.22048	9.60984	15.2512	26.6317
ENSMUSG00000006412	Pfdn2	1	prefoldin 2 [Source:MGI Symbol;Acc:MGI:1276111]	2142.02	2042.01	2108.47	1685.76	1577.94	2443.18	2536.04	2502.21	2211.38
ENSMUSG00000006418	Rnf114	2	ring finger protein 114 [Source:MGI Symbol;Acc:MGI:1933159]	3802.13	4166.04	3962.72	3223.81	3301.01	3724.29	3902.56	4504.19	4122.2
ENSMUSG00000006423	C330007P06Rik	X	RIKEN cDNA C330007P06 gene [Source:MGI Symbol;Acc:MGI:1924894]	1830.62	1837.91	1792.82	1674.79	1693.83	1407.44	1396.31	1065.55	1024.37
ENSMUSG00000006435	Neurl1a	19	neuralized E3 ubiquitin protein ligase 1A [Source:MGI Symbol;Acc:MGI:1334263]	820.869	818.297	865.693	786.491	809.008	470.887	690.947	1034.03	847.458
ENSMUSG00000006442	Srm	4	spermidine synthase [Source:MGI Symbol;Acc:MGI:102690]	4687.32	3854.76	3319.12	3290.68	3273.94	5884.52	5693.83	4876.31	3992.85
ENSMUSG00000006445	Epha2	4	Eph receptor A2 [Source:MGI Symbol;Acc:MGI:95278]	296.084	362.548	315.657	286.45	309.741	744.44	696.713	218.6	300.557
ENSMUSG00000006456	Rbm14	19	RNA binding motif protein 14 [Source:MGI Symbol;Acc:MGI:1929092]	3802.13	3543.47	3517.59	3153.95	3195.96	4314.2	4074.57	3890.07	3682.78
ENSMUSG00000006457	Actn3	19	actinin alpha 3 [Source:MGI Symbol;Acc:MGI:99678]	310.378	178.944	217.368	165.682	211.187	51.1607	39.4003	111.842	101.771
ENSMUSG00000006462	A530013C23Rik	2	RIKEN cDNA A530013C23 gene [Source:MGI Symbol;Acc:MGI:3041178]	6.12589	1.864	0	7.98468	4.33204	14.6173	3.84394	8.13397	5.70679
ENSMUSG00000006463	Zdhhc24	19	zinc finger, DHHC domain containing 24 [Source:MGI Symbol;Acc:MGI:1917855]	414.518	388.644	419.615	347.333	370.389	248.495	247.934	342.643	341.456
ENSMUSG00000006464	Bbs1	19	Bardet-Biedl syndrome 1 (human) [Source:MGI Symbol;Acc:MGI:1277215]	471.693	452.021	575.554	509.023	598.904	301.744	327.695	298.923	369.039
ENSMUSG00000006469	Slc34a3	2	solute carrier family 34 (sodium phosphate), member 3 [Source:MGI Symbol;Acc:MGI:2159410]	5.10491	12.116	0.94508	5.98851	1.08301	9.39686	5.7659	7.11722	6.65792
ENSMUSG00000006471	Ndor1	2	NADPH dependent diflavin oxidoreductase 1 [Source:MGI Symbol;Acc:MGI:1926047]	1199.65	1208.81	1291.92	1350.41	1201.06	1436.68	1533.73	1680.68	1732.01
ENSMUSG00000006476	Nsmf	2	NMDA receptor synaptonuclear signaling and neuronal migration factor [Source:MGI Symbol;Acc:MGI:1861755]	1277.25	1508.91	1944.97	1939.28	1733.9	843.629	1477.03	1566.81	1761.5
ENSMUSG00000006488	Prl7a1	13	prolactin family 7, subfamily a, member 1 [Source:MGI Symbol;Acc:MGI:1206572]	0	0.932001	8.50572	6.98659	7.58106	5.22048	0.960984	3.05024	6.65792
ENSMUSG00000006490	Prl8a9	13	prolactin family8, subfamily a, member 9 [Source:MGI Symbol;Acc:MGI:1914560]	1.02098	1.864	0.94508	4.99042	3.24903	2.08819	3.84394	0	1.90226
ENSMUSG00000006494	Pdk1	2	pyruvate dehydrogenase kinase, isoenzyme 1 [Source:MGI Symbol;Acc:MGI:1926119]	1799.99	2134.28	2510.13	1938.28	2245.08	3616.75	3704.59	3284.09	3185.34
ENSMUSG00000006498	Ptbp1	10	polypyrimidine tract binding protein 1 [Source:MGI Symbol;Acc:MGI:97791]	18766.7	17530.9	17639	15457.3	16450.9	17259.9	16949.8	15411.8	14650.3
ENSMUSG00000006517	Mvd	8	mevalonate (diphospho) decarboxylase [Source:MGI Symbol;Acc:MGI:2179327]	1228.24	1015.88	953.586	904.265	786.265	973.097	828.368	1089.95	880.748
ENSMUSG00000006519	Cyba	8	cytochrome b-245, alpha polypeptide [Source:MGI Symbol;Acc:MGI:1316658]	1086.32	1263.79	815.604	937.201	744.027	1470.09	1170.48	1019.8	860.774
ENSMUSG00000006522	Itih3	14	inter-alpha trypsin inhibitor, heavy chain 3 [Source:MGI Symbol;Acc:MGI:96620]	28.5875	13.98	37.8032	51.9004	36.8223	12.5291	30.7515	9.15072	16.1692
ENSMUSG00000006526	Tmem110	14	transmembrane protein 110 [Source:MGI Symbol;Acc:MGI:1921500]	1301.75	1181.78	1198.36	1030.02	1084.09	1024.26	1027.29	1225.18	1109.02
ENSMUSG00000006527	Sfmbt1	14	Scm-like with four mbt domains 1 [Source:MGI Symbol;Acc:MGI:1859609]	823.932	705.525	953.586	775.512	907.562	1229.94	1360.75	1512.92	2033.52
ENSMUSG00000006529	Itih1	14	inter-alpha trypsin inhibitor, heavy chain 1 [Source:MGI Symbol;Acc:MGI:96618]	5.10491	10.252	4.7254	7.98468	7.58106	3.13229	4.80492	2.03349	4.75566
ENSMUSG00000006538	Ihh	1	Indian hedgehog [Source:MGI Symbol;Acc:MGI:96533]	220.532	8.38801	17.9565	8.98276	3.24903	8.35276	9.60984	3.05024	4.75566
ENSMUSG00000006542	Prkag3	1	protein kinase, AMP-activated, gamma 3 non-catalytic subunit [Source:MGI Symbol;Acc:MGI:1891343]	8.16785	2.796	7.56064	12.9751	7.58106	7.30867	13.4538	13.2177	7.60905
ENSMUSG00000006546	Cryba2	1	crystallin, beta A2 [Source:MGI Symbol;Acc:MGI:104336]	3.06294	0.932001	0	0.998085	1.08301	0	0	1.01675	3.80453
ENSMUSG00000006567	Atp7b	8	ATPase, Cu++ transporting, beta polypeptide [Source:MGI Symbol;Acc:MGI:103297]	88.8253	76.4241	94.508	94.818	96.3878	62.6457	96.0984	67.1052	111.282
ENSMUSG00000006570	Defb2	8	defensin beta 2 [Source:MGI Symbol;Acc:MGI:1338754]	0	1.864	2.83524	4.99042	3.24903	3.13229	1.92197	0	4.75566
ENSMUSG00000006574	Slc4a1	11	solute carrier family 4 (anion exchanger), member 1 [Source:MGI Symbol;Acc:MGI:109393]	1236.41	3019.68	5127.06	2697.82	2120.53	807.086	1344.42	901.854	1167.99
ENSMUSG00000006575	Rundc3a	11	RUN domain containing 3A [Source:MGI Symbol;Acc:MGI:1858752]	242.993	132.344	236.27	242.535	187.361	203.599	273.88	283.672	226.369
ENSMUSG00000006576	Slc4a3	1	solute carrier family 4 (anion exchanger), member 3 [Source:MGI Symbol;Acc:MGI:109350]	642.197	725.097	666.281	732.594	647.639	530.401	573.707	1188.58	1011.05
ENSMUSG00000006585	Cdt1	8	chromatin licensing and DNA replication factor 1 [Source:MGI Symbol;Acc:MGI:1914427]	2610.65	2451.16	2250.24	1973.21	1887.68	2995.51	2880.07	3552.51	2918.07
ENSMUSG00000006586	Runx1t1	4	runt-related transcription factor 1; translocated to, 1 (cyclin D-related) [Source:MGI Symbol;Acc:MGI:104793]	3236.51	1964.66	2919.35	2501.2	2847.23	1518.12	1490.49	1988.76	1905.12
ENSMUSG00000006587	Snai3	8	snail family zinc finger 3 [Source:MGI Symbol;Acc:MGI:1353563]	8.16785	9.32001	11.341	10.9789	4.33204	41.7638	43.2443	65.0718	26.6317
ENSMUSG00000006589	Aprt	8	adenine phosphoribosyl transferase [Source:MGI Symbol;Acc:MGI:88061]	3091.53	3095.18	2117.92	2060.05	1838.95	1743.64	1623.1	2242.94	1701.57
ENSMUSG00000006599	Gtf2h1	7	general transcription factor II H, polypeptide 1 [Source:MGI Symbol;Acc:MGI:1277216]	2016.44	1963.73	2083.9	1760.62	1857.36	2749.1	2811.84	3210.88	2927.58
ENSMUSG00000006611	Hfe	13	hemochromatosis [Source:MGI Symbol;Acc:MGI:109191]	89.8463	95.0641	103.959	89.8276	88.8067	150.35	111.474	69.1387	75.1394
ENSMUSG00000006638	Abhd1	5	abhydrolase domain containing 1 [Source:MGI Symbol;Acc:MGI:1931013]	431.875	445.497	544.366	516.01	536.089	427.035	428.599	428.05	492.686
ENSMUSG00000006641	Slc5a6	5	solute carrier family 5 (sodium-dependent vitamin transporter), member 6 [Source:MGI Symbol;Acc:MGI:2660847]	508.449	657.061	615.247	528.985	545.837	577.385	638.093	1069.62	1190.82
ENSMUSG00000006642	Tcf23	5	transcription factor 23 [Source:MGI Symbol;Acc:MGI:1934960]	30.6294	48.4641	32.1327	37.9272	30.3243	166.011	207.572	131.16	120.794
ENSMUSG00000006649	Nphs1	7	nephrosis 1, nephrin [Source:MGI Symbol;Acc:MGI:1859637]	29.6084	35.416	22.6819	34.933	28.1582	208.819	297.905	196.232	135.061
ENSMUSG00000006651	Aplp1	7	amyloid beta (A4) precursor-like protein 1 [Source:MGI Symbol;Acc:MGI:88046]	3045.59	4453.1	3036.54	2800.63	2740.01	2274.04	2516.82	2727.93	2133.39
ENSMUSG00000006673	Qrich1	9	glutamine-rich 1 [Source:MGI Symbol;Acc:MGI:1916482]	6989.64	7081.34	7399.03	6210.08	6472.06	8155.43	8070.34	8698.26	8766.58
ENSMUSG00000006675	P4htm	9	prolyl 4-hydroxylase, transmembrane (endoplasmic reticulum) [Source:MGI Symbol;Acc:MGI:1921693]	150.084	105.316	135.146	133.743	126.712	52.2048	46.1272	142.344	106.527
ENSMUSG00000006676	Usp19	9	ubiquitin specific peptidase 19 [Source:MGI Symbol;Acc:MGI:1918722]	6728.26	7352.56	8007.66	7357.88	7040.64	9177.6	11173.4	10314.9	11151.1
ENSMUSG00000006678	Pola1	X	polymerase (DNA directed), alpha 1 [Source:MGI Symbol;Acc:MGI:99660]	795.344	1190.17	2007.35	1817.51	2253.74	1220.55	2335.19	1429.55	2798.23
ENSMUSG00000006699	Cdc42	4	cell division cycle 42 [Source:MGI Symbol;Acc:MGI:106211]	23490.7	22699.8	22730.1	18630.2	19460.6	21521.9	18556.6	17640.5	17777.6
ENSMUSG00000006705	Pknox1	17	Pbx/knotted 1 homeobox [Source:MGI Symbol;Acc:MGI:1201409]	2076.68	2227.48	2323.01	1780.58	1938.59	1968.12	1966.17	1917.58	2137.19
ENSMUSG00000006711	D130043K22Rik	13	RIKEN cDNA D130043K22 gene [Source:MGI Symbol;Acc:MGI:3036268]	25.5245	24.232	34.968	27.9464	56.3165	26.1024	33.6344	6.10048	19.0226
ENSMUSG00000006715	Gmnn	13	geminin [Source:MGI Symbol;Acc:MGI:1927344]	1936.8	1761.48	1450.7	1372.37	1319.11	2451.54	2371.71	2510.35	1932.7
ENSMUSG00000006717	Acot13	13	acyl-CoA thioesterase 13 [Source:MGI Symbol;Acc:MGI:1914084]	669.764	769.833	533.025	554.935	473.275	719.382	599.654	945.574	662.939
ENSMUSG00000006720	Zfp184	13	zinc finger protein 184 (Kruppel-like) [Source:MGI Symbol;Acc:MGI:1922244]	981.163	1122.13	889.32	763.535	797.095	815.439	817.797	784.928	674.352
ENSMUSG00000006724	Cyp27b1	10	cytochrome P450, family 27, subfamily b, polypeptide 1 [Source:MGI Symbol;Acc:MGI:1098274]	3.06294	4.66001	1.89016	7.98468	11.9131	8.35276	7.68787	5.08373	7.60905
ENSMUSG00000006728	Cdk4	10	cyclin-dependent kinase 4 [Source:MGI Symbol;Acc:MGI:88357]	31519.7	30388.8	25983.1	23181.5	22890.5	23867	20664	22277.9	18540.4
ENSMUSG00000006731	B4galnt1	10	beta-1,4-N-acetyl-galactosaminyl transferase 1 [Source:MGI Symbol;Acc:MGI:1342057]	213.385	213.428	172.95	146.718	151.621	48.0284	43.2443	42.7033	39.9475
ENSMUSG00000006732	Mettl1	10	methyltransferase like 1 [Source:MGI Symbol;Acc:MGI:1339986]	743.274	617.917	587.84	604.839	490.603	609.752	541.995	537.859	452.738
ENSMUSG00000006736	Tspan31	10	tetraspanin 31 [Source:MGI Symbol;Acc:MGI:1914375]	4255.45	4122.24	4697.99	4210.92	4118.68	4697.39	4141.84	4347.61	4394.23
ENSMUSG00000006740	Kif5b	18	kinesin family member 5B [Source:MGI Symbol;Acc:MGI:1098268]	7102.96	6210.86	6838.6	5902.67	6194.81	6482.79	5606.38	6104.54	5487.08
ENSMUSG00000006763	Saal1	7	serum amyloid A-like 1 [Source:MGI Symbol;Acc:MGI:1926185]	1758.13	1765.21	1572.61	1449.22	1354.84	2075.66	1718.24	1895.21	1537.98
ENSMUSG00000006764	Tph2	10	tryptophan hydroxylase 2 [Source:MGI Symbol;Acc:MGI:2651811]	7.14687	3.728	37.8032	9.98085	31.4073	6.26457	7.68787	139.294	91.3086
ENSMUSG00000006777	Krt23	11	keratin 23 [Source:MGI Symbol;Acc:MGI:2148866]	10.2098	4.66001	1.89016	1.99617	17.3281	17.7496	10.5708	20.3349	19.9738
ENSMUSG00000006782	Cnp	11	2',3'-cyclic nucleotide 3' phosphodiesterase [Source:MGI Symbol;Acc:MGI:88437]	1813.26	1817.4	1991.28	1643.85	1836.78	2497.48	2411.11	1977.57	1749.13
ENSMUSG00000006784	Ttc25	11	tetratricopeptide repeat domain 25 [Source:MGI Symbol;Acc:MGI:1921657]	41.8602	64.3081	47.254	38.9253	47.6524	35.4993	26.9075	58.9713	43.752
ENSMUSG00000006800	Sulf2	2	sulfatase 2 [Source:MGI Symbol;Acc:MGI:1919293]	10455.9	8090.7	10704	10440	9996.17	7867.26	7919.47	4673.98	5451.88
ENSMUSG00000006818	Sod2	17	superoxide dismutase 2, mitochondrial [Source:MGI Symbol;Acc:MGI:98352]	1693.81	1780.12	1922.29	1685.76	1550.87	1923.22	1798	2885.53	2549.03
ENSMUSG00000006850	Tmco6	18	transmembrane and coiled-coil domains 6 [Source:MGI Symbol;Acc:MGI:1919233]	457.399	477.185	413	405.222	395.298	645.251	681.337	712.739	706.691
ENSMUSG00000006906	Stambp	6	STAM binding protein [Source:MGI Symbol;Acc:MGI:1917777]	658.533	752.125	708.81	620.809	633.56	627.501	536.229	671.052	545.949
ENSMUSG00000006920	Ezh1	11	enhancer of zeste 1 polycomb repressive complex 2 subunit [Source:MGI Symbol;Acc:MGI:1097695]	856.603	1117.47	1107.63	1006.07	914.06	1796.89	1872.96	1949.1	1965.99
ENSMUSG00000006930	Hap1	11	huntingtin-associated protein 1 [Source:MGI Symbol;Acc:MGI:1261831]	386.952	266.552	383.702	413.207	385.551	144.085	176.821	88.4569	59.9213
ENSMUSG00000006931	P3h4	11	prolyl 3-hydroxylase family member 4 (non-enzymatic) [Source:MGI Symbol;Acc:MGI:1913430]	2574.91	2969.36	2830.51	2610.99	2706.44	3549.93	3572.94	2286.66	2326.47
ENSMUSG00000006932	Ctnnb1	9	catenin (cadherin associated protein), beta 1 [Source:MGI Symbol;Acc:MGI:88276]	27789.1	28367.3	36177.7	30208	32413.4	27322.9	28028.1	23746.1	26348.2
ENSMUSG00000006941	Eif1b	9	eukaryotic translation initiation factor 1B [Source:MGI Symbol;Acc:MGI:1916219]	3172.19	2889.2	2459.1	2094.98	2133.53	2569.52	2475.49	2186	2055.39
ENSMUSG00000006948	Klk4	7	kallikrein related-peptidase 4 (prostase, enamel matrix, prostate) [Source:MGI Symbol;Acc:MGI:1861379]	7.14687	0.932001	10.3959	5.98851	15.1621	0	0	1.01675	0
ENSMUSG00000006958	Chrd	16	chordin [Source:MGI Symbol;Acc:MGI:1313268]	100.056	150.984	147.432	160.692	155.953	74.1308	85.5276	91.5072	75.1394
ENSMUSG00000006998	Psmd2	16	proteasome (prosome, macropain) 26S subunit, non-ATPase, 2 [Source:MGI Symbol;Acc:MGI:1096584]	16752.3	16157.2	19000.8	15683.9	16330.7	22935.6	23582.5	26237.1	26801.9
ENSMUSG00000007021	Syngr3	17	synaptogyrin 3 [Source:MGI Symbol;Acc:MGI:1341881]	46.9651	42.872	36.8581	47.9081	59.5655	15.6614	12.4928	23.3852	14.267
ENSMUSG00000007029	Vars	17	valyl-tRNA synthetase [Source:MGI Symbol;Acc:MGI:90675]	8356.73	7440.16	7642.86	7074.42	6621.52	14795.9	16548.1	16814.9	16163.5
ENSMUSG00000007030	Vwa7	17	von Willebrand factor A domain containing 7 [Source:MGI Symbol;Acc:MGI:1306798]	38.7973	37.28	31.1876	45.9119	19.4942	93.9686	82.6446	40.6698	47.5566
ENSMUSG00000007033	Hspa1l	17	heat shock protein 1-like [Source:MGI Symbol;Acc:MGI:96231]	68.4057	67.1041	74.6613	73.8583	72.5616	32.367	28.8295	25.4187	27.5828
ENSMUSG00000007034	Slc44a4	17	solute carrier family 44, member 4 [Source:MGI Symbol;Acc:MGI:1917379]	53.091	110.908	73.7162	66.8717	44.4034	10.441	10.5708	13.2177	13.3158
ENSMUSG00000007035	Msh5	17	mutS homolog 5 [Source:MGI Symbol;Acc:MGI:1329021]	140.895	177.08	177.675	153.705	151.621	178.54	134.538	109.809	116.038
ENSMUSG00000007036	Abhd16a	17	abhydrolase domain containing 16A [Source:MGI Symbol;Acc:MGI:99476]	1584.56	1781.99	1466.76	1444.23	1375.42	1585.98	1588.51	1364.47	1191.77
ENSMUSG00000007038	Neu1	17	neuraminidase 1 [Source:MGI Symbol;Acc:MGI:97305]	738.169	843.461	654.94	681.692	617.315	427.035	427.638	456.519	389.964
ENSMUSG00000007039	Ddah2	17	dimethylarginine dimethylaminohydrolase 2 [Source:MGI Symbol;Acc:MGI:1859016]	9654.4	9558.6	7046.52	6612.31	6453.65	4222.32	4218.72	3110.23	2615.61
ENSMUSG00000007041	Clic1	17	chloride intracellular channel 1 [Source:MGI Symbol;Acc:MGI:2148924]	5811.42	5688	5123.28	4760.86	4740.33	4690.08	4200.46	3842.28	3345.13
ENSMUSG00000007050	Lsm2	17	LSM2 homolog, U6 small nuclear RNA and mRNA degradation associated [Source:MGI Symbol;Acc:MGI:90676]	2515.7	2288.99	2010.18	1780.58	1645.09	2956.88	2962.71	3047.19	2497.67
ENSMUSG00000007080	Pole	5	polymerase (DNA directed), epsilon [Source:MGI Symbol;Acc:MGI:1196391]	1921.49	2017.78	2441.14	2045.08	2268.9	2969.41	3670	3384.75	4223.97
ENSMUSG00000007097	Atp1a2	1	ATPase, Na+/K+ transporting, alpha 2 polypeptide [Source:MGI Symbol;Acc:MGI:88106]	124.56	149.12	213.588	239.54	159.202	242.23	380.55	81.3397	117.94
ENSMUSG00000007107	Atp1a4	1	ATPase, Na+/K+ transporting, alpha 4 polypeptide [Source:MGI Symbol;Acc:MGI:1351335]	4.08392	8.38801	7.56064	15.9694	31.4073	11.4851	11.5318	5.08373	4.75566
ENSMUSG00000007122	Casq1	1	calsequestrin 1 [Source:MGI Symbol;Acc:MGI:1309468]	31.6504	19.572	28.3524	38.9253	42.2374	46.9843	14.4148	22.3684	24.7294
ENSMUSG00000007207	Stx1a	5	syntaxin 1A (brain) [Source:MGI Symbol;Acc:MGI:109355]	563.582	642.149	457.419	436.163	392.049	380.051	358.447	484.988	346.212
ENSMUSG00000007209	Ceacam9	7	carcinoembryonic antigen-related cell adhesion molecule 9 [Source:MGI Symbol;Acc:MGI:1347247]	2.04196	1.864	0.94508	5.98851	3.24903	3.13229	0.960984	2.03349	0
ENSMUSG00000007216	Zfp775	6	zinc finger protein 775 [Source:MGI Symbol;Acc:MGI:2683557]	394.099	463.205	382.757	316.393	346.563	299.655	314.242	386.364	407.084
ENSMUSG00000007279	Scube2	7	signal peptide, CUB domain, EGF-like 2 [Source:MGI Symbol;Acc:MGI:1928765]	46.9651	62.4441	66.1556	62.8793	60.6485	258.936	167.211	124.043	122.696
ENSMUSG00000007338	Mrpl49	19	mitochondrial ribosomal protein L49 [Source:MGI Symbol;Acc:MGI:108180]	2347.24	2257.31	2052.71	1765.61	1720.9	2009.88	1637.52	1906.4	1712.99
ENSMUSG00000007379	Dennd2c	3	DENN/MADD domain containing 2C [Source:MGI Symbol;Acc:MGI:3036254]	252.182	299.172	478.21	409.215	392.049	988.759	1230.06	1242.46	1740.57
ENSMUSG00000007411	Mark3	12	MAP/microtubule affinity regulating kinase 3 [Source:MGI Symbol;Acc:MGI:1341865]	6070.75	6390.73	6830.09	6086.32	6316.11	8377.82	8191.43	8397.31	8906.39
ENSMUSG00000007415	Gatad1	5	GATA zinc finger domain containing 1 [Source:MGI Symbol;Acc:MGI:1914460]	1667.26	1611.43	1449.75	1251.6	1184.81	1525.42	1470.31	1317.7	1284.03
ENSMUSG00000007440	Pcdha11	18	protocadherin alpha 11 [Source:MGI Symbol;Acc:MGI:1298372]	7.14687	7.45601	19.8467	10.9789	4.33204	4.17638	3.84394	3.05024	9.51131
ENSMUSG00000007457	2310003L06Rik	5	RIKEN cDNA 2310003L06 gene [Source:MGI Symbol;Acc:MGI:1921498]	2.04196	3.728	9.4508	15.9694	17.3281	0	0.960984	3.05024	15.2181
ENSMUSG00000007458	M6pr	6	mannose-6-phosphate receptor, cation dependent [Source:MGI Symbol;Acc:MGI:96904]	3695.95	3923.72	3855.93	3367.54	3187.3	4898.9	4242.74	4493	4025.19
ENSMUSG00000007476	Lrrc8a	2	leucine rich repeat containing 8A [Source:MGI Symbol;Acc:MGI:2652847]	424.728	328.996	355.35	292.439	282.665	324.714	278.685	333.493	332.896
ENSMUSG00000007480	Mc5r	18	melanocortin 5 receptor [Source:MGI Symbol;Acc:MGI:99420]	2.04196	1.864	4.7254	11.977	9.74708	2.08819	5.7659	9.15072	2.85339
ENSMUSG00000007564	Ppp2r1a	17	protein phosphatase 2, regulatory subunit A, alpha [Source:MGI Symbol;Acc:MGI:1926334]	15383.1	15196.3	13248.1	11624.7	11420.3	13756	11782.6	12165.4	10488.1
ENSMUSG00000007570	Fance	17	Fanconi anemia, complementation group E [Source:MGI Symbol;Acc:MGI:1920025]	785.134	956.233	728.657	727.604	654.137	807.086	954.257	1068.6	1059.56
ENSMUSG00000007589	Tinf2	14	Terf1 (TRF1)-interacting nuclear factor 2 [Source:MGI Symbol;Acc:MGI:107246]	1114.91	993.513	1078.34	961.155	936.803	1331.22	1512.59	1346.17	1236.47
ENSMUSG00000007591	Tssk4	14	testis-specific serine kinase 4 [Source:MGI Symbol;Acc:MGI:1918349]	33.6924	20.504	24.5721	43.9157	24.9092	11.4851	18.2587	16.2679	8.56018
ENSMUSG00000007594	Hapln4	8	hyaluronan and proteoglycan link protein 4 [Source:MGI Symbol;Acc:MGI:2679531]	4.08392	7.45601	13.2311	5.98851	14.0791	13.5732	6.72689	8.13397	7.60905
ENSMUSG00000007603	Dus3l	17	dihydrouridine synthase 3-like (S. cerevisiae) [Source:MGI Symbol;Acc:MGI:2147092]	1431.42	1433.42	1250.34	1200.7	1053.77	1831.34	1921.01	2273.44	1806.2
ENSMUSG00000007610	Gtpbp3	8	GTP binding protein 3 [Source:MGI Symbol;Acc:MGI:1917609]	625.861	702.729	632.258	625.799	549.086	785.16	723.621	760.526	692.424
ENSMUSG00000007613	Tgfbr1	4	transforming growth factor, beta receptor I [Source:MGI Symbol;Acc:MGI:98728]	4980.35	4852	7482.2	6168.16	7600.56	3574.98	3897.75	2241.93	3141.59
ENSMUSG00000007617	Homer1	13	homer scaffolding protein 1 [Source:MGI Symbol;Acc:MGI:1347345]	751.442	654.265	1060.38	922.23	1042.94	791.424	998.462	763.576	1032.93
ENSMUSG00000007646	Rad51c	11	RAD51 paralog C [Source:MGI Symbol;Acc:MGI:2150020]	489.05	439.905	479.155	466.105	462.445	804.998	789.929	1025.9	853.165
ENSMUSG00000007653	Gabrb2	11	gamma-aminobutyric acid (GABA) A receptor, subunit beta 2 [Source:MGI Symbol;Acc:MGI:95620]	68.4057	59.6481	168.224	113.782	120.214	17.7496	20.1807	12.201	16.1692
ENSMUSG00000007655	Cav1	6	caveolin 1, caveolae protein [Source:MGI Symbol;Acc:MGI:102709]	1498.8	1428.76	1769.19	1676.78	1771.8	1922.18	1926.77	1937.92	1590.29
ENSMUSG00000007656	Arpp19	9	cAMP-regulated phosphoprotein 19 [Source:MGI Symbol;Acc:MGI:1891691]	7908.52	7456.94	7615.45	6312.88	6997.32	6510.98	6028.25	5397.91	5200.79
ENSMUSG00000007659	Bcl2l1	2	BCL2-like 1 [Source:MGI Symbol;Acc:MGI:88139]	2844.45	3053.24	2860.76	2534.14	2328.47	2679.15	2618.68	2483.91	2349.29
ENSMUSG00000007670	Khsrp	17	KH-type splicing regulatory protein [Source:MGI Symbol;Acc:MGI:1336214]	6055.44	5540.75	5600.54	5394.65	4969.93	8207.64	9176.43	8284.45	9007.21
ENSMUSG00000007682	Dio2	12	deiodinase, iodothyronine, type II [Source:MGI Symbol;Acc:MGI:1338833]	9.18883	13.048	8.50572	11.977	28.1582	4.17638	7.68787	0	10.4624
ENSMUSG00000007721	Ccdc124	8	coiled-coil domain containing 124 [Source:MGI Symbol;Acc:MGI:1916403]	2241.05	1991.69	1666.18	1563	1424.16	1989	1900.83	1915.55	1566.51
ENSMUSG00000007739	Cct4	11	chaperonin containing Tcp1, subunit 4 (delta) [Source:MGI Symbol;Acc:MGI:104689]	14294.8	14171.1	12699	10842.2	10637.3	18060.8	15619.8	19898.7	17465.6
ENSMUSG00000007777	0610009B22Rik	11	RIKEN cDNA 0610009B22 gene [Source:MGI Symbol;Acc:MGI:1913300]	1088.37	1249.81	998.949	795.473	895.648	1132.84	961.945	906.938	920.695
ENSMUSG00000007783	Cpt1c	7	carnitine palmitoyltransferase 1c [Source:MGI Symbol;Acc:MGI:2446526]	935.219	860.237	865.693	1005.07	920.558	325.758	344.032	588.696	558.314
ENSMUSG00000007805	Twist2	1	twist basic helix-loop-helix transcription factor 2 [Source:MGI Symbol;Acc:MGI:104685]	610.547	397.032	413.945	392.247	377.97	59.5135	60.542	38.6364	53.2634
ENSMUSG00000007812	Zfp655	5	zinc finger protein 655 [Source:MGI Symbol;Acc:MGI:1919861]	2117.51	2353.3	2510.13	2004.15	1959.16	2964.19	3168.36	3487.44	3923.42
ENSMUSG00000007815	Rhoa	9	ras homolog family member A [Source:MGI Symbol;Acc:MGI:1096342]	10651.9	10824.3	12133.9	10481.9	11396.5	14699.8	13610.4	13605.1	12051.8
ENSMUSG00000007817	Zmiz1	14	zinc finger, MIZ-type containing 1 [Source:MGI Symbol;Acc:MGI:3040693]	6955.94	5792.39	8659.77	8255.16	8818.94	4595.06	5308.47	2827.57	3377.47
ENSMUSG00000007827	Ankrd26	6	ankyrin repeat domain 26 [Source:MGI Symbol;Acc:MGI:1917887]	1056.72	1005.63	1037.7	891.29	825.253	1122.4	1042.67	1379.72	1186.06
ENSMUSG00000007833	Aldh16a1	7	aldehyde dehydrogenase 16 family, member A1 [Source:MGI Symbol;Acc:MGI:1916998]	2313.54	2753.13	2203.93	1997.17	1876.85	2499.56	2681.14	2917.04	2652.71
ENSMUSG00000007836	Hnrnpa0	13	heterogeneous nuclear ribonucleoprotein A0 [Source:MGI Symbol;Acc:MGI:1924384]	3458.06	2609.6	2244.56	2414.37	2717.27	2028.68	2163.17	1700	1677.8
ENSMUSG00000007837	Prrg2	7	proline-rich Gla (G-carboxyglutamic acid) polypeptide 2 [Source:MGI Symbol;Acc:MGI:1929596]	572.77	750.261	537.75	569.906	473.275	425.991	423.794	516.507	430.862
ENSMUSG00000007850	Hnrnph1	11	heterogeneous nuclear ribonucleoprotein H1 [Source:MGI Symbol;Acc:MGI:1891925]	13712.8	12966.9	12147.1	11110.7	10976.3	11376.5	10393	10883.3	9327.74
ENSMUSG00000007867	Ift43	12	intraflagellar transport 43 [Source:MGI Symbol;Acc:MGI:1923661]	799.428	792.201	584.059	552.939	530.674	732.955	584.278	651.734	563.07
ENSMUSG00000007872	Id3	4	inhibitor of DNA binding 3 [Source:MGI Symbol;Acc:MGI:96398]	14905.3	14447.9	11582.9	11773.4	12148.1	4415.48	5660.19	6552.93	6367.82
ENSMUSG00000007877	Tcap	11	titin-cap [Source:MGI Symbol;Acc:MGI:1330233]	4.08392	6.52401	2.83524	2.99425	3.24903	4.17638	5.7659	4.06698	2.85339
ENSMUSG00000007880	Arid1a	4	AT rich interactive domain 1A (SWI-like) [Source:MGI Symbol;Acc:MGI:1935147]	5085.51	4140.88	3624.38	3858.59	3576.1	3395.4	3105.9	3679.6	3322.3
ENSMUSG00000007888	Crlf1	8	cytokine receptor-like factor 1 [Source:MGI Symbol;Acc:MGI:1340030]	160.294	156.576	116.245	63.8774	82.3087	18.7937	17.2977	22.3684	18.0715
ENSMUSG00000007891	Ctsd	7	cathepsin D [Source:MGI Symbol;Acc:MGI:88562]	3172.19	3745.71	2850.36	2884.46	2402.11	3198.06	3057.85	3311.54	3127.32
ENSMUSG00000007892	Rplp1	9	ribosomal protein, large, P1 [Source:MGI Symbol;Acc:MGI:1927099]	3818.47	3637.6	2428.86	2554.1	2188.76	4156.54	4508.94	4527.57	3924.37
ENSMUSG00000007907	Cabs1	5	calcium binding protein, spermatid specific 1 [Source:MGI Symbol;Acc:MGI:1918227]	0	1.864	0	2.99425	0	2.08819	0	0	0.951131
ENSMUSG00000007908	Hmgcll1	9	3-hydroxymethyl-3-methylglutaryl-Coenzyme A lyase-like 1 [Source:MGI Symbol;Acc:MGI:2446108]	225.637	159.372	206.027	216.584	194.942	27.1465	42.2833	83.3732	114.136
ENSMUSG00000007944	Ttc9b	7	tetratricopeptide repeat domain 9B [Source:MGI Symbol;Acc:MGI:1920282]	59.2169	25.164	24.5721	25.9502	42.2374	16.7055	23.0636	18.3014	19.9738
ENSMUSG00000007946	Phox2a	7	paired-like homeobox 2a [Source:MGI Symbol;Acc:MGI:106633]	299.147	75.4921	221.149	277.468	279.416	110.674	103.786	49.8206	90.3575
ENSMUSG00000007950	Abhd8	8	abhydrolase domain containing 8 [Source:MGI Symbol;Acc:MGI:1918946]	1814.28	1651.51	1499.84	1324.46	1455.56	1261.27	1178.17	1321.77	1247.88
ENSMUSG00000007987	Ift22	5	intraflagellar transport 22 [Source:MGI Symbol;Acc:MGI:1914536]	812.701	841.597	663.446	660.732	616.232	542.93	584.278	741.208	668.645
ENSMUSG00000007989	Fzd3	14	frizzled class receptor 3 [Source:MGI Symbol;Acc:MGI:108476]	1122.06	1124.93	1289.09	1110.87	1197.81	1197.58	927.349	1112.32	1169.89
ENSMUSG00000008028	1700008O03Rik	7	RIKEN cDNA 1700008O03 gene [Source:MGI Symbol;Acc:MGI:1916599]	24.5035	19.572	15.1213	14.9713	23.8262	21.926	24.0246	23.3852	9.51131
ENSMUSG00000008035	Mid1ip1	X	Mid1 interacting protein 1 (gastrulation specific G12-like (zebrafish)) [Source:MGI Symbol;Acc:MGI:1915291]	1399.76	1457.65	1379.82	1318.47	1183.73	898.966	1176.24	3078.71	3290.91
ENSMUSG00000008036	Ap2s1	7	adaptor-related protein complex 2, sigma 1 subunit [Source:MGI Symbol;Acc:MGI:2141861]	2985.35	3040.19	2161.4	2022.12	1868.19	2599.8	2481.26	2327.33	1881.34
ENSMUSG00000008090	Fgfrl1	5	fibroblast growth factor receptor-like 1 [Source:MGI Symbol;Acc:MGI:2150920]	2039.92	1708.36	2060.27	1856.44	1909.34	2084.01	1941.19	1008.61	1034.83
ENSMUSG00000008129	4930432K21Rik	8	RIKEN cDNA 4930432K21 gene [Source:MGI Symbol;Acc:MGI:1921916]	212.364	217.156	189.016	159.694	175.447	498.034	429.56	652.751	554.51
ENSMUSG00000008136	Fhl2	1	four and a half LIM domains 2 [Source:MGI Symbol;Acc:MGI:1338762]	753.484	403.556	553.817	609.83	510.097	361.257	355.564	133.194	165.497
ENSMUSG00000008140	Emc10	7	ER membrane protein complex subunit 10 [Source:MGI Symbol;Acc:MGI:1916933]	3634.69	3560.24	3006.3	2766.69	2532.08	3465.35	3201.04	3455.92	3234.8
ENSMUSG00000008153	Clstn3	6	calsyntenin 3 [Source:MGI Symbol;Acc:MGI:2178323]	315.483	428.72	329.833	342.343	358.476	326.802	299.827	764.593	757.101
ENSMUSG00000008167	Fbxw9	8	F-box and WD-40 domain protein 9 [Source:MGI Symbol;Acc:MGI:1915878]	898.463	1001.9	913.892	857.355	819.838	824.836	786.085	1149.94	985.372
ENSMUSG00000008193	Spib	7	Spi-B transcription factor (Spi-1/PU.1 related) [Source:MGI Symbol;Acc:MGI:892986]	3.06294	2.796	0.94508	2.99425	4.33204	8.35276	4.80492	2.03349	2.85339
ENSMUSG00000008200	Fnbp4	2	formin binding protein 4 [Source:MGI Symbol;Acc:MGI:1860513]	2329.88	2367.28	2877.77	2816.59	2451.93	2908.85	3489.33	2927.21	2850.54
ENSMUSG00000008206	Cers4	8	ceramide synthase 4 [Source:MGI Symbol;Acc:MGI:1914510]	580.938	576.909	617.137	623.803	549.086	477.152	516.048	1341.09	1027.22
ENSMUSG00000008226	Scrn3	2	secernin 3 [Source:MGI Symbol;Acc:MGI:1921866]	637.092	754.921	894.991	712.632	724.533	1051.4	1044.59	1101.14	1022.47
ENSMUSG00000008301	Phax	18	phosphorylated adaptor for RNA export [Source:MGI Symbol;Acc:MGI:1891839]	3034.36	2764.32	2479.89	2157.86	2179.01	3217.9	2739.76	3506.76	2930.44
ENSMUSG00000008305	Tle1	4	transducin-like enhancer of split 1 [Source:MGI Symbol;Acc:MGI:104636]	4730.21	5660.04	4987.19	4402.55	4245.4	4703.65	4451.28	4732.95	5041.95
ENSMUSG00000008307	1700109H08Rik	5	RIKEN cDNA 1700109H08 gene [Source:MGI Symbol;Acc:MGI:1924286]	140.895	140.732	193.741	161.69	189.527	168.099	200.846	196.232	161.692
ENSMUSG00000008318	Relt	7	RELT tumor necrosis factor receptor [Source:MGI Symbol;Acc:MGI:2443373]	133.749	142.596	140.817	119.77	132.127	336.199	308.476	225.718	220.662
ENSMUSG00000008333	Snrpb2	2	U2 small nuclear ribonucleoprotein B [Source:MGI Symbol;Acc:MGI:104805]	1918.42	1728.86	1520.63	1193.71	1328.85	1618.35	1376.13	1589.17	1273.56
ENSMUSG00000008348	Ubc	5	ubiquitin C [Source:MGI Symbol;Acc:MGI:98889]	2726.02	3405.53	1761.63	824.418	1886.6	5557.72	4155.29	4649.58	4237.29
ENSMUSG00000008373	Prpf31	7	pre-mRNA processing factor 31 [Source:MGI Symbol;Acc:MGI:1916238]	3999.18	3984.3	3464.66	3094.06	2927.37	3694.01	3090.52	3465.07	2882.88
ENSMUSG00000008384	Sertad1	7	SERTA domain containing 1 [Source:MGI Symbol;Acc:MGI:1913438]	742.253	807.113	626.588	615.818	640.058	666.133	612.147	809.33	707.642
ENSMUSG00000008393	Carhsp1	16	calcium regulated heat stable protein 1 [Source:MGI Symbol;Acc:MGI:1196368]	4173.77	4098.01	5391.68	4273.8	4875.71	3989.49	4565.63	3962.26	4296.26
ENSMUSG00000008398	Elk3	10	ELK3, member of ETS oncogene family [Source:MGI Symbol;Acc:MGI:101762]	4199.29	3755.03	3645.17	3934.45	3857.68	2469.29	2442.82	1706.1	1820.47
ENSMUSG00000008429	Herpud2	9	HERPUD family member 2 [Source:MGI Symbol;Acc:MGI:1915393]	2044	1959.07	1992.23	1793.56	1854.11	2258.38	2215.07	2224.64	2201.87
ENSMUSG00000008435	Rdh13	7	retinol dehydrogenase 13 (all-trans and 9-cis) [Source:MGI Symbol;Acc:MGI:1918732]	803.512	702.729	799.538	753.554	770.019	608.708	631.366	580.562	583.043
ENSMUSG00000008438	Adam21	12	a disintegrin and metallopeptidase domain 21 [Source:MGI Symbol;Acc:MGI:1861229]	11.2308	15.844	29.2975	34.933	45.4864	9.39686	19.2197	3.05024	19.0226
ENSMUSG00000008450	Nutf2	8	nuclear transport factor 2 [Source:MGI Symbol;Acc:MGI:1915301]	3316.15	2985.2	2696.31	2409.38	2368.54	3174.05	3153.95	3080.74	2590.88
ENSMUSG00000008461	Fut1	7	fucosyltransferase 1 [Source:MGI Symbol;Acc:MGI:109375]	6.12589	7.45601	7.56064	2.99425	2.16602	5.22048	3.84394	7.11722	2.85339
ENSMUSG00000008475	Arpc5	1	actin related protein 2/3 complex, subunit 5 [Source:MGI Symbol;Acc:MGI:1915021]	8197.46	8092.57	7863.06	6521.48	6814.29	7083.14	6051.31	6007.95	5684.91
ENSMUSG00000008482	Rnf151	17	ring finger protein 151 [Source:MGI Symbol;Acc:MGI:1914754]	27.5665	22.368	23.627	23.954	14.0791	15.6614	1.92197	7.11722	3.80453
ENSMUSG00000008489	Elavl2	4	ELAV like RNA binding protein 1 [Source:MGI Symbol;Acc:MGI:1100887]	442.085	412.876	490.496	537.968	407.211	1331.22	2004.61	1861.66	2383.53
ENSMUSG00000008496	Pou2f2	7	POU domain, class 2, transcription factor 2 [Source:MGI Symbol;Acc:MGI:101897]	72.4897	66.1721	78.4416	70.864	86.6407	29.2347	23.0636	47.7871	47.5566
ENSMUSG00000008540	Mgst1	6	microsomal glutathione S-transferase 1 [Source:MGI Symbol;Acc:MGI:1913850]	1865.33	3320.72	1827.78	1572.98	1376.5	3635.54	2924.27	3058.37	2558.54
ENSMUSG00000008575	Nfib	4	nuclear factor I/B [Source:MGI Symbol;Acc:MGI:103188]	6795.65	7621.9	7099.44	7049.47	5895.9	6125.71	5619.83	5895.09	5386.26
ENSMUSG00000008590	Htr3b	9	5-hydroxytryptamine (serotonin) receptor 3B [Source:MGI Symbol;Acc:MGI:1861899]	16.3357	4.66001	6.61556	19.9617	23.8262	2.08819	2.88295	5.08373	3.80453
ENSMUSG00000008601	Rab25	3	RAB25, member RAS oncogene family [Source:MGI Symbol;Acc:MGI:1858203]	41.8602	40.076	30.2426	26.9483	24.9092	8.35276	10.5708	15.2512	6.65792
ENSMUSG00000008604	Ubqln4	3	ubiquilin 4 [Source:MGI Symbol;Acc:MGI:2150152]	4762.88	4693.56	5053.34	4329.69	4387.27	4571.05	4775.13	5645.99	5060.97
ENSMUSG00000008658	Rbfox1	16	RNA binding protein, fox-1 homolog (C. elegans) 1 [Source:MGI Symbol;Acc:MGI:1926224]	51.0491	67.1041	42.5286	48.9061	62.8145	32.367	25.9466	115.909	80.8462
ENSMUSG00000008668	Rps18	17	ribosomal protein S18 [Source:MGI Symbol;Acc:MGI:98146]	2857.73	3051.37	2110.36	2231.72	1859.53	2934.95	3120.31	2922.13	2613.71
ENSMUSG00000008682	Rpl10	X	ribosomal protein L10 [Source:MGI Symbol;Acc:MGI:105943]	8928.48	8588.39	7745.87	6684.17	6411.41	9510.67	8024.21	9705.86	7664.22
ENSMUSG00000008683	Rps15a	7	ribosomal protein S15A [Source:MGI Symbol;Acc:MGI:2389091]	3378.43	3290.9	2609.37	2412.37	2119.45	2613.37	2974.24	2884.51	2498.62
ENSMUSG00000008690	Ncaph2	15	non-SMC condensin II complex, subunit H2 [Source:MGI Symbol;Acc:MGI:1289164]	7047.83	7204.37	6309.35	5433.57	5177.87	7869.35	7804.15	8293.6	7041.22
ENSMUSG00000008730	Hipk1	3	homeodomain interacting protein kinase 1 [Source:MGI Symbol;Acc:MGI:1314873]	1748.94	1646.85	2738.84	2495.21	2837.48	1588.07	1615.41	1224.16	1528.47
ENSMUSG00000008734	Gprc5b	7	G protein-coupled receptor, family C, group 5, member B [Source:MGI Symbol;Acc:MGI:1927596]	258.308	261.892	85.0572	80.8448	110.467	839.453	529.502	644.617	709.544
ENSMUSG00000008763	Man1a2	3	mannosidase, alpha, class 1A, member 2 [Source:MGI Symbol;Acc:MGI:104676]	2528.97	2371.94	3130.1	2678.86	2815.82	2569.52	2525.47	2058.91	2399.7
ENSMUSG00000008789	Ceacam5	7	carcinoembryonic antigen-related cell adhesion molecule 5 [Source:MGI Symbol;Acc:MGI:1920500]	4.08392	1.864	2.83524	0.998085	1.08301	1.0441	1.92197	1.01675	1.90226
ENSMUSG00000008813	Tppp2	14	tubulin polymerization-promoting protein family member 2 [Source:MGI Symbol;Acc:MGI:2684923]	0	0.932001	0	2.99425	0	0	0	0	0
ENSMUSG00000008822	Acyp1	12	acylphosphatase 1, erythrocyte (common) type [Source:MGI Symbol;Acc:MGI:1913454]	375.721	419.4	275.018	297.429	279.416	349.772	282.529	297.907	264.414
ENSMUSG00000008843	Cldn13	5	claudin 13 [Source:MGI Symbol;Acc:MGI:1913102]	29.6084	57.7841	62.3753	35.931	43.3204	24.0142	24.9856	16.2679	14.267
ENSMUSG00000008845	Cd163	6	CD163 antigen [Source:MGI Symbol;Acc:MGI:2135946]	2.04196	4.66001	4.7254	8.98276	24.9092	6.26457	10.5708	4.06698	7.60905
ENSMUSG00000008855	Hdac5	11	histone deacetylase 5 [Source:MGI Symbol;Acc:MGI:1333784]	2732.15	2541.57	3224.61	2908.42	3050.84	2231.23	3412.45	1956.22	2652.71
ENSMUSG00000008859	Rala	13	v-ral simian leukemia viral oncogene A (ras related) [Source:MGI Symbol;Acc:MGI:1927243]	3690.85	3533.22	3299.27	2693.83	2808.24	3091.57	2508.17	2957.71	2382.58
ENSMUSG00000008874	Clec3a	8	C-type lectin domain family 3, member a [Source:MGI Symbol;Acc:MGI:2685642]	0	0.932001	0.94508	0.998085	9.74708	0	0	0	0
ENSMUSG00000008892	Vdac3	8	voltage-dependent anion channel 3 [Source:MGI Symbol;Acc:MGI:106922]	8102.51	8879.17	7147.64	6151.2	6185.06	17419.7	13461.5	13661	11181.5
ENSMUSG00000008932	Slc1a7	4	solute carrier family 1 (glutamate transporter), member 7 [Source:MGI Symbol;Acc:MGI:2444087]	3.06294	5.59201	4.7254	2.99425	5.41505	4.17638	2.88295	4.06698	4.75566
ENSMUSG00000008958	Vps72	3	vacuolar protein sorting 72 [Source:MGI Symbol;Acc:MGI:1202305]	5211.09	5659.11	4163.08	3780.74	3577.18	4268.26	4116.85	4422.85	3761.72
ENSMUSG00000008976	Gabpa	16	GA repeat binding protein, alpha [Source:MGI Symbol;Acc:MGI:95610]	3714.33	3843.57	4003.36	3550.19	3847.93	3905.96	4263.88	4031.4	4337.16
ENSMUSG00000008999	Bmp7	2	bone morphogenetic protein 7 [Source:MGI Symbol;Acc:MGI:103302]	1243.55	1959.07	1271.13	959.159	1084.09	2435.88	2278.49	1446.83	1323.02
ENSMUSG00000009013	Dynll1	5	dynein light chain LC8-type 1 [Source:MGI Symbol;Acc:MGI:1861457]	15227.9	13684.6	12577.1	10947	10338.4	16144.9	13630.6	13964	10416.8
ENSMUSG00000009030	Pdcl	2	phosducin-like [Source:MGI Symbol;Acc:MGI:1914716]	2366.63	2551.82	2517.69	2105.96	2242.91	2063.13	1970.98	1923.68	2061.1
ENSMUSG00000009035	Tmem184b	15	transmembrane protein 184b [Source:MGI Symbol;Acc:MGI:2445179]	4491.3	4476.4	4680.98	4153.03	4265.97	4290.19	4514.7	4390.31	4580.65
ENSMUSG00000009047	Gm5965	16	predicted gene 5965 [Source:MGI Symbol;Acc:MGI:3645197]	1.02098	0	0	0	1.08301	2.08819	0	2.03349	0
ENSMUSG00000009070	Rsph14	10	radial spoke head homolog 14 (Chlamydomonas) [Source:MGI Symbol;Acc:MGI:1918486]	1.02098	2.796	1.89016	0.998085	4.33204	3.13229	1.92197	2.03349	3.80453
ENSMUSG00000009073	Nf2	11	neurofibromin 2 [Source:MGI Symbol;Acc:MGI:97307]	3167.08	2777.36	3699.99	3145.96	3632.41	3104.1	3435.52	3646.05	4082.26
ENSMUSG00000009075	Cabp7	11	calcium binding protein 7 [Source:MGI Symbol;Acc:MGI:2183437]	352.238	402.624	295.81	330.366	256.673	404.065	388.237	616.148	566.874
ENSMUSG00000009076	Zmat5	11	zinc finger, matrin type 5 [Source:MGI Symbol;Acc:MGI:1914428]	626.882	687.817	460.254	415.203	390.966	579.473	612.147	840.849	694.326
ENSMUSG00000009079	Ewsr1	11	Ewing sarcoma breakpoint region 1 [Source:MGI Symbol;Acc:MGI:99960]	20525.8	20994.3	22501.4	20480.7	20112.6	18867.9	20758.2	19842.8	20160.2
ENSMUSG00000009090	Ap1b1	11	adaptor protein complex AP-1, beta 1 subunit [Source:MGI Symbol;Acc:MGI:1096368]	4102.3	4536.05	4889.84	4163.01	4334.2	3464.31	3670	3991.75	4272.48
ENSMUSG00000009092	Derl3	10	Der1-like domain family, member 3 [Source:MGI Symbol;Acc:MGI:1917627]	177.651	225.544	184.291	173.667	151.621	484.46	547.761	497.189	469.859
ENSMUSG00000009093	Gstt4	10	glutathione S-transferase, theta 4 [Source:MGI Symbol;Acc:MGI:1923136]	0	1.864	1.89016	9.98085	10.8301	1.0441	3.84394	5.08373	4.75566
ENSMUSG00000009097	Tbx1	16	T-box 1 [Source:MGI Symbol;Acc:MGI:98493]	606.463	194.788	582.169	615.818	631.394	194.202	278.685	200.299	161.692
ENSMUSG00000009108	Gnat2	3	guanine nucleotide binding protein, alpha transducing 2 [Source:MGI Symbol;Acc:MGI:95779]	27.5665	27.96	15.1213	22.9559	19.4942	52.2048	49.9712	72.189	78.9439
ENSMUSG00000009112	Bcl2l13	6	BCL2-like 13 (apoptosis facilitator) [Source:MGI Symbol;Acc:MGI:2136959]	3299.81	2919.03	3954.21	3315.64	3524.11	2375.32	2613.88	2320.21	2295.08
ENSMUSG00000009114	2610028H24Rik	10	RIKEN cDNA 2610028H24 gene [Source:MGI Symbol;Acc:MGI:1924214]	88.8253	95.0641	92.6178	78.8487	83.3917	53.2489	60.542	43.7201	66.5792
ENSMUSG00000009115	Spatc1l	10	spermatogenesis and centriole associated 1 like [Source:MGI Symbol;Acc:MGI:1923823]	1.02098	0	0.94508	4.99042	4.33204	3.13229	0.960984	1.01675	0
ENSMUSG00000009145	Dqx1	6	DEAQ RNA-dependent ATPase [Source:MGI Symbol;Acc:MGI:2136388]	62.2798	44.7361	58.595	84.8372	86.6407	17.7496	26.9075	13.2177	19.9738
ENSMUSG00000009185	Ccl8	11	chemokine (C-C motif) ligand 8 [Source:MGI Symbol;Acc:MGI:101878]	0	0	2.83524	7.98468	10.8301	1.0441	0	1.01675	3.80453
ENSMUSG00000009207	Lnpk	2	lunapark, ER junction formation factor [Source:MGI Symbol;Acc:MGI:1918115]	1149.62	1063.41	1172.84	1047.99	1159.9	1003.38	923.505	809.33	895.015
ENSMUSG00000009210	Prr29	11	proline rich 29 [Source:MGI Symbol;Acc:MGI:1922823]	2.04196	2.796	0	3.99234	0	8.35276	3.84394	5.08373	2.85339
ENSMUSG00000009214	Mymk	2	myomaker, myoblast fusion factor [Source:MGI Symbol;Acc:MGI:1913389]	3.06294	1.864	1.89016	3.99234	12.9961	19.8378	18.2587	4.06698	3.80453
ENSMUSG00000009216	Fam163b	2	family with sequence similarity 163, member B [Source:MGI Symbol;Acc:MGI:1926106]	32.6714	9.32001	26.4622	21.9579	23.8262	13.5732	19.2197	14.2344	13.3158
ENSMUSG00000009246	Trpm5	7	transient receptor potential cation channel, subfamily M, member 5 [Source:MGI Symbol;Acc:MGI:1861718]	92.9093	140.732	98.2883	89.8276	100.72	395.712	553.527	449.402	388.062
ENSMUSG00000009248	Ascl2	7	achaete-scute family bHLH transcription factor 2 [Source:MGI Symbol;Acc:MGI:96920]	13.2728	16.776	14.1762	15.9694	18.4112	82.4836	80.7226	154.545	132.207
ENSMUSG00000009281	Rarres2	6	retinoic acid receptor responder (tazarotene induced) 2 [Source:MGI Symbol;Acc:MGI:1918910]	591.148	831.345	635.094	637.776	538.256	330.978	372.862	384.33	360.479
ENSMUSG00000009291	Pttg1ip	10	pituitary tumor-transforming 1 interacting protein [Source:MGI Symbol;Acc:MGI:2652132]	3978.76	4755.07	3795.44	3592.11	3461.3	5324.89	4570.44	5650.06	5021.97
ENSMUSG00000009292	Trpm2	10	transient receptor potential cation channel, subfamily M, member 2 [Source:MGI Symbol;Acc:MGI:1351901]	23.4826	11.184	17.0114	24.9521	53.0674	19.8378	24.9856	21.3517	15.2181
ENSMUSG00000009293	Ube2g2	10	ubiquitin-conjugating enzyme E2G 2 [Source:MGI Symbol;Acc:MGI:1343188]	1658.07	1497.73	1550.88	1270.56	1408.99	1675.77	1625.98	1255.68	1210.79
ENSMUSG00000009350	Mpo	11	myeloperoxidase [Source:MGI Symbol;Acc:MGI:97137]	302.21	217.156	401.659	179.655	329.235	30.2788	33.6344	23.3852	129.354
ENSMUSG00000009356	Lpo	11	lactoperoxidase [Source:MGI Symbol;Acc:MGI:1923363]	9.18883	7.45601	4.7254	12.9751	12.9961	9.39686	6.72689	11.1842	0.951131
ENSMUSG00000009376	Met	6	met proto-oncogene [Source:MGI Symbol;Acc:MGI:96969]	380.826	385.848	558.542	469.1	433.204	86.6599	154.718	251.136	525.024
ENSMUSG00000009378	Slc16a12	19	solute carrier family 16 (monocarboxylic acid transporters), member 12 [Source:MGI Symbol;Acc:MGI:2147716]	173.567	355.092	277.853	242.535	170.032	4.17638	18.2587	12.201	21.876
ENSMUSG00000009394	Syn2	6	synapsin II [Source:MGI Symbol;Acc:MGI:103020]	205.217	44.7361	154.048	206.604	207.938	62.6457	89.3715	201.316	194.031
ENSMUSG00000009406	Elk1	X	ELK1, member of ETS oncogene family [Source:MGI Symbol;Acc:MGI:101833]	824.953	833.209	937.519	891.29	817.672	730.867	903.325	1114.35	1062.41
ENSMUSG00000009418	Nav1	1	neuron navigator 1 [Source:MGI Symbol;Acc:MGI:2183683]	2638.21	1989.82	2642.44	2562.08	2219.09	3235.65	3538.34	2048.74	2056.35
ENSMUSG00000009470	Tnpo1	13	transportin 1 [Source:MGI Symbol;Acc:MGI:2681523]	4004.29	4412.09	5925.65	5737.99	6593.36	3775.45	4679.03	4245.93	5384.35
ENSMUSG00000009471	Myod1	7	myogenic differentiation 1 [Source:MGI Symbol;Acc:MGI:97275]	10.2098	6.52401	18.9016	10.9789	38.9883	16.7055	16.3367	15.2512	4.75566
ENSMUSG00000009487	Otog	7	otogelin [Source:MGI Symbol;Acc:MGI:1202064]	42.8812	50.3281	34.968	30.9406	32.4903	334.111	325.773	223.684	183.568
ENSMUSG00000009535	Rnmt	18	RNA (guanine-7-) methyltransferase [Source:MGI Symbol;Acc:MGI:1915147]	2019.5	2208.84	2079.18	1754.63	1979.74	2455.71	2276.57	2357.83	2055.39
ENSMUSG00000009545	Kcnq1	7	potassium voltage-gated channel, subfamily Q, member 1 [Source:MGI Symbol;Acc:MGI:108083]	92.9093	96.9281	83.167	100.807	94.2218	81.4395	52.8541	309.091	309.118
ENSMUSG00000009549	Srp14	2	signal recognition particle 14 [Source:MGI Symbol;Acc:MGI:107169]	2774.01	2521.99	2108.47	1877.4	1884.44	2520.45	2301.56	2811.3	2465.33
ENSMUSG00000009551	6330409D20Rik	2	RIKEN cDNA 6330409D20 gene [Source:MGI Symbol;Acc:MGI:1917980]	79.6365	96.9281	60.4851	104.799	87.7237	93.9686	58.62	55.921	52.3122
ENSMUSG00000009555	Cdk9	2	cyclin-dependent kinase 9 (CDC2-related kinase) [Source:MGI Symbol;Acc:MGI:1328368]	3534.64	3887.38	4135.67	3526.23	3453.72	4729.75	5372.86	5182.36	4995.34
ENSMUSG00000009563	Tor2a	2	torsin family 2, member A [Source:MGI Symbol;Acc:MGI:1353596]	1407.93	1389.61	1297.59	1202.69	1079.76	1277.97	1345.38	1293.3	1115.68
ENSMUSG00000009566	Fpgs	2	folylpolyglutamyl synthetase [Source:MGI Symbol;Acc:MGI:95576]	1102.66	1141.7	884.595	847.374	779.767	1438.76	1562.56	1793.54	1724.4
ENSMUSG00000009569	Mkl2	16	MKL/myocardin-like 2 [Source:MGI Symbol;Acc:MGI:3050795]	1271.12	1016.81	1373.2	1386.34	1482.64	726.691	807.226	998.445	859.823
ENSMUSG00000009575	Cbx5	15	chromobox 5 [Source:MGI Symbol;Acc:MGI:109372]	11406.4	9050.66	9243.83	10491.9	11145.2	7256.46	6367.48	5675.48	4837.45
ENSMUSG00000009580	Odam	5	odontogenic, ameloblast asssociated [Source:MGI Symbol;Acc:MGI:1916842]	1.02098	4.66001	11.341	10.9789	10.8301	4.17638	0	5.08373	5.70679
ENSMUSG00000009585	Apobec3	15	apolipoprotein B mRNA editing enzyme, catalytic polypeptide 3 [Source:MGI Symbol;Acc:MGI:1933111]	641.176	688.749	602.016	659.734	680.13	528.312	460.311	881.519	809.413
ENSMUSG00000009588	St6galnac1	11	ST6 (alpha-N-acetyl-neuraminyl-2,3-beta-galactosyl-1,3)-N-acetylgalactosaminide alpha-2,6-sialyltransferase 1 [Source:MGI Symbol;Acc:MGI:1341826]	7.14687	11.184	17.9565	10.9789	77.9767	6.26457	14.4148	3.05024	9.51131
ENSMUSG00000009596	Taf7l	X	TATA-box binding protein associated factor 7 like [Source:MGI Symbol;Acc:MGI:1921719]	64.3218	258.164	89.7826	74.8563	68.2296	25.0583	18.2587	260.287	199.738
ENSMUSG00000009614	Sardh	2	sarcosine dehydrogenase [Source:MGI Symbol;Acc:MGI:2183102]	1960.28	2751.27	2122.65	2015.13	1738.23	1662.2	1598.12	1883.01	1818.56
ENSMUSG00000009621	Vav2	2	vav 2 oncogene [Source:MGI Symbol;Acc:MGI:102718]	1656.03	1698.11	1894.89	1590.95	1690.58	1648.63	1836.44	2543.9	2848.64
ENSMUSG00000009628	Tex15	8	testis expressed gene 15 [Source:MGI Symbol;Acc:MGI:1934816]	273.623	424.992	367.636	446.144	366.057	517.871	774.553	1924.7	1668.28
ENSMUSG00000009630	Ppp2cb	8	protein phosphatase 2 (formerly 2A), catalytic subunit, beta isoform [Source:MGI Symbol;Acc:MGI:1321161]	4370.82	4237.81	4235.85	3434.41	3741.8	4426.97	4239.86	4657.71	4241.09
ENSMUSG00000009633	G0s2	1	G0/G1 switch gene 2 [Source:MGI Symbol;Acc:MGI:1316737]	176.63	225.544	130.421	125.759	132.127	297.567	241.207	506.34	335.749
ENSMUSG00000009640	Dmap1	4	DNA methyltransferase 1-associated protein 1 [Source:MGI Symbol;Acc:MGI:1913483]	1692.79	1595.59	1369.42	1228.64	1168.57	1859.53	1734.58	2169.74	1693.01
ENSMUSG00000009646	Pla2g12b	10	phospholipase A2, group XIIB [Source:MGI Symbol;Acc:MGI:1917086]	6.12589	11.184	8.50572	5.98851	15.1621	5.22048	4.80492	11.1842	11.4136
ENSMUSG00000009647	Mcu	10	mitochondrial calcium uniporter [Source:MGI Symbol;Acc:MGI:3026965]	1412.02	1633.8	1477.16	1278.55	1601.77	1038.88	1067.65	1253.65	1647.36
ENSMUSG00000009654	Oit3	10	oncoprotein induced transcript 3 [Source:MGI Symbol;Acc:MGI:1201782]	111.287	44.7361	112.465	78.8487	70.3956	225.525	222.948	379.246	391.866
ENSMUSG00000009670	Tex11	X	testis expressed gene 11 [Source:MGI Symbol;Acc:MGI:1933237]	49.0071	71.7641	92.6178	63.8774	71.4786	608.708	763.982	631.399	784.683
ENSMUSG00000009681	Bcr	10	breakpoint cluster region [Source:MGI Symbol;Acc:MGI:88141]	1056.72	851.849	945.08	857.355	935.72	934.466	915.818	1009.63	811.315
ENSMUSG00000009687	Fxyd5	7	FXYD domain-containing ion transport regulator 5 [Source:MGI Symbol;Acc:MGI:1201785]	174.588	137.004	139.872	138.734	137.542	182.717	179.704	173.864	132.207
ENSMUSG00000009731	Kcnd1	X	potassium voltage-gated channel, Shal-related family, member 1 [Source:MGI Symbol;Acc:MGI:96671]	159.273	176.148	189.016	219.579	212.27	84.5717	127.811	231.818	287.242
ENSMUSG00000009733	Tfcp2	15	transcription factor CP2 [Source:MGI Symbol;Acc:MGI:98509]	1284.39	1215.33	1454.48	1325.46	1443.65	1004.42	1128.19	934.39	1078.58
ENSMUSG00000009734	Pou6f2	13	POU domain, class 6, transcription factor 2 [Source:MGI Symbol;Acc:MGI:2443631]	19.3986	6.52401	9.4508	31.9387	37.9053	48.0284	55.7371	19.3182	19.9738
ENSMUSG00000009739	Pou6f1	15	POU domain, class 6, transcription factor 1 [Source:MGI Symbol;Acc:MGI:102935]	255.245	257.232	316.602	328.37	244.76	241.186	253.7	246.053	288.193
ENSMUSG00000009741	Ubp1	9	upstream binding protein 1 [Source:MGI Symbol;Acc:MGI:104889]	3943.03	3687.93	3737.79	3165.92	3253.36	3819.3	3260.62	3037.02	2985.6
ENSMUSG00000009772	Nuak2	1	NUAK family, SNF1-like kinase, 2 [Source:MGI Symbol;Acc:MGI:1921387]	197.049	245.116	156.883	177.659	137.542	791.424	668.845	588.696	551.656
ENSMUSG00000009828	Ick	9	intestinal cell kinase [Source:MGI Symbol;Acc:MGI:1934157]	1321.15	1293.62	1275.86	1328.45	1440.4	1026.35	998.462	1011.66	1044.34
ENSMUSG00000009863	Sdhb	4	succinate dehydrogenase complex, subunit B, iron sulfur (Ip) [Source:MGI Symbol;Acc:MGI:1914930]	5982.95	5658.18	4670.58	4093.14	4112.19	4810.15	4482.99	4784.81	3918.66
ENSMUSG00000009876	Cox4i2	2	cytochrome c oxidase subunit 4I2 [Source:MGI Symbol;Acc:MGI:2135755]	69.4267	128.616	78.4416	86.8334	69.3126	34.4552	32.6734	50.8373	40.8986
ENSMUSG00000009894	Snap47	11	synaptosomal-associated protein, 47 [Source:MGI Symbol;Acc:MGI:1915076]	4262.6	4386	3726.45	3280.7	3162.39	3715.94	3270.23	3186.48	2911.41
ENSMUSG00000009900	Wnt3a	11	wingless-type MMTV integration site family, member 3A [Source:MGI Symbol;Acc:MGI:98956]	5.10491	0.932001	1.89016	4.99042	8.66407	2.08819	3.84394	9.15072	2.85339
ENSMUSG00000009905	Kdsr	1	3-ketodihydrosphingosine reductase [Source:MGI Symbol;Acc:MGI:1918000]	796.365	890.061	884.595	761.539	741.861	771.587	737.075	898.804	860.774
ENSMUSG00000009907	Vps4b	1	vacuolar protein sorting 4B [Source:MGI Symbol;Acc:MGI:1100499]	4212.57	4696.35	4404.07	3711.88	3954.07	4346.57	4025.56	4059.87	3740.8
ENSMUSG00000009927	Rps25	9	ribosomal protein S25 [Source:MGI Symbol;Acc:MGI:1922867]	5738.93	5441.02	4120.55	4438.48	3661.65	6254.13	6353.06	5553.47	4620.6
ENSMUSG00000009941	Nxf2	X	nuclear RNA export factor 2 [Source:MGI Symbol;Acc:MGI:1933192]	40.8392	65.2401	55.7597	45.9119	56.3165	64.7339	38.4394	44.7368	46.6054
ENSMUSG00000009995	Taz	X	tafazzin [Source:MGI Symbol;Acc:MGI:109626]	1651.95	2026.17	1909.06	1939.28	1477.22	1782.27	1847.01	2449.34	2144.8
ENSMUSG00000010021	Kif19a	11	kinesin family member 19A [Source:MGI Symbol;Acc:MGI:2447024]	22.4616	13.048	6.61556	13.9732	9.74708	279.818	171.055	44.7368	32.3385
ENSMUSG00000010025	Aldh3a2	11	aldehyde dehydrogenase family 3, subfamily A2 [Source:MGI Symbol;Acc:MGI:1353452]	1227.22	1573.22	1462.04	1205.69	1189.14	1347.93	1324.24	1863.7	1748.18
ENSMUSG00000010044	Zmynd10	9	zinc finger, MYND domain containing 10 [Source:MGI Symbol;Acc:MGI:2387863]	16.3357	21.436	22.6819	12.9751	12.9961	4.17638	9.60984	16.2679	14.267
ENSMUSG00000010045	Tmem115	9	transmembrane protein 115 [Source:MGI Symbol;Acc:MGI:1930765]	1977.64	2023.37	1691.69	1607.91	1460.98	2022.41	1783.59	1653.23	1457.13
ENSMUSG00000010047	Hyal2	9	hyaluronoglucosaminidase 2 [Source:MGI Symbol;Acc:MGI:1196334]	4295.27	4512.75	3551.61	3289.69	3030.26	3166.74	2674.42	2933.31	2775.4
ENSMUSG00000010048	Ifrd2	9	interferon-related developmental regulator 2 [Source:MGI Symbol;Acc:MGI:1316708]	1114.91	1045.71	880.814	745.569	735.363	991.891	1069.57	1150.96	957.789
ENSMUSG00000010051	Hyal1	9	hyaluronoglucosaminidase 1 [Source:MGI Symbol;Acc:MGI:96298]	159.273	176.148	173.895	173.667	164.617	91.8804	95.1374	79.3062	106.527
ENSMUSG00000010054	Tusc2	9	tumor suppressor candidate 2 [Source:MGI Symbol;Acc:MGI:1931086]	1811.22	1844.43	1731.39	1375.36	1392.75	1423.1	1439.55	1477.33	1367.73
ENSMUSG00000010057	Nprl2	9	nitrogen permease regulator-like 2 [Source:MGI Symbol;Acc:MGI:1914482]	568.686	745.601	607.686	615.818	530.674	885.393	812.031	762.56	678.157
ENSMUSG00000010064	Slc38a3	9	solute carrier family 38, member 3 [Source:MGI Symbol;Acc:MGI:1923507]	204.196	155.644	197.522	166.68	178.696	253.715	191.236	154.545	96.0643
ENSMUSG00000010066	Cacna2d2	9	calcium channel, voltage-dependent, alpha 2/delta subunit 2 [Source:MGI Symbol;Acc:MGI:1929813]	41.8602	13.048	66.1556	55.8927	95.3048	147.217	282.529	17.2847	59.9213
ENSMUSG00000010067	Rassf1	9	Ras association (RalGDS/AF-6) domain family member 1 [Source:MGI Symbol;Acc:MGI:1928386]	1361.99	1258.2	1119.92	1160.77	1092.76	1212.2	1139.73	964.892	851.262
ENSMUSG00000010080	Epn3	11	epsin 3 [Source:MGI Symbol;Acc:MGI:1919139]	452.295	817.365	585.004	520.002	408.294	1042.01	899.481	1963.34	1535.13
ENSMUSG00000010086	Rnf112	11	ring finger protein 112 [Source:MGI Symbol;Acc:MGI:106611]	154.168	178.012	150.268	147.717	177.613	34.4552	29.7905	26.4354	28.5339
ENSMUSG00000010095	Slc3a2	19	solute carrier family 3 (activators of dibasic and neutral amino acid transport), member 2 [Source:MGI Symbol;Acc:MGI:96955]	3719.43	3838.91	3080.02	2995.25	2512.58	5555.63	4777.05	4971.89	4026.14
ENSMUSG00000010097	Nxf1	19	nuclear RNA export factor 1 [Source:MGI Symbol;Acc:MGI:1858330]	8585.43	8815.8	8032.23	7511.58	7322.22	8218.08	8132.81	8511.18	7414.07
ENSMUSG00000010110	Stx5a	19	syntaxin 5A [Source:MGI Symbol;Acc:MGI:1928483]	2901.63	3273.19	3084.74	3012.22	2886.22	3052.94	3328.85	3223.09	2643.19
ENSMUSG00000010122	Slc47a1	11	solute carrier family 47, member 1 [Source:MGI Symbol;Acc:MGI:1914723]	26.5455	68.9681	55.7597	47.9081	53.0674	7.30867	22.1026	27.4521	19.9738
ENSMUSG00000010136	Pifo	3	primary cilia formation [Source:MGI Symbol;Acc:MGI:1923670]	1.02098	3.728	4.7254	5.98851	9.74708	0	3.84394	1.01675	10.4624
ENSMUSG00000010142	Tnfrsf13b	11	tumor necrosis factor receptor superfamily, member 13b [Source:MGI Symbol;Acc:MGI:1889411]	60.2379	61.5121	58.595	61.8812	46.5694	13.5732	22.1026	28.4689	30.4362
ENSMUSG00000010154	Spire2	8	spire type actin nucleation factor 2 [Source:MGI Symbol;Acc:MGI:2446256]	200.112	315.948	230.599	224.569	163.534	657.78	599.654	527.691	423.253
ENSMUSG00000010175	Prox1	1	prospero homeobox 1 [Source:MGI Symbol;Acc:MGI:97772]	330.798	101.588	264.622	302.42	388.8	61.6016	52.8541	19.3182	34.2407
ENSMUSG00000010205	Raver1	9	ribonucleoprotein, PTB-binding 1 [Source:MGI Symbol;Acc:MGI:1919016]	4786.36	4286.27	4280.27	3769.77	3538.19	4458.29	4312.9	4297.79	4009.97
ENSMUSG00000010277	2610507B11Rik	11	RIKEN cDNA 2610507B11 gene [Source:MGI Symbol;Acc:MGI:1919753]	6426.05	6716.93	8676.78	7876.88	8135.56	7899.63	9913.51	8369.85	11654.2
ENSMUSG00000010290	AI597479	1	expressed sequence AI597479 [Source:MGI Symbol;Acc:MGI:2138299]	1602.94	1669.21	1824	1371.37	1666.75	1489.92	1413.61	1133.67	1296.39
ENSMUSG00000010307	Tmem86a	7	transmembrane protein 86A [Source:MGI Symbol;Acc:MGI:1915143]	746.337	1063.41	762.679	718.621	604.319	3271.15	3100.13	2204.31	1805.25
ENSMUSG00000010311	Optc	1	opticin [Source:MGI Symbol;Acc:MGI:2151113]	9.18883	5.59201	3.78032	6.98659	14.0791	3.13229	15.3757	14.2344	4.75566
ENSMUSG00000010342	Tex14	11	testis expressed gene 14 [Source:MGI Symbol;Acc:MGI:1933227]	139.874	229.272	241.94	226.565	245.843	1579.72	2346.72	2381.22	3181.53
ENSMUSG00000010358	Ifi35	11	interferon-induced protein 35 [Source:MGI Symbol;Acc:MGI:1917360]	90.8673	111.84	80.3318	95.8161	73.6446	143.041	172.977	127.093	91.3086
ENSMUSG00000010362	Rdm1	11	RAD52 motif 1 [Source:MGI Symbol;Acc:MGI:1913849]	617.694	854.645	523.574	500.04	448.366	782.028	641.937	872.368	747.589
ENSMUSG00000010376	Nedd8	14	neural precursor cell expressed, developmentally down-regulated gene 8 [Source:MGI Symbol;Acc:MGI:97301]	4039	3862.21	2923.13	2688.84	2522.33	3443.43	3226.02	3081.76	2447.26
ENSMUSG00000010392	Gosr1	11	golgi SNAP receptor complex member 1 [Source:MGI Symbol;Acc:MGI:1858260]	1487.57	1570.42	1990.34	1668.8	1769.64	1669.51	1615.41	1403.11	1522.76
ENSMUSG00000010406	Mrpl52	14	mitochondrial ribosomal protein L52 [Source:MGI Symbol;Acc:MGI:1916086]	984.226	818.297	575.554	655.742	555.584	806.042	872.573	783.911	612.529
ENSMUSG00000010435	Spaca7	8	sperm acrosome associated 7 [Source:MGI Symbol;Acc:MGI:1925884]	6.12589	4.66001	5.67048	6.98659	6.49805	3.13229	2.88295	9.15072	3.80453
ENSMUSG00000010453	Kansl3	1	KAT8 regulatory NSL complex subunit 3 [Source:MGI Symbol;Acc:MGI:1918055]	2826.08	2941.4	3606.42	3167.92	3016.18	2723	3130.89	3210.88	3672.32
ENSMUSG00000010461	Eya4	10	EYA transcriptional coactivator and phosphatase 4 [Source:MGI Symbol;Acc:MGI:1337104]	155.189	61.5121	167.279	138.734	171.115	3.13229	5.7659	2.03349	16.1692
ENSMUSG00000010476	Ebf3	7	early B cell factor 3 [Source:MGI Symbol;Acc:MGI:894289]	199.091	116.5	160.664	191.632	283.748	74.1308	98.9813	88.4569	151.23
ENSMUSG00000010492	Uckl1os	2	uridine-cytidine kinase 1-like 1, opposite strand [Source:MGI Symbol;Acc:MGI:3801877]	318.546	369.072	433.792	377.276	431.038	246.407	243.129	243.002	241.587
ENSMUSG00000010505	Myt1	2	myelin transcription factor 1 [Source:MGI Symbol;Acc:MGI:1100535]	44.9232	9.32001	64.2654	79.8468	112.633	14.6173	17.2977	12.201	14.267
ENSMUSG00000010517	Faf1	4	Fas-associated factor 1 [Source:MGI Symbol;Acc:MGI:109419]	3482.57	3454	3480.73	2833.56	2895.97	4251.56	4077.45	4423.86	4320.04
ENSMUSG00000010529	Gm266	12	predicted gene 266 [Source:MGI Symbol;Acc:MGI:2685112]	800.449	976.737	699.359	684.686	648.722	120.071	122.045	122.01	158.839
ENSMUSG00000010538	Tsacc	3	TSSK6 activating co-chaperone [Source:MGI Symbol;Acc:MGI:1924177]	43.9022	45.6681	38.7483	35.931	42.2374	27.1465	38.4394	46.7703	39.9475
ENSMUSG00000010554	Mettl16	11	methyltransferase like 16 [Source:MGI Symbol;Acc:MGI:1914743]	2636.17	2711.19	2512.02	2330.53	2286.23	3201.2	2971.36	3327.81	3075.01
ENSMUSG00000010592	Dazl	17	deleted in azoospermia-like [Source:MGI Symbol;Acc:MGI:1342328]	715.708	1284.3	992.334	896.28	658.47	11958	11951.8	17534.8	18187.5
ENSMUSG00000010601	Apol7a	15	apolipoprotein L 7a [Source:MGI Symbol;Acc:MGI:1923011]	2.04196	2.796	0.94508	2.99425	14.0791	6.26457	0.960984	1.01675	4.75566
ENSMUSG00000010607	Pigyl	9	phosphatidylinositol glycan anchor biosynthesis, class Y-like [Source:MGI Symbol;Acc:MGI:1913518]	648.323	746.533	483.881	427.18	428.872	587.826	556.41	654.785	554.51
ENSMUSG00000010608	Rbm25	12	RNA binding motif protein 25 [Source:MGI Symbol;Acc:MGI:1914289]	6447.5	5696.39	5828.31	5393.65	4921.19	6973.51	6021.52	7266.69	5505.15
ENSMUSG00000010609	Psen2	1	presenilin 2 [Source:MGI Symbol;Acc:MGI:109284]	283.833	361.616	295.81	259.502	254.507	408.241	342.11	461.603	443.227
ENSMUSG00000010651	Acaa1b	9	acetyl-Coenzyme A acyltransferase 1B [Source:MGI Symbol;Acc:MGI:3605455]	69.4267	102.52	70.881	99.8085	70.3956	183.761	219.104	188.098	180.715
ENSMUSG00000010660	Plcd1	9	phospholipase C, delta 1 [Source:MGI Symbol;Acc:MGI:97614]	1274.18	1625.41	1411.95	1408.3	1201.06	3943.55	3881.41	5147.79	4426.56
ENSMUSG00000010663	Fads1	19	fatty acid desaturase 1 [Source:MGI Symbol;Acc:MGI:1923517]	7536.88	7250.04	7880.08	6816.92	7299.48	5103.54	5357.48	4086.3	4457.95
ENSMUSG00000010721	Lmbr1	5	limb region 1 [Source:MGI Symbol;Acc:MGI:1861746]	402.267	429.652	428.121	426.182	442.951	506.386	431.482	478.887	491.735
ENSMUSG00000010751	Tnfrsf22	7	tumor necrosis factor receptor superfamily, member 22 [Source:MGI Symbol;Acc:MGI:1930270]	325.693	364.412	368.581	398.236	346.563	184.805	177.782	177.931	189.275
ENSMUSG00000010755	Cars	7	cysteinyl-tRNA synthetase [Source:MGI Symbol;Acc:MGI:1351477]	1727.5	1592.79	1781.48	1571.98	1564.95	2253.16	2135.31	2441.21	2310.3
ENSMUSG00000010760	Phlda2	7	pleckstrin homology like domain, family A, member 2 [Source:MGI Symbol;Acc:MGI:1202307]	130.686	123.024	182.4	167.678	64.9805	24.0142	40.3613	2041.63	1354.41
ENSMUSG00000010796	Asz1	6	ankyrin repeat, SAM and basic leucine zipper domain containing 1 [Source:MGI Symbol;Acc:MGI:1921318]	74.5316	98.7921	66.1556	75.8544	54.1505	764.278	492.985	1154.01	915.939
ENSMUSG00000010797	Wnt2	6	wingless-type MMTV integration site family, member 2 [Source:MGI Symbol;Acc:MGI:98954]	22.4616	15.844	19.8467	11.977	35.7393	22.9701	16.3367	8.13397	11.4136
ENSMUSG00000010803	Gabra1	11	gamma-aminobutyric acid (GABA) A receptor, subunit alpha 1 [Source:MGI Symbol;Acc:MGI:95613]	146	124.888	281.634	176.661	227.432	122.159	159.523	30.5024	58.019
ENSMUSG00000010825	Grid2ip	5	glutamate receptor, ionotropic, delta 2 (Grid2) interacting protein 1 [Source:MGI Symbol;Acc:MGI:2176213]	32.6714	10.252	10.3959	10.9789	24.9092	10.441	20.1807	7.11722	13.3158
ENSMUSG00000010830	Kdelr3	15	KDEL (Lys-Asp-Glu-Leu) endoplasmic reticulum protein retention receptor 3 [Source:MGI Symbol;Acc:MGI:2145953]	534.994	562.929	510.343	621.807	529.591	997.111	974.438	458.553	444.178
ENSMUSG00000010841	1700006E09Rik	11	RIKEN cDNA 1700006E09 gene [Source:MGI Symbol;Acc:MGI:1922687]	1.02098	2.796	1.89016	2.99425	2.16602	1.0441	2.88295	6.10048	5.70679
ENSMUSG00000010911	Apip	2	APAF1 interacting protein [Source:MGI Symbol;Acc:MGI:1926788]	962.785	952.505	723.931	702.652	745.11	943.862	764.943	917.105	719.055
ENSMUSG00000010914	Pdhx	2	pyruvate dehydrogenase complex, component X [Source:MGI Symbol;Acc:MGI:1351627]	1667.26	1791.31	1652	1482.16	1415.49	1827.17	1761.48	1814.89	1816.66
ENSMUSG00000010936	Vac14	8	Vac14 homolog (S. cerevisiae) [Source:MGI Symbol;Acc:MGI:2157980]	2344.17	2277.81	2329.62	2025.11	1909.34	3003.86	2871.42	3680.62	3411.71
ENSMUSG00000011008	Mcoln2	3	mucolipin 2 [Source:MGI Symbol;Acc:MGI:1915529]	30.6294	27.028	34.968	33.9349	53.0674	14.6173	4.80492	14.2344	10.4624
ENSMUSG00000011034	Slc5a1	5	solute carrier family 5 (sodium/glucose cotransporter), member 1 [Source:MGI Symbol;Acc:MGI:107678]	31.6504	55.9201	67.1007	72.8602	73.6446	11.4851	2.88295	52.8708	66.5792
ENSMUSG00000011052	1700049J03Rik	17	RIKEN cDNA 1700049J03 gene [Source:MGI Symbol;Acc:MGI:1920615]	2.04196	2.796	1.89016	0.998085	2.16602	2.08819	4.80492	4.06698	8.56018
ENSMUSG00000011096	Akt1s1	7	AKT1 substrate 1 (proline-rich) [Source:MGI Symbol;Acc:MGI:1914855]	2524.89	2693.48	2914.63	2667.88	2634.96	2725.09	3676.72	2812.32	2845.78
ENSMUSG00000011114	Tbrg1	9	transforming growth factor beta regulated gene 1 [Source:MGI Symbol;Acc:MGI:1100877]	4867.02	4687.03	3724.56	3404.47	3289.1	6539.17	5406.49	5869.68	4106.03
ENSMUSG00000011118	Panx3	9	pannexin 3 [Source:MGI Symbol;Acc:MGI:1918881]	5.10491	5.59201	7.56064	9.98085	18.4112	1.0441	1.92197	2.03349	8.56018
ENSMUSG00000011148	Adssl1	12	adenylosuccinate synthetase like 1 [Source:MGI Symbol;Acc:MGI:87947]	93.9303	132.344	93.5629	103.801	81.2257	161.835	127.811	125.06	89.4063
ENSMUSG00000011154	Cfap161	7	cilia and flagella associated protein 161 [Source:MGI Symbol;Acc:MGI:1922806]	30.6294	82.0161	48.1991	50.9023	50.9014	64.7339	43.2443	258.254	189.275
ENSMUSG00000011158	Brf1	12	BRF1, RNA polymerase III transcription initiation factor 90 kDa subunit [Source:MGI Symbol;Acc:MGI:1919558]	2057.28	2253.58	2191.64	2001.16	1934.25	2092.37	2139.15	2598.8	2099.15
ENSMUSG00000011171	Vipr2	12	vasoactive intestinal peptide receptor 2 [Source:MGI Symbol;Acc:MGI:107166]	82.6995	41.94	52.9245	72.8602	62.8145	37.5874	43.2443	53.8875	53.2634
ENSMUSG00000011179	Odc1	12	ornithine decarboxylase, structural 1 [Source:MGI Symbol;Acc:MGI:97402]	9833.07	8653.63	9240.05	7672.28	7568.07	14339.6	14556	9341.86	9998.29
ENSMUSG00000011254	Thg1l	11	tRNA-histidine guanylyltransferase 1-like (S. cerevisiae) [Source:MGI Symbol;Acc:MGI:1913878]	188.881	165.896	163.499	163.686	133.21	416.594	320.008	582.596	518.367
ENSMUSG00000011256	Adam19	11	a disintegrin and metallopeptidase domain 19 (meltrin beta) [Source:MGI Symbol;Acc:MGI:105377]	3287.56	3177.19	4301.06	4359.63	4272.47	3129.15	4075.53	2810.29	3251.92
ENSMUSG00000011257	Pabpc4	4	poly(A) binding protein, cytoplasmic 4 [Source:MGI Symbol;Acc:MGI:2385206]	1015.88	931.069	1161.5	1007.07	844.747	870.776	1061.89	975.06	1018.66
ENSMUSG00000011263	Exoc3l2	7	exocyst complex component 3-like 2 [Source:MGI Symbol;Acc:MGI:1921713]	466.588	523.785	524.519	536.969	518.761	1004.42	825.485	609.031	622.04
ENSMUSG00000011267	Zfp296	7	zinc finger protein 296 [Source:MGI Symbol;Acc:MGI:1926956]	53.091	69.9001	66.1556	61.8812	32.4903	341.419	355.564	396.531	289.144
ENSMUSG00000011305	Plin5	17	perilipin 5 [Source:MGI Symbol;Acc:MGI:1914218]	18.3777	27.96	20.7918	25.9502	12.9961	22.9701	25.9466	74.2225	32.3385
ENSMUSG00000011306	Sugp1	8	SURP and G patch domain containing 1 [Source:MGI Symbol;Acc:MGI:1917866]	1636.63	1761.48	1662.4	1403.31	1338.6	1807.33	1780.7	2195.16	1959.33
ENSMUSG00000011349	Dmrtc2	7	doublesex and mab-3 related transcription factor like family C2 [Source:MGI Symbol;Acc:MGI:1918491]	2.04196	6.52401	3.78032	3.99234	6.49805	19.8378	21.1416	51.8541	74.1882
ENSMUSG00000011350	Gm5893	7	predicted gene 5893 [Source:MGI Symbol;Acc:MGI:3645761]	1.02098	1.864	1.89016	7.98468	11.9131	1.0441	5.7659	3.05024	4.75566
ENSMUSG00000011382	Dhdh	7	dihydrodiol dehydrogenase (dimeric) [Source:MGI Symbol;Acc:MGI:1919005]	96.9932	151.916	103.014	114.78	103.969	190.025	175.86	248.086	227.32
ENSMUSG00000011427	Zfp790	7	zinc finger protein 790 [Source:MGI Symbol;Acc:MGI:1923431]	777.988	822.025	948.86	920.234	956.297	844.673	878.339	841.866	1065.27
ENSMUSG00000011463	Cpb1	3	carboxypeptidase B1 (tissue) [Source:MGI Symbol;Acc:MGI:1923953]	2.04196	6.52401	12.286	16.9674	16.2451	7.30867	6.72689	3.05024	5.70679
ENSMUSG00000011486	Slc25a41	17	solute carrier family 25, member 41 [Source:MGI Symbol;Acc:MGI:2144215]	3.06294	4.66001	6.61556	10.9789	12.9961	9.39686	10.5708	11.1842	4.75566
ENSMUSG00000011589	Fsd1	17	fibronectin type 3 and SPRY domain-containing protein [Source:MGI Symbol;Acc:MGI:1934858]	917.862	909.633	779.691	806.452	762.438	322.626	334.422	495.155	500.295
ENSMUSG00000011632	Pinlyp	7	phospholipase A2 inhibitor and LY6/PLAUR domain containing [Source:MGI Symbol;Acc:MGI:3615324]	7.14687	0.932001	7.56064	4.99042	2.16602	4.17638	4.80492	5.08373	12.3647
ENSMUSG00000011658	Fuz	7	fuzzy planar cell polarity protein [Source:MGI Symbol;Acc:MGI:1917550]	1726.48	1734.45	1606.64	1472.17	1417.66	1456.51	1593.31	1784.39	1687.31
ENSMUSG00000011751	Sptbn4	7	spectrin beta, non-erythrocytic 4 [Source:MGI Symbol;Acc:MGI:1890574]	31.6504	54.9881	52.9245	45.9119	44.4034	43.852	54.7761	57.9545	36.143
ENSMUSG00000011752	Pgam1	19	phosphoglycerate mutase 1 [Source:MGI Symbol;Acc:MGI:97552]	7351.06	7879.14	6501.2	5481.48	5639.23	9676.68	7623.48	7173.14	5970.25
ENSMUSG00000011831	Evi5	5	ecotropic viral integration site 5 [Source:MGI Symbol;Acc:MGI:104736]	2783.19	2643.16	2734.12	2515.17	2317.64	2998.64	2535.08	3763.99	3494.46
ENSMUSG00000011832	Evi5l	8	ecotropic viral integration site 5 like [Source:MGI Symbol;Acc:MGI:2442167]	1392.62	1555.51	1526.3	1390.33	1406.83	1205.93	1231.98	1245.51	1252.64
ENSMUSG00000011837	Snapc2	8	small nuclear RNA activating complex, polypeptide 2 [Source:MGI Symbol;Acc:MGI:1914861]	1626.42	1774.53	1396.83	1261.58	1218.39	1766.61	1692.29	2134.15	1790.98
ENSMUSG00000011877	Git1	11	G protein-coupled receptor kinase-interactor 1 [Source:MGI Symbol;Acc:MGI:1927140]	5252.95	4994.59	5108.16	4576.22	4092.69	4421.74	4531.04	4942.4	4926.86
ENSMUSG00000011884	Gltp	5	glycolipid transfer protein [Source:MGI Symbol;Acc:MGI:1929253]	1893.92	1411.98	1715.32	1480.16	1451.23	1029.48	827.407	1270.93	1193.67
ENSMUSG00000011958	Bnip2	9	BCL2/adenovirus E1B interacting protein 2 [Source:MGI Symbol;Acc:MGI:109327]	3853.18	3575.16	3872.94	3424.43	3618.33	3890.3	3470.11	2413.76	2326.47
ENSMUSG00000011960	Ccnt1	15	cyclin T1 [Source:MGI Symbol;Acc:MGI:1328363]	2607.59	2292.72	2472.33	2201.77	2070.71	2431.7	2494.71	2638.46	2372.12
ENSMUSG00000012017	Scarf2	16	scavenger receptor class F, member 2 [Source:MGI Symbol;Acc:MGI:1858430]	4170.71	3923.72	3660.29	3700.9	3608.59	2677.06	2694.6	1633.91	1677.8
ENSMUSG00000012042	4930579F01Rik	3	RIKEN cDNA 4930579F01 gene [Source:MGI Symbol;Acc:MGI:1914991]	1.02098	1.864	3.78032	0.998085	17.3281	4.17638	3.84394	3.05024	4.75566
ENSMUSG00000012076	Brms1l	12	breast cancer metastasis-suppressor 1-like [Source:MGI Symbol;Acc:MGI:1196337]	1567.21	1617.02	1689.8	1323.46	1559.53	1504.54	1307.9	1513.94	1416.23
ENSMUSG00000012114	Med15	16	mediator complex subunit 15 [Source:MGI Symbol;Acc:MGI:2137379]	2300.27	2491.24	2519.58	2210.76	2308.98	2537.15	2407.26	3004.49	2942.8
ENSMUSG00000012117	Dhdds	4	dehydrodolichyl diphosphate synthase [Source:MGI Symbol;Acc:MGI:1914672]	1631.53	1572.29	1781.48	1534.06	1531.37	1390.74	1386.7	1277.03	1147.06
ENSMUSG00000012123	Crybg2	4	crystallin beta-gamma domain containing 2 [Source:MGI Symbol;Acc:MGI:1334463]	30.6294	49.3961	33.0778	27.9464	32.4903	40.7197	46.1272	77.2727	59.9213
ENSMUSG00000012126	Ubxn11	4	UBX domain protein 11 [Source:MGI Symbol;Acc:MGI:1914836]	1442.65	1322.51	1205.92	1111.87	979.04	941.774	820.68	1333.97	1060.51
ENSMUSG00000012187	Mogat1	1	monoacylglycerol O-acyltransferase 1 [Source:MGI Symbol;Acc:MGI:1915643]	4.08392	7.45601	4.7254	2.99425	1.08301	5.22048	5.7659	25.4187	14.267
ENSMUSG00000012211	Tex22	12	testis expressed gene 22 [Source:MGI Symbol;Acc:MGI:1922921]	2.04196	3.728	0	1.99617	0	2.08819	2.88295	2.03349	3.80453
ENSMUSG00000012282	Wnt8a	18	wingless-type MMTV integration site family, member 8A [Source:MGI Symbol;Acc:MGI:107924]	1.02098	0	3.78032	3.99234	3.24903	2.08819	1.92197	1.01675	1.90226
ENSMUSG00000012296	Tjap1	17	tight junction associated protein 1 [Source:MGI Symbol;Acc:MGI:1921344]	1371.18	1374.7	1280.58	1130.83	1099.25	1627.75	1675.96	1569.86	1400.07
ENSMUSG00000012350	Ehf	2	ets homologous factor [Source:MGI Symbol;Acc:MGI:1270840]	23.4826	40.076	57.6499	57.8889	33.5733	9.39686	13.4538	3.05024	8.56018
ENSMUSG00000012396	Nanog	6	Nanog homeobox [Source:MGI Symbol;Acc:MGI:1919200]	129.665	175.216	258.952	203.609	151.621	569.032	852.393	1525.12	1234.57
ENSMUSG00000012405	Rpl15	14	ribosomal protein L15 [Source:MGI Symbol;Acc:MGI:1913730]	7997.34	8922.05	6529.56	5467.51	5651.14	9692.34	8527.77	8928.05	7327.52
ENSMUSG00000012422	Tmem167	13	transmembrane protein 167 [Source:MGI Symbol;Acc:MGI:1913324]	5153.91	4868.77	4867.16	4034.26	4464.16	4026.03	3365.37	2612.02	2418.73
ENSMUSG00000012428	Steap4	5	STEAP family member 4 [Source:MGI Symbol;Acc:MGI:1923560]	38.7973	21.436	62.3753	29.9425	62.8145	42.8079	53.8151	3.05024	1.90226
ENSMUSG00000012429	Mplkip	13	M-phase specific PLK1 intereacting protein [Source:MGI Symbol;Acc:MGI:1913558]	1294.6	1284.3	1135.04	1000.08	1012.61	1454.43	1369.4	1390.91	1491.37
ENSMUSG00000012443	Kif11	19	kinesin family member 11 [Source:MGI Symbol;Acc:MGI:1098231]	4770.02	4717.79	5367.11	4358.64	4968.85	6875.37	7486.06	5754.78	6539.98
ENSMUSG00000012483	Rpa3	6	replication protein A3 [Source:MGI Symbol;Acc:MGI:1915490]	1391.6	1528.48	1088.73	1064.96	1003.95	1596.42	1539.5	1468.18	1347.75
ENSMUSG00000012519	Mlkl	8	mixed lineage kinase domain-like [Source:MGI Symbol;Acc:MGI:1921818]	22.4616	26.096	17.0114	17.9655	21.6602	41.7638	47.0882	55.921	35.1919
ENSMUSG00000012520	Phox2b	5	paired-like homeobox 2b [Source:MGI Symbol;Acc:MGI:1100882]	915.82	49.3961	586.895	632.786	796.012	11.4851	1.92197	2.03349	17.1204
ENSMUSG00000012535	Tnpo3	6	transportin 3 [Source:MGI Symbol;Acc:MGI:1196412]	5788.96	5754.17	6659.03	5437.56	5826.59	6174.78	6067.65	6801.02	6740.67
ENSMUSG00000012609	Ttll5	12	tubulin tyrosine ligase-like family, member 5 [Source:MGI Symbol;Acc:MGI:2443657]	830.058	825.753	1032.97	997.086	1013.7	1075.42	1231.02	1258.73	1348.7
ENSMUSG00000012640	Zfp715	7	zinc finger protein 715 [Source:MGI Symbol;Acc:MGI:1917180]	935.219	1065.28	1151.11	968.142	1084.09	1124.49	1015.76	1030.98	1056.71
ENSMUSG00000012705	Retn	8	resistin [Source:MGI Symbol;Acc:MGI:1888506]	7.14687	17.708	8.50572	13.9732	16.2451	5.22048	7.68787	5.08373	5.70679
ENSMUSG00000012777	Acp4	7	acid phosphatase 4 [Source:MGI Symbol;Acc:MGI:3644563]	479.861	431.517	404.494	425.184	392.049	394.668	384.394	414.832	364.283
ENSMUSG00000012819	Cdh23	10	cadherin 23 (otocadherin) [Source:MGI Symbol;Acc:MGI:1890219]	66.3638	92.2681	81.2769	82.841	107.218	503.254	751.489	272.488	316.727
ENSMUSG00000012848	Rps5	7	ribosomal protein S5 [Source:MGI Symbol;Acc:MGI:1097682]	7183.62	7470.92	5685.6	5299.83	4603.87	8347.54	7380.36	8888.4	6937.55
ENSMUSG00000012889	Podnl1	8	podocan-like 1 [Source:MGI Symbol;Acc:MGI:2685352]	23.4826	25.164	27.4073	24.9521	28.1582	13.5732	11.5318	9.15072	4.75566
ENSMUSG00000013033	Adgrl1	8	adhesion G protein-coupled receptor L1 [Source:MGI Symbol;Acc:MGI:1929461]	3248.76	2727.97	2423.18	2608.99	2321.97	3656.42	3867	3407.12	3132.08
ENSMUSG00000013076	Amotl1	9	angiomotin-like 1 [Source:MGI Symbol;Acc:MGI:1922973]	2306.4	1868.66	2323.95	2062.04	2196.34	1209.06	1087.83	904.904	1000.59
ENSMUSG00000013083	2200002J24Rik	7	RIKEN cDNA 2200002J24 gene [Source:MGI Symbol;Acc:MGI:1916397]	13.2728	13.98	1.89016	6.98659	3.24903	51.1607	56.698	30.5024	34.2407
ENSMUSG00000013089	Etv5	16	ets variant 5 [Source:MGI Symbol;Acc:MGI:1096867]	2462.61	2726.1	2681.19	2057.05	1934.25	9386.42	10918.7	7399.88	6949.92
ENSMUSG00000013091	Tmem190	7	transmembrane protein 190 [Source:MGI Symbol;Acc:MGI:1925302]	5.10491	5.59201	0.94508	2.99425	8.66407	1.0441	3.84394	4.06698	7.60905
ENSMUSG00000013150	Gfod2	8	glucose-fructose oxidoreductase domain containing 2 [Source:MGI Symbol;Acc:MGI:1917825]	1068.97	1181.78	998.004	864.341	893.482	860.335	782.241	979.127	792.292
ENSMUSG00000013155	Enkd1	8	enkurin domain containing 1 [Source:MGI Symbol;Acc:MGI:2142593]	659.554	589.957	493.332	510.021	419.125	489.681	473.765	539.892	451.787
ENSMUSG00000013158	4933405L10Rik	8	RIKEN cDNA 4933405L10 gene [Source:MGI Symbol;Acc:MGI:1918296]	106.182	104.384	102.069	122.764	107.218	86.6599	100.903	118.959	101.771
ENSMUSG00000013160	Atp6v0d1	8	ATPase, H+ transporting, lysosomal V0 subunit D1 [Source:MGI Symbol;Acc:MGI:1201778]	2374.8	2461.41	2200.15	1900.35	1906.1	2301.19	1950.8	2249.04	1963.13
ENSMUSG00000013236	Ptprs	17	protein tyrosine phosphatase, receptor type, S [Source:MGI Symbol;Acc:MGI:97815]	16374.5	17380	20752.1	19769.1	19682.6	10064	11685.6	8992.1	11923.4
ENSMUSG00000013275	Slc41a1	1	solute carrier family 41, member 1 [Source:MGI Symbol;Acc:MGI:2444823]	1041.4	992.581	1224.82	1071.94	995.285	1622.52	1482.8	1036.06	1094.75
ENSMUSG00000013338	Fer1l4	2	fer-1-like 4 (C. elegans) [Source:MGI Symbol;Acc:MGI:1921812]	17.3567	32.62	15.1213	16.9674	35.7393	117.983	140.304	49.8206	54.2145
ENSMUSG00000013353	4931406B18Rik	7	RIKEN cDNA 4931406B18 gene [Source:MGI Symbol;Acc:MGI:1921304]	8.16785	8.38801	4.7254	7.98468	12.9961	8.35276	2.88295	6.10048	8.56018
ENSMUSG00000013367	Iglon5	7	IgLON family member 5 [Source:MGI Symbol;Acc:MGI:2686277]	35.7343	22.368	25.5172	22.9559	41.1543	7.30867	16.3367	5.08373	4.75566
ENSMUSG00000013415	Igf2bp1	11	insulin-like growth factor 2 mRNA binding protein 1 [Source:MGI Symbol;Acc:MGI:1890357]	9121.44	6474.61	8768.45	7709.21	8311.01	4069.88	4474.34	3537.26	4640.57
ENSMUSG00000013418	B4galnt2	11	beta-1,4-N-acetyl-galactosaminyl transferase 2 [Source:MGI Symbol;Acc:MGI:1342058]	35.7343	6.52401	13.2311	14.9713	28.1582	7.30867	7.68787	12.201	5.70679
ENSMUSG00000013419	Zfp651	9	zinc finger protein 651 [Source:MGI Symbol;Acc:MGI:2670992]	992.394	1048.5	846.792	917.24	961.712	697.456	925.427	618.182	690.521
ENSMUSG00000013465	Nelfb	2	negative elongation factor complex member B [Source:MGI Symbol;Acc:MGI:1931035]	4289.14	4625.52	4627.11	4069.19	3867.43	4276.62	4164.9	4547.91	4267.73
ENSMUSG00000013483	Card14	11	caspase recruitment domain family, member 14 [Source:MGI Symbol;Acc:MGI:2386258]	163.357	121.16	125.696	132.745	111.55	105.454	88.4105	69.1387	84.6507
ENSMUSG00000013495	Tmem175	5	transmembrane protein 175 [Source:MGI Symbol;Acc:MGI:1919642]	1184.34	1174.32	1132.21	1026.03	1026.69	1240.39	1115.7	1333.97	1258.35
ENSMUSG00000013523	Bcas1	2	breast carcinoma amplified sequence 1 [Source:MGI Symbol;Acc:MGI:1924210]	21.4406	23.3	16.0664	27.9464	49.8184	30.2788	32.6734	45.7536	34.2407
ENSMUSG00000013539	Tango2	16	transport and golgi organization 2 [Source:MGI Symbol;Acc:MGI:101825]	488.029	560.133	551.927	521	496.018	484.46	447.818	671.052	539.291
ENSMUSG00000013562	4833413E03Rik	17	RIKEN cDNA 4833413E03 gene [Source:MGI Symbol;Acc:MGI:1925354]	2.04196	0	0.94508	2.99425	5.41505	0	3.84394	1.01675	6.65792
ENSMUSG00000013584	Aldh1a2	9	aldehyde dehydrogenase family 1, subfamily A2 [Source:MGI Symbol;Acc:MGI:107928]	15426	20680.2	11253.1	8691.32	9298.72	4275.57	3843.94	5888.99	5391.96
ENSMUSG00000013593	Ndufs2	1	NADH dehydrogenase (ubiquinone) Fe-S protein 2 [Source:MGI Symbol;Acc:MGI:2385112]	5193.73	5619.97	4928.59	4440.48	4337.45	5440.78	5095.14	6038.46	5119.94
ENSMUSG00000013611	Snx31	15	sorting nexin 31 [Source:MGI Symbol;Acc:MGI:1913946]	28.5875	39.144	35.913	31.9387	61.7315	56.3812	53.8151	35.5861	29.4851
ENSMUSG00000013622	Atraid	5	all-trans retinoic acid induced differentiation factor [Source:MGI Symbol;Acc:MGI:1918918]	1206.8	1361.65	1076.45	989.102	886.984	1152.68	1041.71	1225.18	1079.53
ENSMUSG00000013629	Cad	5	carbamoyl-phosphate synthetase 2, aspartate transcarbamylase, and dihydroorotase [Source:MGI Symbol;Acc:MGI:1916969]	4938.49	4366.43	6242.25	5348.74	5979.29	6557.96	9058.23	9992.58	13384.3
ENSMUSG00000013643	Lypd8	11	LY6/PLAUR domain containing 8 [Source:MGI Symbol;Acc:MGI:1917413]	12.2518	1.864	7.56064	10.9789	21.6602	3.13229	2.88295	5.08373	2.85339
ENSMUSG00000013646	Sh3bp5l	11	SH3 binding domain protein 5 like [Source:MGI Symbol;Acc:MGI:1933124]	1789.78	1750.3	1787.15	1563	1624.51	1304.08	1483.76	1551.55	1450.48
ENSMUSG00000013653	1810065E05Rik	11	RIKEN cDNA 1810065E05 gene [Source:MGI Symbol;Acc:MGI:1917114]	3.06294	3.728	6.61556	6.98659	7.58106	11.4851	6.72689	35.5861	24.7294
ENSMUSG00000013662	Atad1	19	ATPase family, AAA domain containing 1 [Source:MGI Symbol;Acc:MGI:1915229]	2868.96	3029.94	2785.15	2221.74	2492	2701.08	2404.38	2517.46	2474.84
ENSMUSG00000013663	Pten	19	phosphatase and tensin homolog [Source:MGI Symbol;Acc:MGI:109583]	3420.29	3337.5	3665.02	3570.15	3612.92	3604.22	3676.72	3756.88	3814.04
ENSMUSG00000013668	4933402N03Rik	7	RIKEN cDNA 4933402N03 gene [Source:MGI Symbol;Acc:MGI:1914681]	1.02098	1.864	2.83524	0.998085	8.66407	1.0441	0	0	0
ENSMUSG00000013698	Pea15a	1	phosphoprotein enriched in astrocytes 15A [Source:MGI Symbol;Acc:MGI:104799]	2808.72	2548.09	3355.98	2967.31	2881.89	2214.53	2234.29	1478.35	1631.19
ENSMUSG00000013701	Timm23	14	translocase of inner mitochondrial membrane 23 [Source:MGI Symbol;Acc:MGI:1858317]	3262.03	3113.82	2572.51	2294.6	2384.79	3545.75	3129.92	3775.18	3115.91
ENSMUSG00000013707	Tnfaip8l2	3	tumor necrosis factor, alpha-induced protein 8-like 2 [Source:MGI Symbol;Acc:MGI:1917019]	17.3567	47.5321	39.6934	55.8927	38.9883	19.8378	15.3757	6.10048	13.3158
ENSMUSG00000013736	Trnt1	6	tRNA nucleotidyl transferase, CCA-adding, 1 [Source:MGI Symbol;Acc:MGI:1917297]	2759.71	3068.15	2581.96	2208.76	2297.06	2969.41	2541.8	2879.43	2784.91
ENSMUSG00000013766	Ly6g6e	17	lymphocyte antigen 6 complex, locus G6E [Source:MGI Symbol;Acc:MGI:1917524]	4.08392	1.864	1.89016	7.98468	12.9961	67.8662	110.513	44.7368	59.9213
ENSMUSG00000013787	Ehmt2	17	euchromatic histone lysine N-methyltransferase 2 [Source:MGI Symbol;Acc:MGI:2148922]	4744.5	4675.85	4543.94	4429.5	4349.36	3093.66	4085.14	3397.97	4261.07
ENSMUSG00000013822	Elof1	9	ELF1 homolog, elongation factor 1 [Source:MGI Symbol;Acc:MGI:1913376]	2203.28	2442.77	1637.82	1594.94	1492.39	1687.26	1634.63	1493.6	1284.03
ENSMUSG00000013833	Med16	10	mediator complex subunit 16 [Source:MGI Symbol;Acc:MGI:2158394]	3972.64	4147.4	3776.54	3352.57	3378.99	3847.49	3817.03	4186.96	4141.23
ENSMUSG00000013846	St3gal1	15	ST3 beta-galactoside alpha-2,3-sialyltransferase 1 [Source:MGI Symbol;Acc:MGI:98304]	563.582	654.265	521.684	444.148	390.966	483.416	360.369	324.342	272.024
ENSMUSG00000013858	Tmem259	10	transmembrane protein 259 [Source:MGI Symbol;Acc:MGI:2177957]	1175.15	1221.85	996.114	934.207	781.933	1129.71	1169.52	1319.74	1072.88
ENSMUSG00000013878	Rnf170	8	ring finger protein 170 [Source:MGI Symbol;Acc:MGI:1924983]	413.497	471.593	562.323	512.017	490.603	493.857	572.746	611.064	707.642
ENSMUSG00000013921	Clip3	7	CAP-GLY domain containing linker protein 3 [Source:MGI Symbol;Acc:MGI:1923936]	3792.94	3522.96	3905.07	3302.66	3398.48	1096.3	1202.19	1229.25	1151.82
ENSMUSG00000013928	Thap8	7	THAP domain containing 8 [Source:MGI Symbol;Acc:MGI:1922879]	25.5245	21.436	40.6384	27.9464	47.6524	51.1607	73.0348	87.4402	94.162
ENSMUSG00000013936	Myl2	5	myosin, light polypeptide 2, regulatory, cardiac, slow [Source:MGI Symbol;Acc:MGI:97272]	5.10491	3.728	4.7254	4.99042	10.8301	4.17638	2.88295	3.05024	1.90226
ENSMUSG00000013973	Dedd	1	death effector domain-containing [Source:MGI Symbol;Acc:MGI:1333874]	1752	1797.83	1714.37	1469.18	1419.82	1713.36	1826.83	1959.27	1790.03
ENSMUSG00000013974	Mcemp1	8	mast cell expressed membrane protein 1 [Source:MGI Symbol;Acc:MGI:1916439]	17.3567	30.756	16.0664	18.9636	20.5772	7.30867	7.68787	6.10048	5.70679
ENSMUSG00000013997	Nit1	1	nitrilase 1 [Source:MGI Symbol;Acc:MGI:1350916]	2310.48	2525.72	2268.19	2055.06	1964.58	2521.49	2531.23	2991.27	2532.86
ENSMUSG00000014030	Pax5	4	paired box 5 [Source:MGI Symbol;Acc:MGI:97489]	2.04196	6.52401	7.56064	6.98659	17.3281	8.35276	12.4928	8.13397	10.4624
ENSMUSG00000014039	Prdm15	16	PR domain containing 15 [Source:MGI Symbol;Acc:MGI:1930121]	723.876	844.393	1140.71	956.165	1011.53	870.776	1083.99	972.009	1176.55
ENSMUSG00000014074	Rnf168	16	ring finger protein 168 [Source:MGI Symbol;Acc:MGI:1917488]	551.33	500.485	1691.69	956.165	1680.83	569.032	570.824	550.06	1721.55
ENSMUSG00000014075	Tctex1d2	16	Tctex1 domain containing 2 [Source:MGI Symbol;Acc:MGI:1913311]	403.288	407.284	390.318	316.393	296.744	311.14	307.515	392.464	381.404
ENSMUSG00000014077	Chp1	2	calcineurin-like EF hand protein 1 [Source:MGI Symbol;Acc:MGI:1927185]	2211.44	2079.29	2187.86	1778.59	1859.53	1652.8	1593.31	1831.16	1698.72
ENSMUSG00000014104	Sval2	6	seminal vesicle antigen-like 2 [Source:MGI Symbol;Acc:MGI:1934254]	1.02098	1.864	0	0.998085	0	0	1.92197	1.01675	0
ENSMUSG00000014158	Trpv4	5	transient receptor potential cation channel, subfamily V, member 4 [Source:MGI Symbol;Acc:MGI:1926945]	136.811	274.94	176.73	184.646	123.463	51.1607	47.0882	146.411	141.719
ENSMUSG00000014164	Klhl3	13	kelch-like 3 [Source:MGI Symbol;Acc:MGI:2445185]	33.6924	40.076	41.5835	42.9176	58.4825	15.6614	27.8685	39.6531	35.1919
ENSMUSG00000014177	Tvp23b	11	trans-golgi network vesicle protein 23B [Source:MGI Symbol;Acc:MGI:1914760]	1652.97	1695.31	1544.26	1438.24	1326.69	1678.91	1409.76	1406.16	1380.09
ENSMUSG00000014195	Dnajc7	11	DnaJ heat shock protein family (Hsp40) member C7 [Source:MGI Symbol;Acc:MGI:1928373]	4262.6	4523	4699.88	4303.74	4024.46	4714.09	4545.45	4541.81	4175.47
ENSMUSG00000014198	Zfp385c	11	zinc finger protein 385C [Source:MGI Symbol;Acc:MGI:3608347]	53.091	58.7161	53.8696	53.8966	61.7315	61.6016	55.7371	51.8541	43.752
ENSMUSG00000014226	Cacybp	1	calcyclin binding protein [Source:MGI Symbol;Acc:MGI:1270839]	9583.95	9068.37	7781.79	6529.47	6524.05	13135.8	11129.2	14497.8	12265.8
ENSMUSG00000014232	Cluap1	16	clusterin associated protein 1 [Source:MGI Symbol;Acc:MGI:1924029]	279.749	305.696	243.831	242.535	233.93	394.668	319.047	392.464	321.482
ENSMUSG00000014243	Zswim7	11	zinc finger SWIM-type containing 7 [Source:MGI Symbol;Acc:MGI:1916997]	254.224	265.62	224.929	229.559	179.78	321.581	341.149	373.146	306.264
ENSMUSG00000014245	Pigl	11	phosphatidylinositol glycan anchor biosynthesis, class L [Source:MGI Symbol;Acc:MGI:2681271]	654.449	577.841	582.169	550.943	584.825	546.062	480.492	568.361	497.442
ENSMUSG00000014294	Ndufa2	18	NADH dehydrogenase (ubiquinone) 1 alpha subcomplex, 2 [Source:MGI Symbol;Acc:MGI:1343103]	2089.95	2090.48	1451.64	1498.12	1197.81	1877.28	1956.56	1718.3	1494.23
ENSMUSG00000014301	Pam16	16	presequence translocase-asssociated motor 16 homolog (S. cerevisiae) [Source:MGI Symbol;Acc:MGI:1913699]	572.77	541.493	410.165	444.148	418.041	564.856	604.459	656.818	534.536
ENSMUSG00000014303	Glis2	16	GLIS family zinc finger 2 [Source:MGI Symbol;Acc:MGI:1932535]	1568.23	1658.96	1283.42	1296.51	1087.34	1969.16	1823.95	1947.07	1557
ENSMUSG00000014313	Cox6c	15	cytochrome c oxidase subunit VIc [Source:MGI Symbol;Acc:MGI:104614]	3666.34	4553.76	2892.89	2946.35	2254.82	4581.49	4239.86	4845.81	3952.9
ENSMUSG00000014329	Bicc1	10	BicC family RNA binding protein 1 [Source:MGI Symbol;Acc:MGI:1933388]	1954.16	1919.92	1910.01	1903.35	1945.08	1268.58	1249.28	464.653	532.634
ENSMUSG00000014349	Ube2z	11	ubiquitin-conjugating enzyme E2Z [Source:MGI Symbol;Acc:MGI:1343160]	3437.64	3508.98	4401.24	3683.93	3779.7	4758.99	5557.37	5905.26	6567.56
ENSMUSG00000014351	Gip	11	gastric inhibitory polypeptide [Source:MGI Symbol;Acc:MGI:107504]	0	0	1.89016	4.99042	2.16602	1.0441	0.960984	3.05024	1.90226
ENSMUSG00000014353	Tmem87b	2	transmembrane protein 87B [Source:MGI Symbol;Acc:MGI:1919727]	1059.78	1067.14	1367.53	1214.67	1188.06	1641.32	1870.07	1913.52	2124.83
ENSMUSG00000014355	Anapc1	2	anaphase promoting complex subunit 1 [Source:MGI Symbol;Acc:MGI:103097]	6577.16	5819.41	10688.9	9580.61	10922.1	8341.28	11547.2	8624.04	12895.4
ENSMUSG00000014361	Mertk	2	c-mer proto-oncogene tyrosine kinase [Source:MGI Symbol;Acc:MGI:96965]	550.309	939.457	631.313	568.908	646.556	1159.99	1051.32	880.502	836.996
ENSMUSG00000014402	Tsg101	7	tumor susceptibility gene 101 [Source:MGI Symbol;Acc:MGI:106581]	5610.29	5175.4	4822.74	4193.95	4228.07	5737.31	4843.36	5399.94	4404.69
ENSMUSG00000014418	Hps5	7	HPS5, biogenesis of lysosomal organelles complex 2 subunit 2 [Source:MGI Symbol;Acc:MGI:2180307]	1002.6	1142.63	1469.6	1301.5	1311.52	1166.25	1328.08	1095.04	1367.73
ENSMUSG00000014426	Map3k4	17	mitogen-activated protein kinase kinase kinase 4 [Source:MGI Symbol;Acc:MGI:1346875]	2681.1	2814.64	3551.61	3105.04	3124.48	2730.31	3050.16	3127.51	3639.03
ENSMUSG00000014444	Piezo1	8	piezo-type mechanosensitive ion channel component 1 [Source:MGI Symbol;Acc:MGI:3603204]	3508.09	3611.5	4526.93	4867.66	4767.41	4571.05	5642.9	2384.27	3342.28
ENSMUSG00000014453	Blk	14	B lymphoid kinase [Source:MGI Symbol;Acc:MGI:88169]	5.10491	7.45601	6.61556	9.98085	20.5772	6.26457	16.3367	9.15072	8.56018
ENSMUSG00000014470	Rnf166	8	ring finger protein 166 [Source:MGI Symbol;Acc:MGI:1915968]	1392.62	1456.72	1250.34	1118.85	1032.11	1262.31	1215.64	1401.08	1224.11
ENSMUSG00000014496	Ankrd28	14	ankyrin repeat domain 28 [Source:MGI Symbol;Acc:MGI:2145661]	1029.15	1122.13	1482.83	1254.59	1450.15	1069.15	1316.55	1279.07	1542.73
ENSMUSG00000014498	Ankrd52	10	ankyrin repeat domain 52 [Source:MGI Symbol;Acc:MGI:2444029]	876.002	778.221	789.142	722.613	720.201	654.648	645.781	637.5	608.724
ENSMUSG00000014503	Pkd2l2	18	polycystic kidney disease 2-like 2 [Source:MGI Symbol;Acc:MGI:1858231]	503.344	543.357	652.105	588.87	589.157	612.884	689.986	711.722	787.537
ENSMUSG00000014504	Srp19	18	signal recognition particle 19 [Source:MGI Symbol;Acc:MGI:1913634]	2294.14	2288.06	1827.78	1742.66	1725.23	2345.04	2073.8	2076.2	1615.97
ENSMUSG00000014529	Tmbim7	5	transmembrane BAX inhibitor motif containing 7 [Source:MGI Symbol;Acc:MGI:1922305]	0	1.864	1.89016	11.977	11.9131	4.17638	4.80492	0	11.4136
ENSMUSG00000014542	Clec4f	6	C-type lectin domain family 4, member f [Source:MGI Symbol;Acc:MGI:1859834]	0	0.932001	1.89016	3.99234	7.58106	6.26457	1.92197	3.05024	1.90226
ENSMUSG00000014543	Klra17	6	killer cell lectin-like receptor, subfamily A, member 17 [Source:MGI Symbol;Acc:MGI:2180674]	6.12589	1.864	16.0664	33.9349	35.7393	1.0441	6.72689	5.08373	9.51131
ENSMUSG00000014547	Wdfy2	14	WD repeat and FYVE domain containing 2 [Source:MGI Symbol;Acc:MGI:2442811]	201.133	233.932	357.24	344.339	403.962	210.907	277.724	185.048	286.291
ENSMUSG00000014550	Rbsn	6	rabenosyn, RAB effector [Source:MGI Symbol;Acc:MGI:1925537]	1710.14	1889.17	2441.14	1999.16	2143.27	2171.72	2387.08	2170.75	2455.82
ENSMUSG00000014551	Mrps25	6	mitochondrial ribosomal protein S25 [Source:MGI Symbol;Acc:MGI:1928140]	1793.86	1678.53	1617.98	1374.36	1336.43	1590.16	1404	1380.74	1245.03
ENSMUSG00000014554	Dguok	6	deoxyguanosine kinase [Source:MGI Symbol;Acc:MGI:1351602]	947.47	1009.36	894.046	789.485	737.529	903.143	852.393	1016.75	875.992
ENSMUSG00000014592	Camta1	4	calmodulin binding transcription activator 1 [Source:MGI Symbol;Acc:MGI:2140230]	1326.25	1230.24	1295.7	1251.6	1130.66	1047.23	1180.09	1379.72	1174.65
ENSMUSG00000014599	Csf1	3	colony stimulating factor 1 (macrophage) [Source:MGI Symbol;Acc:MGI:1339753]	655.47	454.817	675.732	635.78	667.134	84.5717	105.708	68.122	140.767
ENSMUSG00000014601	Strip1	3	striatin interacting protein 1 [Source:MGI Symbol;Acc:MGI:2443884]	3594.87	3568.63	3604.53	3127	3178.63	2849.34	2764.75	2762.5	2674.58
ENSMUSG00000014602	Kif1a	1	kinesin family member 1A [Source:MGI Symbol;Acc:MGI:108391]	708.561	700.865	959.256	854.36	792.763	211.951	205.651	410.765	476.517
ENSMUSG00000014603	Alx3	3	aristaless-like homeobox 3 [Source:MGI Symbol;Acc:MGI:1277097]	305.273	258.164	177.675	112.784	206.855	9.39686	13.4538	5.08373	0
ENSMUSG00000014606	Slc25a11	11	solute carrier family 25 (mitochondrial carrier oxoglutarate carrier), member 11 [Source:MGI Symbol;Acc:MGI:1915113]	4183.98	4475.47	3717	3365.54	3320.51	3845.4	3270.23	3760.94	3221.48
ENSMUSG00000014609	Chrne	11	cholinergic receptor, nicotinic, epsilon polypeptide [Source:MGI Symbol;Acc:MGI:87894]	1.02098	0.932001	0	4.99042	7.58106	3.13229	0	8.13397	7.60905
ENSMUSG00000014633	Cmc2	8	COX assembly mitochondrial protein 2 [Source:MGI Symbol;Acc:MGI:1913781]	676.91	621.645	506.563	505.031	437.536	744.44	713.05	602.93	514.562
ENSMUSG00000014668	Chfr	5	checkpoint with forkhead and ring finger domains [Source:MGI Symbol;Acc:MGI:2444898]	1123.08	1165.93	1615.14	1357.39	1502.13	1204.89	1546.22	1415.31	1579.83
ENSMUSG00000014686	Ceacam16	7	carcinoembryonic antigen-related cell adhesion molecule 16 [Source:MGI Symbol;Acc:MGI:2685615]	2.04196	0.932001	1.89016	1.99617	1.08301	4.17638	0	2.03349	0
ENSMUSG00000014704	Hoxa2	6	homeobox A2 [Source:MGI Symbol;Acc:MGI:96174]	139.874	88.5401	102.069	111.785	109.384	13.5732	12.4928	17.2847	23.7783
ENSMUSG00000014725	Adam28	14	a disintegrin and metallopeptidase domain 28 [Source:MGI Symbol;Acc:MGI:105988]	3.06294	2.796	33.0778	42.9176	74.7276	5.22048	12.4928	12.201	9.51131
ENSMUSG00000014747	Ankrd53	6	ankyrin repeat domain 53 [Source:MGI Symbol;Acc:MGI:1922555]	2.04196	1.864	1.89016	3.99234	4.33204	9.39686	4.80492	12.201	9.51131
ENSMUSG00000014748	Tex261	6	testis expressed gene 261 [Source:MGI Symbol;Acc:MGI:1096575]	2296.19	2224.69	2005.46	1886.38	1775.05	2343.99	2109.36	2044.68	1779.57
ENSMUSG00000014763	Fam120b	17	family with sequence similarity 120, member B [Source:MGI Symbol;Acc:MGI:1914794]	1591.71	1815.54	2027.2	1750.64	1762.06	1711.27	1663.46	1768.12	1730.11
ENSMUSG00000014767	Tbp	17	TATA box binding protein [Source:MGI Symbol;Acc:MGI:101838]	2408.49	2470.73	2181.24	1832.48	1994.9	3091.57	2881.99	3239.35	2843.88
ENSMUSG00000014769	Psmb1	17	proteasome (prosome, macropain) subunit, beta type 1 [Source:MGI Symbol;Acc:MGI:104884]	6631.27	6624.66	5824.53	5107.2	5080.4	7376.54	6316.55	6471.59	5552.7
ENSMUSG00000014771	Pdcd2	17	programmed cell death 2 [Source:MGI Symbol;Acc:MGI:104643]	898.463	840.665	667.226	615.818	586.991	1144.33	1062.85	1287.2	1143.26
ENSMUSG00000014773	Dll1	17	delta like canonical Notch ligand 1 [Source:MGI Symbol;Acc:MGI:104659]	433.917	348.568	551.927	463.111	412.626	168.099	237.363	205.383	313.873
ENSMUSG00000014776	Nol3	8	nucleolar protein 3 (apoptosis repressor with CARD domain) [Source:MGI Symbol;Acc:MGI:1925938]	596.253	542.425	575.554	508.025	515.512	285.038	256.583	270.454	248.245
ENSMUSG00000014778	Fhod1	8	formin homology 2 domain containing 1 [Source:MGI Symbol;Acc:MGI:2679008]	103.119	105.316	86.9473	92.8219	86.6407	116.939	98.9813	134.21	79.895
ENSMUSG00000014782	Plekhg4	8	pleckstrin homology domain containing, family G (with RhoGef domain) member 4 [Source:MGI Symbol;Acc:MGI:2142544]	33.6924	57.7841	55.7597	42.9176	41.1543	186.893	269.075	322.309	336.7
ENSMUSG00000014786	Slc9a5	8	solute carrier family 9 (sodium/hydrogen exchanger), member 5 [Source:MGI Symbol;Acc:MGI:2685542]	339.987	281.464	314.712	320.385	275.084	214.04	255.622	199.282	180.715
ENSMUSG00000014791	Elmo3	8	engulfment and cell motility 3 [Source:MGI Symbol;Acc:MGI:2679007]	156.21	237.66	130.421	147.717	122.38	87.704	84.5666	179.964	162.643
ENSMUSG00000014813	Stc1	14	stanniocalcin 1 [Source:MGI Symbol;Acc:MGI:109131]	385.931	608.597	418.67	377.276	333.567	2346.08	2064.19	363.995	331.945
ENSMUSG00000014837	4931428F04Rik	8	RIKEN cDNA 4931428F04 gene [Source:MGI Symbol;Acc:MGI:1921606]	1191.48	1193.89	1232.38	1090.91	1073.26	624.369	674.611	562.261	535.487
ENSMUSG00000014846	Tppp3	8	tubulin polymerization-promoting protein family member 3 [Source:MGI Symbol;Acc:MGI:1915221]	159.273	130.48	137.037	112.784	171.115	49.0725	61.503	50.8373	40.8986
ENSMUSG00000014850	Msh3	13	mutS homolog 3 [Source:MGI Symbol;Acc:MGI:109519]	1752	1837.91	2157.62	1875.4	1894.18	2354.44	2601.38	2687.26	2707.87
ENSMUSG00000014852	Adamts13	2	a disintegrin-like and metallopeptidase (reprolysin type) with thrombospondin type 1 motif, 13 [Source:MGI Symbol;Acc:MGI:2685556]	16.3357	34.484	10.3959	15.9694	16.2451	13.5732	6.72689	28.4689	20.9249
ENSMUSG00000014856	Tmem208	8	transmembrane protein 208 [Source:MGI Symbol;Acc:MGI:1913570]	1080.2	1160.34	816.549	804.456	710.454	966.833	933.115	904.904	772.319
ENSMUSG00000014859	E2f4	8	E2F transcription factor 4 [Source:MGI Symbol;Acc:MGI:103012]	3825.62	3495	3424.02	2786.65	2712.94	3167.79	2957.91	2892.64	2415.87
ENSMUSG00000014867	Surf4	2	surfeit gene 4 [Source:MGI Symbol;Acc:MGI:98445]	9632.96	9343.31	10662.4	9025.68	9475.25	12590.7	11887.4	8979.9	8855.03
ENSMUSG00000014873	Surf2	2	surfeit gene 2 [Source:MGI Symbol;Acc:MGI:98444]	1150.65	959.961	1034.86	996.088	972.542	1074.37	1070.54	1084.87	912.135
ENSMUSG00000014905	Dnajb9	12	DnaJ heat shock protein family (Hsp40) member B9 [Source:MGI Symbol;Acc:MGI:1351618]	979.121	1098.83	957.366	785.493	828.502	990.847	830.29	1118.42	1079.53
ENSMUSG00000014907	Naf1	8	nuclear assembly factor 1 ribonucleoprotein [Source:MGI Symbol;Acc:MGI:2682306]	233.805	234.864	200.357	203.609	196.025	300.7	365.174	271.471	248.245
ENSMUSG00000014932	Yes1	5	YES proto-oncogene 1, Src family tyrosine kinase [Source:MGI Symbol;Acc:MGI:99147]	1910.26	2153.85	2456.26	2031.1	2284.07	2013.02	2044.01	1888.1	2175.24
ENSMUSG00000014956	Ppp1cb	5	protein phosphatase 1, catalytic subunit, beta isoform [Source:MGI Symbol;Acc:MGI:104871]	11732.1	10779.5	11812.6	9331.09	10570.2	9154.63	9239.86	8351.55	9441.88
ENSMUSG00000014959	Gorasp2	2	golgi reassembly stacking protein 2 [Source:MGI Symbol;Acc:MGI:2135962]	5585.79	5180.99	5367.11	4577.22	4533.48	6343.92	5550.64	4521.47	4221.12
ENSMUSG00000014980	Tsen15	1	tRNA splicing endonuclease subunit 15 [Source:MGI Symbol;Acc:MGI:1913887]	1344.63	1304.8	1067	981.117	933.554	1474.26	1120.51	1136.72	978.714
ENSMUSG00000015001	Oc90	15	otoconin 90 [Source:MGI Symbol;Acc:MGI:1313269]	3.06294	2.796	16.0664	22.9559	49.8184	10.441	11.5318	4.06698	19.9738
ENSMUSG00000015002	Efr3a	15	EFR3 homolog A [Source:MGI Symbol;Acc:MGI:1923990]	2689.26	2904.12	3325.74	2893.45	2993.44	4142.97	4133.19	3680.62	4495.05
ENSMUSG00000015013	Trappc2l	8	trafficking protein particle complex 2-like [Source:MGI Symbol;Acc:MGI:1916295]	491.092	516.329	393.153	436.163	381.219	469.843	460.311	442.285	348.114
ENSMUSG00000015016	Acsf3	8	acyl-CoA synthetase family member 3 [Source:MGI Symbol;Acc:MGI:2182591]	433.917	466.001	375.197	429.176	385.551	428.079	484.336	492.105	427.058
ENSMUSG00000015023	Ddx19a	8	DEAD (Asp-Glu-Ala-Asp) box polypeptide 19a [Source:MGI Symbol;Acc:MGI:99526]	1830.62	1651.51	1773.91	1364.38	1482.64	1723.8	1614.45	1503.77	1524.66
ENSMUSG00000015027	Galns	8	galactosamine (N-acetyl)-6-sulfate sulfatase [Source:MGI Symbol;Acc:MGI:1355303]	287.917	331.792	269.348	246.527	270.752	293.391	251.778	249.103	270.121
ENSMUSG00000015053	Gata2	6	GATA binding protein 2 [Source:MGI Symbol;Acc:MGI:95662]	4053.29	7120.49	4688.54	3978.37	3807.86	495.945	660.196	3216.98	3259.53
ENSMUSG00000015083	C8g	2	complement component 8, gamma polypeptide [Source:MGI Symbol;Acc:MGI:88237]	125.581	180.808	129.476	150.711	133.21	127.38	118.201	166.746	170.252
ENSMUSG00000015085	Entpd2	2	ectonucleoside triphosphate diphosphohydrolase 2 [Source:MGI Symbol;Acc:MGI:1096863]	13.2728	16.776	20.7918	17.9655	6.49805	55.3371	93.2154	290.789	317.678
ENSMUSG00000015087	Rabl6	2	RAB, member RAS oncogene family-like 6 [Source:MGI Symbol;Acc:MGI:2442633]	2889.38	2891.07	2752.07	2278.63	2156.27	2531.93	2372.67	2714.71	2463.43
ENSMUSG00000015090	Ptgds	2	prostaglandin D2 synthase (brain) [Source:MGI Symbol;Acc:MGI:99261]	2.04196	18.64	4.7254	2.99425	8.66407	4579.4	4284.07	24.4019	72.286
ENSMUSG00000015092	Edf1	2	endothelial differentiation-related factor 1 [Source:MGI Symbol;Acc:MGI:1891227]	3333.5	2992.66	2337.18	2264.65	1981.91	2952.7	3015.57	2966.87	2417.78
ENSMUSG00000015093	Clic3	2	chloride intracellular channel 3 [Source:MGI Symbol;Acc:MGI:1916704]	7.14687	17.708	18.9016	13.9732	14.0791	10.441	11.5318	6.10048	11.4136
ENSMUSG00000015094	Npdc1	2	neural proliferation, differentiation and control 1 [Source:MGI Symbol;Acc:MGI:1099802]	566.644	541.493	421.506	560.924	450.532	296.523	289.256	651.734	536.438
ENSMUSG00000015095	Fbxw5	2	F-box and WD-40 domain protein 5 [Source:MGI Symbol;Acc:MGI:1354731]	2396.24	2352.37	2426.97	2156.86	2047.97	2051.65	2178.55	2233.79	1971.7
ENSMUSG00000015112	Slc25a13	6	solute carrier family 25 (mitochondrial carrier, adenine nucleotide translocator), member 13 [Source:MGI Symbol;Acc:MGI:1354721]	2575.94	2239.6	2270.08	1930.3	1987.32	2345.04	2143.95	2938.4	2327.42
ENSMUSG00000015120	Ube2i	17	ubiquitin-conjugating enzyme E2I [Source:MGI Symbol;Acc:MGI:107365]	8247.48	8048.76	7332.87	6485.55	6742.81	8246.27	7694.6	8530.5	7501.57
ENSMUSG00000015126	Tsr3	17	TSR3 20S rRNA accumulation [Source:MGI Symbol;Acc:MGI:1915577]	994.436	898.449	852.462	776.51	771.102	1072.29	1112.82	1195.69	1099.51
ENSMUSG00000015127	Unkl	17	unkempt family like zinc finger [Source:MGI Symbol;Acc:MGI:1921404]	345.092	440.837	468.76	479.081	476.524	483.416	631.366	551.076	637.258
ENSMUSG00000015133	Lrrk1	7	leucine-rich repeat kinase 1 [Source:MGI Symbol;Acc:MGI:2142227]	1047.53	1283.37	1431.8	1322.46	1408.99	624.369	784.163	956.758	1157.53
ENSMUSG00000015134	Aldh1a3	7	aldehyde dehydrogenase family 1, subfamily A3 [Source:MGI Symbol;Acc:MGI:1861722]	180.714	315.948	182.4	174.665	145.123	141.997	188.353	197.249	334.798
ENSMUSG00000015143	Actn1	12	actinin, alpha 1 [Source:MGI Symbol;Acc:MGI:2137706]	2909.8	2585.37	2904.23	2737.75	2589.47	2355.48	2640.78	1936.9	1922.24
ENSMUSG00000015149	Sirt2	7	sirtuin 2 [Source:MGI Symbol;Acc:MGI:1927664]	1683.6	1824.86	1448.81	1376.36	1351.6	1456.51	1322.31	1473.27	1353.46
ENSMUSG00000015165	Hnrnpl	7	heterogeneous nuclear ribonucleoprotein L [Source:MGI Symbol;Acc:MGI:104816]	19438.5	17256.9	14473.9	13812.5	14408.4	15137.3	14243.7	14057.5	12879.3
ENSMUSG00000015176	Nolc1	19	nucleolar and coiled-body phosphoprotein 1 [Source:MGI Symbol;Acc:MGI:1918019]	5861.45	5020.69	4946.55	4298.75	4272.47	7049.73	6800.88	8570.15	7295.18
ENSMUSG00000015189	Casd1	6	CAS1 domain containing 1 [Source:MGI Symbol;Acc:MGI:2384865]	4633.21	3887.38	5376.56	4315.72	4926.61	2497.48	2424.56	2176.85	2363.56
ENSMUSG00000015202	Cnksr3	10	Cnksr family member 3 [Source:MGI Symbol;Acc:MGI:2674130]	712.645	803.385	764.57	762.537	773.268	642.119	599.654	488.038	524.073
ENSMUSG00000015214	Mtmr1	X	myotubularin related protein 1 [Source:MGI Symbol;Acc:MGI:1858271]	529.889	553.609	724.876	596.855	674.715	671.353	688.064	609.031	851.262
ENSMUSG00000015217	Hmgb3	X	high mobility group box 3 [Source:MGI Symbol;Acc:MGI:1098219]	9365.46	8626.6	8047.35	6822.91	7103.46	8773.54	7808.95	8390.19	8070.35
ENSMUSG00000015222	Map2	1	microtubule-associated protein 2 [Source:MGI Symbol;Acc:MGI:97175]	670.785	527.513	855.297	815.435	840.415	619.149	975.399	626.316	739.98
ENSMUSG00000015224	Cyp2j9	4	cytochrome P450, family 2, subfamily j, polypeptide 9 [Source:MGI Symbol;Acc:MGI:1921769]	29.6084	16.776	31.1876	44.9138	64.9805	21.926	56.698	10.1675	51.3611
ENSMUSG00000015242	Nipsnap3a	4	nipsnap homolog 3A [Source:MGI Symbol;Acc:MGI:1920648]	5.10491	1.864	5.67048	8.98276	15.1621	7.30867	4.80492	0	3.80453
ENSMUSG00000015243	Abca1	4	ATP-binding cassette, sub-family A (ABC1), member 1 [Source:MGI Symbol;Acc:MGI:99607]	1113.89	995.377	1946.86	1954.25	1969.99	1144.33	1651.93	1120.45	2058.25
ENSMUSG00000015247	Nipsnap3b	4	nipsnap homolog 3B [Source:MGI Symbol;Acc:MGI:1913786]	1839.81	1917.13	1660.51	1336.44	1436.07	1590.16	1305.98	1373.62	1241.23
ENSMUSG00000015289	Lage3	X	L antigen family, member 3 [Source:MGI Symbol;Acc:MGI:1913442]	1034.25	1061.55	808.043	820.425	673.632	890.614	938.881	1023.86	1017.71
ENSMUSG00000015290	Ubl4a	X	ubiquitin-like 4A [Source:MGI Symbol;Acc:MGI:95049]	2100.16	2158.51	1974.27	1671.79	1680.83	2220.79	2081.49	2172.79	1790.03
ENSMUSG00000015291	Gdi1	X	guanosine diphosphate (GDP) dissociation inhibitor 1 [Source:MGI Symbol;Acc:MGI:99846]	5856.35	5491.35	6777.17	6013.46	5841.75	5910.63	6105.13	5439.59	4963.95
ENSMUSG00000015305	Sash1	10	SAM and SH3 domain containing 1 [Source:MGI Symbol;Acc:MGI:1917347]	139.874	177.08	104.904	137.736	115.882	183.761	176.821	235.885	236.832
ENSMUSG00000015312	Gadd45b	10	growth arrest and DNA-damage-inducible 45 beta [Source:MGI Symbol;Acc:MGI:107776]	213.385	193.856	199.412	276.469	189.527	281.906	277.724	614.115	479.37
ENSMUSG00000015314	Slamf6	1	SLAM family member 6 [Source:MGI Symbol;Acc:MGI:1353620]	11.2308	20.504	29.2975	79.8468	86.6407	19.8378	14.4148	10.1675	38.9964
ENSMUSG00000015316	Slamf1	1	signaling lymphocytic activation molecule family member 1 [Source:MGI Symbol;Acc:MGI:1351314]	17.3567	16.776	29.2975	21.9579	28.1582	18.7937	24.9856	14.2344	13.3158
ENSMUSG00000015335	Zdhhc12	2	zinc finger, DHHC domain containing 12 [Source:MGI Symbol;Acc:MGI:1913470]	779.009	785.677	603.906	629.791	572.912	807.086	747.645	1102.15	929.255
ENSMUSG00000015337	Endog	2	endonuclease G [Source:MGI Symbol;Acc:MGI:1261433]	1166.98	1254.47	1044.31	920.234	869.656	1670.55	1548.14	1758.97	1447.62
ENSMUSG00000015340	Cybb	X	cytochrome b-245, beta polypeptide [Source:MGI Symbol;Acc:MGI:88574]	57.1749	72.6961	102.069	150.711	118.048	24.0142	39.4003	31.5191	79.895
ENSMUSG00000015341	Golga7	8	golgi autoantigen, golgin subfamily a, 7 [Source:MGI Symbol;Acc:MGI:1931029]	7231.61	7265.88	7213.79	6009.47	6325.86	7443.36	6888.33	6542.76	5937.91
ENSMUSG00000015342	Xk	X	X-linked Kx blood group [Source:MGI Symbol;Acc:MGI:103569]	170.504	297.308	436.627	308.408	297.827	310.096	345.954	311.124	374.746
ENSMUSG00000015354	Pcolce2	9	procollagen C-endopeptidase enhancer 2 [Source:MGI Symbol;Acc:MGI:1923727]	56.154	56.8521	52.9245	68.8678	89.8898	91.8804	100.903	211.483	170.252
ENSMUSG00000015355	Cd48	1	CD48 antigen [Source:MGI Symbol;Acc:MGI:88339]	6.12589	3.728	11.341	6.98659	5.41505	5.22048	3.84394	7.11722	9.51131
ENSMUSG00000015357	Clpx	9	caseinolytic mitochondrial matrix peptidase chaperone subunit [Source:MGI Symbol;Acc:MGI:1346017]	2509.57	2798.8	2584.79	2202.77	2197.43	3390.18	2956.95	3708.07	3238.6
ENSMUSG00000015363	Trabd	15	TraB domain containing [Source:MGI Symbol;Acc:MGI:1915226]	1889.84	1979.57	1664.29	1476.17	1349.43	1481.57	1407.84	1735.59	1526.57
ENSMUSG00000015365	Mov10l1	15	Moloney leukemia virus 10-like 1 [Source:MGI Symbol;Acc:MGI:1891384]	93.9303	123.024	138.927	136.738	112.633	933.421	1026.33	1819.98	1791.93
ENSMUSG00000015377	Dennd6b	15	DENN/MADD domain containing 6B [Source:MGI Symbol;Acc:MGI:1916690]	469.651	534.037	511.288	475.088	427.789	498.034	550.644	758.493	609.675
ENSMUSG00000015396	Cd83	13	CD83 antigen [Source:MGI Symbol;Acc:MGI:1328316]	341.008	462.273	417.725	360.309	310.824	112.762	104.747	317.225	436.569
ENSMUSG00000015401	Tmem27	X	transmembrane protein 27 [Source:MGI Symbol;Acc:MGI:1926234]	106.182	245.116	125.696	117.774	92.0558	13.5732	20.1807	5.08373	6.65792
ENSMUSG00000015405	Ace2	X	angiotensin I converting enzyme (peptidyl-dipeptidase A) 2 [Source:MGI Symbol;Acc:MGI:1917258]	477.819	1797.83	809.933	676.701	516.595	155.57	250.817	214.533	486.979
ENSMUSG00000015437	Gzmb	14	granzyme B [Source:MGI Symbol;Acc:MGI:109267]	1.02098	7.45601	13.2311	7.98468	27.0752	0	0.960984	0	0.951131
ENSMUSG00000015441	Gzmf	14	granzyme F [Source:MGI Symbol;Acc:MGI:109254]	0	0	1.89016	1.99617	2.16602	2.08819	0	2.03349	0
ENSMUSG00000015443	Gzmn	14	granzyme N [Source:MGI Symbol;Acc:MGI:2675494]	1.02098	0.932001	3.78032	3.99234	6.49805	2.08819	0	2.03349	1.90226
ENSMUSG00000015451	C4a	17	complement component 4A (Rodgers blood group) [Source:MGI Symbol;Acc:MGI:98320]	27.5665	27.028	32.1327	18.9636	24.9092	18.7937	16.3367	19.3182	19.0226
ENSMUSG00000015452	Ager	17	advanced glycosylation end product-specific receptor [Source:MGI Symbol;Acc:MGI:893592]	70.4477	48.4641	38.7483	44.9138	31.4073	17.7496	12.4928	29.4856	23.7783
ENSMUSG00000015461	Atf6b	17	activating transcription factor 6 beta [Source:MGI Symbol;Acc:MGI:105121]	4552.55	4980.61	4042.11	3958.4	3623.75	3351.55	3448.01	3225.12	3112.1
ENSMUSG00000015467	Egfl8	17	EGF-like domain 8 [Source:MGI Symbol;Acc:MGI:1932094]	73.5106	48.4641	37.8032	77.8506	53.0674	51.1607	40.3613	44.7368	33.2896
ENSMUSG00000015468	Notch4	17	notch 4 [Source:MGI Symbol;Acc:MGI:107471]	953.596	693.409	968.707	1030.02	990.953	905.231	921.583	643.6	663.89
ENSMUSG00000015474	Ppt2	17	palmitoyl-protein thioesterase 2 [Source:MGI Symbol;Acc:MGI:1860075]	414.518	366.276	311.876	331.364	296.744	269.377	253.7	229.785	205.444
ENSMUSG00000015476	Prrt1	17	proline-rich transmembrane protein 1 [Source:MGI Symbol;Acc:MGI:1932118]	16.3357	6.52401	4.7254	15.9694	15.1621	1.0441	5.7659	1.01675	5.70679
ENSMUSG00000015478	Rnf5	17	ring finger protein 5 [Source:MGI Symbol;Acc:MGI:1860076]	2855.68	2889.2	2296.54	2025.11	2049.05	2381.58	2126.66	2017.22	1773.86
ENSMUSG00000015484	Fam163a	1	family with sequence similarity 163, member A [Source:MGI Symbol;Acc:MGI:3618859]	337.945	204.108	393.153	353.322	355.227	58.4694	81.6836	186.065	163.595
ENSMUSG00000015488	Cacfd1	2	calcium channel flower domain containing 1 [Source:MGI Symbol;Acc:MGI:1924317]	3329.42	3070.94	3256.75	3020.2	2969.61	2289.7	2295.79	2228.71	2125.78
ENSMUSG00000015501	Hivep2	10	human immunodeficiency virus type I enhancer binding protein 2 [Source:MGI Symbol;Acc:MGI:1338076]	273.623	211.564	333.613	322.381	399.63	122.159	166.25	147.428	144.572
ENSMUSG00000015519	2310057J18Rik	10	RIKEN cDNA 2310057J18 gene [Source:MGI Symbol;Acc:MGI:1914969]	2.04196	1.864	4.7254	1.99617	4.33204	2.08819	2.88295	1.01675	4.75566
ENSMUSG00000015522	Arnt	3	aryl hydrocarbon receptor nuclear translocator [Source:MGI Symbol;Acc:MGI:88071]	2686.2	2906.91	3340.86	2999.24	2990.19	2709.43	3106.86	2811.3	3133.03
ENSMUSG00000015533	Itga2	13	integrin alpha 2 [Source:MGI Symbol;Acc:MGI:96600]	101.077	81.0841	182.4	205.605	210.104	72.0426	131.655	55.921	146.474
ENSMUSG00000015536	Mocs2	13	molybdenum cofactor synthesis 2 [Source:MGI Symbol;Acc:MGI:1336894]	1187.4	1198.55	1128.43	968.142	975.791	1048.27	938.881	1001.5	771.367
ENSMUSG00000015542	Nat9	11	N-acetyltransferase 9 (GCN5-related, putative) [Source:MGI Symbol;Acc:MGI:1913426]	314.462	325.268	257.062	263.494	259.922	336.199	311.359	412.799	326.238
ENSMUSG00000015568	Lpl	8	lipoprotein lipase [Source:MGI Symbol;Acc:MGI:96820]	1889.84	2538.77	1859.92	1556.01	1531.37	3107.23	3581.59	1950.12	1830.93
ENSMUSG00000015575	Atp6v0e	17	ATPase, H+ transporting, lysosomal V0 subunit E [Source:MGI Symbol;Acc:MGI:1328318]	1580.48	2014.05	1428.02	1390.33	1296.36	2074.62	1734.58	1259.75	1062.41
ENSMUSG00000015579	Nkx2-5	17	NK2 homeobox 5 [Source:MGI Symbol;Acc:MGI:97350]	5.10491	2.796	53.8696	6.98659	7.58106	10.441	8.64885	5.08373	1.90226
ENSMUSG00000015597	Zfp318	17	zinc finger protein 318 [Source:MGI Symbol;Acc:MGI:1889348]	1094.49	1229.31	1400.61	1339.43	1258.46	1255	1683.64	1605.44	2055.39
ENSMUSG00000015599	Ttbk1	17	tau tubulin kinase 1 [Source:MGI Symbol;Acc:MGI:2147036]	13.2728	22.368	9.4508	23.954	25.9922	10.441	23.0636	12.201	5.70679
ENSMUSG00000015605	Srf	17	serum response factor [Source:MGI Symbol;Acc:MGI:106658]	2108.33	1840.7	1571.67	1420.27	1634.26	1649.67	1563.52	1457	1586.49
ENSMUSG00000015619	Gata3	2	GATA binding protein 3 [Source:MGI Symbol;Acc:MGI:95663]	1140.44	1042.91	1073.61	940.196	890.233	78.3072	83.6056	244.019	260.61
ENSMUSG00000015627	Gata5	2	GATA binding protein 5 [Source:MGI Symbol;Acc:MGI:109497]	823.932	287.056	877.979	668.717	1057.02	77.2631	78.8007	58.9713	120.794
ENSMUSG00000015647	Lama5	2	laminin, alpha 5 [Source:MGI Symbol;Acc:MGI:105382]	1957.22	2017.78	1979	1701.73	1691.66	485.504	574.668	499.222	682.912
ENSMUSG00000015652	Steap1	5	six transmembrane epithelial antigen of the prostate 1 [Source:MGI Symbol;Acc:MGI:1917608]	121.497	143.528	86.9473	98.8104	108.301	157.658	131.655	35.5861	33.2896
ENSMUSG00000015653	Steap2	5	six transmembrane epithelial antigen of prostate 2 [Source:MGI Symbol;Acc:MGI:1921301]	538.057	728.825	662.501	678.697	650.888	302.788	273.88	170.813	175.959
ENSMUSG00000015656	Hspa8	9	heat shock protein 8 [Source:MGI Symbol;Acc:MGI:105384]	38135.7	38585.8	35640.9	28781.8	28529.7	50463.2	43199.1	63386	60851.5
ENSMUSG00000015659	Serac1	17	serine active site containing 1 [Source:MGI Symbol;Acc:MGI:2447813]	250.14	293.58	370.471	345.337	341.148	281.906	363.252	311.124	321.482
ENSMUSG00000015665	Awat1	X	acyl-CoA wax alcohol acyltransferase 1 [Source:MGI Symbol;Acc:MGI:3588200]	2.04196	1.864	5.67048	5.98851	7.58106	0	0	2.03349	3.80453
ENSMUSG00000015668	Pdzd11	X	PDZ domain containing 11 [Source:MGI Symbol;Acc:MGI:1919871]	2036.86	2050.4	1615.14	1549.03	1449.07	1855.36	1579.86	1813.88	1464.74
ENSMUSG00000015671	Psma2	13	proteasome (prosome, macropain) subunit, alpha type 2 [Source:MGI Symbol;Acc:MGI:104885]	6475.06	6332.02	5279.22	4680.02	4319.04	7594.75	6787.43	7529.01	6353.56
ENSMUSG00000015672	Mrpl32	13	mitochondrial ribosomal protein L32 [Source:MGI Symbol;Acc:MGI:2137226]	1394.66	1299.21	1113.3	985.109	948.716	1243.52	1147.41	1190.61	1035.78
ENSMUSG00000015697	Setdb1	3	SET domain, bifurcated 1 [Source:MGI Symbol;Acc:MGI:1934229]	3915.46	4687.03	4952.22	4161.01	4367.78	5173.49	5788.01	5819.86	6634.14
ENSMUSG00000015702	Anxa9	3	annexin A9 [Source:MGI Symbol;Acc:MGI:1923711]	64.3218	75.4921	63.3204	52.8985	58.4825	83.5276	83.6056	141.328	115.087
ENSMUSG00000015709	Arnt2	7	aryl hydrocarbon receptor nuclear translocator 2 [Source:MGI Symbol;Acc:MGI:107188]	1166.98	1064.35	1144.49	988.104	1094.92	241.186	317.125	368.062	439.423
ENSMUSG00000015711	Prune1	3	prune exopolyphosphatase [Source:MGI Symbol;Acc:MGI:1925152]	1267.04	1310.39	1365.64	1096.89	1062.43	1493.06	1462.62	1612.56	1640.7
ENSMUSG00000015714	Cers2	3	ceramide synthase 2 [Source:MGI Symbol;Acc:MGI:1924143]	3510.13	3531.35	3511.92	3353.56	3215.45	3592.73	3424.95	3742.64	3299.47
ENSMUSG00000015721	Nlrp5	7	NLR family, pyrin domain containing 5 [Source:MGI Symbol;Acc:MGI:1345193]	3.06294	2.796	2.83524	12.9751	7.58106	62.6457	59.581	40.6698	49.4588
ENSMUSG00000015733	Capza2	6	capping protein (actin filament) muscle Z-line, alpha 2 [Source:MGI Symbol;Acc:MGI:106222]	8815.15	8483.07	7904.65	6734.08	7129.45	8436.29	7063.23	7136.54	6617.97
ENSMUSG00000015745	Plekho1	3	pleckstrin homology domain containing, family O member 1 [Source:MGI Symbol;Acc:MGI:1914470]	2193.07	1924.58	1812.66	1688.76	1796.71	938.642	1009.99	824.581	787.537
ENSMUSG00000015747	Vps45	3	vacuolar protein sorting 45 [Source:MGI Symbol;Acc:MGI:891965]	905.61	973.009	856.242	807.45	725.616	786.204	702.479	694.438	674.352
ENSMUSG00000015748	Prpf3	3	pre-mRNA processing factor 3 [Source:MGI Symbol;Acc:MGI:1918017]	2309.46	2225.62	2195.42	1975.21	1954.83	2707.34	2582.16	2838.76	2596.59
ENSMUSG00000015749	Anp32e	3	acidic (leucine-rich) nuclear phosphoprotein 32 family, member E [Source:MGI Symbol;Acc:MGI:1913721]	8635.46	7795.26	12799.2	10868.1	12151.4	5946.12	8929.46	6128.95	8147.39
ENSMUSG00000015750	Aph1a	3	aph1 homolog A, gamma secretase subunit [Source:MGI Symbol;Acc:MGI:2385110]	1561.08	1608.63	1025.41	1011.06	1011.53	1002.33	1101.29	739.174	817.973
ENSMUSG00000015755	Tab2	10	TGF-beta activated kinase 1/MAP3K7 binding protein 2 [Source:MGI Symbol;Acc:MGI:1915902]	2545.31	1928.31	2469.49	2008.15	2021.98	1210.11	987.891	1152.99	965.398
ENSMUSG00000015757	Ppil4	10	peptidylprolyl isomerase (cyclophilin)-like 4 [Source:MGI Symbol;Acc:MGI:1914668]	2934.3	2768.04	2830.51	2339.51	2431.36	2999.69	2659.04	3138.7	2952.31
ENSMUSG00000015759	Cnih1	14	cornichon family AMPA receptor auxiliary protein 1 [Source:MGI Symbol;Acc:MGI:1277202]	4062.48	3374.78	3299.27	2956.33	2941.45	3951.9	3089.56	3146.83	2709.77
ENSMUSG00000015766	Eps8	6	epidermal growth factor receptor pathway substrate 8 [Source:MGI Symbol;Acc:MGI:104684]	375.721	438.973	538.696	471.096	570.746	6006.68	5432.44	2086.36	1775.76
ENSMUSG00000015776	Med22	2	mediator complex subunit 22 [Source:MGI Symbol;Acc:MGI:98446]	3553.01	4000.15	4456.05	3707.88	3993.05	2641.56	3403.8	3987.68	3894.88
ENSMUSG00000015787	Abo	2	ABO blood group (transferase A, alpha 1-3-N-acetylgalactosaminyltransferase, transferase B, alpha 1-3-galactosyltransferase) [Source:MGI Symbol;Acc:MGI:2135738]	1.02098	6.52401	5.67048	5.98851	21.6602	5.22048	12.4928	10.1675	11.4136
ENSMUSG00000015790	Surf1	2	surfeit gene 1 [Source:MGI Symbol;Acc:MGI:98443]	738.169	872.353	590.675	603.841	577.244	701.632	572.746	720.873	602.066
ENSMUSG00000015804	Med28	5	mediator complex subunit 28 [Source:MGI Symbol;Acc:MGI:1914249]	3323.29	3326.31	2805	2436.32	2282.98	3495.63	3196.23	3239.35	2685.99
ENSMUSG00000015806	Qdpr	5	quinoid dihydropteridine reductase [Source:MGI Symbol;Acc:MGI:97836]	1949.05	2066.25	1749.34	1565.99	1523.79	2681.24	2454.35	3115.31	2803.94
ENSMUSG00000015812	Gnrh1	14	gonadotropin releasing hormone 1 [Source:MGI Symbol;Acc:MGI:95789]	5.10491	5.59201	4.7254	8.98276	3.24903	5.22048	1.92197	3.05024	3.80453
ENSMUSG00000015829	Tnr	1	tenascin R [Source:MGI Symbol;Acc:MGI:99516]	13.2728	7.45601	40.6384	37.9272	70.3956	11.4851	16.3367	17.2847	19.9738
ENSMUSG00000015837	Sqstm1	11	sequestosome 1 [Source:MGI Symbol;Acc:MGI:107931]	7157.08	8545.52	7516.22	6565.4	6672.42	9357.18	8596	8168.54	7302.79
ENSMUSG00000015839	Nfe2l2	2	nuclear factor, erythroid derived 2, like 2 [Source:MGI Symbol;Acc:MGI:108420]	2199.19	2494.03	2267.25	1863.42	1952.67	3141.68	2487.03	3646.05	3457.36
ENSMUSG00000015843	Rxrg	1	retinoid X receptor gamma [Source:MGI Symbol;Acc:MGI:98216]	83.7204	68.0361	66.1556	64.8755	100.72	44.8961	64.3859	39.6531	36.143
ENSMUSG00000015846	Rxra	2	retinoid X receptor alpha [Source:MGI Symbol;Acc:MGI:98214]	3329.42	3073.74	3489.23	3142.97	3137.48	2342.95	2654.24	2094.5	2477.7
ENSMUSG00000015850	Adamtsl4	3	ADAMTS-like 4 [Source:MGI Symbol;Acc:MGI:2389008]	240.952	335.52	262.732	254.512	241.511	42.8079	48.0492	72.189	80.8462
ENSMUSG00000015852	Fcrls	3	Fc receptor-like S, scavenger receptor [Source:MGI Symbol;Acc:MGI:1933397]	259.329	296.376	348.734	310.404	263.171	70.9985	61.503	47.7871	80.8462
ENSMUSG00000015854	Cd5l	3	CD5 antigen-like [Source:MGI Symbol;Acc:MGI:1334419]	4.08392	9.32001	0.94508	5.98851	11.9131	1.0441	1.92197	3.05024	0.951131
ENSMUSG00000015869	Prpsap1	11	phosphoribosyl pyrophosphate synthetase-associated protein 1 [Source:MGI Symbol;Acc:MGI:1915013]	4029.81	4192.14	3906.96	3259.74	3129.9	7009.01	6093.6	5861.54	4551.16
ENSMUSG00000015879	Fam184b	5	family with sequence similarity 184, member B [Source:MGI Symbol;Acc:MGI:2442958]	79.6365	39.144	50.0892	29.9425	67.1466	242.23	247.934	86.4234	89.4063
ENSMUSG00000015880	Ncapg	5	non-SMC condensin I complex, subunit G [Source:MGI Symbol;Acc:MGI:1930197]	3224.26	3407.4	3324.79	2722.77	2950.12	4871.75	4735.73	4251.02	4235.39
ENSMUSG00000015882	Lcorl	5	ligand dependent nuclear receptor corepressor-like [Source:MGI Symbol;Acc:MGI:2651932]	1626.42	1844.43	1819.28	1705.73	1829.2	1356.28	1360.75	1332.95	1482.81
ENSMUSG00000015889	Lta4h	10	leukotriene A4 hydrolase [Source:MGI Symbol;Acc:MGI:96836]	4850.68	4135.29	4367.21	3758.79	3734.22	3824.52	3111.67	3230.2	3006.53
ENSMUSG00000015890	Amdhd1	10	amidohydrolase domain containing 1 [Source:MGI Symbol;Acc:MGI:1919011]	4.08392	13.048	7.56064	11.977	18.4112	9.39686	9.60984	4.06698	8.56018
ENSMUSG00000015932	Dstn	2	destrin [Source:MGI Symbol;Acc:MGI:1929270]	10304.8	9096.33	9598.23	8431.82	8416.06	9177.6	7157.41	8202.09	7001.28
ENSMUSG00000015937	H2afy	13	H2A histone family, member Y [Source:MGI Symbol;Acc:MGI:1349392]	12670.4	12427.3	11076.3	9596.58	9451.42	10760.4	10159.5	13110.9	11124.4
ENSMUSG00000015942	Gtf2ird2	5	GTF2I repeat domain containing 2 [Source:MGI Symbol;Acc:MGI:2149780]	548.267	600.209	613.357	520.002	529.591	474.019	489.141	480.921	501.246
ENSMUSG00000015943	Bola1	3	bolA-like 1 (E. coli) [Source:MGI Symbol;Acc:MGI:1916418]	483.945	521.921	354.405	341.345	337.899	469.843	479.531	462.62	402.329
ENSMUSG00000015944	Gatsl2	5	GATS protein-like 2 [Source:MGI Symbol;Acc:MGI:1933384]	843.33	997.241	1172.84	955.167	998.534	530.401	593.888	614.115	672.45
ENSMUSG00000015947	Fcgr1	3	Fc receptor, IgG, high affinity I [Source:MGI Symbol;Acc:MGI:95498]	75.5526	82.0161	51.0343	70.864	51.9844	28.1906	15.3757	15.2512	21.876
ENSMUSG00000015950	Ncf1	5	neutrophil cytosolic factor 1 [Source:MGI Symbol;Acc:MGI:97283]	144.979	142.596	126.641	128.753	135.376	51.1607	42.2833	38.6364	60.8724
ENSMUSG00000015957	Wnt11	7	wingless-type MMTV integration site family, member 11 [Source:MGI Symbol;Acc:MGI:101948]	906.631	1468.83	919.563	874.322	820.921	737.132	1027.29	315.191	389.964
ENSMUSG00000015961	Adss	1	adenylosuccinate synthetase, non muscle [Source:MGI Symbol;Acc:MGI:87948]	3742.92	3606.84	3595.08	3078.09	3135.31	4944.84	4565.63	5180.32	4672.91
ENSMUSG00000015962	1700016C15Rik	1	RIKEN cDNA 1700016C15 gene [Source:MGI Symbol;Acc:MGI:1916678]	2.04196	2.796	4.7254	9.98085	11.9131	8.35276	11.5318	8.13397	11.4136
ENSMUSG00000015966	Il17rb	14	interleukin 17 receptor B [Source:MGI Symbol;Acc:MGI:1355292]	12.2518	10.252	24.5721	21.9579	17.3281	63.6898	65.3469	76.256	42.8009
ENSMUSG00000015968	Cacna1d	14	calcium channel, voltage-dependent, L type, alpha 1D subunit [Source:MGI Symbol;Acc:MGI:88293]	96.9932	104.384	86.0023	97.8123	133.21	96.0568	115.318	591.746	741.882
ENSMUSG00000015970	Chdh	14	choline dehydrogenase [Source:MGI Symbol;Acc:MGI:1860776]	45.9441	46.6001	38.7483	44.9138	58.4825	127.38	198.924	195.215	178.813
ENSMUSG00000015971	Actr8	14	ARP8 actin-related protein 8 [Source:MGI Symbol;Acc:MGI:1860775]	1703	1694.38	1683.19	1539.05	1477.22	1961.86	1892.18	1961.3	1706.33
ENSMUSG00000015980	Lrrc27	7	leucine rich repeat containing 27 [Source:MGI Symbol;Acc:MGI:1923862]	133.749	130.48	156.883	132.745	121.297	97.1009	75.9177	92.5239	116.989
ENSMUSG00000015981	Stk32c	7	serine/threonine kinase 32C [Source:MGI Symbol;Acc:MGI:2385336]	30.6294	31.688	16.0664	18.9636	51.9844	16.7055	24.0246	16.2679	9.51131
ENSMUSG00000015994	Fnta	8	farnesyltransferase, CAAX box, alpha [Source:MGI Symbol;Acc:MGI:104683]	3813.36	3741.05	3587.52	3030.18	3083.33	3902.83	3347.11	3979.54	3509.67
ENSMUSG00000016018	Skiv2l2	13	superkiller viralicidic activity 2-like 2 (S. cerevisiae) [Source:MGI Symbol;Acc:MGI:1919448]	4312.62	4849.2	4865.27	4127.08	4314.71	6930.71	6643.28	7629.66	7321.81
ENSMUSG00000016024	Lbp	2	lipopolysaccharide binding protein [Source:MGI Symbol;Acc:MGI:1098776]	715.708	912.429	744.723	741.577	621.647	163.923	168.172	199.282	219.711
ENSMUSG00000016028	Celsr1	15	cadherin, EGF LAG seven-pass G-type receptor 1 [Source:MGI Symbol;Acc:MGI:1100883]	1221.09	1556.44	1600.97	1470.18	1204.31	556.503	436.287	462.62	847.458
ENSMUSG00000016087	Fli1	9	Friend leukemia integration 1 [Source:MGI Symbol;Acc:MGI:95554]	2254.33	2224.69	2291.82	1923.31	2432.44	910.451	828.368	551.076	843.653
ENSMUSG00000016128	Stard13	5	StAR-related lipid transfer (START) domain containing 13 [Source:MGI Symbol;Acc:MGI:2385331]	318.546	326.2	312.821	406.22	436.453	154.526	189.314	111.842	186.422
ENSMUSG00000016150	Tenm1	X	teneurin transmembrane protein 1 [Source:MGI Symbol;Acc:MGI:1345185]	18.3777	25.164	31.1876	56.8908	53.0674	14.6173	12.4928	33.5526	33.2896
ENSMUSG00000016179	Camk1g	1	calcium/calmodulin-dependent protein kinase I gamma [Source:MGI Symbol;Acc:MGI:2388073]	860.687	971.145	847.737	722.613	705.039	537.709	462.233	511.423	433.716
ENSMUSG00000016181	Diexf	1	digestive organ expansion factor homolog (zebrafish) [Source:MGI Symbol;Acc:MGI:2138080]	407.371	349.5	246.666	249.521	222.017	340.375	321.93	394.498	305.313
ENSMUSG00000016194	Hsd11b1	1	hydroxysteroid 11-beta dehydrogenase 1 [Source:MGI Symbol;Acc:MGI:103562]	8.16785	19.572	15.1213	10.9789	33.5733	20.8819	24.9856	11.1842	12.3647
ENSMUSG00000016200	Syt14	1	synaptotagmin XIV [Source:MGI Symbol;Acc:MGI:2444490]	348.155	260.96	350.625	345.337	346.563	132.6	170.094	205.383	180.715
ENSMUSG00000016206	H2-M3	17	histocompatibility 2, M region locus 3 [Source:MGI Symbol;Acc:MGI:95915]	40.8392	30.756	30.2426	29.9425	23.8262	26.1024	18.2587	16.2679	9.51131
ENSMUSG00000016239	Lonrf3	X	LON peptidase N-terminal domain and ring finger 3 [Source:MGI Symbol;Acc:MGI:1921615]	11.2308	9.32001	29.2975	48.9061	34.6563	25.0583	33.6344	25.4187	21.876
ENSMUSG00000016252	Atp5e	2	ATP synthase, H+ transporting, mitochondrial F1 complex, epsilon subunit [Source:MGI Symbol;Acc:MGI:1855697]	2099.14	1976.77	1351.46	1411.29	1116.58	2181.12	1950.8	1606.46	1397.21
ENSMUSG00000016253	Nelfcd	2	negative elongation factor complex member C/D, Th1l [Source:MGI Symbol;Acc:MGI:1926424]	4939.51	4449.37	4747.14	4020.28	4049.37	4701.56	4740.53	5246.41	4729.98
ENSMUSG00000016255	Tubb1	2	tubulin, beta 1 class VI [Source:MGI Symbol;Acc:MGI:107814]	102.098	98.7921	159.718	70.864	87.7237	73.0867	73.9957	110.825	142.67
ENSMUSG00000016256	Ctsz	2	cathepsin Z [Source:MGI Symbol;Acc:MGI:1891190]	2759.71	2874.29	2453.43	2369.45	2090.21	2658.27	2391.89	2814.35	2217.09
ENSMUSG00000016257	Prelid3b	2	PRELI domain containing 3B [Source:MGI Symbol;Acc:MGI:1913640]	2983.31	2442.77	2337.18	2081.01	1897.43	3215.81	2894.48	2707.6	2201.87
ENSMUSG00000016262	Sertad4	1	SERTA domain containing 4 [Source:MGI Symbol;Acc:MGI:2443496]	1214.97	1118.4	1240.89	1166.76	1062.43	1449.2	1400.15	784.928	929.255
ENSMUSG00000016283	H2-M2	17	histocompatibility 2, M region locus 2 [Source:MGI Symbol;Acc:MGI:95914]	0	1.864	0.94508	2.99425	5.41505	1.0441	2.88295	4.06698	2.85339
ENSMUSG00000016308	Ube2a	X	ubiquitin-conjugating enzyme E2A [Source:MGI Symbol;Acc:MGI:102959]	2054.21	2101.66	1905.28	1595.94	1600.69	2159.19	1989.24	2855.02	2404.46
ENSMUSG00000016319	Slc25a5	X	solute carrier family 25 (mitochondrial carrier, adenine nucleotide translocator), member 5 [Source:MGI Symbol;Acc:MGI:1353496]	7677.78	7214.62	7985.92	6256.99	6469.9	9720.53	8497.98	8801.97	7524.4
ENSMUSG00000016327	Atp1b4	X	ATPase, (Na+)/K+ transporting, beta 4 polypeptide [Source:MGI Symbol;Acc:MGI:1915071]	0	1.864	1.89016	12.9751	6.49805	4.17638	1.92197	3.05024	3.80453
ENSMUSG00000016344	Ppdpf	2	pancreatic progenitor cell differentiation and proliferation factor [Source:MGI Symbol;Acc:MGI:1913746]	4542.34	4264.84	3101.75	3015.21	2798.5	2993.42	2978.09	3304.43	2674.58
ENSMUSG00000016346	Kcnq2	2	potassium voltage-gated channel, subfamily Q, member 2 [Source:MGI Symbol;Acc:MGI:1309503]	36.7553	19.572	26.4622	40.9215	73.6446	44.8961	23.0636	59.988	51.3611
ENSMUSG00000016349	Eef1a2	2	eukaryotic translation elongation factor 1 alpha 2 [Source:MGI Symbol;Acc:MGI:1096317]	2.04196	2.796	1.89016	12.9751	7.58106	3.13229	3.84394	4.06698	7.60905
ENSMUSG00000016356	Col20a1	2	collagen, type XX, alpha 1 [Source:MGI Symbol;Acc:MGI:1920618]	38.7973	43.8041	40.6384	61.8812	54.1505	57.4253	37.4784	24.4019	11.4136
ENSMUSG00000016382	Pls3	X	plastin 3 (T-isoform) [Source:MGI Symbol;Acc:MGI:104807]	11032.7	13248.4	13036.4	11042.8	11347.8	7584.31	6650.01	11580.7	10243.7
ENSMUSG00000016386	Mpped2	2	metallophosphoesterase domain containing 2 [Source:MGI Symbol;Acc:MGI:1924265]	1598.86	988.853	1226.71	1168.76	984.455	534.577	528.541	758.493	604.919
ENSMUSG00000016409	Nkap	X	NFKB activating protein [Source:MGI Symbol;Acc:MGI:1914300]	1023.02	1013.09	1005.56	973.132	1016.95	1218.46	1102.25	1487.5	1330.63
ENSMUSG00000016427	Ndufa1	X	NADH dehydrogenase (ubiquinone) 1 alpha subcomplex, 1 [Source:MGI Symbol;Acc:MGI:1929511]	656.491	629.101	528.3	544.954	407.211	638.987	522.775	560.227	428.009
ENSMUSG00000016458	Wt1	2	Wilms tumor 1 homolog [Source:MGI Symbol;Acc:MGI:98968]	4631.17	7477.44	4739.58	4069.19	4120.85	4564.79	3966.94	7795.39	6273.66
ENSMUSG00000016477	E2f3	13	E2F transcription factor 3 [Source:MGI Symbol;Acc:MGI:1096340]	2008.27	1499.59	1566	1473.17	1742.56	1068.11	1133.96	943.54	1161.33
ENSMUSG00000016481	Cr1l	1	complement component (3b/4b) receptor 1-like [Source:MGI Symbol;Acc:MGI:88513]	1451.84	1467.9	1338.23	1297.51	1124.16	1471.13	1296.37	1393.96	1286.88
ENSMUSG00000016487	Ppfibp1	6	PTPRF interacting protein, binding protein 1 (liprin beta 1) [Source:MGI Symbol;Acc:MGI:1914783]	4021.64	4515.55	5524.94	4815.76	5402.05	4974.07	5671.73	2885.53	3669.46
ENSMUSG00000016493	Cd46	1	CD46 antigen, complement regulatory protein [Source:MGI Symbol;Acc:MGI:1203290]	42.8812	41.94	54.8146	60.8832	42.2374	33.4111	24.9856	35.5861	22.8272
ENSMUSG00000016494	Cd34	1	CD34 antigen [Source:MGI Symbol;Acc:MGI:88329]	2895.5	2561.14	3149.95	3507.27	3167.8	2863.95	2582.16	2042.64	2301.74
ENSMUSG00000016495	Plgrkt	19	plasminogen receptor, C-terminal lysine transmembrane protein [Source:MGI Symbol;Acc:MGI:1915009]	703.456	679.429	550.982	551.941	513.346	594.09	538.151	644.617	512.66
ENSMUSG00000016496	Cd274	19	CD274 antigen [Source:MGI Symbol;Acc:MGI:1926446]	32.6714	27.96	34.968	20.9598	20.5772	26.1024	49.9712	35.5861	40.8986
ENSMUSG00000016498	Pdcd1lg2	19	programmed cell death 1 ligand 2 [Source:MGI Symbol;Acc:MGI:1930125]	2.04196	1.864	1.89016	10.9789	4.33204	1.0441	0	3.05024	2.85339
ENSMUSG00000016503	Gtf3a	5	general transcription factor III A [Source:MGI Symbol;Acc:MGI:1913846]	2662.72	2729.83	2353.25	2080.01	1856.28	2483.9	2480.3	2794.02	2438.7
ENSMUSG00000016510	Mtif3	5	mitochondrial translational initiation factor 3 [Source:MGI Symbol;Acc:MGI:1923616]	2597.38	2813.71	2322.06	2005.15	1911.51	2454.67	2503.36	2942.46	2509.08
ENSMUSG00000016520	Lnx2	5	ligand of numb-protein X 2 [Source:MGI Symbol;Acc:MGI:2155959]	1297.67	1136.11	1404.39	1296.51	1288.78	1309.3	1276.19	1349.22	1563.66
ENSMUSG00000016524	Il19	1	interleukin 19 [Source:MGI Symbol;Acc:MGI:1890472]	10.2098	2.796	4.7254	1.99617	2.16602	3.13229	1.92197	3.05024	0.951131
ENSMUSG00000016526	Dyrk3	1	dual-specificity tyrosine-(Y)-phosphorylation regulated kinase 3 [Source:MGI Symbol;Acc:MGI:1330300]	254.224	264.688	263.677	200.615	207.938	613.928	699.596	668.002	445.129
ENSMUSG00000016528	Mapkapk2	1	MAP kinase-activated protein kinase 2 [Source:MGI Symbol;Acc:MGI:109298]	6866.1	7107.44	7464.24	6349.81	6479.64	7480.95	8365.36	5045.09	5926.5
ENSMUSG00000016529	Il10	1	interleukin 10 [Source:MGI Symbol;Acc:MGI:96537]	1.02098	2.796	3.78032	2.99425	14.0791	7.30867	6.72689	4.06698	2.85339
ENSMUSG00000016534	Lamp2	X	lysosomal-associated membrane protein 2 [Source:MGI Symbol;Acc:MGI:96748]	5482.67	7219.28	6450.17	5506.43	5842.83	10240.5	8982.32	8943.3	9018.63
ENSMUSG00000016541	Atxn10	15	ataxin 10 [Source:MGI Symbol;Acc:MGI:1859293]	10198.6	9548.35	9162.55	7902.83	7713.19	10029.6	9115.89	11284.9	9830.89
ENSMUSG00000016552	Foxred2	15	FAD-dependent oxidoreductase domain containing 2 [Source:MGI Symbol;Acc:MGI:106315]	472.714	446.429	495.222	431.173	563.165	231.789	239.285	287.739	313.873
ENSMUSG00000016554	Eif3d	15	eukaryotic translation initiation factor 3, subunit D [Source:MGI Symbol;Acc:MGI:1933181]	7233.65	7075.75	6074.03	5469.5	5134.55	8550.1	7970.4	8311.9	6983.21
ENSMUSG00000016559	H3f3b	11	H3 histone, family 3B [Source:MGI Symbol;Acc:MGI:1101768]	46675.2	45044.5	42983.2	36669.6	38599.5	53680.1	46174.3	41536.1	34767.7
ENSMUSG00000016619	Nup50	15	nucleoporin 50 [Source:MGI Symbol;Acc:MGI:1351502]	4455.56	3741.98	5292.45	4184.97	4668.85	4121.05	4172.59	3516.93	3731.29
ENSMUSG00000016624	Phf21b	15	PHD finger protein 21B [Source:MGI Symbol;Acc:MGI:2443812]	139.874	91.3361	71.8261	141.728	147.289	26.1024	26.9075	37.6196	21.876
ENSMUSG00000016626	Nlrp14	7	NLR family, pyrin domain containing 14 [Source:MGI Symbol;Acc:MGI:1924108]	9.18883	11.184	17.9565	25.9502	25.9922	154.526	54.7761	215.55	117.94
ENSMUSG00000016637	Ift27	15	intraflagellar transport 27 [Source:MGI Symbol;Acc:MGI:1914292]	1307.88	1268.45	988.554	978.123	816.589	863.467	804.343	881.519	691.472
ENSMUSG00000016664	Pacsin2	15	protein kinase C and casein kinase substrate in neurons 2 [Source:MGI Symbol;Acc:MGI:1345153]	3413.14	3972.19	4625.22	3905.5	3956.23	6214.46	6460.69	9451.67	9292.55
ENSMUSG00000016756	Cmah	13	cytidine monophospho-N-acetylneuraminic acid hydroxylase [Source:MGI Symbol;Acc:MGI:103227]	40.8392	43.8041	37.8032	59.8851	58.4825	22.9701	67.2689	19.3182	43.752
ENSMUSG00000016757	Ttll12	15	tubulin tyrosine ligase-like family, member 12 [Source:MGI Symbol;Acc:MGI:3039573]	2799.53	2725.17	2381.6	2127.92	1989.49	3268.02	3010.76	4660.76	4139.32
ENSMUSG00000016758	Bik	15	BCL2-interacting killer [Source:MGI Symbol;Acc:MGI:1206591]	91.8883	89.4721	61.4302	68.8678	80.1427	131.556	116.279	192.165	144.572
ENSMUSG00000016763	Scube1	15	signal peptide, CUB domain, EGF-like 1 [Source:MGI Symbol;Acc:MGI:1890616]	2513.66	3193.97	2750.18	2566.08	2394.53	3213.73	2780.13	2016.21	2010.69
ENSMUSG00000016831	Tox4	14	TOX high mobility group box family member 4 [Source:MGI Symbol;Acc:MGI:1915389]	3199.75	3325.38	4137.56	3539.21	3660.57	3829.74	3823.75	3545.39	3522.99
ENSMUSG00000016833	Mrps18c	5	mitochondrial ribosomal protein S18C [Source:MGI Symbol;Acc:MGI:1915985]	572.77	486.505	420.561	419.196	328.152	587.826	536.229	505.323	394.719
ENSMUSG00000016918	Sulf1	1	sulfatase 1 [Source:MGI Symbol;Acc:MGI:2138563]	8157.64	12616.5	11315.4	10123.6	9726.5	2883.79	3469.15	12789.7	17498.9
ENSMUSG00000016921	Srsf6	2	serine/arginine-rich splicing factor 6 [Source:MGI Symbol;Acc:MGI:1915246]	13727.1	11956.6	11995.9	10033.7	11176.7	17265.2	15256.6	14359.5	10901.9
ENSMUSG00000016933	Plcg1	2	phospholipase C, gamma 1 [Source:MGI Symbol;Acc:MGI:97615]	6456.68	6794.29	8514.22	7626.36	7812.83	7592.66	8694.98	7375.48	8323.35
ENSMUSG00000016940	Kctd2	11	potassium channel tetramerisation domain containing 2 [Source:MGI Symbol;Acc:MGI:1917632]	966.869	1029.86	1054.71	1032.02	962.795	968.921	964.828	1354.31	1189.87
ENSMUSG00000016942	Tmprss6	15	transmembrane serine protease 6 [Source:MGI Symbol;Acc:MGI:1919003]	18.3777	20.504	31.1876	22.9559	16.2451	19.8378	17.2977	34.5694	18.0715
ENSMUSG00000016946	Kctd5	17	potassium channel tetramerisation domain containing 5 [Source:MGI Symbol;Acc:MGI:1916509]	3993.06	3508.05	3846.48	3248.77	3299.93	3854.8	3796.85	4022.25	3742.7
ENSMUSG00000016982	Pom121l2	13	POM121 membrane glycoprotein-like 2 (rat) [Source:MGI Symbol;Acc:MGI:2684870]	6.12589	5.59201	3.78032	2.99425	4.33204	6.26457	3.84394	2.03349	0.951131
ENSMUSG00000016984	Etaa1	11	Ewing tumor-associated antigen 1 [Source:MGI Symbol;Acc:MGI:1915395]	2037.88	2169.7	1927.02	1585.96	1724.15	2522.54	2570.63	2555.08	2455.82
ENSMUSG00000016995	Matn4	2	matrilin 4 [Source:MGI Symbol;Acc:MGI:1328314]	75.5526	16.776	57.6499	76.8525	81.2257	20.8819	56.698	10.1675	19.0226
ENSMUSG00000016998	Svs4	2	seminal vesicle secretory protein 4 [Source:MGI Symbol;Acc:MGI:98450]	1.02098	0	0	1.99617	2.16602	2.08819	0.960984	1.01675	0
ENSMUSG00000017000	Svs6	2	seminal vesicle secretory protein 6 [Source:MGI Symbol;Acc:MGI:106178]	1.02098	1.864	2.83524	0	0	1.0441	1.92197	3.05024	0.951131
ENSMUSG00000017002	Slpi	2	secretory leukocyte peptidase inhibitor [Source:MGI Symbol;Acc:MGI:109297]	2.04196	2.796	4.7254	2.99425	5.41505	0	1.92197	5.08373	1.90226
ENSMUSG00000017003	Svs3a	2	seminal vesicle secretory protein 3A [Source:MGI Symbol;Acc:MGI:1927635]	1.02098	0	0	0	0	1.0441	0.960984	1.01675	0.951131
ENSMUSG00000017004	Svs5	2	seminal vesicle secretory protein 5 [Source:MGI Symbol;Acc:MGI:98453]	1.02098	0	1.89016	0	1.08301	2.08819	1.92197	4.06698	7.60905
ENSMUSG00000017007	Rbpjl	2	recombination signal binding protein for immunoglobulin kappa J region-like [Source:MGI Symbol;Acc:MGI:1196616]	6.12589	4.66001	7.56064	7.98468	10.8301	8.35276	12.4928	6.10048	11.4136
ENSMUSG00000017009	Sdc4	2	syndecan 4 [Source:MGI Symbol;Acc:MGI:1349164]	329.777	470.661	294.865	321.383	256.673	1581.8	1569.29	756.459	843.653
ENSMUSG00000017049	Ccdc70	8	coiled-coil domain containing 70 [Source:MGI Symbol;Acc:MGI:1915179]	4.08392	1.864	0	0	1.08301	0	0.960984	1.01675	4.75566
ENSMUSG00000017057	Il13ra1	X	interleukin 13 receptor, alpha 1 [Source:MGI Symbol;Acc:MGI:105052]	565.623	547.085	547.201	705.646	589.157	663.001	682.298	474.82	572.581
ENSMUSG00000017064	Prl5a1	13	prolactin family 5, subfamily a, member 1 [Source:MGI Symbol;Acc:MGI:106332]	0	4.66001	6.61556	6.98659	4.33204	1.0441	0.960984	1.01675	0
ENSMUSG00000017119	Nbr1	11	neighbor of Brca1 gene 1 [Source:MGI Symbol;Acc:MGI:108498]	5120.22	6097.15	6369.84	5741.98	5589.41	6916.09	7513.93	7226.02	7360.81
ENSMUSG00000017132	Cyth1	11	cytohesin 1 [Source:MGI Symbol;Acc:MGI:1334257]	1433.46	1253.54	1274.91	1170.75	1271.45	1215.33	1123.39	1297.37	1335.39
ENSMUSG00000017144	Rnd3	2	Rho family GTPase 3 [Source:MGI Symbol;Acc:MGI:1921444]	7804.38	8214.66	8216.52	7082.41	7490.09	5783.25	5410.34	1841.33	2413.97
ENSMUSG00000017146	Brca1	11	breast cancer 1, early onset [Source:MGI Symbol;Acc:MGI:104537]	1496.76	1513.57	2329.62	1988.18	2002.48	2362.79	3223.14	2435.11	2984.65
ENSMUSG00000017165	Gast	11	gastrin [Source:MGI Symbol;Acc:MGI:104768]	3.06294	0	0.94508	1.99617	4.33204	1.0441	0.960984	0	0.951131
ENSMUSG00000017167	Cntnap1	11	contactin associated protein-like 1 [Source:MGI Symbol;Acc:MGI:1858201]	175.609	223.68	193.741	218.581	162.451	320.537	374.784	232.835	239.685
ENSMUSG00000017176	Nt5c3b	11	5'-nucleotidase, cytosolic IIIB [Source:MGI Symbol;Acc:MGI:1915356]	3205.88	3358.93	2987.4	2717.78	2802.83	3589.6	3048.24	3177.33	2666.02
ENSMUSG00000017188	Coa3	11	cytochrome C oxidase assembly factor 3 [Source:MGI Symbol;Acc:MGI:1098757]	2048.09	2013.12	1566	1459.2	1453.4	1679.95	1554.87	1587.14	1400.07
ENSMUSG00000017195	Zpbp2	11	zona pellucida binding protein 2 [Source:MGI Symbol;Acc:MGI:1916626]	8.16785	10.252	10.3959	9.98085	15.1621	9.39686	3.84394	10.1675	15.2181
ENSMUSG00000017204	Gsdma	11	gasdermin A [Source:MGI Symbol;Acc:MGI:1889509]	10.2098	9.32001	5.67048	5.98851	19.4942	5.22048	4.80492	5.08373	11.4136
ENSMUSG00000017210	Med24	11	mediator complex subunit 24 [Source:MGI Symbol;Acc:MGI:1344385]	3707.18	3517.37	3604.53	3271.72	3240.36	3590.64	3637.32	3630.8	3653.3
ENSMUSG00000017211	Gsdma2	11	gasdermin A2 [Source:MGI Symbol;Acc:MGI:1921490]	2.04196	6.52401	5.67048	9.98085	22.7432	3.13229	3.84394	6.10048	6.65792
ENSMUSG00000017221	Psmd3	11	proteasome (prosome, macropain) 26S subunit, non-ATPase, 3 [Source:MGI Symbol;Acc:MGI:98858]	8442.49	8076.72	8477.37	7409.78	7192.26	8011.35	8380.74	9216.8	8168.32
ENSMUSG00000017264	Exosc10	4	exosome component 10 [Source:MGI Symbol;Acc:MGI:1355322]	4076.78	4084.03	3691.48	3500.28	3463.46	4895.76	4458.96	4868.18	4239.19
ENSMUSG00000017286	Glod4	11	glyoxalase domain containing 4 [Source:MGI Symbol;Acc:MGI:1914451]	1993.98	2434.39	2105.64	1742.66	1876.85	3209.55	2462.04	2768.6	2613.71
ENSMUSG00000017288	Vps53	11	VPS53 GARP complex subunit [Source:MGI Symbol;Acc:MGI:1915549]	1201.69	1080.19	1155.83	1003.07	1026.69	1253.96	1195.46	1242.46	1132.8
ENSMUSG00000017291	Taok1	11	TAO kinase 1 [Source:MGI Symbol;Acc:MGI:1914490]	2011.33	1536.87	1695.47	1779.58	1606.1	1540.04	1424.18	1381.76	1380.09
ENSMUSG00000017299	Dnttip1	2	deoxynucleotidyltransferase, terminal, interacting protein 1 [Source:MGI Symbol;Acc:MGI:1923483]	1934.76	2034.56	1775.81	1546.03	1558.45	2353.39	2097.83	2171.77	1885.14
ENSMUSG00000017300	Tnnc2	2	troponin C2, fast [Source:MGI Symbol;Acc:MGI:98780]	14.2937	15.844	31.1876	23.954	33.5733	7.30867	12.4928	8.13397	5.70679
ENSMUSG00000017307	Acot8	2	acyl-CoA thioesterase 8 [Source:MGI Symbol;Acc:MGI:2158201]	290.98	315.948	241.94	229.559	219.851	354.993	366.135	387.38	306.264
ENSMUSG00000017309	Cd300lg	11	CD300 molecule like family member G [Source:MGI Symbol;Acc:MGI:1289168]	26.5455	32.62	13.2311	10.9789	20.5772	27.1465	20.1807	28.4689	21.876
ENSMUSG00000017310	Spint4	2	serine protease inhibitor, Kunitz type 4 [Source:MGI Symbol;Acc:MGI:1925489]	3.06294	0	2.83524	0.998085	4.33204	5.22048	2.88295	5.08373	1.90226
ENSMUSG00000017311	Pyy	11	peptide YY [Source:MGI Symbol;Acc:MGI:99924]	6.12589	0.932001	1.89016	0.998085	4.33204	4.17638	0	1.01675	0.951131
ENSMUSG00000017314	Mpp2	11	membrane protein, palmitoylated 2 (MAGUK p55 subfamily member 2) [Source:MGI Symbol;Acc:MGI:1858257]	814.743	773.561	962.091	816.433	841.498	329.934	372.862	316.208	325.287
ENSMUSG00000017316	Ppy	11	pancreatic polypeptide [Source:MGI Symbol;Acc:MGI:97753]	1.02098	0.932001	2.83524	0.998085	0	0	0	2.03349	0
ENSMUSG00000017344	Vtn	11	vitronectin [Source:MGI Symbol;Acc:MGI:98940]	39.8183	10.252	15.1213	11.977	27.0752	7.30867	1.92197	2.03349	3.80453
ENSMUSG00000017376	Nlk	11	nemo like kinase [Source:MGI Symbol;Acc:MGI:1201387]	865.792	826.685	645.49	638.774	599.987	725.646	647.703	1026.91	780.879
ENSMUSG00000017386	Traf4	11	TNF receptor associated factor 4 [Source:MGI Symbol;Acc:MGI:1202880]	3953.24	4157.66	4536.38	4060.21	3877.17	3525.91	4045.74	3352.21	3478.29
ENSMUSG00000017390	Aldoc	11	aldolase C, fructose-bisphosphate [Source:MGI Symbol;Acc:MGI:101863]	193.986	295.444	171.059	182.649	200.357	154.526	111.474	441.268	447.983
ENSMUSG00000017400	Stac2	11	SH3 and cysteine rich domain 2 [Source:MGI Symbol;Acc:MGI:2144518]	419.623	500.485	404.494	357.314	284.831	57.4253	55.7371	163.696	193.08
ENSMUSG00000017404	Rpl19	11	ribosomal protein L19 [Source:MGI Symbol;Acc:MGI:98020]	3553.01	3393.42	2330.57	2424.35	1945.08	3647.03	3800.69	3953.11	3234.8
ENSMUSG00000017405	Nek8	11	NIMA (never in mitosis gene a)-related expressed kinase 8 [Source:MGI Symbol;Acc:MGI:1890646]	555.414	659.857	657.776	620.809	606.485	558.591	750.528	838.816	787.537
ENSMUSG00000017412	Cacnb4	2	calcium channel, voltage-dependent, beta 4 subunit [Source:MGI Symbol;Acc:MGI:103301]	68.4057	69.9001	66.1556	84.8372	75.8106	74.1308	80.7226	80.3229	76.0905
ENSMUSG00000017417	Plxdc1	11	plexin domain containing 1 [Source:MGI Symbol;Acc:MGI:1919574]	173.567	461.341	275.963	217.582	190.61	2624.86	2281.38	2496.11	1754.84
ENSMUSG00000017418	Arl5b	2	ADP-ribosylation factor-like 5B [Source:MGI Symbol;Acc:MGI:1923119]	1679.51	1481.88	2164.23	1885.38	2340.38	1115.09	1367.48	782.895	905.477
ENSMUSG00000017421	Zfp207	11	zinc finger protein 207 [Source:MGI Symbol;Acc:MGI:1340045]	9881.05	9954.7	8756.16	7390.82	7866.98	9965.89	8687.29	9831.94	8888.32
ENSMUSG00000017428	Psmd11	11	proteasome (prosome, macropain) 26S subunit, non-ATPase, 11 [Source:MGI Symbol;Acc:MGI:1916327]	6790.54	6432.67	5870.84	5228.96	5028.41	7713.78	6733.61	7655.08	6093.9
ENSMUSG00000017446	C1qtnf1	11	C1q and tumor necrosis factor related protein 1 [Source:MGI Symbol;Acc:MGI:1919254]	175.609	351.364	250.446	226.565	214.436	833.188	862.963	729.007	725.713
ENSMUSG00000017453	Pipox	11	pipecolic acid oxidase [Source:MGI Symbol;Acc:MGI:1197006]	56.154	65.2401	68.9908	62.8793	64.9805	153.482	173.938	305.024	275.828
ENSMUSG00000017466	Timp2	11	tissue inhibitor of metalloproteinase 2 [Source:MGI Symbol;Acc:MGI:98753]	6522.03	7056.18	7704.29	6846.86	6752.56	5688.23	5557.37	4749.22	5391.01
ENSMUSG00000017478	Zc3h18	8	zinc finger CCCH-type containing 18 [Source:MGI Symbol;Acc:MGI:1923264]	3306.96	3312.33	3877.66	3633.03	3627	3040.41	4030.37	3381.7	3830.21
ENSMUSG00000017485	Top2b	14	topoisomerase (DNA) II beta [Source:MGI Symbol;Acc:MGI:98791]	9868.8	9776.69	14256.5	12249.5	14478.7	6859.71	7654.24	6619.02	9027.19
ENSMUSG00000017491	Rarb	14	retinoic acid receptor, beta [Source:MGI Symbol;Acc:MGI:97857]	1999.08	2318.82	1840.07	1486.15	1649.42	145.129	122.045	202.332	261.561
ENSMUSG00000017493	Igfbp4	11	insulin-like growth factor binding protein 4 [Source:MGI Symbol;Acc:MGI:96439]	22626	27116.6	24871.7	22738.4	21498.8	14573.5	16341.5	17947.6	18013.5
ENSMUSG00000017499	Cdc6	11	cell division cycle 6 [Source:MGI Symbol;Acc:MGI:1345150]	2181.84	1972.11	2251.18	1973.21	2086.96	2619.64	2372.67	2139.23	1879.44
ENSMUSG00000017548	Suz12	11	SUZ12 polycomb repressive complex 2 subunit [Source:MGI Symbol;Acc:MGI:1261758]	2553.47	2559.27	3438.2	2935.37	2981.52	3327.53	4137.04	4914.95	5797.15
ENSMUSG00000017550	Atad5	11	ATPase family, AAA domain containing 5 [Source:MGI Symbol;Acc:MGI:2442925]	1317.07	1283.37	1608.53	1360.39	1628.85	1424.15	1451.09	1210.94	1313.51
ENSMUSG00000017561	Crlf3	11	cytokine receptor-like factor 3 [Source:MGI Symbol;Acc:MGI:1860086]	2158.35	1965.59	2184.08	1806.53	1784.8	2487.04	2401.5	2837.74	2652.71
ENSMUSG00000017588	Krt27	11	keratin 27 [Source:MGI Symbol;Acc:MGI:1339999]	6.12589	4.66001	3.78032	4.99042	7.58106	13.5732	10.5708	12.201	14.267
ENSMUSG00000017607	Tns4	11	tensin 4 [Source:MGI Symbol;Acc:MGI:2144377]	70.4477	117.432	93.5629	96.8142	56.3165	22.9701	16.3367	199.282	192.129
ENSMUSG00000017615	Tnfaip1	11	tumor necrosis factor, alpha-induced protein 1 (endothelial) [Source:MGI Symbol;Acc:MGI:104961]	5209.05	4937.74	4759.42	4010.3	4040.71	4318.38	3722.85	3725.36	3282.35
ENSMUSG00000017631	Abr	11	active BCR-related gene [Source:MGI Symbol;Acc:MGI:107771]	3149.73	3454.93	4189.54	3435.41	3382.24	2361.74	2552.37	2402.57	2958.97
ENSMUSG00000017639	Rab11fip4	11	RAB11 family interacting protein 4 (class II) [Source:MGI Symbol;Acc:MGI:2442920]	775.946	858.373	1060.38	923.228	945.467	551.282	657.313	1351.26	1419.09
ENSMUSG00000017652	Cd40	2	CD40 antigen [Source:MGI Symbol;Acc:MGI:88336]	238.91	186.4	269.348	217.582	280.499	287.126	267.153	83.3732	78.9439
ENSMUSG00000017664	Slc35c2	2	solute carrier family 35, member C2 [Source:MGI Symbol;Acc:MGI:2385166]	1581.5	1555.51	1239	1112.86	1065.68	1506.63	1458.77	1521.05	1448.57
ENSMUSG00000017667	Zfp334	2	zinc finger protein 334 [Source:MGI Symbol;Acc:MGI:2388656]	2825.05	2546.23	3634.78	3158.94	3500.29	1739.46	1792.23	1704.07	2044.93
ENSMUSG00000017670	Elmo2	2	engulfment and cell motility 2 [Source:MGI Symbol;Acc:MGI:2153045]	4196.23	4221.03	4479.68	4063.2	4006.05	4159.68	4167.79	4612.98	4286.75
ENSMUSG00000017677	Wsb1	11	WD repeat and SOCS box-containing 1 [Source:MGI Symbol;Acc:MGI:1926139]	8662	8021.73	9242.88	8853.01	8374.91	6879.55	6221.41	5104.07	4509.31
ENSMUSG00000017679	Ttpal	2	tocopherol (alpha) transfer protein-like [Source:MGI Symbol;Acc:MGI:1923330]	2025.63	1973.98	2605.59	2109.95	2379.37	1610	1641.36	1343.12	1498.98
ENSMUSG00000017686	Rhot1	11	ras homolog family member T1 [Source:MGI Symbol;Acc:MGI:1926078]	2539.18	2987.06	3320.07	2677.86	2957.7	3630.32	3465.31	4198.15	4287.7
ENSMUSG00000017688	Hnf4g	3	hepatocyte nuclear factor 4, gamma [Source:MGI Symbol;Acc:MGI:1353604]	20.4196	17.708	11.341	19.9617	21.6602	1.0441	4.80492	5.08373	4.75566
ENSMUSG00000017692	Rhbdl3	11	rhomboid like 3 [Source:MGI Symbol;Acc:MGI:2179276]	269.539	343.908	288.249	265.49	211.187	249.539	400.73	664.952	606.822
ENSMUSG00000017697	Ada	2	adenosine deaminase [Source:MGI Symbol;Acc:MGI:87916]	240.952	239.524	264.622	196.623	190.61	341.419	248.895	293.84	259.659
ENSMUSG00000017707	Serinc3	2	serine incorporator 3 [Source:MGI Symbol;Acc:MGI:1349457]	8736.53	12213.9	11269.1	9275.2	8662.99	29683.6	23966.9	24398.9	21335.8
ENSMUSG00000017713	Tha1	11	threonine aldolase 1 [Source:MGI Symbol;Acc:MGI:1919026]	67.3847	82.9481	89.7826	89.8276	79.0597	35.4993	41.3223	91.5072	67.5303
ENSMUSG00000017715	Pgs1	11	phosphatidylglycerophosphate synthase 1 [Source:MGI Symbol;Acc:MGI:1921701]	1218.03	1110.01	1391.16	1229.64	1188.06	1298.85	1387.66	1513.94	1277.37
ENSMUSG00000017716	Birc5	11	baculoviral IAP repeat-containing 5 [Source:MGI Symbol;Acc:MGI:1203517]	4560.72	4072.84	3916.41	3191.87	3164.55	4535.55	4109.17	3011.6	2410.17
ENSMUSG00000017718	Afmid	11	arylformamidase [Source:MGI Symbol;Acc:MGI:2448704]	45.9441	47.5321	39.6934	43.9157	37.9053	56.3812	51.8931	63.0383	58.019
ENSMUSG00000017720	Trp53tg5	2	transformation related protein 53 target 5 [Source:MGI Symbol;Acc:MGI:1920853]	10.2098	10.252	13.2311	11.977	10.8301	5.22048	13.4538	6.10048	12.3647
ENSMUSG00000017721	Pigt	2	phosphatidylinositol glycan anchor biosynthesis, class T [Source:MGI Symbol;Acc:MGI:1926178]	1262.95	1138.91	577.444	697.661	649.805	2705.25	1502.98	1703.05	1092.85
ENSMUSG00000017723	Wfdc2	2	WAP four-disulfide core domain 2 [Source:MGI Symbol;Acc:MGI:1914951]	456.379	512.601	319.437	309.406	241.511	63.6898	79.7617	178.947	127.452
ENSMUSG00000017724	Etv4	11	ets variant 4 [Source:MGI Symbol;Acc:MGI:99423]	362.448	318.744	395.043	339.349	304.326	913.584	1238.71	718.84	608.724
ENSMUSG00000017733	Eppin	2	epididymal peptidase inhibitor [Source:MGI Symbol;Acc:MGI:1922776]	0	10.252	0	4.99042	2.16602	3.13229	4.80492	10.1675	6.65792
ENSMUSG00000017734	Dbndd2	2	dysbindin (dystrobrevin binding protein 1) domain containing 2 [Source:MGI Symbol;Acc:MGI:106562]	16.3357	15.844	13.2311	13.9732	19.4942	11.4851	22.1026	16.2679	15.2181
ENSMUSG00000017737	Mmp9	2	matrix metallopeptidase 9 [Source:MGI Symbol;Acc:MGI:97011]	52.07	66.1721	46.3089	59.8851	59.5655	147.217	120.123	127.093	176.91
ENSMUSG00000017740	Slc12a5	2	solute carrier family 12, member 5 [Source:MGI Symbol;Acc:MGI:1862037]	111.287	95.9961	87.8924	97.8123	92.0558	117.983	146.07	99.6411	97.9665
ENSMUSG00000017747	Ghdc	11	GH3 domain containing [Source:MGI Symbol;Acc:MGI:1931556]	263.413	364.412	212.643	228.561	187.361	201.51	187.392	312.141	301.509
ENSMUSG00000017754	Pltp	2	phospholipid transfer protein [Source:MGI Symbol;Acc:MGI:103151]	1521.26	2073.7	1393.99	1358.39	1176.15	4440.54	3974.63	727.99	822.729
ENSMUSG00000017756	Slc12a7	13	solute carrier family 12, member 7 [Source:MGI Symbol;Acc:MGI:1342283]	3280.41	3525.76	4406.91	3807.69	3710.39	3822.43	4154.33	5132.53	5249.29
ENSMUSG00000017760	Ctsa	2	cathepsin A [Source:MGI Symbol;Acc:MGI:97748]	4818.01	5680.55	4836.92	4591.19	4200.99	6504.72	5748.6	5284.03	4861.23
ENSMUSG00000017764	Zswim1	2	zinc finger SWIM-type containing 1 [Source:MGI Symbol;Acc:MGI:1919221]	1002.6	1024.27	1097.24	842.383	816.589	2623.81	2798.38	2883.49	2331.22
ENSMUSG00000017765	Slc12a4	8	solute carrier family 12, member 4 [Source:MGI Symbol;Acc:MGI:1309465]	1864.31	1781.05	2005.46	1734.67	1790.21	2340.86	2372.67	1715.25	1629.29
ENSMUSG00000017767	Spata25	2	spermatogenesis associated 25 [Source:MGI Symbol;Acc:MGI:1922892]	242.993	241.388	234.38	162.688	223.1	620.193	581.395	660.885	515.513
ENSMUSG00000017774	Myo1c	11	myosin IC [Source:MGI Symbol;Acc:MGI:106612]	2987.39	2827.69	3453.32	3229.8	3163.47	3475.79	3351.91	3153.95	3653.3
ENSMUSG00000017776	Crk	11	v-crk avian sarcoma virus CT10 oncogene homolog [Source:MGI Symbol;Acc:MGI:88508]	6230.03	6444.79	7860.23	6377.76	7495.51	5695.54	5941.76	4541.81	5062.87
ENSMUSG00000017778	Cox7c	13	cytochrome c oxidase subunit VIIc [Source:MGI Symbol;Acc:MGI:103226]	3346.78	3440.95	2776.64	2550.11	2251.58	3661.64	3747.84	3493.54	3013.18
ENSMUSG00000017781	Pitpna	11	phosphatidylinositol transfer protein, alpha [Source:MGI Symbol;Acc:MGI:99887]	5523.51	5547.27	4911.58	4281.78	4309.29	4814.32	4296.56	4708.55	4128.86
ENSMUSG00000017801	Mlx	11	MAX-like protein X [Source:MGI Symbol;Acc:MGI:108398]	1222.11	1162.21	1002.73	963.152	1005.03	1051.4	996.54	1095.04	1060.51
ENSMUSG00000017802	Retreg3	11	reticulophagy regulator family member 3 [Source:MGI Symbol;Acc:MGI:1915248]	1173.11	1411.98	1220.1	1218.66	1358.09	1038.88	1277.15	699.521	1264.05
ENSMUSG00000017817	Jph2	2	junctophilin 2 [Source:MGI Symbol;Acc:MGI:1891496]	244.014	143.528	321.327	338.351	415.875	50.1166	65.3469	101.675	115.087
ENSMUSG00000017830	Dhx58	11	DEXH (Asp-Glu-X-His) box polypeptide 58 [Source:MGI Symbol;Acc:MGI:1931560]	30.6294	36.348	31.1876	39.9234	27.0752	28.1906	35.5564	28.4689	20.9249
ENSMUSG00000017831	Rab5a	17	RAB5A, member RAS oncogene family [Source:MGI Symbol;Acc:MGI:105926]	3293.68	3554.65	3422.13	2890.45	3255.53	3486.24	3191.43	3169.2	2892.39
ENSMUSG00000017832	Hspb9	11	heat shock protein, alpha-crystallin-related, B9 [Source:MGI Symbol;Acc:MGI:1922732]	3.06294	8.38801	2.83524	5.98851	5.41505	2.08819	3.84394	4.06698	1.90226
ENSMUSG00000017837	Nkiras2	11	NFKB inhibitor interacting Ras-like protein 2 [Source:MGI Symbol;Acc:MGI:1919216]	2458.52	2679.5	2208.65	1952.25	1881.19	2032.85	1707.67	1839.29	1666.38
ENSMUSG00000017843	Ppp2r5c	12	protein phosphatase 2, regulatory subunit B', gamma [Source:MGI Symbol;Acc:MGI:1349475]	3976.72	3716.82	4501.42	3722.86	4101.36	3994.71	3886.22	3507.77	3423.12
ENSMUSG00000017858	Ift52	2	intraflagellar transport 52 [Source:MGI Symbol;Acc:MGI:2387217]	1947.01	1792.24	1876.93	1627.88	1543.29	1924.27	1792.23	2352.75	2009.74
ENSMUSG00000017861	Mybl2	2	myeloblastosis oncogene-like 2 [Source:MGI Symbol;Acc:MGI:101785]	1740.77	1836.97	1961.99	1697.74	1508.63	3771.27	4253.31	6705.44	5522.27
ENSMUSG00000017868	Sgk2	2	serum/glucocorticoid regulated kinase 2 [Source:MGI Symbol;Acc:MGI:1351318]	31.6504	29.824	44.4188	37.9272	36.8223	11.4851	13.4538	12.201	9.51131
ENSMUSG00000017897	Eya2	2	EYA transcriptional coactivator and phosphatase 2 [Source:MGI Symbol;Acc:MGI:109341]	62.2798	41.94	93.5629	50.9023	85.5577	15.6614	19.2197	5.08373	11.4136
ENSMUSG00000017922	Prl3c1	13	prolactin family 3, subfamily c, member 1 [Source:MGI Symbol;Acc:MGI:1351649]	0	0.932001	1.89016	0	2.16602	2.08819	0	2.03349	0.951131
ENSMUSG00000017929	B4galt5	2	UDP-Gal:betaGlcNAc beta 1,4-galactosyltransferase, polypeptide 5 [Source:MGI Symbol;Acc:MGI:1927169]	1002.6	1531.28	1573.56	1364.38	1218.39	813.35	1303.09	2203.29	2778.25
ENSMUSG00000017943	Gdap1l1	2	ganglioside-induced differentiation-associated protein 1-like 1 [Source:MGI Symbol;Acc:MGI:2385163]	122.518	31.688	64.2654	90.8257	86.6407	14.6173	5.7659	36.6029	28.5339
ENSMUSG00000017950	Hnf4a	2	hepatic nuclear factor 4, alpha [Source:MGI Symbol;Acc:MGI:109128]	202.154	220.884	209.808	214.588	157.036	17.7496	30.7515	5.08373	6.65792
ENSMUSG00000017969	Ptgis	2	prostaglandin I2 (prostacyclin) synthase [Source:MGI Symbol;Acc:MGI:1097156]	927.051	761.445	666.281	729.6	631.394	410.33	397.847	373.146	385.208
ENSMUSG00000017978	Cadps2	6	Ca2+-dependent activator protein for secretion 2 [Source:MGI Symbol;Acc:MGI:2443963]	262.392	368.14	363.856	367.295	381.219	84.5717	128.772	99.6411	136.963
ENSMUSG00000017999	Ddx27	2	DEAD (Asp-Glu-Ala-Asp) box polypeptide 27 [Source:MGI Symbol;Acc:MGI:2385884]	2436.06	2380.33	2440.2	2106.96	2018.73	3778.58	4041.9	4374.04	3637.13
ENSMUSG00000018001	Cyth3	5	cytohesin 3 [Source:MGI Symbol;Acc:MGI:1335107]	3221.2	3614.3	3898.45	3304.66	3517.61	3154.21	3261.58	2944.5	3107.35
ENSMUSG00000018008	Cyth4	15	cytohesin 4 [Source:MGI Symbol;Acc:MGI:2441702]	284.854	336.452	351.57	328.37	333.567	81.4395	98.9813	97.6076	125.549
ENSMUSG00000018012	Rac3	11	Rac family small GTPase 3 [Source:MGI Symbol;Acc:MGI:2180784]	470.672	617.917	496.167	471.096	470.026	225.525	274.841	230.801	277.73
ENSMUSG00000018040	Rrp7a	15	ribosomal RNA processing 7 homolog A (S. cerevisiae) [Source:MGI Symbol;Acc:MGI:1922028]	1898	1726.07	1659.56	1530.06	1583.36	1817.77	1699.02	2105.68	1971.7
ENSMUSG00000018042	Cyb5r3	15	cytochrome b5 reductase 3 [Source:MGI Symbol;Acc:MGI:94893]	6079.94	6025.39	6003.15	5322.78	5084.73	9573.31	8451.85	8496.95	7715.58
ENSMUSG00000018068	Ints2	11	integrator complex subunit 2 [Source:MGI Symbol;Acc:MGI:1917672]	2699.47	2475.39	3402.29	3007.23	3160.22	2785.65	3074.19	2676.08	3394.59
ENSMUSG00000018076	Med13l	5	mediator complex subunit 13-like [Source:MGI Symbol;Acc:MGI:2670178]	1805.09	1726.07	2010.18	1945.27	1966.74	1211.15	1325.2	1762.02	1725.35
ENSMUSG00000018102	Hist1h2bc	13	histone cluster 1, H2bc [Source:MGI Symbol;Acc:MGI:1915274]	237.889	219.952	157.828	147.717	147.289	795.601	581.395	200.299	247.294
ENSMUSG00000018126	Baiap2l2	15	BAI1-associated protein 2-like 2 [Source:MGI Symbol;Acc:MGI:2652819]	83.7204	77.3561	71.8261	83.8391	74.7276	13.5732	14.4148	13.2177	9.51131
ENSMUSG00000018143	Mafk	5	v-maf musculoaponeurotic fibrosarcoma oncogene family, protein K (avian) [Source:MGI Symbol;Acc:MGI:99951]	550.309	446.429	620.917	596.855	541.505	1242.47	1302.13	414.832	494.588
ENSMUSG00000018160	Med1	11	mediator complex subunit 1 [Source:MGI Symbol;Acc:MGI:1100846]	2079.74	1907.81	3026.15	2703.81	3167.8	2053.74	2420.72	2023.32	2634.63
ENSMUSG00000018166	Erbb3	10	erb-b2 receptor tyrosine kinase 3 [Source:MGI Symbol;Acc:MGI:95411]	629.945	607.665	791.977	739.581	722.367	1530.64	2144.92	512.44	571.63
ENSMUSG00000018167	Stard3	11	START domain containing 3 [Source:MGI Symbol;Acc:MGI:1929618]	1400.79	1715.81	1303.27	1280.54	1101.42	1411.62	1378.05	1461.06	1269.76
ENSMUSG00000018168	Ikzf3	11	IKAROS family zinc finger 3 [Source:MGI Symbol;Acc:MGI:1342542]	6.12589	10.252	22.6819	26.9483	35.7393	18.7937	8.64885	7.11722	11.4136
ENSMUSG00000018169	Mfng	15	MFNG O-fucosylpeptide 3-beta-N-acetylglucosaminyltransferase [Source:MGI Symbol;Acc:MGI:1095404]	672.826	534.969	595.4	650.751	597.821	535.621	492.024	379.246	364.283
ENSMUSG00000018171	Vmp1	11	vacuole membrane protein 1 [Source:MGI Symbol;Acc:MGI:1923159]	2980.24	3600.32	2961.88	2585.04	2563.48	3228.34	2927.16	3547.43	3376.52
ENSMUSG00000018189	Uchl5	1	ubiquitin carboxyl-terminal esterase L5 [Source:MGI Symbol;Acc:MGI:1914848]	2273.72	1913.4	1888.27	1552.02	1640.76	2718.82	2229.48	2358.85	1969.79
ENSMUSG00000018196	Glrx2	1	glutaredoxin 2 (thioltransferase) [Source:MGI Symbol;Acc:MGI:1916617]	1005.67	998.173	1043.37	911.251	963.878	1294.68	1382.86	1710.17	1451.43
ENSMUSG00000018199	Trove2	1	TROVE domain family, member 2 [Source:MGI Symbol;Acc:MGI:106652]	1581.5	1603.97	2104.69	1868.41	2027.39	1016.95	1250.24	1321.77	1508.49
ENSMUSG00000018209	Stk4	2	serine/threonine kinase 4 [Source:MGI Symbol;Acc:MGI:1929004]	2350.3	2220.96	2892.89	2392.41	2364.21	2406.64	2671.53	2501.2	3019.84
ENSMUSG00000018211	Wfdc15b	2	WAP four-disulfide core domain 15B [Source:MGI Symbol;Acc:MGI:2445041]	69.4267	96.9281	58.595	49.9042	41.1543	0	0	2.03349	0
ENSMUSG00000018217	Pmp22	11	peripheral myelin protein 22 [Source:MGI Symbol;Acc:MGI:97631]	3360.05	3145.5	3576.18	3209.84	4050.45	2724.05	2525.47	2186	2143.85
ENSMUSG00000018238	Gdf9	11	growth differentiation factor 9 [Source:MGI Symbol;Acc:MGI:95692]	8.16785	7.45601	2.83524	4.99042	6.49805	27.1465	29.7905	36.6029	31.3873
ENSMUSG00000018239	Zcchc10	11	zinc finger, CCHC domain containing 10 [Source:MGI Symbol;Acc:MGI:1196228]	703.456	650.537	579.334	533.975	538.256	1169.39	1052.28	1349.22	1078.58
ENSMUSG00000018259	Prl8a2	13	prolactin family 8, subfamily a, member 2 [Source:MGI Symbol;Acc:MGI:894281]	4.08392	0	4.7254	1.99617	2.16602	3.13229	1.92197	1.01675	0
ENSMUSG00000018263	Tbx5	5	T-box 5 [Source:MGI Symbol;Acc:MGI:102541]	33.6924	23.3	26.4622	25.9502	15.1621	8.35276	2.88295	5.08373	0.951131
ENSMUSG00000018286	Psmb6	11	proteasome (prosome, macropain) subunit, beta type 6 [Source:MGI Symbol;Acc:MGI:104880]	8095.36	7629.36	6289.51	5716.03	5543.92	8438.38	7441.86	7156.88	6194.72
ENSMUSG00000018287	Spag7	11	sperm associated antigen 7 [Source:MGI Symbol;Acc:MGI:107380]	2780.13	2608.67	2234.17	2102.96	1872.52	2670.8	2522.58	2519.5	2053.49
ENSMUSG00000018293	Pfn1	11	profilin 1 [Source:MGI Symbol;Acc:MGI:97549]	29018.3	24893.7	23208.3	20362.9	19928.4	25045.8	22710.9	20892.1	16561.1
ENSMUSG00000018322	Tomm34	2	translocase of outer mitochondrial membrane 34 [Source:MGI Symbol;Acc:MGI:1914395]	1819.39	1758.69	1795.65	1590.95	1438.24	2350.26	2467.81	3327.81	2532.86
ENSMUSG00000018326	Ywhab	2	tyrosine 3-monooxygenase/tryptophan 5-monooxygenase activation protein, beta polypeptide [Source:MGI Symbol;Acc:MGI:1891917]	15754.8	14676.2	14546.7	12727.6	12982	14507.7	12977.1	12403.3	11288
ENSMUSG00000018334	Ksr1	11	kinase suppressor of ras 1 [Source:MGI Symbol;Acc:MGI:105051]	303.231	223.68	101.124	151.709	223.1	345.596	168.172	285.706	253.001
ENSMUSG00000018339	Gpx3	11	glutathione peroxidase 3 [Source:MGI Symbol;Acc:MGI:105102]	3241.61	2654.34	3407.96	3267.73	2982.61	3151.08	2954.06	959.808	793.243
ENSMUSG00000018340	Anxa6	11	annexin A6 [Source:MGI Symbol;Acc:MGI:88255]	8168.87	7340.44	7675.94	7765.1	6792.63	8371.56	7327.5	8685.05	7550.08
ENSMUSG00000018341	Il12rb2	6	interleukin 12 receptor, beta 2 [Source:MGI Symbol;Acc:MGI:1270861]	39.8183	50.3281	40.6384	42.9176	45.4864	27.1465	25.9466	13.2177	35.1919
ENSMUSG00000018347	Zkscan6	11	zinc finger with KRAB and SCAN domains 6 [Source:MGI Symbol;Acc:MGI:1289293]	463.525	528.445	444.188	494.052	388.8	446.873	505.477	634.45	558.314
ENSMUSG00000018362	Kpna2	11	karyopherin (importin) alpha 2 [Source:MGI Symbol;Acc:MGI:103561]	11671.9	10398.3	10943.1	8644.41	9226.15	18945.1	17812.8	18088.9	16602.9
ENSMUSG00000018363	Smurf2	11	SMAD specific E3 ubiquitin protein ligase 2 [Source:MGI Symbol;Acc:MGI:1913563]	1645.82	1591.86	1664.29	1569.99	1598.52	1350.02	1300.21	1393.96	1385.8
ENSMUSG00000018372	Cep95	11	centrosomal protein 95 [Source:MGI Symbol;Acc:MGI:2443502]	731.022	890.061	733.382	725.607	716.952	751.749	812.992	985.227	771.367
ENSMUSG00000018377	Vezf1	11	vascular endothelial zinc finger 1 [Source:MGI Symbol;Acc:MGI:1313291]	3664.3	3303.01	4328.47	3428.42	3662.74	2518.36	2561.98	1886.06	2172.38
ENSMUSG00000018378	Cuedc1	11	CUE domain containing 1 [Source:MGI Symbol;Acc:MGI:2144281]	1345.65	1104.42	897.826	879.312	832.834	432.256	413.223	452.452	431.814
ENSMUSG00000018379	Srsf1	11	serine/arginine-rich splicing factor 1 [Source:MGI Symbol;Acc:MGI:98283]	19856	16855.2	19550.9	16388.5	18026.7	15706.3	14606	14532.4	14089.1
ENSMUSG00000018381	Abi3	11	ABI gene family, member 3 [Source:MGI Symbol;Acc:MGI:1913860]	223.595	213.428	254.226	285.452	241.511	119.027	132.616	127.093	136.012
ENSMUSG00000018387	Shroom1	11	shroom family member 1 [Source:MGI Symbol;Acc:MGI:1919024]	116.392	140.732	171.059	183.648	151.621	154.526	183.548	300.957	248.245
ENSMUSG00000018395	Kif3a	11	kinesin family member 3A [Source:MGI Symbol;Acc:MGI:107689]	1669.3	1817.4	1625.54	1596.94	1579.03	2302.23	2119.93	2817.4	2194.26
ENSMUSG00000018398	Sept8	11	septin 8 [Source:MGI Symbol;Acc:MGI:894310]	1941.91	2126.83	2427.91	2084	2131.36	1958.72	2081.49	1391.93	1490.42
ENSMUSG00000018401	Mtmr4	11	myotubularin related protein 4 [Source:MGI Symbol;Acc:MGI:2180699]	5077.34	5054.24	6484.19	5196.03	5707.46	4036.47	4523.35	4647.55	5314.92
ENSMUSG00000018405	Mrm1	11	mitochondrial rRNA methyltransferase 1 [Source:MGI Symbol;Acc:MGI:2443470]	319.567	353.228	329.833	294.435	304.326	457.314	423.794	736.124	706.691
ENSMUSG00000018411	Mapt	11	microtubule-associated protein tau [Source:MGI Symbol;Acc:MGI:97180]	182.756	172.42	115.3	127.755	107.218	76.219	65.3469	131.16	96.0643
ENSMUSG00000018412	Kansl1	11	KAT8 regulatory NSL complex subunit 1 [Source:MGI Symbol;Acc:MGI:1923969]	3794.99	4254.58	5305.68	5052.3	4805.31	3950.86	4482.03	4344.56	4990.59
ENSMUSG00000018415	Gid4	11	GID complex subunit 4, VID24 homolog [Source:MGI Symbol;Acc:MGI:1914021]	2076.68	2545.29	3227.45	2540.13	2470.34	2586.22	3060.73	3221.05	3885.37
ENSMUSG00000018417	Myo1b	1	myosin IB [Source:MGI Symbol;Acc:MGI:107752]	3899.13	3988.03	4785.88	4179.98	4564.88	4890.54	5242.17	5016.63	5806.66
ENSMUSG00000018425	Dhx40	11	DEAH (Asp-Glu-Ala-His) box polypeptide 40 [Source:MGI Symbol;Acc:MGI:1914737]	2377.86	2531.31	2483.67	2150.87	2057.72	2593.53	2326.54	3038.04	2750.67
ENSMUSG00000018427	Ypel2	11	yippee like 2 [Source:MGI Symbol;Acc:MGI:1925114]	366.532	383.984	449.858	411.211	395.298	324.714	394.964	455.502	397.573
ENSMUSG00000018428	Akap1	11	A kinase (PRKA) anchor protein 1 [Source:MGI Symbol;Acc:MGI:104729]	1034.25	1259.13	1577.34	1307.49	1321.27	1696.66	2444.74	3174.28	3430.73
ENSMUSG00000018433	Nol11	11	nucleolar protein 11 [Source:MGI Symbol;Acc:MGI:1916229]	3131.35	2899.46	3283.21	2685.85	2764.92	3022.66	2651.35	2997.37	2914.27
ENSMUSG00000018442	Derl2	11	Der1-like domain family, member 2 [Source:MGI Symbol;Acc:MGI:2151483]	1642.76	1755.89	1783.37	1519.08	1701.41	1734.24	1595.23	1482.42	1315.41
ENSMUSG00000018446	C1qbp	11	complement component 1, q subcomponent binding protein [Source:MGI Symbol;Acc:MGI:1194505]	5423.45	4780.23	4293.5	3669.96	3440.72	6551.7	5940.8	7560.52	6072.02
ENSMUSG00000018449	Rpain	11	RPA interacting protein [Source:MGI Symbol;Acc:MGI:1916973]	629.945	787.541	621.863	538.966	625.979	744.44	662.118	735.108	660.085
ENSMUSG00000018451	6330403K07Rik	11	RIKEN cDNA 6330403K07 gene [Source:MGI Symbol;Acc:MGI:1918001]	5291.74	4958.25	5668.59	4830.73	5268.84	997.111	1157.02	1788.46	1910.82
ENSMUSG00000018459	Slc13a3	2	solute carrier family 13 (sodium-dependent dicarboxylate transporter), member 3 [Source:MGI Symbol;Acc:MGI:2149635]	9.18883	18.64	12.286	11.977	24.9092	10.441	2.88295	6.10048	12.3647
ENSMUSG00000018470	Kcnab3	11	potassium voltage-gated channel, shaker-related subfamily, beta member 3 [Source:MGI Symbol;Acc:MGI:1336208]	70.4477	107.18	93.5629	79.8468	63.8975	131.556	120.123	191.148	139.816
ENSMUSG00000018474	Chd3	11	chromodomain helicase DNA binding protein 3 [Source:MGI Symbol;Acc:MGI:1344395]	4099.24	3700.04	3322.9	3786.73	3368.16	1671.6	1730.73	2032.48	1584.58
ENSMUSG00000018476	Kdm6b	11	KDM1 lysine (K)-specific demethylase 6B [Source:MGI Symbol;Acc:MGI:2448492]	940.324	640.285	491.442	599.849	425.623	488.637	364.213	421.95	309.118
ENSMUSG00000018479	1700125H20Rik	11	RIKEN cDNA 1700125H20 gene [Source:MGI Symbol;Acc:MGI:1920884]	8.16785	5.59201	2.83524	12.9751	7.58106	1.0441	8.64885	5.08373	5.70679
ENSMUSG00000018481	Appbp2	11	amyloid beta precursor protein (cytoplasmic tail) binding protein 2 [Source:MGI Symbol;Acc:MGI:1914134]	6713.97	6250.93	6686.44	5818.83	6245.71	8291.16	7325.58	7014.53	6525.71
ENSMUSG00000018486	Wnt9b	11	wingless-type MMTV integration site family, member 9B [Source:MGI Symbol;Acc:MGI:1197020]	573.791	1026.13	675.732	553.937	514.429	11.4851	13.4538	10.1675	0
ENSMUSG00000018500	Adora2b	11	adenosine A2b receptor [Source:MGI Symbol;Acc:MGI:99403]	43.9022	43.8041	39.6934	25.9502	31.4073	60.5575	50.9321	41.6866	35.1919
ENSMUSG00000018501	Ncor1	11	nuclear receptor co-repressor 1 [Source:MGI Symbol;Acc:MGI:1349717]	6080.96	5382.31	5725.29	5592.27	5002.42	5659	5466.08	6874.22	5919.84
ENSMUSG00000018507	Trpv2	11	transient receptor potential cation channel, subfamily V, member 2 [Source:MGI Symbol;Acc:MGI:1341836]	111.287	88.5401	115.3	136.738	161.368	34.4552	27.8685	25.4187	32.3385
ENSMUSG00000018509	Cenpv	11	centromere protein V [Source:MGI Symbol;Acc:MGI:1920389]	385.931	387.712	249.501	264.492	249.092	1216.37	1037.86	925.239	777.074
ENSMUSG00000018537	Pcgf2	11	polycomb group ring finger 2 [Source:MGI Symbol;Acc:MGI:99161]	554.393	470.661	377.087	395.241	363.891	491.769	419.95	756.459	549.754
ENSMUSG00000018541	Cwc25	11	CWC25 spliceosome-associated protein [Source:MGI Symbol;Acc:MGI:1914730]	1137.37	1090.44	1285.31	1171.75	1266.04	1000.24	1027.29	1100.12	1345.85
ENSMUSG00000018543	1700001P01Rik	11	RIKEN cDNA 1700001P01 gene [Source:MGI Symbol;Acc:MGI:1919465]	3.06294	4.66001	2.83524	6.98659	10.8301	9.39686	5.7659	3.05024	0.951131
ENSMUSG00000018547	Pip4k2b	11	phosphatidylinositol-5-phosphate 4-kinase, type II, beta [Source:MGI Symbol;Acc:MGI:1934234]	163.357	155.644	194.686	229.559	263.171	158.703	289.256	236.902	323.385
ENSMUSG00000018548	Trim37	11	tripartite motif-containing 37 [Source:MGI Symbol;Acc:MGI:2153072]	2325.79	2480.05	3459.94	2725.77	3038.92	4116.87	5710.17	5805.62	7412.17
ENSMUSG00000018554	Ybx2	11	Y box protein 2 [Source:MGI Symbol;Acc:MGI:1096372]	129.665	119.296	106.794	115.778	118.048	190.025	241.207	427.033	367.137
ENSMUSG00000018559	Ctdnep1	11	CTD nuclear envelope phosphatase 1 [Source:MGI Symbol;Acc:MGI:1914431]	1595.79	1416.64	1397.77	1240.62	1157.74	1209.06	1145.49	1241.45	1246.93
ENSMUSG00000018565	Elp5	11	elongator acetyltransferase complex subunit 5 [Source:MGI Symbol;Acc:MGI:1859017]	2731.12	2587.24	2214.32	1904.35	1906.1	2477.64	2232.37	2382.24	1978.35
ENSMUSG00000018566	Slc2a4	11	solute carrier family 2 (facilitated glucose transporter), member 4 [Source:MGI Symbol;Acc:MGI:95758]	792.281	785.677	893.1	755.55	750.525	365.433	387.276	445.335	381.404
ENSMUSG00000018567	Gabarap	11	gamma-aminobutyric acid receptor associated protein [Source:MGI Symbol;Acc:MGI:1861742]	5800.19	5870.67	4777.38	4302.74	4334.2	4331.95	4134.15	4425.9	3677.07
ENSMUSG00000018569	Cldn7	11	claudin 7 [Source:MGI Symbol;Acc:MGI:1859285]	1019.96	1495.86	844.901	744.571	625.979	126.336	172.016	293.84	233.027
ENSMUSG00000018570	2810408A11Rik	11	RIKEN cDNA 2810408A11 gene [Source:MGI Symbol;Acc:MGI:1917669]	430.854	463.205	352.515	393.245	361.725	269.377	216.221	233.852	218.76
ENSMUSG00000018572	Phf23	11	PHD finger protein 23 [Source:MGI Symbol;Acc:MGI:1925496]	3338.61	3221	3176.41	2891.45	2849.4	2945.39	3172.21	3351.2	3114.95
ENSMUSG00000018574	Acadvl	11	acyl-Coenzyme A dehydrogenase, very long chain [Source:MGI Symbol;Acc:MGI:895149]	2198.17	2546.23	2248.34	2068.03	1973.24	2665.58	2352.49	4188.99	3780.75
ENSMUSG00000018581	Dnah11	12	dynein, axonemal, heavy chain 11 [Source:MGI Symbol;Acc:MGI:1100864]	530.91	533.105	539.641	451.134	541.505	569.032	517.009	756.459	800.853
ENSMUSG00000018583	G3bp1	11	GTPase activating protein (SH3 domain) binding protein 1 [Source:MGI Symbol;Acc:MGI:1351465]	23909.3	22285.1	22426.7	18231	18222.7	27163.2	24766.5	25724.7	22539.9
ENSMUSG00000018585	Atox1	11	antioxidant 1 copper chaperone [Source:MGI Symbol;Acc:MGI:1333855]	1513.09	1571.35	1077.39	1121.85	923.807	1350.02	1330.96	1474.28	1230.76
ENSMUSG00000018589	Glra2	X	glycine receptor, alpha 2 subunit [Source:MGI Symbol;Acc:MGI:95748]	8.16785	3.728	17.9565	15.9694	15.1621	7.30867	2.88295	9.15072	7.60905
ENSMUSG00000018593	Sparc	11	secreted acidic cysteine rich glycoprotein [Source:MGI Symbol;Acc:MGI:98373]	25909.4	25460.4	23753.6	23276.3	20963.8	54905.9	43430.7	22758.8	20040.3
ENSMUSG00000018595	Glra4	X	glycine receptor, alpha 4 subunit [Source:MGI Symbol;Acc:MGI:95750]	1.02098	1.864	4.7254	6.98659	4.33204	4.17638	3.84394	12.201	5.70679
ENSMUSG00000018599	Mief2	11	mitochondrial elongation factor 2 [Source:MGI Symbol;Acc:MGI:2144199]	617.694	673.837	597.29	510.021	520.927	616.016	689.025	872.368	754.247
ENSMUSG00000018604	Tbx3	5	T-box 3 [Source:MGI Symbol;Acc:MGI:98495]	3626.52	4923.76	3717.94	3819.67	3645.41	372.742	485.297	308.074	486.979
ENSMUSG00000018620	Mmp20	9	matrix metallopeptidase 20 (enamelysin) [Source:MGI Symbol;Acc:MGI:1353466]	3.06294	3.728	5.67048	16.9674	19.4942	4.17638	3.84394	9.15072	19.0226
ENSMUSG00000018623	Mmp7	9	matrix metallopeptidase 7 [Source:MGI Symbol;Acc:MGI:103189]	1.02098	1.864	0	0	0	7.30867	0.960984	1.01675	0
ENSMUSG00000018634	Crhr1	11	corticotropin releasing hormone receptor 1 [Source:MGI Symbol;Acc:MGI:88498]	3.06294	6.52401	0	4.99042	2.16602	93.9686	108.591	14.2344	3.80453
ENSMUSG00000018648	Dusp14	11	dual specificity phosphatase 14 [Source:MGI Symbol;Acc:MGI:1927168]	234.826	326.2	267.458	212.592	170.032	279.818	334.422	249.103	243.49
ENSMUSG00000018651	Tada2a	11	transcriptional adaptor 2A [Source:MGI Symbol;Acc:MGI:2144471]	1329.32	1254.47	1287.2	1106.88	1154.49	1635.05	1501.06	1804.72	1478.06
ENSMUSG00000018654	Ikzf1	11	IKAROS family zinc finger 1 [Source:MGI Symbol;Acc:MGI:1342540]	93.9303	107.18	173.895	96.8142	131.044	37.5874	25.9466	54.9043	79.895
ENSMUSG00000018656	Tcaf3	6	TRPM8 channel-associated factor 3 [Source:MGI Symbol;Acc:MGI:3042585]	1.02098	4.66001	20.7918	21.9579	32.4903	3.13229	3.84394	3.05024	13.3158
ENSMUSG00000018659	Pnpo	11	pyridoxine 5'-phosphate oxidase [Source:MGI Symbol;Acc:MGI:2144151]	1028.13	1398	1315.55	1003.07	929.222	806.042	924.466	1095.04	1053.85
ENSMUSG00000018661	Cog1	11	component of oligomeric golgi complex 1 [Source:MGI Symbol;Acc:MGI:1333873]	2170.61	2064.38	2350.41	2001.16	1993.82	2108.03	2096.87	1897.25	1738.67
ENSMUSG00000018666	Cbx1	11	chromobox 1 [Source:MGI Symbol;Acc:MGI:105369]	4867.02	4449.37	3291.71	2923.39	3081.16	2919.29	2424.56	2454.43	1884.19
ENSMUSG00000018669	Cdk5rap3	11	CDK5 regulatory subunit associated protein 3 [Source:MGI Symbol;Acc:MGI:1933126]	2465.67	2453.03	2199.2	2022.12	1775.05	2491.21	2435.13	2687.26	2421.58
ENSMUSG00000018672	Copz2	11	coatomer protein complex, subunit zeta 2 [Source:MGI Symbol;Acc:MGI:1929008]	964.827	944.117	838.286	862.345	812.257	1203.84	1107.05	698.505	617.284
ENSMUSG00000018677	Slc25a39	11	solute carrier family 25, member 39 [Source:MGI Symbol;Acc:MGI:1196386]	6736.43	6785.9	5628.9	4844.7	4243.23	7986.29	8156.83	10861.9	9215.51
ENSMUSG00000018678	Sp2	11	Sp2 transcription factor [Source:MGI Symbol;Acc:MGI:1926162]	1259.89	1137.04	1259.79	1049.98	1050.52	1134.93	1281.95	1256.7	1260.25
ENSMUSG00000018697	Aatf	11	apoptosis antagonizing transcription factor [Source:MGI Symbol;Acc:MGI:1929608]	1661.14	1772.67	1454.48	1419.28	1202.14	3070.69	2910.82	4138.16	3456.41
ENSMUSG00000018698	Lhx1	11	LIM homeobox protein 1 [Source:MGI Symbol;Acc:MGI:99783]	245.035	294.512	325.107	249.521	224.183	750.705	923.505	362.978	389.964
ENSMUSG00000018707	Dync1h1	12	dynein cytoplasmic 1 heavy chain 1 [Source:MGI Symbol;Acc:MGI:103147]	5104.91	4412.09	5016.48	5105.2	5010	3758.74	3671.92	4511.3	4927.81
ENSMUSG00000018727	Cpsf4l	11	cleavage and polyadenylation specific factor 4-like [Source:MGI Symbol;Acc:MGI:1277182]	23.4826	50.3281	28.3524	36.9291	25.9922	296.523	344.993	295.873	278.681
ENSMUSG00000018733	Pex12	11	peroxisomal biogenesis factor 12 [Source:MGI Symbol;Acc:MGI:2144177]	481.903	463.205	444.188	406.22	370.389	612.884	614.069	713.756	614.431
ENSMUSG00000018736	Ndel1	11	nudE neurodevelopment protein 1 like 1 [Source:MGI Symbol;Acc:MGI:1932915]	2162.44	2281.54	2065	2006.15	1967.83	2809.66	3177.97	2876.37	2886.68
ENSMUSG00000018740	Slc25a35	11	solute carrier family 25, member 35 [Source:MGI Symbol;Acc:MGI:1919248]	669.764	602.073	530.19	528.985	492.769	906.275	830.29	1007.6	780.879
ENSMUSG00000018750	Zbtb4	11	zinc finger and BTB domain containing 4 [Source:MGI Symbol;Acc:MGI:1922830]	126.602	158.44	131.366	206.604	152.704	106.498	106.669	144.378	131.256
ENSMUSG00000018752	Tnfsfm13	11	tumor necrosis factor (ligand) superfamily, membrane-bound member 13 [Source:MGI Symbol;Acc:MGI:3845075]	2.04196	2.796	0	2.99425	0	4.17638	2.88295	0	0.951131
ENSMUSG00000018761	Mpdu1	11	mannose-P-dolichol utilization defect 1 [Source:MGI Symbol;Acc:MGI:1346040]	1105.72	1078.33	925.233	910.253	1035.36	1292.59	1327.12	1180.44	981.567
ENSMUSG00000018765	Fxr2	11	fragile X mental retardation, autosomal homolog 2 [Source:MGI Symbol;Acc:MGI:1346074]	4660.78	4619.93	4787.77	4243.86	4555.14	6111.09	6399.19	5454.84	5380.55
ENSMUSG00000018770	Atp5g3	2	ATP synthase, H+ transporting, mitochondrial F0 complex, subunit C3 (subunit 9) [Source:MGI Symbol;Acc:MGI:2442035]	11194	10787.9	9002.83	8132.39	7577.81	12231.6	10700.6	11312.3	9288.75
ENSMUSG00000018774	Cd68	11	CD68 antigen [Source:MGI Symbol;Acc:MGI:88342]	161.315	157.508	173.895	173.667	128.878	52.2048	60.542	90.4904	64.6769
ENSMUSG00000018776	Slc35g3	11	solute carrier family 35, member G3 [Source:MGI Symbol;Acc:MGI:1927128]	13.2728	6.52401	11.341	20.9598	12.9961	7.30867	4.80492	5.08373	7.60905
ENSMUSG00000018796	Acsl1	8	acyl-CoA synthetase long-chain family member 1 [Source:MGI Symbol;Acc:MGI:102797]	547.246	576.909	673.842	604.839	589.157	1141.2	1246.4	1747.79	1932.7
ENSMUSG00000018800	Abca5	11	ATP-binding cassette, sub-family A (ABC1), member 5 [Source:MGI Symbol;Acc:MGI:2386607]	394.099	423.128	774.02	883.305	954.131	203.599	251.778	311.124	437.52
ENSMUSG00000018809	Smyd4	11	SET and MYND domain containing 4 [Source:MGI Symbol;Acc:MGI:2442796]	703.456	713.913	719.206	649.753	670.383	751.749	896.598	1398.03	1199.38
[truncated: 46,486 more rows]

## Sheet: (B). Gene_graph
Gene	Gene description	M11-1	M11-2	F11-1	F11-2	F11-3	M12-1	M12-2	F12-1	F12-2
Exosc6	exosome component 6 [Source:MGI Symbol;Acc:MGI:1919794]	0	0	0	0	0	0	0	0	0
* Insert gene name in the green cell to represent its expression
		Exosc6	E11	E12
		Male	0	0
		Female	0	0

## Sheet: (C). Mice_transcript_counts
Transcript ID	Transcript name	Chr	Gene	Gene Description	R1m	R2m	R4f	R5f	R6f	R8m	R9m	R10f	R11f
ENSMUST00000177564	Trdd2-201	14	Trdd2	T cell receptor delta diversity 2 [Source:MGI Symbol;Acc:MGI:4439546]	0	0	0	0	0	0	0	0	0
ENSMUST00000196221	Trdd1-202	14	Trdd1	T cell receptor delta diversity 1 [Source:MGI Symbol;Acc:MGI:4439547]	0	0	0	0	0	0	0	0	0
ENSMUST00000179664	Trdd1-201	14	Trdd1	T cell receptor delta diversity 1 [Source:MGI Symbol;Acc:MGI:4439547]	0	0	0	0	0	0	0	0	0
ENSMUST00000178537	Trbd1-201	6	Trbd1	T cell receptor beta, D region 1 [Source:MGI Symbol;Acc:MGI:4439571]	0	0	0	0	0	0	0	0	0
ENSMUST00000178862	Trbd2-201	6	Trbd2	T cell receptor beta, D region 2 [Source:MGI Symbol;Acc:MGI:4439727]	0	0	0	0	0	0	0	0	0
ENSMUST00000179520	Ighd4-1-201	12	Ighd4-1	immunoglobulin heavy diversity 4-1 [Source:MGI Symbol;Acc:MGI:4439801]	0	0	0	0	0	0	0	0	0
ENSMUST00000179883	Ighd3-2-201	12	Ighd3-2	immunoglobulin heavy diversity 3-2 [Source:MGI Symbol;Acc:MGI:4439707]	0	0	0	0	0	0	0	0	0
ENSMUST00000195858	Ighd5-6-202	12	Ighd5-6	immunoglobulin heavy diversity 5-6 [Source:MGI Symbol;Acc:MGI:4937234]	0	0	0	0	0	0	0	0	0
ENSMUST00000179932	Ighd5-6-201	12	Ighd5-6	immunoglobulin heavy diversity 5-6 [Source:MGI Symbol;Acc:MGI:4937234]	0	0	0	0	0	0	0	0	0
ENSMUST00000180001	Ighd2-8-201	12	Ighd2-8	immunoglobulin heavy diversity 2-8 [Source:MGI Symbol;Acc:MGI:4439706]	0	0	0	0	0	0	0	0	0
ENSMUST00000178815	Ighd5-5-201	12	Ighd5-5	immunoglobulin heavy diversity 5-5 [Source:MGI Symbol;Acc:MGI:4937334]	0	0	0	0	0	0	0	0	0
ENSMUST00000177965	Ighd2-7-201	12	Ighd2-7	immunoglobulin heavy diversity 2-7 [Source:MGI Symbol;Acc:MGI:4439866]	0	0	0	0	0	0	0	0	0
ENSMUST00000178909	Ighd5-8-201	12	Ighd5-8	immunoglobulin heavy diversity 5-8 [Source:MGI Symbol;Acc:MGI:4937171]	0	0	0	0	0.256564	2.11842	0	0.0013397	0.947417
ENSMUST00000177646	Ighd5-4-201	12	Ighd5-4	immunoglobulin heavy diversity 5-4 [Source:MGI Symbol;Acc:MGI:4937058]	0	0	0	0	0	0	0	0	0
ENSMUST00000178230	Ighd2-6-201	12	Ighd2-6	immunoglobulin heavy diversity 2-6 [Source:MGI Symbol;Acc:MGI:4439865]	0	0	0	0	0	0	0	0	0
ENSMUST00000178483	Ighd5-7-201	12	Ighd5-7	immunoglobulin heavy diversity 5-7 [Source:MGI Symbol;Acc:MGI:4936973]	0	0	0	0.311518	0.257575	0.00540632	0.643294	0.338364	0.308567
ENSMUST00000179262	Ighd5-3-201	12	Ighd5-3	immunoglobulin heavy diversity 5-3 [Source:MGI Symbol;Acc:MGI:4937297]	0	0	0	0	0	0	0	0	0
ENSMUST00000178549	Ighd2-5-201	12	Ighd2-5	immunoglobulin heavy diversity 2-5 [Source:MGI Symbol;Acc:MGI:4439705]	0	0	0	0	0	0	0	0	0
ENSMUST00000193012	Gm37327-201	12	Gm37327	predicted gene, 37327 [Source:MGI Symbol;Acc:MGI:5610555]	0	0	0	0.311518	0.257575	0.00540632	0.643294	0.338364	0.308567
ENSMUST00000179166	Ighd5-2-201	12	Ighd5-2	immunoglobulin heavy diversity 5-2 [Source:MGI Symbol;Acc:MGI:4936898]	0	0	0	0	0	0	0	0	0
ENSMUST00000179560	Ighd2-4-201	12	Ighd2-4	immunoglobulin heavy diversity 2-4 [Source:MGI Symbol;Acc:MGI:4439709]	0	0	0	0	0	0	0	0	0
ENSMUST00000177839	Ighd2-3-201	12	Ighd2-3	immunoglobulin heavy diversity 2-3 [Source:MGI Symbol;Acc:MGI:4439708]	0	0	0	0	0	0	0	0	0
ENSMUST00000103439	Ighd1-1-201	12	Ighd1-1	immunoglobulin heavy diversity 1-1 [Source:MGI Symbol;Acc:MGI:4439871]	0	0	0	0	0	0	0	0	0
ENSMUST00000180266	Ighd3-1-201	12	Ighd3-1	immunoglobulin heavy diversity 3-1 [Source:MGI Symbol;Acc:MGI:4439891]	0	0	0	0	0	0	0	0	0
ENSMUST00000103441	Gm16968-201	12	Gm16968	predicted gene, 16968 [Source:MGI Symbol;Acc:MGI:4439892]	0	0	0	0	0	0	0	0	0
ENSMUST00000103643	Trav8-1-201	14	Trav8-1	T cell receptor alpha variable 8-1 [Source:MGI Symbol;Acc:MGI:3649608]	0	0	0	0.758604	4.07708	0	0	0	0
ENSMUST00000103581	Trav9-1-201	14	Trav9-1	T cell receptor alpha variable 9-1 [Source:MGI Symbol;Acc:MGI:3650356]	0	0	3.77741	2.84367	11.1314	2.83708	0.949343	2.02981	4.72091
ENSMUST00000181210	Trav6-5-201	14	Trav6-5	T cell receptor alpha variable 6-5 [Source:MGI Symbol;Acc:MGI:3649609]	1.06756	0.000329339	0	2.74543	0.00475484	0	0	0	0
ENSMUST00000183488	Trav6-5-202	14	Trav6-5	T cell receptor alpha variable 6-5 [Source:MGI Symbol;Acc:MGI:3649609]	0	0	0.981003	0	0.00187153	0.014255	1.93639	1.01322	0.934629
ENSMUST00000103583	Trav10-201	14	Trav10	T cell receptor alpha variable 10 [Source:MGI Symbol;Acc:MGI:3704132]	1.61623	1.00335	0.981003	0	0.00187153	1.08322	1.44292	0	0
ENSMUST00000103584	Trav6-6-201	14	Trav6-6	T cell receptor alpha variable 6-6 [Source:MGI Symbol;Acc:MGI:4439905]	0.547661	0.662886	0.970095	1.95612	1.35551	0.534291	0	0	0
ENSMUST00000103585	Trav11-201	14	Trav11	T cell receptor alpha variable 11 [Source:MGI Symbol;Acc:MGI:3642163]	3.19416	0.00190053	3.92868	0	0.00701481	0.00190031	0	1.15e-06	0.000625552
ENSMUST00000200609	Trav7-5-201	14	Trav7-5	T cell receptor alpha variable 7-5 [Source:MGI Symbol;Acc:MGI:3648929]	0.00869662	1.00248	0	0	0	0	0	3.03044	0
ENSMUST00000200115	Trav12-1-202	14	Trav12-1	T cell receptor alpha variable 12-1 [Source:MGI Symbol;Acc:MGI:4440525]	2.12946	0.000598423	0	0	0	2.11842	0	3.08337	0
ENSMUST00000103650	Trav12-1-201	14	Trav12-1	T cell receptor alpha variable 12-1 [Source:MGI Symbol;Acc:MGI:4440525]	0	0	0	0	10.375	0.00280027	0.32004	0.957733	0
ENSMUST00000103651	Trav13-1-201	14	Trav13-1	T cell receptor alpha variable 13-1 [Source:MGI Symbol;Acc:MGI:4439904]	1.06756	0.000329339	0.308231	2.12826	11.7926	2.56607	0	1.36362	4.49307
ENSMUST00000198297	Trav14-1-201	14	Trav14-1	T cell receptor alpha variable 14-1 [Source:MGI Symbol;Acc:MGI:3646773]	0	0	0	0	1.07651	0	0	0	0
ENSMUST00000200101	Trav15-1-dv6-1-202	14	Trav15-1-dv6-1	T cell receptor alpha variable 15-1-DV6-1 [Source:MGI Symbol;Acc:MGI:4439369]	0.00869662	1.00248	0	0	0	0	0	1.01062	0
ENSMUST00000103653	Trav15-1-dv6-1-201	14	Trav15-1-dv6-1	T cell receptor alpha variable 15-1-DV6-1 [Source:MGI Symbol;Acc:MGI:4439369]	0	0	0	0	1.37279	0	0	0.0013397	0.947417
ENSMUST00000103654	Trav9-2-201	14	Trav9-2	T cell receptor alpha variable 9-2 [Source:MGI Symbol;Acc:MGI:4439903]	1.60025	0.000470894	0	0.914608	5.83375	0	0	0	0
ENSMUST00000103655	Trav4-3-201	14	Trav4-3	T cell receptor alpha variable 4-3 [Source:MGI Symbol;Acc:MGI:4440478]	0.0293776	4.60128	0	7.55423	8.6659	1.59712	1.9238	3.03044	0
ENSMUST00000180972	Trav12-2-201	14	Trav12-2	T cell receptor alpha variable 12-2 [Source:MGI Symbol;Acc:MGI:5293447]	0.0158057	2.00475	6.82602	4.06116	11.1711	0.0196145	2.90497	0.00386034	3.4473
ENSMUST00000103657	Trav12-3-201	14	Trav12-3	T cell receptor alpha variable 12-3 [Source:MGI Symbol;Acc:MGI:3648633]	0	0	2.20987	0	2.53973	2.11842	0	0	0
ENSMUST00000103658	Trav13-2-201	14	Trav13-2	T cell receptor alpha variable 13-2 [Source:MGI Symbol;Acc:MGI:3651611]	0.00869662	1.00248	0	2.09481	1.02735	0	0	0	0
ENSMUST00000179267	Trav14-2-201	14	Trav14-2	T cell receptor alpha variable 14-2 [Source:MGI Symbol;Acc:MGI:3649206]	0	0	0	0	0	0	0	0	0
ENSMUST00000184874	Trav14-2-202	14	Trav14-2	T cell receptor alpha variable 14-2 [Source:MGI Symbol;Acc:MGI:3649206]	0	0	0	0.95256	0.001867	1.06181	0	0	0
ENSMUST00000103553	Tcrg-V7-201	13	Tcrg-V7	T cell receptor gamma, variable 7 [Source:MGI Symbol;Acc:MGI:98637]	1.10651	3.0078	0.96695	2.83432	2.05145	0	0	1.01659	2.83554
ENSMUST00000199017	Tcrg-V5-202	13	Tcrg-V5	T cell receptor gamma, variable 5 [Source:MGI Symbol;Acc:MGI:98635]	0	0	4.88811	1.85405	3.18467	1.08847	1.92734	1.01873	4.73262
ENSMUST00000103556	Tcrg-V5-201	13	Tcrg-V5	T cell receptor gamma, variable 5 [Source:MGI Symbol;Acc:MGI:98635]	0	0	0	0	0.913553	0	0	0	0
ENSMUST00000103660	Trav15-2-dv6-2-201	14	Trav15-2-dv6-2	T cell receptor alpha variable 15-2-DV6-2 [Source:MGI Symbol;Acc:MGI:3702147]	0.00869662	1.00248	0	2.85441	1.02945	0.00783847	0.966716	0	0
ENSMUST00000103554	Tcrg-V4-201	13	Tcrg-V4	T cell receptor gamma, variable 4 [Source:MGI Symbol;Acc:MGI:98634]	0.00869662	1.00248	0	0.95256	0.001867	1.07718	0.958496	0	0
ENSMUST00000198330	Tcrg-V6-202	13	Tcrg-V6	T cell receptor gamma, variable 6 [Source:MGI Symbol;Acc:MGI:98636]	0.00869662	1.00248	0.962839	6.6523	1.03798	1.06181	0	0.00243795	1.89956
ENSMUST00000103555	Tcrg-V6-201	13	Tcrg-V6	T cell receptor gamma, variable 6 [Source:MGI Symbol;Acc:MGI:98636]	1.06756	0.000329339	0	0	1.01926	0	0	2.02032	0
ENSMUST00000181768	Trav3-3-201	14	Trav3-3	T cell receptor alpha variable 3-3 [Source:MGI Symbol;Acc:MGI:3702145]	2.18329	4.01078	2.90725	3.71662	17.8854	3.17764	0	0.00243795	1.89956
ENSMUST00000183835	Trav3-3-202	14	Trav3-3	T cell receptor alpha variable 3-3 [Source:MGI Symbol;Acc:MGI:3702145]	0	0	0	0	0	0	0	0	0
ENSMUST00000103662	Trav9-4-201	14	Trav9-4	T cell receptor alpha variable 9-4 [Source:MGI Symbol;Acc:MGI:3702135]	0.0251907	3.67986	0	0	1.68173	1.43433	0.956278	0	0
ENSMUST00000103663	Trav4-4-dv10-201	14	Trav4-4-dv10	T cell receptor alpha variable 4-4-DV10 [Source:MGI Symbol;Acc:MGI:3702138]	0	0	0	0	0	0	0	0.0013397	0.947417
ENSMUST00000103664	Trav5-4-201	14	Trav5-4	T cell receptor alpha variable 5-4 [Source:MGI Symbol;Acc:MGI:1196221]	0	0	0.96805	0.288326	4.07967	0	0	1.01062	0
ENSMUST00000103638	Trav6-7-dv9-201	14	Trav6-7-dv9	T cell receptor alpha variable 6-7-DV9 [Source:MGI Symbol;Acc:MGI:3702143]	1.06756	0.000329339	0	1.89878	1.02676	0	0	3.03044	0
ENSMUST00000103641	Trav7-6-201	14	Trav7-6	T cell receptor alpha variable 7-6 [Source:MGI Symbol;Acc:MGI:3702133]	0	0	4.8791	4.69957	3.8497	0	0	0.00215719	0
ENSMUST00000184687	Trav7-6-202	14	Trav7-6	T cell receptor alpha variable 7-6 [Source:MGI Symbol;Acc:MGI:3702133]	0	0	0	0	0	0	0	0	0
ENSMUST00000103667	Trav16-201	14	Trav16	T cell receptor alpha variable 16 [Source:MGI Symbol;Acc:MGI:3702130]	0	0	0	0.942234	1.02345	2.11842	0	0	0
ENSMUST00000198663	Tcrg-V3-202	13	Tcrg-V3	T cell receptor gamma, variable 3 [Source:MGI Symbol;Acc:MGI:98633]	0	0	0	0	0	1.06181	0	0	0
ENSMUST00000103559	Tcrg-V3-201	13	Tcrg-V3	T cell receptor gamma, variable 3 [Source:MGI Symbol;Acc:MGI:98633]	0.00869662	1.00248	0	0	0	1.06181	0	0.0013397	0.947417
ENSMUST00000180380	Trav13-4-dv7-201	14	Trav13-4-dv7	T cell receptor alpha variable 13-4-DV7 [Source:MGI Symbol;Acc:MGI:3702151]	0	0	0	0	0.571552	0.014255	1.93639	2.48818	3.41651
ENSMUST00000184905	Trav13-4-dv7-202	14	Trav13-4-dv7	T cell receptor alpha variable 13-4-DV7 [Source:MGI Symbol;Acc:MGI:3702151]	0	0	0	0	0	0	0	0	0
ENSMUST00000103589	Trav14-3-201	14	Trav14-3	T cell receptor alpha variable 14-3 [Source:MGI Symbol;Acc:MGI:3702149]	1.06749	0.00032932	0	0	0	0	0	0	0
ENSMUST00000103670	Trav3-4-201	14	Trav3-4	T cell receptor alpha variable 3-4 [Source:MGI Symbol;Acc:MGI:2684925]	0	0	0	0	2.2169	0	0	0	0
ENSMUST00000103563	Trgv2-201	13	Trgv2	T cell receptor gamma variable 2 [Source:MGI Symbol;Acc:MGI:98632]	3.19414	0.000822082	1.94486	2.81956	3.07372	0.0182232	2.63737	5.0545	0.907817
ENSMUST00000103671	B230359F08Rik-201	14	B230359F08Rik	RIKEN cDNA B230359F08 gene [Source:MGI Symbol;Acc:MGI:3026946]	1.06756	0.000329339	0	4.11477	2.87206	0.014255	1.93639	1.19662	1.88328
ENSMUST00000103672	Trav17-201	14	Trav17	T cell receptor alpha variable 17 [Source:MGI Symbol;Acc:MGI:3702128]	1.06756	0.000329339	0	0	1.01926	2.11842	0	0	0
ENSMUST00000186545	Trav17-202	14	Trav17	T cell receptor alpha variable 17 [Source:MGI Symbol;Acc:MGI:3702128]	0.00869662	1.00248	0	0	0	0.00783847	0.966716	0	0
ENSMUST00000103673	Trav18-201	14	Trav18	T cell receptor alpha variable 18 [Source:MGI Symbol;Acc:MGI:3649382]	0	0	0	3.77858	4.09032	2.13539	0.952507	0	0
ENSMUST00000186573	Trav18-202	14	Trav18	T cell receptor alpha variable 18 [Source:MGI Symbol;Acc:MGI:3649382]	2.14812	1.00356	0.981003	0	0.00187153	0	0	1.01062	0
ENSMUST00000103564	Tcrg-V1-201	13	Tcrg-V1	T cell receptor gamma, variable 1 [Source:MGI Symbol;Acc:MGI:98631]	1.06756	0.000329339	0	0.942234	1.02345	1.08062	1.22625	0	0
ENSMUST00000103674	Trav19-201	14	Trav19	T cell receptor alpha variable 19 [Source:MGI Symbol;Acc:MGI:3649383]	0.0267559	4.00953	0.973626	0.934212	1.02678	0	0	1.01062	0
ENSMUST00000180938	Trav21-dv12-201	14	Trav21-dv12	T cell receptor alpha variable 21-DV12 [Source:MGI Symbol;Acc:MGI:3652097]	1.09693	2.00543	3.90523	0.904712	5.11372	1.07718	0.958496	0	0
ENSMUST00000103676	Trdv1-201	14	Trdv1	T cell receptor delta variable 1 [Source:MGI Symbol;Acc:MGI:3649381]	0	0	0	0	1.01926	0.0196145	2.90497	0	0
ENSMUST00000187163	Trdv1-202	14	Trdv1	T cell receptor delta variable 1 [Source:MGI Symbol;Acc:MGI:3649381]	0.0217333	3.00711	0	0	0	0	0	0	0
ENSMUST00000103678	Trdv2-2-201	14	Trdv2-2	T cell receptor delta variable 2-2 [Source:MGI Symbol;Acc:MGI:4819748]	0.0158057	2.00475	12.679	14.0997	15.3736	3.25969	8.68144	2.03409	10.3963
ENSMUST00000197130	Trdv2-1-202	14	Trdv2-1	T cell receptor delta variable 2-1 [Source:MGI Symbol;Acc:MGI:3642826]	1.06756	0.000329339	0	0	0	3.17764	0	0	0
ENSMUST00000103677	Trdv2-1-201	14	Trdv2-1	T cell receptor delta variable 2-1 [Source:MGI Symbol;Acc:MGI:3642826]	0	0	0	0	0	0	0	1.01062	0
ENSMUST00000199137	Trav23-201	14	Trav23	T cell receptor alpha variable 23 [Source:MGI Symbol;Acc:MGI:5009959]	0.00869662	1.00248	0	0	0	0	0	1.01322	0.934629
ENSMUST00000103679	Trdv4-201	14	Trdv4	T cell receptor delta variable 4 [Source:MGI Symbol;Acc:MGI:4887419]	2.17397	3.00835	9.74389	13.1524	19.461	5.3447	2.87347	5.06344	5.64224
ENSMUST00000181728	Trav7-4-201	14	Trav7-4	T cell receptor alpha variable 7-4 [Source:MGI Symbol;Acc:MGI:3649611]	1.07675	0.501907	0.485825	0	1.0215	0	0	0.00538837	5.69351
ENSMUST00000180711	Trav6-4-201	14	Trav6-4	T cell receptor alpha variable 6-4 [Source:MGI Symbol;Acc:MGI:3702153]	0	0	0	0	0	0	0	0	0
ENSMUST00000184650	Trav6-4-202	14	Trav6-4	T cell receptor alpha variable 6-4 [Source:MGI Symbol;Acc:MGI:3702153]	0	0	0	0	0	0.00412623	0.48161	0	0
ENSMUST00000177622	Trav7-3-201	14	Trav7-3	T cell receptor alpha variable 7-3 [Source:MGI Symbol;Acc:MGI:3649556]	0.00869662	1.00248	0	0	0	2.11842	0	2.02032	0
ENSMUST00000180549	Trav6-3-201	14	Trav6-3	T cell receptor alpha variable 6-3 [Source:MGI Symbol;Acc:MGI:3649610]	0	0	0	3.20327	0.00539245	2.67513	1.1458	1.34146	3.61272
ENSMUST00000183604	Trav6-3-202	14	Trav6-3	T cell receptor alpha variable 6-3 [Source:MGI Symbol;Acc:MGI:3649610]	2.14812	1.00356	0.963612	3.43943	3.6927	1.61934	2.69594	1.70373	2.99546
ENSMUST00000103637	Trav4-2-201	14	Trav4-2	T cell receptor alpha variable 4-2 [Source:MGI Symbol;Acc:MGI:3649605]	0	0	0	0	0	2.11842	0	0	0
ENSMUST00000103685	Trdv5-201	14	Trdv5	T cell receptor delta variable 5 [Source:MGI Symbol;Acc:MGI:3704133]	1.09693	2.00543	0	3.80867	1.0317	0	0	1.01322	0.934629
ENSMUST00000103262	Trbv1-201	6	Trbv1	T cell receptor beta, variable 1 [Source:MGI Symbol;Acc:MGI:98594]	2.14812	1.00356	0.970916	0	3.05925	1.07718	0.958496	0	0
ENSMUST00000103567	Trav1-201	14	Trav1	T cell receptor alpha variable 1 [Source:MGI Symbol;Acc:MGI:3651476]	0.0158057	2.00475	0	0	6.11166	0.014255	1.93639	2.02319	0.925296
ENSMUST00000185651	Trav1-202	14	Trav1	T cell receptor alpha variable 1 [Source:MGI Symbol;Acc:MGI:3651476]	0	0	0.97689	0.94229	0.00350243	2.11842	0	0	0
ENSMUST00000196939	Trav2-202	14	Trav2	T cell receptor alpha variable 2 [Source:MGI Symbol;Acc:MGI:3642679]	0.031069	5.01201	0	0	0	3.19493	0.947919	1.01062	0
ENSMUST00000103568	Trav2-201	14	Trav2	T cell receptor alpha variable 2 [Source:MGI Symbol;Acc:MGI:3642679]	0	0	0	0	2.03611	0	0	0	0
ENSMUST00000103569	Trav3-1-201	14	Trav3-1	T cell receptor alpha variable 3-1 [Source:MGI Symbol;Acc:MGI:3644489]	1.06756	0.000329339	0	0	0	0	0	1.01062	0
ENSMUST00000103570	Trav5-1-201	14	Trav5-1	T cell receptor alpha variable 5-1 [Source:MGI Symbol;Acc:MGI:3815062]	2.14812	1.00356	10.7285	3.70428	20.4694	4.28193	2.87757	2.02319	0.925296
ENSMUST00000103571	Trav6-1-201	14	Trav6-1	T cell receptor alpha variable 6-1 [Source:MGI Symbol;Acc:MGI:3644497]	0.00869662	1.00248	9.75934	7.50462	9.22577	0.014255	1.93639	1.0202	6.62627
ENSMUST00000198019	Trav7-1-201	14	Trav7-1	T cell receptor alpha variable 7-1 [Source:MGI Symbol;Acc:MGI:3647460]	1.09693	2.00543	0	2.85441	1.02945	1.07718	0.958496	0	0
ENSMUST00000198058	Trav6-2-202	14	Trav6-2	T cell receptor alpha variable 6-2 [Source:MGI Symbol;Acc:MGI:3642602]	1.06756	0.000329339	0.958332	4.69782	8.17885	0	0	0	0
ENSMUST00000103573	Trav6-2-201	14	Trav6-2	T cell receptor alpha variable 6-2 [Source:MGI Symbol;Acc:MGI:3642602]	0	0	0	0	0	0.00412623	0.48161	0	0
ENSMUST00000200127	Trav7d-2-201	14	Trav7d-2	T cell receptor alpha variable 7D-2 [Source:MGI Symbol;Acc:MGI:3711992]	2.37e-06	0.000248458	0	0.000391311	0.000355455	3.17764	0	1.01062	0
ENSMUST00000181483	Trav6d-3-201	14	Trav6d-3	T cell receptor alpha variable 6D-3 [Source:MGI Symbol;Acc:MGI:3650097]	0	0	0	0	0	0	0	0	0
ENSMUST00000184883	Trav6d-3-202	14	Trav6d-3	T cell receptor alpha variable 6D-3 [Source:MGI Symbol;Acc:MGI:3650097]	0	0	0	0	2.43495	0.014255	1.93639	0	0
ENSMUST00000179789	Trav7d-3-201	14	Trav7d-3	T cell receptor alpha variable 7D-3 [Source:MGI Symbol;Acc:MGI:3649861]	0	0	0	0	0	0	0	0	0
ENSMUST00000180717	Trav6d-4-201	14	Trav6d-4	T cell receptor alpha variable 6D-4 [Source:MGI Symbol;Acc:MGI:2685547]	0	0	6.84811	0	5.1195	0	0	2.02319	0.925296
ENSMUST00000183820	Trav6d-4-202	14	Trav6d-4	T cell receptor alpha variable 6D-4 [Source:MGI Symbol;Acc:MGI:2685547]	0	0	0	0.95256	0.001867	0	0	0	0
ENSMUST00000178768	Trav7d-4-201	14	Trav7d-4	T cell receptor alpha variable 7D-4 [Source:MGI Symbol;Acc:MGI:3651273]	1.07675	0.501907	0.48585	0.947077	0.00271089	0.014255	1.93639	1.01062	0
ENSMUST00000103580	Trav8d-1-201	14	Trav8d-1	T cell receptor alpha variable 8D-1 [Source:MGI Symbol;Acc:MGI:3650121]	0.00869662	1.00248	0	3.03213	0.00515827	1.06181	0	3.03572	1.86601
ENSMUST00000178426	Trav9d-1-201	14	Trav9d-1	T cell receptor alpha variable 9D-1 [Source:MGI Symbol;Acc:MGI:3650631]	1.08898	1.33274	3.03264	1.7844	7.62558	0	0	0	0
ENSMUST00000180687	Trav6d-5-201	14	Trav6d-5	T cell receptor alpha variable 6D-5 [Source:MGI Symbol;Acc:MGI:3649416]	0	0	0	0	0	0	0	0	0
ENSMUST00000103646	Trav10d-201	14	Trav10d	T cell receptor alpha variable 10D [Source:MGI Symbol;Acc:MGI:5293417]	1.61623	1.00335	0.965327	2.82635	3.07082	0.0111982	1.45169	0.00210909	1.59553
ENSMUST00000103263	Trbv2-201	6	Trbv2	T cell receptor beta, variable 2 [Source:MGI Symbol;Acc:MGI:98599]	1.06756	0.000329339	3.90323	5.67361	1.04014	2.14849	1.9204	1.01659	2.83554
ENSMUST00000103264	Trbv3-201	6	Trbv3	T cell receptor beta, variable 3 [Source:MGI Symbol;Acc:MGI:98590]	0	0	1.93992	2.80347	6.13399	1.06181	0	2.02032	0
ENSMUST00000103265	Trbv4-201	6	Trbv4	T cell receptor beta, variable 10 [Source:MGI Symbol;Acc:MGI:98584]	0	0	0	0	0	0.00783847	0.966716	1.01062	0
ENSMUST00000103266	Trbv5-201	6	Trbv5	T cell receptor beta, variable 5 [Source:MGI Symbol;Acc:MGI:98583]	1.06756	0.000329339	3.90288	1.85084	5.11669	0.00783847	0.966716	1.01777	3.78458
ENSMUST00000103267	Trbv12-1-201	6	Trbv12-1	T cell receptor beta, variable 12-1 [Source:MGI Symbol;Acc:MGI:98602]	0	0	2.94171	0.927784	0.00623172	1.06181	0	0.00243795	1.89956
ENSMUST00000194399	Trbv13-1-202	6	Trbv13-1	T cell receptor beta, variable 13-1 [Source:MGI Symbol;Acc:MGI:98609]	0	0	0	2.83419	3.06749	0	0	2.02032	0
ENSMUST00000103268	Trbv13-1-201	6	Trbv13-1	T cell receptor beta, variable 13-1 [Source:MGI Symbol;Acc:MGI:98609]	0.00869662	1.00248	0	0	0	0.00783847	0.966716	0	0
ENSMUST00000103269	Trbv12-2-201	6	Trbv12-2	T cell receptor beta, variable 12-2 [Source:MGI Symbol;Acc:MGI:98601]	0.00869662	1.00248	0	3.82219	0.00620073	1.06181	0	0.00243795	1.89956
ENSMUST00000103270	Trbv13-2-201	6	Trbv13-2	T cell receptor beta, variable 13-2 [Source:MGI Symbol;Acc:MGI:98608]	0.0158057	2.00475	0	0.917521	5.09734	1.08847	1.92734	0	0
ENSMUST00000103271	Trbv13-3-201	6	Trbv13-3	T cell receptor beta, variable 13-3 [Source:MGI Symbol;Acc:MGI:98607]	0	0	4.8858	4.71582	1.04015	2.14849	1.9204	0.0013397	0.947417
ENSMUST00000103272	Trbv14-201	6	Trbv14	T cell receptor beta, variable 14 [Source:MGI Symbol;Acc:MGI:98587]	0	0	4.86694	7.52092	9.21758	0.014255	1.93639	1.01659	2.83554
ENSMUST00000103273	Trbv15-201	6	Trbv15	T cell receptor beta, variable 15 [Source:MGI Symbol;Acc:MGI:98586]	1.09693	2.00543	16.579	25.4145	17.4329	1.12201	7.72919	3.04608	11.3315
ENSMUST00000103274	Trbv16-201	6	Trbv16	T cell receptor beta, variable 16 [Source:MGI Symbol;Acc:MGI:98585]	1.06756	0.000329339	0.97685	0	1.02347	0	0	1.01322	0.934629
ENSMUST00000103275	Trbv17-201	6	Trbv17	T cell receptor beta, variable 17 [Source:MGI Symbol;Acc:MGI:98610]	0.00869662	1.00248	0	1.91101	0.00349502	0	0	1.01062	0
ENSMUST00000103276	Trbv19-201	6	Trbv19	T cell receptor beta, variable 19 [Source:MGI Symbol;Acc:MGI:98604]	1.09693	2.00543	0.968742	0.922198	3.06372	2.11842	0	0.0013397	0.947417
ENSMUST00000103277	Trbv20-201	6	Trbv20	T cell receptor beta, variable 20 [Source:MGI Symbol;Acc:MGI:98589]	0.00869662	1.00248	0.968695	0	4.07802	1.06181	0	1.01062	0
ENSMUST00000195087	Trbv21-202	6	Trbv21	T cell receptor beta, variable 21 [Source:MGI Symbol;Acc:MGI:98593]	0	0	0	1.88884	2.04515	0	0	1.01322	0.934629
ENSMUST00000103278	Trbv21-201	6	Trbv21	T cell receptor beta, variable 21 [Source:MGI Symbol;Acc:MGI:98593]	0	0	0	0	0	0.0241642	3.87265	0	0
ENSMUST00000193997	Trbv23-202	6	Trbv23	T cell receptor beta, variable V23 [Source:MGI Symbol;Acc:MGI:98595]	0.0158057	2.00475	0	0.927587	3.0592	2.11842	0	2.02032	0
ENSMUST00000103279	Trbv23-201	6	Trbv23	T cell receptor beta, variable V23 [Source:MGI Symbol;Acc:MGI:98595]	0	0	0	0	0	0.014255	1.93639	0	0
ENSMUST00000193064	Trbv26-202	6	Trbv26	T cell receptor beta, variable 26 [Source:MGI Symbol;Acc:MGI:98596]	0	0	0	2.85441	1.02945	1.06181	0	2.02032	0
ENSMUST00000103280	Trbv26-201	6	Trbv26	T cell receptor beta, variable 26 [Source:MGI Symbol;Acc:MGI:98596]	0	0	0	0	0	0	0	0	0
ENSMUST00000103281	Trbv29-201	6	Trbv29	T cell receptor beta, variable 29 [Source:MGI Symbol;Acc:MGI:98605]	0	0	0	2.84347	2.04854	0.00783847	0.966716	1.01062	0
ENSMUST00000191646	Trbv30-202	6	Trbv30	T cell receptor beta, variable 30 [Source:MGI Symbol;Acc:MGI:98592]	0.00869662	1.00248	3.89888	3.74876	5.12177	2.13539	0.952507	0	0
ENSMUST00000103282	Trbv30-201	6	Trbv30	T cell receptor beta, variable 30 [Source:MGI Symbol;Acc:MGI:98592]	0	0	0	0	0	0	0	0	0
ENSMUST00000197754	Trav6d-6-201	14	Trav6d-6	T cell receptor alpha variable 6D-6 [Source:MGI Symbol;Acc:MGI:2686066]	0.547661	0.662886	0.970095	1.95612	1.35551	0.534291	0	0	0
ENSMUST00000103648	Trav11d-201	14	Trav11d	T cell receptor alpha variable 11D [Source:MGI Symbol;Acc:MGI:3649423]	0.0157988	2.00368	0	0.922136	4.07725	1.06024	0	0.00335517	2.84921
ENSMUST00000197128	Trav7d-5-201	14	Trav7d-5	T cell receptor alpha variable 7D-5 [Source:MGI Symbol;Acc:MGI:3649422]	0	0	1.4663	1.41583	0.00494217	0.00783847	0.966716	0	0
ENSMUST00000181360	Trav12d-1-201	14	Trav12d-1	T cell receptor alpha variable 12D-1 [Source:MGI Symbol;Acc:MGI:3649417]	0	0	3.05364	0.472539	2.91152	0	0	0.00169336	1.23499
ENSMUST00000183652	Trav12d-1-202	14	Trav12d-1	T cell receptor alpha variable 12D-1 [Source:MGI Symbol;Acc:MGI:3649417]	0	0	0	0	0	0.00280027	0.32004	0.507524	0.653271
ENSMUST00000103588	Trav13d-1-201	14	Trav13d-1	T cell receptor alpha variable 13D-1 [Source:MGI Symbol;Acc:MGI:3652171]	0	0	0	0	6.16942	0	0	0	0
ENSMUST00000181038	Trav14d-1-201	14	Trav14d-1	T cell receptor alpha variable 14D-1 [Source:MGI Symbol;Acc:MGI:3651279]	0.00585548	0.651224	0	0	5.77626	0.534291	0	0	0
ENSMUST00000187138	Trav14d-1-202	14	Trav14d-1	T cell receptor alpha variable 14D-1 [Source:MGI Symbol;Acc:MGI:3651279]	1.06756	0.000329339	0.486743	0.664038	0.00222016	0	0	0.505891	0
ENSMUST00000103616	Trav15d-1-dv6d-1-201	14	Trav15d-1-dv6d-1	T cell receptor alpha variable 15D-1-DV6D-1 [Source:MGI Symbol;Acc:MGI:3651288]	0.00869662	1.00248	1.95016	0	3.72834	0	0	1.01062	0
ENSMUST00000186370	Trav15d-1-dv6d-1-202	14	Trav15d-1-dv6d-1	T cell receptor alpha variable 15D-1-DV6D-1 [Source:MGI Symbol;Acc:MGI:3651288]	0	0	0	0	0	0	0	0	0
ENSMUST00000199746	Trav9d-2-202	14	Trav9d-2	T cell receptor alpha variable 9D-2 [Source:MGI Symbol;Acc:MGI:3704129]	0	0	0	0	0	0.534291	0	0	0
ENSMUST00000178824	Trav9d-2-201	14	Trav9d-2	T cell receptor alpha variable 9D-2 [Source:MGI Symbol;Acc:MGI:3704129]	0	0	0	0	0	0	0	0	0
ENSMUST00000103592	Trav4d-3-201	14	Trav4d-3	T cell receptor alpha variable 4D-3 [Source:MGI Symbol;Acc:MGI:3782037]	0	0	0.978791	0	0.514399	0	0	0	0
ENSMUST00000197007	Trav12d-2-202	14	Trav12d-2	T cell receptor alpha variable 12D-2 [Source:MGI Symbol;Acc:MGI:3642520]	0.537446	0.000173359	3.16292	2.827	4.4724	0	0	1.10893	1.08856
ENSMUST00000103593	Trav12d-2-201	14	Trav12d-2	T cell receptor alpha variable 12D-2 [Source:MGI Symbol;Acc:MGI:3642520]	0	0	0	0.237749	0.000499586	0.534291	0	0.410635	0.0166454
ENSMUST00000178252	Trav9d-3-201	14	Trav9d-3	T cell receptor alpha variable 9D-3 [Source:MGI Symbol;Acc:MGI:3780142]	0	0	0	0.463691	1.16282	0.534291	0	1.01203	0.459965
ENSMUST00000177703	Trav12d-3-201	14	Trav12d-3	T cell receptor alpha variable 12D-3 [Source:MGI Symbol;Acc:MGI:3704434]	0.00869662	1.00248	0	9.54638	0.0116215	0	0	0	0
ENSMUST00000197954	Trav13d-2-202	14	Trav13d-2	T cell receptor alpha variable 13D-2 [Source:MGI Symbol;Acc:MGI:3643151]	0	0	0.314821	0.515795	4.8165	0.00942908	1.1905	2.03235	0
ENSMUST00000103596	Trav13d-2-201	14	Trav13d-2	T cell receptor alpha variable 13D-2 [Source:MGI Symbol;Acc:MGI:3643151]	0	0	0	0	0	0.00227828	0.258061	0	0
ENSMUST00000196802	Trav14d-2-202	14	Trav14d-2	T cell receptor alpha variable 14D-2 [Source:MGI Symbol;Acc:MGI:3646138]	0.561074	1.85525	0	1.67431	4.89796	0	0	0.0013397	0.947417
ENSMUST00000103597	Trav14d-2-201	14	Trav14d-2	T cell receptor alpha variable 14D-2 [Source:MGI Symbol;Acc:MGI:3646138]	0	0	0	0	0	0	0	0	0
ENSMUST00000199800	Trav15d-2-dv6d-2-201	14	Trav15d-2-dv6d-2	T cell receptor alpha variable 15D-2-DV6D-2 [Source:MGI Symbol;Acc:MGI:3800299]	0	0	0	0	0	0	0	0.505891	0
ENSMUST00000196023	Trav3d-3-202	14	Trav3d-3	T cell receptor alpha variable 3D-3 [Source:MGI Symbol;Acc:MGI:3782469]	0	0	0	0	0.678135	1.0746	0.771879	0	0
ENSMUST00000103599	Trav3d-3-201	14	Trav3d-3	T cell receptor alpha variable 3D-3 [Source:MGI Symbol;Acc:MGI:3782469]	0	0	0	0	0	0.00164373	0.183969	0	0
ENSMUST00000200548	Trav9d-4-202	14	Trav9d-4	T cell receptor alpha variable 9D-4 [Source:MGI Symbol;Acc:MGI:4889087]	1.59602	0.000469825	0	0	4.07246	4.25611	0.944287	5.05165	0
ENSMUST00000167409	Trav9d-4-201	14	Trav9d-4	T cell receptor alpha variable 9D-4 [Source:MGI Symbol;Acc:MGI:4889087]	0	0	0	0.95256	0.001867	0	0	0	0
ENSMUST00000103600	Trav4d-4-201	14	Trav4d-4	T cell receptor alpha variable 4D-4 [Source:MGI Symbol;Acc:MGI:2684872]	0.0102665	1.20779	1.95134	0.91762	2.31798	1.86473	0	0.0007049	0.470922
ENSMUST00000179701	Trav5d-4-201	14	Trav5d-4	T cell receptor alpha variable 5D-4 [Source:MGI Symbol;Acc:MGI:3704130]	0	0	0.484894	0.303121	1.02283	0.534291	0	0.0007049	0.470922
ENSMUST00000178650	Trav6d-7-201	14	Trav6d-7	T cell receptor alpha variable 6D-7 [Source:MGI Symbol;Acc:MGI:2686335]	0.537446	0.000173359	0	0	0	0	0	0	0
ENSMUST00000193003	Trbv31-202	6	Trbv31	T cell receptor beta, variable 31 [Source:MGI Symbol;Acc:MGI:98588]	0	0	0	0	0	1.08847	1.92734	0.00243795	1.89956
ENSMUST00000103300	Trbv31-201	6	Trbv31	T cell receptor beta, variable 31 [Source:MGI Symbol;Acc:MGI:98588]	0	0	0	0	0	0	0	0	0
ENSMUST00000196756	C920008G01Rik-201	14	C920008G01Rik	RIKEN cDNA C920008G01 gene [Source:MGI Symbol;Acc:MGI:2444626]	5.31567	0.00116992	0	0	0	0	0	1.00643	0
ENSMUST00000179512	Trav13d-3-201	14	Trav13d-3	T cell receptor alpha variable 13D-3 [Source:MGI Symbol;Acc:MGI:5293419]	1.47915	0.000439943	1.94298	1.85826	5.08677	0.014255	1.93639	0	0
ENSMUST00000198439	Trav8d-2-202	14	Trav8d-2	T cell receptor alpha variable 8D-2 [Source:MGI Symbol;Acc:MGI:3647760]	2.16251	2.00596	0	0	0	0	0	0	0
ENSMUST00000103605	Trav8d-2-201	14	Trav8d-2	T cell receptor alpha variable 8D-2 [Source:MGI Symbol;Acc:MGI:3647760]	0	0	0	1.91101	0.00349502	1.06181	0	0	0
ENSMUST00000103606	Trav16d-dv11-201	14	Trav16d-dv11	T cell receptor alpha variable 16D-DV11 [Source:MGI Symbol;Acc:MGI:3704436]	0	0	0	0.927587	3.0592	1.06181	0	0	0
ENSMUST00000196079	Trav13d-4-202	14	Trav13d-4	T cell receptor alpha variable 13D-4 [Source:MGI Symbol;Acc:MGI:4440515]	0	0	0	0.942234	1.02345	0	0	0	0
ENSMUST00000103607	Trav13d-4-201	14	Trav13d-4	T cell receptor alpha variable 13D-4 [Source:MGI Symbol;Acc:MGI:4440515]	0.0217333	3.00711	0	0	0	0	0	0	0
ENSMUST00000103608	Trav14d-3-dv8-201	14	Trav14d-3-dv8	T cell receptor alpha variable 14D-3-DV8 [Source:MGI Symbol;Acc:MGI:3822547]	0.000121696	3e-08	1.55246	0.937379	0.00436942	0.014255	1.93639	0	0
ENSMUST00000103609	Trav7n-4-201	14	Trav7n-4	T cell receptor alpha variable 7N-4 [Source:MGI Symbol;Acc:MGI:3644878]	1.06756	0.000329339	0	1.89878	1.02676	0	0	0	0
ENSMUST00000103611	Trav6n-5-201	14	Trav6n-5	T cell receptor alpha variable 6N-5 [Source:MGI Symbol;Acc:MGI:3704437]	0.0199365	2.68465	0	2.76734	13.6448	0	0	0	0
ENSMUST00000103612	Trav10n-201	14	Trav10n	T cell receptor alpha variable 10N [Source:MGI Symbol;Acc:MGI:3647936]	0.0158057	2.00475	0	0	0	1.06181	0	0.00274854	2.20341
ENSMUST00000181793	Trav6n-6-202	14	Trav6n-6	T cell receptor alpha variable 6N-6 [Source:MGI Symbol;Acc:MGI:3642618]	0	0	0	0	2.26928	0	0	0	0
ENSMUST00000103613	Trav6n-6-201	14	Trav6n-6	T cell receptor alpha variable 6N-6 [Source:MGI Symbol;Acc:MGI:3642618]	0	0	0	0	3.83895	0	0	0	0
ENSMUST00000199753	Trav7n-5-201	14	Trav7n-5	T cell receptor alpha variable 7N-5 [Source:MGI Symbol;Acc:MGI:3644782]	0	0	1.4663	1.41583	0.00494217	0.00783847	0.966716	0	0
ENSMUST00000198682	Trav12n-1-202	14	Trav12n-1	T cell receptor alpha variable 12N-1 [Source:MGI Symbol;Acc:MGI:3782477]	0	0	3.05364	0.472539	2.91152	0	0	0.00169336	1.23499
ENSMUST00000103587	Trav12n-1-201	14	Trav12n-1	T cell receptor alpha variable 12N-1 [Source:MGI Symbol;Acc:MGI:3782477]	0	0	0	0	0	0.00280027	0.32004	0.507524	0.653271
ENSMUST00000198359	Trav13n-1-201	14	Trav13n-1	T cell receptor alpha variable 13N-1 [Source:MGI Symbol;Acc:MGI:5009926]	0	0	0	0	0	3.54532	2.88088	0	0
ENSMUST00000196639	Trav14n-1-202	14	Trav14n-1	T cell receptor alpha variable 14N-1 [Source:MGI Symbol;Acc:MGI:3642439]	0.00585548	0.651224	0	0	5.77626	0.534291	0	0	0
ENSMUST00000177578	Trav14n-1-201	14	Trav14n-1	T cell receptor alpha variable 14N-1 [Source:MGI Symbol;Acc:MGI:3642439]	1.06756	0.000329339	0.486743	0.664038	0.00222016	0	0	0.505891	0
ENSMUST00000197433	Trav15n-1-202	14	Trav15n-1	T cell receptor alpha variable 15N-1 [Source:MGI Symbol;Acc:MGI:4439864]	1.06756	0.000329339	0	0	0	2.14849	1.9204	0	0
ENSMUST00000103590	Trav15n-1-201	14	Trav15n-1	T cell receptor alpha variable 15N-1 [Source:MGI Symbol;Acc:MGI:4439864]	0	0	0	0	0	0	0	0	0
ENSMUST00000198913	Trav9n-2-202	14	Trav9n-2	T cell receptor alpha variable 9N-2 [Source:MGI Symbol;Acc:MGI:3704438]	0	0	0	0	0	0.534291	0	0	0
ENSMUST00000180097	Trav9n-2-201	14	Trav9n-2	T cell receptor alpha variable 9N-2 [Source:MGI Symbol;Acc:MGI:3704438]	0	0	0	0	0	0	0	0	0
ENSMUST00000103618	Trav4n-3-201	14	Trav4n-3	T cell receptor alpha variable 4N-3 [Source:MGI Symbol;Acc:MGI:3782086]	0	0	0.978791	0	0.514399	0	0	0	0
ENSMUST00000196674	Trav12n-2-202	14	Trav12n-2	T cell receptor alpha variable 12N-2 [Source:MGI Symbol;Acc:MGI:3644334]	0.537446	0.000173359	3.16292	2.827	4.4724	0	0	1.10893	1.08856
ENSMUST00000103619	Trav12n-2-201	14	Trav12n-2	T cell receptor alpha variable 12N-2 [Source:MGI Symbol;Acc:MGI:3644334]	0	0	0	0.237749	0.000499586	0.534291	0	0.410635	0.0166454
ENSMUST00000177705	Trav9n-3-201	14	Trav9n-3	T cell receptor alpha variable 9N-3 [Source:MGI Symbol;Acc:MGI:3782511]	0	0	0	0.463691	1.16282	0.534291	0	1.01203	0.459965
ENSMUST00000179583	Trav12n-3-201	14	Trav12n-3	T cell receptor alpha variable 12N-3 [Source:MGI Symbol;Acc:MGI:3704131]	0	0	0	0	0	0	0	0	0
ENSMUST00000196941	Trav13n-2-202	14	Trav13n-2	T cell receptor alpha variable 13N-2 [Source:MGI Symbol;Acc:MGI:3642345]	0	0	0.314821	0.515795	4.8165	0.00942908	1.1905	2.03235	0
ENSMUST00000103622	Trav13n-2-201	14	Trav13n-2	T cell receptor alpha variable 13N-2 [Source:MGI Symbol;Acc:MGI:3642345]	0	0	0	0	0	0.00227828	0.258061	0	0
ENSMUST00000197614	Trav14n-2-202	14	Trav14n-2	T cell receptor alpha variable 14N-2 [Source:MGI Symbol;Acc:MGI:3645258]	0.561074	1.85525	0	1.67431	4.89796	0	0	0.0013397	0.947417
ENSMUST00000103623	Trav14n-2-201	14	Trav14n-2	T cell receptor alpha variable 14N-2 [Source:MGI Symbol;Acc:MGI:3645258]	0	0	0	0	0	0	0	0	0
ENSMUST00000199112	Trav15n-2-201	14	Trav15n-2	T cell receptor alpha variable 15N-2 [Source:MGI Symbol;Acc:MGI:3649172]	0	0	0	0	0	0	0	0.505891	0
ENSMUST00000197557	Trav3n-3-202	14	Trav3n-3	T cell receptor alpha variable 3N-3 [Source:MGI Symbol;Acc:MGI:3782518]	0	0	0	0	0.678135	1.0746	0.771879	0	0
ENSMUST00000103625	Trav3n-3-201	14	Trav3n-3	T cell receptor alpha variable 3N-3 [Source:MGI Symbol;Acc:MGI:3782518]	0	0	0	0	0	0.00164373	0.183969	0	0
ENSMUST00000103626	Trav9n-4-201	14	Trav9n-4	T cell receptor alpha variable 9N-4 [Source:MGI Symbol;Acc:MGI:3583949]	0	0	0	0	0	0	0	0	0
ENSMUST00000103627	Trav4n-4-201	14	Trav4n-4	T cell receptor alpha variable 4N-4 [Source:MGI Symbol;Acc:MGI:3704439]	0.0102665	1.20779	1.95134	0.91762	2.31798	1.86473	0	0.0007049	0.470922
ENSMUST00000179997	Trav5n-4-201	14	Trav5n-4	T cell receptor alpha variable 5N-4 [Source:MGI Symbol;Acc:MGI:3704440]	0	0	0.484894	0.303121	1.02283	0.534291	0	0.0007049	0.470922
ENSMUST00000179607	Trav6n-7-201	14	Trav6n-7	T cell receptor alpha variable 6N-7 [Source:MGI Symbol;Acc:MGI:3704441]	0.537446	0.000173359	0	0	0	0	0	0	0
ENSMUST00000178100	Trav7n-6-201	14	Trav7n-6	T cell receptor alpha variable 7N-6 [Source:MGI Symbol;Acc:MGI:3704442]	0.0317272	2.00476	0	0	11.4731	0	0	0.00215719	0
ENSMUST00000179580	Trav13n-3-201	14	Trav13n-3	T cell receptor alpha variable 13N-3 [Source:MGI Symbol;Acc:MGI:3645598]	0.0288534	4.47875	0	0	21.7687	0.00171287	0	0	0
ENSMUST00000103632	Trav8n-2-201	14	Trav8n-2	T cell receptor alpha variable 8n-2 [Source:MGI Symbol;Acc:MGI:3641705]	2.16251	2.00596	0	0	3.05387	2.11842	0	0	0
ENSMUST00000199280	Trav16n-202	14	Trav16n	T cell receptor alpha variable 16n [Source:MGI Symbol;Acc:MGI:4439761]	0.00869662	1.00248	3.91449	0	3.07093	0	0	0	0
ENSMUST00000103633	Trav16n-201	14	Trav16n	T cell receptor alpha variable 16n [Source:MGI Symbol;Acc:MGI:4439761]	0	0	0	0	0	1.06181	0	1.01322	0.934629
ENSMUST00000196105	Trav13n-4-202	14	Trav13n-4	T cell receptor alpha variable 13N-4 [Source:MGI Symbol;Acc:MGI:3642678]	2.80814	1.53702	0	0	9.59806	0	0	1.01062	0
ENSMUST00000103634	Trav13n-4-201	14	Trav13n-4	T cell receptor alpha variable 13N-4 [Source:MGI Symbol;Acc:MGI:3642678]	0	0	0	0	0	0	0	0	0
ENSMUST00000103652	Trav14n-3-202	14	Trav14n-3	T cell receptor alpha variable 14N-3 [Source:MGI Symbol;Acc:MGI:3584039]	0	0	0	0	0	0	0	0	0
ENSMUST00000103635	Trav14n-3-201	14	Trav14n-3	T cell receptor alpha variable 14N-3 [Source:MGI Symbol;Acc:MGI:3584039]	3.19412	0.000822078	0.404914	0	0.000806713	0	0	0	0
ENSMUST00000103636	Trav7-2-201	14	Trav7-2	T cell receptor alpha variable 7-2 [Source:MGI Symbol;Acc:MGI:3649607]	0.0086947	1.00224	0	0.941767	1.02312	0	0	0.00133925	0.947061
ENSMUST00000071242	Olfr682-ps1-201	7	Olfr682-ps1	olfactory receptor 682, pseudogene 1 [Source:MGI Symbol;Acc:MGI:3030516]	0	0	3.66852	0	3.45317	0	0	1.01659	2.83554
ENSMUST00000214399	Olfr682-ps1-202	7	Olfr682-ps1	olfactory receptor 682, pseudogene 1 [Source:MGI Symbol;Acc:MGI:3030516]	1.06756	0.000329339	0	1.91101	0.00349502	0.00783847	0.966716	0	0
ENSMUST00000223545	Olfr335-ps-201	2	Olfr335-ps	olfactory receptor 335, pseudogene [Source:MGI Symbol;Acc:MGI:3030169]	3.19414	0.000822082	5.84261	13.2116	6.16132	2.18558	6.7561	1.01953	5.6798
ENSMUST00000213169	Olfr225-202	11	Olfr225	olfactory receptor 225 [Source:MGI Symbol;Acc:MGI:3030059]	3.8311	5.28627	5.14022	0.899797	6.13804	11.2915	5.06962	6.07305	4.68904
ENSMUST00000055276	Olfr225-201	11	Olfr225	olfactory receptor 225 [Source:MGI Symbol;Acc:MGI:3030059]	1.59175	1.7334	0.722517	0	0.00140427	1.53684	0.675452	0	0
ENSMUST00000121340	Olfr1001-ps1-201	2	Olfr1001-ps1	olfactory receptor 1001, pseudogene 1 [Source:MGI Symbol;Acc:MGI:3030835]	1.09693	2.00543	0	8.49258	9.20862	6.50578	27.9526	2.03779	26.4253
ENSMUST00000117860	Olfr1165-ps-201	2	Olfr1165-ps	olfactory receptor 1165, pseudogene [Source:MGI Symbol;Acc:MGI:3030999]	1.10651	3.0078	10.7128	28.2469	22.5482	1.13354	12.554	0.00635335	7.58507
ENSMUST00000216831	Olfr1010-201	2	Olfr1010	olfactory receptor 1010 [Source:MGI Symbol;Acc:MGI:3030844]	1.09693	2.00543	2.90533	11.2958	14.3323	0.0241642	3.87265	1.02078	7.57212
ENSMUST00000194208	Cd1d2-203	3	Cd1d2	CD1d2 antigen [Source:MGI Symbol;Acc:MGI:107675]	40.7399	100.671	10.4515	66.763	37.3517	123.813	103.455	106.795	99.738
ENSMUST00000192481	Cd1d2-202	3	Cd1d2	CD1d2 antigen [Source:MGI Symbol;Acc:MGI:107675]	0.056152	16.164	4.02499	5.1299	4.39314	8.06538	16.2607	10.9001	9.59403
ENSMUST00000041920	Cd1d2-201	3	Cd1d2	CD1d2 antigen [Source:MGI Symbol;Acc:MGI:107675]	3.22363	0.000827733	0	0	27.1845	0.0502942	14.9862	0	0
ENSMUST00000126664	Atp10d-202	5	Atp10d	ATPase, class V, type 10D [Source:MGI Symbol;Acc:MGI:2450125]	2023.7	2280.93	2866.74	2405.75	2489.15	2729.08	1244.2	2229.94	4445.56
ENSMUST00000156937	Atp10d-205	5	Atp10d	ATPase, class V, type 10D [Source:MGI Symbol;Acc:MGI:2450125]	51.0663	43.9651	46.4511	69.3211	86.6493	59.4608	67.2785	63.7211	102.796
ENSMUST00000136350	Atp10d-203	5	Atp10d	ATPase, class V, type 10D [Source:MGI Symbol;Acc:MGI:2450125]	24.3457	28.9822	25.9815	26.9941	0.0224129	20.9448	0	44.0792	73.9874
ENSMUST00000146393	Atp10d-204	5	Atp10d	ATPase, class V, type 10D [Source:MGI Symbol;Acc:MGI:2450125]	232.717	170.077	64.1028	79.2152	45.3182	340.716	50.5614	155.959	84.5936
ENSMUST00000169617	Atp10d-206	5	Atp10d	ATPase, class V, type 10D [Source:MGI Symbol;Acc:MGI:2450125]	97.4521	41.379	10.9227	74.0103	0.0242943	92.749	2.15819	41.9826	36.2492
ENSMUST00000094710	Atp10d-201	5	Atp10d	ATPase, class V, type 10D [Source:MGI Symbol;Acc:MGI:2450125]	0	0	0	0	0	0	0	0	0
ENSMUST00000173420	Art2a-ps-201	7	Art2a-ps	ADP-ribosyltransferase 2a, pseudogene [Source:MGI Symbol;Acc:MGI:107546]	0.0217333	3.00711	4.86607	13.2284	4.28514	1.08847	1.92734	6.08062	12.2534
ENSMUST00000135748	Pla2g2a-203	4	Pla2g2a	phospholipase A2, group IIA (platelets, synovial fluid) [Source:MGI Symbol;Acc:MGI:104642]	0.000543411	1.44e-07	0	0	0	0.0132744	1.77603	2.52146	0
ENSMUST00000134898	Pla2g2a-202	4	Pla2g2a	phospholipase A2, group IIA (platelets, synovial fluid) [Source:MGI Symbol;Acc:MGI:104642]	0.0158057	2.00475	0	0	1.01926	2.12157	0.148048	0	0
ENSMUST00000147728	Pla2g2a-204	4	Pla2g2a	phospholipase A2, group IIA (platelets, synovial fluid) [Source:MGI Symbol;Acc:MGI:104642]	0	0	0.981003	0	0.00187153	0	0	0.509762	0
ENSMUST00000077582	Pla2g2a-201	4	Pla2g2a	phospholipase A2, group IIA (platelets, synovial fluid) [Source:MGI Symbol;Acc:MGI:104642]	1.06714	0.000329222	0	0	0	0	0	0	0
ENSMUST00000190447	Mx2-204	16	Mx2	MX dynamin-like GTPase 2 [Source:MGI Symbol;Acc:MGI:97244]	2.31	1.93155	10.0362	6.48413	2.35471	8.56093	12.162	18.8501	3.01751
ENSMUST00000188251	Mx2-202	16	Mx2	MX dynamin-like GTPase 2 [Source:MGI Symbol;Acc:MGI:97244]	26.6954	13.8431	5.57418	7.58144	22.0189	0.853472	28.6223	48.6296	19.5269
ENSMUST00000190097	Mx2-203	16	Mx2	MX dynamin-like GTPase 2 [Source:MGI Symbol;Acc:MGI:97244]	0.0158057	2.00475	0	0	0.345821	0	0	4.26334	0
ENSMUST00000191103	Mx2-205	16	Mx2	MX dynamin-like GTPase 2 [Source:MGI Symbol;Acc:MGI:97244]	2.2127	0.000617412	0	0.943466	0.887155	1.18838	2.60274	0	0
ENSMUST00000024112	Mx2-201	16	Mx2	MX dynamin-like GTPase 2 [Source:MGI Symbol;Acc:MGI:97244]	0	0	0	0	0	5.54118	0	0	0
ENSMUST00000121914	Olfr1021-ps1-201	2	Olfr1021-ps1	olfactory receptor 1021, pseudogene 1 [Source:MGI Symbol;Acc:MGI:3030855]	0.00869662	1.00248	2.92495	0.907309	5.11034	0.0196145	2.90497	1.01322	0.934629
ENSMUST00000208175	Olfr1300-ps1-201	2	Olfr1300-ps1	olfactory receptor 1300, pseudogene 1 [Source:MGI Symbol;Acc:MGI:3031134]	15.1406	21.0754	29.3095	68.6961	74.0673	24.7016	23.1439	14.1818	32.9851
ENSMUST00000117982	Olfr475-ps1-201	2	Olfr475-ps1	olfactory receptor 475, pseudogene 1 [Source:MGI Symbol;Acc:MGI:3030309]	0.00869662	1.00248	0	2.90538	2.05763	2.14944	2.00006	0.00339834	2.89804
ENSMUST00000174177	Cdk3-ps-202	11	Cdk3-ps	cyclin-dependent kinase 3, pseudogene [Source:MGI Symbol;Acc:MGI:1916931]	13.2709	18.389	29.7409	19.5529	19.6649	28.8116	26.1835	16.3251	15.9925
ENSMUST00000174248	Cdk3-ps-203	11	Cdk3-ps	cyclin-dependent kinase 3, pseudogene [Source:MGI Symbol;Acc:MGI:1916931]	0.0128551	1.5654	4.9546	6.61029	7.56411	2.87852	5.11345	4.33051	1.31275
ENSMUST00000173567	Cdk3-ps-201	11	Cdk3-ps	cyclin-dependent kinase 3, pseudogene [Source:MGI Symbol;Acc:MGI:1916931]	32.0747	32.1914	26.7772	34.9591	20.965	32.7028	40.8955	29.9492	14.6013
ENSMUST00000100960	Gbp11-201	5	Gbp11	guanylate binding protein 11 [Source:MGI Symbol;Acc:MGI:3646307]	11.9242	3.66691	12.4367	18.9141	50.2237	6.39431	1.74295	3.68456	5.13432
ENSMUST00000171587	Gbp11-202	5	Gbp11	guanylate binding protein 11 [Source:MGI Symbol;Acc:MGI:3646307]	3.15649	1.35018	4.48855	1.49463	2.48157	0.0204232	3.06622	4.41508	2.60526
ENSMUST00000182725	Oas1b-202	5	Oas1b	2'-5' oligoadenylate synthetase 1B [Source:MGI Symbol;Acc:MGI:97430]	0	0	6.20118	2.79629	3.63121	1.10985	4.83064	11.4282	5.6116
ENSMUST00000183291	Oas1b-203	5	Oas1b	2'-5' oligoadenylate synthetase 1B [Source:MGI Symbol;Acc:MGI:97430]	54.8361	58.7432	22.3609	86.5288	78.6902	34.062	61.2223	110.688	113.272
ENSMUST00000086377	Oas1b-201	5	Oas1b	2'-5' oligoadenylate synthetase 1B [Source:MGI Symbol;Acc:MGI:97430]	5.03e-09	5.31e-07	32.0362	0	0.0197258	1.18e-07	0	0	0
ENSMUST00000210779	Olfr562-ps1-201	7	Olfr562-ps1	olfactory receptor 562, pseudogene 1 [Source:MGI Symbol;Acc:MGI:3030396]	0.00869662	1.00248	0	0.930244	2.62279	0.0219783	3.38891	0.0013397	0.947417
ENSMUST00000222301	Olfr779-202	10	Olfr779	olfactory receptor 779 [Source:MGI Symbol;Acc:MGI:3030613]	1.06756	0.000329339	0	0	0	0	0	0	0
ENSMUST00000069063	Olfr779-201	10	Olfr779	olfactory receptor 779 [Source:MGI Symbol;Acc:MGI:3030613]	0.00769559	0.875833	0	0	0	0	0	0	0
ENSMUST00000209871	Olfr537-ps1-201	7	Olfr537-ps1	olfactory receptor 537, pseudogene 1 [Source:MGI Symbol;Acc:MGI:3030371]	2.68439	0.000719992	17.726	9.78485	22.1295	16.5979	13.0098	12.7871	3.79161
ENSMUST00000210949	Olfr537-ps1-202	7	Olfr537-ps1	olfactory receptor 537, pseudogene 1 [Source:MGI Symbol;Acc:MGI:3030371]	0.0445328	9.41315	0	9.01726	0.011248	0	0	2.72e-05	0
ENSMUST00000216665	Olfr1038-ps-202	2	Olfr1038-ps	olfactory receptor 1038, pseudogene [Source:MGI Symbol;Acc:MGI:3030872]	11.8996	16.911	42.4699	76.8731	107.992	19.3646	38.757	17.2778	62.2258
ENSMUST00000149775	Olfr1038-ps-201	2	Olfr1038-ps	olfactory receptor 1038, pseudogene [Source:MGI Symbol;Acc:MGI:3030872]	0	0	0	0	0	0	0	0	0
ENSMUST00000134011	Olfr377-ps1-201	11	Olfr377-ps1	olfactory receptor 377, pseudogene 1 [Source:MGI Symbol;Acc:MGI:3030211]	2.17397	3.00835	0.97685	0	1.02347	1.07718	0.958496	3.03572	1.86601
ENSMUST00000174854	H2-Q5-203	17	H2-Q5	histocompatibility 2, Q region locus 5 [Source:MGI Symbol;Acc:MGI:95934]	15.2227	4.18016	10.3516	16.1511	10.0005	27.0324	17.9537	53.4689	23.6168
ENSMUST00000172979	H2-Q5-202	17	H2-Q5	histocompatibility 2, Q region locus 5 [Source:MGI Symbol;Acc:MGI:95934]	3.5155	5.18606	3.96278	10.1665	2.09745	2.52598	10.7595	11.1385	0
ENSMUST00000116010	H2-Q5-201	17	H2-Q5	histocompatibility 2, Q region locus 5 [Source:MGI Symbol;Acc:MGI:95934]	1.03028	0.000318886	0	0.95256	0.001867	0	0	0	0
ENSMUST00000117349	Olfr379-ps1-201	11	Olfr379-ps1	olfactory receptor 379, pseudogene 1 [Source:MGI Symbol;Acc:MGI:3030213]	2.12946	0.000598423	11.7036	7.48044	19.4553	2.15894	2.88843	2.03081	5.6682
ENSMUST00000134773	Olfr387-ps1-201	11	Olfr387-ps1	olfactory receptor 387, pseudogene 1 [Source:MGI Symbol;Acc:MGI:3030221]	12.9618	4.10685	16.6673	11.4155	15.4688	7.5436	11.8182	7.14856	5.6833
ENSMUST00000118336	Olfr388-ps1-201	11	Olfr388-ps1	olfactory receptor 388, pseudogene 1 [Source:MGI Symbol;Acc:MGI:3030222]	1.09693	2.00543	3.88693	10.3715	8.19912	2.18558	6.7561	2.03409	10.3963
ENSMUST00000195589	Clec7a-204	6	Clec7a	C-type lectin domain family 7, member a [Source:MGI Symbol;Acc:MGI:1861431]	48.6309	77.4501	87.9809	71.1876	91.5081	41.2388	42.7887	40.5975	56.179
ENSMUST00000184581	Clec7a-202	6	Clec7a	C-type lectin domain family 7, member a [Source:MGI Symbol;Acc:MGI:1861431]	2.9714	3.87131	1.25184	0	0.00234396	0.0185024	2.69011	2.21173	1.49892
ENSMUST00000184861	Clec7a-203	6	Clec7a	C-type lectin domain family 7, member a [Source:MGI Symbol;Acc:MGI:1861431]	2.30436	1.0526	0	2.12278	1.08078	0	0	2.02319	0.925296
ENSMUST00000112076	Clec7a-201	6	Clec7a	C-type lectin domain family 7, member a [Source:MGI Symbol;Acc:MGI:1861431]	0	0	2.85e-07	0	6.78e-10	2.80623	1.99371	0	0
ENSMUST00000094105	Olfr501-ps1-201	7	Olfr501-ps1	olfactory receptor 501, pseudogene 1 [Source:MGI Symbol;Acc:MGI:3030335]	2.12946	0.000598423	1.943	2.81351	4.09355	0.0241642	3.87265	1.01062	0
ENSMUST00000216912	Olfr936-202	9	Olfr936	olfactory receptor 936 [Source:MGI Symbol;Acc:MGI:3030770]	0.0348147	6.01453	0.381686	0.455012	10.2008	0.210058	0.604967	0.171086	0.543003
ENSMUST00000178303	Olfr936-201	9	Olfr936	olfactory receptor 936 [Source:MGI Symbol;Acc:MGI:3030770]	0	0	2.53612	2.33722	0.00743984	0.900915	3.25658	0.847779	3.23836
ENSMUST00000214075	Olfr947-ps1-201	9	Olfr947-ps1	olfactory receptor 947, pseudogene 1 [Source:MGI Symbol;Acc:MGI:3030781]	0	0	0	0	0	0	0	0	0
ENSMUST00000214936	Olfr947-ps1-202	9	Olfr947-ps1	olfactory receptor 947, pseudogene 1 [Source:MGI Symbol;Acc:MGI:3030781]	0	0	4.87777	3.75179	5.4782	6.36632	0	0	0
ENSMUST00000215471	Olfr947-ps1-203	9	Olfr947-ps1	olfactory receptor 947, pseudogene 1 [Source:MGI Symbol;Acc:MGI:3030781]	0.0267559	4.00953	0	3.78183	2.71711	0.0196145	2.90497	0.0013397	0.947417
ENSMUST00000215546	Olfr949-ps1-201	9	Olfr949-ps1	olfactory receptor 949, pseudogene 1 [Source:MGI Symbol;Acc:MGI:3030783]	1.0845	1.0031	0	2.84347	2.04854	0.0200372	2.9887	1.01062	0
ENSMUST00000182769	Casp16-ps-202	17	Casp16-ps	caspase 16, apoptosis-related cysteine peptidase, pseudogene [Source:MGI Symbol;Acc:MGI:3646305]	1.10388	2.70862	0	3.77858	4.09032	7.21283	1.90181	3.03705	2.50492
ENSMUST00000088673	Casp16-ps-201	17	Casp16-ps	caspase 16, apoptosis-related cysteine peptidase, pseudogene [Source:MGI Symbol;Acc:MGI:3646305]	0.00279341	0.299379	0.981003	0	0.00187153	0.263125	0.964529	1.01157	0.296008
ENSMUST00000213225	Olfr1077-ps1-201	2	Olfr1077-ps1	olfactory receptor 1077, pseudogene 1 [Source:MGI Symbol;Acc:MGI:3030911]	0.0267559	4.00953	5.83259	19.7847	16.3953	5.30199	0	1.01322	0.934629
ENSMUST00000209914	Olfr663-201	7	Olfr663	olfactory receptor 663 [Source:MGI Symbol;Acc:MGI:3030497]	0.00869662	1.00248	0	0	0	2.11842	0	1.01062	0
ENSMUST00000117704	Olfr1083-ps-201	2	Olfr1083-ps	olfactory receptor 1083, pseudogene [Source:MGI Symbol;Acc:MGI:3030917]	0.0217333	3.00711	0	0	0	1.06181	0	0	0
ENSMUST00000072887	Olfr664-201	7	Olfr664	olfactory receptor 664 [Source:MGI Symbol;Acc:MGI:3030498]	0	0	0	4.73942	3.07364	0	0	0	0
ENSMUST00000211596	Olfr664-202	7	Olfr664	olfactory receptor 664 [Source:MGI Symbol;Acc:MGI:3030498]	0.00869662	1.00248	5.89038	0	0.00842958	2.11842	0	0.0013397	0.947417
ENSMUST00000118068	Gm15922-201	7	Gm15922	predicted gene 15922 [Source:MGI Symbol;Acc:MGI:3802148]	7.66413	13.1492	0	14.6888	0.0146209	10.8617	0	0.00620227	7.25737
ENSMUST00000121614	Olfr271-ps1-201	4	Olfr271-ps1	olfactory receptor 271, pseudogene 1 [Source:MGI Symbol;Acc:MGI:3030105]	1.06756	0.000329339	0	0	3.05387	1.06181	0	0	0
ENSMUST00000217546	Olfr271-ps1-202	4	Olfr271-ps1	olfactory receptor 271, pseudogene 1 [Source:MGI Symbol;Acc:MGI:3030105]	0.00869662	1.00248	0	2.8675	0.00492835	0	0	2.02032	0
ENSMUST00000217577	Olfr964-ps1-201	9	Olfr964-ps1	olfactory receptor 964, pseudogene 1 [Source:MGI Symbol;Acc:MGI:3030798]	1.20588	0.000367474	0.97358	0	2.04112	0	0	1.10711	0
ENSMUST00000208970	Olfr753-ps1-203	17	Olfr753-ps1	olfactory receptor 753, pseudogene 1 [Source:MGI Symbol;Acc:MGI:3030587]	14.7588	0.00196892	46.8672	38.1387	0.0311793	0.0585391	23.7603	22.0349	11.9282
ENSMUST00000219487	Olfr753-ps1-204	17	Olfr753-ps1	olfactory receptor 753, pseudogene 1 [Source:MGI Symbol;Acc:MGI:3030587]	0.048571	11.3177	0	13.5176	27.4686	0	0	0.00832741	13.5111
ENSMUST00000174025	Olfr753-ps1-201	17	Olfr753-ps1	olfactory receptor 753, pseudogene 1 [Source:MGI Symbol;Acc:MGI:3030587]	8.93146	28.6315	0	38.5381	72.5404	21.2355	0	8.25069	15.3391
ENSMUST00000174673	Olfr753-ps1-202	17	Olfr753-ps1	olfactory receptor 753, pseudogene 1 [Source:MGI Symbol;Acc:MGI:3030587]	0	0	0	0	0	0	0	0	0
ENSMUST00000118736	Olfr1117-ps1-201	2	Olfr1117-ps1	olfactory receptor 1117, pseudogene 1 [Source:MGI Symbol;Acc:MGI:3030951]	0.0158057	2.00475	12.6835	9.37512	15.3679	2.15894	2.88843	3.04497	9.44203
ENSMUST00000217438	Olfr977-ps1-201	9	Olfr977-ps1	olfactory receptor 977, pseudogene 1 [Source:MGI Symbol;Acc:MGI:3030811]	1.0845	1.0031	0.968789	1.88069	2.04857	0.00783847	0.966716	0	0
ENSMUST00000217651	Mmp1a-202	9	Mmp1a	matrix metallopeptidase 1a (interstitial collagenase) [Source:MGI Symbol;Acc:MGI:1933846]	2.17211	3.00655	0	9.51618	0.0115999	3.25374	8.32931	7.06792	0
ENSMUST00000034492	Mmp1a-201	9	Mmp1a	matrix metallopeptidase 1a (interstitial collagenase) [Source:MGI Symbol;Acc:MGI:1933846]	0.00223748	0.001819	17.5689	0	27.6384	0.00508905	0.00404492	0.0136597	11.3623
ENSMUST00000214356	Olfr1273-ps-201	2	Olfr1273-ps	olfactory receptor 1273, pseudogene [Source:MGI Symbol;Acc:MGI:3031107]	27.0967	19.0572	49.7503	48.6063	108.691	21.5119	43.5669	26.4748	40.8338
ENSMUST00000143750	Olfr396-ps1-201	11	Olfr396-ps1	olfactory receptor 396, pseudogene 1 [Source:MGI Symbol;Acc:MGI:3030230]	0.0118154	1.4188	6.81169	6.5345	25.5833	2.11842	0	5.06872	11.3157
ENSMUST00000205791	Olfr396-ps1-202	11	Olfr396-ps1	olfactory receptor 396, pseudogene 1 [Source:MGI Symbol;Acc:MGI:3030230]	4.28925	1.59028	0	0	0	0	0	0	0
ENSMUST00000115991	Olfr22-ps1-201	11	Olfr22-ps1	olfactory receptor 22, pseudogene 1 [Source:MGI Symbol;Acc:MGI:109313]	2.18329	4.01078	0	9.43446	10.2328	3.20876	1.91492	2.03081	5.6682
ENSMUST00000118378	Olfr587-ps1-201	7	Olfr587-ps1	olfactory receptor 587, pseudogene 1 [Source:MGI Symbol;Acc:MGI:3030421]	0	0	1.95704	1.50825	0.00573078	1.69137	0	0.0013397	0.947417
ENSMUST00000209201	Olfr587-ps1-202	7	Olfr587-ps1	olfactory receptor 587, pseudogene 1 [Source:MGI Symbol;Acc:MGI:3030421]	0	0	0	0.376102	0.000776457	0.432771	0	0	0
ENSMUST00000174262	Olfr300-ps1-201	7	Olfr300-ps1	olfactory receptor 300, pseudogene 1 [Source:MGI Symbol;Acc:MGI:3030134]	11.9587	9.41997	26.2871	38.5466	60.8641	23.4528	22.416	22.207	30.221
ENSMUST00000173904	Olfr296-ps1-201	7	Olfr296-ps1	olfactory receptor 296, pseudogene 1 [Source:MGI Symbol;Acc:MGI:3030130]	1.0845	1.0031	0	0	0	3.19493	0.947919	1.01512	1.88543
ENSMUST00000194248	Hyi-205	4	Hyi	hydroxypyruvate isomerase (putative) [Source:MGI Symbol;Acc:MGI:1915430]	548.751	566.372	349.645	339.388	301.446	227.348	12.5016	534.852	278.904
ENSMUST00000179719	Hyi-204	4	Hyi	hydroxypyruvate isomerase (putative) [Source:MGI Symbol;Acc:MGI:1915430]	118.39	120.375	80.5701	129.721	97.4799	98.0598	153.152	155.953	135.305
ENSMUST00000106393	Hyi-202	4	Hyi	hydroxypyruvate isomerase (putative) [Source:MGI Symbol;Acc:MGI:1915430]	9.3477	15.0919	0	6.00929	4.3842	88.8875	183.758	32.3635	73.1125
ENSMUST00000132882	Hyi-203	4	Hyi	hydroxypyruvate isomerase (putative) [Source:MGI Symbol;Acc:MGI:1915430]	7.99983	4.9181	8.7333	7.38441	0.0152625	10.4819	14.6029	27.3144	28.5099
ENSMUST00000006562	Hyi-201	4	Hyi	hydroxypyruvate isomerase (putative) [Source:MGI Symbol;Acc:MGI:1915430]	0	0	0	4.0848	0.00652649	0	0	0	0
ENSMUST00000211893	Olfr151-201	9	Olfr151	olfactory receptor 151 [Source:MGI Symbol;Acc:MGI:2661338]	2.14812	1.00356	5.83983	12.3944	10.2495	1.10503	3.99937	0	0
ENSMUST00000221099	Olfr151-202	9	Olfr151	olfactory receptor 151 [Source:MGI Symbol;Acc:MGI:2661338]	0	0	0	0	0	0	0	0.0048054	4.74666
ENSMUST00000121065	Olfr404-ps1-201	11	Olfr404-ps1	olfactory receptor 404, pseudogene 1 [Source:MGI Symbol;Acc:MGI:3030238]	4.30818	3.00917	1.95549	0.927718	1.02949	1.1499	0	0.0013397	0.947417
ENSMUST00000118809	Olfr409-ps1-201	11	Olfr409-ps1	olfactory receptor 409, pseudogene 1 [Source:MGI Symbol;Acc:MGI:3030243]	0	0	0	0.934149	2.04109	5.20054	0.941643	1.20675	0.932626
ENSMUST00000189634	Sprr2g-202	3	Sprr2g	small proline-rich protein 2G [Source:MGI Symbol;Acc:MGI:1330348]	7.6083	19.0518	0.251583	9.51652	0.377425	21.4332	15.386	20.2495	24.4606
ENSMUST00000056590	Sprr2g-201	3	Sprr2g	small proline-rich protein 2G [Source:MGI Symbol;Acc:MGI:1330348]	0	0	5.59615	0	6.79641	0	0	0	0
ENSMUST00000211998	Olfr892-ps1-201	9	Olfr892-ps1	olfactory receptor 892, pseudogene 1 [Source:MGI Symbol;Acc:MGI:3030726]	0.00869662	1.00248	0.973671	1.89888	0.00493756	0.00783847	0.966716	1.01062	0
ENSMUST00000213589	Olfr897-ps1-201	9	Olfr897-ps1	olfactory receptor 897, pseudogene 1 [Source:MGI Symbol;Acc:MGI:3030731]	2.14812	1.00356	1.94936	1.87381	2.05149	0	0	2.02319	0.925296
ENSMUST00000213073	Olfr863-ps1-201	9	Olfr863-ps1	olfactory receptor 863, pseudogene 1 [Source:MGI Symbol;Acc:MGI:3030697]	0.0158057	2.00475	1.95951	0.934276	0.0049468	2.13539	0.952507	2.02032	0
ENSMUST00000119741	Olfr621-ps1-201	7	Olfr621-ps1	olfactory receptor 621, pseudogene 1 [Source:MGI Symbol;Acc:MGI:3030455]	0	0	0	5.77331	0.00840911	0.00783847	0.966716	0	0
ENSMUST00000195764	Pcdhgb8-201	18	Pcdhgb8	protocadherin gamma subfamily B, 8 [Source:MGI Symbol;Acc:MGI:1935200]	49.3361	52.9332	45.7347	60.4336	45.1363	244.347	171.008	173.453	245.136
ENSMUST00000208907	Pcdhgb8-202	18	Pcdhgb8	protocadherin gamma subfamily B, 8 [Source:MGI Symbol;Acc:MGI:1935200]	0	0	0	0	0	0	0	0	0
ENSMUST00000206214	Olfr192-203	16	Olfr192	olfactory receptor 192 [Source:MGI Symbol;Acc:MGI:3030026]	0.00898337	1.03937	0	0	13.2359	0	0	0.00800067	12.2549
ENSMUST00000205727	Olfr192-202	16	Olfr192	olfactory receptor 192 [Source:MGI Symbol;Acc:MGI:3030026]	0	0	9.80858	0	0.0117141	0.0241642	3.87265	4.04091	0
ENSMUST00000080251	Olfr192-201	16	Olfr192	olfactory receptor 192 [Source:MGI Symbol;Acc:MGI:3030026]	1.06756	0.000329339	0	4.83058	1.21287	0	0	8e-05	0.0488463
ENSMUST00000215139	Olfr908-201	9	Olfr908	olfactory receptor 908 [Source:MGI Symbol;Acc:MGI:3030742]	0.0410039	8.01968	17.5485	29.1606	29.72	2.16747	3.85603	3.04769	15.1071
ENSMUST00000207772	Olfr197-202	16	Olfr197	olfactory receptor 197 [Source:MGI Symbol;Acc:MGI:3030031]	1.06756	0.000329339	1.93774	8.53076	2.06367	1.0961	2.76054	0.00243795	1.89956
ENSMUST00000080031	Olfr197-201	16	Olfr197	olfactory receptor 197 [Source:MGI Symbol;Acc:MGI:3030031]	0	0	0	0	0	0.0011983	0.132814	0	0
ENSMUST00000215191	Olfr915-201	9	Olfr915	olfactory receptor 915 [Source:MGI Symbol;Acc:MGI:3030749]	0.0158057	2.00475	0	2.8675	0.00492835	0	0	3.03044	0
ENSMUST00000182198	Serpinb10-202	1	Serpinb10	serine (or cysteine) peptidase inhibitor, clade B (ovalbumin), member 10 [Source:MGI Symbol;Acc:MGI:2138648]	1.47801	0.000439649	3.39984	0	0.00556748	1.52391	2.47252	1.84359	0
ENSMUST00000172762	Serpinb10-201	1	Serpinb10	serine (or cysteine) peptidase inhibitor, clade B (ovalbumin), member 10 [Source:MGI Symbol;Acc:MGI:2138648]	17.0716	34.0464	57.1679	57.4616	71.5428	18.1726	22.6075	22.0019	37.94
ENSMUST00000194951	Serpinb10-203	1	Serpinb10	serine (or cysteine) peptidase inhibitor, clade B (ovalbumin), member 10 [Source:MGI Symbol;Acc:MGI:2138648]	6.48468	9.70368	0	0	0	0.0351726	7.0151	0.00721612	9.7422
ENSMUST00000119267	Olfr634-ps1-201	7	Olfr634-ps1	olfactory receptor 634, pseudogene 1 [Source:MGI Symbol;Acc:MGI:3030468]	2.12946	0.000598423	0	2.84347	2.04854	1.06181	0	1.01512	1.88543
ENSMUST00000122808	Cxcl11-202	5	Cxcl11	chemokine (C-X-C motif) ligand 11 [Source:MGI Symbol;Acc:MGI:1860203]	0.0439792	9.18268	8.91525	0	21.6054	14.525	18.8689	0.00746119	10.461
ENSMUST00000077820	Cxcl11-201	5	Cxcl11	chemokine (C-X-C motif) ligand 11 [Source:MGI Symbol;Acc:MGI:1860203]	9.76958	16.0723	19.0553	28.3712	47.2705	32.3051	25.9749	20.5291	25.737
ENSMUST00000205127	Olfr451-ps1-201	6	Olfr451-ps1	olfactory receptor 451, pseudogene 1 [Source:MGI Symbol;Acc:MGI:3030285]	1.09693	2.00543	0.965371	3.78737	2.05393	0	0	1.01512	1.88543
ENSMUST00000173185	Slc22a13b-ps-201	9	Slc22a13b-ps	solute carrier family 22 (organic cation transporter), member 13b, pseudogene [Source:MGI Symbol;Acc:MGI:1924762]	5.8914	11.6514	8.27387	5.34382	15.0501	5.81265	8.5497	12.169	5.97978
ENSMUST00000208396	Olfr1452-ps1-201	19	Olfr1452-ps1	olfactory receptor 1452, pseudogene 1 [Source:MGI Symbol;Acc:MGI:3031286]	0.0217333	3.00711	22.4217	54.579	42.0254	0.06113	27.9775	2.03525	13.2286
ENSMUST00000179386	Olfr421-ps1-201	1	Olfr421-ps1	olfactory receptor 421, pseudogene 1 [Source:MGI Symbol;Acc:MGI:3030255]	3.21313	1.0039	3.90817	2.81373	2.05805	1.06181	0	2.02319	0.925296
ENSMUST00000208760	Olfr1464-ps1-201	19	Olfr1464-ps1	olfactory receptor 1464, pseudogene 1 [Source:MGI Symbol;Acc:MGI:3031298]	1.10651	3.0078	0.97358	0	2.04112	2.16747	3.85603	0	0
ENSMUST00000121432	Olfr650-ps1-201	7	Olfr650-ps1	olfactory receptor 650, pseudogene 1 [Source:MGI Symbol;Acc:MGI:3030484]	24.5123	41.5721	57.7786	75.9051	92.2203	52.2236	51.495	34.4375	35.4379
ENSMUST00000207287	Olfr1468-ps1-201	19	Olfr1468-ps1	olfactory receptor 1468, pseudogene 1 [Source:MGI Symbol;Acc:MGI:3031302]	3.19414	0.000822082	0	0	0	1.08847	1.92734	2.02541	1.87459
ENSMUST00000184850	H2-Bl-205	17	H2-Bl	histocompatibility 2, blastocyst [Source:MGI Symbol;Acc:MGI:892004]	46.7516	34.4747	43.1133	64.2209	36.393	11.5452	12.5358	82.6002	53.5391
ENSMUST00000173080	H2-Bl-201	17	H2-Bl	histocompatibility 2, blastocyst [Source:MGI Symbol;Acc:MGI:892004]	0.0736631	45.9107	39.0293	0	0.020852	1.94452	0	0	0
ENSMUST00000185167	H2-Bl-207	17	H2-Bl	histocompatibility 2, blastocyst [Source:MGI Symbol;Acc:MGI:892004]	0	0	0	0	0	0	0	0	0
ENSMUST00000195838	H2-Bl-211	17	H2-Bl	histocompatibility 2, blastocyst [Source:MGI Symbol;Acc:MGI:892004]	16.4053	10.9039	0	66.7608	0.0234074	0	0	0	0
ENSMUST00000194244	H2-Bl-209	17	H2-Bl	histocompatibility 2, blastocyst [Source:MGI Symbol;Acc:MGI:892004]	23.7983	40.4893	43.2186	0	0.0213944	15.0669	12.4109	64.3713	56.9215
ENSMUST00000185087	H2-Bl-206	17	H2-Bl	histocompatibility 2, blastocyst [Source:MGI Symbol;Acc:MGI:892004]	0	0	0	0	0	0	0	0	0
ENSMUST00000195833	H2-Bl-210	17	H2-Bl	histocompatibility 2, blastocyst [Source:MGI Symbol;Acc:MGI:892004]	16.6177	4.96542	0	18.9272	14.7431	0	0	22.4154	0
ENSMUST00000184502	H2-Bl-204	17	H2-Bl	histocompatibility 2, blastocyst [Source:MGI Symbol;Acc:MGI:892004]	20.39	30.6334	39.6556	39.3377	36.5107	0	0	3.61786	6.17312
ENSMUST00000183560	H2-Bl-202	17	H2-Bl	histocompatibility 2, blastocyst [Source:MGI Symbol;Acc:MGI:892004]	0	0	6.12381	0	3.97301	0	0	0	0
ENSMUST00000183999	H2-Bl-203	17	H2-Bl	histocompatibility 2, blastocyst [Source:MGI Symbol;Acc:MGI:892004]	0	0	0	0	0.000374902	2.65441	0	0	0
ENSMUST00000192532	H2-Bl-208	17	H2-Bl	histocompatibility 2, blastocyst [Source:MGI Symbol;Acc:MGI:892004]	46.4315	0.00266309	0	0	0	0	0	0	0
[truncated: 131,615 more rows]

## Sheet: (D). Transcript_graph
Gene	Transcript name	Gene Name	Gene description	M11-1	M11-2	F11-1	F11-2	F11-3	M12-1	M12-2	F12-1	F12-2
[truncated: 5 more rows]
