# Supplementary material for: Differential isoform expression and alternative splicing in sex determination in mice
Source: BMC Genomics. 2019 Mar 12;20:202. doi: 10.1186/s12864-019-5572-x (PMC6419433; doi:10.1186/s12864-019-5572-x)
Supplement: Supplementary file 3 — Differentially expressed genes in males vs females at E11 (A), E12 (B) and at E11 vs E12 in males (C) and females (D). Sex biased genes are represented in (E). (XLSX 3483 kb) [file 12864_2019_5572_MOESM3_ESM.xlsx]

## Sheet: (A).MvsF E11
Gene name	ID	MALE / FEMALE	DBaseMean	Dlog2FoldChange	DlfcSE	Dstat	Dpvalue	Dpadj	ElogFC	ElogCPM	EPvalue	EedgeR.adjpvalues	Chromosome	Gene type	R1m	R2m	R4f	R5f	R6f	Gene Description
Ddx3y	ENSMUSG00000069045	MALE UP	1073.26	9.55328	1.33601	7.15063	8.6381e-13	4.29188e-10	9.50691	5.22836	4.39173e-259	2.14294e-254	Y	protein_coding	2547	2952	9	0	2	ATP-dependent RNA helicase DDX3Y [Source:UniProtKB/Swiss-Prot;Acc:Q62095]
Eif2s3y	ENSMUSG00000069049	MALE UP	720.341	10.3874	0.734686	14.1386	2.197e-45	2.00124e-41	10.3078	4.65459	1.63486e-221	3.98864e-217	Y	protein_coding	1702	1993	2	1	1	Eukaryotic translation initiation factor 2 subunit 3, Y-linked [Source:UniProtKB/Swiss-Prot;Acc:Q9Z0N2]
Xist	ENSMUSG00000086503	FEMALE UP	2509.43	-8.42293	0.321129	-26.2291	1.23856e-151	3.3846e-147	-8.3613	6.40499	1.21406e-187	1.97467e-183	X	lincRNA	8	17	4090	4982	3366	inactive X specific transcripts [Source:MGI Symbol;Acc:MGI:98974]
Uty	ENSMUSG00000068457	MALE UP	591.723	10.1049	0.739305	13.668	1.57562e-42	1.07642e-38	10.027	4.37312	2.18343e-171	2.66351e-167	Y	protein_coding	1279	1769	3	1	0	ubiquitously transcribed tetratricopeptide repeat gene, Y chromosome [Source:MGI Symbol;Acc:MGI:894810]
Kdm5d	ENSMUSG00000056673	MALE UP	447.809	10.1167	0.849058	11.9152	9.86654e-33	2.99581e-29	9.99707	3.9719	2.42502e-159	2.36658e-155	Y	protein_coding	1018	1283	2	0	1	Lysine-specific demethylase 5D [Source:UniProtKB/Swiss-Prot;Acc:Q62240]
Tsix	ENSMUSG00000085715	FEMALE UP	882.804	-7.46761	0.38388	-19.453	2.75117e-84	3.75906e-80	-7.39928	4.90004	1.32234e-112	1.07539e-108	X	antisense	7	10	1414	1758	1193	X (inactive)-specific transcript, opposite strand [Source:MGI Symbol;Acc:MGI:1336196]
Uba1y	ENSMUSG00000069053	MALE UP	51.0215	9.42527	1.25674	7.49975	6.39401e-14	4.06347e-11	10.0398	0.896961	7.98453e-34	5.56579e-30	Y	protein_coding	85	181	0	0	0	ubiquitin-activating enzyme, Chr Y [Source:MGI Symbol;Acc:MGI:98891]
Cd151	ENSMUSG00000025510	MALE UP	972.117	2.32057	0.174547	13.2948	2.48007e-40	1.35546e-36	2.36687	5.07519	9.20671e-30	5.61552e-26	7	protein_coding	1755	2084	289	413	400	CD151 antigen [Source:UniProtKB/Swiss-Prot;Acc:O35566]
Sry	ENSMUSG00000069036	MALE UP	43.549	9.19711	1.27509	7.21293	5.47605e-13	2.99288e-10	9.81293	0.681366	9.87727e-28	5.35513e-24	Y	protein_coding	64	164	0	0	0	sex determining region of Chr Y [Source:MGI Symbol;Acc:MGI:98660]
Cotl1	ENSMUSG00000031827	MALE UP	3074.31	2.07381	0.313945	6.60563	3.95834e-11	1.38679e-08	2.11808	6.73122	3.90949e-27	1.90764e-23	8	protein_coding	6261	5278	1102	1703	1181	Coactosin-like protein [Source:UniProtKB/Swiss-Prot;Acc:Q9CQI6]
Gm14226	ENSMUSG00000084897	FEMALE UP	6429.81	-1.73442	0.137281	-12.6341	1.37014e-36	6.24028e-33	-1.68617	7.76889	9.8379e-25	4.364e-21	2	protein_coding	2542	2968	7793	8751	9764
Dact2	ENSMUSG00000048826	MALE UP	376.724	2.09056	0.190054	10.9998	3.82948e-28	1.04648e-24	2.13742	3.71128	4.54215e-23	1.84695e-19	17	protein_coding	633	800	145	189	151	Dapper homolog 2 [Source:UniProtKB/Swiss-Prot;Acc:Q7TN08]
Ddit4	ENSMUSG00000020108	FEMALE UP	661.611	-1.79612	0.144716	-12.4114	2.26684e-35	8.8494e-32	-1.74696	4.49132	1.11956e-22	4.20223e-19	10	protein_coding	251	296	963	926	862	DNA damage-inducible transcript 4 protein [Source:UniProtKB/Swiss-Prot;Acc:Q9D3F7]
Tmem242	ENSMUSG00000004945	MALE UP	691.514	1.71915	0.156591	10.9786	4.84292e-28	1.20311e-24	1.76552	4.57971	4.07336e-22	1.41971e-18	17	protein_coding	1228	1199	329	368	370	Transmembrane protein 242 [Source:UniProtKB/Swiss-Prot;Acc:Q8VCR3]
Fus	ENSMUSG00000030795	FEMALE UP	4366.09	-1.55972	0.129786	-12.0176	2.87044e-33	9.80506e-30	-1.51032	7.21206	1.04537e-21	3.40058e-18	7	protein_coding	1688	2470	5762	6460	5405	RNA-binding protein FUS [Source:UniProtKB/Swiss-Prot;Acc:P56959]
Calm3	ENSMUSG00000019370	MALE UP	5327.98	1.20103	0.125236	9.59014	8.79637e-22	1.41399e-18	1.24869	7.51863	2.85876e-19	8.71832e-16	7	protein_coding	7989	8526	3185	3453	3715	Calmodulin-1 [Source:UniProtKB/Swiss-Prot;Acc:P0DP26]
Mdfi	ENSMUSG00000032717	MALE UP	293.878	2.31476	0.239249	9.67513	3.84597e-22	6.56868e-19	2.36044	3.35424	3.10417e-18	8.90988e-15	17	protein_coding	564	591	92	95	146	MyoD family inhibitor [Source:UniProtKB/Swiss-Prot;Acc:P70331]
Hoxa11	ENSMUSG00000038210	MALE UP	84.0362	2.71762	0.358802	7.57416	3.61465e-14	2.40921e-11	2.76179	1.57813	7.52984e-18	2.04121e-14	6	protein_coding	145	208	20	32	25	Homeobox protein Hox-A11 [Source:UniProtKB/Swiss-Prot;Acc:P31311]
Igfbp2	ENSMUSG00000039323	MALE UP	4284.92	1.07166	0.116384	9.20799	3.32281e-20	4.32393e-17	1.12184	7.20428	2.46145e-17	6.32138e-14	1	protein_coding	5399	7499	3328	3001	2551	Insulin-like growth factor-binding protein 2 [Source:UniProtKB/Swiss-Prot;Acc:P47877]
Dip2a	ENSMUSG00000020231	FEMALE UP	1252.77	-1.36382	0.126606	-10.7722	4.65769e-27	1.06067e-23	-1.31485	5.41181	7.0756e-17	1.72627e-13	10	protein_coding	653	666	1807	1509	1615	Disco-interacting A [Source:UniProtKB/Swiss-Prot;Acc:Q8BWT5]
Fau-ps2	ENSMUSG00000082658	FEMALE UP	216.266	-3.60927	0.347968	-10.3724	3.31061e-25	6.95916e-22	-3.5569	2.88122	7.75589e-17	1.80214e-13	11	processed_pseudogene	18	40	219	415	368	Finkel-Biskis-Reilly murine sarcoma virus (FBR-MuSV) ubiquitously expressed (fox derived), pseudogene 2 [Source:MGI Symbol;Acc:MGI:103018]
Hoxd12	ENSMUSG00000001823	MALE UP	17.5479	5.98416	1.21319	4.93258	8.11498e-07	5.8203e-05	5.79099	-0.567526	8.56627e-17	1.89996e-13	2	protein_coding	49	38	0	1	1	Homeobox protein Hox-D12 [Source:UniProtKB/Swiss-Prot;Acc:P23812]
Pim1	ENSMUSG00000024014	MALE UP	734.131	1.26796	0.135144	9.38231	6.4545e-21	9.799e-18	1.31568	4.66268	1.01346e-16	2.15009e-13	17	protein_coding	1140	1175	484	473	439	Pim-1 proto-oncogene, serine/threonine kinase [Source:HGNC Symbol;Acc:HGNC:8986]
Pgr15l	ENSMUSG00000031212	FEMALE UP	40.6822	-4.264	0.6878	-6.19947	5.6653e-10	1.42033e-07	-4.16581	0.523593	1.84955e-16	3.76037e-13	X	protein_coding	3	4	60	70	64
Hexim1	ENSMUSG00000048878	MALE UP	388.196	1.5926	0.183038	8.70091	3.29228e-18	3.46031e-15	1.64076	3.74829	2.31483e-16	4.51808e-13	11	protein_coding	693	630	260	191	191	Protein HEXIM1 [Source:UniProtKB/Swiss-Prot;Acc:Q8R409]
Cavin1	ENSMUSG00000004044	FEMALE UP	1071.44	-1.28622	0.126788	-10.1447	3.50023e-24	6.83221e-21	-1.23768	5.1878	6.2398e-15	1.17104e-11	11	protein_coding	576	602	1527	1459	1198	Caveolae-associated protein 1 [Source:UniProtKB/Swiss-Prot;Acc:O54724]
Xpr1	ENSMUSG00000026469	FEMALE UP	1080.39	-1.47575	0.149584	-9.86571	5.86155e-23	1.06786e-19	-1.42581	5.19867	2.12642e-14	3.73471e-11	1	protein_coding	446	631	1451	1343	1508	xenotropic and polytropic retrovirus receptor 1 [Source:MGI Symbol;Acc:MGI:97932]
Gm29650	ENSMUSG00000099876	MALE UP	11.342	7.25389	1.44121	5.0332	4.82367e-07	3.91147e-05	7.86753	-1.11271	2.14308e-14	3.73471e-11	Y	lincRNA	29	29	0	0	0	predicted gene 29650 [Source:MGI Symbol;Acc:MGI:5580356]
Gm11168	ENSMUSG00000096385	MALE UP	2794.58	1.27833	0.151471	8.43943	3.18878e-17	3.11214e-14	1.32455	6.58941	2.36095e-14	3.97251e-11	9	protein_coding	4238	4611	1469	2142	1653
Cldn4	ENSMUSG00000047501	MALE UP	286.093	2.01674	0.239366	8.42532	3.59752e-17	3.38998e-14	2.06555	3.31888	2.44317e-14	3.97382e-11	5	protein_coding	392	691	122	157	105	Claudin-4 [Source:UniProtKB/Swiss-Prot;Acc:O35054]
Nufip2	ENSMUSG00000037857	FEMALE UP	3156.87	-1.28252	0.137991	-9.29424	1.48262e-20	2.02578e-17	-1.23131	6.74507	9.50803e-14	1.49659e-10	11	protein_coding	1361	2152	4455	3816	4008	Nuclear fragile X mental retardation-interacting protein 2 [Source:UniProtKB/Swiss-Prot;Acc:Q5F2E7]
Itgb3	ENSMUSG00000020689	FEMALE UP	765.589	-1.33555	0.143507	-9.30647	1.32153e-20	1.90071e-17	-1.28637	4.70286	9.91228e-14	1.51147e-10	11	protein_coding	415	403	1156	928	926	Integrin beta-3 [Source:UniProtKB/Swiss-Prot;Acc:O54890]
Oaf	ENSMUSG00000032014	MALE UP	1885.85	0.951711	0.109872	8.66199	4.63606e-18	4.69221e-15	1.00089	6.01965	1.468e-13	2.17063e-10	9	protein_coding	2452	3009	1492	1392	1209	Out at first protein homolog [Source:UniProtKB/Swiss-Prot;Acc:Q8QZR4]
Srbd1	ENSMUSG00000024135	MALE UP	390.94	1.56055	0.193356	8.07087	6.98012e-16	5.44988e-13	1.60627	3.75961	3.59862e-13	5.16454e-10	17	protein_coding	654	672	194	269	189	S1 RNA binding domain 1 [Source:MGI Symbol;Acc:MGI:1925836]
Gm28444	ENSMUSG00000101388	MALE UP	10.4354	7.13511	1.46555	4.86856	1.12416e-06	7.42027e-05	7.75474	-1.20322	4.63103e-13	6.45632e-10	Y	lincRNA	21	33	0	0	0	predicted gene 28444 [Source:MGI Symbol;Acc:MGI:5579150]
2900026A02Rik	ENSMUSG00000051339	FEMALE UP	565.364	-1.52931	0.169545	-9.02006	1.87989e-19	2.33508e-16	-1.48163	4.2661	4.76719e-13	6.46152e-10	5	protein_coding	301	239	810	787	682	Mus musculus RIKEN cDNA 2900026A02 (2900026A02Rik), transcript variant 1, mRNA. [Source:RefSeq mRNA;Acc:NM_001347397]
Gm37706	ENSMUSG00000103646	FEMALE UP	51.4855	-2.87872	0.483218	-5.95739	2.56291e-09	5.34631e-07	-2.81279	0.851763	9.10685e-13	1.201e-09	1	TEC	9	13	77	75	81	predicted gene, 37706 [Source:MGI Symbol;Acc:MGI:5610934]
Gm38404	ENSMUSG00000107153	FEMALE UP	34.4974	-4.25095	0.75879	-5.60227	2.11559e-08	3.21182e-06	-4.1426	0.291976	1.00353e-12	1.28861e-09	6	lincRNA	2	4	41	59	63	predicted gene, 38404 [Source:MGI Symbol;Acc:MGI:5621289]
Gm26870	ENSMUSG00000097312	MALE UP	10557.6	1.17269	0.252806	4.6387	3.50606e-06	0.000181034	1.21952	8.50583	1.09268e-12	1.36711e-09	9	lincRNA	14955	17603	5626	8400	6734	predicted gene, 26870 [Source:MGI Symbol;Acc:MGI:5477364]
Gm3376	ENSMUSG00000096520	MALE UP	11.6695	7.29746	1.45232	5.02469	5.04236e-07	3.97566e-05	7.91962	-1.05641	1.19743e-12	1.46072e-09	Y	protein_coding	18	43	0	0	0	RNA-binding motif protein, Y chromosome, family 1 member B [Source:UniProtKB/Swiss-Prot;Acc:Q60990]
Gm45518	ENSMUSG00000110368	FEMALE UP	26.1374	-4.86702	0.989747	-4.91743	8.76863e-07	6.11301e-05	-4.70158	-0.0803597	1.64081e-12	1.95276e-09	8	lincRNA	1	2	46	31	49	predicted gene 45518 [Source:MGI Symbol;Acc:MGI:5791354]
Zfp146	ENSMUSG00000037029	MALE UP	239.817	1.40531	0.203927	6.89124	5.53097e-12	2.36164e-09	1.45252	3.05679	1.93549e-12	2.24862e-09	7	protein_coding	401	381	156	139	135	zinc finger protein 146 [Source:MGI Symbol;Acc:MGI:1347092]
Ubald2	ENSMUSG00000050628	MALE UP	903.993	1.06975	0.136099	7.86009	3.83868e-15	2.83512e-12	1.11809	4.96062	2.56039e-12	2.90545e-09	11	protein_coding	1298	1403	644	574	644	UBA-like domain containing 2 [Source:MGI Symbol;Acc:MGI:1914635]
Atp1a1	ENSMUSG00000033161	MALE UP	7141.28	1.04322	0.138878	7.51174	5.8348e-14	3.79637e-11	1.09202	7.94086	2.92609e-12	3.17286e-09	3	protein_coding	9148	12144	4349	5093	5344	Sodium/potassium-transporting ATPase subunit alpha-1 [Source:UniProtKB/Swiss-Prot;Acc:Q8VDN2]
Ttn	ENSMUSG00000051747	FEMALE UP	390.495	-2.27923	0.254552	-8.95389	3.43163e-19	4.07723e-16	-2.22977	3.73062	2.88022e-12	3.17286e-09	2	protein_coding	99	144	419	540	714	titin [Source:MGI Symbol;Acc:MGI:98864]
Bak1	ENSMUSG00000057789	MALE UP	148.672	1.80948	0.272169	6.64838	2.96344e-11	1.06555e-08	1.85453	2.37532	3.05191e-12	3.23735e-09	17	protein_coding	284	246	64	72	83	Bcl-2 homologous antagonist/killer [Source:UniProtKB/Swiss-Prot;Acc:O08734]
Nek9	ENSMUSG00000034290	FEMALE UP	2609.4	-0.982473	0.111693	-8.79622	1.415e-18	1.61116e-15	-0.932658	6.47162	4.24182e-12	4.40383e-09	12	protein_coding	1562	1818	3782	2958	2965	Serine/threonine-protein kinase Nek9 [Source:UniProtKB/Swiss-Prot;Acc:Q8K1R7]
Rlim	ENSMUSG00000056537	FEMALE UP	3429.54	-0.925947	0.105682	-8.76167	1.92383e-18	2.1029e-15	-0.877199	6.86644	7.18447e-12	7.30347e-09	X	protein_coding	2151	2418	4332	4020	4202	Mus musculus ring finger protein, LIM domain interacting (Rlim), transcript variant 2, mRNA. [Source:RefSeq mRNA;Acc:NM_001358205]
BC051226	ENSMUSG00000092564	MALE UP	52.5059	2.21386	0.421313	5.25466	1.48295e-07	1.51778e-05	2.25843	0.911158	1.41298e-11	1.40707e-08	17	antisense	98	105	17	21	25	cDNA sequence BC051226 [Source:MGI Symbol;Acc:MGI:3039585]
Gm42801	ENSMUSG00000107377	FEMALE UP	34.9163	-4.26036	0.770101	-5.53221	3.16216e-08	4.45425e-06	-4.15613	0.304379	2.58632e-11	2.52399e-08	6	TEC	3	3	35	60	69	predicted gene 42801 [Source:MGI Symbol;Acc:MGI:5662938]
Tsc22d1	ENSMUSG00000022010	MALE UP	19251.7	0.767657	0.105181	7.2984	2.91206e-13	1.72995e-10	0.817497	9.36881	2.7944e-11	2.67359e-08	14	protein_coding	22300	30469	16094	15307	13375	TSC22 domain family, member 1 [Source:MGI Symbol;Acc:MGI:109127]
Pet2	ENSMUSG00000035395	FEMALE UP	28.8066	-5.00817	0.996662	-5.02495	5.0357e-07	3.97566e-05	-4.84495	0.0407681	3.22309e-11	3.02444e-08	X	protein_coding	1	2	28	50	59
Usp9x	ENSMUSG00000031010	FEMALE UP	4962.14	-0.927825	0.111904	-8.29124	1.12074e-16	9.87951e-14	-0.878916	7.3995	3.61074e-11	3.32426e-08	X	protein_coding	2985	3633	5969	5962	6206	ubiquitin specific peptidase 9, X chromosome [Source:MGI Symbol;Acc:MGI:894681]
Hyal6	ENSMUSG00000029679	FEMALE UP	31.9881	-3.22083	0.63691	-5.05697	4.25967e-07	3.50614e-05	-3.13918	0.199654	4.98875e-11	4.50789e-08	6	protein_coding	4	7	50	53	45	hyaluronoglucosaminidase 6 [Source:MGI Symbol;Acc:MGI:1921659]
Gm28510	ENSMUSG00000101396	MALE UP	8.66505	6.86732	1.52138	4.51387	6.36548e-06	0.000292844	7.48996	-1.42239	5.88369e-11	5.2199e-08	Y	protein_coding	16	29	0	0	0
Apaf1	ENSMUSG00000019979	FEMALE UP	2101.48	-0.985431	0.117553	-8.38285	5.16617e-17	4.70587e-14	-0.936368	6.15979	9.03324e-11	7.87102e-08	10	protein_coding	1268	1448	2713	2403	2656	Apoptotic protease-activating factor 1 [Source:UniProtKB/Swiss-Prot;Acc:O88879]
Midn	ENSMUSG00000035621	MALE UP	835.775	1.13399	0.157763	7.18796	6.57673e-13	3.52397e-10	1.17991	4.84727	9.20435e-11	7.87941e-08	10	protein_coding	1382	1144	541	584	551	Mus musculus midnolin (Midn), transcript variant 4, mRNA. [Source:RefSeq mRNA;Acc:NM_001347117]
Aldh1a2	ENSMUSG00000013584	MALE UP	13076.9	0.886937	0.130639	6.78921	1.12749e-11	4.40158e-09	0.93857	8.81165	9.741e-11	8.19504e-08	9	protein_coding	15109	22189	11907	8708	8586	Retinal dehydrogenase 2 [Source:UniProtKB/Swiss-Prot;Acc:Q62148]
Rdh10	ENSMUSG00000025921	MALE UP	2127.35	1.04499	0.148396	7.0419	1.89637e-12	8.93485e-10	1.09682	6.19465	1.0768e-10	8.90546e-08	1	protein_coding	2502	3870	1834	1359	1276	Retinol dehydrogenase 10 [Source:UniProtKB/Swiss-Prot;Acc:Q8VCH7]
Cmtm4	ENSMUSG00000096188	MALE UP	290.785	1.19424	0.184863	6.46012	1.04621e-10	3.14175e-08	1.2422	3.3318	1.26955e-10	1.03246e-07	8	protein_coding	444	455	212	189	171	CKLF-like MARVEL transmembrane domain-containing protein 4 [Source:UniProtKB/Swiss-Prot;Acc:Q8CJ61]
Gprc5b	ENSMUSG00000008734	MALE UP	159.593	1.49716	0.249887	5.99136	2.08094e-09	4.54927e-07	1.545	2.47622	1.4793e-10	1.18332e-07	7	protein_coding	253	281	90	81	102	G protein-coupled receptor, family C, group 5, member B [Source:MGI Symbol;Acc:MGI:1927596]
Anp32a	ENSMUSG00000032249	MALE UP	1477.78	1.76306	0.486049	3.62734	0.000286359	0.00505187	1.80646	5.67487	1.53775e-10	1.21024e-07	9	protein_coding	2619	2622	541	1159	540	Acidic leucine-rich nuclear phosphoprotein 32 family member A [Source:UniProtKB/Swiss-Prot;Acc:O35381]
Gm10800	ENSMUSG00000075014	MALE UP	76238.9	1.08078	0.264566	4.08511	4.40563e-05	0.00130578	1.12746	11.3569	1.6762e-10	1.29826e-07	2	protein_coding	107219	121649	40555	60543	54144
A130071D04Rik	ENSMUSG00000104291	FEMALE UP	37.8793	-3.6278	0.658619	-5.50819	3.62546e-08	4.929e-06	-3.54313	0.422941	1.76401e-10	1.34492e-07	1	TEC	3	7	40	74	62	RIKEN cDNA A130071D04 gene [Source:MGI Symbol;Acc:MGI:2444749]
Gm43027	ENSMUSG00000106897	FEMALE UP	33.137	-3.96457	0.744595	-5.32447	1.01249e-07	1.10673e-05	-3.86588	0.241148	1.79435e-10	1.347e-07	5	TEC	2	5	35	71	50	predicted gene 43027 [Source:MGI Symbol;Acc:MGI:5663164]
Kdm6a	ENSMUSG00000037369	FEMALE UP	2700.81	-0.876358	0.106049	-8.26372	1.41204e-16	1.20584e-13	-0.826853	6.52207	1.92047e-10	1.41984e-07	X	protein_coding	1718	1975	3732	3054	3057	Lysine-specific demethylase 6A [Source:UniProtKB/Swiss-Prot;Acc:O70546]
Mgea5	ENSMUSG00000025220	FEMALE UP	5892.37	-0.794114	0.0976565	-8.13171	4.23278e-16	3.47216e-13	-0.744695	7.64754	2.07881e-10	1.51397e-07	19	protein_coding	3914	4484	8120	6696	6354	Protein O-GlcNAcase [Source:UniProtKB/Swiss-Prot;Acc:Q9EQQ9]
Rbbp4	ENSMUSG00000057236	FEMALE UP	16686.5	-0.808421	0.102211	-7.90934	2.58762e-15	1.96422e-12	-0.758831	9.14858	2.13941e-10	1.53518e-07	4	protein_coding	11131	12467	23923	18400	17873	Histone-binding protein RBBP4 [Source:UniProtKB/Swiss-Prot;Acc:Q60972]
Tnks	ENSMUSG00000031529	FEMALE UP	3832.08	-0.908458	0.116839	-7.7753	7.52677e-15	5.27395e-12	-0.860544	7.02634	2.23198e-10	1.5784e-07	8	protein_coding	2585	2549	4703	4422	4835	tankyrase, TRF1-interacting ankyrin-related ADP-ribose polymerase [Source:MGI Symbol;Acc:MGI:1341087]
Gm43523	ENSMUSG00000106310	FEMALE UP	18.3179	-7.40563	1.59338	-4.64776	3.35561e-06	0.000175702	-7.91862	-0.563772	2.39145e-10	1.66701e-07	5	TEC	0	0	26	19	44	predicted gene 43523 [Source:MGI Symbol;Acc:MGI:5663660]
Adam28	ENSMUSG00000014725	FEMALE UP	31.487	-4.10516	0.785338	-5.22725	1.72053e-07	1.6804e-05	-3.99961	0.160982	2.87872e-10	1.97841e-07	14	protein_coding	3	3	35	43	69	Disintegrin and metalloproteinase domain-containing protein 28 [Source:UniProtKB/Swiss-Prot;Acc:Q9JLN6]
Lmnb1	ENSMUSG00000024590	FEMALE UP	6632.97	-1.13255	0.261338	-4.33364	1.46665e-05	0.000556653	-1.08358	7.81557	3.92976e-10	2.66323e-07	18	protein_coding	3918	3995	8499	6727	9793	Lamin-B1 [Source:UniProtKB/Swiss-Prot;Acc:P14733]
Sema3g	ENSMUSG00000021904	FEMALE UP	144.717	-1.93657	0.291679	-6.63939	3.14993e-11	1.1179e-08	-1.88718	2.3128	4.75801e-10	3.18037e-07	14	protein_coding	52	58	168	243	196	Semaphorin-3G [Source:UniProtKB/Swiss-Prot;Acc:Q4LFA9]
Usp9y	ENSMUSG00000069044	MALE UP	9.94177	6.07736	1.4815	4.10218	4.09278e-05	0.00123373	5.7944	-1.25185	5.15005e-10	3.3959e-07	Y	protein_coding	15	36	1	0	0	ubiquitin specific peptidase 9, Y chromosome [Source:MGI Symbol;Acc:MGI:1313274]
Tjp1	ENSMUSG00000030516	FEMALE UP	4703.05	-0.783123	0.0996908	-7.85552	3.98129e-15	2.86307e-12	-0.734066	7.32253	7.23897e-10	4.68094e-07	7	protein_coding	3181	3554	6083	5243	5471	tight junction protein 1 [Source:MGI Symbol;Acc:MGI:98759]
Gm37151	ENSMUSG00000102926	FEMALE UP	21.148	-4.12981	0.928394	-4.44834	8.65356e-06	0.00037299	-3.99013	-0.36368	7.29073e-10	4.68094e-07	1	TEC	1	3	29	33	38	predicted gene, 37151 [Source:MGI Symbol;Acc:MGI:5610379]
Kdm5c	ENSMUSG00000025332	FEMALE UP	5314.03	-0.745632	0.0917222	-8.12924	4.32003e-16	3.47216e-13	-0.696733	7.49918	8.04411e-10	5.09756e-07	X	protein_coding	3630	4127	6824	6188	5853	Lysine-specific demethylase 5C [Source:UniProtKB/Swiss-Prot;Acc:P41230]
Gm45262	ENSMUSG00000109942	FEMALE UP	14.4605	-7.06629	1.61324	-4.3802	1.18571e-05	0.00048003	-7.58476	-0.857024	8.85783e-10	5.54126e-07	8	TEC	0	0	17	31	23	predicted gene 45262 [Source:MGI Symbol;Acc:MGI:5791098]
Stk11	ENSMUSG00000003068	MALE UP	1484.54	1.29713	0.343952	3.77125	0.000162429	0.00337031	1.34387	5.67642	1.11379e-09	6.87944e-07	10	protein_coding	2452	2251	719	894	1134	Serine/threonine-protein kinase STK11 [Source:UniProtKB/Swiss-Prot;Acc:Q9WTK7]
Muc6	ENSMUSG00000048191	FEMALE UP	81.0701	-2.38093	0.398273	-5.97814	2.25704e-09	4.8186e-07	-2.32513	1.48561	1.23394e-09	7.52624e-07	7	protein_coding	24	23	122	85	146	mucin-6 [Source:RefSeq peptide;Acc:NP_001316930]
Gm26885	ENSMUSG00000097125	MALE UP	296.123	1.1154	0.181714	6.13823	8.34466e-10	1.98291e-07	1.16376	3.35791	1.26697e-09	7.63231e-07	17	lincRNA	418	480	214	202	185	predicted gene, 26885 [Source:MGI Symbol;Acc:MGI:5477379]
Hoxd11	ENSMUSG00000042499	MALE UP	97.6672	2.56981	0.409981	6.26811	3.65447e-10	9.4213e-08	2.60943	1.78855	1.41159e-09	8.39982e-07	2	protein_coding	177	224	16	57	24	homeobox D11 [Source:HGNC Symbol;Acc:HGNC:5134]
Zfp383	ENSMUSG00000099689	MALE UP	163.109	1.62867	0.272992	5.96598	2.43164e-09	5.15113e-07	1.67695	2.50796	1.45585e-09	8.55881e-07	7	protein_coding	264	299	89	64	109	zinc finger protein 383 [Source:HGNC Symbol;Acc:HGNC:18609]
Gm28597	ENSMUSG00000100091	MALE UP	8.02655	6.75771	1.55721	4.33964	1.42716e-05	0.000551626	7.38372	-1.50471	1.71533e-09	9.96425e-07	Y	unprocessed_pseudogene	12	30	0	0	0	predicted gene 28597 [Source:MGI Symbol;Acc:MGI:5579303]
Mdk	ENSMUSG00000027239	MALE UP	22189.9	0.601815	0.091893	6.54908	5.78922e-11	1.85207e-08	0.650078	9.57116	1.9735e-09	1.13291e-06	2	protein_coding	28107	29010	20523	18372	15972	Midkine [Source:UniProtKB/Swiss-Prot;Acc:P12025]
Olfr1408	ENSMUSG00000062527	FEMALE UP	18.2837	-4.32433	1.0354	-4.17648	2.9605e-05	0.000956757	-4.16911	-0.553526	2.21665e-09	1.25769e-06	1	protein_coding	2	1	25	32	30
Gm14390	ENSMUSG00000081599	FEMALE UP	15.8588	-4.74085	1.22195	-3.87973	0.000104572	0.00243891	-4.51836	-0.727706	2.31446e-09	1.29809e-06	2	unprocessed_pseudogene	0	2	30	23	24	predicted gene 14390 [Source:MGI Symbol;Acc:MGI:3649570]
Gm10718	ENSMUSG00000095186	MALE UP	2670.56	1.06326	0.161984	6.56397	5.23933e-11	1.725e-08	1.10943	6.52248	2.58001e-09	1.43058e-06	9	protein_coding	3768	4204	1456	2246	1788
Cadm3	ENSMUSG00000005338	MALE UP	83.8309	1.63809	0.329603	4.96989	6.69907e-07	5.02927e-05	1.68238	1.56371	2.67509e-09	1.4344e-06	1	protein_coding	147	142	42	54	39	Cell adhesion molecule 3 [Source:UniProtKB/Swiss-Prot;Acc:Q99N28]
mt-Co1	ENSMUSG00000064351	FEMALE UP	19095.1	-0.947253	0.135039	-7.01468	2.30469e-12	1.04967e-09	-0.899291	9.34132	2.6459e-09	1.4344e-06	MT	protein_coding	13649	11316	29282	20827	20680	mitochondrially encoded cytochrome c oxidase I [Source:MGI Symbol;Acc:MGI:102504]
Gm14324	ENSMUSG00000080709	FEMALE UP	14.0385	-5.56925	1.58795	-3.50721	0.000452838	0.00697952	-5.20558	-0.88201	2.63204e-09	1.4344e-06	2	unprocessed_pseudogene	0	1	28	20	21	predicted gene 14324 [Source:MGI Symbol;Acc:MGI:3652186]
1700006A11Rik	ENSMUSG00000027973	FEMALE UP	15.5529	-4.69441	1.21352	-3.86842	0.000109543	0.00251978	-4.48228	-0.757562	3.08172e-09	1.63448e-06	3	protein_coding	1	1	25	26	24	RIKEN cDNA 1700006A11 gene [Source:MGI Symbol;Acc:MGI:1919074]
Abca13	ENSMUSG00000004668	FEMALE UP	64.0203	-2.57878	0.451896	-5.70657	1.15277e-08	1.93262e-06	-2.52034	1.15225	3.2344e-09	1.69702e-06	11	protein_coding	14	19	68	99	114	ATP-binding cassette, sub-family A (ABC1), member 13 [Source:MGI Symbol;Acc:MGI:2388707]
H19	ENSMUSG00000000031	MALE UP	12984.4	0.624444	0.0956719	6.52694	6.71283e-11	2.08456e-08	0.673494	8.79891	3.29142e-09	1.70557e-06	7	lincRNA	15434	18376	11845	10945	9074
Gstcd	ENSMUSG00000028018	MALE UP	306.651	1.09503	0.182516	5.99965	1.97742e-09	4.35782e-07	1.14285	3.40699	3.32061e-09	1.70557e-06	3	protein_coding	452	470	217	202	207	Mus musculus glutathione S-transferase, C-terminal domain containing (Gstcd), transcript variant 1, mRNA. [Source:RefSeq mRNA;Acc:NM_001356309]
Dsc3	ENSMUSG00000059898	FEMALE UP	41.902	-2.75948	0.549197	-5.02457	5.04562e-07	3.97566e-05	-2.69995	0.56174	3.49309e-09	1.77547e-06	18	protein_coding	13	6	57	57	73	Desmocollin-3 [Source:UniProtKB/Swiss-Prot;Acc:P55850]
Arih1	ENSMUSG00000025234	FEMALE UP	4203.02	-0.799303	0.108914	-7.33883	2.15467e-13	1.30846e-10	-0.749956	7.16014	3.77133e-09	1.87778e-06	9	protein_coding	2814	3157	5520	4510	5023	E3 ubiquitin-protein ligase ARIH1 [Source:UniProtKB/Swiss-Prot;Acc:Q9Z1K5]
Abca12	ENSMUSG00000050296	FEMALE UP	56.3518	-3.00238	0.521248	-5.75999	8.41168e-09	1.45485e-06	-2.94348	0.970527	3.73681e-09	1.87778e-06	1	protein_coding	13	9	52	99	102	ATP-binding cassette, sub-family A (ABC1), member 12 [Source:MGI Symbol;Acc:MGI:2676312]
Rnf168	ENSMUSG00000014074	FEMALE UP	1077.49	-1.45614	0.337672	-4.31229	1.61572e-05	0.000596659	-1.40561	5.19265	3.96304e-09	1.9533e-06	16	protein_coding	540	537	1790	958	1552	E3 ubiquitin-protein ligase RNF168 [Source:UniProtKB/Swiss-Prot;Acc:Q80XJ2]
Gm37376	ENSMUSG00000102349	FEMALE UP	8990.14	-0.835558	0.113262	-7.37722	1.61623e-13	1.00379e-10	-0.78717	8.25743	4.14652e-09	2.02329e-06	19	TEC	5803	6751	11900	12040	8666	predicted gene, 37376 [Source:MGI Symbol;Acc:MGI:5610604]
Gm10801	ENSMUSG00000075015	MALE UP	5279.04	1.04759	0.290605	3.60485	0.000312339	0.00534495	1.09392	7.50525	4.51753e-09	2.1825e-06	2	protein_coding	7297	8405	2843	4599	3480
6030419C18Rik	ENSMUSG00000066607	MALE UP	259.605	1.26822	0.21114	6.00654	1.89523e-09	4.21064e-07	1.31849	3.17252	4.70895e-09	2.25268e-06	9	protein_coding	329	498	190	162	144	UPF0583 [Source:UniProtKB/Swiss-Prot;Acc:Q8CD60]
Abca1	ENSMUSG00000015243	FEMALE UP	1599.82	-0.894305	0.115069	-7.77188	7.73326e-15	5.28317e-12	-0.846303	5.76737	5.13699e-09	2.43359e-06	4	protein_coding	1091	1068	2060	1958	1819	ATP-binding cassette, sub-family A (ABC1), member 1 [Source:MGI Symbol;Acc:MGI:99607]
Tbc1d16	ENSMUSG00000039976	MALE UP	796.872	1.04825	0.15934	6.57866	4.74702e-11	1.58197e-08	1.09422	4.77912	5.3359e-09	2.50351e-06	11	protein_coding	1206	1153	514	657	487	Mus musculus TBC1 domain family, member 16 (Tbc1d16), transcript variant 2, mRNA. [Source:RefSeq mRNA;Acc:NM_001347625]
Snrpd3	ENSMUSG00000020180	MALE UP	3631.24	0.65152	0.102864	6.33381	2.39177e-10	6.40785e-08	0.699063	6.96093	5.59153e-09	2.59846e-06	10	protein_coding	4766	4731	3040	3027	2723	small nuclear ribonucleoprotein D3 [Source:MGI Symbol;Acc:MGI:1914582]
Tmsb10	ENSMUSG00000079523	MALE UP	10108.6	0.702014	0.113357	6.19293	5.90551e-10	1.46709e-07	0.749179	8.43818	5.71611e-09	2.6313e-06	6	protein_coding	13414	13485	8502	9036	6582	Thymosin beta-10 [Source:UniProtKB/Swiss-Prot;Acc:Q6ZWY8]
Gm28356	ENSMUSG00000099684	MALE UP	6.73027	6.50293	1.60785	4.04448	5.24387e-05	0.00148068	7.12887	-1.7117	5.94505e-09	2.71111e-06	Y	transcribed_unprocessed_pseudogene	12	23	0	0	0	predicted gene 28356 [Source:MGI Symbol;Acc:MGI:5579062]
Fn1	ENSMUSG00000026193	FEMALE UP	24016.6	-1.14744	0.30255	-3.79256	0.0001491	0.00316585	-1.10311	9.67193	6.29254e-09	2.843e-06	1	protein_coding	17100	10987	29736	31613	29861	Fibronectin Anastellin [Source:UniProtKB/Swiss-Prot;Acc:P11276]
Olfr1030	ENSMUSG00000044923	FEMALE UP	21.7235	-3.55621	0.819999	-4.33684	1.44544e-05	0.000554058	-3.44676	-0.326478	6.47303e-09	2.89772e-06	2	protein_coding	2	4	29	35	37	Olfactory receptor 1030 [Source:UniProtKB/Swiss-Prot;Acc:Q8VFL5]
Anapc1	ENSMUSG00000014355	FEMALE UP	8736.36	-0.747825	0.104278	-7.17146	7.4203e-13	3.76536e-10	-0.699619	8.2156	6.61536e-09	2.93451e-06	2	protein_coding	6442	6244	11310	9599	10085	Anaphase-promoting complex subunit 1 [Source:UniProtKB/Swiss-Prot;Acc:P53995]
Gm4915	ENSMUSG00000082511	FEMALE UP	17.353	-5.8756	1.58112	-3.71611	0.000202311	0.00391541	-5.5129	-0.624594	9.45958e-09	4.12153e-06	X	processed_pseudogene	0	1	16	41	27	predicted gene 4915 [Source:MGI Symbol;Acc:MGI:3647071]
Gm8251	ENSMUSG00000091844	FEMALE UP	38.949	-2.95502	0.589686	-5.01118	5.40962e-07	4.23578e-05	-2.88155	0.467975	9.46023e-09	4.12153e-06	1	protein_coding	4	12	47	77	53
Vmn1r33	ENSMUSG00000059375	FEMALE UP	16.9024	-4.20601	1.05045	-4.00402	6.22764e-05	0.00166682	-4.05043	-0.657593	1.04138e-08	4.49681e-06	6	protein_coding	2	1	23	27	30	vomeronasal 1 receptor 33 [Source:MGI Symbol;Acc:MGI:2159450]
B130011K05Rik	ENSMUSG00000085113	FEMALE UP	23.2066	-3.39666	0.781659	-4.34545	1.38991e-05	0.000541121	-3.30752	-0.241584	1.1006e-08	4.71084e-06	11	lincRNA	5	2	33	32	42	RIKEN cDNA B130011K05 gene [Source:MGI Symbol;Acc:MGI:2443995]
Gm37456	ENSMUSG00000104287	FEMALE UP	16.997	-4.83958	1.22508	-3.9504	7.80193e-05	0.00196501	-4.61368	-0.655559	1.18132e-08	5.01238e-06	1	TEC	0	2	22	23	36	predicted gene, 37456 [Source:MGI Symbol;Acc:MGI:5610684]
Rab27a	ENSMUSG00000032202	FEMALE UP	219.922	-1.49409	0.236578	-6.31544	2.69397e-10	7.14738e-08	-1.44547	2.91084	1.33698e-08	5.62395e-06	9	protein_coding	123	91	325	267	289	RAB27A, member RAS oncogene family [Source:MGI Symbol;Acc:MGI:1861441]
Pigt	ENSMUSG00000017721	MALE UP	867.339	0.901597	0.141555	6.36921	1.9e-10	5.19214e-08	0.948349	4.8998	1.40386e-08	5.8548e-06	2	protein_coding	1237	1222	611	699	600	GPI transamidase component PIG-T [Source:UniProtKB/Swiss-Prot;Acc:Q8BXQ2]
Apol7d	ENSMUSG00000073652	FEMALE UP	732.772	-1.29918	0.180842	-7.18408	6.7663e-13	3.55582e-10	-1.25307	4.64035	1.45193e-08	6.00398e-06	1	antisense	446	348	850	993	994	apolipoprotein L 7d [Source:MGI Symbol;Acc:MGI:3723449]
Gm37846	ENSMUSG00000102610	FEMALE UP	11.1962	-6.69708	1.64871	-4.06201	4.86524e-05	0.0013959	-7.21506	-1.17611	1.51276e-08	6.20296e-06	3	TEC	0	0	16	19	20	predicted gene, 37846 [Source:MGI Symbol;Acc:MGI:5611074]
Ppp1r8	ENSMUSG00000028882	MALE UP	2169.9	0.753558	0.121044	6.22547	4.80112e-10	1.21482e-07	0.801519	6.21948	1.5363e-08	6.23359e-06	4	protein_coding	2873	3005	1668	1613	1760	Nuclear inhibitor of protein phosphatase 1 [Source:UniProtKB/Swiss-Prot;Acc:Q8R3G1]
Gm13479	ENSMUSG00000085591	FEMALE UP	39.5443	-2.96067	0.585967	-5.05263	4.35776e-07	3.55476e-05	-2.8924	0.482104	1.54578e-08	6.23359e-06	2	lincRNA	7	9	39	74	65	predicted gene 13479 [Source:MGI Symbol;Acc:MGI:3651869]
4932412D23Rik	ENSMUSG00000075070	FEMALE UP	30.3508	-3.26618	0.68812	-4.74652	2.06949e-06	0.000120325	-3.18721	0.114223	1.58399e-08	6.3353e-06	16	processed_transcript	6	4	34	43	61	RIKEN cDNA 4932412D23 gene [Source:MGI Symbol;Acc:MGI:1922972]
Gm10722	ENSMUSG00000091028	MALE UP	1506.24	1.11839	0.175663	6.36671	1.93127e-10	5.22533e-08	1.1636	5.69725	1.90688e-08	7.56472e-06	9	protein_coding	2257	2300	809	1306	919
Actr2	ENSMUSG00000020152	FEMALE UP	3735.75	-1.01795	0.15016	-6.77913	1.20899e-11	4.65326e-09	-0.969209	6.98869	2.05358e-08	8.01635e-06	11	protein_coding	2303	2435	4479	3914	5415	Actin-related protein 2 [Source:UniProtKB/Swiss-Prot;Acc:P61161]
Abcb11	ENSMUSG00000027048	FEMALE UP	24.0317	-3.26946	0.74826	-4.36941	1.24583e-05	0.000497004	-3.17798	-0.187307	2.03905e-08	8.01635e-06	2	protein_coding	3	5	31	47	33	ATP-binding cassette, sub-family B (MDR/TAP), member 11 [Source:MGI Symbol;Acc:MGI:1351619]
Abca5	ENSMUSG00000018800	FEMALE UP	687.726	-1.09407	0.152567	-7.17108	7.44061e-13	3.76536e-10	-1.04577	4.55088	2.1085e-08	8.16542e-06	11	protein_coding	386	454	819	885	881	ATP-binding cassette, sub-family A (ABC1), member 5 [Source:MGI Symbol;Acc:MGI:2386607]
Gm43829	ENSMUSG00000105530	FEMALE UP	26.7256	-3.42226	0.743796	-4.60108	4.20304e-06	0.000211133	-3.33415	-0.0528619	2.1591e-08	8.29555e-06	5	TEC	4	4	27	52	44	predicted gene 43829 [Source:MGI Symbol;Acc:MGI:5663966]
Gm45633	ENSMUSG00000109753	FEMALE UP	16.972	-3.78837	0.956042	-3.96255	7.41533e-05	0.00188988	-3.65827	-0.645344	2.19328e-08	8.36102e-06	8	TEC	2	2	26	28	26	predicted gene 45633 [Source:MGI Symbol;Acc:MGI:5791469]
Gm14400	ENSMUSG00000083817	FEMALE UP	31.2242	-2.93394	0.644095	-4.55513	5.23527e-06	0.000250112	-2.85049	0.161286	2.63363e-08	9.96184e-06	2	unprocessed_pseudogene	3	10	43	42	56	predicted gene 14400 [Source:MGI Symbol;Acc:MGI:3650076]
Vmn1r13	ENSMUSG00000064259	FEMALE UP	25.77	-3.81459	0.822327	-4.63878	3.50477e-06	0.000181034	-3.70857	-0.103632	2.66026e-08	9.98518e-06	6	protein_coding	2	4	23	53	44	vomeronasal 1 receptor 13 [Source:MGI Symbol;Acc:MGI:2148526]
Akap12	ENSMUSG00000038587	FEMALE UP	6820.94	-0.718055	0.098703	-7.27491	3.46649e-13	1.97352e-10	-0.669828	7.85993	2.73632e-08	1.01151e-05	10	protein_coding	4697	5399	8032	8452	7541	A-kinase anchor protein 12 [Source:UniProtKB/Swiss-Prot;Acc:Q9WTQ5]
Atp10b	ENSMUSG00000055415	FEMALE UP	58.6237	-2.14852	0.432806	-4.96415	6.9001e-07	5.13785e-05	-2.09446	1.03144	2.71564e-08	1.01151e-05	11	protein_coding	22	17	75	79	96	ATPase, class V, type 10B [Source:MGI Symbol;Acc:MGI:2442688]
E230016K23Rik	ENSMUSG00000051832	FEMALE UP	18.8441	-4.39658	1.06299	-4.13607	3.5331e-05	0.00110136	-4.22445	-0.520789	2.82447e-08	1.02851e-05	11	processed_transcript	0	3	20	32	37
Sytl2	ENSMUSG00000030616	FEMALE UP	1116.3	-1.13465	0.162398	-6.98682	2.81183e-12	1.25965e-09	-1.08832	5.24692	2.86964e-08	1.03722e-05	7	protein_coding	758	562	1408	1399	1422	Synaptotagmin-like protein 2 [Source:UniProtKB/Swiss-Prot;Acc:Q99N50]
Gm5270	ENSMUSG00000081099	FEMALE UP	18.0056	-4.90831	1.21999	-4.02323	5.74049e-05	0.00158295	-4.69151	-0.581136	2.93407e-08	1.05271e-05	2	processed_pseudogene	1	1	29	16	41	predicted gene 5270 [Source:MGI Symbol;Acc:MGI:3647658]
Gm21719	ENSMUSG00000079806	MALE UP	5.80435	6.28869	1.65996	3.78847	0.000151579	0.00320287	6.91371	-1.88043	3.07132e-08	1.08598e-05	Y	protein_coding	12	18	0	0	0
BC037039	ENSMUSG00000103309	FEMALE UP	1294.55	-0.963622	0.132684	-7.26255	3.79851e-13	2.11841e-10	-0.913523	5.46206	3.05932e-08	1.08598e-05	18	antisense	723	976	1728	1470	1581	cDNA sequence BC037039 [Source:MGI Symbol;Acc:MGI:3697820]
Fis1	ENSMUSG00000019054	MALE UP	3200.49	0.602445	0.0974891	6.17961	6.42609e-10	1.58203e-07	0.651438	6.77883	3.81527e-08	1.33932e-05	5	protein_coding	3830	4435	2903	2631	2368	Mitochondrial fission 1 protein [Source:UniProtKB/Swiss-Prot;Acc:Q9CQ92]
Smad3	ENSMUSG00000032402	FEMALE UP	2720.78	-0.839228	0.119245	-7.03782	1.95273e-12	9.04446e-10	-0.788945	6.53337	3.9204e-08	1.3664e-05	9	protein_coding	1611	2196	3585	3054	3187	Mothers against decapentaplegic homolog 3 [Source:UniProtKB/Swiss-Prot;Acc:Q8BUN5]
Sema4c	ENSMUSG00000026121	FEMALE UP	1748.06	-0.999287	0.140153	-7.12999	1.00374e-12	4.81213e-10	-0.948593	5.89521	3.99308e-08	1.38186e-05	1	protein_coding	881	1380	2399	2186	1931	Semaphorin-4C [Source:UniProtKB/Swiss-Prot;Acc:Q64151]
Slit2	ENSMUSG00000031558	FEMALE UP	3702.91	-0.713894	0.0980458	-7.28123	3.30801e-13	1.92336e-10	-0.665249	6.9787	4.13834e-08	1.42205e-05	5	protein_coding	2554	2938	4517	4372	4150	slit guidance ligand 2 [Source:MGI Symbol;Acc:MGI:1315205]
Rps14	ENSMUSG00000024608	MALE UP	6901.08	0.599905	0.100324	5.97969	2.23557e-09	4.81034e-07	0.64913	7.88737	4.32891e-08	1.46687e-05	18	protein_coding	7850	10000	6058	5911	5073	40S ribosomal protein S14 [Source:UniProtKB/Swiss-Prot;Acc:P62264]
Rpl41	ENSMUSG00000093674	MALE UP	5167.93	0.594182	0.100304	5.9238	3.14588e-09	6.275e-07	0.642463	7.4698	4.30409e-08	1.46687e-05	10	protein_coding	6293	7001	4611	4556	3639	60S ribosomal protein L41 [Source:UniProtKB/Swiss-Prot;Acc:P62947]
Tcf21	ENSMUSG00000045680	MALE UP	3946.25	0.676123	0.116664	5.79549	6.81217e-09	1.24104e-06	0.726614	7.082	4.61775e-08	1.54704e-05	10	protein_coding	4382	6118	3512	2990	2982	Transcription factor 21 [Source:UniProtKB/Swiss-Prot;Acc:O35437]
Gm44676	ENSMUSG00000109217	FEMALE UP	23.4479	-3.22058	0.753314	-4.27521	1.90956e-05	0.000676816	-3.13071	-0.228285	4.62891e-08	1.54704e-05	7	TEC	4	4	28	37	42	predicted gene 44676 [Source:MGI Symbol;Acc:MGI:5753252]
Gm42513	ENSMUSG00000105065	FEMALE UP	23.3683	-4.27741	0.950649	-4.49947	6.81237e-06	0.000308726	-4.13864	-0.244997	5.06851e-08	1.68243e-05	3	TEC	1	3	23	30	56	predicted gene 42513 [Source:MGI Symbol;Acc:MGI:5662650]
Phex	ENSMUSG00000057457	FEMALE UP	34.2688	-2.63606	0.583713	-4.51602	6.3012e-06	0.000290866	-2.56681	0.28754	5.34729e-08	1.76298e-05	X	protein_coding	8	9	51	39	62	Metalloendopeptidase homolog PEX [Source:UniProtKB/Swiss-Prot;Acc:P70669]
Gm43473	ENSMUSG00000104816	FEMALE UP	40.1186	-3.09344	0.61167	-5.05737	4.25084e-07	3.50614e-05	-3.02272	0.5031	5.9586e-08	1.93833e-05	3	TEC	5	10	36	84	62	predicted gene 43473 [Source:MGI Symbol;Acc:MGI:5663610]
9130208D14Rik	ENSMUSG00000086513	FEMALE UP	34.4688	-2.55629	0.571996	-4.46907	7.85598e-06	0.000344591	-2.48917	0.297106	6.05444e-08	1.95646e-05	7	unprocessed_pseudogene	8	10	41	57	54	RIKEN cDNA 9130208D14 gene [Source:MGI Symbol;Acc:MGI:1924950]
Oog4	ENSMUSG00000047799	FEMALE UP	14.1735	-5.5791	1.60259	-3.4813	0.000498986	0.00747986	-5.21308	-0.889995	6.25081e-08	2.00663e-05	4	protein_coding	0	1	14	26	28	Mus musculus oosin 4 (Oog4), transcript variant 1, mRNA. [Source:RefSeq mRNA;Acc:NM_001347238]
Ppp2r5e	ENSMUSG00000021051	FEMALE UP	1619.47	-0.874595	0.125495	-6.96916	3.18838e-12	1.40531e-09	-0.825613	5.78479	6.3334e-08	2.01986e-05	12	protein_coding	1097	1113	2362	1919	1644	protein phosphatase 2, regulatory subunit B', epsilon [Source:MGI Symbol;Acc:MGI:1349473]
Gm13323	ENSMUSG00000081851	FEMALE UP	10.9885	-6.67031	1.66014	-4.01792	5.8714e-05	0.00161092	-7.19089	-1.19799	6.75294e-08	2.12064e-05	2	processed_pseudogene	0	0	13	24	17	predicted gene 13323 [Source:MGI Symbol;Acc:MGI:3650423]
Zbed4-ps1	ENSMUSG00000101532	FEMALE UP	35.1522	-2.87387	0.61057	-4.70686	2.51556e-06	0.000139721	-2.80172	0.316786	6.7798e-08	2.12064e-05	7	processed_pseudogene	7	8	45	40	72	zinc finger, BED type containing 4, pseudogene 1 [Source:MGI Symbol;Acc:MGI:3645416]
Cbx1	ENSMUSG00000018666	MALE UP	3728.92	0.586647	0.102996	5.69585	1.22758e-08	2.02085e-06	0.635094	6.99832	6.92583e-08	2.15252e-05	11	protein_coding	4767	4774	3483	2929	2845	Chromobox protein homolog 1 [Source:UniProtKB/Swiss-Prot;Acc:P83917]
Gm37686	ENSMUSG00000103025	FEMALE UP	23.2855	-3.23925	0.775636	-4.17625	2.9636e-05	0.000956757	-3.13653	-0.231698	6.97866e-08	2.15521e-05	1	TEC	1	7	30	39	38	predicted gene, 37686 [Source:MGI Symbol;Acc:MGI:5610914]
Rplp1	ENSMUSG00000007892	MALE UP	2930.84	0.638821	0.108232	5.90234	3.58388e-09	7.0458e-07	0.686692	6.65212	7.92023e-08	2.43045e-05	9	protein_coding	3740	3903	2570	2559	2021	ribosomal protein, large, P1 [Source:MGI Symbol;Acc:MGI:1927099]
Ddb1	ENSMUSG00000024740	FEMALE UP	20515	-0.686981	0.100351	-6.84577	7.60653e-12	3.10244e-09	-0.637134	9.4476	7.9695e-08	2.43045e-05	19	protein_coding	14116	16744	27462	21706	22873	DNA damage-binding protein 1 [Source:UniProtKB/Swiss-Prot;Acc:Q3U1J4]
Eif4a1	ENSMUSG00000059796	MALE UP	22845.1	0.601934	0.107757	5.58602	2.32331e-08	3.45049e-06	0.649827	9.61309	8.12258e-08	2.44655e-05	11	protein_coding	29365	29391	18877	17826	19361	Eukaryotic initiation factor 4A-I [Source:UniProtKB/Swiss-Prot;Acc:P60843]
Gm14762	ENSMUSG00000078314	FEMALE UP	14.271	-5.5907	1.60394	-3.4856	0.000491039	0.00740663	-5.22802	-0.874033	8.08282e-08	2.44655e-05	X	lincRNA	0	1	14	33	22
Vmn2r78	ENSMUSG00000091962	FEMALE UP	15.1216	-4.05616	1.07453	-3.77483	0.000160115	0.00332988	-3.89287	-0.792406	8.55445e-08	2.54521e-05	7	protein_coding	1	2	28	18	26	vomeronasal 2, receptor 78 [Source:MGI Symbol;Acc:MGI:3761335]
4930453H23Rik	ENSMUSG00000087358	FEMALE UP	10.1241	-6.55281	1.67214	-3.91882	8.89826e-05	0.00216916	-7.07193	-1.29412	9.28712e-08	2.74645e-05	X	lincRNA	0	0	19	12	19	RIKEN cDNA 4930453H23 gene [Source:MGI Symbol;Acc:MGI:1921933]
Lsp1	ENSMUSG00000018819	MALE UP	2095.34	0.660035	0.108249	6.09739	1.07814e-09	2.51814e-07	0.709152	6.16897	9.70799e-08	2.83654e-05	7	protein_coding	2472	3055	1781	1674	1602	Lymphocyte-specific protein 1 [Source:UniProtKB/Swiss-Prot;Acc:P19973]
Gm28919	ENSMUSG00000101243	MALE UP	5.26954	6.14819	1.6992	3.61829	0.00029656	0.00516479	6.76983	-1.99161	9.91226e-08	2.87898e-05	Y	protein_coding	13	14	0	0	0
Usp47	ENSMUSG00000059263	FEMALE UP	8128.84	-0.66226	0.0969908	-6.82807	8.60652e-12	3.45868e-09	-0.612996	8.11242	1.0238e-07	2.94087e-05	7	protein_coding	5847	6509	10667	8738	8987	ubiquitin specific peptidase 47 [Source:MGI Symbol;Acc:MGI:1922246]
Gm20631	ENSMUSG00000093650	FEMALE UP	38.5971	-2.27227	0.519542	-4.37361	1.22209e-05	0.000489678	-2.21037	0.454607	1.02459e-07	2.94087e-05	1	antisense	11	13	49	61	57	predicted gene 20631 [Source:MGI Symbol;Acc:MGI:5313078]
Tpt1	ENSMUSG00000060126	MALE UP	7965.93	0.563877	0.101108	5.57698	2.44724e-08	3.61491e-06	0.613327	8.0932	1.04955e-07	2.99489e-05	14	protein_coding	9475	10816	7864	6376	5752	Translationally-controlled tumor protein [Source:UniProtKB/Swiss-Prot;Acc:P63028]
Cyp7a1	ENSMUSG00000028240	FEMALE UP	36.3029	-3.14176	0.643898	-4.87928	1.06473e-06	7.11389e-05	-3.07177	0.360261	1.06608e-07	3.02439e-05	4	protein_coding	7	6	30	69	65	Cholesterol 7-alpha-monooxygenase [Source:UniProtKB/Swiss-Prot;Acc:Q64505]
Rpl35	ENSMUSG00000062997	MALE UP	4286.22	0.662708	0.118511	5.59193	2.24553e-08	3.35321e-06	0.710437	7.20057	1.07826e-07	3.03196e-05	2	protein_coding	5471	5802	3773	3870	2745	60S ribosomal protein L35 [Source:UniProtKB/Swiss-Prot;Acc:Q6ZWV7]
4921534H16Rik	ENSMUSG00000090255	FEMALE UP	37.9287	-2.45899	0.544945	-4.51236	6.41105e-06	0.000294445	-2.39622	0.428228	1.08118e-07	3.03196e-05	9	antisense	10	11	43	65	58	RIKEN cDNA 4921534H16 gene [Source:MGI Symbol;Acc:MGI:1913987]
Kcnj2	ENSMUSG00000041695	FEMALE UP	392.628	-1.25973	0.195293	-6.4505	1.11484e-10	3.27584e-08	-1.21215	3.74311	1.12261e-07	3.11238e-05	11	protein_coding	231	205	470	493	548	potassium inwardly-rectifying channel, subfamily J, member 2 [Source:MGI Symbol;Acc:MGI:104744]
Uba5	ENSMUSG00000032557	MALE UP	2579.1	0.598777	0.100571	5.95374	2.62078e-09	5.42562e-07	0.647874	6.46746	1.15733e-07	3.18729e-05	9	protein_coding	3099	3551	2360	2065	1949	ubiquitin-like modifier activating enzyme 5 [Source:MGI Symbol;Acc:MGI:1913913]
Gm9816	ENSMUSG00000085783	MALE UP	92.2153	1.66999	0.345644	4.83151	1.355e-06	8.65143e-05	1.713	1.69629	1.1627e-07	3.18729e-05	16	processed_pseudogene	171	148	34	61	50	predicted pseudogene 9816 [Source:MGI Symbol;Acc:MGI:3704465]
Hint1	ENSMUSG00000020267	MALE UP	3336.76	0.616824	0.108469	5.68664	1.29561e-08	2.12007e-06	0.666166	6.83889	1.17531e-07	3.20387e-05	11	protein_coding	4035	4623	3224	2702	2300	Histidine triad nucleotide-binding protein 1 [Source:UniProtKB/Swiss-Prot;Acc:P70349]
Fbn1	ENSMUSG00000027204	FEMALE UP	4570.44	-1.04577	0.290349	-3.60178	0.000316049	0.00539454	-1.00135	7.27962	1.18295e-07	3.20679e-05	2	protein_coding	3356	2293	5285	6014	5736	Fibrillin-1 Asprosin [Source:UniProtKB/Swiss-Prot;Acc:Q61554]
Gm45786	ENSMUSG00000110672	FEMALE UP	18.0956	-3.56364	0.906311	-3.93202	8.42343e-05	0.00207189	-3.43787	-0.567502	1.20638e-07	3.25223e-05	8	TEC	1	4	24	27	33	predicted gene 45786 [Source:MGI Symbol;Acc:MGI:5804901]
Zmym4	ENSMUSG00000042446	FEMALE UP	3175.78	-0.717271	0.105353	-6.80823	9.88071e-12	3.91319e-09	-0.667867	6.75664	1.26898e-07	3.40218e-05	4	protein_coding	2212	2488	4233	3434	3551	zinc finger, MYM-type 4 [Source:MGI Symbol;Acc:MGI:1915035]
Rapgef5	ENSMUSG00000041992	FEMALE UP	400.776	-1.15647	0.1795	-6.44275	1.17325e-10	3.41078e-08	-1.1058	3.77463	1.29531e-07	3.44188e-05	12	protein_coding	194	282	580	489	465	Rap guanine nucleotide exchange factor 5 [Source:UniProtKB/Swiss-Prot;Acc:Q8C0Q9]
Olfr1406	ENSMUSG00000058981	FEMALE UP	17.9352	-3.88355	0.971013	-3.99948	6.34811e-05	0.00169244	-3.74583	-0.580446	1.30494e-07	3.44188e-05	1	protein_coding	1	3	19	35	30
4932414J04Rik	ENSMUSG00000078962	FEMALE UP	25.2067	-2.68619	0.671399	-4.00088	6.3107e-05	0.0016874	-2.6202	-0.122921	1.30057e-07	3.44188e-05	11	lincRNA	8	4	38	40	35	RIKEN cDNA 4932414J04 gene [Source:MGI Symbol;Acc:MGI:3605619]
Rps27a	ENSMUSG00000020460	MALE UP	5106.95	0.592132	0.106886	5.53984	3.02749e-08	4.30897e-06	0.6412	7.45255	1.31372e-07	3.4464e-05	11	protein_coding	6101	7040	4894	4336	3470	ribosomal protein S27A [Source:MGI Symbol;Acc:MGI:1925544]
Ranbp2	ENSMUSG00000003226	FEMALE UP	4766.9	-0.724851	0.110047	-6.58677	4.49484e-11	1.53538e-08	-0.676388	7.34252	1.32165e-07	3.44866e-05	10	protein_coding	3379	3641	5676	5306	5791	E3 SUMO-protein ligase RanBP2 [Source:UniProtKB/Swiss-Prot;Acc:Q9ERU9]
Clec2i	ENSMUSG00000030365	FEMALE UP	18.8151	-3.58514	0.901489	-3.97691	6.98156e-05	0.00180671	-3.47935	-0.521938	1.33299e-07	3.45975e-05	6	protein_coding	4	1	24	27	36	C-type lectin domain family 2 member I [Source:UniProtKB/Swiss-Prot;Acc:Q9WVF9]
Fmnl3	ENSMUSG00000023008	FEMALE UP	3048.47	-1.09202	0.285215	-3.82875	0.000128797	0.00286149	-1.04041	6.69391	1.38836e-07	3.56553e-05	15	protein_coding	1703	2028	4870	2673	3996	Formin-like protein 3 [Source:UniProtKB/Swiss-Prot;Acc:Q6ZPF4]
Vmn1r184	ENSMUSG00000046130	FEMALE UP	21.3161	-3.51539	0.838418	-4.19289	2.75423e-05	0.000910095	-3.41149	-0.359001	1.38453e-07	3.56553e-05	7	protein_coding	3	3	22	35	41	vomeronasal 1 receptor, 184 [Source:MGI Symbol;Acc:MGI:3852451]
Gm28822	ENSMUSG00000099503	FEMALE UP	9.56106	-6.46943	1.68015	-3.8505	0.000117876	0.00266664	-6.98888	-1.36619	1.42104e-07	3.63035e-05	1	lincRNA	0	0	14	16	17	predicted gene 28822 [Source:MGI Symbol;Acc:MGI:5579528]
Rpl11	ENSMUSG00000059291	MALE UP	3825.52	0.584374	0.102543	5.69882	1.20643e-08	1.99807e-06	0.633301	7.03591	1.4359e-07	3.6492e-05	4	protein_coding	4569	5247	3581	3259	2685	60S ribosomal protein L11 [Source:UniProtKB/Swiss-Prot;Acc:Q9CXW4]
Nlrp4e	ENSMUSG00000045693	FEMALE UP	20.6231	-3.77438	0.915056	-4.12475	3.71137e-05	0.00114599	-3.64228	-0.400336	1.47586e-07	3.73133e-05	7	protein_coding	0	5	27	26	43	NACHT, LRR and PYD domains-containing protein 4E [Source:UniProtKB/Swiss-Prot;Acc:Q66X19]
Aprt	ENSMUSG00000006589	MALE UP	2444.52	0.622996	0.106676	5.84006	5.21818e-09	9.7005e-07	0.671615	6.39042	1.51767e-07	3.81726e-05	8	protein_coding	3028	3321	2241	2064	1698	Adenine phosphoribosyltransferase [Source:UniProtKB/Swiss-Prot;Acc:P08030]
Rps9	ENSMUSG00000006333	MALE UP	9397.93	0.545935	0.0961629	5.67719	1.36924e-08	2.22721e-06	0.594625	8.33166	1.52678e-07	3.82048e-05	7	protein_coding	11283	12486	8936	8074	6702	40S ribosomal protein S9 [Source:UniProtKB/Swiss-Prot;Acc:Q6ZWN5]
Cd209a	ENSMUSG00000031494	FEMALE UP	19.046	-3.97313	0.968569	-4.10206	4.09482e-05	0.00123373	-3.83547	-0.506197	1.53748e-07	3.82762e-05	8	protein_coding	1	3	18	36	35	CD209 antigen-like protein A [Source:UniProtKB/Swiss-Prot;Acc:Q91ZX1]
Gsto1	ENSMUSG00000025068	MALE UP	2036.51	0.657615	0.113508	5.79354	6.89188e-09	1.24725e-06	0.707112	6.12717	1.60205e-07	3.96813e-05	19	protein_coding	2534	2820	1946	1529	1467	Glutathione S-transferase omega-1 [Source:UniProtKB/Swiss-Prot;Acc:O09131]
Gm35368	ENSMUSG00000109999	FEMALE UP	15.6612	-4.70085	1.23755	-3.79851	0.000145568	0.00311994	-4.48648	-0.76572	1.61948e-07	3.99105e-05	8	lincRNA	1	1	15	26	33	predicted gene, 35368 [Source:MGI Symbol;Acc:MGI:5594527]
Enc1	ENSMUSG00000041773	MALE UP	345.931	1.1096	0.200228	5.54169	2.9957e-08	4.28604e-06	1.15501	3.57871	1.68136e-07	4.12271e-05	13	protein_coding	582	455	230	256	216	Ectoderm-neural cortex protein 1 [Source:UniProtKB/Swiss-Prot;Acc:O35709]
Ddah2	ENSMUSG00000007039	MALE UP	7877.86	0.517091	0.0905611	5.70986	1.1307e-08	1.91917e-06	0.565758	8.0768	1.70362e-07	4.1564e-05	17	protein_coding	9456	10256	7456	6625	5959	N(G),N(G)-dimethylarginine dimethylaminohydrolase 2 [Source:UniProtKB/Swiss-Prot;Acc:Q99LD8]
Abcc5	ENSMUSG00000022822	FEMALE UP	2163.87	-0.741952	0.103798	-7.14805	8.80183e-13	4.29513e-10	-0.69299	6.20396	1.71625e-07	4.16639e-05	16	protein_coding	1455	1712	2751	2560	2365	Multidrug resistance-associated protein 5 [Source:UniProtKB/Swiss-Prot;Acc:Q9R1X5]
Rack1	ENSMUSG00000020372	MALE UP	8822.24	0.540991	0.0982928	5.50387	3.71535e-08	4.97693e-06	0.589946	8.24006	1.7444e-07	4.20883e-05	11	protein_coding	10765	11488	8678	7112	6510	Receptor of activated protein C kinase 1 Receptor of activated protein C kinase 1, N-terminally processed [Source:UniProtKB/Swiss-Prot;Acc:P68040]
Gm12999	ENSMUSG00000087352	MALE UP	2493.86	0.628678	0.107359	5.85583	4.74639e-09	9.03453e-07	0.677457	6.41974	1.75098e-07	4.20883e-05	4	antisense	2961	3543	2190	2153	1760	predicted gene 12999 [Source:MGI Symbol;Acc:MGI:3651167]
Gm45163	ENSMUSG00000109419	FEMALE UP	14.8912	-4.03083	1.08056	-3.73032	0.000191237	0.00375157	-3.86602	-0.821343	1.80338e-07	4.31351e-05	8	lincRNA	1	2	19	23	28	predicted gene 45163 [Source:MGI Symbol;Acc:MGI:5753739]
Il6st	ENSMUSG00000021756	FEMALE UP	5105.66	-0.643153	0.0933231	-6.89168	5.5139e-12	2.36164e-09	-0.59445	7.4422	1.88229e-07	4.4803e-05	13	protein_coding	3706	4127	6299	5796	5638	Interleukin-6 receptor subunit beta [Source:UniProtKB/Swiss-Prot;Acc:Q00560]
Ahctf1	ENSMUSG00000026491	FEMALE UP	3196.86	-0.699549	0.102045	-6.85531	7.11599e-12	2.94634e-09	-0.65065	6.76663	1.92343e-07	4.556e-05	1	protein_coding	2239	2534	3972	3586	3665	Protein ELYS [Source:UniProtKB/Swiss-Prot;Acc:Q8CJF7]
Gm32444	ENSMUSG00000102729	FEMALE UP	26.6775	-2.78126	0.669157	-4.15636	3.23361e-05	0.00102156	-2.70949	-0.054099	1.99772e-07	4.70911e-05	3	TEC	7	5	31	43	45	predicted gene, 32444 [Source:MGI Symbol;Acc:MGI:5591603]
Arhgap31	ENSMUSG00000022799	FEMALE UP	1722.79	-0.836417	0.124417	-6.7227	1.78392e-11	6.67797e-09	-0.788978	5.87432	2.06957e-07	4.85503e-05	16	protein_coding	1247	1143	2113	2057	2034	Rho GTPase activating protein 31 [Source:MGI Symbol;Acc:MGI:1333857]
Rps15	ENSMUSG00000063457	MALE UP	2957.43	0.6402	0.114472	5.59265	2.23632e-08	3.35321e-06	0.68821	6.66517	2.11599e-07	4.87032e-05	10	protein_coding	3760	3958	2667	2602	1955	40S ribosomal protein S15 [Source:UniProtKB/Swiss-Prot;Acc:P62843]
Fsip2	ENSMUSG00000075249	FEMALE UP	46.7648	-2.39015	0.505667	-4.72673	2.28168e-06	0.000130442	-2.33184	0.716263	2.10792e-07	4.87032e-05	2	protein_coding	13	14	47	83	73	Fibrous sheath-interacting protein 2 [Source:UniProtKB/Swiss-Prot;Acc:A2ARZ3]
Shprh	ENSMUSG00000090112	FEMALE UP	1914.24	-0.776513	0.113028	-6.87009	6.41629e-12	2.69751e-09	-0.727254	6.02656	2.11375e-07	4.87032e-05	10	protein_coding	1292	1459	2502	2100	2228	E3 ubiquitin-protein ligase SHPRH [Source:UniProtKB/Swiss-Prot;Acc:Q7TPQ3]
Pcdhgc3	ENSMUSG00000102918	FEMALE UP	2177.46	-0.798653	0.11843	-6.7437	1.54408e-11	5.86042e-09	-0.748718	6.21225	2.11601e-07	4.87032e-05	18	protein_coding	1376	1727	2866	2361	2574	protocadherin gamma subfamily C, 3 [Source:MGI Symbol;Acc:MGI:1935201]
Elf4	ENSMUSG00000031103	FEMALE UP	939.954	-0.893725	0.135369	-6.60212	4.05325e-11	1.40207e-08	-0.845317	5.00091	2.14823e-07	4.92125e-05	X	protein_coding	650	618	1239	1071	1117	ETS-related transcription factor Elf-4 [Source:UniProtKB/Swiss-Prot;Acc:Q9Z2U4]
Wdr38	ENSMUSG00000035295	MALE UP	2532.04	0.6253	0.108532	5.76141	8.34124e-09	1.45185e-06	0.673115	6.44133	2.1823e-07	4.9583e-05	2	protein_coding	3174	3403	2154	2241	1802	WD repeat domain 38 [Source:MGI Symbol;Acc:MGI:1923896]
Gm9119	ENSMUSG00000083680	FEMALE UP	12.9282	-6.90098	1.65919	-4.15924	3.19306e-05	0.00101343	-7.41638	-1.01991	2.18472e-07	4.9583e-05	X	unprocessed_pseudogene	0	0	11	17	34	predicted pseudogene 9119 [Source:MGI Symbol;Acc:MGI:3648179]
Hist1h2ae	ENSMUSG00000069272	MALE UP	386.208	1.10049	0.197682	5.56694	2.59251e-08	3.8089e-06	1.14578	3.73699	2.21444e-07	5.00249e-05	13	protein_coding	647	508	260	301	227	Histone H2A type 1-B [Source:UniProtKB/Swiss-Prot;Acc:C0HKE1]
Hoxa11os	ENSMUSG00000086427	MALE UP	35.437	2.44446	0.581745	4.20194	2.6464e-05	0.000876583	2.48729	0.371692	2.26501e-07	5.09313e-05	6	processed_transcript	59	84	4	14	19	homeobox A11, opposite strand [Source:MGI Symbol;Acc:MGI:107208]
Rps17	ENSMUSG00000061787	MALE UP	3585.26	0.636724	0.115863	5.49549	3.8962e-08	5.14355e-06	0.685386	6.94306	2.36683e-07	5.29768e-05	7	protein_coding	4329	5041	3273	3170	2332	ribosomal protein S17 [Source:MGI Symbol;Acc:MGI:1309526]
Serpinb11	ENSMUSG00000026327	FEMALE UP	18.3069	-3.2831	0.850704	-3.85927	0.000113725	0.00260152	-3.17912	-0.552849	2.39733e-07	5.34145e-05	1	protein_coding	3	3	25	26	33	Serpin B11 [Source:UniProtKB/Swiss-Prot;Acc:Q9CQV3]
Snrpd2	ENSMUSG00000040824	MALE UP	1900.56	0.646841	0.11129	5.81219	6.16601e-09	1.13086e-06	0.695297	6.02759	2.44864e-07	5.43098e-05	7	protein_coding	2434	2536	1741	1568	1319	small nuclear ribonucleoprotein D2 [Source:MGI Symbol;Acc:MGI:98345]
Gm38218	ENSMUSG00000103553	FEMALE UP	20.5748	-3.23021	0.805446	-4.01047	6.05981e-05	0.00163795	-3.13283	-0.400338	2.49599e-07	5.51095e-05	1	TEC	3	4	23	36	35	predicted gene, 38218 [Source:MGI Symbol;Acc:MGI:5611446]
Ppdpf	ENSMUSG00000016344	MALE UP	3550.69	0.565489	0.100854	5.60701	2.05854e-08	3.14267e-06	0.613675	6.92787	2.52312e-07	5.54093e-05	2	protein_coding	4449	4576	3282	3021	2584	Pancreatic progenitor cell differentiation and proliferation factor [Source:UniProtKB/Swiss-Prot;Acc:Q9CR37]
Trim30b	ENSMUSG00000052749	FEMALE UP	24.344	-2.81129	0.708872	-3.96587	7.31292e-05	0.00186941	-2.72087	-0.167711	2.53228e-07	5.54093e-05	7	protein_coding	2	9	38	34	38	tripartite motif-containing 30B [Source:MGI Symbol;Acc:MGI:4821256]
Hipk3	ENSMUSG00000027177	FEMALE UP	3408.15	-0.712001	0.108989	-6.53278	6.45604e-11	2.02786e-08	-0.662888	6.85855	2.60954e-07	5.68448e-05	2	protein_coding	2395	2660	4316	3653	4022	Homeodomain-interacting protein kinase 3 [Source:UniProtKB/Swiss-Prot;Acc:Q9ERH7]
Gapdh	ENSMUSG00000057666	MALE UP	29917.6	0.537592	0.10123	5.31061	1.09262e-07	1.17551e-05	0.586678	10.0014	2.64267e-07	5.73106e-05	6	protein_coding	36768	38568	29993	23287	22444	Glyceraldehyde-3-phosphate dehydrogenase [Source:UniProtKB/Swiss-Prot;Acc:P16858]
Sntg1	ENSMUSG00000025909	FEMALE UP	60.2885	-1.85432	0.40796	-4.54536	5.48411e-06	0.000260446	-1.80138	1.0754	2.71637e-07	5.86483e-05	1	protein_coding	24	24	74	96	81	gamma-1-syntrophin isoform 3 [Source:RefSeq peptide;Acc:NP_001277321]
A230103L15Rik	ENSMUSG00000109122	FEMALE UP	32.0595	-2.75451	0.633887	-4.34542	1.39008e-05	0.000541121	-2.67456	0.1974	2.77431e-07	5.96354e-05	7	TEC	3	12	39	48	56	RIKEN cDNA A230103L15 gene [Source:MGI Symbol;Acc:MGI:1925005]
Acap2	ENSMUSG00000049076	FEMALE UP	1611.28	-0.848779	0.127341	-6.6654	2.63954e-11	9.61742e-09	-0.799438	5.77766	2.82312e-07	6.04184e-05	16	protein_coding	1047	1186	2085	1723	2008	ArfGAP with coiled-coil, ankyrin repeat and PH domains 2 [Source:MGI Symbol;Acc:MGI:1925868]
Gm38269	ENSMUSG00000103055	FEMALE UP	28.9741	-2.69512	0.643213	-4.19009	2.78841e-05	0.000914959	-2.61691	0.0616299	2.89014e-07	6.15827e-05	1	TEC	4	10	34	49	46	predicted gene, 38269 [Source:MGI Symbol;Acc:MGI:5611497]
Gm30790	ENSMUSG00000109333	FEMALE UP	13.9606	-4.53093	1.24988	-3.62508	0.00028887	0.00507323	-4.31677	-0.908788	2.99187e-07	6.34731e-05	16	lincRNA	1	1	15	23	28	predicted gene, 30790 [Source:MGI Symbol;Acc:MGI:5589949]
Pola1	ENSMUSG00000006678	FEMALE UP	1615.97	-1.0328	0.156936	-6.58102	4.67221e-11	1.57627e-08	-0.981492	5.78143	3.07463e-07	6.49467e-05	X	protein_coding	779	1277	2124	1821	2081	polymerase (DNA directed), alpha 1 [Source:MGI Symbol;Acc:MGI:99660]
Rhoay-ps1	ENSMUSG00000101443	MALE UP	5.53622	6.22197	1.69788	3.66456	0.000247767	0.00457481	6.85312	-1.91891	3.10389e-07	6.52821e-05	Y	processed_pseudogene	8	21	0	0	0	ras homolog A translocated to the Y, pseudogene 1 [Source:MGI Symbol;Acc:MGI:1314639]
Cyp2b23	ENSMUSG00000040650	FEMALE UP	21.6018	-3.83227	0.903927	-4.23958	2.23934e-05	0.000763023	-3.71279	-0.33563	3.15625e-07	6.60984e-05	7	protein_coding	1	4	19	49	33	cytochrome P450, family 2, subfamily b, polypeptide 23 [Source:MGI Symbol;Acc:MGI:3646735]
Anxa10	ENSMUSG00000031635	FEMALE UP	14.0148	-3.94068	1.08796	-3.62208	0.000292249	0.00511286	-3.77704	-0.894326	3.20072e-07	6.67433e-05	8	protein_coding	1	2	19	23	24	Annexin A10 [Source:UniProtKB/Swiss-Prot;Acc:Q9QZ10]
Nlrp9c	ENSMUSG00000040614	FEMALE UP	17.2654	-3.49274	0.917431	-3.80709	0.000140613	0.00304479	-3.36811	-0.627099	3.31044e-07	6.81573e-05	7	protein_coding	1	4	21	30	29	NACHT, LRR and PYD domains-containing protein 9C [Source:UniProtKB/Swiss-Prot;Acc:Q66X01]
Gm42711	ENSMUSG00000106501	FEMALE UP	14.3794	-4.57481	1.2487	-3.66365	0.000248648	0.00458489	-4.36144	-0.87162	3.30254e-07	6.81573e-05	5	lincRNA	1	1	14	26	28	predicted gene 42711 [Source:MGI Symbol;Acc:MGI:5662848]
Rps19	ENSMUSG00000040952	MALE UP	6668.66	0.575452	0.106205	5.41829	6.01713e-08	7.34064e-06	0.623415	7.83741	3.47022e-07	7.11467e-05	7	protein_coding	8107	8932	5919	6106	4612	40S ribosomal protein S19 [Source:UniProtKB/Swiss-Prot;Acc:Q9CZX8]
Mif	ENSMUSG00000033307	MALE UP	9171.53	0.550114	0.104856	5.24638	1.55117e-07	1.58167e-05	0.598222	8.29585	3.4991e-07	7.14386e-05	10	protein_coding	11804	11340	8921	7514	6676	macrophage migration inhibitory factor (glycosylation-inhibiting factor) [Source:MGI Symbol;Acc:MGI:96982]
Lrp1b	ENSMUSG00000049252	FEMALE UP	94.4651	-1.87066	0.360305	-5.19187	2.08193e-07	1.94174e-05	-1.82232	1.70522	3.60177e-07	7.29246e-05	2	protein_coding	43	31	102	154	136	LDL receptor related protein 1B [Source:HGNC Symbol;Acc:HGNC:6693]
Hm629797	ENSMUSG00000098439	FEMALE UP	23.5576	-3.05012	0.741736	-4.11213	3.9202e-05	0.0011909	-2.96587	-0.217857	3.6014e-07	7.29246e-05	8	sense_intronic	4	5	25	47	35	cDNA sequence HM629797 [Source:MGI Symbol;Acc:MGI:5440479]
Spint2	ENSMUSG00000074227	MALE UP	2156.22	0.796836	0.1444	5.51826	3.42371e-08	4.7015e-06	0.847062	6.21188	3.81187e-07	7.68596e-05	7	protein_coding	2512	3456	1995	1758	1244	Kunitz-type protease inhibitor 2 [Source:UniProtKB/Swiss-Prot;Acc:Q9WU03]
Rps10	ENSMUSG00000052146	MALE UP	2942.87	0.603608	0.109402	5.51732	3.44199e-08	4.70296e-06	0.651502	6.65764	3.94661e-07	7.8924e-05	17	protein_coding	3734	3846	2651	2586	2036	ribosomal protein S10 [Source:MGI Symbol;Acc:MGI:1914347]
Elob	ENSMUSG00000055839	MALE UP	3812.07	0.591176	0.109783	5.38494	7.24688e-08	8.57297e-06	0.638306	7.03056	3.93992e-07	7.8924e-05	17	protein_coding	4960	4800	3260	3398	2779	Elongin-B [Source:UniProtKB/Swiss-Prot;Acc:P62869]
Selenow	ENSMUSG00000041571	MALE UP	5284.19	0.545383	0.101106	5.39417	6.8842e-08	8.17932e-06	0.594386	7.50143	4.00898e-07	7.98442e-05	7	protein_coding	6184	7196	5026	4565	3746	Selenoprotein W [Source:UniProtKB/Swiss-Prot;Acc:P63300]
Gm9577	ENSMUSG00000092269	FEMALE UP	36.2882	-2.39211	0.555231	-4.30832	1.64503e-05	0.000603679	-2.32792	0.368171	4.05419e-07	8.04164e-05	17	processed_pseudogene	9	12	40	63	55	predicted gene 9577 [Source:MGI Symbol;Acc:MGI:3779986]
Dpy19l4	ENSMUSG00000045205	FEMALE UP	825.889	-0.898933	0.13925	-6.45554	1.07832e-10	3.20296e-08	-0.849204	4.81491	4.07642e-07	8.05299e-05	4	protein_coding	511	606	1118	906	992	Probable C-mannosyltransferase DPY19L4 [Source:UniProtKB/Swiss-Prot;Acc:A2AJQ3]
Olfr1507	ENSMUSG00000059887	FEMALE UP	10.9003	-6.65696	1.67794	-3.96735	7.26754e-05	0.00185955	-7.1769	-1.21727	4.10818e-07	8.08302e-05	14	protein_coding	0	0	9	24	20
Kirrel	ENSMUSG00000041734	FEMALE UP	2895.74	-0.701302	0.107935	-6.49743	8.1701e-11	2.50859e-08	-0.652143	6.62362	4.63481e-07	9.08256e-05	3	protein_coding	2063	2253	3770	3102	3311	Kin of IRRE-like protein 1 [Source:UniProtKB/Swiss-Prot;Acc:Q80W68]
Tubb2b	ENSMUSG00000045136	MALE UP	1115.73	0.968066	0.172256	5.61994	1.91023e-08	3.00004e-06	1.01453	5.26249	4.6737e-07	9.12213e-05	13	protein_coding	1652	1572	672	775	926	tubulin, beta 2B class IIB [Source:MGI Symbol;Acc:MGI:1920960]
Adgrg4	ENSMUSG00000053852	FEMALE UP	19.2448	-3.3588	0.853623	-3.93476	8.32808e-05	0.00205956	-3.25475	-0.492691	4.86213e-07	9.41458e-05	X	protein_coding	3	3	21	30	37	Adhesion G-protein coupled receptor G4 [Source:UniProtKB/Swiss-Prot;Acc:B7ZCC9]
Stx19	ENSMUSG00000047854	FEMALE UP	21.7602	-2.89833	0.758777	-3.81974	0.00013359	0.00293459	-2.82574	-0.325507	5.08501e-07	9.76862e-05	16	protein_coding	7	2	29	33	36	Syntaxin-19 [Source:UniProtKB/Swiss-Prot;Acc:Q8R1Q0]
Gm43046	ENSMUSG00000106244	FEMALE UP	10.4795	-6.60027	1.68354	-3.92047	8.83763e-05	0.00215823	-7.12037	-1.26432	5.0833e-07	9.76862e-05	5	TEC	0	0	9	23	19	predicted gene 43046 [Source:MGI Symbol;Acc:MGI:5663183]
Gm42833	ENSMUSG00000105657	FEMALE UP	13.3576	-3.86925	1.09588	-3.53072	0.000414426	0.00651611	-3.70693	-0.951505	5.13957e-07	9.83472e-05	5	TEC	1	2	19	23	21	predicted gene 42833 [Source:MGI Symbol;Acc:MGI:5662970]
Btaf1	ENSMUSG00000040565	FEMALE UP	1927.5	-0.773441	0.118117	-6.54807	5.82859e-11	1.85207e-08	-0.72413	6.03645	5.19613e-07	9.90411e-05	19	protein_coding	1305	1469	2501	2066	2300	B-TFIID TATA-box binding protein associated factor 1 [Source:MGI Symbol;Acc:MGI:2147538]
Gm45601	ENSMUSG00000109945	FEMALE UP	19.8689	-3.16705	0.812926	-3.89587	9.78467e-05	0.00233077	-3.07709	-0.441951	5.24892e-07	9.96579e-05	8	lincRNA	4	3	23	40	28	predicted gene 45601 [Source:MGI Symbol;Acc:MGI:5791437]
Fam129b	ENSMUSG00000026796	FEMALE UP	2531.49	-0.784166	0.127473	-6.15162	7.66943e-10	1.85471e-07	-0.736476	6.42877	5.38549e-07	0.000101566	2	protein_coding	1940	1659	3389	2797	2871	Niban-like protein 1 [Source:UniProtKB/Swiss-Prot;Acc:Q8R1F1]
Gm4918	ENSMUSG00000083960	FEMALE UP	8.97325	-6.37736	1.69822	-3.75531	0.000173124	0.00352793	-6.8959	-1.44401	5.39104e-07	0.000101566	X	processed_pseudogene	0	0	14	12	18	predicted gene 4918 [Source:MGI Symbol;Acc:MGI:3644582]
Rpl19	ENSMUSG00000017404	MALE UP	2733.88	0.635034	0.117196	5.41858	6.0075e-08	7.34064e-06	0.682961	6.55181	5.50359e-07	0.000102892	11	protein_coding	3480	3641	2466	2429	1796	ribosomal protein L19 [Source:MGI Symbol;Acc:MGI:98020]
Neo1	ENSMUSG00000032340	FEMALE UP	7515.27	-0.606088	0.0907563	-6.6782	2.41899e-11	8.93293e-09	-0.557105	7.99988	5.48761e-07	0.000102892	9	protein_coding	5534	6207	9509	8323	8103	neogenin [Source:MGI Symbol;Acc:MGI:1097159]
Lama3	ENSMUSG00000024421	FEMALE UP	130.286	-1.57517	0.301347	-5.22711	1.72179e-07	1.6804e-05	-1.52692	2.16227	5.67857e-07	0.000105758	18	protein_coding	70	51	159	170	194	Mus musculus laminin, alpha 3 (Lama3), transcript variant 2, mRNA. [Source:RefSeq mRNA;Acc:NM_001347461]
Cox6b1	ENSMUSG00000036751	MALE UP	3571.67	0.571895	0.107178	5.33595	9.50435e-08	1.04728e-05	0.620239	6.9367	5.74102e-07	0.000106514	7	protein_coding	4375	4736	3323	3145	2465	Cytochrome c oxidase subunit 6B1 [Source:UniProtKB/Swiss-Prot;Acc:P56391]
Rpl32	ENSMUSG00000057841	MALE UP	7360.39	0.552396	0.105921	5.21518	1.83634e-07	1.76696e-05	0.60111	7.9793	5.80553e-07	0.000107303	6	protein_coding	8815	9848	7093	6434	5029	60S ribosomal protein L32 [Source:UniProtKB/Swiss-Prot;Acc:P62911]
Oaz1	ENSMUSG00000035242	MALE UP	13150.3	0.499721	0.0933736	5.35184	8.7065e-08	9.92563e-06	0.548851	8.81565	5.88489e-07	0.00010836	10	protein_coding	15505	17217	12951	10789	9947	Mus musculus ornithine decarboxylase antizyme 1 (Oaz1), transcript variant 1, mRNA. [Source:RefSeq mRNA;Acc:NM_008753]
Gm44542	ENSMUSG00000109040	FEMALE UP	27.6858	-3.13141	0.719213	-4.35394	1.33712e-05	0.000525068	-3.05236	-0.00890728	5.90843e-07	0.000108384	8	TEC	5	5	23	52	50	predicted gene 44542 [Source:MGI Symbol;Acc:MGI:5753118]
Gngt1	ENSMUSG00000029663	FEMALE UP	14.2387	-3.93019	1.10179	-3.5671	0.00036095	0.00592058	-3.78946	-0.87538	5.94154e-07	0.000108583	6	protein_coding	3	0	18	27	22	guanine nucleotide binding protein (G protein), gamma transducing activity polypeptide 1 [Source:MGI Symbol;Acc:MGI:109165]
Mcrip1	ENSMUSG00000061111	MALE UP	3632.51	0.531573	0.0966471	5.50014	3.79484e-08	5.05862e-06	0.580443	6.96079	5.98993e-07	0.000109059	11	protein_coding	4266	4883	3381	3100	2713	Mapk-regulated corepressor-interacting protein 1 [Source:UniProtKB/Swiss-Prot;Acc:Q3UGS4]
Rpl8	ENSMUSG00000003970	MALE UP	7195.29	0.528876	0.101506	5.21029	1.88543e-07	1.80151e-05	0.577282	7.94599	6.04461e-07	0.000109239	15	protein_coding	8888	9168	7008	6120	5143	60S ribosomal protein L8 [Source:UniProtKB/Swiss-Prot;Acc:P62918]
Snrpb	ENSMUSG00000027404	MALE UP	9608.09	0.511376	0.0964213	5.30356	1.13565e-07	1.21226e-05	0.559805	8.36294	6.0424e-07	0.000109239	2	protein_coding	11778	12185	9322	8136	7065	Small nuclear ribonucleoprotein-associated protein B [Source:UniProtKB/Swiss-Prot;Acc:P27048]
Cldn6	ENSMUSG00000023906	MALE UP	1650.49	0.841432	0.153231	5.49125	3.99094e-08	5.2182e-06	0.891926	5.82719	6.07665e-07	0.000109413	17	protein_coding	1921	2716	1521	1319	924	Claudin-6 [Source:UniProtKB/Swiss-Prot;Acc:Q9Z262]
Lad1	ENSMUSG00000041782	MALE UP	283.64	1.01256	0.202159	5.00874	5.4787e-07	4.27762e-05	1.06014	3.29355	6.18676e-07	0.000110986	1	protein_coding	447	382	238	187	177	Ladinin-1 [Source:UniProtKB/Swiss-Prot;Acc:P57016]
Jag1	ENSMUSG00000027276	FEMALE UP	3874.77	-0.6884	0.106236	-6.47992	9.17709e-11	2.78647e-08	-0.640619	7.04465	6.29146e-07	0.000112451	2	protein_coding	2767	3046	4518	4926	4132	Protein jagged-1 [Source:UniProtKB/Swiss-Prot;Acc:Q9QXX0]
Nyap2	ENSMUSG00000054976	FEMALE UP	58.7792	-2.03016	0.439344	-4.6209	3.82086e-06	0.0001948	-1.9772	1.03473	6.39263e-07	0.000113842	1	protein_coding	23	19	63	88	96	neuronal tyrosine-phophorylated phosphoinositide 3-kinase adaptor 2 [Source:MGI Symbol;Acc:MGI:2443135]
Gm6726	ENSMUSG00000092316	FEMALE UP	12.7422	-4.41843	1.27551	-3.46406	0.000532097	0.00780767	-4.1962	-1.00947	6.42759e-07	0.000114049	17	processed_pseudogene	0	2	16	27	18	predicted gene 6726 [Source:MGI Symbol;Acc:MGI:3643751]
Gm15169	ENSMUSG00000086188	FEMALE UP	14.3411	-5.59502	1.6204	-3.45286	0.000554679	0.00807551	-5.22945	-0.885739	6.50458e-07	0.000114997	X	antisense	0	1	11	22	35	predicted gene 15169 [Source:MGI Symbol;Acc:MGI:3705215]
Atpif1	ENSMUSG00000054428	MALE UP	4690.42	0.589826	0.113509	5.19629	2.03306e-07	1.91577e-05	0.638707	7.32994	6.54484e-07	0.000115291	4	protein_coding	5596	6464	4478	4107	3095	ATPase inhibitor, mitochondrial [Source:UniProtKB/Swiss-Prot;Acc:O35143]
Cpd	ENSMUSG00000020841	FEMALE UP	4485.84	-0.632985	0.0965625	-6.55518	5.55733e-11	1.80792e-08	-0.584206	7.2556	6.73712e-07	0.000118251	11	protein_coding	3263	3654	5499	5019	5021	Carboxypeptidase D [Source:UniProtKB/Swiss-Prot;Acc:O89001]
Wapl	ENSMUSG00000041408	FEMALE UP	4467.85	-0.636667	0.099299	-6.41162	1.43983e-10	4.01491e-08	-0.587718	7.24949	6.8021e-07	0.000118964	14	protein_coding	3292	3580	5682	4836	4987	WAPL cohesin release factor [Source:MGI Symbol;Acc:MGI:2675859]
Gm9913	ENSMUSG00000053615	FEMALE UP	142.511	-1.39238	0.27285	-5.10308	3.34162e-07	2.91746e-05	-1.3444	2.29261	6.83105e-07	0.000119043	2	protein_coding	81	66	178	200	183
Rapgef4	ENSMUSG00000049044	FEMALE UP	154.578	-1.29079	0.255215	-5.05765	4.24446e-07	3.50614e-05	-1.24169	2.4088	6.92047e-07	0.000120118	2	protein_coding	88	81	203	193	204	Rap guanine nucleotide exchange factor (GEF) 4 [Source:MGI Symbol;Acc:MGI:1917723]
H3f3a	ENSMUSG00000060743	MALE UP	23912.8	0.495661	0.0940706	5.26903	1.37143e-07	1.42499e-05	0.545096	9.67824	7.01894e-07	0.000121021	1	protein_coding	27748	31713	23719	19302	18314	Histone H3.3 [Source:UniProtKB/Swiss-Prot;Acc:P84244]
Hcfc1	ENSMUSG00000031386	FEMALE UP	5643.28	-0.67802	0.111343	-6.08945	1.13296e-09	2.62376e-07	-0.630241	7.58589	7.18558e-07	0.000123458	X	protein_coding	4354	4122	6866	6215	6619	Host cell factor 1 HCF N-terminal chain 1 HCF N-terminal chain 2 HCF N-terminal chain 3 HCF N-terminal chain 4 HCF N-terminal chain 5 HCF N-terminal chain 6 HCF C-terminal chain 1 HCF C-terminal chain 2 HCF C-terminal chain 3 HCF C-terminal chain 4 HCF C-terminal chain 5 HCF C-terminal chain 6 [Source:UniProtKB/Swiss-Prot;Acc:Q61191]
Rpl31	ENSMUSG00000073702	MALE UP	2604.94	0.592524	0.110638	5.3555	8.53195e-08	9.88685e-06	0.641081	6.48152	7.23246e-07	0.000123827	1	protein_coding	3269	3418	2487	2184	1802	ribosomal protein L31 [Source:MGI Symbol;Acc:MGI:2149632]
Mtx2	ENSMUSG00000027099	MALE UP	3214.69	0.562729	0.103778	5.42243	5.87945e-08	7.23797e-06	0.612214	6.78508	7.44273e-07	0.000125959	2	protein_coding	3670	4532	3014	2684	2358	Metaxin-2 [Source:UniProtKB/Swiss-Prot;Acc:O88441]
Gm14896	ENSMUSG00000082567	FEMALE UP	19.2964	-3.12114	0.817352	-3.8186	0.000134209	0.00294581	-3.03062	-0.481913	7.46023e-07	0.000125959	X	processed_pseudogene	4	3	22	37	29	predicted gene 14896 [Source:MGI Symbol;Acc:MGI:3705722]
Gm37457	ENSMUSG00000104286	FEMALE UP	21.8174	-3.12811	0.78649	-3.97731	6.96999e-05	0.00180671	-3.03039	-0.323474	7.45099e-07	0.000125959	9	TEC	2	6	23	37	39	predicted gene, 37457 [Source:MGI Symbol;Acc:MGI:5610685]
Glb1l3	ENSMUSG00000031966	FEMALE UP	24.2441	-3.28035	0.778203	-4.21529	2.49454e-05	0.000832336	-3.18796	-0.18923	7.49573e-07	0.000126122	9	protein_coding	3	5	21	41	48	galactosidase beta 1 like 3 [Source:HGNC Symbol;Acc:HGNC:25147]
Grm5	ENSMUSG00000049583	FEMALE UP	36.3517	-2.66363	0.602542	-4.42065	9.84048e-06	0.000414517	-2.59082	0.369226	7.69143e-07	0.00012897	7	protein_coding	4	14	38	63	60	glutamate receptor, metabotropic 5 [Source:MGI Symbol;Acc:MGI:1351342]
Gm37479	ENSMUSG00000102800	FEMALE UP	16.9901	-3.80168	0.989719	-3.84117	0.00012245	0.00274503	-3.66372	-0.654335	7.82086e-07	0.000130691	1	TEC	1	3	16	32	31	predicted gene, 37479 [Source:MGI Symbol;Acc:MGI:5610707]
Gpx4	ENSMUSG00000075706	MALE UP	4444.39	0.553358	0.105762	5.23209	1.67601e-07	1.67154e-05	0.603368	7.25205	7.91396e-07	0.000131796	10	protein_coding	4951	6363	4248	3586	3339	Phospholipid hydroperoxide glutathione peroxidase, mitochondrial [Source:UniProtKB/Swiss-Prot;Acc:O70325]
Polr2e	ENSMUSG00000004667	MALE UP	3315.93	0.565676	0.107632	5.25563	1.47515e-07	1.51547e-05	0.614747	6.82931	8.38032e-07	0.000136762	10	protein_coding	4013	4432	3248	2745	2327	polymerase (RNA) II (DNA directed) polypeptide E [Source:MGI Symbol;Acc:MGI:1913670]
Ap2s1	ENSMUSG00000008036	MALE UP	2419	0.5767	0.105892	5.44609	5.14899e-08	6.51419e-06	0.625624	6.37487	8.37482e-07	0.000136762	7	protein_coding	2924	3262	2287	2026	1725	AP-2 complex subunit sigma [Source:UniProtKB/Swiss-Prot;Acc:P62743]
Hykk	ENSMUSG00000035878	FEMALE UP	357.193	-1.01335	0.174981	-5.79121	6.9882e-09	1.25636e-06	-0.963783	3.60957	8.29045e-07	0.000136762	9	protein_coding	212	243	483	418	430	Hydroxylysine kinase [Source:UniProtKB/Swiss-Prot;Acc:Q5U5V2]
Fau	ENSMUSG00000038274	MALE UP	2636.84	0.595219	0.110266	5.39802	6.73817e-08	8.05935e-06	0.643432	6.49939	8.37108e-07	0.000136762	19	protein_coding	3275	3504	2407	2319	1813
Rpl18	ENSMUSG00000059070	MALE UP	5489.82	0.514067	0.098434	5.22245	1.76568e-07	1.70497e-05	0.562842	7.55591	8.34401e-07	0.000136762	7	protein_coding	6560	7165	5330	4681	3992	ribosomal protein L18 [Source:MGI Symbol;Acc:MGI:98003]
Gm18325	ENSMUSG00000107489	FEMALE UP	8.69809	-6.33419	1.70624	-3.71238	0.000205319	0.0039624	-6.85845	-1.4723	8.33169e-07	0.000136762	6	processed_pseudogene	0	0	12	19	12	predicted gene, 18325 [Source:MGI Symbol;Acc:MGI:5010510]
Gm38020	ENSMUSG00000103697	FEMALE UP	31.5136	-2.16769	0.562128	-3.85622	0.000115155	0.00262675	-2.10099	0.18227	8.46477e-07	0.000137613	X	TEC	8	13	47	46	43	predicted gene, 38020 [Source:MGI Symbol;Acc:MGI:5611248]
Gm30132	ENSMUSG00000110670	FEMALE UP	20.9702	-3.45591	0.881127	-3.92215	8.77621e-05	0.00214707	-3.37268	-0.37465	8.48887e-07	0.000137613	8	lincRNA	6	0	23	44	30	predicted gene, 30132 [Source:MGI Symbol;Acc:MGI:5589291]
Mrps33	ENSMUSG00000029918	MALE UP	697.574	0.739777	0.136061	5.43708	5.41617e-08	6.72763e-06	0.788747	4.58535	8.5681e-07	0.000138437	6	protein_coding	882	1004	615	552	475	28S ribosomal protein S33, mitochondrial [Source:UniProtKB/Swiss-Prot;Acc:Q9D2R8]
Gm11406	ENSMUSG00000082555	FEMALE UP	9.49027	-6.45623	1.69764	-3.80307	0.000142912	0.00307267	-6.97329	-1.38778	8.71359e-07	0.000140323	4	processed_pseudogene	0	0	10	15	21	predicted gene 11406 [Source:MGI Symbol;Acc:MGI:3651132]
Gm2396	ENSMUSG00000099930	FEMALE UP	28.8243	-2.80074	0.668111	-4.19203	2.76465e-05	0.000910419	-2.72079	0.0473474	8.81239e-07	0.000141448	9	processed_transcript	4	9	31	40	57	predicted gene 2396 [Source:MGI Symbol;Acc:MGI:3780564]
Tbx22	ENSMUSG00000031241	FEMALE UP	14.5526	-3.9791	1.09279	-3.64122	0.000271349	0.00486761	-3.82511	-0.854385	8.92666e-07	0.000142345	X	protein_coding	2	1	15	26	27	T-box 22 [Source:MGI Symbol;Acc:MGI:2389465]
Rnf10	ENSMUSG00000041740	MALE UP	11068.4	0.491705	0.0900347	5.46129	4.72697e-08	6.03616e-06	0.53978	8.56731	8.91387e-07	0.000142345	5	protein_coding	13182	14261	9817	9777	8724	RING finger protein 10 [Source:UniProtKB/Swiss-Prot;Acc:Q3UIW5]
D10Jhu81e	ENSMUSG00000053329	MALE UP	1097.78	0.682616	0.123579	5.5237	3.31933e-08	4.60444e-06	0.730735	5.23699	9.00331e-07	0.0001431	10	protein_coding	1429	1475	919	844	862	ES1 protein homolog, mitochondrial [Source:UniProtKB/Swiss-Prot;Acc:Q9D172]
Atrn	ENSMUSG00000027312	FEMALE UP	1340.7	-0.799434	0.124169	-6.43829	1.20828e-10	3.47566e-08	-0.751294	5.51318	9.03787e-07	0.000143183	2	protein_coding	959	939	1674	1533	1589	Attractin [Source:UniProtKB/Swiss-Prot;Acc:Q9WU60]
Gm37079	ENSMUSG00000102653	FEMALE UP	21.2926	-3.54973	0.883825	-4.01632	5.91133e-05	0.00161857	-3.42932	-0.359877	9.12096e-07	0.000143437	1	TEC	0	6	24	29	45	predicted gene, 37079 [Source:MGI Symbol;Acc:MGI:5610307]
Gm37393	ENSMUSG00000103129	FEMALE UP	14.6569	-3.56388	0.994538	-3.58345	0.000339085	0.00566046	-3.4333	-0.839277	9.14212e-07	0.000143437	1	TEC	2	2	18	25	25	predicted gene, 37393 [Source:MGI Symbol;Acc:MGI:5610621]
Cnot1	ENSMUSG00000036550	FEMALE UP	9874.85	-0.611637	0.0950516	-6.43479	1.23647e-10	3.5197e-08	-0.562556	8.39353	9.24308e-07	0.000144556	8	protein_coding	7288	8094	12493	10591	11003	CCR4-NOT transcription complex subunit 1 [Source:UniProtKB/Swiss-Prot;Acc:Q6ZQ08]
Rps27	ENSMUSG00000090733	MALE UP	2131.37	0.754297	0.140208	5.37983	7.45559e-08	8.78185e-06	0.803535	6.19511	9.61608e-07	0.000149432	3	protein_coding	2468	3348	1821	1894	1286	40S ribosomal protein S27 [Source:UniProtKB/Swiss-Prot;Acc:Q6ZWU9]
Gm21738	ENSMUSG00000095280	MALE UP	9009.34	0.771443	0.147558	5.22808	1.71275e-07	1.6804e-05	0.81866	8.27375	9.98337e-07	0.000154158	14	protein_coding	11242	13393	5633	7913	7158
Gm8107	ENSMUSG00000080710	FEMALE UP	9.36873	-6.44015	1.6991	-3.79032	0.000150455	0.00318833	-6.96289	-1.39062	1.00849e-06	0.000155234	X	processed_pseudogene	0	0	10	22	14	predicted gene 8107 [Source:MGI Symbol;Acc:MGI:3645536]
Rpap3-ps2	ENSMUSG00000098354	FEMALE UP	17.1659	-3.4831	0.927327	-3.75607	0.000172601	0.0035249	-3.35716	-0.640133	1.01274e-06	0.000155398	7	processed_pseudogene	1	4	20	25	34	RNA polymerase II associated protein 3, pseudogene 2 [Source:MGI Symbol;Acc:MGI:5010963]
Gm13394	ENSMUSG00000083773	MALE UP	5264.98	0.526697	0.105744	4.98085	6.33057e-07	4.79212e-05	0.576018	7.49535	1.03349e-06	0.000157591	2	processed_pseudogene	6354	6864	5301	4108	3966	predicted gene 13394 [Source:MGI Symbol;Acc:MGI:3651848]
Ssbp4	ENSMUSG00000070003	MALE UP	2701.25	0.65701	0.123771	5.30827	1.10672e-07	1.18602e-05	0.706025	6.53549	1.04496e-06	0.000158357	8	protein_coding	3133	3992	2390	2414	1755	single stranded DNA binding protein 4 [Source:MGI Symbol;Acc:MGI:1924150]
Gm9921	ENSMUSG00000092404	FEMALE UP	23.5327	-3.23526	0.782685	-4.13354	3.57217e-05	0.00111054	-3.14416	-0.225309	1.04501e-06	0.000158357	12	lincRNA	3	5	20	46	41
Rps3	ENSMUSG00000030744	MALE UP	9260.37	0.499859	0.0953741	5.24104	1.59673e-07	1.61607e-05	0.549227	8.31002	1.05934e-06	0.000159538	7	protein_coding	10641	12434	9086	7722	6918	ribosomal protein S3 [Source:MGI Symbol;Acc:MGI:1350917]
Rps6	ENSMUSG00000028495	MALE UP	7286.64	0.506707	0.0997362	5.08047	3.76498e-07	3.17548e-05	0.555699	7.96399	1.09203e-06	0.000163242	4	protein_coding	8750	9412	7272	5983	5385	40S ribosomal protein S6 [Source:UniProtKB/Swiss-Prot;Acc:P62754]
Dctpp1	ENSMUSG00000042462	MALE UP	1326.3	0.660455	0.119534	5.52525	3.29019e-08	4.5873e-06	0.708742	5.50949	1.09397e-06	0.000163242	7	protein_coding	1701	1784	1186	1120	907	dCTP pyrophosphatase 1 [Source:UniProtKB/Swiss-Prot;Acc:Q9QY93]
Gm43605	ENSMUSG00000105762	FEMALE UP	23.19	-3.38379	0.825059	-4.10127	4.10894e-05	0.00123662	-3.30324	-0.240093	1.0917e-06	0.000163242	5	TEC	6	1	23	53	31	predicted gene 43605 [Source:MGI Symbol;Acc:MGI:5663742]
Epc1	ENSMUSG00000024240	MALE UP	947.547	0.792708	0.144912	5.47028	4.4933e-08	5.79191e-06	0.840272	5.02682	1.12763e-06	0.000167513	18	protein_coding	1207	1399	660	762	745	Enhancer of polycomb homolog 1 [Source:UniProtKB/Swiss-Prot;Acc:Q8C9X6]
Gm37483	ENSMUSG00000104123	FEMALE UP	18.8473	-4.99338	1.25975	-3.96378	7.37724e-05	0.00188233	-4.77484	-0.529054	1.12946e-06	0.000167513	1	TEC	0	2	10	40	39	predicted gene, 37483 [Source:MGI Symbol;Acc:MGI:5610711]
Mrpl28	ENSMUSG00000024181	MALE UP	2749.65	0.559743	0.105784	5.29136	1.21411e-07	1.27981e-05	0.608279	6.55928	1.1592e-06	0.000170298	17	protein_coding	3387	3594	2606	2340	1958	39S ribosomal protein L28, mitochondrial [Source:UniProtKB/Swiss-Prot;Acc:Q9D1B9]
Gm29234	ENSMUSG00000101266	FEMALE UP	16.1512	-3.40733	0.953923	-3.57191	0.000354392	0.00583753	-3.27466	-0.707796	1.16219e-06	0.000170298	2	lincRNA	0	5	22	28	25	predicted gene 29234 [Source:MGI Symbol;Acc:MGI:5579940]
Gm43314	ENSMUSG00000104528	FEMALE UP	25.1438	-2.71778	0.693725	-3.91766	8.94123e-05	0.00217769	-2.63383	-0.129736	1.15633e-06	0.000170298	3	TEC	3	9	29	42	41	predicted gene 43314 [Source:MGI Symbol;Acc:MGI:5663451]
Gm37623	ENSMUSG00000103679	FEMALE UP	13.0022	-3.82789	1.10505	-3.464	0.000532197	0.00780767	-3.66463	-0.988627	1.1748e-06	0.00017163	1	antisense	1	2	17	22	22	predicted gene, 37623 [Source:MGI Symbol;Acc:MGI:5610851]
H2afz	ENSMUSG00000037894	MALE UP	19958.6	0.502258	0.100383	5.00339	5.63305e-07	4.36075e-05	0.550644	9.41704	1.20272e-06	0.000174938	3	protein_coding	25011	24534	19724	16123	15231	Histone H2A.Z [Source:UniProtKB/Swiss-Prot;Acc:P0C0S6]
Nedd8	ENSMUSG00000010376	MALE UP	3212.12	0.541402	0.103826	5.21452	1.84294e-07	1.76709e-05	0.589994	6.78312	1.21155e-06	0.000175423	14	protein_coding	3956	4144	3093	2694	2329	NEDD8 [Source:UniProtKB/Swiss-Prot;Acc:P29595]
Uqcr10	ENSMUSG00000059534	MALE UP	1785.73	0.645516	0.11833	5.4552	4.89185e-08	6.21765e-06	0.694128	5.93823	1.21628e-06	0.000175587	11	protein_coding	2201	2476	1621	1547	1186	ubiquinol-cytochrome c reductase, complex III subunit X [Source:MGI Symbol;Acc:MGI:1913402]
Slx	ENSMUSG00000095063	FEMALE UP	8.09291	-6.23006	1.71941	-3.62337	0.000290791	0.00509845	-6.75426	-1.55661	1.26902e-06	0.000182123	X	protein_coding	0	0	12	16	12
Aph1a	ENSMUSG00000015750	MALE UP	1245.65	0.639068	0.113963	5.60769	2.05043e-08	3.14267e-06	0.687702	5.41911	1.27928e-06	0.00018301	3	protein_coding	1529	1726	1085	1013	934	Gamma-secretase subunit APH-1A [Source:UniProtKB/Swiss-Prot;Acc:Q8BVF7]
Gm11251	ENSMUSG00000084162	FEMALE UP	13.8121	-5.54176	1.6285	-3.40299	0.000666532	0.0092234	-5.17993	-0.925085	1.29062e-06	0.000183603	4	processed_pseudogene	0	1	9	31	26	predicted gene 11251 [Source:MGI Symbol;Acc:MGI:3651054]
Rps7	ENSMUSG00000061477	MALE UP	6427.43	0.531551	0.102648	5.17839	2.23811e-07	2.06942e-05	0.580651	7.78415	1.31496e-06	0.000186522	12	protein_coding	7234	8989	5920	5722	4636	ribosomal protein S7 [Source:MGI Symbol;Acc:MGI:1333818]
Atad2b	ENSMUSG00000052812	FEMALE UP	1202.42	-0.880658	0.140312	-6.27642	3.46464e-10	9.01698e-08	-0.831602	5.35605	1.3703e-06	0.000193808	12	protein_coding	753	888	1456	1331	1566	ATPase family, AAA domain containing 2B [Source:MGI Symbol;Acc:MGI:2444798]
Crybg3	ENSMUSG00000091562	FEMALE UP	116.103	-1.44755	0.301957	-4.79391	1.63563e-06	0.000100217	-1.39844	2.00006	1.41455e-06	0.000198914	16	processed_transcript	66	50	164	137	160
Rpl13	ENSMUSG00000000740	MALE UP	14572.9	0.502006	0.0973402	5.15723	2.50629e-07	2.27539e-05	0.55093	8.96422	1.43919e-06	0.000201218	8	protein_coding	16862	19467	14091	12799	10443	60S ribosomal protein L13 [Source:UniProtKB/Swiss-Prot;Acc:P47963]
Cntnap5b	ENSMUSG00000067028	FEMALE UP	51.4403	-2.01556	0.464524	-4.33897	1.43149e-05	0.000552042	-1.96479	0.853803	1.43511e-06	0.000201218	1	protein_coding	22	15	61	94	63	Contactin-associated protein like 5-2 [Source:UniProtKB/Swiss-Prot;Acc:Q0V8T8]
Rpl15	ENSMUSG00000012405	MALE UP	6921.51	0.522347	0.104538	4.9967	5.83202e-07	4.48934e-05	0.572357	7.89032	1.44714e-06	0.000201508	14	protein_coding	7833	9573	6909	5478	5218	ribosomal protein L15 [Source:MGI Symbol;Acc:MGI:1913730]
Olfr816	ENSMUSG00000063715	FEMALE UP	14.6434	-4.02468	1.11544	-3.60817	0.000308367	0.00530651	-3.85368	-0.839041	1.44952e-06	0.000201508	10	protein_coding	0	3	15	31	23
Senp5	ENSMUSG00000022772	FEMALE UP	990.059	-0.778432	0.122167	-6.37188	1.86726e-10	5.15419e-08	-0.729546	5.07706	1.46072e-06	0.000202409	16	protein_coding	673	748	1281	1166	1091	Sentrin-specific protease 5 [Source:UniProtKB/Swiss-Prot;Acc:Q6NXL6]
Olfr573-ps1	ENSMUSG00000052785	FEMALE UP	9.96317	-6.52548	1.69797	-3.8431	0.000121488	0.00272794	-7.04143	-1.33542	1.4643e-06	0.000202409	7	protein_coding	0	0	10	13	25
Fbxw19	ENSMUSG00000074061	FEMALE UP	20.551	-2.99619	0.794831	-3.76959	0.000163517	0.00338773	-2.91875	-0.40068	1.47961e-06	0.000203948	9	protein_coding	6	2	23	39	31
Igfbpl1	ENSMUSG00000035551	MALE UP	53.8825	1.3975	0.389511	3.58782	0.000333457	0.00560072	1.44261	0.943877	1.58123e-06	0.000216123	4	protein_coding	84	92	34	34	29	Insulin-like growth factor-binding protein-like 1 [Source:UniProtKB/Swiss-Prot;Acc:Q80W15]
Gm42888	ENSMUSG00000107148	FEMALE UP	59.6362	-2.40102	0.492373	-4.87643	1.08022e-06	7.16485e-05	-2.34781	1.05105	1.58111e-06	0.000216123	5	TEC	19	15	48	103	106	predicted gene 42888 [Source:MGI Symbol;Acc:MGI:5663025]
Gm36888	ENSMUSG00000103349	FEMALE UP	17.2754	-3.50885	0.950829	-3.69031	0.000223984	0.00424466	-3.37771	-0.626515	1.58765e-06	0.000216396	3	lincRNA	0	5	19	32	29	predicted gene, 36888 [Source:MGI Symbol;Acc:MGI:5596047]
Uqcr11	ENSMUSG00000020163	MALE UP	1287.2	0.651512	0.118817	5.48333	4.17403e-08	5.42421e-06	0.700111	5.46654	1.596e-06	0.000216927	10	protein_coding	1600	1777	1152	1091	885	ubiquinol-cytochrome c reductase, complex III subunit XI [Source:MGI Symbol;Acc:MGI:1913844]
Igf2r	ENSMUSG00000023830	FEMALE UP	6539.91	-0.670376	0.11273	-5.94674	2.73541e-09	5.57839e-07	-0.622905	7.79903	1.61116e-06	0.00021838	17	protein_coding	4984	4884	7448	7536	7764	Cation-independent mannose-6-phosphate receptor [Source:UniProtKB/Swiss-Prot;Acc:Q07113]
Cox7b	ENSMUSG00000031231	MALE UP	4335.06	0.521933	0.10176	5.12904	2.91229e-07	2.59232e-05	0.570273	7.21563	1.61973e-06	0.000218932	X	protein_coding	5197	5671	4047	3868	3105	Cytochrome c oxidase subunit 7B, mitochondrial [Source:UniProtKB/Swiss-Prot;Acc:P56393]
Psmb5	ENSMUSG00000022193	MALE UP	1234.46	0.690619	0.129698	5.32484	1.01045e-07	1.10673e-05	0.738752	5.40593	1.64212e-06	0.000220194	14	protein_coding	1663	1607	1137	1009	817	Proteasome subunit beta type-5 [Source:UniProtKB/Swiss-Prot;Acc:O55234]
Trpc5os	ENSMUSG00000072934	FEMALE UP	19.9323	-3.17124	0.823441	-3.8512	0.000117539	0.00266555	-3.08149	-0.440142	1.6426e-06	0.000220194	X	protein_coding	4	3	20	42	29	Putative uncharacterized [Source:UniProtKB/Swiss-Prot;Acc:Q3UHV4]
Cox4i1	ENSMUSG00000031818	MALE UP	6488	0.493723	0.0953482	5.1781	2.24155e-07	2.06942e-05	0.542416	7.79699	1.69521e-06	0.000226624	8	protein_coding	7533	8588	6111	5748	4784	Cytochrome c oxidase subunit 4 isoform 1, mitochondrial [Source:UniProtKB/Swiss-Prot;Acc:P19783]
Tpi1	ENSMUSG00000023456	MALE UP	14951.2	0.519888	0.104271	4.98595	6.16582e-07	4.69629e-05	0.570162	9.00132	1.71069e-06	0.000227447	6	protein_coding	16524	21084	14790	11790	11455	Triosephosphate isomerase [Source:UniProtKB/Swiss-Prot;Acc:P17751]
A330023F24Rik	ENSMUSG00000096929	FEMALE UP	57.5279	-1.86525	0.432234	-4.31536	1.59345e-05	0.000589231	-1.80686	1.00941	1.70742e-06	0.000227447	1	processed_transcript	16	30	68	84	87	RIKEN cDNA A330023F24 gene [Source:MGI Symbol;Acc:MGI:2443958]
Lars2	ENSMUSG00000035202	MALE UP	258376	0.475567	0.0929452	5.11663	3.11038e-07	2.75054e-05	0.523347	13.1113	1.73252e-06	0.000229723	9	protein_coding	321518	313663	244333	222918	198927	Probable leucine--tRNA ligase, mitochondrial [Source:UniProtKB/Swiss-Prot;Acc:Q8VDC0]
Zswim8	ENSMUSG00000021819	FEMALE UP	2815.39	-0.651521	0.101319	-6.4304	1.27269e-10	3.58545e-08	-0.603119	6.58393	1.752e-06	0.000231677	14	protein_coding	2050	2250	3389	3265	3133	zinc finger SWIM-type containing 8 [Source:MGI Symbol;Acc:MGI:1919156]
Xpo1	ENSMUSG00000020290	FEMALE UP	14079.3	-0.596053	0.0966397	-6.16779	6.9252e-10	1.68969e-07	-0.546814	8.90517	1.7754e-06	0.000234137	11	protein_coding	10495	11599	18178	14801	15505	exportin 1 [Source:MGI Symbol;Acc:MGI:2144013]
Tmem225	ENSMUSG00000040541	FEMALE UP	7.94128	-6.20147	1.72506	-3.59494	0.000324472	0.00548331	-6.7229	-1.58439	1.79235e-06	0.000234471	9	protein_coding	0	0	11	14	14	Transmembrane protein 225 [Source:UniProtKB/Swiss-Prot;Acc:Q9D9S2]
Ano3	ENSMUSG00000074968	FEMALE UP	92.8327	-1.71455	0.35632	-4.81182	1.49561e-06	9.32586e-05	-1.66409	1.67968	1.78793e-06	0.000234471	2	protein_coding	41	39	99	126	152	Anoctamin-3 [Source:UniProtKB/Swiss-Prot;Acc:A2AHL1]
Gm45779	ENSMUSG00000110558	FEMALE UP	119.726	-1.45129	0.299848	-4.84008	1.29784e-06	8.30589e-05	-1.40254	2.04781	1.78895e-06	0.000234471	8	TEC	62	58	173	189	118	predicted gene 45779 [Source:MGI Symbol;Acc:MGI:5804894]
Smco4	ENSMUSG00000058173	MALE UP	264.135	1.10262	0.223018	4.9441	7.6495e-07	5.61426e-05	1.15063	3.19258	1.81182e-06	0.000236384	9	protein_coding	385	411	174	147	213	Single-pass membrane and coiled-coil domain-containing protein 4 [Source:UniProtKB/Swiss-Prot;Acc:Q9JIS3]
Gm44797	ENSMUSG00000109359	FEMALE UP	16.3258	-3.1199	0.878163	-3.55275	0.000381223	0.00612444	-3.01356	-0.692239	1.89721e-06	0.000246864	8	TEC	2	4	22	31	22	predicted gene 44797 [Source:MGI Symbol;Acc:MGI:5753373]
Rpl36	ENSMUSG00000057863	MALE UP	2524.61	0.597819	0.115541	5.17409	2.2902e-07	2.10014e-05	0.645434	6.43682	1.96286e-06	0.000254728	17	protein_coding	3175	3317	2202	2304	1741	ribosomal protein L36 [Source:MGI Symbol;Acc:MGI:1860603]
Apex1	ENSMUSG00000035960	MALE UP	6170.49	0.515487	0.106266	4.85093	1.22882e-06	7.93854e-05	0.564398	7.72409	1.97445e-06	0.000255553	14	protein_coding	7553	7862	6253	5006	4492	DNA-(apurinic or apyrimidinic site) lyase DNA-(apurinic or apyrimidinic site) lyase, mitochondrial [Source:UniProtKB/Swiss-Prot;Acc:P28352]
Vmn1r68	ENSMUSG00000047031	FEMALE UP	12.3267	-4.37347	1.29068	-3.3885	0.000702772	0.00958794	-4.15558	-1.03548	1.99692e-06	0.000256997	7	protein_coding	0	2	22	27	11
Skint5	ENSMUSG00000078598	FEMALE UP	24.9117	-3.75122	0.865203	-4.33565	1.45333e-05	0.000554202	-3.64942	-0.161063	2.01511e-06	0.000258077	4	protein_coding	3	3	15	43	56	selection and upkeep of intraepithelial T-cells protein 5 isoform 1 [Source:RefSeq peptide;Acc:NP_001161348]
Dchs2	ENSMUSG00000102692	FEMALE UP	71.7857	-1.69925	0.381297	-4.45651	8.33056e-06	0.000361922	-1.6448	1.32076	2.07105e-06	0.000264547	3	protein_coding	25	38	83	108	102	Mus musculus dachsous cadherin related 2 (Dchs2), mRNA. [Source:RefSeq mRNA;Acc:NM_001357165]
Syde1	ENSMUSG00000032714	MALE UP	1184.32	0.648667	0.121166	5.35353	8.62534e-08	9.90356e-06	0.696866	5.34602	2.08016e-06	0.000264777	10	protein_coding	1545	1551	1066	974	839	synapse defective 1, Rho GTPase, homolog 1 (C. elegans) [Source:MGI Symbol;Acc:MGI:1918959]
Rps2	ENSMUSG00000044533	MALE UP	4964.66	0.509586	0.103286	4.93373	8.06724e-07	5.8203e-05	0.558523	7.41072	2.08371e-06	0.000264777	17	protein_coding	5955	6434	4951	4153	3590	ribosomal protein S2 [Source:MGI Symbol;Acc:MGI:105110]
Rpl14	ENSMUSG00000025794	MALE UP	7973.17	0.488513	0.0985966	4.95466	7.24572e-07	5.33703e-05	0.536987	8.09375	2.17851e-06	0.000276105	9	protein_coding	9660	10068	7834	6844	5838	60S ribosomal protein L14 [Source:UniProtKB/Swiss-Prot;Acc:Q9CR57]
Rnaseh2a	ENSMUSG00000052926	MALE UP	2530.52	0.549552	0.10697	5.13744	2.78513e-07	2.49539e-05	0.598829	6.4395	2.19795e-06	0.000277847	8	protein_coding	3013	3399	2470	2065	1843	Ribonuclease H2 subunit A [Source:UniProtKB/Swiss-Prot;Acc:Q9CWY8]
Pkig	ENSMUSG00000035268	MALE UP	2553.01	0.556267	0.107373	5.18072	2.21032e-07	2.05447e-05	0.605785	6.45266	2.2268e-06	0.000280767	2	protein_coding	2938	3558	2444	2117	1856	cAMP-dependent protein kinase inhibitor gamma [Source:UniProtKB/Swiss-Prot;Acc:O70139]
Malat1	ENSMUSG00000092341	FEMALE UP	10014.4	-0.747634	0.125787	-5.94367	2.78708e-09	5.64168e-07	-0.698698	8.41393	2.25677e-06	0.000283231	19	lincRNA	6405	8247	13085	13458	9197
Gm42548	ENSMUSG00000106959	FEMALE UP	42.4254	-1.89529	0.480438	-3.94492	7.98278e-05	0.00200501	-1.83816	0.585623	2.25795e-06	0.000283231	6	TEC	16	17	52	63	62	predicted gene 42548 [Source:MGI Symbol;Acc:MGI:5662685]
Neb	ENSMUSG00000026950	FEMALE UP	124.036	-1.64909	0.323677	-5.09487	3.48975e-07	2.99888e-05	-1.59754	2.09232	2.32422e-06	0.000290796	2	protein_coding	45	67	134	161	205	nebulin [Source:HGNC Symbol;Acc:HGNC:7720]
Bcl9	ENSMUSG00000038256	MALE UP	1621.49	0.720326	0.139165	5.17605	2.26636e-07	2.08528e-05	0.766354	5.79895	2.35904e-06	0.000293646	3	protein_coding	2325	1998	1228	1382	1210	B-cell CLL/lymphoma 9 protein [Source:UniProtKB/Swiss-Prot;Acc:Q9D219]
Gm29129	ENSMUSG00000101965	FEMALE UP	7.94527	-6.20201	1.7285	-3.5881	0.000333102	0.0055982	-6.722	-1.5848	2.35518e-06	0.000293646	7	lincRNA	0	0	13	10	16	predicted gene 29129 [Source:MGI Symbol;Acc:MGI:5579835]
Vmn2r-ps69	ENSMUSG00000090773	FEMALE UP	23.9767	-2.77779	0.718868	-3.86412	0.000111492	0.00255815	-2.69316	-0.19466	2.39895e-06	0.000297854	7	unprocessed_pseudogene	3	8	25	43	39	vomeronasal 2, receptor, pseudogene 69 [Source:MGI Symbol;Acc:MGI:3761310]
Prdx2	ENSMUSG00000005161	MALE UP	14477	0.508186	0.104528	4.8617	1.16385e-06	7.61251e-05	0.557418	8.95437	2.43625e-06	0.000300953	8	protein_coding	17073	19065	14757	12077	10245	Peroxiredoxin-2 [Source:UniProtKB/Swiss-Prot;Acc:Q61171]
Habp2	ENSMUSG00000025075	MALE UP	108.318	1.42176	0.325284	4.37081	1.23784e-05	0.000494538	1.4663	1.92504	2.49421e-06	0.000305404	19	protein_coding	192	162	79	78	38	Mus musculus hyaluronic acid binding protein 2 (Habp2), transcript variant 1, mRNA. [Source:RefSeq mRNA;Acc:NM_001329935]
Thbs1	ENSMUSG00000040152	FEMALE UP	1752.49	-0.880717	0.151288	-5.82146	5.83349e-09	1.07711e-06	-0.833465	5.89768	2.49295e-06	0.000305404	2	protein_coding	1347	1019	2450	1934	2007	thrombospondin 1 [Source:MGI Symbol;Acc:MGI:98737]
Rplp0	ENSMUSG00000067274	MALE UP	13626.3	0.508577	0.105565	4.81764	1.45263e-06	9.14657e-05	0.558084	8.86691	2.49731e-06	0.000305404	5	protein_coding	16028	17996	14047	10984	9858	ribosomal protein, large, P0 [Source:MGI Symbol;Acc:MGI:1927636]
C130073E24Rik	ENSMUSG00000110246	FEMALE UP	119.349	-1.4419	0.300408	-4.7998	1.58821e-06	9.84149e-05	-1.3912	2.04113	2.48232e-06	0.000305404	8	lincRNA	51	70	136	177	159	RIKEN cDNA C130073E24 gene [Source:MGI Symbol;Acc:MGI:2442759]
Scn7a	ENSMUSG00000034810	FEMALE UP	105.621	-1.91642	0.374591	-5.11604	3.12024e-07	2.75054e-05	-1.87019	1.86256	2.53048e-06	0.000308225	2	protein_coding	53	27	110	178	152	sodium voltage-gated channel alpha subunit 7 [Source:HGNC Symbol;Acc:HGNC:10594]
Gm37762	ENSMUSG00000102999	FEMALE UP	14.5039	-3.56237	1.01147	-3.52197	0.000428349	0.00668886	-3.42144	-0.856021	2.53301e-06	0.000308225	14	TEC	1	3	18	20	29	predicted gene, 37762 [Source:MGI Symbol;Acc:MGI:5610990]
Gnb2	ENSMUSG00000029713	MALE UP	5036.29	0.502877	0.102199	4.92058	8.62863e-07	6.04601e-05	0.551529	7.43141	2.60844e-06	0.000316614	5	protein_coding	6051	6484	4943	4339	3620	guanine nucleotide binding protein (G protein), beta 2 [Source:MGI Symbol;Acc:MGI:95784]
Slirp	ENSMUSG00000021040	MALE UP	2618.46	0.557768	0.110385	5.05295	4.35037e-07	3.55476e-05	0.606164	6.48861	2.619e-06	0.000317107	12	protein_coding	3282	3355	2517	2219	1847	SRA stem-loop interacting RNA binding protein [Source:MGI Symbol;Acc:MGI:1916394]
Npm3	ENSMUSG00000056209	MALE UP	262.561	1.13005	0.230599	4.9005	9.5594e-07	6.54711e-05	1.17667	3.18322	2.63238e-06	0.000317938	19	protein_coding	417	377	162	151	211	Nucleoplasmin-3 [Source:UniProtKB/Swiss-Prot;Acc:Q9CPP0]
Banf1	ENSMUSG00000024844	MALE UP	4229.45	0.520192	0.106649	4.8776	1.07383e-06	7.13981e-05	0.568355	7.17954	2.65941e-06	0.00031962	19	protein_coding	5293	5279	4107	3628	3034	Barrier-to-autointegration factor Barrier-to-autointegration factor, N-terminally processed [Source:UniProtKB/Swiss-Prot;Acc:O54962]
Gm4951	ENSMUSG00000073555	FEMALE UP	19.8912	-2.77517	0.765215	-3.62666	0.000287114	0.00505865	-2.69496	-0.441369	2.65528e-06	0.00031962	18	protein_coding	5	4	23	36	30
Rps16	ENSMUSG00000037563	MALE UP	3131.57	0.550279	0.111042	4.9556	7.2108e-07	5.33703e-05	0.598736	6.74654	2.70808e-06	0.000323874	7	protein_coding	3903	4015	3054	2664	2181	ribosomal protein S16 [Source:MGI Symbol;Acc:MGI:98118]
Gm43924	ENSMUSG00000108046	FEMALE UP	21.9682	-2.6218	0.714707	-3.66835	0.000244119	0.00453171	-2.54229	-0.312427	2.7036e-06	0.000323874	6	TEC	5	6	26	33	38	predicted gene, 43924 [Source:MGI Symbol;Acc:MGI:5690316]
Ccr9	ENSMUSG00000029530	FEMALE UP	26.0508	-2.39732	0.642059	-3.7338	0.000188612	0.00371608	-2.32916	-0.078572	2.73633e-06	0.000326452	9	protein_coding	7	8	31	48	35	C-C chemokine receptor type 9 [Source:UniProtKB/Swiss-Prot;Acc:Q9WUT7]
Pi4ka	ENSMUSG00000041720	FEMALE UP	2471.27	-0.643384	0.102319	-6.28803	3.2151e-10	8.44797e-08	-0.594557	6.39572	2.76388e-06	0.000328936	16	protein_coding	1823	1965	3160	2756	2680	phosphatidylinositol 4-kinase alpha [Source:HGNC Symbol;Acc:HGNC:8983]
Rpl18a	ENSMUSG00000045128	MALE UP	8629.86	0.485558	0.0965132	5.031	4.87933e-07	3.93326e-05	0.534899	8.20843	2.85603e-06	0.000338253	8	protein_coding	9696	11717	8353	7446	6412	ribosomal protein L18A [Source:MGI Symbol;Acc:MGI:1924058]
Epcam	ENSMUSG00000045394	MALE UP	2021.38	0.799911	0.157802	5.06909	3.99721e-07	3.34042e-05	0.851097	6.11907	2.93229e-06	0.000346443	17	protein_coding	2234	3380	1935	1593	1157	Epithelial cell adhesion molecule [Source:UniProtKB/Swiss-Prot;Acc:Q99JW5]
Xpo7	ENSMUSG00000022100	FEMALE UP	4408.39	-0.602707	0.100768	-5.98113	2.21598e-09	4.80603e-07	-0.553865	7.23026	2.94897e-06	0.000347572	14	protein_coding	3367	3519	5713	4731	4767	exportin 7 [Source:MGI Symbol;Acc:MGI:1929705]
Gm26759	ENSMUSG00000097060	FEMALE UP	1284.57	-0.823541	0.135492	-6.07817	1.21565e-09	2.7916e-07	-0.772866	5.4516	3.04219e-06	0.000357696	8	antisense	784	1026	1865	1403	1381	predicted gene, 26759 [Source:MGI Symbol;Acc:MGI:5477253]
Skil	ENSMUSG00000027660	FEMALE UP	3120.62	-0.645313	0.108293	-5.95894	2.53873e-09	5.33661e-07	-0.597054	6.73178	3.07544e-06	0.000360736	3	protein_coding	2408	2359	3932	3408	3504	SKI-like [Source:MGI Symbol;Acc:MGI:106203]
Mecomos	ENSMUSG00000085702	FEMALE UP	95.053	-1.3708	0.314788	-4.35469	1.33256e-05	0.000524708	-1.31993	1.7215	3.08391e-06	0.000360862	3	antisense	47	53	146	130	101	MDS1 and EVI1 complex locus, opposite strand [Source:MGI Symbol;Acc:MGI:4439646]
Has3	ENSMUSG00000031910	MALE UP	836.499	0.897494	0.17278	5.19444	2.05335e-07	1.92701e-05	0.94409	4.84746	3.11927e-06	0.000364126	8	protein_coding	1180	1189	517	615	698	Mus musculus hyaluronan synthase 3 (Has3), transcript variant 2, mRNA. [Source:RefSeq mRNA;Acc:NM_001331048]
1500012K07Rik	ENSMUSG00000097247	FEMALE UP	19.0572	-3.11046	0.83225	-3.73741	0.000185923	0.00368168	-3.01249	-0.505938	3.15658e-06	0.000367602	7	processed_transcript	3	4	19	30	37	RIKEN cDNA 1500012K07 gene [Source:MGI Symbol;Acc:MGI:1916204]
Olfr273	ENSMUSG00000049648	FEMALE UP	15.0496	-3.63631	1.03092	-3.52724	0.000419908	0.00658607	-3.48951	-0.804247	3.21514e-06	0.00037353	4	protein_coding	0	4	16	29	25	olfactory receptor family 13 subfamily C member 3 [Source:HGNC Symbol;Acc:HGNC:14704]
Tcaf2	ENSMUSG00000029851	FEMALE UP	240.381	-1.14347	0.218721	-5.22796	1.71389e-07	1.6804e-05	-1.0932	3.04049	3.22418e-06	0.000373691	6	protein_coding	131	155	322	263	327	TRPM8 channel-associated factor 2 [Source:UniProtKB/Swiss-Prot;Acc:Q921K8]
Sox4	ENSMUSG00000076431	MALE UP	16714.6	0.458805	0.0889305	5.15914	2.48092e-07	2.25987e-05	0.507833	9.16177	3.25451e-06	0.000376312	13	protein_coding	18760	22297	15770	14652	12908	Transcription factor SOX-4 [Source:UniProtKB/Swiss-Prot;Acc:Q06831]
Osmr	ENSMUSG00000022146	FEMALE UP	93.0345	-1.72007	0.36125	-4.76145	1.92207e-06	0.000113689	-1.67012	1.6833	3.27361e-06	0.000377626	15	protein_coding	40	40	92	139	147	oncostatin M receptor [Source:MGI Symbol;Acc:MGI:1330819]
Arap2	ENSMUSG00000037999	FEMALE UP	150.158	-1.16094	0.248863	-4.66497	3.08663e-06	0.000164743	-1.11073	2.36986	3.29773e-06	0.000379511	5	protein_coding	82	95	206	192	176	ArfGAP with RhoGAP domain, ankyrin repeat and PH domain 2 [Source:HGNC Symbol;Acc:HGNC:16924]
Casp12	ENSMUSG00000025887	FEMALE UP	36.3059	-2.02105	0.531414	-3.80316	0.000142862	0.00307267	-1.96783	0.372318	3.33512e-06	0.000382618	9	protein_coding	16	10	47	60	47	Caspase-12 [Source:UniProtKB/Swiss-Prot;Acc:O08736]
Rit2	ENSMUSG00000057455	FEMALE UP	15.308	-4.05342	1.10517	-3.66768	0.000244764	0.00453469	-3.89894	-0.797962	3.34041e-06	0.000382618	18	protein_coding	2	1	12	26	33	GTP-binding protein Rit2 [Source:UniProtKB/Swiss-Prot;Acc:P70425]
A730032A03Rik	ENSMUSG00000085649	FEMALE UP	7.77428	-6.16985	1.73474	-3.55664	0.000375633	0.00608472	-6.68917	-1.61338	3.36865e-06	0.000384949	2	antisense	0	0	11	11	16	RIKEN cDNA A730032A03 gene [Source:MGI Symbol;Acc:MGI:2444311]
Gm42436	ENSMUSG00000105517	FEMALE UP	9.2652	-6.42231	1.7167	-3.74109	0.000183226	0.00364823	-6.94384	-1.41365	3.38897e-06	0.000386366	3	TEC	0	0	7	21	17	predicted gene 42436 [Source:MGI Symbol;Acc:MGI:5662573]
Krt8	ENSMUSG00000049382	MALE UP	2096.62	0.670917	0.136168	4.92712	8.3451e-07	5.90794e-05	0.721945	6.16945	3.49217e-06	0.000397204	15	protein_coding	2425	3133	2065	1415	1583	Keratin, type II cytoskeletal 8 [Source:UniProtKB/Swiss-Prot;Acc:P11679]
Vps72	ENSMUSG00000008958	MALE UP	4484.13	0.499077	0.101613	4.91154	9.03647e-07	6.2675e-05	0.548511	7.26421	3.55286e-06	0.000400356	3	protein_coding	5104	6072	4405	3788	3303	vacuolar protein sorting 72 [Source:MGI Symbol;Acc:MGI:1202305]
Parg	ENSMUSG00000021911	FEMALE UP	3347.79	-0.660614	0.111865	-5.90545	3.51681e-09	6.96405e-07	-0.610585	6.83309	3.56911e-06	0.000400356	14	protein_coding	2316	2787	4511	3495	3693	Poly(ADP-ribose) glycohydrolase [Source:UniProtKB/Swiss-Prot;Acc:O88622]
Ndufb8	ENSMUSG00000025204	MALE UP	1036.46	0.678935	0.130629	5.19744	2.02049e-07	1.91051e-05	0.72725	5.15477	3.5611e-06	0.000400356	19	protein_coding	1315	1428	917	898	681	Mus musculus NADH dehydrogenase (ubiquinone) 1 beta subcomplex 8 (Ndufb8), transcript variant 2, mRNA. [Source:RefSeq mRNA;Acc:NM_001347447]
Chchd6	ENSMUSG00000030086	MALE UP	740.461	0.71192	0.139625	5.09878	3.41846e-07	2.96954e-05	0.761418	4.67111	3.56147e-06	0.000400356	6	protein_coding	908	1078	685	587	492	MICOS complex subunit Mic25 [Source:UniProtKB/Swiss-Prot;Acc:Q91VN4]
Fem1b	ENSMUSG00000032244	FEMALE UP	2599.63	-0.675817	0.114797	-5.88704	3.9318e-09	7.6746e-07	-0.627469	6.46812	3.5446e-06	0.000400356	9	protein_coding	1981	1931	3293	2794	2998	B [Source:UniProtKB/Swiss-Prot;Acc:Q9Z2G0]
Tmem59l	ENSMUSG00000035964	MALE UP	125.896	1.16907	0.280258	4.17139	3.0275e-05	0.000973322	1.21874	2.13991	3.53074e-06	0.000400356	8	protein_coding	161	229	107	79	66	Transmembrane protein 59-like [Source:UniProtKB/Swiss-Prot;Acc:Q7TNI2]
Hipk1	ENSMUSG00000008730	FEMALE UP	2298.34	-0.666155	0.110252	-6.04211	1.52113e-09	3.43536e-07	-0.617537	6.2908	3.6445e-06	0.000406941	3	protein_coding	1713	1767	2898	2500	2620	Homeodomain-interacting protein kinase 1 [Source:UniProtKB/Swiss-Prot;Acc:O88904]
Gm44708	ENSMUSG00000108597	FEMALE UP	15.828	-3.36114	0.945738	-3.55399	0.00037944	0.00610801	-3.23862	-0.737624	3.66895e-06	0.000408737	7	TEC	1	4	17	32	24	predicted gene 44708 [Source:MGI Symbol;Acc:MGI:5753284]
Hoxd13	ENSMUSG00000001819	MALE UP	14.6627	3.27382	0.921185	3.55392	0.000379529	0.00610801	3.27769	-0.767807	3.74285e-06	0.000414952	2	protein_coding	15	52	7	1	2	Homeobox protein Hox-D13 [Source:UniProtKB/Swiss-Prot;Acc:P70217]
Tcaf3	ENSMUSG00000018656	FEMALE UP	16.2422	-3.1232	0.898308	-3.47676	0.00050751	0.00754719	-3.0061	-0.705826	3.75026e-06	0.000414952	6	protein_coding	1	5	22	22	30	TRPM8 channel-associated factor 3 [Source:UniProtKB/Swiss-Prot;Acc:Q6QR59]
Gng5	ENSMUSG00000068523	MALE UP	4621.79	0.500652	0.102976	4.86185	1.16295e-06	7.61251e-05	0.54873	7.30753	3.84825e-06	0.000423872	3	protein_coding	5667	5814	4401	4095	3341	guanine nucleotide binding protein (G protein), gamma 5 [Source:MGI Symbol;Acc:MGI:109164]
Mrpl34	ENSMUSG00000034880	MALE UP	1073	0.642682	0.122688	5.23834	1.62025e-07	1.63382e-05	0.690427	5.20416	3.90467e-06	0.000427646	8	protein_coding	1366	1436	889	912	804	39S ribosomal protein L34, mitochondrial [Source:UniProtKB/Swiss-Prot;Acc:Q99N91]
Phgdh	ENSMUSG00000053398	MALE UP	5821.58	0.475131	0.0964921	4.92404	8.47769e-07	5.97087e-05	0.523977	7.6403	3.9088e-06	0.000427646	3	protein_coding	6789	7572	5677	5049	4313	D-3-phosphoglycerate dehydrogenase [Source:UniProtKB/Swiss-Prot;Acc:Q61753]
Pxn	ENSMUSG00000029528	FEMALE UP	2359.93	-0.68341	0.113765	-6.0072	1.88757e-09	4.21064e-07	-0.633363	6.32904	3.96595e-06	0.000432928	5	protein_coding	1591	1969	3229	2582	2488	Paxillin [Source:UniProtKB/Swiss-Prot;Acc:Q8VI36]
Gtf2a1	ENSMUSG00000020962	FEMALE UP	3350.34	-0.621782	0.101414	-6.13114	8.72515e-10	2.05545e-07	-0.572901	6.83483	3.98815e-06	0.000434379	12	protein_coding	2432	2764	4081	3712	3781	Transcription initiation factor IIA subunit 1 Transcription initiation factor IIA alpha chain Transcription initiation factor IIA beta chain [Source:UniProtKB/Swiss-Prot;Acc:Q99PM3]
Atp5e	ENSMUSG00000016252	MALE UP	1593.75	0.654086	0.127291	5.1385	2.76944e-07	2.48949e-05	0.701988	5.77418	4.06663e-06	0.000439007	2	protein_coding	2056	2121	1430	1414	1031	ATP synthase subunit epsilon, mitochondrial [Source:UniProtKB/Swiss-Prot;Acc:P56382]
Trpv5	ENSMUSG00000036899	FEMALE UP	17.1283	-2.74136	0.806118	-3.4007	0.000672144	0.00927661	-2.64877	-0.630654	4.05539e-06	0.000439007	6	protein_coding	3	5	26	25	26	Transient receptor potential cation channel subfamily V member 5 [Source:UniProtKB/Swiss-Prot;Acc:P69744]
Gm38198	ENSMUSG00000102465	FEMALE UP	14.8253	-3.26014	0.950094	-3.43138	0.000600508	0.00855224	-3.13379	-0.822817	4.05334e-06	0.000439007	1	TEC	1	4	20	21	27	predicted gene, 38198 [Source:MGI Symbol;Acc:MGI:5611426]
Gm37970	ENSMUSG00000104180	FEMALE UP	14.1663	-4.57407	1.28758	-3.55244	0.000381669	0.00612801	-4.35348	-0.889219	4.05949e-06	0.000439007	1	TEC	0	2	10	32	25	predicted gene, 37970 [Source:MGI Symbol;Acc:MGI:5611198]
Erbin	ENSMUSG00000021709	FEMALE UP	4394.53	-0.632572	0.109513	-5.77624	7.63885e-09	1.3555e-06	-0.583916	7.22562	4.08352e-06	0.000439858	13	protein_coding	3293	3474	5352	4663	5181	Erbin [Source:UniProtKB/Swiss-Prot;Acc:Q80TH2]
Cox14	ENSMUSG00000023020	MALE UP	999.998	0.670408	0.129798	5.16503	2.404e-07	2.19713e-05	0.720033	5.10363	4.14871e-06	0.000445895	15	protein_coding	1150	1501	891	809	712	Cytochrome c oxidase assembly protein COX14 [Source:UniProtKB/Swiss-Prot;Acc:Q8BH51]
Gm16169	ENSMUSG00000089907	FEMALE UP	17.9985	-3.02169	0.837777	-3.6068	0.000310001	0.00532123	-2.92306	-0.579133	4.17981e-06	0.00044825	17	processed_transcript	3	4	20	26	35	predicted gene 16169 [Source:MGI Symbol;Acc:MGI:3802011]
Gm19093	ENSMUSG00000110385	FEMALE UP	15.3896	-3.65203	1.0131	-3.60483	0.000312361	0.00534495	-3.51337	-0.783762	4.22322e-06	0.000451912	7	unprocessed_pseudogene	1	3	14	27	30	predicted gene, 19093 [Source:MGI Symbol;Acc:MGI:5011278]
Utp20	ENSMUSG00000004356	FEMALE UP	2235.64	-0.645113	0.103573	-6.22857	4.70698e-10	1.20213e-07	-0.596686	6.25139	4.24085e-06	0.000452806	10	protein_coding	1665	1757	2770	2560	2441	UTP20 small subunit processome component [Source:MGI Symbol;Acc:MGI:1917933]
Serf1	ENSMUSG00000021643	MALE UP	1267.11	0.621132	0.118825	5.22728	1.72024e-07	1.6804e-05	0.670111	5.4436	4.30119e-06	0.000455301	13	protein_coding	1542	1750	1172	1058	884	small EDRK-rich factor 1 [Source:MGI Symbol;Acc:MGI:1337114]
Csmd3	ENSMUSG00000022311	FEMALE UP	109.868	-1.78359	0.35657	-5.00207	5.67193e-07	4.37845e-05	-1.73304	1.92153	4.30982e-06	0.000455301	15	protein_coding	35	57	104	190	157	CUB and sushi domain-containing protein 3 [Source:UniProtKB/Swiss-Prot;Acc:Q80T79]
Ndufb9	ENSMUSG00000022354	MALE UP	2683.87	0.524335	0.104203	5.03187	4.85707e-07	3.9269e-05	0.573038	6.52415	4.311e-06	0.000455301	15	protein_coding	3225	3509	2567	2302	1950	NADH dehydrogenase [ubiquinone] 1 beta subcomplex subunit 9 [Source:UniProtKB/Swiss-Prot;Acc:Q9CQJ8]
Lsm4	ENSMUSG00000031848	MALE UP	2700.36	0.582023	0.120501	4.83002	1.36522e-06	8.67615e-05	0.63024	6.53305	4.3202e-06	0.000455301	8	protein_coding	3475	3421	2644	2287	1813	LSM4 homolog, U6 small nuclear RNA and mRNA degradation associated [Source:HGNC Symbol;Acc:HGNC:17259]
Selenoh	ENSMUSG00000076437	MALE UP	2933.42	0.554934	0.114925	4.82868	1.37441e-06	8.7143e-05	0.603319	6.65216	4.30375e-06	0.000455301	2	protein_coding	3718	3705	2892	2459	2039	Selenoprotein H [Source:UniProtKB/Swiss-Prot;Acc:Q3UQA7]
Gm42708	ENSMUSG00000104865	FEMALE UP	12.916	-3.8163	1.11992	-3.40766	0.000655223	0.00911211	-3.6516	-1.00512	4.30499e-06	0.000455301	3	lincRNA	1	2	14	20	26	predicted gene 42708 [Source:MGI Symbol;Acc:MGI:5662845]
Nop10	ENSMUSG00000027133	MALE UP	1934.07	0.59716	0.118351	5.04569	4.51891e-07	3.67524e-05	0.645189	6.0523	4.50519e-06	0.000472754	2	protein_coding	2485	2482	1802	1672	1322	H/ACA ribonucleoprotein complex subunit 3 [Source:UniProtKB/Swiss-Prot;Acc:Q9CQS2]
Echs1	ENSMUSG00000025465	MALE UP	4518.33	0.497411	0.10385	4.78972	1.67012e-06	0.000101647	0.546982	7.27498	4.52008e-06	0.000473299	7	protein_coding	5182	6068	4534	3719	3343	Enoyl-CoA hydratase, mitochondrial [Source:UniProtKB/Swiss-Prot;Acc:Q8BH95]
Hspbp1	ENSMUSG00000063802	MALE UP	2299.16	0.521989	0.101281	5.15385	2.55199e-07	2.30921e-05	0.570716	6.3012	4.54421e-06	0.000474807	7	protein_coding	2729	3038	2135	1951	1749	Hsp70-binding protein 1 [Source:UniProtKB/Swiss-Prot;Acc:Q99P31]
Gm20750	ENSMUSG00000104401	FEMALE UP	17.5346	-3.50111	0.935878	-3.74099	0.000183299	0.00364823	-3.38324	-0.620389	4.60865e-06	0.000480201	3	lincRNA	2	3	15	27	38	predicted gene, 20750 [Source:MGI Symbol;Acc:MGI:5434106]
Gm45159	ENSMUSG00000109125	FEMALE UP	29.8517	-2.42558	0.622379	-3.89726	9.72855e-05	0.00231983	-2.35526	0.101048	4.61552e-06	0.000480201	7	lincRNA	6	11	30	53	47	predicted gene 45159 [Source:MGI Symbol;Acc:MGI:5753735]
Ifi214	ENSMUSG00000070501	FEMALE UP	27.5992	-2.46854	0.652874	-3.78103	0.000156182	0.00328306	-2.40547	-0.0112087	4.63559e-06	0.000481263	1	protein_coding	10	5	30	40	50
Rps23	ENSMUSG00000049517	MALE UP	4245.98	0.514411	0.108972	4.72057	2.35183e-06	0.000133337	0.562782	7.18514	4.69776e-06	0.000485651	13	protein_coding	5255	5342	4200	3643	2999	40S ribosomal protein S23 [Source:UniProtKB/Swiss-Prot;Acc:P62267]
Rpl5	ENSMUSG00000058558	MALE UP	6083.4	0.501607	0.106552	4.70764	2.50603e-06	0.000139475	0.550334	7.70375	4.69769e-06	0.000485651	5	protein_coding	7317	7816	6100	5229	4280	ribosomal protein L5 [Source:MGI Symbol;Acc:MGI:102854]
Pafah1b3	ENSMUSG00000005447	MALE UP	2389.96	0.529356	0.104155	5.08239	3.72721e-07	3.15336e-05	0.578623	6.35719	4.72509e-06	0.000486706	7	protein_coding	2752	3268	2203	1931	1908	Platelet-activating factor acetylhydrolase IB subunit gamma [Source:UniProtKB/Swiss-Prot;Acc:Q61205]
4931406C07Rik	ENSMUSG00000031938	MALE UP	299.499	0.923148	0.194117	4.75563	1.97833e-06	0.000116012	0.970316	3.37295	4.74677e-06	0.000486706	9	protein_coding	400	458	207	254	194	Ester hydrolase C11orf54 homolog [Source:UniProtKB/Swiss-Prot;Acc:Q91V76]
Rxfp1	ENSMUSG00000034009	FEMALE UP	77.276	-1.92766	0.414449	-4.65113	3.30119e-06	0.000173484	-1.88107	1.42173	4.73399e-06	0.000486706	3	protein_coding	41	17	94	128	102	Relaxin receptor 1 [Source:UniProtKB/Swiss-Prot;Acc:Q6R6I7]
Wee2	ENSMUSG00000037159	FEMALE UP	20.7003	-3.45914	0.879038	-3.93514	8.31477e-05	0.00205813	-3.36441	-0.396454	4.74786e-06	0.000486706	6	protein_coding	4	2	15	47	33	WEE1 homolog 2 (S. pombe) [Source:MGI Symbol;Acc:MGI:3027899]
Gm9758	ENSMUSG00000033219	FEMALE UP	15.1286	-3.27598	0.942305	-3.47656	0.000507897	0.00754719	-3.15741	-0.802676	4.86626e-06	0.000497797	5	protein_coding	2	3	17	23	29
Sost	ENSMUSG00000001494	FEMALE UP	51.8549	-1.89724	0.459069	-4.1328	3.5837e-05	0.00111286	-1.84457	0.859807	4.89605e-06	0.000499797	11	protein_coding	23	17	57	73	85	sclerostin [Source:MGI Symbol;Acc:MGI:1921749]
Gm45194	ENSMUSG00000109156	FEMALE UP	17.6908	-2.76974	0.807756	-3.42894	0.00060595	0.00860198	-2.68618	-0.596809	4.90701e-06	0.00049987	X	protein_coding	5	3	24	24	31
Trir	ENSMUSG00000041203	MALE UP	2479.89	0.519332	0.103331	5.02589	5.01113e-07	3.97566e-05	0.567582	6.41007	4.94707e-06	0.000502901	8	protein_coding	3038	3166	2305	2144	1853	Telomerase RNA component interacting RNase [Source:UniProtKB/Swiss-Prot;Acc:Q9D735]
Sf3b5	ENSMUSG00000078348	MALE UP	1825.54	0.571261	0.111022	5.14547	2.66848e-07	2.40665e-05	0.619209	5.96901	5.04638e-06	0.00051193	10	protein_coding	2297	2352	1637	1589	1330	Splicing factor 3B subunit 5 [Source:UniProtKB/Swiss-Prot;Acc:Q923D4]
Gm12332	ENSMUSG00000083299	FEMALE UP	7.35148	-6.08956	1.7471	-3.48552	0.000491185	0.00740663	-6.6106	-1.67515	5.07125e-06	0.000513385	11	processed_pseudogene	0	0	10	12	14	predicted gene 12332 [Source:MGI Symbol;Acc:MGI:3651128]
Prdx1	ENSMUSG00000028691	MALE UP	20791.1	0.480918	0.101829	4.72281	2.32607e-06	0.000132426	0.53064	9.47637	5.17689e-06	0.000522542	4	protein_coding	23638	27829	21315	17006	15370	Peroxiredoxin-1 [Source:UniProtKB/Swiss-Prot;Acc:P35700]
Psmb3	ENSMUSG00000069744	MALE UP	3685.12	0.478533	0.097624	4.9018	9.49628e-07	6.52022e-05	0.527331	6.98078	5.18312e-06	0.000522542	11	protein_coding	4356	4740	3572	3126	2803	proteasome (prosome, macropain) subunit, beta type 3 [Source:MGI Symbol;Acc:MGI:1347014]
Rpl7a	ENSMUSG00000062647	MALE UP	4911.56	0.479413	0.0999484	4.7966	1.6138e-06	9.95493e-05	0.528601	7.39518	5.22313e-06	0.00052549	2	protein_coding	5673	6469	4874	4171	3632	ribosomal protein L7A [Source:MGI Symbol;Acc:MGI:1353472]
Ndufa7	ENSMUSG00000041881	MALE UP	1663.44	0.607908	0.119259	5.09739	3.44368e-07	2.97802e-05	0.656102	5.83546	5.267e-06	0.000528814	17	protein_coding	2089	2205	1518	1462	1128	NADH dehydrogenase [ubiquinone] 1 alpha subcomplex subunit 7 [Source:UniProtKB/Swiss-Prot;Acc:Q9Z1P6]
Eif2s3x	ENSMUSG00000035150	FEMALE UP	1735.7	-0.719229	0.122331	-5.87936	4.11844e-09	7.98188e-07	-0.670148	5.88542	5.32017e-06	0.000533054	X	protein_coding	1280	1279	2422	1866	1860	Eukaryotic translation initiation factor 2 subunit 3, X-linked [Source:UniProtKB/Swiss-Prot;Acc:Q9Z0N1]
Gm18303	ENSMUSG00000099381	FEMALE UP	13.5887	-3.89222	1.11853	-3.47975	0.000501887	0.00751099	-3.72777	-0.945172	5.4563e-06	0.000545575	1	processed_pseudogene	1	2	13	21	29	predicted gene, 18303 [Source:MGI Symbol;Acc:MGI:5010488]
Oprm1	ENSMUSG00000000766	FEMALE UP	37.2359	-2.16538	0.550133	-3.9361	8.2815e-05	0.00205176	-2.09707	0.404415	5.49861e-06	0.000546674	10	protein_coding	7	18	46	50	63	opioid receptor, mu 1 [Source:MGI Symbol;Acc:MGI:97441]
Rps13	ENSMUSG00000090862	MALE UP	3515.9	0.541713	0.114997	4.71068	2.46886e-06	0.000137968	0.589676	6.91323	5.59825e-06	0.000555217	7	protein_coding	4485	4365	3419	3044	2432	ribosomal protein S13 [Source:MGI Symbol;Acc:MGI:1915302]
Kdelr1	ENSMUSG00000002778	MALE UP	2800.39	0.534419	0.109276	4.89054	1.00559e-06	6.81286e-05	0.583362	6.58555	5.74425e-06	0.000566409	7	protein_coding	3293	3766	2468	2202	2377	KDEL (Lys-Asp-Glu-Leu) endoplasmic reticulum protein retention receptor 1 [Source:MGI Symbol;Acc:MGI:1915387]
Pcbp2	ENSMUSG00000056851	MALE UP	2578.62	0.558565	0.118214	4.72504	2.30069e-06	0.000131255	0.60709	6.46604	5.72729e-06	0.000566409	15	protein_coding	3322	3206	2573	2044	1867	Poly(rC)-binding protein 2 [Source:UniProtKB/Swiss-Prot;Acc:Q61990]
Otogl	ENSMUSG00000091455	FEMALE UP	52.4553	-2.12164	0.494878	-4.28719	1.80946e-05	0.000648063	-2.07177	0.874458	5.75753e-06	0.000566409	10	protein_coding	26	9	69	67	87	Otogelin-like protein [Source:UniProtKB/Swiss-Prot;Acc:F7A4A7]
Ndufa12	ENSMUSG00000020022	MALE UP	1750.67	0.596494	0.119524	4.99057	6.02025e-07	4.60827e-05	0.64489	5.90867	5.78533e-06	0.000566686	10	protein_coding	2232	2265	1670	1478	1197	NADH dehydrogenase (ubiquinone) 1 alpha subcomplex, 12 [Source:MGI Symbol;Acc:MGI:1913664]
Ndufs7	ENSMUSG00000020153	MALE UP	2100.46	0.534089	0.104018	5.1346	2.82748e-07	2.52505e-05	0.583067	6.17109	5.79519e-06	0.000566686	10	protein_coding	2470	2825	1967	1769	1576	NADH dehydrogenase [ubiquinone] iron-sulfur protein 7, mitochondrial [Source:UniProtKB/Swiss-Prot;Acc:Q9DC70]
Gm26899	ENSMUSG00000097799	FEMALE UP	1664.44	-0.69299	0.112744	-6.14656	7.91801e-10	1.89803e-07	-0.644284	5.82589	5.7883e-06	0.000566686	2	lincRNA	1178	1314	2039	1881	1913	predicted gene, 26899 [Source:MGI Symbol;Acc:MGI:5477393]
Ndufa4	ENSMUSG00000029632	MALE UP	3774.01	0.531822	0.112103	4.74405	2.09486e-06	0.000121542	0.580225	7.01582	5.92998e-06	0.000578707	6	protein_coding	4549	4945	3619	3390	2571	Cytochrome c oxidase subunit NDUFA4 [Source:UniProtKB/Swiss-Prot;Acc:Q62425]
Zkscan7	ENSMUSG00000063488	FEMALE UP	129.576	-1.20147	0.269347	-4.46066	8.17086e-06	0.000356685	-1.15214	2.15915	5.95331e-06	0.000579824	9	protein_coding	74	75	166	173	158	zinc finger with KRAB and SCAN domains 7 [Source:MGI Symbol;Acc:MGI:3040678]
H2afv	ENSMUSG00000041126	MALE UP	6878.18	0.453302	0.0952861	4.75727	1.96227e-06	0.000115567	0.502166	7.88039	6.0358e-06	0.000585856	11	protein_coding	8103	8715	6833	5777	5281	Histone H2A.V [Source:UniProtKB/Swiss-Prot;Acc:Q3THW5]
Rpl27a	ENSMUSG00000046364	MALE UP	1823.23	0.5652	0.111014	5.09126	3.55687e-07	3.02799e-05	0.614034	5.96727	6.04499e-06	0.000585856	7	protein_coding	2204	2439	1723	1549	1297	60S ribosomal protein L27a [Source:UniProtKB/Swiss-Prot;Acc:P14115]
Chchd2	ENSMUSG00000070493	MALE UP	6308.67	0.468368	0.099403	4.71181	2.4552e-06	0.000137486	0.51772	7.75594	6.05126e-06	0.000585856	5	protein_coding	7300	8229	6363	5186	4791	Coiled-coil-helix-coiled-coil-helix domain-containing protein 2 [Source:UniProtKB/Swiss-Prot;Acc:Q9D1L0]
Sf3b6	ENSMUSG00000037361	MALE UP	2243.5	0.535883	0.108869	4.92229	8.55366e-07	6.00889e-05	0.58505	6.26576	6.10302e-06	0.000589696	12	protein_coding	2691	2963	2204	1833	1644	Splicing factor 3B subunit 6 [Source:UniProtKB/Swiss-Prot;Acc:P59708]
Dek	ENSMUSG00000021377	MALE UP	7539.59	0.491268	0.108688	4.51999	6.18437e-06	0.000285957	0.539565	8.01256	6.14938e-06	0.000591832	13	protein_coding	9546	9082	7308	5873	6141	Protein DEK [Source:UniProtKB/Swiss-Prot;Acc:Q7TNV0]
Gm2574	ENSMUSG00000078162	MALE UP	25.2509	2.26463	0.638151	3.54875	0.000387072	0.00619143	2.30624	-0.0707453	6.18086e-06	0.000593691	3	processed_pseudogene	26	75	13	8	9	predicted pseudogene 2574 [Source:MGI Symbol;Acc:MGI:3780741]
Rpl37a	ENSMUSG00000046330	MALE UP	3962.84	0.589313	0.123786	4.76074	1.92883e-06	0.000113842	0.636725	7.08721	6.29528e-06	0.000603494	1	protein_coding	4852	5321	3361	3822	2652	ribosomal protein L37a [Source:MGI Symbol;Acc:MGI:98068]
Fam3b	ENSMUSG00000022938	FEMALE UP	13.288	-4.43414	1.28741	-3.44424	0.000572668	0.0082495	-4.23221	-0.98109	6.34342e-06	0.000606916	16	protein_coding	2	0	11	20	31	Protein FAM3B [Source:UniProtKB/Swiss-Prot;Acc:Q9D309]
Tnr	ENSMUSG00000015829	FEMALE UP	34.078	-2.26793	0.583328	-3.88792	0.000101107	0.00238251	-2.20806	0.276114	6.44588e-06	0.000615512	1	protein_coding	13	8	43	38	65	Tenascin-R [Source:UniProtKB/Swiss-Prot;Acc:Q8BYI9]
Spink5	ENSMUSG00000055561	FEMALE UP	19.1117	-2.72067	0.775952	-3.50624	0.000454489	0.00700102	-2.63526	-0.495112	6.49474e-06	0.000618966	18	protein_coding	4	5	21	33	31	serine peptidase inhibitor, Kazal type 5 [Source:MGI Symbol;Acc:MGI:1919682]
Il1rl1	ENSMUSG00000026069	FEMALE UP	31.0335	-2.06101	0.568225	-3.62709	0.000286629	0.00505336	-1.99694	0.15948	6.57726e-06	0.000625609	1	protein_coding	9	13	38	52	42	Interleukin-1 receptor-like 1 [Source:UniProtKB/Swiss-Prot;Acc:P14719]
Cib2	ENSMUSG00000037493	MALE UP	212.86	0.890044	0.209439	4.24965	2.14104e-05	0.000734638	0.938774	2.88373	6.61315e-06	0.00062658	9	protein_coding	281	323	182	156	136	Calcium and integrin-binding family member 2 [Source:UniProtKB/Swiss-Prot;Acc:Q9Z309]
Cdk19	ENSMUSG00000038481	FEMALE UP	1102.84	-0.747871	0.123261	-6.06739	1.30008e-09	2.9606e-07	-0.699083	5.23294	6.60446e-06	0.00062658	10	protein_coding	730	880	1344	1317	1248	Cyclin-dependent kinase 19 [Source:UniProtKB/Swiss-Prot;Acc:Q8BWD8]
Romo1	ENSMUSG00000067847	MALE UP	833.745	0.657274	0.133001	4.94189	7.73701e-07	5.63869e-05	0.705748	4.84089	6.6603e-06	0.000629824	2	protein_coding	1074	1114	762	690	571	Reactive oxygen species modulator 1 [Source:UniProtKB/Swiss-Prot;Acc:P60603]
Fam198b	ENSMUSG00000027955	FEMALE UP	3399.88	-0.637096	0.113624	-5.60704	2.0582e-08	3.14267e-06	-0.589094	6.85523	6.71921e-06	0.000634166	3	protein_coding	2702	2505	4333	3675	3792	Protein FAM198B [Source:UniProtKB/Swiss-Prot;Acc:Q3UPI1]
Hoxd10	ENSMUSG00000050368	MALE UP	215.192	1.43568	0.294938	4.86775	1.12873e-06	7.4325e-05	1.48737	2.90865	6.75178e-06	0.00063601	2	protein_coding	205	519	121	127	131	Homeobox protein Hox-D10 [Source:UniProtKB/Swiss-Prot;Acc:P28359]
Pa2g4	ENSMUSG00000025364	MALE UP	3215.83	0.542502	0.116988	4.63725	3.5307e-06	0.000181701	0.590377	6.78433	6.89044e-06	0.000645334	10	protein_coding	4193	3894	3145	2691	2293	Proliferation-associated protein 2G4 [Source:UniProtKB/Swiss-Prot;Acc:P50580]
Gm15180	ENSMUSG00000083244	FEMALE UP	6.98808	-6.02074	1.7616	-3.41777	0.000631361	0.00885687	-6.55014	-1.7124	6.87973e-06	0.000645334	1	processed_pseudogene	0	0	16	9	10	predicted gene 15180 [Source:MGI Symbol;Acc:MGI:3705360]
Rps5	ENSMUSG00000012848	MALE UP	6056.9	0.494071	0.105981	4.66187	3.13343e-06	0.000166267	0.543069	7.69769	6.98809e-06	0.000653226	7	protein_coding	7036	8016	6016	5310	4251	ribosomal protein S5 [Source:MGI Symbol;Acc:MGI:1097682]
Siva1	ENSMUSG00000064326	MALE UP	2049.35	0.544973	0.109756	4.96532	6.85892e-07	5.12114e-05	0.594382	6.13553	7.19152e-06	0.000670956	12	protein_coding	2413	2774	1998	1668	1506	Apoptosis regulatory protein Siva [Source:UniProtKB/Swiss-Prot;Acc:O54926]
Cyp4x1	ENSMUSG00000047155	FEMALE UP	25.2035	-3.15269	0.776221	-4.06159	4.87405e-05	0.00139616	-3.0684	-0.141205	7.27224e-06	0.000677193	4	protein_coding	4	5	17	43	53	Cytochrome P450 4X1 [Source:UniProtKB/Swiss-Prot;Acc:Q6A152]
Hpgd	ENSMUSG00000031613	MALE UP	594.235	0.736689	0.153447	4.80094	1.57922e-06	9.80806e-05	0.785957	4.35396	7.31046e-06	0.000679455	8	protein_coding	790	811	568	427	408	15-hydroxyprostaglandin dehydrogenase [NAD(+)] [Source:UniProtKB/Swiss-Prot;Acc:Q8VCC1]
Fgl1	ENSMUSG00000031594	FEMALE UP	23.5214	-2.58662	0.702891	-3.67997	0.000233265	0.00439617	-2.51113	-0.226113	7.33076e-06	0.000679872	8	protein_coding	6	6	25	33	45	fibrinogen like 1 [Source:HGNC Symbol;Acc:HGNC:3695]
Krt18	ENSMUSG00000023043	MALE UP	2297.3	0.692323	0.146814	4.71564	2.40957e-06	0.000136046	0.743921	6.30184	7.43848e-06	0.000687425	15	protein_coding	2545	3604	2366	1654	1512	Keratin, type I cytoskeletal 18 [Source:UniProtKB/Swiss-Prot;Acc:P05784]
Elof1	ENSMUSG00000013822	MALE UP	1876.96	0.558074	0.109729	5.08591	3.65866e-07	3.10497e-05	0.607271	6.00944	7.51911e-06	0.000690951	9	protein_coding	2158	2621	1733	1598	1378	Mus musculus ELF1 homolog, elongation factor 1 (Elof1), transcript variant 4, mRNA. [Source:RefSeq mRNA;Acc:NM_001357311]
Park7	ENSMUSG00000028964	MALE UP	4182.26	0.464736	0.0959691	4.84256	1.28177e-06	8.24166e-05	0.513949	7.16337	7.49739e-06	0.000690951	4	protein_coding	4752	5538	4041	3536	3249	Protein/nucleic acid deglycase DJ-1 [Source:UniProtKB/Swiss-Prot;Acc:Q99LX0]
Camkk2	ENSMUSG00000029471	MALE UP	1039.8	0.689324	0.140687	4.8997	9.59852e-07	6.55747e-05	0.738572	5.15883	7.50621e-06	0.000690951	5	protein_coding	1308	1454	905	708	866	Calcium/calmodulin-dependent protein kinase kinase 2 [Source:UniProtKB/Swiss-Prot;Acc:Q8C078]
Rpsa	ENSMUSG00000032518	MALE UP	11176	0.471884	0.101683	4.64076	3.47133e-06	0.000180002	0.521173	8.5808	7.56673e-06	0.000692718	9	protein_coding	12936	14610	11414	9400	8140	40S ribosomal protein SA [Source:UniProtKB/Swiss-Prot;Acc:P14206]
Atp5h	ENSMUSG00000034566	MALE UP	4547.98	0.497662	0.106129	4.68923	2.74229e-06	0.000150782	0.545823	7.28446	7.6898e-06	0.000702666	11	protein_coding	5486	5809	4333	4117	3216	ATP synthase subunit d, mitochondrial [Source:UniProtKB/Swiss-Prot;Acc:Q9DCX2]
Fam135a	ENSMUSG00000026153	FEMALE UP	1800.38	-0.677084	0.11422	-5.92792	3.06797e-09	6.16458e-07	-0.628048	5.93868	7.71667e-06	0.000702866	1	protein_coding	1323	1390	2371	1937	1999	Protein FAM135A [Source:UniProtKB/Swiss-Prot;Acc:Q6NS59]
Agpat1	ENSMUSG00000034254	MALE UP	1547.29	0.617805	0.124144	4.97653	6.47351e-07	4.87332e-05	0.66605	5.73107	7.72079e-06	0.000702866	17	protein_coding	1977	2028	1445	1338	1029	1-acylglycerol-3-phosphate O-acyltransferase 1 (lysophosphatidic acid acyltransferase, alpha) [Source:MGI Symbol;Acc:MGI:1932075]
Gm37868	ENSMUSG00000102179	FEMALE UP	20.5485	-2.68121	0.756019	-3.54648	0.000390408	0.00621718	-2.5916	-0.401221	7.736e-06	0.000702939	1	TEC	3	7	26	26	39	predicted gene, 37868 [Source:MGI Symbol;Acc:MGI:5611096]
Atp8b4	ENSMUSG00000060131	FEMALE UP	40.75	-2.29953	0.553467	-4.15477	3.2562e-05	0.00102632	-2.23465	0.522471	7.89296e-06	0.000713217	2	protein_coding	10	15	54	38	83	ATPase, class I, type 8B, member 4 [Source:MGI Symbol;Acc:MGI:1859664]
Gm37142	ENSMUSG00000104147	FEMALE UP	20.8509	-4.12598	1.02498	-4.02542	5.68745e-05	0.0015715	-3.98738	-0.392988	7.88588e-06	0.000713217	1	TEC	0	4	11	45	41	predicted gene, 37142 [Source:MGI Symbol;Acc:MGI:5610370]
Cox6a1	ENSMUSG00000041697	MALE UP	3915.53	0.507657	0.107672	4.71486	2.41877e-06	0.000136284	0.555699	7.06871	7.95419e-06	0.000717421	5	protein_coding	4731	5029	3659	3581	2765	cytochrome c oxidase subunit 6A1 [Source:HGNC Symbol;Acc:HGNC:2277]
Gm5581	ENSMUSG00000061969	FEMALE UP	13.792	-3.47189	1.01955	-3.40531	0.000660894	0.0091723	-3.345	-0.912268	7.98542e-06	0.000718909	6	transcribed_unprocessed_pseudogene	2	2	15	30	19	predicted gene 5581 [Source:MGI Symbol;Acc:MGI:3643462]
Fmnl2	ENSMUSG00000036053	MALE UP	457.203	0.763126	0.160509	4.75442	1.99014e-06	0.000116206	0.810394	3.97773	8.28179e-06	0.000735385	2	protein_coding	622	619	360	381	322	Formin-like protein 2 [Source:UniProtKB/Swiss-Prot;Acc:A2APV2]
Sec61g	ENSMUSG00000078974	MALE UP	1596.83	0.683978	0.138641	4.93344	8.07942e-07	5.8203e-05	0.732415	5.77764	8.289e-06	0.000735385	11	protein_coding	1985	2253	1450	1437	962	Protein transport protein Sec61 subunit gamma [Source:UniProtKB/Swiss-Prot;Acc:P60060]
Zscan4d	ENSMUSG00000090714	FEMALE UP	9.4041	-6.44133	1.72598	-3.73199	0.000189976	0.00373889	-6.95863	-1.41039	8.2745e-06	0.000735385	7	protein_coding	0	0	7	13	25	zinc finger and SCAN domain containing 4D [Source:MGI Symbol;Acc:MGI:3645954]
Gm10248	ENSMUSG00000068680	FEMALE UP	21.6687	-3.81048	0.939916	-4.05407	5.03345e-05	0.00143233	-3.70255	-0.341513	8.58315e-06	0.00075735	14	antisense	3	2	11	50	39
Gm43528	ENSMUSG00000105290	FEMALE UP	20.4616	-2.83705	0.780595	-3.63447	0.000278555	0.0049684	-2.74533	-0.411597	8.65013e-06	0.00076051	3	TEC	3	6	23	26	42	predicted gene 43528 [Source:MGI Symbol;Acc:MGI:5663665]
Gm45130	ENSMUSG00000109481	FEMALE UP	17.9139	-2.79985	0.810967	-3.45249	0.000555446	0.00807806	-2.71235	-0.580556	8.6347e-06	0.00076051	7	TEC	4	4	19	32	29	predicted gene 45130 [Source:MGI Symbol;Acc:MGI:5753706]
Btf3	ENSMUSG00000021660	MALE UP	7641.34	0.439564	0.0945762	4.64772	3.35625e-06	0.000175702	0.488356	8.03195	8.7615e-06	0.000768587	13	protein_coding	9027	9556	7579	6364	6010	Transcription factor BTF3 [Source:UniProtKB/Swiss-Prot;Acc:Q64152]
Flnb	ENSMUSG00000025278	FEMALE UP	4129.88	-0.588739	0.100719	-5.84536	5.05476e-09	9.46105e-07	-0.540872	7.13688	8.7735e-06	0.000768587	14	protein_coding	3175	3319	4799	4848	4515	Filamin-B [Source:UniProtKB/Swiss-Prot;Acc:Q80X90]
Guk1	ENSMUSG00000020444	MALE UP	1468.79	0.596255	0.118964	5.01207	5.38469e-07	4.22837e-05	0.645309	5.65625	8.91572e-06	0.000778603	11	protein_coding	1759	2026	1382	1251	1011	guanylate kinase 1 [Source:HGNC Symbol;Acc:HGNC:4693]
Gm15772	ENSMUSG00000062353	MALE UP	2812.1	0.578509	0.122979	4.70414	2.54933e-06	0.000141309	0.627865	6.59224	8.91975e-06	0.000778603	5	processed_pseudogene	3284	3925	2770	2434	1834	predicted gene 15772 [Source:MGI Symbol;Acc:MGI:3805541]
Snrpd1	ENSMUSG00000002477	MALE UP	2552.91	0.518842	0.109493	4.73859	2.15211e-06	0.000124073	0.567281	6.45168	9.14003e-06	0.000792163	18	protein_coding	3163	3219	2488	2165	1849	Small nuclear ribonucleoprotein Sm D1 [Source:UniProtKB/Swiss-Prot;Acc:P62315]
Eef1b2	ENSMUSG00000025967	MALE UP	3897.33	0.48357	0.103653	4.66528	3.08191e-06	0.000164743	0.532873	7.06165	9.12103e-06	0.000792163	1	protein_coding	4502	5148	3901	3281	2867	Elongation factor 1-beta [Source:UniProtKB/Swiss-Prot;Acc:O70251]
Ppp1r15b	ENSMUSG00000046062	FEMALE UP	3981.61	-0.578707	0.0984903	-5.87577	4.20874e-09	8.09945e-07	-0.529327	7.08396	9.12936e-06	0.000792163	1	protein_coding	2904	3406	5065	4329	4271	Protein phosphatase 1 regulatory subunit 15B [Source:UniProtKB/Swiss-Prot;Acc:Q8BFW3]
Rpl27	ENSMUSG00000063316	MALE UP	4513.63	0.512379	0.112576	4.5514	5.32893e-06	0.0002537	0.560136	7.27333	9.32029e-06	0.000806353	11	protein_coding	5678	5568	4344	4040	3144	60S ribosomal protein L27 [Source:UniProtKB/Swiss-Prot;Acc:P61358]
Anapc11	ENSMUSG00000025135	MALE UP	2190.94	0.512706	0.103844	4.93727	7.92242e-07	5.7426e-05	0.561458	6.23157	9.42716e-06	0.000812718	11	protein_coding	2608	2868	2075	1869	1639	Anaphase-promoting complex subunit 11 [Source:UniProtKB/Swiss-Prot;Acc:Q9CPX9]
Polr2d	ENSMUSG00000024258	MALE UP	2990.88	0.496289	0.10615	4.67536	2.93444e-06	0.000159106	0.544589	6.67954	9.5304e-06	0.000816035	18	protein_coding	3735	3675	2883	2455	2322	DNA-directed RNA polymerase II subunit RPB4 [Source:UniProtKB/Swiss-Prot;Acc:Q9D7M8]
Ms4a1	ENSMUSG00000024673	FEMALE UP	23.9292	-2.76549	0.73217	-3.77711	0.00015866	0.00331222	-2.68148	-0.204216	9.53253e-06	0.000816035	19	protein_coding	4	7	31	23	52	membrane-spanning 4-domains, subfamily A, member 1 [Source:MGI Symbol;Acc:MGI:88321]
Nop53	ENSMUSG00000041560	MALE UP	3447.83	0.479063	0.0991732	4.83057	1.36144e-06	8.67228e-05	0.528268	6.88521	9.52542e-06	0.000816035	7	protein_coding	3892	4640	3291	2967	2626	Ribosome biosis protein NOP53 [Source:UniProtKB/Swiss-Prot;Acc:Q8BK35]
Dgat2l6	ENSMUSG00000067597	FEMALE UP	7.39958	-6.09784	1.75399	-3.47656	0.00050789	0.00754719	-6.61798	-1.67347	9.62327e-06	0.00082236	X	protein_coding	0	0	8	13	15	Diacylglycerol O-acyltransferase 2-like protein 6 [Source:UniProtKB/Swiss-Prot;Acc:A2ADU8]
Dcakd	ENSMUSG00000020935	MALE UP	6130.32	0.476346	0.105782	4.50307	6.69783e-06	0.000304545	0.524275	7.71428	9.64794e-06	0.000823027	11	protein_coding	7695	7374	6025	5263	4545	Dephospho-CoA kinase domain-containing protein [Source:UniProtKB/Swiss-Prot;Acc:Q8BHC4]
Arf5	ENSMUSG00000020440	MALE UP	6190.08	0.48825	0.105445	4.63038	3.64998e-06	0.000187487	0.538194	7.72939	9.69414e-06	0.000824086	6	protein_coding	6701	8702	6049	5249	4622	ADP-ribosylation factor 5 [Source:UniProtKB/Swiss-Prot;Acc:P84084]
Smndc1	ENSMUSG00000025024	MALE UP	1455.59	0.57395	0.117077	4.90233	9.47068e-07	6.51902e-05	0.622679	5.6423	9.87567e-06	0.00083514	19	protein_coding	1838	1872	1386	1147	1099	Mus musculus survival motor neuron domain containing 1 (Smndc1), transcript variant 2, mRNA. [Source:RefSeq mRNA;Acc:NM_001356986]
Adgre4	ENSMUSG00000032915	FEMALE UP	27.4951	-2.30513	0.640205	-3.60062	0.000317456	0.00540948	-2.22804	-0.00721788	9.89315e-06	0.00083514	17	protein_coding	4	13	34	40	45	Adhesion G protein-coupled receptor E4 [Source:UniProtKB/Swiss-Prot;Acc:Q91ZE5]
Zbbx	ENSMUSG00000034151	FEMALE UP	16.1405	-3.72587	1.02286	-3.6426	0.000269898	0.0048587	-3.59179	-0.718001	9.90666e-06	0.00083514	3	protein_coding	1	3	12	38	25	zinc finger, B-box domain containing [Source:MGI Symbol;Acc:MGI:2674085]
Gm38111	ENSMUSG00000102939	FEMALE UP	23.7582	-2.35498	0.670667	-3.5114	0.000445752	0.00689364	-2.28537	-0.206253	9.90975e-06	0.00083514	9	TEC	7	7	26	40	37	predicted gene, 38111 [Source:MGI Symbol;Acc:MGI:5611339]
Dennd4c	ENSMUSG00000038024	FEMALE UP	1081.14	-0.740166	0.12649	-5.85159	4.86907e-09	9.17636e-07	-0.690979	5.2039	1.00014e-05	0.000841411	4	protein_coding	732	851	1365	1194	1267	DENN domain-containing protein 4C [Source:UniProtKB/Swiss-Prot;Acc:A6H8H2]
Uhmk1	ENSMUSG00000026667	FEMALE UP	1882.93	-0.684413	0.118431	-5.77902	7.51387e-09	1.34204e-06	-0.63643	6.00335	1.02001e-05	0.000855414	1	protein_coding	1434	1387	2296	2104	2184	U2AF homology motif (UHM) kinase 1 [Source:MGI Symbol;Acc:MGI:1341908]
Tmem98	ENSMUSG00000035413	MALE UP	4784.8	0.493582	0.108033	4.56883	4.90454e-06	0.000238481	0.543642	7.35787	1.02049e-05	0.000855414	11	protein_coding	5254	6668	4787	3943	3563	Transmembrane protein 98 [Source:UniProtKB/Swiss-Prot;Acc:Q91X86]
Rpl39	ENSMUSG00000079641	MALE UP	1253.82	0.652434	0.130678	4.99267	5.9549e-07	4.57105e-05	0.701478	5.42934	1.02204e-05	0.000855414	X	protein_coding	1462	1839	1112	1104	832	ribosomal protein L39 [Source:MGI Symbol;Acc:MGI:1914498]
Nudt3	ENSMUSG00000024213	FEMALE UP	2833.2	-0.634002	0.109823	-5.77295	7.78939e-09	1.37114e-06	-0.584418	6.59305	1.04504e-05	0.00087316	17	protein_coding	1988	2387	3828	3248	2799	Diphosphoinositol polyphosphate phosphohydrolase 1 [Source:UniProtKB/Swiss-Prot;Acc:Q9JI46]
Spef2	ENSMUSG00000072663	FEMALE UP	73.1972	-1.96194	0.428897	-4.57438	4.77624e-06	0.000234327	-1.90986	1.34453	1.05467e-05	0.000878376	15	protein_coding	23	32	62	130	113	Sperm flagellar protein 2 [Source:UniProtKB/Swiss-Prot;Acc:Q8C9J3]
Psme2	ENSMUSG00000079197	MALE UP	2419.57	0.551556	0.116008	4.75446	1.98976e-06	0.000116206	0.600581	6.37525	1.05488e-05	0.000878376	14	protein_coding	2841	3299	2334	2122	1646	Proteasome activator complex subunit 2 [Source:UniProtKB/Swiss-Prot;Acc:P97372]
Pmf1	ENSMUSG00000028066	MALE UP	1431.43	0.56922	0.114583	4.96774	6.77362e-07	5.07131e-05	0.617747	5.61846	1.06426e-05	0.000884678	3	protein_coding	1782	1863	1338	1200	1041	Polyamine-modulated factor 1 [Source:UniProtKB/Swiss-Prot;Acc:Q9CPV5]
Zfp106	ENSMUSG00000027288	FEMALE UP	6341.47	-0.557317	0.0977585	-5.70096	1.19137e-08	1.98516e-06	-0.508669	7.75505	1.09063e-05	0.000905052	2	protein_coding	4949	5174	7893	6773	6970	zinc finger protein 106 [Source:MGI Symbol;Acc:MGI:1270153]
Tmc4	ENSMUSG00000019734	MALE UP	285.721	0.83617	0.188847	4.42777	9.52129e-06	0.000404647	0.884535	3.30498	1.09484e-05	0.000905688	7	protein_coding	361	437	227	235	186	transmembrane channel like 4 [Source:HGNC Symbol;Acc:HGNC:22998]
Rps27l	ENSMUSG00000036781	MALE UP	2750.07	0.542182	0.116716	4.64531	3.39572e-06	0.00017709	0.590663	6.55935	1.0951e-05	0.000905688	9	protein_coding	3380	3558	2692	2406	1863	ribosomal protein S27-like [Source:MGI Symbol;Acc:MGI:1915191]
Adamts12	ENSMUSG00000047497	FEMALE UP	446.546	-0.854209	0.159633	-5.35108	8.74317e-08	9.92563e-06	-0.805247	3.93102	1.10926e-05	0.000913199	15	protein_coding	302	314	589	518	511	A disintegrin and metalloproteinase with thrombospondin motifs 12 [Source:UniProtKB/Swiss-Prot;Acc:Q811B3]
Gm12050	ENSMUSG00000085856	FEMALE UP	7.4343	-6.10373	1.75799	-3.47199	0.000516623	0.00762709	-6.62226	-1.67263	1.10759e-05	0.000913199	11	lincRNA	0	0	8	11	17	predicted gene 12050 [Source:MGI Symbol;Acc:MGI:3652080]
4933411E06Rik	ENSMUSG00000099608	FEMALE UP	15.5768	-3.33505	0.959058	-3.47743	0.000506255	0.00753509	-3.21017	-0.767293	1.1098e-05	0.000913199	1	lincRNA	1	4	15	25	31	RIKEN cDNA 4933411E06 gene [Source:MGI Symbol;Acc:MGI:1918431]
Oc90	ENSMUSG00000015001	FEMALE UP	19.0591	-3.34194	0.890851	-3.75141	0.000175845	0.00355161	-3.23765	-0.51567	1.15724e-05	0.00095063	15	protein_coding	3	3	17	23	46	Mus musculus otoconin 90 (Oc90), transcript variant 2, mRNA. [Source:RefSeq mRNA;Acc:NM_001347038]
Cox7a2	ENSMUSG00000032330	MALE UP	2715.39	0.585158	0.125398	4.6664	3.06526e-06	0.000164244	0.633742	6.54196	1.1681e-05	0.000956331	9	protein_coding	3242	3728	2556	2477	1741	Cytochrome c oxidase subunit 7A2, mitochondrial [Source:UniProtKB/Swiss-Prot;Acc:P48771]
Timm8b	ENSMUSG00000039016	MALE UP	1176.09	0.617974	0.125069	4.94105	7.77046e-07	5.64743e-05	0.666425	5.3362	1.17458e-05	0.000960029	9	protein_coding	1460	1589	1071	1025	798	Mitochondrial import inner membrane translocase subunit Tim8 B [Source:UniProtKB/Swiss-Prot;Acc:P62077]
Gm3149	ENSMUSG00000079389	FEMALE UP	17.205	-2.95096	0.851626	-3.46509	0.000530052	0.00779168	-2.85256	-0.638757	1.17885e-05	0.000961907	14	protein_coding	3	4	18	25	34
Ergic3	ENSMUSG00000005881	MALE UP	3123.77	0.523366	0.11205	4.67081	3.00015e-06	0.000161071	0.573139	6.74347	1.18364e-05	0.00096269	2	protein_coding	3461	4406	3045	2664	2238	Mus musculus ERGIC and golgi 3 (Ergic3), transcript variant 2, mRNA. [Source:RefSeq mRNA;Acc:NM_001356414]
Stmn1	ENSMUSG00000028832	MALE UP	13526.4	0.429437	0.0918942	4.67317	2.96588e-06	0.000160492	0.478169	8.85582	1.18376e-05	0.00096269	4	protein_coding	15690	17109	13409	11790	10270	stathmin 1 [Source:MGI Symbol;Acc:MGI:96739]
Phf5a	ENSMUSG00000061360	MALE UP	2486.5	0.521815	0.112382	4.64323	3.42998e-06	0.000178196	0.56972	6.41352	1.18716e-05	0.000963854	15	protein_coding	3178	3034	2373	2115	1832	PHD finger-like domain-containing protein 5A [Source:UniProtKB/Swiss-Prot;Acc:P83870]
Mecom	ENSMUSG00000027684	FEMALE UP	2261.19	-0.700443	0.127533	-5.49225	3.96852e-08	5.21384e-06	-0.652495	6.26695	1.20775e-05	0.000978937	3	protein_coding	1755	1602	3137	2675	2186	MDS1 and EVI1 complex locus [Source:MGI Symbol;Acc:MGI:95457]
Dnajc13	ENSMUSG00000032560	FEMALE UP	2769.06	-0.598931	0.100693	-5.94807	2.71322e-09	5.57474e-07	-0.550582	6.56047	1.21269e-05	0.000981314	9	protein_coding	2062	2277	3297	3231	2997	DnaJ heat shock protein family (Hsp40) member C13 [Source:HGNC Symbol;Acc:HGNC:30343]
Rpl12	ENSMUSG00000038900	MALE UP	2527.65	0.524115	0.110593	4.73914	2.14625e-06	0.000123997	0.573178	6.438	1.21615e-05	0.000982487	2	protein_coding	2934	3419	2438	2210	1781	ribosomal protein L12 [Source:MGI Symbol;Acc:MGI:98002]
Gm8730	ENSMUSG00000063696	MALE UP	1853.05	0.566107	0.118875	4.76221	1.91485e-06	0.000113508	0.61434	5.99017	1.22364e-05	0.000985096	8	processed_pseudogene	2374	2332	1784	1563	1299	predicted pseudogene 8730 [Source:MGI Symbol;Acc:MGI:3644565]
Gm5546	ENSMUSG00000022187	FEMALE UP	17.6663	-3.2518	0.90731	-3.58401	0.000338363	0.00565533	-3.13727	-0.606829	1.23487e-05	0.000987794	3	lincRNA	1	5	16	27	37
Ppia	ENSMUSG00000071866	MALE UP	43408.1	0.440351	0.0977758	4.50368	6.67863e-06	0.000304178	0.488829	10.5375	1.23396e-05	0.000987794	11	protein_coding	52546	52905	43997	36436	33053	peptidylprolyl isomerase A [Source:MGI Symbol;Acc:MGI:97749]
Dsg4	ENSMUSG00000001804	FEMALE UP	18.5281	-3.10489	0.887449	-3.49867	0.000467576	0.00714223	-2.99003	-0.53746	1.24352e-05	0.00098994	18	protein_coding	0	7	22	26	36	Desmoglein-4 [Source:UniProtKB/Swiss-Prot;Acc:Q7TMD7]
Tbrg1	ENSMUSG00000011114	MALE UP	4000.79	0.458428	0.0993566	4.61396	3.95061e-06	0.000199923	0.507081	7.099	1.24004e-05	0.00098994	9	protein_coding	4767	5029	3941	3411	3037	Transforming growth factor beta regulator 1 [Source:UniProtKB/Swiss-Prot;Acc:Q3UB74]
Polr2f	ENSMUSG00000033020	MALE UP	1109.41	0.607316	0.124382	4.88265	1.04669e-06	7.04502e-05	0.656055	5.25187	1.24364e-05	0.00098994	15	protein_coding	1379	1486	1040	934	767	DNA-directed RNA polymerases I, II, and III subunit RPABC2 [Source:UniProtKB/Swiss-Prot;Acc:P61219]
Tomm20	ENSMUSG00000093904	MALE UP	3215.92	0.464616	0.0964222	4.81855	1.44603e-06	9.12602e-05	0.513346	6.78448	1.2489e-05	0.000992513	8	protein_coding	3736	4167	3043	2780	2497	translocase of outer mitochondrial membrane 20 homolog (yeast) [Source:MGI Symbol;Acc:MGI:1915202]
Rplp2	ENSMUSG00000025508	MALE UP	3614.33	0.555513	0.122661	4.52883	5.93105e-06	0.000275643	0.602529	6.9535	1.25182e-05	0.000993215	7	protein_coding	4664	4474	3251	3387	2448	60S acidic ribosomal protein P2 [Source:UniProtKB/Swiss-Prot;Acc:P99027]
Timm13	ENSMUSG00000020219	MALE UP	1679	0.592396	0.122371	4.84099	1.29197e-06	8.28771e-05	0.639901	5.84858	1.26536e-05	0.0010007	10	protein_coding	2169	2134	1495	1507	1162	Mitochondrial import inner membrane translocase subunit Tim13 [Source:UniProtKB/Swiss-Prot;Acc:P62075]
Ccser1	ENSMUSG00000039578	FEMALE UP	229.095	-1.06124	0.218459	-4.85786	1.18659e-06	7.7021e-05	-1.0131	2.97209	1.26471e-05	0.0010007	6	protein_coding	149	134	283	282	292	Serine-rich coiled-coil domain-containing protein 1 [Source:UniProtKB/Swiss-Prot;Acc:Q8C0C4]
Ndufs8	ENSMUSG00000059734	MALE UP	1999.01	0.514503	0.104371	4.92954	8.24223e-07	5.85027e-05	0.563339	6.09936	1.26872e-05	0.00100174	19	protein_coding	2384	2615	1888	1662	1537	NADH dehydrogenase [ubiquinone] iron-sulfur protein 8, mitochondrial [Source:UniProtKB/Swiss-Prot;Acc:Q8K3J1]
Nme4	ENSMUSG00000024177	MALE UP	1371.92	0.601152	0.121205	4.95978	7.05715e-07	5.24051e-05	0.650532	5.55851	1.27353e-05	0.00100229	17	protein_coding	1541	2011	1215	1157	1015	Nucleoside diphosphate kinase, mitochondrial [Source:UniProtKB/Swiss-Prot;Acc:Q9WV84]
Sphkap	ENSMUSG00000026163	FEMALE UP	698.146	-1.04713	0.189618	-5.52233	3.34542e-08	4.61719e-06	-0.995508	4.57209	1.2731e-05	0.00100229	1	protein_coding	392	484	1228	763	662	SPHK1 interactor, AKAP domain containing [Source:HGNC Symbol;Acc:HGNC:30619]
Sh3pxd2a	ENSMUSG00000053617	MALE UP	506.25	0.892819	0.186986	4.7748	1.79883e-06	0.000108037	0.940558	4.1253	1.2814e-05	0.00100686	19	protein_coding	734	697	447	423	262	SH3 and PX domain-containing protein 2A [Source:UniProtKB/Swiss-Prot;Acc:O89032]
Gm43875	ENSMUSG00000107454	FEMALE UP	13.4177	-3.87303	1.13076	-3.42517	0.000614416	0.00869956	-3.7095	-0.963217	1.29059e-05	0.00101245	6	TEC	1	2	11	22	29	predicted gene, 43875 [Source:MGI Symbol;Acc:MGI:5690267]
Gm7058	ENSMUSG00000082205	FEMALE UP	7.51449	-6.12253	1.75688	-3.48489	0.000492334	0.00741267	-6.64917	-1.64448	1.29757e-05	0.00101629	X	processed_pseudogene	0	0	8	19	10	predicted gene 7058 [Source:MGI Symbol;Acc:MGI:3643915]
Gm42798	ENSMUSG00000106717	FEMALE UP	43.5986	-2.05686	0.514699	-3.99625	6.43547e-05	0.00170518	-1.99622	0.617988	1.30543e-05	0.00102081	5	TEC	12	19	43	62	78	predicted gene 42798 [Source:MGI Symbol;Acc:MGI:5662935]
Sumo2	ENSMUSG00000020738	MALE UP	4085	0.465801	0.102957	4.52421	6.06203e-06	0.000280775	0.514728	7.12901	1.31377e-05	0.00102242	11	protein_coding	4862	5169	4116	3400	3075	small ubiquitin-like modifier 2 [Source:MGI Symbol;Acc:MGI:2158813]
Ankar	ENSMUSG00000039342	FEMALE UP	19.8943	-2.98461	0.821745	-3.63204	0.000281184	0.00498633	-2.88716	-0.449994	1.31286e-05	0.00102242	1	protein_coding	2	6	18	31	40	Mus musculus ankyrin and armadillo repeat containing (Ankar), transcript variant 2, mRNA. [Source:RefSeq mRNA;Acc:NM_001347063]
Fancm	ENSMUSG00000055884	FEMALE UP	1144.28	-0.714004	0.123698	-5.77213	7.82736e-09	1.37114e-06	-0.664815	5.28559	1.32945e-05	0.00102969	12	protein_coding	809	886	1492	1242	1301	Fanconi anemia group M protein homolog [Source:UniProtKB/Swiss-Prot;Acc:Q8BGE5]
Mrgprx2	ENSMUSG00000074109	FEMALE UP	24.3726	-2.418	0.681415	-3.5485	0.000387432	0.00619143	-2.33882	-0.172499	1.32903e-05	0.00102969	7	protein_coding	4	10	27	37	42	Mas-related G-protein coupled receptor member X2 [Source:UniProtKB/Swiss-Prot;Acc:Q3UG50]
Ankef1	ENSMUSG00000074771	FEMALE UP	50.6794	-1.83315	0.460782	-3.97835	6.93955e-05	0.00180263	-1.77753	0.830753	1.35678e-05	0.00104919	2	protein_coding	18	23	51	81	77	Ankyrin repeat and EF-hand domain-containing protein 1 [Source:UniProtKB/Swiss-Prot;Acc:Q9D2J7]
Snap29	ENSMUSG00000022765	FEMALE UP	791.225	-0.767258	0.138209	-5.55144	2.83329e-08	4.09658e-06	-0.717785	4.75392	1.36317e-05	0.00105246	16	protein_coding	552	589	1092	859	875	Synaptosomal-associated protein 29 [Source:UniProtKB/Swiss-Prot;Acc:Q9ERB0]
Foxo3	ENSMUSG00000048756	MALE UP	398.413	0.834233	0.181251	4.60263	4.17184e-06	0.000209952	0.881388	3.77988	1.37495e-05	0.00105821	10	protein_coding	562	543	289	284	324	Forkhead box protein O3 [Source:UniProtKB/Swiss-Prot;Acc:Q9WVH4]
Snrnp25	ENSMUSG00000040767	MALE UP	687.79	0.662967	0.139807	4.74203	2.11591e-06	0.000122503	0.711658	4.56418	1.38632e-05	0.00106051	11	protein_coding	874	936	631	568	467	U11/U12 small nuclear ribonucleoprotein 25 kDa protein [Source:UniProtKB/Swiss-Prot;Acc:Q8VIK1]
Fgfbp1	ENSMUSG00000048373	FEMALE UP	20.248	-2.63858	0.75621	-3.48922	0.000484437	0.00734322	-2.55742	-0.424751	1.38881e-05	0.00106051	5	protein_coding	5	5	22	28	39	Fibroblast growth factor-binding protein 1 [Source:UniProtKB/Swiss-Prot;Acc:O70514]
Atrnl1	ENSMUSG00000054843	FEMALE UP	4146.04	-0.766066	0.140708	-5.44437	5.19886e-08	6.54553e-06	-0.714601	7.14175	1.38315e-05	0.00106051	19	protein_coding	2274	3775	5421	4746	4615	Attractin-like protein 1 [Source:UniProtKB/Swiss-Prot;Acc:Q6A051]
Gm11218	ENSMUSG00000081941	FEMALE UP	14.566	-3.58627	1.05033	-3.41441	0.000639207	0.00893941	-3.43693	-0.854291	1.38846e-05	0.00106051	4	processed_pseudogene	0	4	16	19	32	predicted gene 11218 [Source:MGI Symbol;Acc:MGI:3651636]
Edf1	ENSMUSG00000015092	MALE UP	2586.46	0.525813	0.113884	4.6171	3.89141e-06	0.000197292	0.573749	6.47058	1.39183e-05	0.00106116	2	protein_coding	3265	3211	2473	2269	1830	Endothelial differentiation-related factor 1 [Source:UniProtKB/Swiss-Prot;Acc:Q9JMG1]
Gm44134	ENSMUSG00000108066	FEMALE UP	7.38022	-6.0947	1.76021	-3.46248	0.000535212	0.00783802	-6.6176	-1.67369	1.39448e-05	0.00106153	6	transcribed_unprocessed_pseudogene	0	0	7	16	13	predicted gene, 44134 [Source:MGI Symbol;Acc:MGI:5690526]
Timm22	ENSMUSG00000020843	MALE UP	2153.41	0.507005	0.104627	4.84585	1.26069e-06	8.12519e-05	0.555954	6.20655	1.39941e-05	0.00106362	11	protein_coding	2552	2820	2070	1804	1625	Mitochondrial import inner membrane translocase subunit Tim22 [Source:UniProtKB/Swiss-Prot;Acc:Q9CQ85]
Stab2	ENSMUSG00000035459	FEMALE UP	275.009	-0.969355	0.196561	-4.93156	8.15741e-07	5.8203e-05	-0.91972	3.23462	1.40405e-05	0.00106548	10	protein_coding	171	187	369	308	339	Stabilin-2 Short form stabilin-2 [Source:UniProtKB/Swiss-Prot;Acc:Q8R4U0]
Ttll4	ENSMUSG00000033257	FEMALE UP	2987.01	-0.612268	0.10823	-5.65711	1.53941e-08	2.47455e-06	-0.562821	6.66918	1.41882e-05	0.0010727	1	protein_coding	2150	2507	3769	3153	3385	tubulin tyrosine ligase-like family, member 4 [Source:MGI Symbol;Acc:MGI:1914784]
Pcdh15	ENSMUSG00000052613	FEMALE UP	82.5344	-1.83666	0.404582	-4.53964	5.63502e-06	0.000266416	-1.78392	1.51389	1.424e-05	0.0010727	10	protein_coding	25	42	74	129	136	Protocadherin-15 [Source:UniProtKB/Swiss-Prot;Acc:Q99PJ1]
4933430N04Rik	ENSMUSG00000108848	FEMALE UP	23.7547	-3.0606	0.78608	-3.8935	9.88071e-05	0.00234181	-2.97627	-0.220407	1.4555e-05	0.00109432	8	processed_transcript	4	5	16	40	50	RIKEN cDNA 4933430N04 gene [Source:MGI Symbol;Acc:MGI:1918499]
Uqcrq	ENSMUSG00000044894	MALE UP	1725.63	0.547439	0.111923	4.89119	1.00227e-06	6.81286e-05	0.595435	5.88779	1.45957e-05	0.00109568	11	protein_coding	2136	2224	1554	1525	1263	ubiquinol-cytochrome c reductase, complex III subunit VII [Source:MGI Symbol;Acc:MGI:107807]
Gm12634	ENSMUSG00000082569	FEMALE UP	13.4945	-3.90317	1.14983	-3.39457	0.00068737	0.00944858	-3.7326	-0.946806	1.46511e-05	0.00109816	4	processed_pseudogene	0	3	11	29	23	predicted gene 12634 [Source:MGI Symbol;Acc:MGI:3650769]
Atp5j	ENSMUSG00000022890	MALE UP	5517.45	0.447108	0.0987052	4.52973	5.90583e-06	0.000274938	0.495394	7.56249	1.47214e-05	0.00110173	16	protein_coding	6601	6847	5385	4876	4122	ATP synthase-coupling factor 6, mitochondrial [Source:UniProtKB/Swiss-Prot;Acc:P97450]
Mrpl20	ENSMUSG00000029066	MALE UP	1336.84	0.580953	0.121689	4.77406	1.80547e-06	0.000108198	0.629511	5.51976	1.4921e-05	0.00111496	4	protein_coding	1710	1704	1284	1083	965	39S ribosomal protein L20, mitochondrial [Source:UniProtKB/Swiss-Prot;Acc:Q9CQL4]
Ywhag	ENSMUSG00000051391	FEMALE UP	8496.9	-0.567926	0.105169	-5.40011	6.65993e-08	8.01744e-06	-0.519574	8.17665	1.49899e-05	0.00111839	5	protein_coding	6855	6612	10965	8940	9193	tyrosine 3-monooxygenase/tryptophan 5-monooxygenase activation protein, gamma polypeptide [Source:MGI Symbol;Acc:MGI:108109]
Gm38351	ENSMUSG00000102359	FEMALE UP	21.7532	-2.58098	0.742033	-3.47825	0.000504701	0.00752837	-2.51558	-0.324399	1.52366e-05	0.00113348	1	TEC	8	3	23	42	31	predicted gene, 38351 [Source:MGI Symbol;Acc:MGI:5611579]
Gm37941	ENSMUSG00000103891	FEMALE UP	19.4641	-2.95049	0.82319	-3.58421	0.000338102	0.00565533	-2.85116	-0.478582	1.52445e-05	0.00113348	9	TEC	2	6	22	23	42	predicted gene, 37941 [Source:MGI Symbol;Acc:MGI:5611169]
Olfr392	ENSMUSG00000061984	FEMALE UP	9.18103	-6.40719	1.74	-3.68229	0.000231152	0.00436537	-6.92727	-1.43693	1.53645e-05	0.00113938	11	protein_coding	0	0	5	17	22
Hist1h1e	ENSMUSG00000051627	MALE UP	233.393	0.893969	0.209392	4.26936	1.96033e-05	0.000688557	0.941125	3.01537	1.54709e-05	0.00114553	13	protein_coding	316	346	170	199	148	Histone H1.4 [Source:UniProtKB/Swiss-Prot;Acc:P43274]
Ruvbl2	ENSMUSG00000003868	MALE UP	3706.9	0.457451	0.100238	4.56367	5.02678e-06	0.000242269	0.506429	6.98903	1.56067e-05	0.00115158	7	protein_coding	4345	4736	3688	3120	2823	RuvB-like protein 2 [Source:MGI Symbol;Acc:MGI:1342299]
Uqcrh	ENSMUSG00000063882	MALE UP	2051.62	0.566081	0.118556	4.7748	1.79882e-06	0.000108037	0.615075	6.13792	1.55924e-05	0.00115158	4	protein_coding	2363	2876	1901	1836	1405	ubiquinol-cytochrome c reductase hinge protein [Source:MGI Symbol;Acc:MGI:1913826]
Gm5065	ENSMUSG00000048398	FEMALE UP	9.63656	-6.47657	1.73585	-3.73106	0.000190676	0.00374381	-6.99587	-1.38315	1.57974e-05	0.00116264	7	protein_coding	0	0	5	16	25	Galectin-related protein B [Source:UniProtKB/Swiss-Prot;Acc:Q7TPX9]
Cwc15	ENSMUSG00000004096	MALE UP	2562.31	0.489246	0.105069	4.65641	3.21763e-06	0.000169746	0.53732	6.45671	1.58397e-05	0.001164	9	protein_coding	3176	3158	2413	2190	1972	Spliceosome-associated [Source:UniProtKB/Swiss-Prot;Acc:Q9JHS9]
Sept10	ENSMUSG00000019917	MALE UP	1119.99	0.740671	0.157138	4.71351	2.43484e-06	0.000136626	0.789514	5.26607	1.59488e-05	0.00116991	10	protein_coding	1457	1566	895	723	992	septin 10 [Source:MGI Symbol;Acc:MGI:1918110]
Gm6145	ENSMUSG00000110080	FEMALE UP	23.4765	-2.60817	0.723013	-3.60736	0.000309322	0.00531292	-2.52361	-0.226994	1.59681e-05	0.00116991	14	processed_transcript	3	9	25	32	46	predicted gene 6145 [Source:MGI Symbol;Acc:MGI:3779559]
Ptms	ENSMUSG00000030122	MALE UP	1775.92	0.583532	0.121246	4.81281	1.48826e-06	9.30659e-05	0.631753	5.92992	1.61735e-05	0.00118319	6	protein_coding	2145	2408	1591	1625	1205	Parathymosin [Source:UniProtKB/Swiss-Prot;Acc:Q9D0J8]
Ndufa2	ENSMUSG00000014294	MALE UP	1668.23	0.594008	0.123995	4.79059	1.66293e-06	0.000101435	0.642338	5.83969	1.62669e-05	0.00118809	18	protein_coding	2047	2243	1536	1501	1106	NADH dehydrogenase [ubiquinone] 1 alpha subcomplex subunit 2 [Source:UniProtKB/Swiss-Prot;Acc:Q9CQ75]
Gm12898	ENSMUSG00000085626	FEMALE UP	267.042	-1.14862	0.228605	-5.02447	5.04832e-07	3.97566e-05	-1.0982	3.19029	1.62892e-05	0.00118809	4	processed_transcript	155	161	385	257	373	predicted gene 12898 [Source:MGI Symbol;Acc:MGI:3650325]
Espn	ENSMUSG00000028943	MALE UP	363.332	0.963547	0.206059	4.67607	2.92429e-06	0.000159079	1.01358	3.6523	1.63391e-05	0.00118876	4	protein_coding	411	652	291	297	200	Espin [Source:UniProtKB/Swiss-Prot;Acc:Q9ET47]
Cltc	ENSMUSG00000047126	FEMALE UP	17690.8	-0.543383	0.0967577	-5.61591	1.95527e-08	3.05324e-06	-0.494153	9.23494	1.63973e-05	0.0011893	11	protein_coding	13519	14951	22462	18338	19413	Mus musculus clathrin, heavy polypeptide (Hc) (Cltc), transcript variant 1, mRNA. [Source:RefSeq mRNA;Acc:NM_001356393]
Scn3a	ENSMUSG00000057182	FEMALE UP	154.754	-1.36696	0.289565	-4.72073	2.35003e-06	0.000133337	-1.31937	2.40813	1.64033e-05	0.0011893	2	protein_coding	98	63	198	182	225	sodium channel, voltage-gated, type III, alpha [Source:MGI Symbol;Acc:MGI:98249]
U2af2	ENSMUSG00000030435	MALE UP	4237.61	0.58162	0.132589	4.38665	1.15109e-05	0.000468851	0.627774	7.1825	1.67498e-05	0.00120547	7	protein_coding	5870	4901	3378	3571	3521	U2 small nuclear ribonucleoprotein auxiliary factor (U2AF) 2 [Source:MGI Symbol;Acc:MGI:98886]
Pds5a	ENSMUSG00000029202	FEMALE UP	5277.49	-0.549017	0.0997179	-5.5057	3.67704e-08	4.94987e-06	-0.500105	7.49014	1.6911e-05	0.00121527	5	protein_coding	4119	4341	6777	5573	5652	PDS5 cohesin associated factor A [Source:HGNC Symbol;Acc:HGNC:29088]
Pimreg	ENSMUSG00000020808	MALE UP	2505.61	0.494663	0.107708	4.59263	4.37704e-06	0.000219059	0.542832	6.42438	1.70409e-05	0.00122281	11	protein_coding	3130	3074	2401	2106	1915	Protein PIMREG [Source:UniProtKB/Swiss-Prot;Acc:Q8BFY7]
Gabpb2	ENSMUSG00000038766	FEMALE UP	863.433	-0.747904	0.135162	-5.5334	3.14074e-08	4.44699e-06	-0.699769	4.87987	1.71177e-05	0.00122472	3	protein_coding	636	618	1068	991	1000	GA-binding protein subunit beta-2 [Source:UniProtKB/Swiss-Prot;Acc:P81069]
Gm14085	ENSMUSG00000079071	FEMALE UP	20.9524	-3.05504	0.819536	-3.72776	0.000193186	0.0037687	-2.96446	-0.382405	1.70949e-05	0.00122472	2	protein_coding	3	5	15	40	39
Ubb	ENSMUSG00000019505	MALE UP	30018.7	0.429317	0.0947702	4.53008	5.89606e-06	0.000274938	0.479081	10.0059	1.71831e-05	0.0012276	11	protein_coding	33071	39909	29906	24548	24160	ubiquitin B [Source:MGI Symbol;Acc:MGI:98888]
Hmgb1-ps7	ENSMUSG00000092281	MALE UP	2483.11	0.63196	0.142774	4.42631	9.58596e-06	0.000406133	0.680206	6.41203	1.72524e-05	0.00123075	7	processed_pseudogene	3370	3068	2567	1985	1562	high-mobility group high mobility group box 1, pseudogene 7 [Source:MGI Symbol;Acc:MGI:3648695]
Itga2	ENSMUSG00000015533	FEMALE UP	156.522	-1.13401	0.254188	-4.46132	8.14545e-06	0.000356478	-1.0859	2.4278	1.72782e-05	0.00123079	13	protein_coding	99	87	193	206	194	Integrin alpha-2 [Source:UniProtKB/Swiss-Prot;Acc:Q62469]
Ice1	ENSMUSG00000034525	FEMALE UP	3118.85	-0.613165	0.110216	-5.56331	2.6471e-08	3.86831e-06	-0.563455	6.7315	1.77568e-05	0.00126038	13	protein_coding	2202	2663	3951	3276	3538	Little elongation complex subunit 1 [Source:UniProtKB/Swiss-Prot;Acc:E9Q286]
Pou1f1	ENSMUSG00000004842	FEMALE UP	22.5329	-2.97767	0.78725	-3.78237	0.000155344	0.00326797	-2.89122	-0.292224	1.798e-05	0.00127335	16	protein_coding	4	5	19	29	52	POU domain, class 1, transcription factor 1 [Source:MGI Symbol;Acc:MGI:97588]
Mlf2	ENSMUSG00000030120	MALE UP	8946.72	0.424745	0.0932822	4.55334	5.28021e-06	0.000251819	0.47364	8.25951	1.80553e-05	0.00127649	6	protein_coding	10326	11335	8936	7697	6862	Myeloid leukemia factor 2 [Source:UniProtKB/Swiss-Prot;Acc:Q99KX1]
Gm38263	ENSMUSG00000102902	FEMALE UP	22.7246	-2.86115	0.784541	-3.64691	0.000265417	0.00479948	-2.76493	-0.266666	1.81583e-05	0.0012804	1	TEC	1	9	34	22	46	predicted gene, 38263 [Source:MGI Symbol;Acc:MGI:5611491]
Cox6c	ENSMUSG00000014313	MALE UP	3266.33	0.604449	0.133353	4.53269	5.82383e-06	0.00027345	0.654108	6.80904	1.83151e-05	0.00128773	15	protein_coding	3591	4886	3061	2952	2082	Cytochrome c oxidase subunit 6C [Source:UniProtKB/Swiss-Prot;Acc:Q9CPQ1]
Pdgfc	ENSMUSG00000028019	MALE UP	3754.86	0.544897	0.125791	4.33177	1.47914e-05	0.000560617	0.595708	7.00836	1.82984e-05	0.00128773	3	protein_coding	4211	5315	3845	2692	2939	platelet-derived growth factor, C polypeptide [Source:MGI Symbol;Acc:MGI:1859631]
Epg5	ENSMUSG00000039840	FEMALE UP	578.518	-0.865834	0.159056	-5.44359	5.22167e-08	6.54553e-06	-0.817191	4.30324	1.83976e-05	0.00129167	18	protein_coding	368	427	682	673	734	Ectopic P granules [Source:UniProtKB/Swiss-Prot;Acc:Q80TA9]
Dut	ENSMUSG00000027203	MALE UP	2910	0.509727	0.113321	4.49808	6.85695e-06	0.000309719	0.557791	6.64027	1.84826e-05	0.00129577	2	protein_coding	3658	3586	2843	2525	2070	deoxyuridine triphosphatase [Source:HGNC Symbol;Acc:HGNC:3078]
Hsd17b10	ENSMUSG00000025260	MALE UP	2373.45	0.525079	0.11504	4.56431	5.01142e-06	0.000241956	0.574991	6.34703	1.85479e-05	0.00129849	X	protein_coding	2715	3257	2400	1904	1734	hydroxysteroid 17-beta dehydrogenase 10 [Source:HGNC Symbol;Acc:HGNC:4800]
Csmd1	ENSMUSG00000060924	FEMALE UP	45.1324	-2.10309	0.519878	-4.04535	5.22449e-05	0.00147948	-2.04687	0.664858	1.86162e-05	0.0013014	8	protein_coding	15	16	38	75	77	CUB and sushi domain-containing protein 1 [Source:UniProtKB/Swiss-Prot;Acc:Q923L3]
Sycp2l	ENSMUSG00000038651	FEMALE UP	23.3637	-2.56749	0.717419	-3.57879	0.000345191	0.00572768	-2.49422	-0.237433	1.87339e-05	0.00130775	13	protein_coding	7	5	28	25	49	Synaptonemal complex protein 2-like [Source:UniProtKB/Swiss-Prot;Acc:A0A0M3U1B0]
Rps26	ENSMUSG00000025362	MALE UP	2770.23	0.502058	0.108239	4.6384	3.51111e-06	0.000181034	0.550187	6.56983	1.88916e-05	0.001315	10	protein_coding	3318	3576	2565	2531	1991	ribosomal protein S26 [Source:MGI Symbol;Acc:MGI:1351628]
Olfr43	ENSMUSG00000070377	FEMALE UP	17.7582	-2.81223	0.831652	-3.3815	0.000720909	0.00976228	-2.7196	-0.574456	1.88802e-05	0.001315	11	protein_coding	2	6	26	38	17
Pttg1	ENSMUSG00000020415	MALE UP	2320.19	0.615926	0.137635	4.47508	7.63829e-06	0.000335642	0.664802	6.31472	1.8974e-05	0.00131886	11	protein_coding	2941	3063	2379	1938	1429	Securin [Source:UniProtKB/Swiss-Prot;Acc:Q9CQJ7]
Als2	ENSMUSG00000026024	FEMALE UP	2047.18	-0.61895	0.105707	-5.85533	4.76076e-09	9.03453e-07	-0.569784	6.12461	1.91686e-05	0.00133049	1	protein_coding	1495	1684	2659	2286	2149	Alsin [Source:UniProtKB/Swiss-Prot;Acc:Q920R0]
Gm27483	ENSMUSG00000099143	MALE UP	1983.33	0.518973	0.106809	4.8589	1.18042e-06	7.68035e-05	0.568005	6.08853	1.95014e-05	0.00134975	7	misc_RNA	2264	2715	1830	1712	1497	predicted gene, 27483 [Source:MGI Symbol;Acc:MGI:5530865]
Txn1	ENSMUSG00000028367	MALE UP	3553.88	0.472995	0.107116	4.41571	1.00679e-05	0.000421324	0.52117	6.9282	1.99382e-05	0.00137608	4	protein_coding	4373	4362	3493	3092	2606	thioredoxin 1 [Source:MGI Symbol;Acc:MGI:98874]
Zc3hav1l	ENSMUSG00000047749	FEMALE UP	2709.64	-0.63151	0.116463	-5.42241	5.88001e-08	7.23797e-06	-0.583509	6.52825	2.00067e-05	0.00137885	6	protein_coding	2131	2033	3309	2929	3135	zinc finger CCCH-type, antiviral 1-like [Source:MGI Symbol;Acc:MGI:2443387]
Gm4759	ENSMUSG00000053541	FEMALE UP	31.5221	-1.98973	0.571889	-3.47922	0.000502875	0.00751343	-1.93517	0.178734	2.00363e-05	0.00137894	7	unprocessed_pseudogene	14	9	37	55	41
Ppp4c	ENSMUSG00000030697	MALE UP	7202.61	0.438638	0.100746	4.35391	1.33731e-05	0.000525068	0.487909	7.94662	2.02219e-05	0.00138976	7	protein_coding	8383	9141	7376	5844	5615	protein phosphatase 4, catalytic subunit [Source:MGI Symbol;Acc:MGI:1891763]
Atp5j2	ENSMUSG00000038690	MALE UP	2592.28	0.508797	0.109926	4.62855	3.6824e-06	0.000188797	0.557008	6.4742	2.03491e-05	0.00139653	5	protein_coding	3101	3367	2410	2364	1845	ATP synthase subunit f, mitochondrial [Source:UniProtKB/Swiss-Prot;Acc:P56135]
Uqcc2	ENSMUSG00000024208	MALE UP	1230.51	0.60026	0.125685	4.7759	1.78909e-06	0.000107926	0.647915	5.40091	2.04408e-05	0.00140085	17	protein_coding	1587	1576	1090	1090	862	ubiquinol-cytochrome c reductase complex assembly factor 2 [Source:MGI Symbol;Acc:MGI:1914517]
Ssr2	ENSMUSG00000041355	MALE UP	4682.11	0.440331	0.0960218	4.58573	4.52394e-06	0.000224366	0.488995	7.32618	2.09625e-05	0.00143058	3	protein_coding	5303	6112	4405	4232	3577	signal sequence receptor, beta [Source:MGI Symbol;Acc:MGI:1913506]
Utrn	ENSMUSG00000019820	FEMALE UP	2579.93	-0.604074	0.107006	-5.64525	1.64945e-08	2.63593e-06	-0.556161	6.45836	2.12093e-05	0.0014454	10	protein_coding	1993	2032	3187	3127	2595	utrophin [Source:MGI Symbol;Acc:MGI:104631]
Myl12b	ENSMUSG00000034868	MALE UP	5107.76	0.445406	0.102967	4.32571	1.52041e-05	0.000568377	0.494254	7.45102	2.15502e-05	0.00146659	17	protein_coding	6062	6385	5207	4301	3830	Myosin regulatory light chain 12B [Source:UniProtKB/Swiss-Prot;Acc:Q3THE2]
Supt4a	ENSMUSG00000020485	MALE UP	1357.22	0.57487	0.121829	4.71867	2.37386e-06	0.000134308	0.624686	5.5421	2.19935e-05	0.00149467	11	protein_coding	1582	1893	1331	1076	985	suppressor of Ty 4A [Source:MGI Symbol;Acc:MGI:107416]
Tuba1b	ENSMUSG00000023004	MALE UP	23542.7	0.434182	0.100854	4.30505	1.66949e-05	0.00060992	0.483554	9.65493	2.21789e-05	0.00150517	15	protein_coding	27345	29841	24475	18942	18274	tubulin, alpha 1B [Source:MGI Symbol;Acc:MGI:107804]
4930433N12Rik	ENSMUSG00000042360	FEMALE UP	20.8614	-2.52922	0.738725	-3.42376	0.000617615	0.00873128	-2.45264	-0.3856	2.22207e-05	0.00150592	9	processed_transcript	6	5	24	26	41	RIKEN cDNA 4930433N12 gene [Source:MGI Symbol;Acc:MGI:2149746]
Dhrs9	ENSMUSG00000027068	FEMALE UP	23.025	-2.68666	0.739647	-3.63235	0.000280851	0.00498364	-2.61166	-0.258211	2.23146e-05	0.00150971	2	protein_coding	6	5	19	37	45	Dehydrogenase/reductase SDR family member 9 [Source:UniProtKB/Swiss-Prot;Acc:Q58NB6]
Ldlrad3	ENSMUSG00000048058	FEMALE UP	1524.92	-0.782617	0.146361	-5.34717	8.93408e-08	1.00733e-05	-0.734775	5.69804	2.23385e-05	0.00150971	2	protein_coding	1175	994	1977	1588	1872	low density lipoprotein receptor class A domain containing 3 [Source:MGI Symbol;Acc:MGI:2138856]
Marcksl1	ENSMUSG00000047945	MALE UP	40482.4	0.418245	0.0955615	4.37671	1.20485e-05	0.000484965	0.466884	10.4367	2.2428e-05	0.00151366	4	protein_coding	48223	49373	41134	33801	31609	MARCKS-related protein [Source:UniProtKB/Swiss-Prot;Acc:P28667]
Sdhb	ENSMUSG00000009863	MALE UP	4911.06	0.438204	0.100614	4.35532	1.32873e-05	0.000523957	0.486931	7.39427	2.2638e-05	0.00152572	4	protein_coding	5860	6071	4942	4101	3797	Mus musculus succinate dehydrogenase complex, subunit B, iron sulfur (Ip) (Sdhb), transcript variant 2, mRNA. [Source:RefSeq mRNA;Acc:NM_001355515]
Dip2b	ENSMUSG00000023026	FEMALE UP	2063.67	-0.69927	0.130534	-5.35698	8.46252e-08	9.8827e-06	-0.65204	6.1351	2.27213e-05	0.00152711	15	protein_coding	1647	1413	2515	2312	2409	Disco-interacting B [Source:UniProtKB/Swiss-Prot;Acc:Q3UH60]
Rp1	ENSMUSG00000025900	FEMALE UP	31.7415	-1.86973	0.55138	-3.39101	0.000696356	0.00954329	-1.81134	0.187676	2.2802e-05	0.00152833	1	protein_coding	13	12	38	48	46	Oxygen-regulated protein 1 [Source:UniProtKB/Swiss-Prot;Acc:P56716]
Nmral1	ENSMUSG00000063445	MALE UP	2276.64	0.515267	0.113583	4.53647	5.72042e-06	0.000269521	0.562733	6.2864	2.29076e-05	0.0015312	16	protein_coding	2932	2739	2083	1972	1733	NmrA-like family domain-containing protein 1 [Source:UniProtKB/Swiss-Prot;Acc:Q8K2T1]
Gm16240	ENSMUSG00000089711	FEMALE UP	62.5596	-1.70221	0.426455	-3.99153	6.56479e-05	0.00172496	-1.64365	1.12859	2.30723e-05	0.0015401	10	antisense	20	35	102	58	97	predicted gene 16240 [Source:MGI Symbol;Acc:MGI:3801994]
Psmb6	ENSMUSG00000018286	MALE UP	6665.64	0.425173	0.0971451	4.37668	1.205e-05	0.000484965	0.47368	7.8348	2.33199e-05	0.0015545	11	protein_coding	7929	8186	6655	5727	5119	Proteasome subunit beta type-6 [Source:UniProtKB/Swiss-Prot;Acc:Q60692]
Gstm2	ENSMUSG00000040562	MALE UP	1895.67	0.582644	0.125969	4.62529	3.74079e-06	0.000191432	0.632745	6.02414	2.34638e-05	0.00156108	3	protein_coding	2104	2775	1847	1585	1299	Glutathione S-transferase Mu 2 [Source:UniProtKB/Swiss-Prot;Acc:P15626]
Klra17	ENSMUSG00000014543	FEMALE UP	18.8625	-2.8585	0.829331	-3.44675	0.000567373	0.00820349	-2.78066	-0.5194	2.39914e-05	0.00158821	6	protein_coding	6	2	17	34	33
Rps24	ENSMUSG00000025290	MALE UP	4082.22	0.467135	0.106225	4.39758	1.09467e-05	0.000447815	0.515659	7.12831	2.4086e-05	0.00158821	14	protein_coding	4844	5187	4033	3632	2921	ribosomal protein S24 [Source:MGI Symbol;Acc:MGI:98147]
Fndc3b	ENSMUSG00000039286	FEMALE UP	2522.66	-0.591265	0.105619	-5.59808	2.16736e-08	3.27223e-06	-0.543213	6.42576	2.40409e-05	0.00158821	3	protein_coding	1986	1971	3089	2861	2720	Mus musculus fibronectin type III domain containing 3B (Fndc3b), transcript variant 2, mRNA. [Source:RefSeq mRNA;Acc:NM_001356953]
Rpl37	ENSMUSG00000041841	MALE UP	2460.63	0.555042	0.122527	4.52997	5.89934e-06	0.000274938	0.602945	6.39966	2.3995e-05	0.00158821	15	protein_coding	2979	3263	2222	2319	1648	60S ribosomal protein L37 [Source:UniProtKB/Swiss-Prot;Acc:Q9D823]
2410015M20Rik	ENSMUSG00000049760	MALE UP	956.388	0.650509	0.13837	4.70124	2.58592e-06	0.000143048	0.698482	5.03902	2.40668e-05	0.00158821	17	protein_coding	1191	1317	824	873	628	MICOS complex subunit MIC13 [Source:UniProtKB/Swiss-Prot;Acc:Q8R404]
Gm44822	ENSMUSG00000109154	FEMALE UP	32.5303	-2.14805	0.588248	-3.6516	0.000260609	0.00473514	-2.07897	0.216386	2.41263e-05	0.00158872	7	TEC	7	15	37	41	60	predicted gene 44822 [Source:MGI Symbol;Acc:MGI:5753398]
Ptpn13	ENSMUSG00000034573	FEMALE UP	4683.77	-0.569267	0.104644	-5.44002	5.3274e-08	6.64757e-06	-0.519682	7.31823	2.41605e-05	0.00158883	5	protein_coding	3387	4074	5815	4930	5266	protein tyrosine phosphatase, non-receptor type 13 [Source:HGNC Symbol;Acc:HGNC:9646]
Gm18747	ENSMUSG00000105028	FEMALE UP	7.00951	-6.01932	1.77951	-3.38258	0.000718093	0.00973785	-6.54114	-1.73691	2.4198e-05	0.00158916	16	processed_pseudogene	0	0	6	14	14	predicted gene, 18747 [Source:MGI Symbol;Acc:MGI:5010932]
Cuedc2	ENSMUSG00000036748	MALE UP	2155.25	0.50468	0.109252	4.61941	3.84828e-06	0.000195468	0.553996	6.20773	2.43102e-05	0.00159438	19	protein_coding	2528	2847	2138	1775	1602	CUE domain-containing protein 2 [Source:UniProtKB/Swiss-Prot;Acc:Q9CXX9]
Ccdc141	ENSMUSG00000044033	FEMALE UP	291.738	-1.00114	0.20466	-4.89173	9.99559e-07	6.81171e-05	-0.953251	3.31843	2.46969e-05	0.0016154	2	protein_coding	206	165	383	344	356	coiled-coil domain containing 141 [Source:MGI Symbol;Acc:MGI:1919735]
Gm15581	ENSMUSG00000085264	FEMALE UP	17.6745	-3.00452	0.86745	-3.46363	0.000532949	0.00781324	-2.90074	-0.606977	2.47415e-05	0.00161615	6	antisense	2	5	18	22	39	predicted gene 15581 [Source:MGI Symbol;Acc:MGI:3783029]
Evl	ENSMUSG00000021262	MALE UP	4286.08	0.449497	0.101645	4.42221	9.76977e-06	0.000412641	0.498552	7.1985	2.49321e-05	0.00162315	12	protein_coding	4925	5554	4287	3719	3169	Ena/VASP-like protein [Source:UniProtKB/Swiss-Prot;Acc:P70429]
Amot	ENSMUSG00000041688	FEMALE UP	1759.1	-0.676331	0.11992	-5.63987	1.70174e-08	2.68807e-06	-0.627583	5.90595	2.49485e-05	0.00162315	X	protein_coding	1218	1441	2051	1996	2084	Angiomotin [Source:UniProtKB/Swiss-Prot;Acc:Q8VHG2]
Gtf3c4	ENSMUSG00000035666	FEMALE UP	3576.38	-0.579818	0.109411	-5.29946	1.16148e-07	1.23501e-05	-0.531113	6.92864	2.50597e-05	0.00162821	2	protein_coding	2818	2824	4608	3725	3939	ral transcription factor 3C polypeptide 4 [Source:UniProtKB/Swiss-Prot;Acc:Q8BMQ2]
Nrip3	ENSMUSG00000034825	FEMALE UP	37.4585	-1.94255	0.538716	-3.60588	0.000311098	0.00533671	-1.88915	0.408663	2.51714e-05	0.0016333	7	protein_coding	18	10	42	52	62	Nuclear receptor-interacting protein 3 [Source:UniProtKB/Swiss-Prot;Acc:Q9JJR9]
Akr1b3	ENSMUSG00000001642	MALE UP	2770.55	0.474551	0.106619	4.45089	8.55152e-06	0.000369174	0.522991	6.56904	2.52619e-05	0.00163683	6	protein_coding	3413	3400	2688	2262	2195	Aldose reductase [Source:UniProtKB/Swiss-Prot;Acc:P45376]
Ykt6	ENSMUSG00000002741	FEMALE UP	2521.96	-0.619422	0.115881	-5.34532	9.02565e-08	1.00733e-05	-0.570628	6.42465	2.5293e-05	0.00163683	11	protein_coding	1968	1934	3432	2694	2627	YKT6 v-SNARE homolog (S. cerevisiae) [Source:MGI Symbol;Acc:MGI:1927550]
Cox8a	ENSMUSG00000035885	MALE UP	3137.95	0.536643	0.120732	4.4449	8.79334e-06	0.000378418	0.58465	6.74994	2.53416e-05	0.00163781	19	protein_coding	3792	4115	2921	2941	2088	Cytochrome c oxidase subunit 8A, mitochondrial [Source:UniProtKB/Swiss-Prot;Acc:Q64445]
Psmb4	ENSMUSG00000005779	MALE UP	3136.2	0.447116	0.0973712	4.59187	4.39288e-06	0.000219059	0.495615	6.74795	2.54206e-05	0.00164074	3	protein_coding	3706	3943	2983	2695	2480	Proteasome subunit beta type-4 [Source:UniProtKB/Swiss-Prot;Acc:P99026]
Sdhd	ENSMUSG00000000171	MALE UP	4936.81	0.428882	0.0974941	4.39905	1.08726e-05	0.000446789	0.477965	7.40198	2.57608e-05	0.0016605	9	protein_coding	5688	6285	4959	4166	3821	succinate dehydrogenase complex, subunit D, integral membrane protein [Source:MGI Symbol;Acc:MGI:1914175]
Kdr	ENSMUSG00000062960	FEMALE UP	6134.05	-0.555135	0.100805	-5.50703	3.64936e-08	4.93694e-06	-0.505326	7.70752	2.57973e-05	0.00166066	5	protein_coding	4377	5471	7980	6775	6234	kinase insert domain receptor [Source:HGNC Symbol;Acc:HGNC:6307]
Edem3	ENSMUSG00000043019	FEMALE UP	2762.64	-0.603813	0.109859	-5.49624	3.87972e-08	5.14355e-06	-0.554271	6.55662	2.59498e-05	0.00166608	1	protein_coding	1995	2330	3518	2892	3110	ER degradation-enhancing alpha-mannosidase-like protein 3 [Source:UniProtKB/Swiss-Prot;Acc:Q2HXL6]
Usmg5	ENSMUSG00000071528	MALE UP	1396.7	0.627974	0.134786	4.65906	3.17659e-06	0.000167905	0.677138	5.58432	2.61945e-05	0.00167873	19	protein_coding	1653	1990	1320	1229	885	upregulated during skeletal muscle growth 5 [Source:MGI Symbol;Acc:MGI:1891435]
Gm12735	ENSMUSG00000086049	FEMALE UP	81.1891	-1.47945	0.362794	-4.07794	4.54369e-05	0.00133082	-1.43018	1.49422	2.62237e-05	0.00167873	11	antisense	41	39	85	129	108	predicted gene 12735 [Source:MGI Symbol;Acc:MGI:3650816]
Eif3h	ENSMUSG00000022312	MALE UP	4108.67	0.457628	0.105561	4.33522	1.45613e-05	0.000554202	0.507428	7.13749	2.65429e-05	0.00169443	15	protein_coding	4631	5455	4163	3281	3228	Eukaryotic translation initiation factor 3 subunit H [Source:UniProtKB/Swiss-Prot;Acc:Q91WK2]
Rpl7	ENSMUSG00000043716	MALE UP	10215.9	0.444885	0.101938	4.36427	1.27548e-05	0.000507385	0.494568	8.4512	2.67387e-05	0.00169443	1	protein_coding	11368	13605	10471	8612	7609	ribosomal protein L7 [Source:MGI Symbol;Acc:MGI:98073]
Naca	ENSMUSG00000061315	MALE UP	9757.4	0.444379	0.104053	4.27068	1.94878e-05	0.000685382	0.492621	8.38437	2.67353e-05	0.00169443	10	protein_coding	11968	11756	9885	8342	7262	Nascent polypeptide-associated complex subunit alpha, muscle-specific form [Source:UniProtKB/Swiss-Prot;Acc:P70670]
Pi15	ENSMUSG00000067780	FEMALE UP	65.7423	-1.62039	0.405539	-3.99565	6.45181e-05	0.00170676	-1.56744	1.19405	2.66001e-05	0.00169443	1	protein_coding	28	32	68	90	106	peptidase inhibitor 15 [Source:MGI Symbol;Acc:MGI:1934659]
4930431P03Rik	ENSMUSG00000075042	FEMALE UP	15.7925	-3.37265	0.990483	-3.40506	0.000661505	0.00917612	-3.24072	-0.750298	2.66693e-05	0.00169443	14	processed_transcript	0	5	15	24	33	RIKEN cDNA 4930431P03 gene [Source:MGI Symbol;Acc:MGI:1921145]
Gcnt4	ENSMUSG00000091387	FEMALE UP	31.5018	-2.06381	0.585344	-3.52581	0.000422187	0.00660774	-2.0041	0.171984	2.65668e-05	0.00169443	13	protein_coding	13	9	43	33	57	Beta-1,3-galactosyl-O-glycosyl-glycoprotein beta-1,6-N-acetylglucosaminyltransferase 4 [Source:UniProtKB/Swiss-Prot;Acc:E9Q649]
Hk2	ENSMUSG00000000628	FEMALE UP	821.548	-0.861197	0.162962	-5.28464	1.2595e-07	1.31368e-05	-0.813151	4.80688	2.69243e-05	0.00170398	6	protein_coding	591	534	1012	868	1083	Hexokinase-2 [Source:UniProtKB/Swiss-Prot;Acc:O08528]
Trp53	ENSMUSG00000059552	MALE UP	5919.16	0.437124	0.101867	4.29114	1.77755e-05	0.000641055	0.485743	7.66351	2.74331e-05	0.00172945	11	protein_coding	7091	7280	6006	5017	4471	transformation related protein 53 [Source:MGI Symbol;Acc:MGI:98834]
Gm28359	ENSMUSG00000100527	FEMALE UP	7.04359	-6.03089	1.77873	-3.39056	0.000697509	0.0095543	-6.56146	-1.70927	2.74068e-05	0.00172945	1	unprocessed_pseudogene	0	0	9	19	7	predicted gene 28359 [Source:MGI Symbol;Acc:MGI:5579065]
Eif3m	ENSMUSG00000027170	MALE UP	6043.53	0.469077	0.110569	4.24241	2.21136e-05	0.00075443	0.519326	7.6942	2.77117e-05	0.00174252	2	protein_coding	6663	8254	6262	4816	4585	Eukaryotic translation initiation factor 3 subunit M [Source:UniProtKB/Swiss-Prot;Acc:Q99JX4]
Pde1c	ENSMUSG00000004347	FEMALE UP	125.966	-1.45487	0.319086	-4.55949	5.12772e-06	0.000245834	-1.40508	2.1174	2.79447e-05	0.00175149	6	protein_coding	51	76	124	198	175	phosphodiesterase 1C [Source:MGI Symbol;Acc:MGI:108413]
Sptssa	ENSMUSG00000044408	MALE UP	3264.59	0.537655	0.124036	4.33465	1.4599e-05	0.000554864	0.588536	6.80697	2.79621e-05	0.00175149	12	protein_coding	3528	4747	3323	2499	2445	Serine palmitoyltransferase small subunit A [Source:UniProtKB/Swiss-Prot;Acc:Q8R207]
6720464F23Rik	ENSMUSG00000103432	FEMALE UP	31.8489	-2.17675	0.596298	-3.65043	0.000261798	0.00475043	-2.11042	0.184099	2.82943e-05	0.00177002	1	TEC	9	12	36	36	63	RIKEN cDNA 6720464F23 gene [Source:MGI Symbol;Acc:MGI:2444677]
Sap130	ENSMUSG00000024260	MALE UP	1271.77	0.832991	0.17895	4.65488	3.24163e-06	0.000170682	0.880758	5.45075	2.84088e-05	0.00177491	18	protein_coding	1641	1902	779	906	1158	Mus musculus Sin3A associated protein (Sap130), transcript variant 2, mRNA. [Source:RefSeq mRNA;Acc:NM_001357554]
Man2a2	ENSMUSG00000038886	FEMALE UP	3293.74	-0.559022	0.0974292	-5.73772	9.59571e-09	1.63889e-06	-0.510157	6.8109	2.84977e-05	0.00177819	7	protein_coding	2447	2820	4097	3805	3362	Alpha-mannosidase 2x [Source:UniProtKB/Swiss-Prot;Acc:Q8BRK9]
Plxnd1	ENSMUSG00000030123	FEMALE UP	5566.88	-0.524115	0.0923809	-5.67341	1.3998e-08	2.26345e-06	-0.475807	7.56789	2.86122e-05	0.00177851	6	protein_coding	4342	4694	6753	6465	5664	plexin D1 [Source:MGI Symbol;Acc:MGI:2154244]
Snx22	ENSMUSG00000039452	MALE UP	5395.42	0.438188	0.0984158	4.45241	8.49113e-06	0.000367729	0.487046	7.53076	2.85825e-05	0.00177851	9	protein_coding	6015	7139	5126	4910	4058	sorting nexin 22 [Source:MGI Symbol;Acc:MGI:2685966]
Mug1	ENSMUSG00000059908	FEMALE UP	28.655	-2.26209	0.63064	-3.58697	0.000334538	0.00560934	-2.195	0.0455749	2.86058e-05	0.00177851	6	protein_coding	7	11	26	53	44	Murinoglobulin-1 [Source:UniProtKB/Swiss-Prot;Acc:P28665]
Rpl21	ENSMUSG00000041453	MALE UP	3111.98	0.505277	0.115186	4.38662	1.15124e-05	0.000468851	0.553803	6.73738	2.90405e-05	0.00180055	5	protein_coding	3739	4014	3070	2778	2128
Ttc37	ENSMUSG00000033991	FEMALE UP	1423.07	-0.656962	0.116406	-5.6437	1.66429e-08	2.64419e-06	-0.607775	5.60019	2.94307e-05	0.00182243	13	protein_coding	1022	1147	1822	1545	1593	tetratricopeptide repeat domain 37 [Source:MGI Symbol;Acc:MGI:2679923]
Psma7	ENSMUSG00000027566	MALE UP	7459.65	0.407341	0.0925888	4.39947	1.08515e-05	0.000446597	0.456272	7.99717	2.97066e-05	0.00183565	2	protein_coding	8543	9404	7445	6401	5844	proteasome (prosome, macropain) subunit, alpha type 7 [Source:MGI Symbol;Acc:MGI:1347070]
Lmtk2	ENSMUSG00000038970	FEMALE UP	1204.63	-0.732456	0.134016	-5.46544	4.61752e-08	5.92409e-06	-0.685159	5.3596	2.97194e-05	0.00183565	5	protein_coding	921	839	1420	1429	1400	Serine/threonine-protein kinase LMTK2 [Source:UniProtKB/Swiss-Prot;Acc:Q3TYD6]
Rfc4	ENSMUSG00000022881	MALE UP	2055.83	0.524831	0.116674	4.49826	6.8511e-06	0.000309719	0.574486	6.13978	2.98373e-05	0.0018406	16	protein_coding	2411	2755	2090	1652	1490	replication factor C (activator 1) 4 [Source:MGI Symbol;Acc:MGI:2146571]
Atr	ENSMUSG00000032409	FEMALE UP	1488.59	-0.663749	0.116284	-5.708	1.14313e-08	1.92829e-06	-0.614816	5.66547	3.06807e-05	0.00188785	9	protein_coding	1028	1237	1796	1703	1687	ATR serine/threonine kinase [Source:HGNC Symbol;Acc:HGNC:882]
Stub1	ENSMUSG00000039615	MALE UP	5753.28	0.424174	0.0969353	4.37585	1.20959e-05	0.000486095	0.472679	7.62273	3.07792e-05	0.00188914	17	protein_coding	6736	7180	5675	5098	4339	STIP1 homology and U-Box containing protein 1 [Source:MGI Symbol;Acc:MGI:1891731]
Atp5c1	ENSMUSG00000025781	MALE UP	7666.44	0.429892	0.100184	4.29103	1.77848e-05	0.000641055	0.479266	8.03686	3.0869e-05	0.00189016	2	protein_coding	8672	9946	7859	6510	5756	ATP synthase subunit gamma, mitochondrial [Source:UniProtKB/Swiss-Prot;Acc:Q91VR2]
Gm10717	ENSMUSG00000095891	MALE UP	566.821	0.867902	0.185749	4.67244	2.97641e-06	0.000160744	0.913431	4.28804	3.09119e-05	0.00189016	9	protein_coding	792	799	355	524	383
Rpl38	ENSMUSG00000057322	MALE UP	1302.21	0.669548	0.144177	4.64394	3.41834e-06	0.00017793	0.716654	5.48374	3.11216e-05	0.0019006	11	protein_coding	1665	1768	1062	1248	832	ribosomal protein L38 [Source:MGI Symbol;Acc:MGI:1914921]
Man2a1	ENSMUSG00000024085	FEMALE UP	1161.64	-0.797226	0.147315	-5.41173	6.24195e-08	7.54751e-06	-0.749454	5.30723	3.12797e-05	0.00190786	17	protein_coding	792	858	1259	1380	1491	Alpha-mannosidase 2 [Source:UniProtKB/Swiss-Prot;Acc:P27046]
Agps	ENSMUSG00000042410	FEMALE UP	7014.65	-0.537874	0.100218	-5.36703	8.00449e-08	9.38792e-06	-0.488592	7.90068	3.13424e-05	0.00190931	2	protein_coding	5359	5961	8895	7255	7696	alkylglycerone phosphate synthase [Source:HGNC Symbol;Acc:HGNC:327]
Cbl	ENSMUSG00000034342	FEMALE UP	1761.95	-0.635888	0.110774	-5.74043	9.44356e-09	1.62305e-06	-0.5866	5.90867	3.17256e-05	0.00193024	9	protein_coding	1214	1506	2212	2035	1873	E3 ubiquitin-protein ligase CBL [Source:UniProtKB/Swiss-Prot;Acc:P22682]
Zfp771	ENSMUSG00000054716	MALE UP	1303.92	0.534631	0.113101	4.72701	2.27846e-06	0.000130442	0.583065	5.48388	3.19561e-05	0.00193942	7	protein_coding	1584	1698	1187	1099	1006	zinc finger protein 771 [Source:MGI Symbol;Acc:MGI:2442050]
Atp5d	ENSMUSG00000003072	MALE UP	4692.72	0.425515	0.0971295	4.38091	1.18186e-05	0.000479892	0.473836	7.32889	3.21477e-05	0.0019438	10	protein_coding	5536	5816	4556	4179	3577	ATP synthase subunit delta, mitochondrial [Source:UniProtKB/Swiss-Prot;Acc:Q9D3D9]
Fam8a1	ENSMUSG00000069237	FEMALE UP	1240.01	-0.679363	0.122208	-5.55905	2.71243e-08	3.94269e-06	-0.630293	5.40155	3.21264e-05	0.0019438	13	protein_coding	894	974	1585	1336	1418	family with sequence similarity 8 member A1 [Source:HGNC Symbol;Acc:HGNC:16372]
Eid1	ENSMUSG00000091337	MALE UP	7711.83	0.412095	0.0960941	4.28845	1.79923e-05	0.000645245	0.460734	8.0449	3.22459e-05	0.00194733	2	protein_coding	9104	9453	7517	6349	6413	EP300-interacting inhibitor of differentiation 1 [Source:UniProtKB/Swiss-Prot;Acc:Q9DCR4]
2010107E04Rik	ENSMUSG00000021290	MALE UP	1033.21	0.627283	0.137145	4.57387	4.78797e-06	0.000234482	0.675961	5.1497	3.24378e-05	0.00195649	12	protein_coding	1291	1396	980	896	664	6.8 kDa mitochondrial proteolipid [Source:UniProtKB/Swiss-Prot;Acc:P56379]
Smok2b	ENSMUSG00000073457	FEMALE UP	22.165	-3.57263	0.911565	-3.91923	8.8834e-05	0.00216747	-3.4678	-0.324796	3.27791e-05	0.00197221	17	protein_coding	3	3	19	17	64	Sperm motility kinase 2B [Source:UniProtKB/Swiss-Prot;Acc:Q9QYZ3]
Gm7173	ENSMUSG00000073077	FEMALE UP	57.9374	-1.60065	0.423472	-3.77983	0.000156937	0.00329263	-1.54431	1.02228	3.29294e-05	0.00197881	X	protein_coding	19	35	66	90	78
Gm43889	ENSMUSG00000108146	FEMALE UP	21.4361	-2.44772	0.723948	-3.38108	0.000722018	0.00977239	-2.37346	-0.338831	3.29842e-05	0.00197966	6	TEC	5	7	22	44	28	predicted gene, 43889 [Source:MGI Symbol;Acc:MGI:5690281]
Rps18	ENSMUSG00000008668	MALE UP	2426.02	0.512586	0.113245	4.52635	6.00117e-06	0.000278428	0.561138	6.379	3.31203e-05	0.00198295	17	protein_coding	2799	3274	2233	2236	1717	ribosomal protein S18 [Source:MGI Symbol;Acc:MGI:98146]
Psme1	ENSMUSG00000022216	MALE UP	2503.79	0.479277	0.10657	4.49731	6.88183e-06	0.00031033	0.52851	6.42384	3.36349e-05	0.00200851	14	protein_coding	2861	3332	2459	2155	1847	proteasome (prosome, macropain) activator subunit 1 (PA28 alpha) [Source:MGI Symbol;Acc:MGI:1096367]
Nsfl1c	ENSMUSG00000027455	MALE UP	4711.15	0.431233	0.100944	4.27199	1.93739e-05	0.000683123	0.480371	7.33445	3.37384e-05	0.00200851	2	protein_coding	5457	5976	4801	3943	3609	NSFL1 cofactor p47 [Source:UniProtKB/Swiss-Prot;Acc:Q9CZ44]
Cope	ENSMUSG00000055681	MALE UP	3763.84	0.453337	0.102414	4.42652	9.57671e-06	0.000406133	0.502373	7.01154	3.37531e-05	0.00200851	8	protein_coding	4211	5017	3624	3375	2791	Coatomer subunit epsilon [Source:UniProtKB/Swiss-Prot;Acc:O89079]
Fxyd6	ENSMUSG00000066705	MALE UP	3111.14	0.46455	0.105089	4.42056	9.84452e-06	0.000414517	0.513818	6.73674	3.39432e-05	0.00201737	9	protein_coding	3550	4103	3103	2671	2297	FXYD domain-containing ion transport regulator 6 [Source:UniProtKB/Swiss-Prot;Acc:Q9D164]
Ralbp1	ENSMUSG00000024096	MALE UP	1496.88	0.564866	0.123529	4.57274	4.81395e-06	0.000234912	0.614101	5.68303	3.42856e-05	0.00203277	17	protein_coding	1799	2014	1481	1257	1022	ralA binding protein 1 [Source:MGI Symbol;Acc:MGI:108466]
Cops9	ENSMUSG00000073616	MALE UP	653.479	0.626985	0.139135	4.50629	6.59701e-06	0.000301971	0.675919	4.49046	3.42769e-05	0.00203277	1	protein_coding	799	902	601	541	460	COP9 signalosome complex subunit 9 [Source:UniProtKB/Swiss-Prot;Acc:Q3U898]
Dbi	ENSMUSG00000026385	MALE UP	2556.57	0.547848	0.126265	4.33885	1.43227e-05	0.000552042	0.5965	6.45428	3.4522e-05	0.00204429	1	protein_coding	3120	3346	2556	2254	1659	diazepam binding inhibitor [Source:MGI Symbol;Acc:MGI:94865]
Osbpl8	ENSMUSG00000020189	FEMALE UP	945.966	-0.768054	0.143815	-5.34057	9.26557e-08	1.0251e-05	-0.719233	5.01129	3.46311e-05	0.00204827	10	protein_coding	639	726	1122	1033	1198	Oxysterol-binding protein-related protein 8 [Source:UniProtKB/Swiss-Prot;Acc:B9EJ86]
1110008F13Rik	ENSMUSG00000027637	MALE UP	3412.08	0.446926	0.103239	4.32906	1.49746e-05	0.000564369	0.495718	6.86927	3.47297e-05	0.00205162	2	protein_coding	4066	4252	3423	2854	2619	RIKEN cDNA 1110008F13 gene [Source:MGI Symbol;Acc:MGI:1914638]
Nalcn	ENSMUSG00000000197	FEMALE UP	68.4316	-1.34962	0.366365	-3.68381	0.000229772	0.00434231	-1.29591	1.25649	3.49364e-05	0.00205636	14	protein_coding	31	42	87	92	89	sodium leak channel, non-selective [Source:HGNC Symbol;Acc:HGNC:19082]
Cyb5a	ENSMUSG00000024646	MALE UP	2258.75	0.527238	0.117797	4.47582	7.61179e-06	0.000335496	0.576641	6.27612	3.49134e-05	0.00205636	18	protein_coding	2547	3145	2188	1988	1566	Cytochrome b5 [Source:UniProtKB/Swiss-Prot;Acc:P56395]
Cldn3	ENSMUSG00000070473	MALE UP	255.782	1.10931	0.253368	4.37824	1.1964e-05	0.000483554	1.16163	3.1509	3.48762e-05	0.00205636	5	protein_coding	297	485	244	166	118	Claudin-3 [Source:UniProtKB/Swiss-Prot;Acc:Q9Z0G9]
Nudc	ENSMUSG00000028851	MALE UP	7776.35	0.438052	0.102664	4.26686	1.98239e-05	0.00069098	0.486505	8.05749	3.50564e-05	0.00206069	4	protein_coding	9122	9786	7736	7020	5605	Nuclear migration protein nudC [Source:UniProtKB/Swiss-Prot;Acc:O35685]
Pgls	ENSMUSG00000031807	MALE UP	2500.74	0.486946	0.109153	4.46112	8.15306e-06	0.000356478	0.535231	6.42199	3.50945e-05	0.00206069	8	protein_coding	3007	3180	2389	2245	1801	6-phosphogluconolactonase [Source:MGI Symbol;Acc:MGI:1913421]
Anp32e	ENSMUSG00000015749	FEMALE UP	10469.1	-0.5405	0.103089	-5.24303	1.57962e-07	1.60469e-05	-0.491928	8.47793	3.5186e-05	0.0020611	3	protein_coding	8458	8364	13543	10889	11220	Acidic leucine-rich nuclear phosphoprotein 32 family member E [Source:UniProtKB/Swiss-Prot;Acc:P97822]
Mrps14	ENSMUSG00000058267	MALE UP	1745.41	0.509198	0.111354	4.57277	4.81309e-06	0.000234912	0.557926	5.90356	3.53941e-05	0.00206833	1	protein_coding	2132	2219	1695	1445	1315	28S ribosomal protein S14, mitochondrial [Source:UniProtKB/Swiss-Prot;Acc:Q9CR88]
Gpi1	ENSMUSG00000036427	MALE UP	8167.79	0.422566	0.0985045	4.28982	1.78819e-05	0.000642726	0.472289	8.12825	3.55245e-05	0.00207154	7	protein_coding	9016	10788	8273	6760	6427	glucose phosphate isomerase 1 [Source:MGI Symbol;Acc:MGI:95797]
Gm8186	ENSMUSG00000049124	MALE UP	457.142	0.789648	0.175653	4.49549	6.94101e-06	0.000311457	0.837736	3.97895	3.57136e-05	0.00207953	17	protein_coding	581	676	377	411	270	predicted gene 8186 [Source:MGI Symbol;Acc:MGI:3643110]
Gm22953	ENSMUSG00000080374	MALE UP	2655.23	0.461665	0.100141	4.61013	4.02413e-06	0.000202892	0.510165	6.50844	3.59315e-05	0.00208723	2	miRNA	3050	3471	2394	2327	2140	predicted gene, 22953 [Source:MGI Symbol;Acc:MGI:5452730]
Arfgef3	ENSMUSG00000019852	FEMALE UP	102.483	-1.48811	0.345244	-4.31031	1.63028e-05	0.000599821	-1.43576	1.82097	3.60837e-05	0.00209359	10	protein_coding	45	56	123	107	175	Brefeldin A-inhibited guanine nucleotide-exchange protein 3 [Source:UniProtKB/Swiss-Prot;Acc:Q3UGY8]
Clpp	ENSMUSG00000002660	MALE UP	1618.31	0.52521	0.112226	4.67991	2.86996e-06	0.000157169	0.574279	5.79539	3.61805e-05	0.00209653	17	protein_coding	1869	2201	1524	1398	1186	ATP-dependent Clp protease proteolytic subunit, mitochondrial [Source:UniProtKB/Swiss-Prot;Acc:O88696]
Cdc27	ENSMUSG00000020687	FEMALE UP	5986.33	-0.576421	0.108986	-5.28895	1.2302e-07	1.28803e-05	-0.526147	7.67214	3.62204e-05	0.00209653	11	protein_coding	4130	5394	7678	6297	6554	Cell division cycle [Source:UniProtKB/Swiss-Prot;Acc:A2A6Q5]
Eif3g	ENSMUSG00000070319	MALE UP	4646.85	0.429524	0.0993957	4.32135	1.55079e-05	0.000575792	0.477905	7.3147	3.68795e-05	0.00212963	9	protein_coding	5505	5751	4573	4113	3498	Eukaryotic translation initiation factor 3 subunit G [Source:UniProtKB/Swiss-Prot;Acc:Q9Z1D1]
Prelid1	ENSMUSG00000021486	MALE UP	5986.79	0.431527	0.101438	4.25411	2.09887e-05	0.000724581	0.48079	7.68013	3.69344e-05	0.00213028	13	protein_coding	6847	7693	6143	5075	4490	PRELI domain-containing protein 1, mitochondrial [Source:UniProtKB/Swiss-Prot;Acc:Q8R107]
Polr2c	ENSMUSG00000031783	MALE UP	3037.99	0.441634	0.0991985	4.45202	8.50644e-06	0.000367809	0.490631	6.70202	3.72018e-05	0.00214064	8	protein_coding	3517	3885	2964	2537	2420	DNA-directed RNA polymerase II subunit RPB3 [Source:UniProtKB/Swiss-Prot;Acc:P97760]
Eri3	ENSMUSG00000033423	MALE UP	3524.96	0.435495	0.0988189	4.407	1.04813e-05	0.000437286	0.484088	6.91628	3.73381e-05	0.00214476	4	protein_coding	4159	4401	3456	3046	2716	Mus musculus exoribonuclease 3 (Eri3), transcript variant 6, mRNA. [Source:RefSeq mRNA;Acc:NM_001356405]
Gm10513	ENSMUSG00000104466	FEMALE UP	16.716	-4.20248	1.14518	-3.6697	0.000242836	0.00451119	-4.03752	-0.69518	3.82205e-05	0.0021915	17	TEC	1	2	17	10	50
Tpte	ENSMUSG00000031481	FEMALE UP	19.1043	-2.70806	0.798102	-3.39312	0.000691005	0.00948899	-2.62463	-0.505224	3.83641e-05	0.00219715	8	protein_coding	5	4	21	22	41	transmembrane phosphatase with tensin homology [Source:MGI Symbol;Acc:MGI:2446460]
Tceal9	ENSMUSG00000042712	MALE UP	9464.88	0.40767	0.0941841	4.32844	1.50172e-05	0.000564369	0.456945	8.34057	3.8777e-05	0.00221634	X	protein_coding	10687	12104	9582	7971	7436	Transcription elongation factor A protein-like 9 [Source:UniProtKB/Swiss-Prot;Acc:Q9DD24]
Ubr5	ENSMUSG00000037487	FEMALE UP	4377.69	-0.523897	0.0955541	-5.48273	4.1882e-08	5.42421e-06	-0.47495	7.22099	3.89336e-05	0.00222195	15	protein_coding	3392	3717	5514	4740	4597	ubiquitin protein ligase E3 component n-recognin 5 [Source:MGI Symbol;Acc:MGI:1918040]
Tecr	ENSMUSG00000031708	MALE UP	6606.82	0.421731	0.0988327	4.26712	1.98012e-05	0.00069098	0.470004	7.82215	3.95895e-05	0.00225411	8	protein_coding	7829	8126	6523	5910	4939	trans-2,3-enoyl-CoA reductase [Source:MGI Symbol;Acc:MGI:1915408]
Cnpy2	ENSMUSG00000025381	MALE UP	3482.64	0.469062	0.106561	4.40183	1.07341e-05	0.000443766	0.517693	6.8998	4.01277e-05	0.00228208	10	protein_coding	3957	4626	3269	3215	2526	2 [Source:UniProtKB/Swiss-Prot;Acc:Q9QXT0]
Gm43061	ENSMUSG00000104925	FEMALE UP	50.2993	-1.51176	0.430394	-3.51249	0.000443923	0.00687444	-1.4561	0.824989	4.05004e-05	0.0023006	3	sense_intronic	21	28	61	72	68	predicted gene 43061 [Source:MGI Symbol;Acc:MGI:5663198]
Wbp1	ENSMUSG00000030035	MALE UP	2957.16	0.454683	0.102578	4.43257	9.31149e-06	0.000398208	0.504123	6.6636	4.09865e-05	0.00232281	6	protein_coding	3298	3957	2896	2513	2276	WW domain binding protein 1 [Source:MGI Symbol;Acc:MGI:104710]
Ube2s	ENSMUSG00000060860	MALE UP	1968.59	0.528612	0.120914	4.37181	1.23218e-05	0.000492998	0.576408	6.07659	4.11252e-05	0.0023257	7	protein_coding	2584	2339	1868	1593	1524	ubiquitin-conjugating enzyme E2S [Source:MGI Symbol;Acc:MGI:1925141]
Rps15a	ENSMUSG00000008683	MALE UP	2766.12	0.484753	0.11195	4.33008	1.49053e-05	0.000563373	0.533443	6.56724	4.1284e-05	0.00232965	7	protein_coding	3309	3531	2761	2417	1957	40S ribosomal protein S15a [Source:UniProtKB/Swiss-Prot;Acc:P62245]
Prpf19	ENSMUSG00000024735	FEMALE UP	5212.46	-0.591104	0.113807	-5.19392	2.05909e-07	1.92701e-05	-0.541036	7.47256	4.1346e-05	0.00232965	19	protein_coding	3554	4682	6358	5518	6005	Pre-mRNA-processing factor 19 [Source:UniProtKB/Swiss-Prot;Acc:Q99KP6]
Rps21	ENSMUSG00000039001	MALE UP	864.326	0.65006	0.145083	4.48061	7.44316e-06	0.000330193	0.698208	4.89282	4.1332e-05	0.00232965	2	protein_coding	1119	1143	800	760	547	Mus musculus ribosomal protein S21 (Rps21), transcript variant 5, mRNA. [Source:RefSeq mRNA;Acc:NM_001355520]
Cldn7	ENSMUSG00000018569	MALE UP	946.655	0.76549	0.169693	4.51102	6.45154e-06	0.000295807	0.816904	5.02639	4.16188e-05	0.00234231	11	protein_coding	999	1605	894	746	578	Claudin-7 [Source:UniProtKB/Swiss-Prot;Acc:Q9Z261]
Irf2bp2	ENSMUSG00000051495	FEMALE UP	6064.92	-0.55264	0.103385	-5.34547	9.01845e-08	1.00733e-05	-0.502669	7.6912	4.17638e-05	0.00234777	8	protein_coding	4293	5460	7928	6662	6155	Interferon regulatory factor 2-binding protein 2 [Source:UniProtKB/Swiss-Prot;Acc:E9Q1P8]
Rpl17	ENSMUSG00000062328	MALE UP	3163.63	0.45329	0.104188	4.35071	1.35698e-05	0.000531265	0.502159	6.76059	4.18407e-05	0.00234939	18	protein_coding	3700	4039	3155	2741	2341
Plac8	ENSMUSG00000029322	MALE UP	456.269	0.884453	0.197495	4.47835	7.5221e-06	0.000332616	0.935881	3.97824	4.21128e-05	0.00235832	5	protein_coding	496	808	417	344	262	Placenta-specific 8 protein [Source:UniProtKB/Swiss-Prot;Acc:Q9JI48]
Rbp1	ENSMUSG00000046402	MALE UP	3179.34	0.501181	0.11956	4.19188	2.76647e-05	0.000910419	0.548423	6.76748	4.2154e-05	0.00235832	9	protein_coding	4183	3685	3036	2751	2350	retinol binding protein 1, cellular [Source:MGI Symbol;Acc:MGI:97876]
Hmgb1	ENSMUSG00000066551	MALE UP	23250	0.41063	0.0984852	4.16946	3.05317e-05	0.000978702	0.459233	9.6366	4.21117e-05	0.00235832	5	protein_coding	27726	28158	23882	19560	17938	High mobility group protein B1 [Source:UniProtKB/Swiss-Prot;Acc:P63158]
Rybp	ENSMUSG00000072872	FEMALE UP	1019.42	-0.748604	0.1424	-5.25705	1.46388e-07	1.50956e-05	-0.699828	5.11868	4.21931e-05	0.00235832	6	protein_coding	729	753	1266	1066	1273	RING1 and YY1-binding protein [Source:UniProtKB/Swiss-Prot;Acc:Q8CCI5]
Speer4cos	ENSMUSG00000089871	FEMALE UP	32.5525	-2.39519	0.6331	-3.78327	0.000154783	0.00325868	-2.32345	0.212071	4.23337e-05	0.00236077	5	antisense	5	14	32	40	68	spermatogenesis associated glutamate (E)-rich protein 4C, opposite strand transcript [Source:MGI Symbol;Acc:MGI:1923108]
Sort1	ENSMUSG00000068747	FEMALE UP	2964.87	-0.551457	0.0997996	-5.52564	3.28278e-08	4.5873e-06	-0.503074	6.65901	4.27612e-05	0.00238188	3	protein_coding	2326	2420	3701	3381	3040	Sortilin [Source:UniProtKB/Swiss-Prot;Acc:Q6PHU5]
Rps8	ENSMUSG00000047675	MALE UP	4784.94	0.450249	0.108015	4.16841	3.06737e-05	0.000981524	0.498493	7.35701	4.28833e-05	0.00238596	4	protein_coding	5779	5892	4785	4261	3435	ribosomal protein S8 [Source:MGI Symbol;Acc:MGI:98166]
Hibadh	ENSMUSG00000029776	MALE UP	2397.83	0.472768	0.107455	4.39969	1.08403e-05	0.000446597	0.521294	6.36103	4.3412e-05	0.00239897	6	protein_coding	2899	3000	2353	2061	1785	3-hydroxyisobutyrate dehydrogenase [Source:MGI Symbol;Acc:MGI:1889802]
Tomm7	ENSMUSG00000028998	MALE UP	729.042	0.650501	0.144411	4.50451	6.65251e-06	0.000303494	0.697833	4.64804	4.42243e-05	0.00243833	5	protein_coding	941	967	601	661	506	Mitochondrial import receptor subunit TOM7 homolog [Source:UniProtKB/Swiss-Prot;Acc:Q9D173]
Znrd1	ENSMUSG00000036315	MALE UP	775.805	0.588134	0.130551	4.505	6.63733e-06	0.000303308	0.636427	4.73698	4.43817e-05	0.00244425	17	protein_coding	947	1044	680	667	576	zinc ribbon domain containing, 1 [Source:MGI Symbol;Acc:MGI:1913386]
Iah1	ENSMUSG00000062054	MALE UP	596.968	0.67134	0.151253	4.43854	9.05721e-06	0.000389161	0.721384	4.36133	4.45825e-05	0.00244978	12	protein_coding	678	906	547	461	432	Isoamyl acetate-hydrolyzing esterase 1 homolog [Source:UniProtKB/Swiss-Prot;Acc:Q9DB29]
Dhx9	ENSMUSG00000042699	FEMALE UP	1697.98	-0.83815	0.161056	-5.20408	1.9496e-07	1.85633e-05	-0.789527	5.85378	4.47081e-05	0.00245116	1	protein_coding	1086	1282	1805	1873	2386	DExH-box helicase 9 [Source:HGNC Symbol;Acc:HGNC:2750]
Shroom4	ENSMUSG00000068270	FEMALE UP	1142.22	-0.680478	0.122622	-5.5494	2.86654e-08	4.12284e-06	-0.631988	5.28405	4.48833e-05	0.00245801	X	protein_coding	790	933	1353	1381	1260	Protein Shroom4 [Source:UniProtKB/Swiss-Prot;Acc:Q1W617]
Epha5	ENSMUSG00000029245	FEMALE UP	88.1864	-1.41041	0.351249	-4.01541	5.93425e-05	0.00162003	-1.3627	1.61135	4.50348e-05	0.00246353	5	protein_coding	50	40	95	140	112	Ephrin type-A receptor 5 [Source:UniProtKB/Swiss-Prot;Acc:Q60629]
Rabac1	ENSMUSG00000003380	MALE UP	966.737	0.609004	0.133341	4.56725	4.94162e-06	0.000239857	0.657055	5.0544	4.52399e-05	0.00247129	7	protein_coding	1150	1353	803	883	692	Prenylated Rab acceptor protein 1 [Source:UniProtKB/Swiss-Prot;Acc:Q9Z0S9]
Slc5a4b	ENSMUSG00000020226	FEMALE UP	16.7627	-3.14353	0.915751	-3.43274	0.000597521	0.0085266	-3.0405	-0.681363	4.52778e-05	0.00247129	10	protein_coding	3	3	13	24	38	solute carrier family 5 (neutral amino acid transporters, system A), member 4b [Source:MGI Symbol;Acc:MGI:1890478]
Rpl9	ENSMUSG00000047215	MALE UP	5315.18	0.40883	0.0966757	4.22888	2.34858e-05	0.000792222	0.457546	7.50826	4.56556e-05	0.00248913	5	protein_coding	6190	6594	5328	4593	4108	ribosomal protein L9 [Source:MGI Symbol;Acc:MGI:1298373]
Gm38248	ENSMUSG00000104164	FEMALE UP	74.0211	-1.6021	0.396342	-4.04222	5.29475e-05	0.00149165	-1.55166	1.36	4.57317e-05	0.00249049	1	TEC	35	33	71	105	120	predicted gene, 38248 [Source:MGI Symbol;Acc:MGI:5611476]
Clasp1	ENSMUSG00000064302	FEMALE UP	4343.63	-0.560914	0.110159	-5.09188	3.54536e-07	3.02762e-05	-0.512953	7.20913	4.57971e-05	0.00249127	1	protein_coding	3548	3356	5325	4642	4851	Mus musculus CLIP associating protein 1 (Clasp1), transcript variant 10, mRNA. [Source:RefSeq mRNA;Acc:NM_001359334]
Ctxn1	ENSMUSG00000048644	MALE UP	1734.16	0.507455	0.111252	4.5613	5.08387e-06	0.00024416	0.556724	5.89471	4.62479e-05	0.00251299	8	protein_coding	2000	2333	1680	1469	1282	Cortexin-1 [Source:UniProtKB/Swiss-Prot;Acc:Q8K129]
Suclg1	ENSMUSG00000052738	MALE UP	3192.62	0.434192	0.0987206	4.39819	1.09156e-05	0.00044721	0.482985	6.77361	4.65931e-05	0.00252612	6	protein_coding	3704	4052	3126	2763	2463	Succinate--CoA ligase [ADP/GDP-forming] subunit alpha, mitochondrial [Source:UniProtKB/Swiss-Prot;Acc:Q9WUM5]
Prkg1	ENSMUSG00000052920	FEMALE UP	326.883	-0.989382	0.20356	-4.8604	1.17149e-06	7.6404e-05	-0.942728	3.48228	4.77424e-05	0.0025827	19	protein_coding	234	184	391	442	377	protein kinase, cGMP-dependent, type I [Source:MGI Symbol;Acc:MGI:108174]
Psmb7	ENSMUSG00000026750	MALE UP	3762.75	0.427232	0.101078	4.22678	2.37063e-05	0.000796828	0.475898	7.01015	4.80007e-05	0.00258591	2	protein_coding	4471	4634	3761	3175	2933	Proteasome subunit beta type-7 [Source:UniProtKB/Swiss-Prot;Acc:P70195]
Immp1l	ENSMUSG00000042670	MALE UP	1303.58	0.533091	0.117315	4.54411	5.51683e-06	0.00026128	0.582424	5.48348	4.7968e-05	0.00258591	2	protein_coding	1531	1754	1239	1027	1029	Mitochondrial inner membrane protease subunit 1 [Source:UniProtKB/Swiss-Prot;Acc:Q9CQU8]
Gm44027	ENSMUSG00000107955	FEMALE UP	76.5323	-1.50301	0.377166	-3.98502	6.74738e-05	0.00176277	-1.4508	1.41118	4.81643e-05	0.00259113	2	TEC	31	44	78	118	108	predicted gene, 44027 [Source:MGI Symbol;Acc:MGI:5690419]
Itpa	ENSMUSG00000074797	MALE UP	1991.21	0.481055	0.106868	4.50139	6.75117e-06	0.000306461	0.529613	6.09319	4.83906e-05	0.0025923	2	protein_coding	2414	2499	1904	1654	1565	inosine triphosphatase (nucleoside triphosphate pyrophosphatase) [Source:MGI Symbol;Acc:MGI:96622]
C1d	ENSMUSG00000000581	MALE UP	3080.94	0.445481	0.104365	4.2685	1.96788e-05	0.000688557	0.494444	6.72205	4.88085e-05	0.00260601	11	protein_coding	3649	3860	3094	2530	2409	Mus musculus C1D nuclear receptor co-repressor (C1d), transcript variant 2, mRNA. [Source:RefSeq mRNA;Acc:NM_001330649]
Cacybp	ENSMUSG00000014226	MALE UP	7908.73	0.424415	0.104191	4.07345	4.63223e-05	0.00134808	0.47333	8.08124	4.89211e-05	0.00260601	1	protein_coding	9387	9730	8234	6542	6024	Calcyclin-binding protein [Source:UniProtKB/Swiss-Prot;Acc:Q9CXW3]
Prr12	ENSMUSG00000046574	MALE UP	484.615	0.848374	0.19203	4.41792	9.96565e-06	0.000418114	0.893623	4.06113	4.87942e-05	0.00260601	7	protein_coding	760	583	365	424	304	proline rich 12 [Source:MGI Symbol;Acc:MGI:2679002]
Tmem256	ENSMUSG00000070394	MALE UP	1188.31	0.575061	0.12523	4.59203	4.38947e-06	0.000219059	0.623719	5.35109	4.88953e-05	0.00260601	11	protein_coding	1400	1641	1075	1065	826	Transmembrane protein 256 [Source:UniProtKB/Swiss-Prot;Acc:Q5F285]
Gm18757	ENSMUSG00000109155	FEMALE UP	17.4914	-3.2375	0.929407	-3.4834	0.000495088	0.00744185	-3.12595	-0.620625	4.88523e-05	0.00260601	7	processed_pseudogene	1	5	12	32	35	predicted gene, 18757 [Source:MGI Symbol;Acc:MGI:5010942]
Pacs2	ENSMUSG00000021143	FEMALE UP	1984.41	-0.617203	0.115521	-5.34276	9.15403e-08	1.01688e-05	-0.568865	6.07929	4.90819e-05	0.00261173	12	protein_coding	1563	1509	2522	2147	2191	phosphofurin acidic cluster sorting protein 2 [Source:MGI Symbol;Acc:MGI:1924399]
Mrpl41	ENSMUSG00000036850	MALE UP	1065.85	0.557737	0.12411	4.49388	6.99358e-06	0.000313301	0.605974	5.19353	4.92082e-05	0.00261559	2	protein_coding	1343	1358	991	910	774	39S ribosomal protein L41, mitochondrial [Source:UniProtKB/Swiss-Prot;Acc:Q9CQN7]
Mea1	ENSMUSG00000002768	MALE UP	1603.32	0.534304	0.117029	4.56558	4.98124e-06	0.000241352	0.583251	5.78218	4.92681e-05	0.00261593	17	protein_coding	1852	2194	1501	1423	1136	Male-enhanced antigen 1 [Source:UniProtKB/Swiss-Prot;Acc:Q64327]
Sema7a	ENSMUSG00000038264	FEMALE UP	90.4608	-1.25778	0.327905	-3.83579	0.000125161	0.00279585	-1.20394	1.65244	4.94931e-05	0.00262502	9	protein_coding	38	64	132	116	104	Semaphorin-7A [Source:UniProtKB/Swiss-Prot;Acc:Q9QUR8]
Atp5g3	ENSMUSG00000018770	MALE UP	9353.04	0.414747	0.0989841	4.19004	2.78904e-05	0.000914959	0.463407	8.32335	4.97117e-05	0.00263089	2	protein_coding	10964	11575	9526	8148	6997	ATP synthase F(0) complex subunit C3, mitochondrial [Source:UniProtKB/Swiss-Prot;Acc:P56384]
Cetn3	ENSMUSG00000021537	MALE UP	3401.79	0.442113	0.103447	4.27383	1.92145e-05	0.000679267	0.490985	6.86514	4.97012e-05	0.00263089	13	protein_coding	3961	4327	3407	2956	2527	Centrin-3 [Source:UniProtKB/Swiss-Prot;Acc:O35648]
Cst3	ENSMUSG00000027447	MALE UP	3236.13	0.538526	0.124941	4.31023	1.63087e-05	0.000599821	0.588063	6.79524	4.9814e-05	0.00263345	2	protein_coding	3436	4776	2929	2976	2273	Cystatin-C [Source:UniProtKB/Swiss-Prot;Acc:P21460]
Pxdn	ENSMUSG00000020674	FEMALE UP	13427.2	-0.515572	0.0970256	-5.31377	1.07378e-07	1.15981e-05	-0.466146	8.83743	5.03154e-05	0.00265708	12	protein_coding	10237	11676	16972	13874	14585	Peroxidasin homolog [Source:UniProtKB/Swiss-Prot;Acc:Q3UQ28]
Polr1a	ENSMUSG00000049553	FEMALE UP	2238.14	-0.571875	0.101938	-5.61001	2.02317e-08	3.14132e-06	-0.523015	6.25371	5.08271e-05	0.0026783	6	protein_coding	1661	1895	2763	2541	2363	DNA-directed RNA polymerase I subunit RPA1 [Source:UniProtKB/Swiss-Prot;Acc:O35134]
Psmc4	ENSMUSG00000030603	MALE UP	6543.42	0.405162	0.0970756	4.17367	2.9973e-05	0.000965886	0.453828	7.80796	5.22768e-05	0.00274876	7	protein_coding	7671	8039	6611	5622	5062	26S proteasome regulatory subunit 6B [Source:UniProtKB/Swiss-Prot;Acc:P54775]
Ralgapa2	ENSMUSG00000037110	FEMALE UP	463.745	-0.89276	0.177654	-5.02528	5.02685e-07	3.97566e-05	-0.845114	3.98482	5.24532e-05	0.00275506	2	protein_coding	317	309	525	555	600	Ral GTPase-activating protein subunit alpha-2 [Source:UniProtKB/Swiss-Prot;Acc:A3KGS3]
Gm35842	ENSMUSG00000109028	FEMALE UP	18.9585	-2.92282	0.853632	-3.42398	0.000617115	0.00872873	-2.82333	-0.50729	5.26423e-05	0.00276202	7	lincRNA	1	7	16	37	32	predicted gene, 35842 [Source:MGI Symbol;Acc:MGI:5595001]
Brd3	ENSMUSG00000026918	MALE UP	8645.44	0.426831	0.10484	4.07127	4.67574e-05	0.0013593	0.475037	8.20967	5.31881e-05	0.00278467	2	protein_coding	10577	10305	8803	7411	6498	Bromodomain-containing protein 3 [Source:UniProtKB/Swiss-Prot;Acc:Q8K2F0]
Sem1	ENSMUSG00000042541	MALE UP	3283.12	0.505869	0.119664	4.2274	2.36409e-05	0.000795609	0.553303	6.81459	5.34038e-05	0.00279297	6	protein_coding	4087	4078	3050	3094	2254	26S proteasome complex subunit SEM1 [Source:UniProtKB/Swiss-Prot;Acc:P60897]
Tbc1d13	ENSMUSG00000039678	MALE UP	151.672	0.903809	0.248306	3.63991	0.000272735	0.00488722	0.950142	2.39909	5.35159e-05	0.00279583	2	protein_coding	221	209	115	125	95	TBC1 domain family, member 13 [Source:MGI Symbol;Acc:MGI:2385326]
Smurf1	ENSMUSG00000038780	FEMALE UP	2347.38	-0.573899	0.107179	-5.3546	8.57461e-08	9.88685e-06	-0.525318	6.32191	5.37881e-05	0.00280705	5	protein_coding	1847	1868	3032	2594	2432	E3 ubiquitin-protein ligase SMURF1 [Source:UniProtKB/Swiss-Prot;Acc:Q9CUN6]
S100a10	ENSMUSG00000041959	MALE UP	1620.16	0.63918	0.144814	4.41381	1.01567e-05	0.000424391	0.690182	5.799	5.41357e-05	0.00282217	3	protein_coding	1664	2606	1507	1319	1132	S100 calcium binding protein A10 (calpactin) [Source:MGI Symbol;Acc:MGI:1339468]
Chrac1	ENSMUSG00000068391	MALE UP	929.951	0.632411	0.141789	4.46024	8.1869e-06	0.000356816	0.680563	4.99851	5.4762e-05	0.00284873	15	protein_coding	1150	1274	827	852	599	Chromatin accessibility complex protein 1 [Source:UniProtKB/Swiss-Prot;Acc:Q9JKP8]
Rpl22l1	ENSMUSG00000039221	MALE UP	1431.63	0.564851	0.125951	4.48468	7.30241e-06	0.000325535	0.614184	5.61928	5.51496e-05	0.00286279	3	protein_coding	1653	2001	1376	1248	970	ribosomal protein L22 like 1 [Source:MGI Symbol;Acc:MGI:1915278]
Snrpc	ENSMUSG00000024217	MALE UP	2166.46	0.476393	0.108112	4.40647	1.05068e-05	0.00043768	0.524664	6.21484	5.54098e-05	0.00287019	17	protein_coding	2638	2697	2079	1892	1619	U1 small nuclear ribonucleoprotein C [Source:MGI Symbol;Acc:MGI:109489]
Gm15886	ENSMUSG00000085754	FEMALE UP	323.672	-0.888821	0.187243	-4.74689	2.06567e-06	0.000120325	-0.838229	3.46946	5.54055e-05	0.00287019	3	antisense	192	249	461	362	361	predicted gene 15886 [Source:MGI Symbol;Acc:MGI:3801744]
Rps25	ENSMUSG00000009927	MALE UP	4688.9	0.454383	0.109037	4.16723	3.08323e-05	0.000984292	0.502041	7.32822	5.63502e-05	0.00290964	9	protein_coding	5621	5838	4360	4447	3381	ribosomal protein S25 [Source:MGI Symbol;Acc:MGI:1922867]
Ubxn2b	ENSMUSG00000028243	MALE UP	645.672	0.61132	0.140721	4.34419	1.3979e-05	0.00054339	0.660789	4.47296	5.62919e-05	0.00290964	4	protein_coding	772	901	610	504	477	UBX domain protein 2B [Source:MGI Symbol;Acc:MGI:1915303]
4933408J17Rik	ENSMUSG00000097407	MALE UP	197.706	1.08603	0.262133	4.14305	3.4271e-05	0.00107523	1.13027	2.77883	5.67231e-05	0.00291962	10	lincRNA	309	282	113	183	109	RIKEN cDNA 4933408J17 gene [Source:MGI Symbol;Acc:MGI:1921704]
Gm15491	ENSMUSG00000087367	FEMALE UP	981.932	-0.687983	0.129376	-5.3177	1.05088e-07	1.13958e-05	-0.638125	5.06584	5.68596e-05	0.00292356	19	antisense	658	820	1308	1088	1056	predicted gene 15491 [Source:MGI Symbol;Acc:MGI:3782937]
Pik3c2a	ENSMUSG00000030660	FEMALE UP	2788.01	-0.596715	0.112725	-5.29353	1.19978e-07	1.27079e-05	-0.547247	6.57028	5.69941e-05	0.0029274	7	protein_coding	1949	2438	3342	3025	3205	phosphatidylinositol-4-phosphate 3-kinase catalytic subunit type 2 alpha [Source:MGI Symbol;Acc:MGI:1203729]
Kdm6bos	ENSMUSG00000085178	MALE UP	80.9222	1.22842	0.35205	3.48935	0.000484196	0.00734322	1.27202	1.51176	5.75013e-05	0.00295034	11	antisense	130	122	49	71	37
1700028K03Rik	ENSMUSG00000089798	FEMALE UP	26.3667	-2.32726	0.670815	-3.4693	0.000521809	0.00768705	-2.25115	-0.0674714	5.75913e-05	0.00295186	5	protein_coding	5	11	39	23	52	RIKEN cDNA 1700028K03 gene [Source:MGI Symbol;Acc:MGI:1923671]
Snw1	ENSMUSG00000021039	MALE UP	4588.96	0.429877	0.104358	4.11924	3.80117e-05	0.00116582	0.479334	7.29661	5.80483e-05	0.00296904	12	protein_coding	5223	5918	4745	3818	3483	SNW domain containing 1 [Source:HGNC Symbol;Acc:HGNC:16696]
H1fx	ENSMUSG00000044927	MALE UP	3322.71	0.459537	0.109781	4.18595	2.83981e-05	0.000927164	0.506858	6.83099	5.82673e-05	0.00297713	6	protein_coding	4208	3903	3027	2899	2668	H1 histone family member X [Source:HGNC Symbol;Acc:HGNC:4722]
Mblac1	ENSMUSG00000049285	MALE UP	158.421	0.858219	0.239571	3.58231	0.000340565	0.00567339	0.905772	2.46014	5.83925e-05	0.0029804	5	protein_coding	224	219	125	112	118	Metallo-beta-lactamase domain-containing protein 1 [Source:UniProtKB/Swiss-Prot;Acc:Q8BWY4]
Psma2	ENSMUSG00000015671	MALE UP	5424.68	0.426833	0.104784	4.07346	4.63193e-05	0.00134808	0.475701	7.53779	5.91115e-05	0.00301394	13	protein_coding	6342	6794	5586	4689	3988	Proteasome subunit alpha type-2 [Source:UniProtKB/Swiss-Prot;Acc:P49722]
Eef1d	ENSMUSG00000055762	MALE UP	4173.9	0.422729	0.100367	4.21183	2.53309e-05	0.00084314	0.470865	7.15987	5.94508e-05	0.00302746	15	protein_coding	4971	5110	4049	3751	3162	eukaryotic translation elongation factor 1 delta [Source:HGNC Symbol;Acc:HGNC:3211]
Psma4	ENSMUSG00000032301	MALE UP	5018.31	0.41814	0.100361	4.16634	3.09532e-05	0.000985849	0.467585	7.42572	5.96622e-05	0.00303209	9	protein_coding	5587	6555	5094	4294	3827	Proteasome subunit alpha type-4 [Source:UniProtKB/Swiss-Prot;Acc:Q9R1P0]
Mbd3	ENSMUSG00000035478	MALE UP	7606.21	0.406784	0.0989005	4.11307	3.9044e-05	0.00118947	0.455249	8.02507	5.97159e-05	0.00303209	10	protein_coding	8972	9295	7686	6680	5740	Methyl-CpG-binding domain protein 3 [Source:UniProtKB/Swiss-Prot;Acc:Q9Z2D8]
Gm17275	ENSMUSG00000097347	MALE UP	17187.6	0.412252	0.101291	4.06998	4.70164e-05	0.00136537	0.461927	9.20098	5.97862e-05	0.0030325	1	lincRNA	19422	22036	17744	13639	13919	predicted gene, 17275 [Source:MGI Symbol;Acc:MGI:4936909]
Gm43268	ENSMUSG00000107182	FEMALE UP	57.482	-1.49222	0.416546	-3.58237	0.000340486	0.00567339	-1.44318	1.0096	6.04157e-05	0.00305512	5	TEC	32	24	66	90	73	predicted gene 43268 [Source:MGI Symbol;Acc:MGI:5663405]
Gm37137	ENSMUSG00000102874	FEMALE UP	28.651	-2.26222	0.641546	-3.52619	0.000421579	0.00660201	-2.19638	0.0458288	6.13465e-05	0.00309556	9	TEC	7	11	24	57	42	predicted gene, 37137 [Source:MGI Symbol;Acc:MGI:5610365]
Rps20	ENSMUSG00000028234	MALE UP	2973.62	0.477573	0.113933	4.19171	2.76854e-05	0.000910419	0.526363	6.67154	6.18044e-05	0.00311544	4	protein_coding	3513	3825	2993	2625	2075	ribosomal protein S20 [Source:MGI Symbol;Acc:MGI:1914677]
Gcsh	ENSMUSG00000034424	MALE UP	2497.64	0.478159	0.115224	4.14983	3.32718e-05	0.00104628	0.52709	6.41949	6.25493e-05	0.00314325	8	protein_coding	3057	3096	2561	1998	1892	Glycine cleavage system H protein, mitochondrial [Source:UniProtKB/Swiss-Prot;Acc:Q91WK5]
Bex3	ENSMUSG00000046432	MALE UP	7151.62	0.396237	0.0956824	4.14117	3.45535e-05	0.00108285	0.44516	7.93612	6.24969e-05	0.00314325	X	protein_coding	8245	8881	7265	6082	5607	Protein BEX3 [Source:UniProtKB/Swiss-Prot;Acc:Q9WTZ9]
Fdx1l	ENSMUSG00000079677	MALE UP	509.226	0.628146	0.14802	4.24367	2.19898e-05	0.000752052	0.676743	4.13164	6.27379e-05	0.00314948	9	protein_coding	629	696	448	407	389	Ferredoxin-2, mitochondrial [Source:UniProtKB/Swiss-Prot;Acc:Q9CPW2]
Pign	ENSMUSG00000056536	FEMALE UP	1611.99	-0.655668	0.121474	-5.3976	6.75373e-08	8.05935e-06	-0.606236	5.78027	6.29546e-05	0.00315711	1	protein_coding	1084	1382	1952	1787	1865	phosphatidylinositol glycan anchor biosynthesis class N [Source:HGNC Symbol;Acc:HGNC:8967]
D8Ertd738e	ENSMUSG00000019362	MALE UP	1745.94	0.51085	0.115637	4.4177	9.97587e-06	0.000418114	0.558778	5.90418	6.33496e-05	0.00317366	8	protein_coding	2169	2182	1628	1560	1265	Leydig cell tumor 10 kDa protein homolog [Source:UniProtKB/Swiss-Prot;Acc:Q8R1F0]
Ifitm2	ENSMUSG00000060591	MALE UP	1603.74	0.57942	0.132769	4.36413	1.27632e-05	0.000507385	0.627503	5.7825	6.34658e-05	0.00317622	7	protein_coding	2018	2079	1525	1452	1032	Interferon-induced transmembrane protein 2 [Source:UniProtKB/Swiss-Prot;Acc:Q99J93]
Ndufa13	ENSMUSG00000036199	MALE UP	1691.52	0.545442	0.123164	4.42857	9.48602e-06	0.000403888	0.593911	5.85938	6.464e-05	0.00323023	8	protein_coding	2012	2268	1577	1549	1145	NADH dehydrogenase [ubiquinone] 1 alpha subcomplex subunit 13 [Source:UniProtKB/Swiss-Prot;Acc:Q9ERS2]
Dcc	ENSMUSG00000060534	FEMALE UP	84.0071	-1.51488	0.374581	-4.04419	5.25042e-05	0.00148068	-1.46173	1.54109	6.49238e-05	0.00323922	18	protein_coding	31	51	86	113	134	Netrin receptor DCC [Source:UniProtKB/Swiss-Prot;Acc:P70211]
Itgav	ENSMUSG00000027087	FEMALE UP	4176.67	-0.537325	0.100997	-5.32018	1.03663e-07	1.1286e-05	-0.488002	7.15354	6.61115e-05	0.00329511	2	protein_coding	3031	3728	5019	4595	4564	Integrin alpha-V Integrin alpha-V heavy chain Integrin alpha-V light chain [Source:UniProtKB/Swiss-Prot;Acc:P43406]
Cpm	ENSMUSG00000020183	MALE UP	1433.33	0.588153	0.137111	4.28961	1.78986e-05	0.000642726	0.638571	5.62045	6.65372e-05	0.00330957	10	protein_coding	1672	2015	1412	990	1155	carboxypeptidase M [Source:MGI Symbol;Acc:MGI:1917824]
Ppib	ENSMUSG00000032383	MALE UP	6444.68	0.413263	0.0993785	4.15847	3.20384e-05	0.00101568	0.462297	7.7866	6.70022e-05	0.0033293	9	protein_coding	7200	8361	6427	5782	4791	peptidylprolyl isomerase B [Source:MGI Symbol;Acc:MGI:97750]
Atox1	ENSMUSG00000018585	MALE UP	1243.46	0.564389	0.125906	4.48264	7.37259e-06	0.000328128	0.612919	5.41623	6.73062e-05	0.00334029	11	protein_coding	1482	1686	1140	1124	853	Copper transport protein ATOX1 [Source:UniProtKB/Swiss-Prot;Acc:O08997]
Ndufv2	ENSMUSG00000024099	MALE UP	3254.76	0.426388	0.101137	4.21593	2.48752e-05	0.000832025	0.475291	6.80108	6.73603e-05	0.00334029	17	protein_coding	3813	4066	3223	2689	2618	NADH dehydrogenase [ubiquinone] flavoprotein 2, mitochondrial [Source:UniProtKB/Swiss-Prot;Acc:Q9D6J6]
Slc25a39	ENSMUSG00000018677	MALE UP	5654.48	0.461893	0.115656	3.99368	6.50565e-05	0.00171642	0.511081	7.59796	6.76707e-05	0.00334805	11	protein_coding	6598	7281	5956	4854	3918	Solute carrier family 25 member 39 [Source:UniProtKB/Swiss-Prot;Acc:Q9D8K8]
Szrd1	ENSMUSG00000040842	FEMALE UP	2133.52	-0.670156	0.134412	-4.98583	6.16961e-07	4.69629e-05	-0.622643	6.18294	6.7825e-05	0.00334972	4	protein_coding	1747	1460	2733	2278	2440	SUZ domain-containing protein 1 [Source:UniProtKB/Swiss-Prot;Acc:Q6NXN1]
Ndufa6	ENSMUSG00000022450	MALE UP	1093.14	0.592607	0.134627	4.40185	1.07334e-05	0.000443766	0.642046	5.23096	6.79869e-05	0.00335432	15	protein_coding	1277	1540	1057	940	723	NADH dehydrogenase [ubiquinone] 1 alpha subcomplex subunit 6 [Source:UniProtKB/Swiss-Prot;Acc:Q9CQZ5]
Rpl6	ENSMUSG00000029614	MALE UP	7920.56	0.420886	0.105324	3.99609	6.4396e-05	0.00170518	0.469639	8.08341	6.81278e-05	0.00335632	5	protein_coding	9416	9702	8259	6717	5892	ribosomal protein L6 [Source:MGI Symbol;Acc:MGI:108057]
Gsta4	ENSMUSG00000032348	MALE UP	2086.81	0.485341	0.110175	4.40517	1.05703e-05	0.000438989	0.534578	6.16146	6.8165e-05	0.00335632	9	protein_coding	2361	2815	2022	1822	1529	Glutathione S-transferase A4 [Source:UniProtKB/Swiss-Prot;Acc:P24472]
Ncapd3	ENSMUSG00000035024	FEMALE UP	2162.77	-0.59439	0.111001	-5.35481	8.5647e-08	9.88685e-06	-0.544642	6.20403	6.86854e-05	0.00337853	9	protein_coding	1538	1867	2871	2385	2210	non-SMC condensin II complex, subunit D3 [Source:MGI Symbol;Acc:MGI:2142989]
Eif4ebp1	ENSMUSG00000031490	MALE UP	1547.26	0.517323	0.115602	4.47504	7.63968e-06	0.000335642	0.565249	5.7303	6.95075e-05	0.00340183	8	protein_coding	1905	1962	1409	1389	1136	eukaryotic translation initiation factor 4E binding protein 1 [Source:MGI Symbol;Acc:MGI:103267]
Carf	ENSMUSG00000026017	FEMALE UP	315.489	-0.835411	0.181194	-4.61059	4.01535e-06	0.000202824	-0.786159	3.43268	6.99584e-05	0.00342046	1	protein_coding	208	232	406	365	367	Calcium-responsive transcription factor [Source:UniProtKB/Swiss-Prot;Acc:Q8VHI4]
Adgrg6	ENSMUSG00000039116	FEMALE UP	382.75	-1.01655	0.208304	-4.88013	1.06015e-06	7.10065e-05	-0.970469	3.70829	7.04043e-05	0.00343881	10	protein_coding	286	195	479	518	429	Adhesion G-protein coupled receptor G6 ADGRG6 N-terminal fragment ADGRG6 C-terminal fragment [Source:UniProtKB/Swiss-Prot;Acc:Q6F3F9]
Golim4	ENSMUSG00000034109	FEMALE UP	3824.05	-0.549522	0.105638	-5.20191	1.97246e-07	1.87158e-05	-0.499739	7.02606	7.08606e-05	0.00345532	3	protein_coding	2738	3417	4780	4064	4185	golgi integral membrane protein 4 [Source:MGI Symbol;Acc:MGI:1920374]
Lsm3	ENSMUSG00000034192	MALE UP	854.818	0.592227	0.138897	4.2638	2.00983e-05	0.000699653	0.640807	4.87589	7.08838e-05	0.00345532	6	protein_coding	1106	1085	835	696	594	U6 snRNA-associated Sm-like protein LSm3 [Source:UniProtKB/Swiss-Prot;Acc:P62311]
Taldo1	ENSMUSG00000025503	MALE UP	4762.27	0.406456	0.0992052	4.09712	4.18321e-05	0.00125071	0.455305	7.34983	7.14572e-05	0.00347979	7	protein_coding	5517	5930	4830	4105	3651	Transaldolase [Source:UniProtKB/Swiss-Prot;Acc:Q93092]
Rpl23	ENSMUSG00000071415	MALE UP	3362.23	0.468227	0.113859	4.11234	3.91673e-05	0.0011909	0.517238	6.84842	7.15579e-05	0.00348122	11	protein_coding	3959	4310	3464	2903	2363	60S ribosomal protein L23 [Source:UniProtKB/Swiss-Prot;Acc:P62830]
Pla2g4a	ENSMUSG00000056220	MALE UP	2414.75	0.52138	0.124225	4.19705	2.70418e-05	0.000894639	0.572106	6.3724	7.2548e-05	0.00352588	1	protein_coding	2544	3547	2370	1909	1859	phospholipase A2, group IVA (cytosolic, calcium-dependent) [Source:MGI Symbol;Acc:MGI:1195256]
Rpl26	ENSMUSG00000060938	MALE UP	377.508	0.803412	0.188641	4.25895	2.0539e-05	0.000713176	0.851359	3.70463	7.26346e-05	0.00352657	11	protein_coding	468	576	296	346	226	60S ribosomal protein L26 [Source:UniProtKB/Swiss-Prot;Acc:P61255]
1810058I24Rik	ENSMUSG00000073155	MALE UP	1731.1	0.496131	0.112245	4.42009	9.86602e-06	0.000414783	0.54473	5.89195	7.32057e-05	0.00355077	6	lincRNA	2062	2238	1656	1526	1258	RIKEN cDNA 1810058I24 gene [Source:MGI Symbol;Acc:MGI:1914955]
D030062O11Rik	ENSMUSG00000103710	FEMALE UP	164.775	-1.33478	0.29682	-4.49693	6.89405e-06	0.000310369	-1.28923	2.4985	7.35096e-05	0.0035557	9	TEC	111	63	187	234	220	RIKEN cDNA D030062O11 gene [Source:MGI Symbol;Acc:MGI:3641918]
Grb10	ENSMUSG00000020176	FEMALE UP	54609.7	-0.575622	0.119436	-4.81949	1.43926e-06	9.10431e-05	-0.527572	10.8601	7.3975e-05	0.00356094	11	protein_coding	45454	40601	70680	54686	61747	Growth factor receptor-bound protein 10 [Source:UniProtKB/Swiss-Prot;Acc:Q60760]
Smdt1	ENSMUSG00000022452	MALE UP	1480.77	0.550294	0.126277	4.35785	1.31349e-05	0.000519742	0.598383	5.6672	7.39937e-05	0.00356094	15	protein_coding	1859	1884	1406	1323	1005	single-pass membrane protein with aspartate rich tail 1 [Source:MGI Symbol;Acc:MGI:1916279]
Ltn1	ENSMUSG00000052299	FEMALE UP	3067.38	-0.560088	0.107206	-5.2244	1.74723e-07	1.69314e-05	-0.510725	6.70796	7.37625e-05	0.00356094	16	protein_coding	2250	2655	3762	3245	3454	E3 ubiquitin-protein ligase listerin [Source:UniProtKB/Swiss-Prot;Acc:Q6A009]
CT010467.1	ENSMUSG00000106106	MALE UP	28506	0.407632	0.101565	4.01351	5.98228e-05	0.00162623	0.456591	9.93072	7.41001e-05	0.00356228	17	rRNA	33185	35343	29928	24259	21255
Nenf	ENSMUSG00000037499	MALE UP	874.239	0.597417	0.136345	4.38167	1.17771e-05	0.000478917	0.646694	4.90966	7.44087e-05	0.00357008	1	protein_coding	988	1272	790	762	613	Neudesin [Source:UniProtKB/Swiss-Prot;Acc:Q9CQ45]
Mrpl42	ENSMUSG00000062981	MALE UP	2230.88	0.479866	0.112433	4.26801	1.97223e-05	0.000689195	0.528352	6.25722	7.43664e-05	0.00357008	10	protein_coding	2681	2824	2187	1975	1597	39S ribosomal protein L42, mitochondrial [Source:UniProtKB/Swiss-Prot;Acc:Q9CPV3]
Rrp9	ENSMUSG00000041506	MALE UP	1390.69	0.53898	0.12531	4.30117	1.699e-05	0.000619874	0.587372	5.57618	7.51196e-05	0.00359359	9	protein_coding	1779	1718	1369	1149	1001	U3 small nucleolar RNA-interacting protein 2 [Source:UniProtKB/Swiss-Prot;Acc:Q91WM3]
Dmac1	ENSMUSG00000028398	MALE UP	867.446	0.572418	0.133924	4.27422	1.9181e-05	0.000678961	0.621704	4.89719	7.59079e-05	0.0036224	4	protein_coding	1060	1154	857	698	616	Distal membrane-arm assembly complex protein 1 [Source:UniProtKB/Swiss-Prot;Acc:Q9CQ00]
Ppih	ENSMUSG00000060288	MALE UP	1159.27	0.517597	0.116229	4.45325	8.45815e-06	0.000366882	0.566159	5.31437	7.59446e-05	0.0036224	4	protein_coding	1395	1506	1072	979	894	Peptidyl-prolyl cis-trans isomerase H [Source:UniProtKB/Swiss-Prot;Acc:Q9D868]
Znhit2	ENSMUSG00000075227	MALE UP	779.84	0.571811	0.13165	4.34342	1.40281e-05	0.000544526	0.619856	4.74417	7.5936e-05	0.0036224	19	protein_coding	966	1022	686	679	579	zinc finger, HIT domain containing 2 [Source:MGI Symbol;Acc:MGI:1352481]
Gm11639	ENSMUSG00000040838	FEMALE UP	83.6121	-1.38479	0.357485	-3.8737	0.000107196	0.00248186	-1.33409	1.53448	7.63141e-05	0.00363647	11	protein_coding	42	45	87	112	127
Tbca	ENSMUSG00000042043	MALE UP	1508.48	0.523967	0.121651	4.30715	1.65375e-05	0.00060579	0.572558	5.69329	7.76854e-05	0.00368619	13	protein_coding	1893	1883	1496	1250	1091	tubulin cofactor A [Source:MGI Symbol;Acc:MGI:107549]
Dcaf5	ENSMUSG00000049106	FEMALE UP	1974.87	-0.607517	0.113656	-5.34521	9.03123e-08	1.00733e-05	-0.557641	6.07299	7.77352e-05	0.00368619	12	protein_coding	1370	1722	2566	2142	2116	DDB1- and CUL4-associated factor 5 [Source:UniProtKB/Swiss-Prot;Acc:Q80T85]
Fkbp8	ENSMUSG00000019428	MALE UP	5755.41	0.398595	0.0956463	4.16738	3.08116e-05	0.000984292	0.447755	7.62329	7.85493e-05	0.00371975	8	protein_coding	6384	7439	5734	5067	4439	Peptidyl-prolyl cis-trans isomerase FKBP8 [Source:UniProtKB/Swiss-Prot;Acc:O35465]
Dcun1d3	ENSMUSG00000048787	FEMALE UP	725.39	-0.725654	0.144297	-5.02891	4.93278e-07	3.96465e-05	-0.676759	4.62902	7.8652e-05	0.00371975	7	protein_coding	533	533	945	774	843	DCN1-like protein 3 [Source:UniProtKB/Swiss-Prot;Acc:Q8K0V2]
Pigyl	ENSMUSG00000010607	MALE UP	547.602	0.640637	0.151284	4.23467	2.28884e-05	0.000776686	0.690436	4.23674	7.91698e-05	0.00373968	9	protein_coding	635	801	512	428	396	Phosphatidylinositol N-acetylglucosaminyltransferase subunit Y [Source:UniProtKB/Swiss-Prot;Acc:P0C1P0]
Cfl1	ENSMUSG00000056201	MALE UP	39266.6	0.399084	0.0995259	4.00985	6.07568e-05	0.00164061	0.447079	10.3925	8.05208e-05	0.00378518	19	protein_coding	47675	46188	39668	34309	30046	Cofilin-1 [Source:UniProtKB/Swiss-Prot;Acc:P18760]
Slc4a10	ENSMUSG00000026904	FEMALE UP	39.6724	-2.61566	0.642805	-4.06914	4.71868e-05	0.00136597	-2.55013	0.473306	8.07083e-05	0.0037867	2	protein_coding	8	12	29	41	101	solute carrier family 4, sodium bicarbonate cotransporter-like, member 10 [Source:MGI Symbol;Acc:MGI:2150150]
Prl2c5	ENSMUSG00000055360	FEMALE UP	25.8877	-2.49236	0.702358	-3.54857	0.000387334	0.00619143	-2.424	-0.100115	8.06504e-05	0.0037867	13	protein_coding	7	7	18	46	48	Prolactin-2C5 [Source:UniProtKB/Swiss-Prot;Acc:Q9JLV9]
Arl6ip1	ENSMUSG00000030654	MALE UP	12459.3	0.412188	0.102888	4.00616	6.17132e-05	0.00165499	0.461956	8.73707	8.14694e-05	0.00380994	7	protein_coding	13852	16226	13086	10291	9528	ADP-ribosylation factor-like protein 6-interacting protein 1 [Source:UniProtKB/Swiss-Prot;Acc:Q9JKW0]
Glrx3	ENSMUSG00000031068	MALE UP	5472.78	0.402535	0.100462	4.00684	6.1537e-05	0.00165351	0.451401	7.55021	8.19317e-05	0.0038257	7	protein_coding	6383	6747	5617	4646	4222	Glutaredoxin-3 [Source:UniProtKB/Swiss-Prot;Acc:Q9CQM9]
Sec61b	ENSMUSG00000053317	MALE UP	1903.13	0.473959	0.108366	4.37368	1.22169e-05	0.000489678	0.522104	6.02806	8.2581e-05	0.00385233	4	protein_coding	2318	2364	1789	1665	1455	Protein transport protein Sec61 subunit beta [Source:UniProtKB/Swiss-Prot;Acc:Q9CQS8]
Gxylt1	ENSMUSG00000036197	FEMALE UP	2298.33	-0.583687	0.111658	-5.22747	1.71841e-07	1.6804e-05	-0.535163	6.29174	8.28005e-05	0.00385888	15	protein_coding	1729	1898	2689	2526	2648	Glucoside xylosyltransferase 1 [Source:UniProtKB/Swiss-Prot;Acc:Q3UHH8]
Med1	ENSMUSG00000018160	FEMALE UP	2582.54	-0.574855	0.113164	-5.07984	3.77759e-07	3.17631e-05	-0.526326	6.45939	8.29807e-05	0.00386359	11	protein_coding	2037	2047	3202	2709	2925	Mediator of RNA polymerase II transcription subunit 1 [Source:UniProtKB/Swiss-Prot;Acc:Q925J9]
Glo1	ENSMUSG00000024026	MALE UP	6577.97	0.396817	0.0985296	4.02739	5.64004e-05	0.00156766	0.445841	7.81552	8.34083e-05	0.0038798	17	protein_coding	7566	8192	6764	5585	5093	Lactoylglutathione lyase [Source:UniProtKB/Swiss-Prot;Acc:Q9CPU0]
Psmd8	ENSMUSG00000030591	MALE UP	5234.57	0.412787	0.104933	3.93381	8.36081e-05	0.00206392	0.460991	7.48589	8.38895e-05	0.00389476	7	protein_coding	6380	6198	5291	4471	4040	proteasome (prosome, macropain) 26S subunit, non-ATPase, 8 [Source:MGI Symbol;Acc:MGI:1888669]
Gm5524	ENSMUSG00000101514	FEMALE UP	26.2149	-2.44276	0.706534	-3.45739	0.00054544	0.00797071	-2.36228	-0.0748886	8.3844e-05	0.00389476	1	lincRNA	2	13	26	42	46	predicted gene 5524 [Source:MGI Symbol;Acc:MGI:3646041]
Tnpo1	ENSMUSG00000009470	FEMALE UP	5346.25	-0.53527	0.105043	-5.09571	3.47437e-07	2.99508e-05	-0.48603	7.50951	8.48245e-05	0.00392604	13	protein_coding	3922	4734	6270	5749	6088	transportin 1 [Source:MGI Symbol;Acc:MGI:2681523]
Snrpf	ENSMUSG00000020018	MALE UP	1437.45	0.561499	0.132064	4.25172	2.1214e-05	0.000730118	0.608567	5.62387	8.48852e-05	0.00392604	10	protein_coding	1943	1690	1312	1244	1045	small nuclear ribonucleoprotein polypeptide F [Source:MGI Symbol;Acc:MGI:1917128]
Hsbp1	ENSMUSG00000031839	MALE UP	4027.8	0.41901	0.103379	4.05315	5.05325e-05	0.00143545	0.467544	7.10832	8.47486e-05	0.00392604	8	protein_coding	4774	4943	4065	3513	3027	Heat shock factor-binding protein 1 [Source:UniProtKB/Swiss-Prot;Acc:Q9CQZ1]
Clns1a	ENSMUSG00000025439	MALE UP	3770.35	0.420888	0.104936	4.0109	6.04866e-05	0.00163655	0.469468	7.01288	8.55378e-05	0.00394156	7	protein_coding	4527	4569	3824	3170	2921	chloride nucleotide-sensitive channel 1A [Source:HGNC Symbol;Acc:HGNC:2080]
Dgkb	ENSMUSG00000036095	FEMALE UP	41.452	-1.75437	0.502433	-3.49175	0.000479874	0.00729339	-1.70002	0.554358	8.55438e-05	0.00394156	12	protein_coding	17	18	41	74	55	Diacylglycerol kinase beta [Source:UniProtKB/Swiss-Prot;Acc:Q6NS52]
Gm42929	ENSMUSG00000106022	FEMALE UP	94.7034	-1.39502	0.348788	-3.99963	6.34427e-05	0.00169244	-1.34479	1.70993	8.57979e-05	0.0039421	3	TEC	47	51	95	124	150	predicted gene 42929 [Source:MGI Symbol;Acc:MGI:5663066]
Gm19967	ENSMUSG00000093858	FEMALE UP	54.785	-1.43371	0.416248	-3.44437	0.000572388	0.0082495	-1.37721	0.945618	8.66402e-05	0.00397705	11	sense_intronic	21	35	68	77	72	predicted gene, 19967 [Source:MGI Symbol;Acc:MGI:5012152]
Nxn	ENSMUSG00000020844	MALE UP	1450.53	0.53703	0.124398	4.31704	1.58134e-05	0.000586339	0.586058	5.63751	8.68443e-05	0.00398267	11	protein_coding	1736	1922	1434	1252	992	Nucleoredoxin [Source:UniProtKB/Swiss-Prot;Acc:P97346]
Gm37522	ENSMUSG00000103783	FEMALE UP	27.1617	-2.35972	0.673808	-3.50206	0.000461681	0.00708386	-2.28996	-0.0373186	8.74861e-05	0.00400458	1	TEC	7	9	23	35	58	predicted gene, 37522 [Source:MGI Symbol;Acc:MGI:5610750]
Ociad1	ENSMUSG00000029152	MALE UP	3431.99	0.46045	0.111835	4.11723	3.83455e-05	0.00117342	0.508255	6.87833	8.75714e-05	0.00400473	5	protein_coding	4096	4313	3206	3249	2451	OCIA domain-containing protein 1 [Source:UniProtKB/Swiss-Prot;Acc:Q9CRD0]
Psmc3	ENSMUSG00000002102	MALE UP	7027.09	0.391873	0.0973329	4.02611	5.67082e-05	0.00157008	0.440606	7.91071	8.82562e-05	0.00403184	2	protein_coding	8168	8624	7165	6066	5428	proteasome (prosome, macropain) 26S subunit, ATPase 3 [Source:MGI Symbol;Acc:MGI:1098754]
Ap1s1	ENSMUSG00000004849	MALE UP	3010.78	0.427604	0.100501	4.2547	2.09326e-05	0.000724082	0.476838	6.68934	8.83846e-05	0.00403184	5	protein_coding	3334	3979	2923	2622	2345	AP-1 complex subunit sigma-1A [Source:UniProtKB/Swiss-Prot;Acc:P61967]
Uxs1	ENSMUSG00000057363	MALE UP	672.475	0.641432	0.148363	4.3234	1.53641e-05	0.000572086	0.690315	4.5324	8.84121e-05	0.00403184	1	protein_coding	762	1003	543	548	539	UDP-glucuronate decarboxylase 1 [Source:MGI Symbol;Acc:MGI:1915133]
Kif3b	ENSMUSG00000027475	FEMALE UP	718.835	-0.753029	0.14861	-5.06714	4.03838e-07	3.36454e-05	-0.703553	4.61649	8.99021e-05	0.00408452	2	protein_coding	460	588	880	793	873	Kinesin-like protein KIF3B Kinesin-like protein KIF3B, N-terminally processed [Source:UniProtKB/Swiss-Prot;Acc:Q61771]
Gm8210	ENSMUSG00000094497	MALE UP	84.7943	1.27045	0.358869	3.54015	0.000399898	0.00632996	1.31975	1.58412	8.98681e-05	0.00408452	1	processed_pseudogene	90	182	49	64	48	predicted pseudogene 8210 [Source:MGI Symbol;Acc:MGI:3643593]
Ndufb5	ENSMUSG00000027673	MALE UP	1880.72	0.485125	0.112605	4.30821	1.64578e-05	0.000603679	0.533812	6.01121	9.02344e-05	0.0040958	3	protein_coding	2244	2408	1840	1644	1361	NADH dehydrogenase [ubiquinone] 1 beta subcomplex subunit 5, mitochondrial [Source:UniProtKB/Swiss-Prot;Acc:Q9CQH3]
Frg1	ENSMUSG00000031590	MALE UP	2129.51	0.492262	0.119388	4.12321	3.73634e-05	0.00115118	0.541681	6.1899	9.0495e-05	0.0040962	8	protein_coding	2555	2725	2214	1679	1586	Protein FRG1 [Source:UniProtKB/Swiss-Prot;Acc:P97376]
Slc36a4	ENSMUSG00000043885	FEMALE UP	1572.79	-0.643131	0.122815	-5.23656	1.63594e-07	1.64358e-05	-0.593168	5.74444	9.04914e-05	0.0040962	9	protein_coding	1084	1335	2057	1642	1770	proton-coupled amino acid transporter 4 isoform 2 [Source:RefSeq peptide;Acc:NP_001344494]
Scn9a	ENSMUSG00000075316	FEMALE UP	58.5906	-1.68676	0.447642	-3.76809	0.000164501	0.00339782	-1.63758	1.03143	9.0484e-05	0.0040962	2	protein_coding	30	21	54	94	89	Sodium channel protein type 9 subunit alpha [Source:UniProtKB/Swiss-Prot;Acc:Q62205]
Col19a1	ENSMUSG00000026141	FEMALE UP	40.9248	-1.93392	0.534233	-3.61999	0.000294618	0.00514442	-1.87628	0.527015	9.05817e-05	0.00409632	1	protein_coding	16	15	42	46	81	Collagen alpha-1(XIX) chain [Source:UniProtKB/Swiss-Prot;Acc:Q0VF58]
Ost4	ENSMUSG00000038803	MALE UP	1976.47	0.475686	0.110027	4.32337	1.53662e-05	0.000572086	0.524283	6.08272	9.08211e-05	0.00409955	5	protein_coding	2352	2520	1918	1738	1449	Dolichyl-diphosphooligosaccharide--protein glycosyltransferase subunit 4 [Source:UniProtKB/Swiss-Prot;Acc:Q99LX8]
Ccdc34	ENSMUSG00000027160	MALE UP	1696.87	0.512477	0.118422	4.32755	1.50777e-05	0.000565196	0.561618	5.86352	9.09423e-05	0.00410123	2	protein_coding	1967	2280	1660	1486	1189	Mus musculus coiled-coil domain containing 34 (Ccdc34), transcript variant 2, mRNA. [Source:RefSeq mRNA;Acc:NM_001355581]
Gm26596	ENSMUSG00000097185	MALE UP	3740.46	0.410169	0.0987006	4.1557	3.243e-05	0.00102334	0.458045	7.00176	9.12048e-05	0.00410927	10	TEC	4435	4557	3472	3390	2978
Zmat5	ENSMUSG00000009076	MALE UP	516.864	0.63652	0.152841	4.16458	3.1193e-05	0.00099233	0.686021	4.15358	9.14658e-05	0.00411343	11	protein_coding	614	738	487	416	361	zinc finger, matrin type 5 [Source:MGI Symbol;Acc:MGI:1914428]
Gm13610	ENSMUSG00000086216	MALE UP	268.22	0.858941	0.21737	3.95152	7.7657e-05	0.00195769	0.90649	3.21262	9.16826e-05	0.00411939	2	antisense	407	341	251	202	154	predicted gene 13610 [Source:MGI Symbol;Acc:MGI:3651297]
Map2k2	ENSMUSG00000035027	MALE UP	5067.32	0.401836	0.100093	4.01463	5.95397e-05	0.00162218	0.450085	7.43936	9.20853e-05	0.00413367	10	protein_coding	5982	6164	5026	4549	3833	Mus musculus mitogen-activated protein kinase kinase 2 (Map2k2), transcript variant 2, mRNA. [Source:RefSeq mRNA;Acc:NM_001347144]
Psma1	ENSMUSG00000030751	MALE UP	6260.75	0.414446	0.106487	3.89197	9.94328e-05	0.00235261	0.463171	7.74401	9.2497e-05	0.0041471	7	protein_coding	7525	7540	6505	5143	4862	proteasome (prosome, macropain) subunit, alpha type 1 [Source:MGI Symbol;Acc:MGI:1347005]
BC001981	ENSMUSG00000097022	MALE UP	387.221	0.66048	0.165212	3.99778	6.39398e-05	0.00170135	0.709351	3.73844	9.25544e-05	0.0041471	13	antisense	480	539	342	293	300	cDNA sequence BC001981 [Source:MGI Symbol;Acc:MGI:3704411]
Olfr262	ENSMUSG00000067519	FEMALE UP	7.56723	-6.12693	1.79342	-3.41634	0.000634682	0.0088989	-6.64559	-1.66864	9.32452e-05	0.00417422	19	protein_coding	0	0	5	9	22
Ppa2	ENSMUSG00000028013	MALE UP	1358.34	0.519516	0.119432	4.34989	1.36205e-05	0.000532484	0.568707	5.54286	9.47105e-05	0.00423205	3	protein_coding	1590	1817	1327	1161	972	pyrophosphatase (inorganic) 2 [Source:MGI Symbol;Acc:MGI:1922026]
Lama2	ENSMUSG00000019899	FEMALE UP	569.317	-1.06708	0.21321	-5.00483	5.59108e-07	4.34055e-05	-1.02223	4.27895	9.55623e-05	0.00425384	10	protein_coding	396	302	557	816	746	Laminin subunit alpha-2 [Source:UniProtKB/Swiss-Prot;Acc:Q60675]
Hsd11b2	ENSMUSG00000031891	MALE UP	1927.19	0.575787	0.141025	4.08288	4.4481e-05	0.00131409	0.622576	6.04588	9.57211e-05	0.00425384	8	protein_coding	2733	2149	1811	1567	1428	hydroxysteroid 11-beta dehydrogenase 2 [Source:MGI Symbol;Acc:MGI:104720]
Parp14	ENSMUSG00000034422	FEMALE UP	63.23	-1.46132	0.403434	-3.62219	0.000292118	0.00511286	-1.40895	1.14018	9.5687e-05	0.00425384	16	protein_coding	31	32	68	81	100	Poly [ADP-ribose] polymerase 14 [Source:UniProtKB/Swiss-Prot;Acc:Q2EMV9]
Skp1a	ENSMUSG00000036309	MALE UP	12642.7	0.384424	0.0961877	3.9966	6.42582e-05	0.00170518	0.43288	8.7576	9.57114e-05	0.00425384	11	protein_coding	14968	15124	12823	10789	10013	S-phase kinase-associated protein 1A [Source:MGI Symbol;Acc:MGI:103575]
Phf3	ENSMUSG00000048874	FEMALE UP	2185.04	-0.560343	0.103487	-5.41461	6.14215e-08	7.45985e-06	-0.511502	6.21925	9.56286e-05	0.00425384	1	protein_coding	1631	1860	2727	2528	2221	PHD finger protein 3 [Source:HGNC Symbol;Acc:HGNC:8921]
Chil4	ENSMUSG00000063779	FEMALE UP	25.5042	-2.49205	0.710884	-3.50556	0.000455641	0.00701086	-2.41772	-0.114268	9.66992e-05	0.00429339	3	protein_coding	4	10	19	50	42	Chitinase-like protein 4 [Source:UniProtKB/Swiss-Prot;Acc:Q91Z98]
Hyal2	ENSMUSG00000010047	MALE UP	3741.18	0.418557	0.102533	4.08218	4.46145e-05	0.00131661	0.467691	7.00227	9.73011e-05	0.00430551	9	protein_coding	4207	4842	3758	3296	2798	Hyaluronidase-2 [Source:UniProtKB/Swiss-Prot;Acc:O35632]
Prdx4	ENSMUSG00000025289	MALE UP	3195.1	0.433031	0.105872	4.09012	4.31144e-05	0.00128483	0.482561	6.77475	9.72165e-05	0.00430551	X	protein_coding	3596	4175	3265	2679	2431	peroxiredoxin 4 [Source:MGI Symbol;Acc:MGI:1859815]
Eif6	ENSMUSG00000027613	MALE UP	3682.98	0.401888	0.096597	4.16046	3.17604e-05	0.00100921	0.45094	6.97946	9.73251e-05	0.00430551	2	protein_coding	4138	4713	3635	3197	2902	Eukaryotic translation initiation factor 6 [Source:UniProtKB/Swiss-Prot;Acc:O55135]
Ryr2	ENSMUSG00000021313	FEMALE UP	166.228	-1.09241	0.258647	-4.22355	2.40484e-05	0.000806344	-1.04508	2.514	9.74569e-05	0.00430744	13	protein_coding	106	96	183	236	205	ryanodine receptor 2, cardiac [Source:MGI Symbol;Acc:MGI:99685]
Krt7	ENSMUSG00000023039	MALE UP	1075.86	0.795385	0.183769	4.32818	1.5035e-05	0.000564369	0.847169	5.21141	9.77358e-05	0.00431585	15	protein_coding	1075	1921	992	874	628	Keratin, type II cytoskeletal 7 [Source:UniProtKB/Swiss-Prot;Acc:Q9DCV7]
Mrpl46	ENSMUSG00000030612	MALE UP	1072.43	0.516545	0.119341	4.32831	1.50261e-05	0.000564369	0.565449	5.20218	9.83014e-05	0.00433691	7	protein_coding	1278	1406	1011	878	837	39S ribosomal protein L46, mitochondrial [Source:UniProtKB/Swiss-Prot;Acc:Q9EQI8]
Ccp110	ENSMUSG00000033904	FEMALE UP	1164.83	-0.638184	0.121889	-5.23576	1.64303e-07	1.64466e-05	-0.590136	5.312	9.84853e-05	0.00434109	7	protein_coding	901	885	1442	1372	1232	Centriolar coiled-coil protein of 110 kDa [Source:UniProtKB/Swiss-Prot;Acc:Q7TSH4]
Nhp2	ENSMUSG00000001056	MALE UP	1745.67	0.48512	0.114192	4.24829	2.15405e-05	0.00073764	0.53355	5.90347	9.88226e-05	0.00435203	11	protein_coding	2155	2155	1708	1475	1310	H/ACA ribonucleoprotein complex subunit 2 [Source:UniProtKB/Swiss-Prot;Acc:Q9CRB2]
Nr2f6	ENSMUSG00000002393	MALE UP	5316.34	0.398836	0.0992848	4.01709	5.8921e-05	0.00161498	0.44813	7.5088	0.000102458	0.00448035	8	protein_coding	5896	6874	5394	4646	4048	Nuclear receptor subfamily 2 group F member 6 [Source:UniProtKB/Swiss-Prot;Acc:P43136]
Abhd17a	ENSMUSG00000003346	MALE UP	3710.55	0.401985	0.0978786	4.10698	4.00874e-05	0.0012118	0.450375	6.99001	0.00010271	0.00448278	10	protein_coding	4348	4550	3629	3281	2896	abhydrolase domain containing 17A [Source:MGI Symbol;Acc:MGI:106388]
Gm10715	ENSMUSG00000096201	MALE UP	106.045	1.00071	0.296311	3.37722	0.000732226	0.00988126	1.04788	1.89216	0.000102626	0.00448278	9	protein_coding	143	168	64	86	74
Adarb1	ENSMUSG00000020262	FEMALE UP	450.86	-0.956433	0.196732	-4.8616	1.16443e-06	7.61251e-05	-0.910624	3.94437	0.000103119	0.00448456	10	protein_coding	331	255	511	636	511	Double-stranded RNA-specific editase 1 [Source:UniProtKB/Swiss-Prot;Acc:Q91ZS8]
Acvr2b	ENSMUSG00000061393	MALE UP	2290.99	0.519131	0.128907	4.02718	5.64488e-05	0.00156766	0.566824	6.29526	0.0001029	0.00448456	9	protein_coding	2993	2718	2285	1983	1577	Activin receptor type-2B [Source:UniProtKB/Swiss-Prot;Acc:P27040]
Snrpa	ENSMUSG00000061479	MALE UP	5182.39	0.407182	0.102709	3.96442	7.35755e-05	0.00187906	0.455319	7.47177	0.000102958	0.00448456	7	protein_coding	6160	6283	5144	4688	3862	U1 small nuclear ribonucleoprotein A [Source:UniProtKB/Swiss-Prot;Acc:Q62189]
Tbrg4	ENSMUSG00000000384	MALE UP	698.416	0.631291	0.146579	4.30682	1.6562e-05	0.000605876	0.679446	4.58689	0.00010342	0.00449367	11	protein_coding	819	1005	569	636	499	Protein TBRG4 [Source:UniProtKB/Swiss-Prot;Acc:Q91YM4]
Hn1	ENSMUSG00000020737	MALE UP	7178.7	0.411848	0.105999	3.88541	0.000102156	0.00239831	0.459624	7.94139	0.000104265	0.0045183	11	protein_coding	8873	8356	7164	6296	5473	Jupiter microtubule associated homolog 1 Jupiter microtubule associated homolog 1, N-terminally processed [Source:UniProtKB/Swiss-Prot;Acc:P97825]
Ndufc2	ENSMUSG00000030647	MALE UP	1958.89	0.488134	0.114272	4.2717	1.93985e-05	0.000683123	0.537575	6.07031	0.000104218	0.0045183	7	protein_coding	2207	2658	1931	1696	1416	NADH dehydrogenase [ubiquinone] 1 subunit C2 [Source:UniProtKB/Swiss-Prot;Acc:Q9CQ54]
Atg2b	ENSMUSG00000041341	FEMALE UP	1472.6	-0.606752	0.113393	-5.35086	8.75353e-08	9.92563e-06	-0.558347	5.65014	0.000104808	0.00452976	12	protein_coding	1099	1199	1756	1685	1630	Autophagy-related B [Source:UniProtKB/Swiss-Prot;Acc:Q80XK6]
Gm26619	ENSMUSG00000097346	MALE UP	1317.05	0.589993	0.138839	4.24949	2.14259e-05	0.000734638	0.639026	5.49914	0.000105537	0.00455351	13	lincRNA	1583	1803	1293	1163	829	predicted gene, 26619 [Source:MGI Symbol;Acc:MGI:5477113]
Camsap2	ENSMUSG00000041570	FEMALE UP	2730.85	-0.591743	0.1206	-4.90667	9.26354e-07	6.40694e-05	-0.544211	6.53979	0.000105677	0.00455444	1	protein_coding	2234	2039	3240	2984	3138	Calmodulin-regulated spectrin-associated protein 2 [Source:UniProtKB/Swiss-Prot;Acc:Q8C1B1]
Gm10076	ENSMUSG00000060143	MALE UP	418.915	0.843269	0.198112	4.25654	2.07619e-05	0.000719087	0.892427	3.85539	0.000105752	0.00455444	14	lincRNA	450	731	297	358	289	predicted gene 10076 [Source:MGI Symbol;Acc:MGI:3704451]
Ube2e3	ENSMUSG00000027011	MALE UP	5768.27	0.419848	0.108152	3.88202	0.000103594	0.00242167	0.469818	7.62637	0.000110299	0.00471874	2	protein_coding	6401	7567	6064	4640	4486	ubiquitin-conjugating enzyme E2E 3 [Source:MGI Symbol;Acc:MGI:107412]
Rpl10a	ENSMUSG00000037805	MALE UP	3048.92	0.448298	0.10993	4.07803	4.54198e-05	0.00133082	0.496857	6.70751	0.000110685	0.00472929	17	protein_coding	3550	3896	2999	2779	2177	ribosomal protein L10A [Source:MGI Symbol;Acc:MGI:1343877]
Tmem39b	ENSMUSG00000053730	MALE UP	1148.84	0.523741	0.122413	4.27849	1.88163e-05	0.000670394	0.571906	5.30112	0.000111352	0.00474949	4	protein_coding	1419	1458	1021	931	952	Mus musculus transmembrane protein 39b (Tmem39b), transcript variant 2, mRNA. [Source:RefSeq mRNA;Acc:NM_001356378]
Tpgs1	ENSMUSG00000020308	MALE UP	1051.92	0.54284	0.125899	4.3117	1.62005e-05	0.000597451	0.592199	5.17526	0.000111747	0.00475924	10	protein_coding	1171	1496	945	865	836	tubulin polyglutamylase complex subunit 1 [Source:MGI Symbol;Acc:MGI:106618]
Glrx5	ENSMUSG00000021102	MALE UP	2603.37	0.430595	0.104212	4.13193	3.59729e-05	0.00111581	0.479459	6.47927	0.00011237	0.00478039	12	protein_coding	3048	3265	2603	2219	2001	Glutaredoxin-related protein 5, mitochondrial [Source:UniProtKB/Swiss-Prot;Acc:Q80Y14]
Prdm2	ENSMUSG00000057637	FEMALE UP	1234.7	-0.642489	0.122976	-5.22453	1.74602e-07	1.69314e-05	-0.594049	5.39599	0.000112639	0.00478767	4	protein_coding	901	993	1453	1394	1430	PR domain containing 2, with ZNF domain [Source:MGI Symbol;Acc:MGI:107628]
Bax	ENSMUSG00000003873	MALE UP	1357.42	0.507406	0.117004	4.33665	1.44669e-05	0.000554058	0.555489	5.54166	0.000112748	0.0047881	7	protein_coding	1653	1729	1245	1215	1003	Apoptosis regulator BAX [Source:UniProtKB/Swiss-Prot;Acc:Q07813]
Wfdc2	ENSMUSG00000017723	MALE UP	368.277	0.736787	0.182532	4.03649	5.42567e-05	0.00152382	0.786073	3.66826	0.000112944	0.00479052	2	protein_coding	447	550	338	310	223	WAP four-disulfide core domain 2 [Source:MGI Symbol;Acc:MGI:1914951]
Cep192	ENSMUSG00000024542	FEMALE UP	2249.13	-0.56871	0.111297	-5.10983	3.2245e-07	2.8333e-05	-0.519825	6.26033	0.000113194	0.00479451	18	protein_coding	1725	1848	2784	2366	2536	centrosomal protein 192 [Source:MGI Symbol;Acc:MGI:1918049]
Tab3	ENSMUSG00000035476	FEMALE UP	680.005	-0.709512	0.143871	-4.93159	8.15647e-07	5.8203e-05	-0.660387	4.5364	0.000113397	0.00479898	X	protein_coding	486	523	872	729	792	TGF-beta activated kinase 1/MAP3K7 binding protein 3 [Source:MGI Symbol;Acc:MGI:1913974]
Gm6104	ENSMUSG00000062588	MALE UP	97.2585	1.29435	0.355419	3.64177	0.000270771	0.00486761	1.33592	1.76906	0.000113579	0.00480148	1	processed_pseudogene	179	127	52	87	44	predicted gene 6104 [Source:MGI Symbol;Acc:MGI:3648587]
Adh5	ENSMUSG00000028138	MALE UP	4995.01	0.405006	0.102213	3.96238	7.42064e-05	0.00188988	0.454531	7.41889	0.000114953	0.00484801	3	protein_coding	5521	6508	5131	4282	3802	Alcohol dehydrogenase class-3 [Source:UniProtKB/Swiss-Prot;Acc:P28474]
Camk2n1	ENSMUSG00000046447	MALE UP	262.074	0.978329	0.242423	4.03563	5.44559e-05	0.00152627	1.02598	3.18153	0.000115881	0.00487871	4	protein_coding	396	364	239	214	116	Calcium/calmodulin-dependent protein kinase II inhibitor 1 [Source:UniProtKB/Swiss-Prot;Acc:Q6QWF9]
Ndufb4	ENSMUSG00000022820	MALE UP	776.706	0.574966	0.135776	4.23468	2.28877e-05	0.000776686	0.623849	4.73887	0.00011601	0.0048799	16	protein_coding	912	1076	713	681	545	NADH dehydrogenase [ubiquinone] 1 beta subcomplex subunit 4 [Source:UniProtKB/Swiss-Prot;Acc:Q9CQC7]
Rnf5	ENSMUSG00000015478	MALE UP	2426.69	0.434002	0.104934	4.13597	3.53458e-05	0.00110136	0.48317	6.37804	0.00011751	0.00491756	17	protein_coding	2797	3100	2430	2029	1892	E3 ubiquitin-protein ligase RNF5 [Source:UniProtKB/Swiss-Prot;Acc:O35445]
Birc6	ENSMUSG00000024073	FEMALE UP	2602.52	-0.565734	0.114178	-4.95482	7.23961e-07	5.33703e-05	-0.517904	6.4706	0.00011761	0.00491756	17	protein_coding	2147	1978	3329	2935	2655	Baculoviral IAP repeat-containing protein 6 [Source:UniProtKB/Swiss-Prot;Acc:O88738]
Vamp8	ENSMUSG00000050732	MALE UP	1088.33	0.624741	0.146925	4.2521	2.11778e-05	0.000729791	0.674614	5.22544	0.000117449	0.00491756	6	protein_coding	1209	1635	1032	954	693	vesicle-associated membrane protein 8 [Source:MGI Symbol;Acc:MGI:1336882]
Tmem55b	ENSMUSG00000035953	MALE UP	6981.99	0.388763	0.0994552	3.90893	9.2707e-05	0.00223602	0.437909	7.90137	0.000117727	0.00491824	14	protein_coding	7998	8679	7238	5847	5475	transmembrane protein 55b [Source:MGI Symbol;Acc:MGI:2448501]
Gabarap	ENSMUSG00000018567	MALE UP	5024.76	0.382294	0.0950956	4.02011	5.81719e-05	0.00160248	0.431325	7.42709	0.000118369	0.0049355	11	protein_coding	5681	6299	5055	4311	4002	Gamma-aminobutyric acid receptor-associated protein [Source:UniProtKB/Swiss-Prot;Acc:Q9DCD6]
2900097C17Rik	ENSMUSG00000102869	FEMALE UP	631.478	-0.774907	0.157944	-4.90623	9.28439e-07	6.40694e-05	-0.724197	4.42984	0.000118581	0.00493563	2	lincRNA	390	522	882	665	712	RIKEN cDNA 2900097C17 gene [Source:MGI Symbol;Acc:MGI:1914767]
Plekha8	ENSMUSG00000005225	FEMALE UP	3076.97	-0.548672	0.111025	-4.94187	7.7378e-07	5.63869e-05	-0.50065	6.71215	0.000119398	0.00495987	6	protein_coding	2514	2407	3748	3306	3415	Pleckstrin homology domain-containing family A member 8 [Source:UniProtKB/Swiss-Prot;Acc:Q80W71]
Ftl1	ENSMUSG00000050708	MALE UP	35026	0.38673	0.0985122	3.92571	8.64755e-05	0.00212129	0.435213	10.2277	0.000119435	0.00495987	7	protein_coding	41101	42382	36139	30799	26320
Kif13b	ENSMUSG00000060012	FEMALE UP	419.711	-0.810088	0.171252	-4.73038	2.24096e-06	0.000128653	-0.760686	3.84244	0.000119743	0.00496841	14	protein_coding	267	327	519	468	516	kinesin family member 13B [Source:HGNC Symbol;Acc:HGNC:14405]
Aip	ENSMUSG00000024847	MALE UP	1492.05	0.496989	0.114942	4.32382	1.53351e-05	0.000572086	0.546505	5.67818	0.000120905	0.00501239	19	protein_coding	1657	2063	1413	1246	1160	AH receptor-interacting protein [Source:UniProtKB/Swiss-Prot;Acc:O08915]
Hdgf	ENSMUSG00000004897	MALE UP	9860.22	0.390581	0.0993233	3.93242	8.4096e-05	0.00207189	0.439131	8.39921	0.000121086	0.00501562	3	protein_coding	11586	11950	10128	8586	7495	Hepatoma-derived growth factor [Source:UniProtKB/Swiss-Prot;Acc:P51859]
Clcn5	ENSMUSG00000004317	FEMALE UP	1775.59	-0.621092	0.121956	-5.09277	3.52871e-07	3.02285e-05	-0.572594	5.91936	0.000121203	0.0050162	X	protein_coding	1330	1420	2090	1913	2115	H(+)/Cl(-) exchange transporter 5 [Source:UniProtKB/Swiss-Prot;Acc:Q9WVD4]
Klhdc2	ENSMUSG00000020978	MALE UP	5551.06	0.373544	0.0922359	4.04988	5.12447e-05	0.00145417	0.422412	7.5707	0.000121933	0.00503788	12	protein_coding	6279	6910	5497	4793	4506	Kelch domain-containing protein 2 [Source:UniProtKB/Swiss-Prot;Acc:Q4G5Y1]
Rps12	ENSMUSG00000061983	MALE UP	1324.85	0.553807	0.13138	4.2153	2.49449e-05	0.000832336	0.602435	5.50717	0.000122051	0.00503848	10	protein_coding	1612	1747	1285	1182	874	ribosomal protein S12 [Source:MGI Symbol;Acc:MGI:98105]
Tm4sf5	ENSMUSG00000018919	MALE UP	174.311	0.861282	0.237898	3.62038	0.00029417	0.00513988	0.911014	2.59956	0.000122707	0.00506129	11	protein_coding	199	294	138	130	123	transmembrane 4 superfamily member 5 [Source:MGI Symbol;Acc:MGI:1922854]
Zbtb44	ENSMUSG00000047412	FEMALE UP	1710.56	-0.613992	0.120962	-5.07592	3.85617e-07	3.23244e-05	-0.565778	5.8654	0.00012344	0.00507862	9	protein_coding	1339	1314	2078	1843	1974	zinc finger and BTB domain containing 44 [Source:MGI Symbol;Acc:MGI:1925123]
Rps19bp1	ENSMUSG00000051518	MALE UP	618.97	0.608961	0.149283	4.07925	4.51814e-05	0.0013276	0.658103	4.4117	0.000123394	0.00507862	15	protein_coding	785	813	612	484	434	ribosomal protein S19 binding protein 1 [Source:MGI Symbol;Acc:MGI:1913788]
Gm12174	ENSMUSG00000080776	MALE UP	113.408	0.978825	0.2896	3.37992	0.000725073	0.00980409	1.02425	1.98659	0.000123711	0.0050855	11	processed_pseudogene	168	161	77	99	67	predicted gene 12174 [Source:MGI Symbol;Acc:MGI:3651722]
B230216N24Rik	ENSMUSG00000089706	FEMALE UP	56.2801	-1.89917	0.489178	-3.88236	0.000103448	0.00242032	-1.85046	0.970901	0.000124382	0.00510445	1	processed_transcript	29	14	50	85	97	RIKEN cDNA B230216N24 gene [Source:MGI Symbol;Acc:MGI:1925853]
Arg1	ENSMUSG00000019987	MALE UP	92.5257	1.45437	0.39192	3.71087	0.000206547	0.00397767	1.49523	1.69288	0.000124701	0.00511326	10	protein_coding	203	97	43	51	66	Arginase-1 [Source:UniProtKB/Swiss-Prot;Acc:Q61176]
Zfyve21	ENSMUSG00000021286	MALE UP	1688.69	0.490443	0.114278	4.29168	1.77325e-05	0.000641055	0.539853	5.85658	0.000125269	0.00513225	12	protein_coding	1878	2322	1619	1465	1254	zinc finger, FYVE domain containing 21 [Source:MGI Symbol;Acc:MGI:1915770]
Kif1c	ENSMUSG00000020821	MALE UP	237.708	1.07736	0.264846	4.06786	4.74471e-05	0.0013706	1.12193	3.03965	0.000125689	0.00514511	11	protein_coding	390	316	122	157	203	Kinesin-like protein KIF1C [Source:UniProtKB/Swiss-Prot;Acc:O35071]
St14	ENSMUSG00000031995	MALE UP	525.422	0.714692	0.171944	4.15655	3.2309e-05	0.00102156	0.765356	4.17883	0.000125831	0.00514663	9	protein_coding	576	842	494	417	341	suppression of tumorigenicity 14 (colon carcinoma) [Source:MGI Symbol;Acc:MGI:1338881]
Eif3i	ENSMUSG00000028798	MALE UP	3320.98	0.431964	0.108672	3.97492	7.04029e-05	0.00181671	0.480319	6.83017	0.000126627	0.0051705	4	protein_coding	3992	4054	3343	2928	2440	Eukaryotic translation initiation factor 3 subunit I [Source:UniProtKB/Swiss-Prot;Acc:Q9QZD9]
Xirp2	ENSMUSG00000027022	FEMALE UP	23.5037	-2.75526	0.78261	-3.52061	0.000430555	0.00671939	-2.66829	-0.233549	0.000126825	0.00517427	2	protein_coding	2	9	20	28	55	xin actin-binding repeat containing 2 [Source:MGI Symbol;Acc:MGI:2685198]
Cd320	ENSMUSG00000002308	MALE UP	1031.78	0.58397	0.137943	4.23342	2.30169e-05	0.000778443	0.634031	5.14826	0.000127354	0.0051915	17	protein_coding	1103	1558	948	865	753	CD320 antigen [Source:UniProtKB/Swiss-Prot;Acc:Q9Z1P5]
Myh10	ENSMUSG00000020900	FEMALE UP	25478.3	-0.485465	0.0922686	-5.26143	1.42936e-07	1.47956e-05	-0.436306	9.76225	0.000128415	0.00521503	11	protein_coding	19092	23150	29878	28046	27543	Myosin-10 [Source:UniProtKB/Swiss-Prot;Acc:Q61879]
Taf1	ENSMUSG00000031314	FEMALE UP	2012.54	-0.562646	0.106344	-5.29083	1.21766e-07	1.27981e-05	-0.514039	6.10049	0.00012818	0.00521503	X	protein_coding	1533	1675	2427	2234	2208	TATA-box binding protein associated factor 1 [Source:MGI Symbol;Acc:MGI:1336878]
Gm18310	ENSMUSG00000108555	MALE UP	551.405	0.593801	0.146301	4.05877	4.93326e-05	0.00141016	0.642875	4.24562	0.000128376	0.00521503	7	TEC	675	743	518	432	416	predicted gene, 18310 [Source:MGI Symbol;Acc:MGI:5010495]
Emc1	ENSMUSG00000078517	FEMALE UP	3421.34	-0.531571	0.107764	-4.93272	8.10922e-07	5.8203e-05	-0.48261	6.86522	0.000128667	0.00521887	4	protein_coding	2693	2837	4310	3519	3781	ER membrane protein complex subunit 1 [Source:UniProtKB/Swiss-Prot;Acc:Q8C7X2]
Magoh	ENSMUSG00000028609	MALE UP	1456.11	0.497751	0.119113	4.17882	2.93031e-05	0.00095103	0.546632	5.64221	0.000129057	0.00523033	4	protein_coding	1783	1831	1453	1188	1093	Protein mago nashi homolog [Source:UniProtKB/Swiss-Prot;Acc:P61327]
Zfp444	ENSMUSG00000044876	MALE UP	1667.24	0.479142	0.110465	4.33751	1.44108e-05	0.000553875	0.528067	5.83803	0.000129198	0.00523173	7	protein_coding	1866	2261	1508	1435	1341	zinc finger protein 444 [Source:MGI Symbol;Acc:MGI:1923365]
A430105I19Rik	ENSMUSG00000045838	FEMALE UP	101.735	-1.19708	0.316799	-3.77869	0.000157655	0.00330014	-1.1467	1.81955	0.000130036	0.00525591	2	protein_coding	51	67	139	157	97	Uncharacterized [Source:UniProtKB/Swiss-Prot;Acc:A3KGF9]
Lix1	ENSMUSG00000047786	MALE UP	465.241	0.764172	0.189405	4.03459	5.46987e-05	0.00153151	0.812656	4.00116	0.0001301	0.00525591	17	protein_coding	685	573	449	297	340	Protein limb expression 1 homolog [Source:UniProtKB/Swiss-Prot;Acc:Q6P566]
Tgfbr1	ENSMUSG00000007613	FEMALE UP	6228.14	-0.528626	0.110575	-4.78071	1.74674e-06	0.000105605	-0.479395	7.72898	0.000132974	0.00534471	4	protein_coding	4878	5206	7917	6180	7018	transforming growth factor, beta receptor I [Source:MGI Symbol;Acc:MGI:98728]
Mrps24	ENSMUSG00000020477	MALE UP	980.962	0.556482	0.133016	4.18357	2.8697e-05	0.000933576	0.605888	5.07461	0.000133361	0.00535434	11	protein_coding	1144	1351	959	838	673	28S ribosomal protein S24, mitochondrial [Source:UniProtKB/Swiss-Prot;Acc:Q9CQV5]
Zfp637	ENSMUSG00000059689	MALE UP	1404.2	0.492751	0.115143	4.27946	1.87347e-05	0.000668359	0.541952	5.59052	0.000133433	0.00535434	6	protein_coding	1613	1877	1359	1202	1044	zinc finger protein 637 [Source:MGI Symbol;Acc:MGI:2448537]
Avl9	ENSMUSG00000029787	FEMALE UP	1324.07	-0.617389	0.121092	-5.09853	3.42301e-07	2.96954e-05	-0.56822	5.49635	0.000134609	0.00538383	6	protein_coding	1004	1050	1767	1421	1401	Late secretory pathway [Source:UniProtKB/Swiss-Prot;Acc:Q80U56]
Cdk4	ENSMUSG00000006728	MALE UP	26834.6	0.3647	0.0922557	3.95314	7.71331e-05	0.0019519	0.413412	9.84327	0.00013594	0.00542729	10	protein_coding	30872	32606	27493	23226	21136	Cyclin-dependent kinase 4 [Source:UniProtKB/Swiss-Prot;Acc:P30285]
Hspe1	ENSMUSG00000073676	MALE UP	3253.32	0.464594	0.120074	3.86924	0.000109173	0.00251549	0.51243	6.80038	0.000136489	0.00544116	1	protein_coding	4138	3818	3294	2813	2341	heat shock protein 1 (chaperonin 10) [Source:MGI Symbol;Acc:MGI:104680]
Zfp352	ENSMUSG00000070902	FEMALE UP	19.5568	-4.43654	1.17893	-3.76319	0.000167757	0.00345203	-4.27374	-0.504603	0.000138701	0.00552483	4	protein_coding	1	2	10	11	68	zinc finger protein 352 [Source:MGI Symbol;Acc:MGI:2387418]
Ankfy1	ENSMUSG00000020790	FEMALE UP	3605.48	-0.508583	0.10045	-5.06303	4.1265e-07	3.4275e-05	-0.459152	6.9413	0.000139484	0.00555149	11	protein_coding	2736	3170	4594	3834	3768	Rabankyrin-5 [Source:UniProtKB/Swiss-Prot;Acc:Q810B6]
Eva1b	ENSMUSG00000050212	MALE UP	1755.24	0.554059	0.132173	4.19192	2.76605e-05	0.000910419	0.603619	5.91357	0.000139921	0.00556433	4	protein_coding	1868	2611	1582	1599	1231	B [Source:UniProtKB/Swiss-Prot;Acc:Q8K2Y3]
Akr1a1	ENSMUSG00000028692	MALE UP	14498	0.362576	0.0900454	4.02659	5.6591e-05	0.00156842	0.411815	8.95538	0.000140194	0.00557064	4	protein_coding	15986	18358	14632	12479	11696	Alcohol dehydrogenase [NADP(+)] [Source:UniProtKB/Swiss-Prot;Acc:Q9JII6]
Zfp395	ENSMUSG00000034522	MALE UP	1626.97	0.610616	0.151376	4.03377	5.48883e-05	0.00153524	0.656801	5.80203	0.000141068	0.00559627	14	protein_coding	2369	1798	1376	1283	1328	zinc finger protein 395 [Source:MGI Symbol;Acc:MGI:2682318]
Eif1b	ENSMUSG00000006941	MALE UP	2553.78	0.441959	0.11219	3.93938	8.16929e-05	0.00203347	0.490635	6.45125	0.000142957	0.00564368	9	protein_coding	3107	3100	2602	2099	1970	Eukaryotic translation initiation factor 1b [Source:UniProtKB/Swiss-Prot;Acc:Q9CXU9]
Grb7	ENSMUSG00000019312	MALE UP	783.51	0.773681	0.184094	4.20265	2.63812e-05	0.000874903	0.824734	4.75419	0.000142867	0.00564368	11	protein_coding	859	1299	763	645	428	Growth factor receptor-bound protein 7 [Source:UniProtKB/Swiss-Prot;Acc:Q03160]
Skida1	ENSMUSG00000054074	FEMALE UP	680.484	-0.743363	0.15076	-4.93077	8.1906e-07	5.82877e-05	-0.694637	4.53792	0.000142749	0.00564368	2	protein_coding	445	551	782	797	823	SKI/DACH domain-containing protein 1 [Source:UniProtKB/Swiss-Prot;Acc:Q80YR3]
Psph	ENSMUSG00000029446	MALE UP	1027.44	0.516836	0.124909	4.1377	3.5081e-05	0.00109686	0.565607	5.14014	0.000143098	0.00564469	5	protein_coding	1258	1310	975	812	823	phosphoserine phosphatase [Source:MGI Symbol;Acc:MGI:97788]
Mtdh	ENSMUSG00000022255	MALE UP	4049.13	0.389805	0.0951222	4.09794	4.1684e-05	0.00124901	0.438272	7.1162	0.000143416	0.00565267	15	protein_coding	4568	5115	3830	3696	3204	Protein LYRIC [Source:UniProtKB/Swiss-Prot;Acc:Q80WJ7]
Cfdp1	ENSMUSG00000031954	MALE UP	4901.24	0.402415	0.104159	3.86347	0.000111787	0.00256275	0.451312	7.39131	0.000143785	0.00565805	8	protein_coding	5649	6117	5059	4289	3639	Craniofacial development protein 1 [Source:UniProtKB/Swiss-Prot;Acc:O88271]
Cadm2	ENSMUSG00000064115	FEMALE UP	83.6686	-1.1791	0.333879	-3.53154	0.000413153	0.00649984	-1.12718	1.54138	0.000143735	0.00565805	16	protein_coding	41	57	103	119	98	Cell adhesion molecule 2 [Source:UniProtKB/Swiss-Prot;Acc:Q8BLQ9]
Hip1	ENSMUSG00000039959	FEMALE UP	4699.76	-0.496505	0.100431	-4.94376	7.66318e-07	5.61426e-05	-0.448595	7.32349	0.000143912	0.00565848	5	protein_coding	3902	3806	5681	5202	4945	Huntingtin-interacting protein 1 [Source:UniProtKB/Swiss-Prot;Acc:Q8VD75]
Rab1b	ENSMUSG00000024870	MALE UP	6991.22	0.375785	0.0952546	3.94506	7.97792e-05	0.00200501	0.424679	7.90339	0.000144163	0.0056638	19	protein_coding	7915	8710	7105	6149	5404	RAB1B, member RAS oncogene family [Source:MGI Symbol;Acc:MGI:1923558]
Bccip	ENSMUSG00000030983	MALE UP	3020.02	0.430309	0.110169	3.90591	9.38729e-05	0.00225221	0.478781	6.69294	0.000145436	0.00570003	7	protein_coding	3677	3630	3074	2542	2305	BRCA2 and CDKN1A-interacting protein [Source:UniProtKB/Swiss-Prot;Acc:Q9CWI3]
Lypd6b	ENSMUSG00000026765	MALE UP	162.091	0.860397	0.245486	3.50487	0.000456838	0.00702533	0.909062	2.49594	0.000146056	0.00571515	2	protein_coding	201	256	140	133	93	Ly6/PLAUR domain-containing protein 6B [Source:UniProtKB/Swiss-Prot;Acc:Q9D7F2]
Phb	ENSMUSG00000038845	MALE UP	4294.87	0.41129	0.106161	3.87422	0.000106966	0.00248186	0.4608	7.20114	0.000146979	0.00574205	11	protein_coding	4777	5588	4452	3692	3204	Prohibitin [Source:UniProtKB/Swiss-Prot;Acc:P67778]
Phb2	ENSMUSG00000004264	MALE UP	6816.22	0.380568	0.0980908	3.87975	0.000104563	0.00243891	0.429108	7.8667	0.000148013	0.00577323	6	protein_coding	7936	8279	6935	6005	5227	Prohibitin-2 [Source:UniProtKB/Swiss-Prot;Acc:O35129]
Dpm3	ENSMUSG00000042737	MALE UP	243.893	0.7809	0.207013	3.77223	0.000161793	0.00335967	0.828546	3.07786	0.000149166	0.00579504	3	protein_coding	303	366	180	215	168	Dolichol-phosphate mannosyltransferase subunit 3 [Source:UniProtKB/Swiss-Prot;Acc:Q9D1Q4]
Med10	ENSMUSG00000021598	MALE UP	1663.41	0.486913	0.119513	4.07415	4.61822e-05	0.00134808	0.535795	5.83369	0.00014943	0.00580067	13	protein_coding	2049	2061	1665	1309	1303	Mediator of RNA polymerase II transcription subunit 10 [Source:UniProtKB/Swiss-Prot;Acc:Q9CXU0]
Gstm7	ENSMUSG00000004035	MALE UP	811.508	0.611538	0.149729	4.0843	4.421e-05	0.0013075	0.662205	4.80219	0.000149719	0.00580725	3	protein_coding	917	1192	825	620	562	Glutathione S-transferase Mu 7 [Source:UniProtKB/Swiss-Prot;Acc:Q80W21]
Eif4a3	ENSMUSG00000025580	MALE UP	6678.08	0.387514	0.102113	3.79497	0.000147661	0.0031461	0.436123	7.83699	0.000150124	0.00581834	11	protein_coding	7906	8009	6900	5669	5192	Eukaryotic initiation factor 4A-III Eukaryotic initiation factor 4A-III, N-terminally processed [Source:UniProtKB/Swiss-Prot;Acc:Q91VC3]
Psmd4	ENSMUSG00000005625	MALE UP	5188.99	0.387347	0.099592	3.88933	0.00010052	0.00237416	0.436265	7.47358	0.000150793	0.00583964	3	protein_coding	5888	6506	5290	4586	3929	26S proteasome non-ATPase regulatory subunit 4 [Source:UniProtKB/Swiss-Prot;Acc:O35226]
Ntmt1	ENSMUSG00000026857	MALE UP	1588.21	0.487043	0.115099	4.23153	2.32106e-05	0.000784026	0.536253	5.76795	0.000152012	0.00588219	2	protein_coding	1815	2125	1549	1381	1158	Mus musculus N-terminal Xaa-Pro-Lys N-methyltransferase 1 (Ntmt1), transcript variant 3, mRNA. [Source:RefSeq mRNA;Acc:NM_001356434]
Lemd3	ENSMUSG00000048661	FEMALE UP	1055.98	-0.627467	0.122495	-5.1224	3.01669e-07	2.67653e-05	-0.578312	5.17102	0.000152452	0.00588988	10	protein_coding	746	889	1311	1184	1162	LEM domain containing 3 [Source:HGNC Symbol;Acc:HGNC:28887]
C2cd3	ENSMUSG00000047248	FEMALE UP	2736.44	-0.520651	0.102023	-5.10328	3.3382e-07	2.91746e-05	-0.471837	6.54349	0.000155968	0.00601619	7	protein_coding	2147	2301	3404	2942	2923	C2 domain-containing protein 3 [Source:UniProtKB/Swiss-Prot;Acc:Q52KB6]
Gm11223	ENSMUSG00000046341	MALE UP	871.256	0.602268	0.14454	4.1668	3.08903e-05	0.000984995	0.649251	4.90425	0.000156531	0.00602836	4	processed_pseudogene	1104	1139	704	826	617	predicted gene 11223 [Source:MGI Symbol;Acc:MGI:3651631]
Rpl28	ENSMUSG00000030432	MALE UP	2619.33	0.469727	0.119247	3.93912	8.17794e-05	0.00203347	0.517383	6.48825	0.000156686	0.00602956	7	protein_coding	3289	3134	2555	2372	1858	ribosomal protein L28 [Source:MGI Symbol;Acc:MGI:101839]
Dnah5	ENSMUSG00000022262	FEMALE UP	60.3102	-1.5111	0.42476	-3.55754	0.000374341	0.00607459	-1.45538	1.07497	0.000157109	0.00604109	15	protein_coding	22	37	63	79	97	Dynein heavy chain 5, axonemal [Source:UniProtKB/Swiss-Prot;Acc:Q8VHE6]
Fmr1	ENSMUSG00000000838	FEMALE UP	3802.2	-0.515796	0.105475	-4.89022	1.00721e-06	6.81286e-05	-0.466705	7.01764	0.000158501	0.00608503	X	protein_coding	2965	3232	4724	3914	4214	fragile X mental retardation 1 [Source:HGNC Symbol;Acc:HGNC:3775]
Mcee	ENSMUSG00000033429	MALE UP	343.98	0.720393	0.183607	3.92357	8.72481e-05	0.00213641	0.769898	3.57063	0.000159488	0.00611327	7	protein_coding	384	545	289	282	243	Methylmalonyl-CoA epimerase, mitochondrial [Source:UniProtKB/Swiss-Prot;Acc:Q9D1I5]
Rpl36al	ENSMUSG00000049751	MALE UP	1517.77	0.480972	0.115296	4.17163	3.02427e-05	0.000973322	0.529175	5.7019	0.000159731	0.0061178	12	protein_coding	1877	1864	1451	1303	1154	ribosomal protein L36A-like [Source:MGI Symbol;Acc:MGI:1913733]
Gm27241	ENSMUSG00000099051	FEMALE UP	184.092	-0.920934	0.230822	-3.98979	6.61311e-05	0.00173266	-0.871905	2.6606	0.000160717	0.00615073	9	antisense	125	120	241	210	223	predicted gene 27241 [Source:MGI Symbol;Acc:MGI:5521084]
Cul7	ENSMUSG00000038545	FEMALE UP	4889.48	-0.538782	0.110444	-4.87835	1.0698e-06	7.13032e-05	-0.488827	7.38081	0.000161598	0.00617478	17	protein_coding	3411	4511	5897	5242	5456	Cullin-7 [Source:UniProtKB/Swiss-Prot;Acc:Q8VE73]
Tomm22	ENSMUSG00000022427	MALE UP	2625.68	0.431841	0.109383	3.94798	7.88137e-05	0.00198319	0.481204	6.49147	0.000164826	0.00627843	15	protein_coding	3039	3335	2704	2141	2038	Mitochondrial import receptor subunit TOM22 homolog [Source:UniProtKB/Swiss-Prot;Acc:Q9CPQ3]
Prdx6	ENSMUSG00000026701	MALE UP	9251.23	0.419637	0.112572	3.72773	0.000193214	0.0037687	0.468349	8.30724	0.000164719	0.00627843	1	protein_coding	11123	11182	9873	7809	6732	peroxiredoxin 6 [Source:MGI Symbol;Acc:MGI:894320]
Dock10	ENSMUSG00000038608	FEMALE UP	1060.45	-0.688377	0.138182	-4.98168	6.30342e-07	4.78482e-05	-0.637912	5.17674	0.000164681	0.00627843	1	protein_coding	670	930	1403	1147	1175	dedicator of cytokinesis 10 [Source:HGNC Symbol;Acc:HGNC:23479]
Akr7a5	ENSMUSG00000028743	MALE UP	2161.58	0.495048	0.121331	4.08013	4.501e-05	0.00132542	0.545223	6.21281	0.000165287	0.00629111	4	protein_coding	2249	3153	2029	1823	1683	Aflatoxin B1 aldehyde reductase member 2 [Source:UniProtKB/Swiss-Prot;Acc:Q8CG76]
Gm7292	ENSMUSG00000104222	FEMALE UP	728.198	-0.68553	0.142346	-4.81595	1.46505e-06	9.18241e-05	-0.636769	4.6349	0.000165582	0.00629252	6	lincRNA	551	540	946	785	822
Xiap	ENSMUSG00000025860	MALE UP	743.28	0.545344	0.132146	4.12684	3.67786e-05	0.0011371	0.593817	4.67506	0.000165759	0.00629431	X	protein_coding	875	1006	650	631	586	X-linked inhibitor of apoptosis [Source:MGI Symbol;Acc:MGI:107572]
Nav3	ENSMUSG00000020181	FEMALE UP	368.16	-0.838072	0.182963	-4.58054	4.63766e-06	0.000229174	-0.790451	3.65452	0.000166621	0.00631722	10	protein_coding	249	263	412	484	428	neuron navigator 3 [Source:HGNC Symbol;Acc:HGNC:15998]
Eif5a	ENSMUSG00000078812	MALE UP	29774.7	0.383578	0.10203	3.75944	0.000170293	0.00348846	0.431937	9.99309	0.00016781	0.00634752	11	protein_coding	35731	35060	30977	25383	22965	Eukaryotic translation initiation factor 5A-1 [Source:UniProtKB/Swiss-Prot;Acc:P63242]
Ciapin1	ENSMUSG00000031781	MALE UP	5113.83	0.390851	0.102943	3.79678	0.000146588	0.00313383	0.440252	7.45247	0.000168451	0.00635415	8	protein_coding	5741	6497	5339	4333	3923	Anamorsin [Source:UniProtKB/Swiss-Prot;Acc:Q8WTY4]
Psma6	ENSMUSG00000021024	MALE UP	5708.28	0.382444	0.100488	3.80586	0.000141313	0.00305029	0.431316	7.61079	0.000171834	0.00645721	12	protein_coding	6614	6979	5904	4866	4437	Proteasome subunit alpha type-6 [Source:UniProtKB/Swiss-Prot;Acc:Q9QUM9]
Erh	ENSMUSG00000021131	MALE UP	7273.42	0.377014	0.0992129	3.80005	0.000144667	0.00310796	0.425618	7.96014	0.000171897	0.00645721	12	protein_coding	8535	8736	7474	6231	5698	Enhancer of rudimentary homolog [Source:UniProtKB/Swiss-Prot;Acc:P84089]
Atp6v1g1	ENSMUSG00000039105	MALE UP	4766.93	0.388434	0.101857	3.81353	0.000136996	0.00298301	0.437318	7.35102	0.000171999	0.00645721	4	protein_coding	5507	5873	4922	4110	3647	ATPase, H+ transporting, lysosomal V1 subunit G1 [Source:MGI Symbol;Acc:MGI:1913540]
Bex1	ENSMUSG00000050071	MALE UP	747.05	0.597862	0.149992	3.98597	6.72036e-05	0.00175739	0.646462	4.68164	0.000172119	0.00645721	X	protein_coding	992	924	747	580	527	Protein BEX1 [Source:UniProtKB/Swiss-Prot;Acc:Q9R224]
Ndufa11	ENSMUSG00000002379	MALE UP	1826.33	0.480839	0.117307	4.09897	4.14992e-05	0.00124553	0.528554	5.96875	0.000172451	0.00646294	17	protein_coding	2270	2230	1713	1659	1333
Plekha1	ENSMUSG00000040268	FEMALE UP	2589.02	-0.552071	0.110922	-4.97712	6.45383e-07	4.87193e-05	-0.502094	6.46362	0.000172864	0.00647336	7	protein_coding	1855	2307	3413	2780	2661	Pleckstrin homology domain-containing family A member 1 [Source:UniProtKB/Swiss-Prot;Acc:Q8BUL6]
Pomp	ENSMUSG00000029649	MALE UP	3640.06	0.391845	0.0999438	3.92066	8.83071e-05	0.00215823	0.440171	6.96221	0.000173893	0.00649703	5	protein_coding	4281	4412	3596	3231	2828	Proteasome maturation protein [Source:UniProtKB/Swiss-Prot;Acc:Q9CQT5]
Hist3h2ba	ENSMUSG00000056895	MALE UP	494.605	0.714723	0.173556	4.1181	3.82003e-05	0.00117029	0.763086	4.09211	0.000173852	0.00649703	11	protein_coding	563	769	380	452	339	Histone H2B type 3-A [Source:UniProtKB/Swiss-Prot;Acc:Q9D2U9]
Eef1akmt1	ENSMUSG00000021951	MALE UP	1126.22	0.540851	0.132595	4.07898	4.52329e-05	0.00132769	0.590406	5.27289	0.00017455	0.00651595	14	protein_coding	1342	1503	1152	923	779	EEF1A lysine methyltransferase 1 [Source:HGNC Symbol;Acc:HGNC:27351]
Gm26735	ENSMUSG00000097461	MALE UP	3630.71	0.418571	0.111054	3.76908	0.000163852	0.00338955	0.468107	6.95847	0.000174682	0.00651595	13	lincRNA	4189	4581	3810	2879	2871	predicted gene, 26735 [Source:MGI Symbol;Acc:MGI:5477229]
Cnbp	ENSMUSG00000030057	MALE UP	25145.3	0.365289	0.0958159	3.8124	0.000137624	0.00298866	0.414448	9.7494	0.000175122	0.00652296	6	protein_coding	28593	30940	26161	20911	20240	Mus musculus cellular nucleic acid binding protein (Cnbp), transcript variant 4, mRNA. [Source:RefSeq mRNA;Acc:NM_001347325]
Prpf8	ENSMUSG00000020850	MALE UP	7141.66	0.399723	0.107684	3.71199	0.000205636	0.00396291	0.447739	7.93368	0.000175779	0.00653745	11	protein_coding	8777	8287	6900	5829	6107	Pre-mRNA-processing-splicing factor 8 [Source:UniProtKB/Swiss-Prot;Acc:Q99PV0]
Gm24270	ENSMUSG00000076281	MALE UP	5068.14	0.479149	0.131463	3.64475	0.000267652	0.00483418	0.526598	7.43905	0.000176025	0.00654163	9	miRNA	6830	5589	5143	4004	3928	predicted gene, 24270 [Source:MGI Symbol;Acc:MGI:5454047]
Eno1	ENSMUSG00000063524	MALE UP	36371.5	0.358208	0.0925891	3.86879	0.000109377	0.00251807	0.407364	10.2819	0.000176829	0.00656151	4	protein_coding	40997	44915	37415	30435	29668	Alpha-enolase [Source:UniProtKB/Swiss-Prot;Acc:P17182]
Ndn	ENSMUSG00000033585	MALE UP	5286.86	0.368726	0.0956528	3.85484	0.000115804	0.00263934	0.417556	7.50022	0.000179942	0.00666688	7	protein_coding	6034	6498	5358	4581	4192	Necdin [Source:UniProtKB/Swiss-Prot;Acc:P25233]
Plce1	ENSMUSG00000024998	FEMALE UP	971.913	-0.626988	0.125224	-5.00693	5.53051e-07	4.30576e-05	-0.578326	5.05152	0.00018043	0.00667988	19	protein_coding	707	796	1169	1104	1088	1-phosphatidylinositol 4,5-bisphosphate phosphodiesterase epsilon-1 [Source:UniProtKB/Swiss-Prot;Acc:Q8K4S1]
Adgrb3	ENSMUSG00000033569	FEMALE UP	133.319	-1.40072	0.33477	-4.18412	2.86277e-05	0.000932429	-1.35371	2.1937	0.000180712	0.00668524	1	protein_coding	83	53	139	158	222	Adhesion G protein-coupled receptor B3 [Source:UniProtKB/Swiss-Prot;Acc:Q80ZF8]
A230005M16Rik	ENSMUSG00000087612	MALE UP	1587.39	0.606083	0.148527	4.08062	4.49152e-05	0.00132405	0.657245	5.76939	0.000181002	0.00668586	2	antisense	1579	2561	1470	1296	1153	RIKEN cDNA A230005M16 gene [Source:MGI Symbol;Acc:MGI:3603401]
Atad2	ENSMUSG00000022360	FEMALE UP	6089.07	-0.473818	0.0942389	-5.02784	4.96036e-07	3.97513e-05	-0.424667	7.69725	0.000181141	0.00668591	15	protein_coding	4766	5365	7581	6446	6395	ATPase family AAA domain-containing protein 2 [Source:UniProtKB/Swiss-Prot;Acc:Q8CDM1]
Hax1	ENSMUSG00000027944	MALE UP	1826.99	0.479989	0.118757	4.04176	5.30508e-05	0.00149302	0.529882	5.96948	0.000182103	0.00670622	3	protein_coding	2064	2459	1877	1488	1354	HCLS1-associated protein X-1 [Source:UniProtKB/Swiss-Prot;Acc:O35387]
Vdac3	ENSMUSG00000008892	MALE UP	7302.27	0.384871	0.100841	3.81661	0.000135299	0.00295877	0.434628	7.96638	0.000184352	0.00677369	8	protein_coding	7936	9527	7563	6163	5711	voltage-dependent anion channel 3 [Source:MGI Symbol;Acc:MGI:106922]
Brk1	ENSMUSG00000033940	MALE UP	3433.49	0.399218	0.102575	3.89197	9.94351e-05	0.00235261	0.448058	6.87802	0.000184298	0.00677369	6	protein_coding	3979	4251	3494	2968	2634	Protein BRICK1 [Source:UniProtKB/Swiss-Prot;Acc:Q91VR8]
Svbp	ENSMUSG00000028643	MALE UP	1247.64	0.512936	0.124294	4.1268	3.67839e-05	0.0011371	0.561399	5.42006	0.000184942	0.00678515	4	protein_coding	1532	1582	1210	1093	882	small vasohibin binding protein [Source:MGI Symbol;Acc:MGI:1916466]
Cftr	ENSMUSG00000041301	FEMALE UP	97.9123	-1.05807	0.301671	-3.50738	0.00045255	0.00697902	-1.00723	1.76398	0.00018637	0.00682728	6	protein_coding	55	67	129	128	111	Cystic fibrosis transmembrane conductance regulator [Source:UniProtKB/Swiss-Prot;Acc:P26361]
Gfpt1	ENSMUSG00000029992	FEMALE UP	2138.46	-0.596948	0.124543	-4.79312	1.64206e-06	0.000100386	-0.548162	6.18698	0.000187126	0.00684526	6	protein_coding	1679	1666	2724	2152	2476	Glutamine--fructose-6-phosphate aminotransferase [isomerizing] 1 [Source:UniProtKB/Swiss-Prot;Acc:P47856]
Ppp1r11	ENSMUSG00000036398	MALE UP	1275.31	0.503154	0.12374	4.06623	4.77802e-05	0.00137731	0.552179	5.45126	0.000187142	0.00684526	17	protein_coding	1560	1612	1285	1032	949	protein phosphatase 1, regulatory (inhibitor) subunit 11 [Source:MGI Symbol;Acc:MGI:1923747]
Gm16577	ENSMUSG00000090070	FEMALE UP	76.8714	-1.17674	0.345685	-3.40409	0.00066384	0.00919916	-1.12385	1.4218	0.000187586	0.00685636	10	antisense	40	50	116	84	95	predicted gene 16577 [Source:MGI Symbol;Acc:MGI:4414997]
Bmyc	ENSMUSG00000049086	MALE UP	1905.69	0.582106	0.144605	4.02549	5.68569e-05	0.0015715	0.633054	6.03247	0.000187799	0.00685901	2	protein_coding	1911	3015	1802	1616	1333	Protein B-Myc [Source:UniProtKB/Swiss-Prot;Acc:Q6P8Z1]
Fdx1	ENSMUSG00000032051	MALE UP	782.354	0.54735	0.134837	4.05935	4.92096e-05	0.00140812	0.596966	4.74892	0.000187958	0.0068597	9	protein_coding	893	1092	753	642	577	ferredoxin 1 [Source:MGI Symbol;Acc:MGI:103224]
Idh2	ENSMUSG00000030541	MALE UP	13452	0.363645	0.0920132	3.95209	7.74712e-05	0.00195481	0.412737	8.84758	0.000188305	0.00686288	7	protein_coding	14706	17188	13488	12088	10447	Isocitrate dehydrogenase [NADP], mitochondrial [Source:UniProtKB/Swiss-Prot;Acc:P54071]
Minos1	ENSMUSG00000050608	MALE UP	2187.66	0.431962	0.106224	4.06651	4.7723e-05	0.00137711	0.48049	6.2287	0.000188327	0.00686288	4	protein_coding	2559	2749	2127	1952	1650	MICOS complex subunit Mic10 [Source:UniProtKB/Swiss-Prot;Acc:Q7TNS2]
Flywch2	ENSMUSG00000023911	MALE UP	507.662	0.602579	0.153263	3.93166	8.43616e-05	0.00207316	0.651415	4.12672	0.000189678	0.00689668	17	protein_coding	624	685	455	383	412	FLYWCH family member 2 [Source:UniProtKB/Swiss-Prot;Acc:Q9CQE9]
Eif4a-ps4	ENSMUSG00000101188	MALE UP	440.407	0.999768	0.2372	4.21487	2.49925e-05	0.000832892	1.04439	3.9256	0.000189589	0.00689668	1	processed_pseudogene	652	633	206	352	363	eukaryotic translation initiation factor 4A, pseudogene 4 [Source:MGI Symbol;Acc:MGI:1195958]
Hnrnpl	ENSMUSG00000015165	MALE UP	15909.8	0.36486	0.0955043	3.82035	0.000133264	0.00292976	0.41272	9.08905	0.00019181	0.00694721	7	protein_coding	19039	18516	15315	13839	13304	Heteroous nuclear ribonucleoprotein L [Source:UniProtKB/Swiss-Prot;Acc:Q8R081]
Mesd	ENSMUSG00000038503	MALE UP	3104.75	0.433833	0.113674	3.81647	0.000135374	0.00295877	0.483339	6.73317	0.000193431	0.00699147	7	protein_coding	3566	3980	3282	2576	2292	LRP chaperone MESD [Source:UniProtKB/Swiss-Prot;Acc:Q9ERE7]
Flna	ENSMUSG00000031328	FEMALE UP	43107.9	-0.461847	0.0913505	-5.05576	4.28671e-07	3.51781e-05	-0.413805	10.5206	0.000194493	0.00702247	X	protein_coding	35621	36316	50530	47040	46292	Filamin-A [Source:UniProtKB/Swiss-Prot;Acc:Q8BTM8]
Grwd1	ENSMUSG00000053801	MALE UP	2281.74	0.442287	0.113073	3.91152	9.17167e-05	0.00221997	0.490525	6.28897	0.000194577	0.00702247	7	protein_coding	2809	2734	2278	1956	1725	Glutamate-rich WD repeat-containing protein 1 [Source:UniProtKB/Swiss-Prot;Acc:Q810D6]
Srp14	ENSMUSG00000009549	MALE UP	2237.01	0.434969	0.110274	3.94444	7.99859e-05	0.00200577	0.483442	6.26038	0.0001954	0.00703656	2	protein_coding	2717	2706	2231	1881	1740	Signal recognition particle 14 kDa protein [Source:UniProtKB/Swiss-Prot;Acc:P16254]
Gfra3	ENSMUSG00000024366	MALE UP	2075.23	0.58331	0.148195	3.93611	8.28145e-05	0.00205176	0.635151	6.15471	0.00019522	0.00703656	18	protein_coding	2102	3262	2032	1491	1638	GDNF family receptor alpha-3 [Source:UniProtKB/Swiss-Prot;Acc:O35118]
Kpna6	ENSMUSG00000003731	FEMALE UP	921.026	-0.665901	0.135205	-4.92511	8.43133e-07	5.95356e-05	-0.617817	4.97419	0.000195553	0.00703688	4	protein_coding	652	746	1037	1117	1050	Importin subunit alpha-7 [Source:UniProtKB/Swiss-Prot;Acc:O35345]
Selenok	ENSMUSG00000042682	MALE UP	2540.01	0.439023	0.113265	3.87609	0.00010615	0.00246874	0.488357	6.44379	0.000196126	0.00705229	14	protein_coding	2943	3240	2649	2125	1879	Selenoprotein K [Source:UniProtKB/Swiss-Prot;Acc:Q9JLJ1]
Mrpl15	ENSMUSG00000033845	MALE UP	2031.04	0.436037	0.106042	4.11193	3.92372e-05	0.0011909	0.484503	6.12152	0.000196532	0.00706168	1	protein_coding	2409	2523	1966	1774	1568	39S ribosomal protein L15, mitochondrial [Source:UniProtKB/Swiss-Prot;Acc:Q9CPR5]
Mrps12	ENSMUSG00000045948	MALE UP	1087.78	0.524654	0.129728	4.04428	5.24851e-05	0.00148068	0.574207	5.22269	0.000197413	0.00708812	7	protein_coding	1290	1442	1107	882	780	28S ribosomal protein S12, mitochondrial [Source:UniProtKB/Swiss-Prot;Acc:O35680]
Abcc9	ENSMUSG00000030249	FEMALE UP	134.755	-1.0482	0.276774	-3.78721	0.000152345	0.00321478	-1.00037	2.21473	0.000198609	0.00712058	6	protein_coding	96	71	184	160	161	ATP-binding cassette, sub-family C (CFTR/MRP), member 9 [Source:MGI Symbol;Acc:MGI:1352630]
Rapgef2	ENSMUSG00000062232	FEMALE UP	1446.77	-0.623609	0.127766	-4.88085	1.05627e-06	7.09208e-05	-0.575221	5.62383	0.000199629	0.00714677	3	protein_coding	1132	1101	1790	1521	1686	Rap guanine nucleotide exchange factor 2 [Source:UniProtKB/Swiss-Prot;Acc:Q8CHG7]
Ruvbl1	ENSMUSG00000030079	MALE UP	4028.13	0.392435	0.102654	3.82288	0.000131902	0.0029092	0.441474	7.10834	0.000200705	0.00717552	6	protein_coding	4594	5044	4147	3493	3061	RuvB-like protein 1 [Source:MGI Symbol;Acc:MGI:1928760]
Tma7	ENSMUSG00000091537	MALE UP	2430.6	0.437723	0.112159	3.90269	9.51283e-05	0.00227833	0.485737	6.38011	0.000201596	0.00718544	9	protein_coding	2994	2900	2396	2134	1826	translational machinery associated 7 [Source:MGI Symbol;Acc:MGI:1913417]
2810025M15Rik	ENSMUSG00000049881	MALE UP	962.797	0.521942	0.128379	4.06564	4.79015e-05	0.00137935	0.571171	5.04732	0.000203544	0.00724958	1	transcribed_processed_pseudogene	1119	1299	935	826	689	RIKEN cDNA 2810025M15 gene [Source:MGI Symbol;Acc:MGI:1917203]
Galk1	ENSMUSG00000020766	MALE UP	4789.77	0.392683	0.103488	3.79447	0.000147959	0.00314897	0.442585	7.35837	0.000205039	0.00728686	11	protein_coding	5144	6352	4890	4012	3805	Galactokinase [Source:UniProtKB/Swiss-Prot;Acc:Q9R0N0]
Fam91a1	ENSMUSG00000037119	FEMALE UP	4659.69	-0.512095	0.10746	-4.76545	1.8843e-06	0.000112391	-0.462295	7.31093	0.000205248	0.00728899	15	protein_coding	3513	4109	6013	4707	5045	Protein FAM91A1 [Source:UniProtKB/Swiss-Prot;Acc:Q3UVG3]
Ostc	ENSMUSG00000041084	MALE UP	3966.76	0.38093	0.0982156	3.87851	0.0001051	0.0024464	0.429837	7.08618	0.000207043	0.00734739	3	protein_coding	4501	4950	4005	3474	3086	Oligosaccharyltransferase complex subunit OSTC [Source:UniProtKB/Swiss-Prot;Acc:Q78XF5]
Rps4x	ENSMUSG00000031320	MALE UP	6653.77	0.381123	0.101418	3.75796	0.000171307	0.0035049	0.43007	7.832	0.000207985	0.00737544	X	protein_coding	7586	8264	6912	5832	5006	ribosomal protein S4, X-linked [Source:MGI Symbol;Acc:MGI:98158]
C1qbp	ENSMUSG00000018446	MALE UP	4328.05	0.423908	0.115722	3.66316	0.00024912	0.00459049	0.47228	7.21164	0.0002093	0.00739469	11	protein_coding	5312	5129	4543	3677	3177	complement C1q binding protein [Source:HGNC Symbol;Acc:HGNC:1243]
Fzd1	ENSMUSG00000044674	FEMALE UP	4021.33	-0.594203	0.13268	-4.47847	7.51786e-06	0.000332616	-0.546654	7.09712	0.00020974	0.00739469	5	protein_coding	3430	2839	5198	4114	4522	Frizzled-1 [Source:UniProtKB/Swiss-Prot;Acc:O70421]
Fnip2	ENSMUSG00000061175	FEMALE UP	718.619	-0.677504	0.142014	-4.77068	1.83601e-06	0.000109787	-0.628525	4.61609	0.000209357	0.00739469	3	protein_coding	523	560	903	769	839	Folliculin-interacting protein 2 [Source:UniProtKB/Swiss-Prot;Acc:Q80TD3]
Chchd1	ENSMUSG00000063787	MALE UP	1254.08	0.516438	0.126049	4.09713	4.18302e-05	0.00125071	0.565003	5.42771	0.00020965	0.00739469	14	protein_coding	1514	1623	1212	1119	868	Coiled-coil-helix-coiled-coil-helix domain-containing protein 1 [Source:UniProtKB/Swiss-Prot;Acc:Q9CQA6]
Cks1b	ENSMUSG00000028044	MALE UP	4814.65	0.40386	0.110654	3.64975	0.000262493	0.00475837	0.452219	7.36503	0.000210864	0.00742359	3	protein_coding	5895	5631	4977	3985	3773	Cyclin-dependent kinases regulatory subunit 1 [Source:UniProtKB/Swiss-Prot;Acc:P61025]
Psmg2	ENSMUSG00000024537	MALE UP	1798.8	0.471379	0.118301	3.98458	6.76006e-05	0.0017644	0.520679	5.94671	0.000212703	0.00747754	18	protein_coding	2123	2306	1855	1489	1317	Proteasome assembly chaperone 2 [Source:UniProtKB/Swiss-Prot;Acc:Q9EST4]
Tek	ENSMUSG00000006386	FEMALE UP	2043.39	-0.57296	0.116528	-4.91693	8.79135e-07	6.11301e-05	-0.525518	6.1222	0.000213112	0.00748115	4	protein_coding	1676	1552	2479	2409	2113	TEK receptor tyrosine kinase [Source:MGI Symbol;Acc:MGI:98664]
Gcat	ENSMUSG00000006378	MALE UP	1565.97	0.469745	0.114859	4.08977	4.31803e-05	0.00128539	0.51832	5.74694	0.000213448	0.00748755	15	protein_coding	1896	1952	1538	1344	1170	2-amino-3-ketobutyrate coenzyme A ligase, mitochondrial [Source:UniProtKB/Swiss-Prot;Acc:O88986]
Pebp1	ENSMUSG00000032959	MALE UP	7922.05	0.366376	0.0960476	3.81452	0.000136446	0.00297341	0.415165	8.0836	0.00021438	0.00751485	5	protein_coding	8970	9799	8083	7061	6069	phosphatidylethanolamine binding protein 1 [Source:MGI Symbol;Acc:MGI:1344408]
Ndufb11	ENSMUSG00000031059	MALE UP	1878.96	0.469535	0.11493	4.08542	4.3998e-05	0.00130546	0.518919	6.01032	0.000215071	0.00753365	X	protein_coding	2068	2571	1817	1667	1379	NADH dehydrogenase [ubiquinone] 1 beta subcomplex subunit 11, mitochondrial [Source:UniProtKB/Swiss-Prot;Acc:O09111]
Rex1bd	ENSMUSG00000058833	MALE UP	752.042	0.533176	0.131814	4.04491	5.23439e-05	0.00148068	0.581352	4.69173	0.0002157	0.00754171	8	protein_coding	902	991	661	657	580	Uncharacterized [Source:UniProtKB/Swiss-Prot;Acc:Q9CYZ6]
Atxn7l3b	ENSMUSG00000074748	MALE UP	7758.41	0.355192	0.0921796	3.85326	0.000116557	0.00264987	0.403843	8.05333	0.000215764	0.00754171	10	protein_coding	8833	9462	7813	6855	6155	ataxin 7-like 3B [Source:MGI Symbol;Acc:MGI:1914971]
Rpl3	ENSMUSG00000060036	MALE UP	11710.8	0.399429	0.107389	3.71946	0.000199649	0.00387088	0.448822	8.64762	0.000216874	0.00757507	15	protein_coding	13149	14969	12454	10130	8521	60S ribosomal protein L3 [Source:UniProtKB/Swiss-Prot;Acc:P27659]
Tmem258	ENSMUSG00000036372	MALE UP	1312.93	0.52565	0.129528	4.0582	4.94522e-05	0.0014121	0.573232	5.49367	0.000218455	0.00761999	19	protein_coding	1661	1626	1212	1208	914	transmembrane protein 258 [Source:MGI Symbol;Acc:MGI:1916288]
Tmem208	ENSMUSG00000014856	MALE UP	915.74	0.525009	0.129507	4.0539	5.03702e-05	0.00143233	0.574011	4.97538	0.000219056	0.00763488	8	protein_coding	1058	1245	864	806	656	transmembrane protein 208 [Source:MGI Symbol;Acc:MGI:1913570]
Gstm5	ENSMUSG00000004032	MALE UP	1972.28	0.450066	0.113348	3.97067	7.16721e-05	0.0018425	0.499133	6.0791	0.000219626	0.00764384	3	protein_coding	2343	2472	2012	1625	1503	Glutathione S-transferase Mu 5 [Source:UniProtKB/Swiss-Prot;Acc:P48774]
Mmd	ENSMUSG00000003948	FEMALE UP	1889.27	-0.571604	0.116972	-4.88665	1.02564e-06	6.92041e-05	-0.523066	6.00878	0.000221564	0.00770029	11	protein_coding	1507	1484	2387	1991	2089	Monocyte to macrophage differentiation factor [Source:UniProtKB/Swiss-Prot;Acc:Q9CQY7]
Prdx3	ENSMUSG00000024997	MALE UP	2737.44	0.479384	0.125572	3.81762	0.000134746	0.00295522	0.530052	6.5526	0.000221901	0.00770102	19	protein_coding	2922	3872	2871	2215	1994	Thioredoxin-dependent peroxide reductase, mitochondrial [Source:UniProtKB/Swiss-Prot;Acc:P20108]
Atp6v1f	ENSMUSG00000004285	MALE UP	1432.53	0.477812	0.115444	4.1389	3.48968e-05	0.00109235	0.527172	5.61939	0.000224032	0.00776394	6	protein_coding	1592	1954	1369	1234	1090	ATPase, H+ transporting, lysosomal V1 subunit F [Source:MGI Symbol;Acc:MGI:1913394]
Lamtor1	ENSMUSG00000030842	MALE UP	2433.85	0.428563	0.110371	3.88293	0.000103204	0.00241668	0.47694	6.38203	0.000226002	0.0078211	7	protein_coding	2936	2952	2440	2122	1825	Ragulator complex protein LAMTOR1 [Source:UniProtKB/Swiss-Prot;Acc:Q9CQ22]
Alkbh6	ENSMUSG00000042831	MALE UP	739.066	0.53398	0.132878	4.01856	5.85541e-05	0.00160815	0.582116	4.66663	0.000226676	0.00783887	7	protein_coding	896	964	657	649	560	Alpha-ketoglutarate-dependent dioxygenase alkB homolog 6 [Source:UniProtKB/Swiss-Prot;Acc:Q8K2U2]
Dnal4	ENSMUSG00000022420	MALE UP	1208.91	0.512786	0.125549	4.08436	4.4198e-05	0.0013075	0.562553	5.37523	0.000227991	0.00786208	15	protein_coding	1346	1686	1187	1021	878	Dynein light chain 4, axonemal [Source:UniProtKB/Swiss-Prot;Acc:Q9DCM4]
Tgfbi	ENSMUSG00000035493	MALE UP	6479.19	0.46492	0.124256	3.74162	0.000182835	0.00364823	0.51569	7.79546	0.000227875	0.00786208	13	protein_coding	6477	9564	6438	5594	4775	transforming growth factor, beta induced [Source:MGI Symbol;Acc:MGI:99959]
Zeb2	ENSMUSG00000026872	FEMALE UP	3536.87	-0.567016	0.123644	-4.58587	4.521e-06	0.000224366	-0.519192	6.91276	0.000230051	0.00791631	2	protein_coding	2899	2704	4167	3686	4195	zinc finger E-box binding homeobox 2 [Source:MGI Symbol;Acc:MGI:1344407]
Cenpm	ENSMUSG00000068101	MALE UP	711.427	0.544431	0.137186	3.96856	7.23076e-05	0.00185187	0.593514	4.61185	0.000230666	0.00792629	15	protein_coding	852	947	688	596	512	Centromere protein M [Source:UniProtKB/Swiss-Prot;Acc:Q9CQA0]
Gm26623	ENSMUSG00000097703	MALE UP	358.485	0.963495	0.238728	4.03594	5.43832e-05	0.0015258	1.00705	3.6287	0.000230553	0.00792629	12	lincRNA	613	413	246	331	197	predicted gene, 26623 [Source:MGI Symbol;Acc:MGI:5477117]
Polr2i	ENSMUSG00000019738	MALE UP	647.812	0.598097	0.151237	3.9547	7.66323e-05	0.00194441	0.647711	4.47775	0.000231993	0.00796628	7	protein_coding	775	896	647	533	430	DNA-directed RNA polymerase II subunit RPB9 [Source:UniProtKB/Swiss-Prot;Acc:P60898]
Mgst3	ENSMUSG00000026688	MALE UP	717.434	0.605086	0.150165	4.02946	5.59044e-05	0.00155729	0.655022	4.62552	0.000232804	0.00798851	1	protein_coding	782	1081	667	611	496	Microsomal glutathione S-transferase 3 [Source:UniProtKB/Swiss-Prot;Acc:Q9CPU4]
Kntc1	ENSMUSG00000029414	FEMALE UP	1916.37	-0.563412	0.114577	-4.9173	8.77441e-07	6.11301e-05	-0.514186	6.02948	0.000233679	0.00800729	5	protein_coding	1467	1586	2464	1984	2105	Kinetochore-associated protein 1 [Source:UniProtKB/Swiss-Prot;Acc:Q8C3Y4]
Rwdd1	ENSMUSG00000019782	MALE UP	1916.14	0.459955	0.117743	3.90643	9.36693e-05	0.00225128	0.50816	6.03721	0.000234023	0.00801345	10	protein_coding	2407	2274	1887	1571	1510	RWD domain-containing protein 1 [Source:UniProtKB/Swiss-Prot;Acc:Q9CQK7]
Kcnk1	ENSMUSG00000033998	MALE UP	330.859	0.73319	0.193929	3.7807	0.000156386	0.00328483	0.783929	3.51469	0.000234596	0.00802744	8	protein_coding	379	518	325	244	215	Potassium channel subfamily K member 1 [Source:UniProtKB/Swiss-Prot;Acc:O08581]
Tmem176b	ENSMUSG00000029810	MALE UP	3299.31	0.440046	0.113824	3.86602	0.000110628	0.00254258	0.489702	6.82184	0.000236739	0.00806809	6	protein_coding	3484	4587	3206	2984	2433	Transmembrane protein 176B [Source:UniProtKB/Swiss-Prot;Acc:Q9R1Q6]
Ypel3	ENSMUSG00000042675	MALE UP	1519.84	0.501343	0.122993	4.0762	4.57778e-05	0.00133793	0.551105	5.70508	0.000236776	0.00806809	7	protein_coding	1650	2150	1469	1319	1105	yippee like 3 [Source:MGI Symbol;Acc:MGI:1913340]
Ubxn1	ENSMUSG00000071655	MALE UP	2997.92	0.404882	0.103182	3.92396	8.71048e-05	0.00213481	0.453926	6.68291	0.000236762	0.00806809	19	protein_coding	3344	3872	2976	2682	2267	UBX domain protein 1 [Source:MGI Symbol;Acc:MGI:1289301]
Gm3375	ENSMUSG00000107470	MALE UP	1213.72	0.507342	0.127051	3.99322	6.51822e-05	0.00171768	0.555668	5.37989	0.000237209	0.0080772	7	processed_pseudogene	1536	1482	1195	1021	887	predicted gene 3375 [Source:MGI Symbol;Acc:MGI:3781553]
Coa3	ENSMUSG00000017188	MALE UP	1710.8	0.441792	0.107785	4.09884	4.15224e-05	0.00124553	0.49053	5.87431	0.00023792	0.00809575	11	protein_coding	2006	2160	1657	1462	1342	Cytochrome c oxidase assembly factor 3 homolog, mitochondrial [Source:UniProtKB/Swiss-Prot;Acc:Q9D2R6]
Swi5	ENSMUSG00000044627	MALE UP	3905.97	0.384695	0.0986694	3.89882	9.66609e-05	0.00231035	0.433917	7.06438	0.000238752	0.00811705	2	protein_coding	4227	5115	3818	3491	3070	DNA repair [Source:UniProtKB/Swiss-Prot;Acc:Q8K3D3]
Gm12657	ENSMUSG00000063314	MALE UP	101.093	1.15387	0.337503	3.41883	0.000628902	0.00882692	1.19712	1.82444	0.000238879	0.00811705	4	processed_pseudogene	161	147	51	95	55	predicted gene 12657 [Source:MGI Symbol;Acc:MGI:3651714]
Ndufb7	ENSMUSG00000033938	MALE UP	1435.17	0.492288	0.122255	4.02672	5.65594e-05	0.00156842	0.540252	5.62155	0.000241696	0.0081786	8	protein_coding	1782	1770	1366	1290	1030	NADH dehydrogenase [ubiquinone] 1 beta subcomplex subunit 7 [Source:UniProtKB/Swiss-Prot;Acc:Q9CR61]
Rab11fip2	ENSMUSG00000040022	MALE UP	389.855	0.647293	0.169027	3.82952	0.000128395	0.00285487	0.694911	3.74847	0.000241586	0.0081786	19	protein_coding	483	538	309	342	293	RAB11 family interacting protein 2 (class I) [Source:MGI Symbol;Acc:MGI:1922248]
Lsr	ENSMUSG00000001247	MALE UP	1920.9	0.474087	0.118615	3.99687	6.41867e-05	0.00170518	0.524062	6.04218	0.000243344	0.00822713	7	protein_coding	2066	2690	1901	1638	1427	Lipolysis-stimulated lipoprotein receptor [Source:UniProtKB/Swiss-Prot;Acc:Q99KG5]
Atp5k	ENSMUSG00000050856	MALE UP	672.885	0.688121	0.169129	4.0686	4.72957e-05	0.00136767	0.734748	4.53358	0.000243636	0.00822713	5	protein_coding	865	920	514	663	433	ATP synthase subunit e, mitochondrial [Source:UniProtKB/Swiss-Prot;Acc:Q06185]
Gm17501	ENSMUSG00000097183	FEMALE UP	132.576	-0.990384	0.266982	-3.70956	0.00020762	0.0039899	-0.940771	2.19366	0.000247961	0.00833856	3	lincRNA	78	93	158	179	154
Snrnp200	ENSMUSG00000003660	FEMALE UP	9163.37	-0.470033	0.0968837	-4.85152	1.22521e-06	7.93397e-05	-0.420724	8.2866	0.000248403	0.00834193	2	protein_coding	7223	8046	11637	9439	9646	U5 small nuclear ribonucleoprotein 200 kDa helicase [Source:UniProtKB/Swiss-Prot;Acc:Q6P4T2]
Twf2	ENSMUSG00000023277	MALE UP	1934.52	0.45329	0.113783	3.98382	6.78157e-05	0.00176832	0.502672	6.0517	0.000249245	0.00834737	9	protein_coding	2204	2535	1962	1656	1422	twinfilin actin binding protein 2 [Source:MGI Symbol;Acc:MGI:1346078]
A430005L14Rik	ENSMUSG00000047613	MALE UP	1344.11	0.496369	0.123158	4.03033	5.56992e-05	0.00155316	0.546108	5.52763	0.000249005	0.00834737	4	protein_coding	1511	1838	1346	1131	975	UPF0688 [Source:UniProtKB/Swiss-Prot;Acc:Q80WR5]
AU020206	ENSMUSG00000097415	MALE UP	804.361	0.573561	0.145423	3.94407	8.01095e-05	0.00200656	0.624057	4.78913	0.000248969	0.00834737	7	lincRNA	897	1166	809	623	581	expressed sequence AU020206 [Source:MGI Symbol;Acc:MGI:2142134]
Tmem134	ENSMUSG00000024845	MALE UP	1368.1	0.46981	0.113943	4.12319	3.7366e-05	0.00115118	0.518305	5.55274	0.000249828	0.00836101	19	processed_transcript	1607	1760	1285	1218	1032
Sfmbt2	ENSMUSG00000061186	FEMALE UP	261.52	-0.850382	0.205003	-4.14814	3.35191e-05	0.00105285	-0.802071	3.16339	0.000250494	0.00837175	2	protein_coding	194	166	358	309	282	Scm-like with four mbt domains 2 [Source:MGI Symbol;Acc:MGI:2447794]
Atp5f1	ENSMUSG00000000563	MALE UP	8754.61	0.35671	0.0953256	3.74202	0.000182549	0.0036475	0.4053	8.22734	0.000251616	0.00839206	3	protein_coding	10168	10466	8905	7501	7075	ATP synthase F(0) complex subunit B1, mitochondrial [Source:UniProtKB/Swiss-Prot;Acc:Q9CQQ7]
Mrpl54	ENSMUSG00000034932	MALE UP	987.78	0.520141	0.129863	4.00529	6.19407e-05	0.00165947	0.569039	5.08415	0.000252711	0.00841708	10	protein_coding	1168	1309	955	870	691	39S ribosomal protein L54, mitochondrial [Source:UniProtKB/Swiss-Prot;Acc:Q9CPW3]
Mcrs1	ENSMUSG00000037570	MALE UP	3694.88	0.386247	0.101955	3.78842	0.000151609	0.00320287	0.435487	6.98386	0.000253664	0.00844307	15	protein_coding	4144	4683	3794	3187	2850	microspherule protein 1 [Source:MGI Symbol;Acc:MGI:1858420]
Dpy30	ENSMUSG00000024067	MALE UP	1924.68	0.452845	0.11597	3.90483	9.42902e-05	0.00226023	0.501638	6.04381	0.00025687	0.0085207	17	protein_coding	2331	2368	1964	1603	1446	dpy-30, histone methyltransferase complex regulatory subunit [Source:HGNC Symbol;Acc:HGNC:24590]
Upk3b	ENSMUSG00000042985	MALE UP	2597.54	0.559056	0.146828	3.80755	0.000140352	0.00304156	0.610951	6.47834	0.000256816	0.0085207	5	protein_coding	2555	4109	2603	2000	1926	uroplakin 3B [Source:MGI Symbol;Acc:MGI:2140882]
mt-Rnr2	ENSMUSG00000064339	MALE UP	15124.8	0.422295	0.115437	3.65823	0.000253966	0.00465268	0.472523	9.01715	0.000256525	0.0085207	MT	Mt_rRNA	16158	20571	16161	12901	10836	mitochondrially encoded 16S rRNA [Source:MGI Symbol;Acc:MGI:102492]
Crb3	ENSMUSG00000044279	MALE UP	253.425	0.903852	0.236149	3.82746	0.000129473	0.00286951	0.95287	3.13575	0.000257233	0.00852697	17	protein_coding	292	435	202	230	131	Mus musculus crumbs family member 3 (Crb3), transcript variant 2, mRNA. [Source:RefSeq mRNA;Acc:NM_001347408]
Nr2f1	ENSMUSG00000069171	MALE UP	1130.2	0.50423	0.125799	4.00821	6.11814e-05	0.00164806	0.551837	5.27735	0.000258218	0.008548	13	protein_coding	1436	1370	1032	995	857	nuclear receptor subfamily 2, group F, member 1 [Source:MGI Symbol;Acc:MGI:1352451]
Lsm7	ENSMUSG00000035215	MALE UP	860.21	0.556827	0.139829	3.98219	6.82835e-05	0.00177882	0.604347	4.88525	0.000259284	0.00857167	10	protein_coding	1085	1094	762	799	598	Mus musculus LSM7 homolog, U6 small nuclear RNA and mRNA degradation associated (Lsm7), transcript variant 3, mRNA. [Source:RefSeq mRNA;Acc:NM_001359148]
Pfdn5	ENSMUSG00000001289	MALE UP	1513.59	0.486513	0.119697	4.06455	4.81261e-05	0.00138436	0.535776	5.69885	0.000260003	0.00858379	15	protein_coding	1694	2064	1462	1347	1088	Prefoldin subunit 5 [Source:UniProtKB/Swiss-Prot;Acc:Q9WU28]
Slc12a2	ENSMUSG00000024597	FEMALE UP	3605.45	-0.525291	0.114305	-4.59554	4.31634e-06	0.000216427	-0.476918	6.94074	0.000260476	0.00859359	18	protein_coding	2945	2889	4399	3698	4100	solute carrier family 12 member 2 [Source:HGNC Symbol;Acc:HGNC:10911]
Cacna1e	ENSMUSG00000004110	FEMALE UP	112.242	-1.18977	0.316096	-3.76394	0.000167259	0.00344437	-1.14202	1.95221	0.000262724	0.0086345	1	protein_coding	73	56	123	142	161	calcium voltage-gated channel subunit alpha1 E [Source:HGNC Symbol;Acc:HGNC:1392]
Etnppl	ENSMUSG00000019232	FEMALE UP	28.9883	-2.27983	0.66889	-3.40838	0.000653508	0.00910679	-2.21342	0.0524308	0.000262326	0.0086345	3	protein_coding	7	11	19	47	57	ethanolamine phosphate phospholyase [Source:MGI Symbol;Acc:MGI:1919010]
Fkbp3	ENSMUSG00000020949	MALE UP	6641.66	0.376757	0.103712	3.63273	0.000280439	0.00497958	0.425768	7.82908	0.000262778	0.0086345	12	protein_coding	7681	8101	7008	5598	5133	Peptidyl-prolyl cis-trans isomerase FKBP3 [Source:UniProtKB/Swiss-Prot;Acc:Q62446]
Nxt1	ENSMUSG00000036992	MALE UP	1302.5	0.468924	0.11561	4.05608	4.99029e-05	0.001422	0.518037	5.48176	0.00026256	0.0086345	2	protein_coding	1517	1689	1277	1092	1000	NTF2-related export protein 1 [Source:UniProtKB/Swiss-Prot;Acc:Q9QZV9]
Gm42418	ENSMUSG00000098178	MALE UP	28799	0.401058	0.112618	3.56124	0.000369106	0.00602543	0.449997	9.94497	0.000262193	0.0086345	17	lincRNA	34544	34398	31259	23266	21896	predicted gene, 42418 [Source:MGI Symbol;Acc:MGI:5649005]
Sssca1	ENSMUSG00000079478	MALE UP	1073.12	0.497914	0.124065	4.01333	5.98671e-05	0.00162623	0.545954	5.20286	0.000263653	0.00865446	19	protein_coding	1328	1334	1001	947	799	Sjogren syndrome/scleroderma autoantigen 1 [Source:MGI Symbol;Acc:MGI:1913482]
Nol12	ENSMUSG00000033099	MALE UP	860.895	0.536043	0.136325	3.93211	8.42049e-05	0.00207189	0.583938	4.88584	0.000265448	0.00869881	15	protein_coding	1097	1066	806	760	612	Nucleolar protein 12 [Source:UniProtKB/Swiss-Prot;Acc:Q8BG17]
Timm23	ENSMUSG00000013701	MALE UP	2730.07	0.397553	0.10319	3.85262	0.000116858	0.00265232	0.446291	6.54736	0.000266616	0.00872312	14	protein_coding	3195	3341	2722	2299	2202	translocase of inner mitochondrial membrane 23 [Source:MGI Symbol;Acc:MGI:1858317]
Cox7c	ENSMUSG00000017778	MALE UP	2877.11	0.424265	0.111045	3.82067	0.000133087	0.00292825	0.473325	6.62361	0.000267084	0.00872312	13	protein_coding	3278	3692	2938	2555	2079	Cytochrome c oxidase subunit 7C, mitochondrial [Source:UniProtKB/Swiss-Prot;Acc:P17665]
Hsp90aa1	ENSMUSG00000021270	MALE UP	18531.8	0.393912	0.109986	3.58148	0.000341655	0.00568599	0.442614	9.30903	0.000266816	0.00872312	12	protein_coding	22242	21997	19888	15390	14001	Heat shock protein HSP 90-alpha [Source:UniProtKB/Swiss-Prot;Acc:P07901]
Aspscr1	ENSMUSG00000025142	MALE UP	2927.13	0.405619	0.103683	3.91209	9.1499e-05	0.00221666	0.454872	6.64854	0.000266988	0.00872312	11	protein_coding	3215	3838	2900	2600	2234	Tether containing UBX domain for GLUT4 [Source:UniProtKB/Swiss-Prot;Acc:Q8VBT9]
Plekhd1	ENSMUSG00000066438	FEMALE UP	114.724	-1.25237	0.32586	-3.84328	0.000121401	0.00272794	-1.20669	1.98569	0.000266973	0.00872312	12	protein_coding	79	48	140	180	124	Pleckstrin homology domain-containing family D member 1 [Source:UniProtKB/Swiss-Prot;Acc:B2RPU2]
Ctsl	ENSMUSG00000021477	MALE UP	4167.97	0.384843	0.101115	3.80598	0.000141245	0.00305029	0.434025	7.15788	0.00026838	0.00875959	13	protein_coding	4571	5392	4184	3742	3166	cathepsin L [Source:MGI Symbol;Acc:MGI:88564]
Ech1	ENSMUSG00000053898	MALE UP	1999.73	0.504051	0.126774	3.97598	7.00905e-05	0.00181036	0.553823	6.101	0.000270112	0.00881023	7	protein_coding	2062	2954	1759	1749	1586	Delta(3,5)-Delta(2,4)-dienoyl-CoA isomerase, mitochondrial [Source:UniProtKB/Swiss-Prot;Acc:O35459]
Egfr	ENSMUSG00000020122	FEMALE UP	615.972	-0.756016	0.16154	-4.68005	2.86805e-06	0.000157169	-0.709106	4.39466	0.000271948	0.00885438	11	protein_coding	451	440	679	818	685	Epidermal growth factor receptor [Source:UniProtKB/Swiss-Prot;Acc:Q01279]
Polr2j	ENSMUSG00000039771	MALE UP	1354.46	0.505091	0.126018	4.00808	6.12135e-05	0.00164806	0.553474	5.53858	0.00027201	0.00885438	5	protein_coding	1632	1742	1301	1233	934	polymerase (RNA) II (DNA directed) polypeptide J [Source:MGI Symbol;Acc:MGI:109582]
Ubxn4	ENSMUSG00000026353	MALE UP	2842.26	0.397105	0.101661	3.90618	9.37671e-05	0.00225165	0.445964	6.60577	0.000272802	0.00886833	1	protein_coding	3232	3582	2831	2515	2184	UBX domain protein 4 [Source:MGI Symbol;Acc:MGI:1915062]
Top2b	ENSMUSG00000017485	FEMALE UP	12148.9	-0.47782	0.100957	-4.73291	2.21323e-06	0.000127328	-0.42869	8.69327	0.000273106	0.00887232	14	protein_coding	9666	10490	15085	12273	13369	DNA topoisomerase 2-beta [Source:UniProtKB/Swiss-Prot;Acc:Q64511]
Fbxo11	ENSMUSG00000005371	MALE UP	1247.36	0.491641	0.123152	3.99213	6.5483e-05	0.00172228	0.540117	5.41939	0.000274785	0.00890905	17	protein_coding	1536	1552	1224	1075	907	Mus musculus F-box protein 11 (Fbxo11), transcript variant 2, mRNA. [Source:RefSeq mRNA;Acc:NM_001348248]
Txn2	ENSMUSG00000005354	MALE UP	3563.18	0.393956	0.105641	3.7292	0.000192092	0.00376119	0.442515	6.93148	0.000275357	0.00892169	15	protein_coding	4152	4369	3623	3184	2655	thioredoxin 2 [Source:MGI Symbol;Acc:MGI:1929468]
Dnaja1	ENSMUSG00000028410	MALE UP	12331.9	0.364173	0.0993836	3.66431	0.000248003	0.00457608	0.413563	8.72164	0.000275794	0.00892397	4	protein_coding	13872	15329	12960	10186	9890	DnaJ homolog subfamily A member 1 [Source:UniProtKB/Swiss-Prot;Acc:P63037]
Gm28438	ENSMUSG00000101939	MALE UP	119.554	1.42606	0.378229	3.77037	0.000163004	0.00337967	1.476	2.07249	0.000276186	0.00893075	1	unprocessed_pseudogene	105	297	51	81	78	predicted gene 28438 [Source:MGI Symbol;Acc:MGI:5579144]
Mrps16	ENSMUSG00000049960	MALE UP	791.752	0.509621	0.129542	3.93403	8.3534e-05	0.00206392	0.558179	4.76529	0.000277418	0.00896463	14	protein_coding	958	1017	743	671	604	28S ribosomal protein S16, mitochondrial [Source:UniProtKB/Swiss-Prot;Acc:Q9CPX7]
Plekhj1	ENSMUSG00000035278	MALE UP	1839.16	0.442036	0.111381	3.9687	7.22669e-05	0.00185187	0.490888	5.97856	0.000277969	0.00897651	10	protein_coding	2160	2319	1838	1591	1376	Pleckstrin homology domain-containing family J member 1 [Source:UniProtKB/Swiss-Prot;Acc:Q9D240]
Eif3k	ENSMUSG00000053565	MALE UP	2820.45	0.417975	0.110096	3.79647	0.000146768	0.00313383	0.467313	6.59477	0.000279343	0.009003	7	protein_coding	3197	3621	2923	2425	2089	Eukaryotic translation initiation factor 3 subunit K [Source:UniProtKB/Swiss-Prot;Acc:Q9DBZ5]
Sdhc	ENSMUSG00000058076	MALE UP	3497.88	0.398775	0.10758	3.7068	0.000209898	0.00402519	0.447521	6.9046	0.000279171	0.009003	1	protein_coding	4126	4249	3627	2990	2658	succinate dehydrogenase complex, subunit C, integral membrane protein [Source:MGI Symbol;Acc:MGI:1913302]
S100a16	ENSMUSG00000074457	MALE UP	1023.88	0.502522	0.124874	4.02423	5.71615e-05	0.00157783	0.551738	5.13599	0.000279953	0.0090167	3	protein_coding	1148	1409	963	892	763	Mus musculus S100 calcium binding protein A16 (S100a16), transcript variant 1, mRNA. [Source:RefSeq mRNA;Acc:NM_001356605]
Aqp1	ENSMUSG00000004655	FEMALE UP	88.8623	-1.28202	0.353116	-3.63061	0.000282758	0.00500448	-1.23457	1.62064	0.000281299	0.00905102	6	protein_coding	57	40	95	121	126	Aquaporin-1 [Source:UniProtKB/Swiss-Prot;Acc:Q02013]
Gtf2f2	ENSMUSG00000067995	MALE UP	1007.96	0.494608	0.123217	4.01412	5.96673e-05	0.00162403	0.543692	5.1132	0.000281389	0.00905102	14	protein_coding	1147	1361	953	875	756	ral transcription factor IIF subunit 2 [Source:UniProtKB/Swiss-Prot;Acc:Q8R0A0]
Mrpl52	ENSMUSG00000010406	MALE UP	719.514	0.595012	0.151067	3.93873	8.19137e-05	0.00203496	0.641766	4.6281	0.000281862	0.0090543	14	protein_coding	964	878	609	657	513	39S ribosomal protein L52, mitochondrial [Source:UniProtKB/Swiss-Prot;Acc:Q9D0Y8]
Zfp428	ENSMUSG00000064264	MALE UP	1447.85	0.513574	0.127921	4.01477	5.95036e-05	0.00162218	0.563004	5.63541	0.000281787	0.0090543	7	protein_coding	1587	2048	1376	1307	1012	zinc finger protein 428 [Source:MGI Symbol;Acc:MGI:1916463]
Pgam1	ENSMUSG00000011752	MALE UP	6578.77	0.372907	0.101756	3.66471	0.000247619	0.00457481	0.422624	7.81566	0.000282557	0.00906321	19	protein_coding	7200	8454	6879	5492	5207	Phosphoglycerate mutase 1 [Source:UniProtKB/Swiss-Prot;Acc:Q9DBJ1]
Psma3	ENSMUSG00000060073	MALE UP	7080.19	0.370008	0.102557	3.60782	0.000308785	0.00530878	0.418719	7.92111	0.000282339	0.00906321	12	protein_coding	8326	8438	7374	5936	5621	proteasome (prosome, macropain) subunit, alpha type 3 [Source:MGI Symbol;Acc:MGI:104883]
Ranbp1	ENSMUSG00000005732	MALE UP	13967	0.391134	0.110012	3.55537	0.000377452	0.00609799	0.439088	8.90098	0.000283572	0.00907413	16	protein_coding	17309	15936	14484	11849	10782	Ran-specific GTPase-activating protein [Source:UniProtKB/Swiss-Prot;Acc:P34022]
Nip7	ENSMUSG00000031917	MALE UP	1673.96	0.44736	0.112583	3.97359	7.07967e-05	0.00182515	0.49617	5.84283	0.000283596	0.00907413	8	protein_coding	1993	2089	1668	1415	1280	60S ribosome subunit biosis [Source:UniProtKB/Swiss-Prot;Acc:Q9CXK8]
Slc2a13	ENSMUSG00000036298	FEMALE UP	316.519	-0.807838	0.189901	-4.25398	2.1e-05	0.000724581	-0.759094	3.43677	0.000283789	0.00907435	15	protein_coding	228	218	405	345	384	solute carrier family 2 (facilitated glucose transporter), member 13 [Source:MGI Symbol;Acc:MGI:2146030]
Sfrp5	ENSMUSG00000018822	MALE UP	39.9231	2.18258	0.632043	3.45322	0.000553944	0.0080691	2.21387	0.5107	0.000284679	0.00909685	19	protein_coding	126	22	18	14	17	secreted frizzled-related sequence protein 5 [Source:MGI Symbol;Acc:MGI:1860298]
Rps2-ps13	ENSMUSG00000081684	MALE UP	2662.68	0.415166	0.108986	3.80936	0.000139325	0.0030217	0.464922	6.51175	0.00028603	0.00913231	X	processed_pseudogene	2956	3480	2727	2169	2117	ribosomal protein S2, pseudogene 13 [Source:MGI Symbol;Acc:MGI:3705640]
Eif3e	ENSMUSG00000022336	MALE UP	5363.49	0.383888	0.106536	3.60337	0.000314116	0.00536825	0.433506	7.52104	0.000286935	0.00914357	15	protein_coding	6000	6803	5702	4438	4155	Eukaryotic translation initiation factor 3 subunit E [Source:UniProtKB/Swiss-Prot;Acc:P60229]
Gstk1	ENSMUSG00000029864	MALE UP	495.88	0.627768	0.164068	3.82627	0.0001301	0.00288107	0.67696	4.09357	0.000286879	0.00914357	6	protein_coding	621	669	492	407	321	Glutathione S-transferase kappa 1 [Source:UniProtKB/Swiss-Prot;Acc:Q9DCM2]
Pin1	ENSMUSG00000032171	MALE UP	3022.75	0.38408	0.0997482	3.85049	0.00011788	0.00266664	0.432448	6.69415	0.000287077	0.00914357	9	protein_coding	3542	3656	2931	2618	2474	Peptidyl-prolyl cis-trans isomerase NIMA-interacting 1 [Source:UniProtKB/Swiss-Prot;Acc:Q9QUR7]
Nsmce4a	ENSMUSG00000040331	MALE UP	4473.32	0.369681	0.0978304	3.7788	0.000157587	0.00330014	0.418926	7.25958	0.000287819	0.0091612	7	protein_coding	4912	5717	4527	3934	3496	NSE4 homolog A, SMC5-SMC6 complex component [Source:HGNC Symbol;Acc:HGNC:25935]
Timm17b	ENSMUSG00000031158	MALE UP	1706.82	0.437338	0.107795	4.05714	4.96779e-05	0.00141706	0.486427	5.87112	0.000288451	0.00917134	X	protein_coding	1938	2218	1656	1455	1346	translocase of inner mitochondrial membrane 17b [Source:MGI Symbol;Acc:MGI:1343176]
Pdpr	ENSMUSG00000033624	FEMALE UP	762.482	-0.650769	0.13657	-4.76508	1.88779e-06	0.000112391	-0.602231	4.70214	0.000288638	0.00917134	8	protein_coding	543	623	895	883	869	Pyruvate dehydrogenase phosphatase regulatory subunit, mitochondrial [Source:UniProtKB/Swiss-Prot;Acc:Q7TSQ8]
Rpl30	ENSMUSG00000058600	MALE UP	2179.98	0.523257	0.138044	3.7905	0.000150344	0.00318833	0.569933	6.224	0.000288701	0.00917134	15	protein_coding	2888	2550	2031	2058	1458	ribosomal protein L30 [Source:MGI Symbol;Acc:MGI:98037]
Pramef8	ENSMUSG00000046862	FEMALE UP	951.348	-0.658108	0.138366	-4.75628	1.97189e-06	0.000115883	-0.607736	5.0206	0.000289478	0.00918405	4	protein_coding	630	825	1312	1049	971	PRAME family member 8 [Source:MGI Symbol;Acc:MGI:2140473]
Gm10252	ENSMUSG00000110350	MALE UP	20768.1	0.365512	0.0998336	3.66122	0.00025102	0.00461305	0.414303	9.47354	0.000290625	0.00920248	7	TEC	23899	25244	21842	18124	15727
Bckdha	ENSMUSG00000060376	MALE UP	1821.41	0.500231	0.127035	3.93773	8.22571e-05	0.00204163	0.550394	5.96612	0.000294272	0.00930588	7	protein_coding	1905	2655	1759	1580	1328	branched chain ketoacid dehydrogenase E1, alpha polypeptide [Source:MGI Symbol;Acc:MGI:107701]
Notch3	ENSMUSG00000038146	FEMALE UP	4416.85	-0.543098	0.121797	-4.45905	8.23251e-06	0.000358232	-0.496428	7.23344	0.000295753	0.00934668	17	protein_coding	3842	3216	5291	5082	4651	Neurogenic locus notch homolog protein 3 Notch 3 extracellular truncation Notch 3 intracellular domain [Source:UniProtKB/Swiss-Prot;Acc:Q61982]
Ppp1r9b	ENSMUSG00000038976	MALE UP	1055.99	0.499436	0.123406	4.04711	5.18538e-05	0.00146993	0.547784	5.18038	0.000297051	0.00938163	11	protein_coding	1220	1410	940	960	798	protein phosphatase 1, regulatory subunit 9B [Source:MGI Symbol;Acc:MGI:2387581]
Slamf6	ENSMUSG00000015314	FEMALE UP	45.7812	-2.042	0.553555	-3.68888	0.000225242	0.00426554	-1.98432	0.685049	0.000297458	0.00938839	1	protein_coding	11	22	31	80	80	SLAM family member 6 [Source:MGI Symbol;Acc:MGI:1353620]
Mrpl39	ENSMUSG00000022889	MALE UP	1726.24	0.436321	0.10932	3.99122	6.5733e-05	0.00172554	0.484971	5.88714	0.000297989	0.009393	16	protein_coding	2042	2151	1690	1485	1337	39S ribosomal protein L39, mitochondrial [Source:UniProtKB/Swiss-Prot;Acc:Q9JKF7]
Rer1	ENSMUSG00000029048	MALE UP	3044.83	0.393961	0.10334	3.81228	0.000137692	0.00298866	0.443297	6.70503	0.000299769	0.00944302	4	protein_coding	3387	3912	3099	2628	2352	Protein RER1 [Source:UniProtKB/Swiss-Prot;Acc:Q9CQU3]
Tsn	ENSMUSG00000026374	MALE UP	4813.75	0.368212	0.101207	3.63819	0.000274561	0.00491469	0.416709	7.36476	0.000302587	0.00951335	1	protein_coding	5669	5720	4914	4128	3828	translin [Source:MGI Symbol;Acc:MGI:109263]
Tbcb	ENSMUSG00000006095	MALE UP	2417.77	0.406672	0.106238	3.82793	0.000129228	0.00286641	0.455071	6.37224	0.000302966	0.00951913	7	protein_coding	2893	2909	2388	2064	1926	Tubulin-folding cofactor B [Source:UniProtKB/Swiss-Prot;Acc:Q9D1E6]
Sumo1	ENSMUSG00000026021	MALE UP	7213.16	0.363639	0.100361	3.6233	0.000290866	0.00509845	0.413001	7.94812	0.000303764	0.00952583	1	protein_coding	8121	8955	7517	5936	5862	Small ubiquitin-related modifier 1 [Source:UniProtKB/Swiss-Prot;Acc:P63166]
Ccdc107	ENSMUSG00000028461	MALE UP	504.217	0.612166	0.157351	3.89046	0.000100055	0.00236523	0.660762	4.11828	0.000303517	0.00952583	4	protein_coding	581	728	430	451	359	Coiled-coil domain-containing protein 107 [Source:UniProtKB/Swiss-Prot;Acc:Q9DCC3]
Tbx18	ENSMUSG00000032419	FEMALE UP	812.197	-0.918538	0.200446	-4.58247	4.59525e-06	0.00022749	-0.873197	4.78965	0.000303716	0.00952583	9	protein_coding	664	406	978	946	1037	T-box 18 [Source:HGNC Symbol;Acc:HGNC:11595]
Ttc5	ENSMUSG00000006288	MALE UP	2534.66	0.455629	0.119935	3.79898	0.000145293	0.0031165	0.505606	6.44175	0.000305216	0.00955905	14	protein_coding	2691	3545	2543	2228	1829	tetratricopeptide repeat domain 5 [Source:MGI Symbol;Acc:MGI:2683584]
Pdcd5	ENSMUSG00000030417	MALE UP	1967.45	0.44453	0.112451	3.95311	7.71417e-05	0.0019519	0.492849	6.07594	0.000305566	0.00956273	7	protein_coding	2328	2466	1902	1793	1439	Programmed cell death protein 5 [Source:UniProtKB/Swiss-Prot;Acc:P56812]
Snu13	ENSMUSG00000063480	MALE UP	4356.59	0.393841	0.110201	3.57383	0.000351804	0.0058054	0.443042	7.22096	0.000305725	0.00956273	15	protein_coding	5090	5326	4626	3528	3416	SNU13 homolog, small nuclear ribonucleoprotein (U4/U6.U5) [Source:MGI Symbol;Acc:MGI:893586]
Gm5617	ENSMUSG00000042293	MALE UP	368.434	0.733272	0.190839	3.84236	0.000121857	0.00273397	0.782433	3.66975	0.000305972	0.00956431	9	protein_coding	408	592	302	329	238	predicted gene 5617 [Source:MGI Symbol;Acc:MGI:3643566]
Gm10260	ENSMUSG00000069117	MALE UP	1313.18	0.546024	0.139712	3.9082	9.29866e-05	0.00223881	0.594987	5.49428	0.000307448	0.00959815	13	protein_coding	1589	1732	1332	1156	839
Polr1c	ENSMUSG00000067148	MALE UP	1720.62	0.442199	0.110651	3.99633	6.43328e-05	0.00170518	0.491317	5.88274	0.00030842	0.0096162	17	protein_coding	1970	2226	1706	1485	1302	DNA-directed RNA polymerases I and III subunit RPAC1 [Source:UniProtKB/Swiss-Prot;Acc:P52432]
Trmt112	ENSMUSG00000038812	MALE UP	1717.44	0.439353	0.111387	3.94439	8.00046e-05	0.00200577	0.488044	5.87963	0.000308973	0.00962728	19	protein_coding	2054	2120	1696	1439	1349	tRNA methyltransferase 11-2 [Source:MGI Symbol;Acc:MGI:1914924]
Kit	ENSMUSG00000005672	FEMALE UP	3591.86	-0.55895	0.127084	-4.39828	1.09112e-05	0.00044721	-0.511551	6.9347	0.000310734	0.00965813	5	protein_coding	3109	2587	4661	3846	3780	Mast/stem cell growth factor receptor Kit [Source:UniProtKB/Swiss-Prot;Acc:P05532]
Tm2d2	ENSMUSG00000031556	MALE UP	2232.4	0.428797	0.109641	3.91091	9.19498e-05	0.00222364	0.477733	6.25816	0.000311321	0.00966959	8	protein_coding	2511	2910	2188	2023	1646	TM2 domain-containing protein 2 [Source:UniProtKB/Swiss-Prot;Acc:Q8R0I4]
Fxn	ENSMUSG00000059363	MALE UP	635.687	0.541987	0.141152	3.83975	0.000123158	0.00275639	0.591201	4.44968	0.000311761	0.00967708	19	protein_coding	758	848	605	496	501	Frataxin, mitochondrial Frataxin intermediate form Frataxin mature form [Source:UniProtKB/Swiss-Prot;Acc:O35943]
Med6	ENSMUSG00000002679	MALE UP	1396.65	0.475779	0.120373	3.95253	7.73291e-05	0.00195302	0.525395	5.58249	0.000315464	0.00976098	12	protein_coding	1589	1862	1413	1166	1032	Mus musculus mediator complex subunit 6 (Med6), transcript variant 1, mRNA. [Source:RefSeq mRNA;Acc:NM_001347384]
Gm1673	ENSMUSG00000070858	MALE UP	554.793	0.583763	0.149881	3.89485	9.8258e-05	0.00233487	0.63154	4.25479	0.000315381	0.00976098	5	protein_coding	669	753	451	487	435	predicted gene 1673 [Source:MGI Symbol;Acc:MGI:2686519]
Lemd2	ENSMUSG00000044857	MALE UP	2494.35	0.395648	0.100401	3.94067	8.12542e-05	0.00202594	0.444546	6.41774	0.000317582	0.00981407	17	protein_coding	2773	3210	2397	2212	1990	LEM domain-containing protein 2 [Source:UniProtKB/Swiss-Prot;Acc:Q6DVA0]
Sox9	ENSMUSG00000000567	MALE UP	3283.05	0.382081	0.0982755	3.88785	0.000101135	0.00238251	0.430645	6.81365	0.000318694	0.00983597	11	protein_coding	3683	4146	3037	2880	2784	Transcription factor SOX-9 [Source:UniProtKB/Swiss-Prot;Acc:Q04887]
Med8	ENSMUSG00000006392	MALE UP	2016.32	0.430416	0.109965	3.91411	9.07368e-05	0.0022021	0.479176	6.11101	0.000320839	0.0098959	4	protein_coding	2364	2525	2016	1763	1509	mediator complex subunit 8 [Source:MGI Symbol;Acc:MGI:1915269]
Kif2a	ENSMUSG00000021693	MALE UP	1268.81	0.468396	0.115103	4.06937	4.71406e-05	0.00136597	0.516974	5.44435	0.000321725	0.00990446	13	protein_coding	1447	1678	1142	1103	1026	Kinesin-like protein KIF2A [Source:UniProtKB/Swiss-Prot;Acc:P28740]
Rpl4	ENSMUSG00000032399	MALE UP	20809.1	0.358091	0.0982972	3.64294	0.000269542	0.00485868	0.407234	9.4764	0.000321707	0.00990446	9	protein_coding	23420	25735	21981	17947	15994	ribosomal protein L4 [Source:MGI Symbol;Acc:MGI:1915141]
Pcbp1	ENSMUSG00000051695	MALE UP	17110.4	0.360673	0.10037	3.59343	0.000326351	0.00550506	0.409116	9.19383	0.000324218	0.00997491	6	protein_coding	20210	20143	17838	14720	13351	Poly(rC)-binding protein 1 [Source:UniProtKB/Swiss-Prot;Acc:P60335]

## Sheet: (B).MvsF E12
Gene name	ID	MALE / FEMALE	DBaseMean	Dlog2FoldChange	DlfcSE	Dstat	Dpvalue	Dpadj	ElogFC	ElogCPM	EPvalue	EedgeR.adjpvalues	Chromosome	Gene type	R8m	R9m	R10f	R11f	Gene Description
Amh	ENSMUSG00000035262	MALE UP	5573.9	10.8851	0.44241	24.6041	1.14105e-133	4.04206e-130	10.8561	7.51008	3.66864e-289	1.79012e-284	10	protein_coding	10950	11136	8	4	anti-Mullerian hormone [Source:MGI Symbol;Acc:MGI:88006]
Col9a3	ENSMUSG00000027570	MALE UP	7881.91	7.29174	0.176237	41.3746	0	0	7.29202	8.00982	2.0317e-237	4.95685e-233	2	protein_coding	15124	15949	91	113	collagen, type IX, alpha 3 [Source:MGI Symbol;Acc:MGI:894686]
Fst	ENSMUSG00000021765	FEMALE UP	4338.38	-8.57667	0.266543	-32.1774	3.65031e-227	7.75855e-223	-8.56847	7.14864	1.3375e-228	2.17545e-224	13	protein_coding	21	24	9242	8356	follistatin FST315 [Source:RefSeq peptide;Acc:NP_001288302]
Ddx3y	ENSMUSG00000069045	MALE UP	1218.66	12.2775	1.44265	8.51037	1.73383e-17	2.17414e-15	11.9534	5.31786	1.67186e-173	2.03946e-169	Y	protein_coding	2470	2354	1	0	ATP-dependent RNA helicase DDX3Y [Source:UniProtKB/Swiss-Prot;Acc:Q62095]
Dhh	ENSMUSG00000023000	MALE UP	3012.62	7.35133	0.237788	30.9155	7.38543e-210	1.04649e-205	7.3499	6.62271	4.17312e-169	4.07255e-165	15	protein_coding	5526	6376	24	51	Desert hedgehog protein Desert hedgehog protein N-product Desert hedgehog protein C-product [Source:UniProtKB/Swiss-Prot;Acc:Q61488]
Uty	ENSMUSG00000068457	MALE UP	740.293	11.5583	1.44391	8.00489	1.1957e-15	1.30328e-13	11.2342	4.59998	6.46594e-147	5.25842e-143	Y	protein_coding	1383	1557	1	0	ubiquitously transcribed tetratricopeptide repeat gene, Y chromosome [Source:MGI Symbol;Acc:MGI:894810]
Eif2s3y	ENSMUSG00000069049	MALE UP	1059.5	12.0754	1.44681	8.34617	7.05147e-17	8.51566e-15	11.7512	5.11593	1.62967e-132	1.136e-128	Y	protein_coding	2368	1807	1	0	Eukaryotic translation initiation factor 2 subunit 3, Y-linked [Source:UniProtKB/Swiss-Prot;Acc:Q9Z0N2]
Kdm5d	ENSMUSG00000056673	MALE UP	555.139	12.586	1.456	8.64426	5.41561e-18	6.97612e-16	13.126	4.18557	7.78479e-131	4.74823e-127	Y	protein_coding	1066	1137	0	0	Lysine-specific demethylase 5D [Source:UniProtKB/Swiss-Prot;Acc:Q62240]
Tesc	ENSMUSG00000029359	MALE UP	1349.79	6.27794	0.244624	25.6636	2.97912e-145	1.80913e-141	6.27432	5.4651	1.15226e-129	6.24717e-126	5	protein_coding	2762	2509	34	36	tescalcin [Source:MGI Symbol;Acc:MGI:1930803]
Mro	ENSMUSG00000064036	MALE UP	1284.07	6.33309	0.248963	25.4379	9.60661e-143	4.53742e-139	6.32782	5.39329	1.54629e-129	7.54513e-126	18	protein_coding	2482	2547	38	26	maestro [Source:HGNC Symbol;Acc:HGNC:24121]
Prokr2	ENSMUSG00000050558	MALE UP	1584.75	5.4136	0.198224	27.3105	3.18239e-164	2.7056e-160	5.41228	5.69657	1.41949e-126	6.29671e-123	2	protein_coding	2910	3240	75	73	Prokineticin receptor 2 [Source:UniProtKB/Swiss-Prot;Acc:Q8K458]
Smoc2	ENSMUSG00000023886	MALE UP	4243.69	5.65217	0.19422	29.1019	3.39972e-186	3.61296e-182	5.65339	7.11675	1.83287e-126	7.45291e-123	17	protein_coding	9075	7345	147	191	SPARC related modular calcium binding 2 [Source:MGI Symbol;Acc:MGI:1929881]
Uba1y	ENSMUSG00000069053	MALE UP	572.056	12.6296	1.4576	8.66467	4.52822e-18	5.88655e-16	13.1695	4.22924	7.27201e-120	2.72952e-116	Y	protein_coding	971	1310	0	0	ubiquitin-activating enzyme, Chr Y [Source:MGI Symbol;Acc:MGI:98891]
Sox10	ENSMUSG00000033006	MALE UP	460.045	7.27857	0.463947	15.6884	1.81657e-55	1.38176e-52	7.25018	3.91529	1.7709e-106	6.17223e-103	15	protein_coding	877	937	6	6	Transcription factor SOX-10 [Source:UniProtKB/Swiss-Prot;Acc:Q04888]
Ren1	ENSMUSG00000070645	MALE UP	1857.51	6.49223	0.257175	25.2444	1.30555e-140	5.04525e-137	6.48831	5.92528	2.26817e-106	7.37836e-103	1	protein_coding	4174	3061	47	36	Mus musculus renin 2 tandem duplication of Ren1 (Ren2), mRNA. [Source:RefSeq mRNA;Acc:NM_031193]
Cbln4	ENSMUSG00000067578	MALE UP	1498.98	4.69661	0.185938	25.259	9.0132e-141	3.83142e-137	4.6967	5.6163	1.1176e-105	3.40832e-102	2	protein_coding	2815	2909	107	120	Cerebellin-4 [Source:UniProtKB/Swiss-Prot;Acc:Q8BME9]
Sox9	ENSMUSG00000000567	MALE UP	6455.36	4.9985	0.187791	26.6174	4.27235e-156	3.02689e-152	5.0012	7.72175	2.65078e-105	7.60851e-102	11	protein_coding	12909	11856	315	487	Transcription factor SOX-9 [Source:UniProtKB/Swiss-Prot;Acc:Q04887]
Cbln1	ENSMUSG00000031654	MALE UP	1164.21	5.1248	0.211132	24.2729	3.78816e-130	1.17434e-126	5.12268	5.25212	1.35346e-104	3.66902e-101	8	protein_coding	2174	2317	72	60	Cerebellin-1 Cerebellin [des-Ser1]-cerebellin [Source:UniProtKB/Swiss-Prot;Acc:Q9R171]
Col2a1	ENSMUSG00000022483	MALE UP	2224.97	4.74833	0.186388	25.4755	3.68733e-143	1.95931e-139	4.74955	6.18559	1.18837e-101	3.05192e-98	15	protein_coding	4449	4036	142	184	Collagen alpha-1(II) chain Collagen alpha-1(II) chain Chondrocalcin [Source:UniProtKB/Swiss-Prot;Acc:P28481]
Mmd2	ENSMUSG00000039533	MALE UP	1171.72	6.65191	0.298144	22.3111	2.88573e-110	5.8414e-107	6.64555	5.26099	1.79661e-97	4.38328e-94	5	protein_coding	2662	1905	24	23	Monocyte to macrophage differentiation factor 2 [Source:UniProtKB/Swiss-Prot;Acc:Q8R189]
Defb19	ENSMUSG00000050645	MALE UP	726.112	5.41023	0.255238	21.1968	1.02308e-99	1.89088e-96	5.40649	4.5719	3.64475e-97	8.46883e-94	2	protein_coding	1436	1373	33	35	Beta-defensin 19 [Source:UniProtKB/Swiss-Prot;Acc:Q8K3I8]
Tmem184a	ENSMUSG00000036687	MALE UP	3342.57	3.76403	0.155077	24.2721	3.8676e-130	1.17434e-126	3.76535	6.7725	4.69216e-92	1.0407e-88	5	protein_coding	6135	6207	437	498	transmembrane protein 184a [Source:MGI Symbol;Acc:MGI:2385897]
Chrm4	ENSMUSG00000040495	FEMALE UP	380.416	-6.63698	0.430904	-15.4025	1.57573e-53	1.11638e-50	-6.61293	3.64515	8.01177e-90	1.69971e-86	2	protein_coding	9	6	765	769	cholinergic receptor, muscarinic 4 [Source:MGI Symbol;Acc:MGI:88399]
Serpine2	ENSMUSG00000026249	MALE UP	6040.81	3.70541	0.156329	23.7026	3.39028e-124	9.60783e-121	3.70646	7.62604	1.33509e-87	2.71441e-84	1	protein_coding	11658	10532	856	897	serine (or cysteine) peptidase inhibitor, clade E, member 2 [Source:MGI Symbol;Acc:MGI:101780]
Hhip	ENSMUSG00000064325	MALE UP	1120.18	4.29622	0.192093	22.3653	8.5774e-111	1.91903e-107	4.29568	5.1966	4.08116e-87	7.96561e-84	8	protein_coding	2010	2223	112	109	Hedgehog-interacting protein [Source:UniProtKB/Swiss-Prot;Acc:Q7TN16]
Lefty2	ENSMUSG00000066652	MALE UP	1750.29	5.24672	0.226468	23.1676	9.65898e-119	2.41526e-115	5.24577	5.84	9.17526e-86	1.72195e-82	1	protein_coding	2600	4225	92	91	Left-right determination factor 2 [Source:UniProtKB/Swiss-Prot;Acc:P57785]
Fbln2	ENSMUSG00000064080	MALE UP	8015.53	3.4022	0.145575	23.3707	8.49028e-121	2.25571e-117	3.40378	8.03396	1.16052e-83	2.09732e-80	6	protein_coding	13394	15723	1311	1516	Fibulin-2 [Source:UniProtKB/Swiss-Prot;Acc:P37889]
Padi2	ENSMUSG00000028927	MALE UP	890.749	4.60933	0.218659	21.08	1.21344e-98	2.14926e-95	4.60865	4.86618	1.45528e-83	2.53608e-80	4	protein_coding	1770	1615	66	77	Protein-arginine deiminase type-2 [Source:UniProtKB/Swiss-Prot;Acc:Q08642]
Hsd11b2	ENSMUSG00000031891	MALE UP	3494.16	3.75215	0.163362	22.9684	9.65896e-117	2.28107e-113	3.75227	6.83653	2.12933e-83	3.58278e-80	8	protein_coding	6561	6320	517	465	hydroxysteroid 11-beta dehydrogenase 2 [Source:MGI Symbol;Acc:MGI:104720]
Cyp26b1	ENSMUSG00000063415	MALE UP	914.977	4.65324	0.22083	21.0716	1.45094e-98	2.46712e-95	4.65347	4.90502	9.13002e-83	1.485e-79	6	protein_coding	1661	1834	56	87	Cytochrome P450 26B1 [Source:UniProtKB/Swiss-Prot;Acc:Q811W2]
Ptgds	ENSMUSG00000015090	MALE UP	2255	6.52606	0.704816	9.25924	2.059e-20	3.14842e-18	6.52046	6.20496	2.34775e-82	3.69544e-79	2	protein_coding	4386	4458	24	76	Prostaglandin-H2 D-isomerase [Source:UniProtKB/Swiss-Prot;Acc:O09114]
Gdnf	ENSMUSG00000022144	MALE UP	339.222	5.88488	0.373947	15.7372	8.40855e-56	6.74414e-53	5.87084	3.47734	4.16405e-82	6.34953e-79	15	protein_coding	649	674	12	11	Mus musculus glial cell line derived neurotrophic factor (Gdnf), transcript variant 3, mRNA. [Source:RefSeq mRNA;Acc:NM_001301333]
Xist	ENSMUSG00000086503	FEMALE UP	1553.54	-7.6567	0.706781	-10.8332	2.39619e-27	5.72244e-25	-7.65702	5.67042	2.63093e-80	3.89019e-77	X	lincRNA	21	9	3945	2303	inactive X specific transcripts [Source:MGI Symbol;Acc:MGI:98974]
Tinagl1	ENSMUSG00000028776	MALE UP	3651.48	3.42316	0.154245	22.193	4.01439e-109	7.75671e-106	3.42473	6.89994	2.04444e-79	2.85724e-76	4	protein_coding	6602	6637	584	687	Tubulointerstitial nephritis antigen-like [Source:UniProtKB/Swiss-Prot;Acc:Q99JR5]
Msx1	ENSMUSG00000048450	FEMALE UP	2071.49	-3.90353	0.174934	-22.3143	2.68696e-110	5.711e-107	-3.90176	6.08221	2.04946e-79	2.85724e-76	5	protein_coding	218	299	3793	4126	Homeobox protein MSX-1 [Source:UniProtKB/Swiss-Prot;Acc:P13297]
Map3k21	ENSMUSG00000031853	MALE UP	714.087	4.54411	0.233275	19.4796	1.63568e-84	2.48326e-81	4.54374	4.54808	3.59634e-75	4.87454e-72	8	protein_coding	1275	1446	47	73	Mitogen-activated protein kinase kinase kinase 21 [Source:UniProtKB/Swiss-Prot;Acc:Q8VDG6]
Phlda2	ENSMUSG00000010760	FEMALE UP	863.042	-5.69894	0.287802	-19.8016	2.88264e-87	4.53845e-84	-5.69504	4.82318	9.54866e-71	1.25926e-67	7	protein_coding	23	42	2008	1424	Pleckstrin homology-like domain family A member 2 [Source:UniProtKB/Swiss-Prot;Acc:O08969]
Tsix	ENSMUSG00000085715	FEMALE UP	606.348	-8.23909	0.78012	-10.5613	4.50337e-26	9.52408e-24	-8.18981	4.31612	1.72756e-70	2.21832e-67	X	antisense	2	6	1538	905	X (inactive)-specific transcript, opposite strand [Source:MGI Symbol;Acc:MGI:1336196]
Hcrtr1	ENSMUSG00000028778	MALE UP	261.022	5.86465	0.42164	13.9091	5.57472e-44	2.69291e-41	5.84622	3.10117	2.08734e-70	2.61158e-67	4	protein_coding	499	519	5	13	Orexin receptor type 1 [Source:UniProtKB/Swiss-Prot;Acc:P58307]
Ankrd63	ENSMUSG00000078137	MALE UP	359.786	5.19842	0.324626	16.0135	1.0278e-57	8.56683e-55	5.1913	3.56184	8.11765e-70	9.90251e-67	2	protein_coding	686	703	13	26	Ankyrin repeat domain-containing protein 63 [Source:UniProtKB/Swiss-Prot;Acc:A2ARS0]
Sox8	ENSMUSG00000024176	MALE UP	776.194	4.12918	0.217358	18.9971	1.8023e-80	2.5538e-77	4.12834	4.66844	8.72032e-69	1.01311e-65	17	protein_coding	1265	1661	85	86	SRY (sex determining region Y)-box 8 [Source:MGI Symbol;Acc:MGI:98370]
Fstl4	ENSMUSG00000036264	MALE UP	394.133	4.66411	0.281049	16.5954	7.52902e-62	7.62026e-59	4.65998	3.69288	8.51622e-69	1.01311e-65	11	protein_coding	749	754	28	33	Follistatin-related protein 4 [Source:UniProtKB/Swiss-Prot;Acc:Q5STE3]
Trim47	ENSMUSG00000020773	MALE UP	2979.14	3.12103	0.154199	20.2403	4.32448e-91	7.07035e-88	3.12241	6.60648	1.47989e-66	1.67934e-63	11	protein_coding	5280	5311	588	665	tripartite motif-containing 47 [Source:MGI Symbol;Acc:MGI:1917374]
Fzd9	ENSMUSG00000049551	MALE UP	725.284	3.91524	0.213283	18.357	2.90191e-75	3.97926e-72	3.91527	4.57029	3.54747e-66	3.93406e-63	5	protein_coding	1370	1324	83	101	Frizzled-9 [Source:UniProtKB/Swiss-Prot;Acc:Q9R216]
Gjb2	ENSMUSG00000046352	MALE UP	267.263	5.47362	0.38405	14.2523	4.33486e-46	2.22013e-43	5.46029	3.13456	1.45404e-65	1.57666e-62	14	protein_coding	541	493	10	14	gap junction protein, beta 2 [Source:MGI Symbol;Acc:MGI:95720]
Tmem200b	ENSMUSG00000070720	MALE UP	422.803	4.46164	0.269772	16.5386	1.9358e-61	1.91369e-58	4.45902	3.79394	4.35572e-65	4.62038e-62	4	protein_coding	779	826	30	45	transmembrane protein 200B [Source:HGNC Symbol;Acc:HGNC:33785]
Kcns2	ENSMUSG00000050963	MALE UP	187.379	6.0975	0.514231	11.8575	1.96737e-32	6.19488e-30	6.06676	2.6272	3.95174e-62	4.10266e-59	15	protein_coding	330	405	5	6	Potassium voltage-gated channel subfamily S member 2 [Source:UniProtKB/Swiss-Prot;Acc:O35174]
4930563E18Rik	ENSMUSG00000097387	FEMALE UP	390.165	-4.51106	0.281483	-16.026	8.40612e-58	7.14671e-55	-4.50545	3.6816	7.37205e-62	7.49415e-59	18	lincRNA	33	32	799	721	RIKEN cDNA 4930563E18 gene [Source:MGI Symbol;Acc:MGI:1922620]
Foxl2	ENSMUSG00000050397	FEMALE UP	327.851	-4.73808	0.312909	-15.1421	8.54901e-52	5.42402e-49	-4.72866	3.43146	2.06656e-61	2.05791e-58	9	protein_coding	23	24	562	730	Forkhead box protein L2 [Source:UniProtKB/Swiss-Prot;Acc:O88470]
Dtna	ENSMUSG00000024302	MALE UP	494.266	4.24101	0.252714	16.7819	3.31232e-63	3.43423e-60	4.23844	4.01828	1.68847e-60	1.64777e-57	18	protein_coding	969	888	55	46	Dystrobrevin alpha [Source:UniProtKB/Swiss-Prot;Acc:Q9D2N4]
Ptk2b	ENSMUSG00000059456	MALE UP	2061.46	3.41478	0.177305	19.2594	1.1782e-82	1.72703e-79	3.41425	6.07573	3.3063e-60	3.16335e-57	14	protein_coding	3665	3810	397	321	PTK2 protein tyrosine kinase 2 beta [Source:MGI Symbol;Acc:MGI:104908]
Gli1	ENSMUSG00000025407	MALE UP	469.287	4.56246	0.275956	16.5333	2.11409e-61	2.04245e-58	4.56069	3.94423	1.23832e-59	1.16199e-56	10	protein_coding	806	986	27	51	Zinc finger protein GLI1 [Source:UniProtKB/Swiss-Prot;Acc:P47806]
Sprr2d	ENSMUSG00000042212	FEMALE UP	321.952	-7.7294	0.654061	-11.8176	3.16742e-32	9.82803e-30	-7.67319	3.40714	1.37502e-57	1.26593e-54	3	protein_coding	2	4	805	491	Small proline-rich protein 2D [Source:UniProtKB/Swiss-Prot;Acc:O70555]
Hck	ENSMUSG00000003283	MALE UP	294.654	4.25087	0.295803	14.3706	7.91685e-47	4.15478e-44	4.24667	3.27546	6.03363e-57	5.45206e-54	2	protein_coding	526	586	27	33	Tyrosine-protein kinase HCK [Source:UniProtKB/Swiss-Prot;Acc:P08103]
Porcn	ENSMUSG00000031169	FEMALE UP	935.511	-3.56123	0.20201	-17.629	1.47592e-69	1.74277e-66	-3.55978	4.93811	1.39078e-56	1.2164e-53	X	protein_coding	123	168	1825	1684	Protein-serine O-palmitoleoyltransferase porcupine [Source:UniProtKB/Swiss-Prot;Acc:Q9JJJ7]
Lrrn1	ENSMUSG00000034648	FEMALE UP	2578.83	-3.13163	0.17235	-18.1702	8.89182e-74	1.18119e-70	-3.12892	6.39713	1.39602e-56	1.2164e-53	6	protein_coding	536	510	4109	5355	Leucine-rich repeat neuronal protein 1 [Source:UniProtKB/Swiss-Prot;Acc:Q61809]
Cyp17a1	ENSMUSG00000003555	MALE UP	633.701	4.27879	0.247444	17.292	5.40866e-67	6.21396e-64	4.27569	4.37604	1.57204e-56	1.34575e-53	19	protein_coding	1218	1168	77	49	Steroid 17-alpha-hydroxylase/17,20 lyase [Source:UniProtKB/Swiss-Prot;Acc:P27786]
Sowahb	ENSMUSG00000045314	MALE UP	198.632	4.96999	0.392411	12.6653	9.21071e-37	3.43455e-34	4.95759	2.70974	7.86368e-56	6.61566e-53	5	protein_coding	379	384	14	11	Ankyrin repeat domain-containing protein SOWAHB [Source:UniProtKB/Swiss-Prot;Acc:Q8BZW2]
Aard	ENSMUSG00000068522	MALE UP	3862.74	3.56959	0.199894	17.8575	2.52862e-71	3.16145e-68	3.5726	6.98099	4.33585e-55	3.5859e-52	15	protein_coding	6038	8169	473	757	alanine and arginine rich domain containing protein [Source:MGI Symbol;Acc:MGI:2181621]
Pitx2	ENSMUSG00000028023	MALE UP	224.539	5.63735	0.436372	12.9187	3.53111e-38	1.36458e-35	5.61921	2.88697	1.67771e-54	1.3644e-51	3	protein_coding	357	522	11	7	paired-like homeodomain transcription factor 2 [Source:MGI Symbol;Acc:MGI:109340]
Gstm6	ENSMUSG00000068762	MALE UP	3291.84	2.98121	0.167497	17.7986	7.24496e-71	8.79931e-68	2.98225	6.75041	3.01863e-54	2.41465e-51	3	protein_coding	6208	5336	737	771	Glutathione S-transferase Mu 6 [Source:UniProtKB/Swiss-Prot;Acc:O35660]
Tmem171	ENSMUSG00000052485	FEMALE UP	359.641	-4.34926	0.290238	-14.9852	9.1797e-51	5.57457e-48	-4.34358	3.56491	7.53828e-54	5.93275e-51	13	protein_coding	26	41	741	653	Transmembrane protein 171 [Source:UniProtKB/Swiss-Prot;Acc:Q4KL18]
Enpep	ENSMUSG00000028024	MALE UP	1813	3.96351	0.219544	18.0534	7.42221e-73	9.56093e-70	3.96659	5.89026	1.35832e-53	1.05205e-50	3	protein_coding	3516	3225	160	288	glutamyl aminopeptidase [Source:MGI Symbol;Acc:MGI:106645]
Kazald1	ENSMUSG00000025213	MALE UP	421.552	4.02194	0.263134	15.2848	9.66035e-53	6.51828e-50	4.02088	3.78994	3.18532e-53	2.42856e-50	19	protein_coding	729	850	38	62	Kazal-type serine protease inhibitor domain-containing protein 1 [Source:UniProtKB/Swiss-Prot;Acc:Q8BJ66]
Sostdc1	ENSMUSG00000036169	MALE UP	204.615	5.21141	0.417343	12.4871	8.77801e-36	3.21676e-33	5.19651	2.75154	2.36736e-51	1.77716e-48	12	protein_coding	416	372	6	16	Sclerostin domain-containing protein 1 [Source:UniProtKB/Swiss-Prot;Acc:Q9CQN4]
Gdpd2	ENSMUSG00000019359	FEMALE UP	506.685	-3.41052	0.223108	-15.2864	9.41754e-53	6.45694e-50	-3.40758	4.05617	5.27817e-51	3.90224e-48	X	protein_coding	81	92	933	954	Mus musculus glycerophosphodiester phosphodiesterase domain containing 2 (Gdpd2), transcript variant 3, mRNA. [Source:RefSeq mRNA;Acc:NM_001358507]
Tnfrsf19	ENSMUSG00000060548	FEMALE UP	3960.08	-2.60872	0.151976	-17.1653	4.8286e-66	5.40155e-63	-2.60673	7.01593	2.22847e-50	1.62296e-47	14	protein_coding	1104	1107	6369	7522	Tumor necrosis factor receptor superfamily member 19 [Source:UniProtKB/Swiss-Prot;Acc:Q9JLL3]
Fam196b	ENSMUSG00000069911	FEMALE UP	173.338	-4.79297	0.406214	-11.7991	3.94398e-32	1.20615e-29	-4.77642	2.52173	2.61064e-50	1.87332e-47	11	protein_coding	10	14	316	367	Protein FAM196B [Source:UniProtKB/Swiss-Prot;Acc:Q6GQV1]
Stum	ENSMUSG00000053963	FEMALE UP	165.133	-4.9228	0.427334	-11.5198	1.04863e-30	3.0119e-28	-4.90347	2.45282	3.86276e-50	2.73164e-47	1	protein_coding	7	14	314	338	stum, mechanosensory transduction mediator homolog [Source:HGNC Symbol;Acc:HGNC:30491]
Rerg	ENSMUSG00000030222	MALE UP	686.137	4.03784	0.24609	16.408	1.67723e-60	1.58438e-57	4.03592	4.49015	1.78832e-49	1.24658e-46	6	protein_coding	1434	1116	90	70	Ras-related and estrogen-regulated growth inhibitor [Source:UniProtKB/Swiss-Prot;Acc:Q8R367]
Olfml3	ENSMUSG00000027848	MALE UP	2695.68	2.73298	0.162037	16.8664	7.9432e-64	8.65788e-61	2.73458	6.46232	9.28869e-49	6.38368e-46	3	protein_coding	4147	5182	658	781	olfactomedin like 3 [Source:HGNC Symbol;Acc:HGNC:24956]
Calcoco2	ENSMUSG00000006056	FEMALE UP	343.157	-4.88004	0.336054	-14.5216	8.84338e-48	4.88212e-45	-4.87268	3.49803	4.01384e-48	2.72021e-45	11	protein_coding	14	31	761	586	Calcium-binding and coiled-coil domain-containing protein 2 [Source:UniProtKB/Swiss-Prot;Acc:A2A6M5]
Lzts1	ENSMUSG00000036306	FEMALE UP	1180.83	-3.68244	0.218827	-16.8281	1.51865e-63	1.61391e-60	-3.6816	5.27399	5.71314e-48	3.8188e-45	8	protein_coding	188	149	2504	1941	leucine zipper, putative tumor suppressor 1 [Source:MGI Symbol;Acc:MGI:2684762]
Lefty1	ENSMUSG00000038793	MALE UP	422.191	4.70313	0.309879	15.1773	4.99872e-52	3.21955e-49	4.70108	3.79255	1.09993e-47	7.25282e-45	1	protein_coding	673	950	19	45	Left-right determination factor 1 [Source:UniProtKB/Swiss-Prot;Acc:Q64280]
Mt3	ENSMUSG00000031760	MALE UP	152.772	5.34345	0.482869	11.0661	1.83282e-28	4.58301e-26	5.32066	2.33324	5.55388e-47	3.61335e-44	8	protein_coding	319	270	5	10	Metallothionein-3 [Source:UniProtKB/Swiss-Prot;Acc:P28184]
Col9a2	ENSMUSG00000028626	MALE UP	3598.47	2.77279	0.17101	16.2142	4.00526e-59	3.54707e-56	2.77433	6.87886	1.43125e-46	9.18921e-44	4	protein_coding	5223	7303	865	1010	collagen type IX alpha 2 chain [Source:HGNC Symbol;Acc:HGNC:2218]
8030411F24Rik	ENSMUSG00000027444	MALE UP	159.235	5.40459	0.482483	11.2016	4.00371e-29	1.06371e-26	5.38192	2.39217	2.16677e-46	1.37308e-43	2	protein_coding	339	275	5	10	Cystatin-14 [Source:UniProtKB/Swiss-Prot;Acc:Q8VII3]
Lypd6b	ENSMUSG00000026765	FEMALE UP	314.096	-3.71435	0.276426	-13.4371	3.66761e-41	1.59088e-38	-3.71017	3.37048	2.33489e-46	1.46065e-43	2	protein_coding	48	40	603	585	Ly6/PLAUR domain-containing protein 6B [Source:UniProtKB/Swiss-Prot;Acc:Q9D7F2]
Ppp1r16b	ENSMUSG00000037754	MALE UP	1611.51	2.63725	0.162278	16.2514	2.18295e-59	1.97437e-56	2.63831	5.72067	1.54753e-45	9.55846e-43	2	protein_coding	2590	2926	436	474	protein phosphatase 1, regulatory (inhibitor) subunit 16B [Source:MGI Symbol;Acc:MGI:2151841]
Sp5	ENSMUSG00000075304	FEMALE UP	869.205	-3.15453	0.203271	-15.5189	2.5855e-54	1.92819e-51	-3.15292	4.83205	2.71785e-45	1.65772e-42	2	protein_coding	142	208	1597	1586	Transcription factor Sp5 [Source:UniProtKB/Swiss-Prot;Acc:Q9JHX2]
Scrt2	ENSMUSG00000060257	FEMALE UP	141.776	-5.09818	0.47529	-10.7265	7.64764e-27	1.72922e-24	-5.07509	2.2359	7.31521e-45	4.40674e-42	2	protein_coding	6	10	300	260	Transcriptional repressor scratch 2 [Source:UniProtKB/Swiss-Prot;Acc:Q8BTH6]
Vnn1	ENSMUSG00000037440	MALE UP	801.45	2.91032	0.192959	15.0826	2.10732e-51	1.29826e-48	2.91131	4.71417	9.30627e-45	5.5378e-42	10	protein_coding	1408	1395	176	208	vanin 1 [Source:MGI Symbol;Acc:MGI:108395]
Col12a1	ENSMUSG00000032332	FEMALE UP	1035.94	-3.87456	0.238208	-16.2655	1.73512e-59	1.60344e-56	-3.87285	5.0845	1.8912e-44	1.11182e-41	9	protein_coding	87	178	1956	1996	Collagen alpha-1(XII) chain [Source:UniProtKB/Swiss-Prot;Acc:Q60847]
Hsd3b1	ENSMUSG00000027871	MALE UP	1053.37	3.26044	0.205287	15.8823	8.398e-57	6.8652e-54	3.25923	5.10804	2.10178e-44	1.22091e-41	3	protein_coding	1899	1880	233	171	hydroxy-delta-5-steroid dehydrogenase, 3 beta- and steroid delta-isomerase 1 [Source:MGI Symbol;Acc:MGI:96233]
Pak3	ENSMUSG00000031284	MALE UP	1163.87	2.99307	0.190754	15.6907	1.75088e-55	1.3783e-52	2.99357	5.25154	2.34901e-44	1.34847e-41	X	protein_coding	2200	1885	264	265	Serine/threonine-protein kinase PAK 3 [Source:UniProtKB/Swiss-Prot;Acc:Q61036]
Drp2	ENSMUSG00000000223	FEMALE UP	984.015	-2.79261	0.181473	-15.3885	1.95378e-53	1.36153e-50	-2.79102	5.01049	3.09538e-44	1.75627e-41	X	protein_coding	246	246	1755	1747	Dystrophin-related protein 2 [Source:UniProtKB/Swiss-Prot;Acc:Q05AA6]
Wnt4	ENSMUSG00000036856	FEMALE UP	2721.56	-2.48752	0.153769	-16.177	7.32624e-59	6.35574e-56	-2.48576	6.4754	3.23746e-44	1.81577e-41	4	protein_coding	758	879	4399	5027	wingless-type MMTV integration site family, member 4 [Source:MGI Symbol;Acc:MGI:98957]
Tox2	ENSMUSG00000074607	MALE UP	470.565	3.09558	0.222509	13.9121	5.34486e-44	2.61155e-41	3.0955	3.94796	7.19301e-44	3.98844e-41	2	protein_coding	819	852	95	106	TOX high mobility group box family member 2 [Source:HGNC Symbol;Acc:HGNC:16095]
Fgf9	ENSMUSG00000021974	MALE UP	420.433	3.55656	0.252804	14.0684	5.93665e-45	3.0043e-42	3.55497	3.78552	1.09751e-43	6.01721e-41	14	protein_coding	822	709	71	63	Fibroblast growth factor 9 [Source:UniProtKB/Swiss-Prot;Acc:P54130]
Casq2	ENSMUSG00000027861	MALE UP	152.401	4.57656	0.414204	11.0491	2.21531e-28	5.50705e-26	4.5644	2.33271	1.47669e-43	8.0061e-41	3	protein_coding	251	332	12	13	Mus musculus calsequestrin 2 (Casq2), transcript variant 1, mRNA. [Source:RefSeq mRNA;Acc:NM_001355663]
Robo2	ENSMUSG00000052516	MALE UP	3442.85	2.3981	0.15286	15.6882	1.82029e-55	1.38176e-52	2.39989	6.81501	7.03905e-43	3.7744e-40	16	protein_coding	5394	6104	1016	1226	roundabout guidance receptor 2 [Source:MGI Symbol;Acc:MGI:1890110]
Adamts19	ENSMUSG00000053441	FEMALE UP	769.215	-2.80846	0.191673	-14.6523	1.30149e-48	7.68403e-46	-2.8061	4.65577	8.52152e-43	4.48635e-40	18	protein_coding	190	191	1296	1450	A disintegrin and metalloproteinase with thrombospondin motifs 19 [Source:UniProtKB/Swiss-Prot;Acc:P59509]
Gm45765	ENSMUSG00000110718	FEMALE UP	165.868	-4.29347	0.383565	-11.1936	4.38299e-29	1.15724e-26	-4.28051	2.45898	8.55068e-43	4.48635e-40	8	antisense	14	18	286	359	predicted gene 45765 [Source:MGI Symbol;Acc:MGI:5804880]
Calb1	ENSMUSG00000028222	FEMALE UP	621.926	-3.75374	0.248265	-15.1199	1.19773e-51	7.48739e-49	-3.75244	4.3517	1.22319e-42	6.3495e-40	4	protein_coding	88	82	1363	984	Calbindin [Source:UniProtKB/Swiss-Prot;Acc:P12658]
Wnt9a	ENSMUSG00000000126	FEMALE UP	605.288	-3.06299	0.212909	-14.3864	6.30062e-47	3.34791e-44	-3.06086	4.31163	1.42065e-42	7.29692e-40	11	protein_coding	136	120	1110	1091	wingless-type MMTV integration site family, member 9A [Source:MGI Symbol;Acc:MGI:2446084]
Lypd6	ENSMUSG00000050447	FEMALE UP	744.352	-2.81871	0.193114	-14.5961	2.97535e-48	1.68639e-45	-2.81701	4.60895	1.96567e-42	9.99112e-40	2	protein_coding	173	194	1335	1320	Ly6/PLAUR domain-containing protein 6 [Source:UniProtKB/Swiss-Prot;Acc:Q8BPP5]
Stc1	ENSMUSG00000014813	MALE UP	1283.64	2.6765	0.175284	15.2695	1.22082e-52	8.10875e-50	2.67698	5.3928	1.20308e-41	5.99022e-39	14	protein_coding	2247	2148	358	349	stanniocalcin 1 [Source:MGI Symbol;Acc:MGI:109131]
Rtn4rl1	ENSMUSG00000045287	MALE UP	2021.88	2.70557	0.17526	15.4375	9.15924e-54	6.71293e-51	2.70532	6.04779	1.19272e-41	5.99022e-39	11	protein_coding	3492	3454	597	495	Reticulon-4 receptor-like 1 [Source:UniProtKB/Swiss-Prot;Acc:Q8K0S5]
Foxs1	ENSMUSG00000074676	MALE UP	440.127	3.04241	0.227129	13.3951	6.45776e-41	2.74513e-38	3.04185	3.85189	2.29697e-41	1.13213e-38	2	protein_coding	759	798	99	95	Forkhead box protein S1 [Source:UniProtKB/Swiss-Prot;Acc:Q61574]
Myh8	ENSMUSG00000055775	FEMALE UP	476.245	-3.11315	0.229984	-13.5364	9.53807e-42	4.26793e-39	-3.10937	3.96657	5.43021e-41	2.64967e-38	11	protein_coding	92	104	767	978	Myosin-8 [Source:UniProtKB/Swiss-Prot;Acc:P13542]
Adamts16	ENSMUSG00000049538	MALE UP	3362.97	2.40782	0.156324	15.4028	1.56814e-53	1.11638e-50	2.40813	6.78136	1.41985e-40	6.85957e-38	13	protein_coding	5541	5679	1138	1031	A disintegrin and metalloproteinase with thrombospondin motifs 16 [Source:UniProtKB/Swiss-Prot;Acc:Q69Z28]
Pltp	ENSMUSG00000017754	MALE UP	2505.05	2.45159	0.161043	15.2232	2.48019e-52	1.622e-49	2.45337	6.35646	1.7663e-40	8.44969e-38	2	protein_coding	4253	4136	716	865	phospholipid transfer protein [Source:MGI Symbol;Acc:MGI:103151]
6330411D24Rik	ENSMUSG00000110067	FEMALE UP	153.404	-4.60298	0.425504	-10.8177	2.83784e-27	6.70187e-25	-4.58768	2.34792	1.18937e-39	5.63449e-37	4	processed_transcript	14	10	250	353	RIKEN cDNA 6330411D24 gene [Source:MGI Symbol;Acc:MGI:1917975]
Nt5e	ENSMUSG00000032420	MALE UP	186.364	3.80026	0.340601	11.1575	6.57965e-29	1.71592e-26	3.79507	2.6197	1.2867e-39	6.03698e-37	9	protein_coding	312	380	21	30	5' nucleotidase, ecto [Source:MGI Symbol;Acc:MGI:99782]
Smtnl2	ENSMUSG00000045667	MALE UP	3135.43	2.60379	0.177871	14.6387	1.5906e-48	9.2623e-46	2.60645	6.68	1.39247e-39	6.47102e-37	11	protein_coding	5421	5243	745	1068	Smoothelin-like protein 2 [Source:UniProtKB/Swiss-Prot;Acc:Q8CI12]
Osr2	ENSMUSG00000022330	MALE UP	683.641	2.70835	0.196584	13.777	3.50329e-43	1.61871e-40	2.70906	4.48532	4.52121e-39	2.07826e-36	15	protein_coding	1174	1176	175	195	Protein odd-skipped-related 2 [Source:UniProtKB/Swiss-Prot;Acc:Q91ZD1]
Thbd	ENSMUSG00000074743	MALE UP	1532.88	2.45449	0.168209	14.5919	3.16124e-48	1.76817e-45	2.45621	5.64847	4.55731e-39	2.07826e-36	2	protein_coding	2439	2710	433	533	thrombomodulin [Source:MGI Symbol;Acc:MGI:98736]
Ctrb1	ENSMUSG00000031957	MALE UP	120.814	4.89027	0.492247	9.93458	2.94399e-23	5.21442e-21	4.87085	1.99889	5.54112e-39	2.50351e-36	8	protein_coding	244	218	11	5	Chymotrypsinogen B Chymotrypsin B chain A Chymotrypsin B chain B Chymotrypsin B chain C [Source:UniProtKB/Swiss-Prot;Acc:Q9CR35]
Dcaf12l1	ENSMUSG00000045284	FEMALE UP	2236.53	-2.82819	0.191179	-14.7935	1.61459e-49	9.66683e-47	-2.82648	6.19279	8.61668e-39	3.85735e-36	X	protein_coding	627	461	3880	4111	DDB1- and CUL4-associated factor 12-like protein 1 [Source:UniProtKB/Swiss-Prot;Acc:Q8CBW4]
Cspg5	ENSMUSG00000032482	MALE UP	489.912	3.22246	0.239874	13.434	3.82393e-41	1.64193e-38	3.22344	4.00564	1.0186e-38	4.51843e-36	9	protein_coding	889	864	76	118	Chondroitin sulfate proteoglycan 5 [Source:UniProtKB/Swiss-Prot;Acc:Q71M36]
Irx3	ENSMUSG00000031734	FEMALE UP	1641.05	-4.76228	0.598306	-7.95961	1.7258e-15	1.86198e-13	-4.76334	5.75024	3.23697e-38	1.42295e-35	8	protein_coding	105	127	4371	2006	Iroquois-class homeodomain protein IRX-3 [Source:UniProtKB/Swiss-Prot;Acc:P81067]
Nr6a1	ENSMUSG00000063972	FEMALE UP	1270.25	-2.92705	0.202891	-14.4267	3.51354e-47	1.8906e-44	-2.92419	5.37693	4.23925e-38	1.84691e-35	2	protein_coding	240	349	1955	2638	Nuclear receptor subfamily 6 group A member 1 [Source:UniProtKB/Swiss-Prot;Acc:Q64249]
Islr2	ENSMUSG00000051243	MALE UP	210.747	4.40508	0.378953	11.6243	3.10022e-31	9.2159e-29	4.39819	2.79512	7.06462e-38	3.0506e-35	9	protein_coding	374	426	9	30	Immunoglobulin superfamily containing leucine-rich repeat protein 2 [Source:UniProtKB/Swiss-Prot;Acc:Q5RKR3]
Gem	ENSMUSG00000028214	MALE UP	1046.5	3.16713	0.218173	14.5166	9.51336e-48	5.18466e-45	3.16656	5.09834	1.32989e-37	5.69229e-35	4	protein_coding	2098	1614	233	193	GTP-binding protein GEM [Source:UniProtKB/Swiss-Prot;Acc:P55041]
Mall	ENSMUSG00000027377	MALE UP	224.969	4.34647	0.359919	12.0762	1.41045e-33	4.68412e-31	4.34	2.88653	1.40129e-37	5.94572e-35	2	protein_coding	494	350	19	24	MAL-like protein [Source:UniProtKB/Swiss-Prot;Acc:Q91X49]
Gstm1	ENSMUSG00000058135	MALE UP	15747.6	2.38842	0.163589	14.6001	2.8049e-48	1.61126e-45	2.38909	9.00816	1.53702e-37	6.46542e-35	3	protein_coding	28391	23824	5271	5007	Glutathione S-transferase Mu 1 [Source:UniProtKB/Swiss-Prot;Acc:P10649]
Gm13031	ENSMUSG00000087698	MALE UP	127.126	4.43433	0.445889	9.94492	2.65395e-23	4.80071e-21	4.41933	2.07194	2.24956e-37	9.38184e-35	4	antisense	249	232	7	16	predicted gene 13031 [Source:MGI Symbol;Acc:MGI:3702680]
Gm45766	ENSMUSG00000110695	FEMALE UP	93.73	-5.69589	0.662303	-8.60012	7.96309e-18	1.01348e-15	-5.64917	1.65115	4.24781e-37	1.75654e-34	8	lincRNA	6	1	160	216	predicted gene 45766 [Source:MGI Symbol;Acc:MGI:5804881]
Col27a1	ENSMUSG00000045672	MALE UP	966.652	2.48244	0.178991	13.8691	9.74763e-44	4.60402e-41	2.48314	4.98435	5.04215e-37	2.06749e-34	4	protein_coding	1501	1759	293	305	Collagen alpha-1(XXVII) chain [Source:UniProtKB/Swiss-Prot;Acc:Q5QNQ9]
Slc38a5	ENSMUSG00000031170	MALE UP	244.012	3.31165	0.290346	11.4059	3.9071e-30	1.09268e-27	3.30938	3.00442	7.62227e-37	3.0994e-34	X	protein_coding	458	419	44	47	Sodium-coupled neutral amino acid transporter 5 [Source:UniProtKB/Swiss-Prot;Acc:Q3U1J0]
Gatm	ENSMUSG00000027199	MALE UP	4345.21	2.4112	0.171589	14.0522	7.46613e-45	3.73385e-42	2.41267	7.15072	1.48577e-36	5.99159e-34	2	protein_coding	7949	6487	1325	1480	Glycine amidinotransferase, mitochondrial [Source:UniProtKB/Swiss-Prot;Acc:Q9D964]
Fam83f	ENSMUSG00000022408	MALE UP	177.266	4.74246	0.419949	11.2929	1.42227e-29	3.85092e-27	4.73031	2.54475	1.87583e-36	7.50254e-34	15	protein_coding	400	272	13	13	family with sequence similarity 83 member F [Source:HGNC Symbol;Acc:HGNC:25148]
Gprin3	ENSMUSG00000045441	MALE UP	185.622	3.45818	0.325541	10.6229	2.33227e-26	5.05829e-24	3.45456	2.61376	3.01542e-36	1.19624e-33	6	protein_coding	316	360	34	29	G protein-regulated inducer of neurite outgrowth 3 [Source:UniProtKB/Swiss-Prot;Acc:Q8BWS5]
Otof	ENSMUSG00000062372	MALE UP	181.336	3.49818	0.330492	10.5848	3.50585e-26	7.52677e-24	3.49411	2.5796	4.26676e-36	1.67901e-33	5	protein_coding	332	328	32	28	otoferlin isoform 3 [Source:RefSeq peptide;Acc:NP_001273350]
Avpr1a	ENSMUSG00000020123	MALE UP	93.259	5.07108	0.568205	8.92475	4.4672e-19	6.16546e-17	5.03934	1.6309	5.707e-36	2.22779e-33	10	protein_coding	191	167	4	7	arginine vasopressin receptor 1A [Source:MGI Symbol;Acc:MGI:1859216]
Cgn	ENSMUSG00000068876	FEMALE UP	2746.25	-2.30611	0.160612	-14.3583	9.45828e-47	4.9032e-44	-2.305	6.48888	5.78409e-36	2.23996e-33	3	protein_coding	799	1041	4596	4712	cingulin [Source:HGNC Symbol;Acc:HGNC:17429]
Tshr	ENSMUSG00000020963	FEMALE UP	139.33	-4.39453	0.428553	-10.2544	1.13133e-24	2.19597e-22	-4.38231	2.21076	6.09379e-36	2.34131e-33	12	protein_coding	15	10	297	243	thyroid stimulating hormone receptor [Source:MGI Symbol;Acc:MGI:98849]
Gfra1	ENSMUSG00000025089	MALE UP	173.542	3.59589	0.341893	10.5176	7.16742e-26	1.50089e-23	3.591	2.51629	1.36378e-35	5.19887e-33	19	protein_coding	332	302	27	27	GDNF family receptor alpha-1 [Source:UniProtKB/Swiss-Prot;Acc:P97785]
Ripor2	ENSMUSG00000036006	MALE UP	624.903	2.60993	0.201585	12.947	2.44178e-38	9.7007e-36	2.61081	4.35625	1.61225e-35	6.09844e-33	13	protein_coding	983	1152	165	194	RHO family interacting cell polarization regulator 2 [Source:MGI Symbol;Acc:MGI:2444879]
Itga4	ENSMUSG00000027009	MALE UP	364.313	3.2155	0.263478	12.2041	2.95719e-34	1.01377e-31	3.21583	3.58013	1.67182e-35	6.2751e-33	2	protein_coding	626	680	54	91	integrin subunit alpha 4 [Source:HGNC Symbol;Acc:HGNC:6140]
Gata2	ENSMUSG00000015053	FEMALE UP	1907.35	-2.47266	0.178723	-13.8352	1.56333e-43	7.30283e-41	-2.47122	5.96332	6.65347e-35	2.47829e-32	6	protein_coding	475	687	3164	3427	Mus musculus GATA binding protein 2 (Gata2), transcript variant 2, mRNA. [Source:RefSeq mRNA;Acc:NM_001355253]
Igfbp7	ENSMUSG00000036256	MALE UP	3696.85	3.3735	0.458736	7.3539	1.92501e-13	1.77122e-11	3.37587	6.91757	1.08778e-34	4.02108e-32	5	protein_coding	8217	5014	545	787	insulin like growth factor binding protein 7 [Source:HGNC Symbol;Acc:HGNC:5476]
Gxylt2	ENSMUSG00000030074	FEMALE UP	1551.62	-2.61704	0.188438	-13.8881	7.48233e-44	3.57378e-41	-2.61654	5.66689	1.17719e-34	4.31887e-32	6	protein_coding	457	403	2942	2478	Glucoside xylosyltransferase 2 [Source:UniProtKB/Swiss-Prot;Acc:Q810K9]
Dok7	ENSMUSG00000044716	MALE UP	435.226	2.66913	0.22125	12.0638	1.63957e-33	5.40284e-31	2.66916	3.83592	1.69009e-34	6.15432e-32	5	protein_coding	716	777	118	123	Mus musculus docking protein 7 (Dok7), transcript variant 4, mRNA. [Source:RefSeq mRNA;Acc:NM_001348276]
Gm44732	ENSMUSG00000108934	FEMALE UP	14882.9	-2.11289	0.150791	-14.012	1.31564e-44	6.50308e-42	-2.11214	8.92629	5.1182e-34	1.84995e-31	7	antisense	5759	5298	25143	24060	predicted gene 44732 [Source:MGI Symbol;Acc:MGI:5753308]
Isx	ENSMUSG00000031621	FEMALE UP	84.4034	-4.74968	0.559372	-8.49109	2.04713e-17	2.53707e-15	-4.72081	1.50246	8.23681e-34	2.95526e-31	8	protein_coding	6	6	173	158	intestine specific homeobox [Source:MGI Symbol;Acc:MGI:1918847]
Stc2	ENSMUSG00000020303	MALE UP	503.2	2.58935	0.211739	12.229	2.17674e-34	7.6472e-32	2.58934	4.04462	1.20222e-33	4.28192e-31	11	protein_coding	820	893	148	144	stanniocalcin 2 [Source:MGI Symbol;Acc:MGI:1316731]
Sorcs2	ENSMUSG00000029093	MALE UP	2154.12	2.30983	0.171161	13.495	1.67259e-41	7.40626e-39	2.31194	6.13887	1.24777e-33	4.41195e-31	5	protein_coding	3207	3927	641	837	sortilin-related VPS10 domain containing receptor 2 [Source:MGI Symbol;Acc:MGI:1932289]
Thbs2	ENSMUSG00000023885	FEMALE UP	555.957	-2.9677	0.234204	-12.6714	8.51354e-37	3.20267e-34	-2.96354	4.1883	1.2754e-33	4.44524e-31	17	protein_coding	123	127	816	1203	Thrombospondin-2 [Source:UniProtKB/Swiss-Prot;Acc:Q03350]
Gm2245	ENSMUSG00000089647	FEMALE UP	242.019	-3.05333	0.284144	-10.7457	6.20797e-27	1.42127e-24	-3.0497	2.99726	1.26705e-33	4.44524e-31	15	antisense	55	48	433	447	predicted gene 2245 [Source:MGI Symbol;Acc:MGI:3780415]
Mapk13	ENSMUSG00000004864	MALE UP	1903.3	2.1896	0.159566	13.7222	7.47139e-43	3.41507e-40	2.19009	5.96063	3.43237e-33	1.18782e-30	17	protein_coding	2960	3238	714	679	Mitogen-activated protein kinase 13 [Source:UniProtKB/Swiss-Prot;Acc:Q9Z1B7]
Bace2	ENSMUSG00000040605	FEMALE UP	794.11	-2.50772	0.193923	-12.9315	2.98994e-38	1.16605e-35	-2.5067	4.70229	3.63252e-33	1.24823e-30	16	protein_coding	217	255	1440	1307	beta-site APP-cleaving enzyme 2 [Source:HGNC Symbol;Acc:HGNC:934]
Prss12	ENSMUSG00000027978	MALE UP	262.462	3.26201	0.290589	11.2255	3.05628e-29	8.17103e-27	3.26021	3.1107	5.89088e-33	2.01011e-30	3	protein_coding	388	561	50	51	protease, serine 12 neurotrypsin (motopsin) [Source:MGI Symbol;Acc:MGI:1100881]
Sel1l3	ENSMUSG00000029189	MALE UP	2129.51	2.1773	0.15991	13.6158	3.2274e-42	1.45951e-39	2.17825	6.12239	6.90887e-33	2.3411e-30	5	protein_coding	3532	3373	775	796	3 [Source:UniProtKB/Swiss-Prot;Acc:Q80TS8]
Msx2	ENSMUSG00000021469	FEMALE UP	485.335	-2.79383	0.227549	-12.2779	1.19011e-34	4.21588e-32	-2.79209	3.99451	8.05705e-33	2.71134e-30	13	protein_coding	129	113	903	822	Homeobox protein MSX-2 [Source:UniProtKB/Swiss-Prot;Acc:Q03358]
Gstm7	ENSMUSG00000004035	MALE UP	2707.86	2.53764	0.18877	13.443	3.38385e-41	1.48293e-38	2.53817	6.46883	8.81373e-33	2.94485e-30	3	protein_coding	5151	3955	834	785	Glutathione S-transferase Mu 7 [Source:UniProtKB/Swiss-Prot;Acc:Q80W21]
Mical2	ENSMUSG00000038244	MALE UP	2493.54	2.37209	0.178659	13.2772	3.1406e-40	1.28369e-37	2.37458	6.34976	8.87167e-33	2.94485e-30	7	protein_coding	3716	4603	687	965	[F-actin]-monooxygenase MICAL2 [Source:UniProtKB/Swiss-Prot;Acc:Q8BML1]
Tmem100	ENSMUSG00000069763	MALE UP	172.038	3.39201	0.336647	10.0759	7.06397e-24	1.31128e-21	3.3883	2.50595	1.45443e-32	4.79519e-30	11	protein_coding	270	356	30	31	Transmembrane protein 100 [Source:UniProtKB/Swiss-Prot;Acc:Q9CQG9]
3110035E14Rik	ENSMUSG00000067879	MALE UP	134.704	3.70975	0.387178	9.5815	9.56465e-22	1.56982e-19	3.70298	2.15718	2.96316e-32	9.70384e-30	1	protein_coding	212	287	19	20	Uncharacterized [Source:UniProtKB/Swiss-Prot;Acc:Q8BG31]
Gm14866	ENSMUSG00000085314	FEMALE UP	214.937	-3.32035	0.313592	-10.5881	3.38339e-26	7.30074e-24	-3.31468	2.82822	3.27868e-32	1.06655e-29	X	processed_transcript	30	48	415	380
Cltb	ENSMUSG00000047547	MALE UP	1110.85	2.51605	0.1919	13.1113	2.83729e-39	1.13783e-36	2.51592	5.18451	5.34352e-32	1.72674e-29	13	protein_coding	1969	1770	361	311	Clathrin light chain B [Source:UniProtKB/Swiss-Prot;Acc:Q6IRU5]
Diras2	ENSMUSG00000047842	MALE UP	138.076	3.52087	0.373158	9.43533	3.89772e-21	6.25238e-19	3.51519	2.19027	5.5946e-32	1.79598e-29	13	protein_coding	255	248	25	20	GTP-binding protein Di-Ras2 [Source:UniProtKB/Swiss-Prot;Acc:Q5PR73]
Thsd7b	ENSMUSG00000042581	FEMALE UP	869.077	-2.30096	0.182606	-12.6007	2.09254e-36	7.73495e-34	-2.29932	4.83156	9.7615e-32	3.11315e-29	1	protein_coding	265	318	1435	1510	thrombospondin, type I, domain containing 7B [Source:MGI Symbol;Acc:MGI:2443925]
Lrrc34	ENSMUSG00000027702	FEMALE UP	1614.16	-2.22122	0.168294	-13.1985	8.95468e-40	3.62528e-37	-2.22056	5.72352	1.04671e-31	3.31651e-29	3	protein_coding	536	596	2832	2574	Leucine-rich repeat-containing protein 34 [Source:UniProtKB/Swiss-Prot;Acc:Q9DAM1]
Dock4	ENSMUSG00000035954	FEMALE UP	3125.15	-2.0523	0.154383	-13.2935	2.52317e-40	1.04134e-37	-2.05067	6.67481	1.10983e-31	3.4938e-29	12	protein_coding	1082	1334	4819	5456	Dedicator of cytokinesis protein 4 [Source:UniProtKB/Swiss-Prot;Acc:P59764]
Acap1	ENSMUSG00000001588	MALE UP	166.986	3.24306	0.332573	9.75141	1.8192e-22	3.0933e-20	3.23934	2.46167	1.1544e-31	3.61084e-29	11	protein_coding	306	292	32	33	ArfGAP with coiled-coil, ankyrin repeat and PH domains 1 [Source:MGI Symbol;Acc:MGI:2388270]
Cdkn1c	ENSMUSG00000037664	FEMALE UP	24847.3	-2.10127	0.15708	-13.3771	8.22956e-41	3.46367e-38	-2.10058	9.66568	1.27449e-31	3.96107e-29	7	protein_coding	9910	8651	42111	39898	Mus musculus cyclin-dependent kinase inhibitor 1C (P57) (Cdkn1c), mRNA. [Source:RefSeq mRNA;Acc:NM_001354981]
Kcnd2	ENSMUSG00000060882	FEMALE UP	784.583	-2.46401	0.198505	-12.4128	2.22718e-35	8.02331e-33	-2.46127	4.68382	1.47122e-31	4.54355e-29	6	protein_coding	214	265	1195	1520	Potassium voltage-gated channel subfamily D member 2 [Source:UniProtKB/Swiss-Prot;Acc:Q9Z0V2]
Bmp2	ENSMUSG00000027358	FEMALE UP	2440.95	-2.91832	0.218271	-13.3701	9.03638e-41	3.76596e-38	-2.91808	6.32003	6.5732e-31	2.01723e-28	2	protein_coding	669	453	4865	3886	Bone morphotic protein 2 [Source:UniProtKB/Swiss-Prot;Acc:P21274]
Fam129a	ENSMUSG00000026483	FEMALE UP	812.617	-2.27984	0.185373	-12.2987	9.2034e-35	3.28762e-32	-2.27827	4.735	1.45489e-30	4.43696e-28	1	protein_coding	276	274	1363	1382	Protein Niban [Source:UniProtKB/Swiss-Prot;Acc:Q3UW53]
Dusp15	ENSMUSG00000042662	MALE UP	152.14	3.22672	0.346591	9.30988	1.27981e-20	1.97831e-18	3.22247	2.3296	1.63142e-30	4.94443e-28	2	protein_coding	259	287	25	35	Dual specificity protein phosphatase 15 [Source:UniProtKB/Swiss-Prot;Acc:Q8R4V2]
Gstm2	ENSMUSG00000040562	MALE UP	14044.5	2.13418	0.165558	12.8908	5.07348e-38	1.94296e-35	2.13523	8.84296	1.70674e-30	5.14076e-28	3	protein_coding	24890	20254	5256	5360	Glutathione S-transferase Mu 2 [Source:UniProtKB/Swiss-Prot;Acc:P15626]
D630039A03Rik	ENSMUSG00000052117	FEMALE UP	246.257	-3.11078	0.295255	-10.5359	5.9023e-26	1.24208e-23	-3.10594	3.02245	1.91594e-30	5.73549e-28	4	protein_coding	38	64	454	445	chromosome 9 open reading frame 152 [Source:HGNC Symbol;Acc:HGNC:31455]
Akr1c14	ENSMUSG00000033715	FEMALE UP	405.499	-2.75612	0.242547	-11.3632	6.37338e-30	1.75926e-27	-2.75218	3.73574	3.23155e-30	9.61485e-28	13	protein_coding	93	115	616	829	aldo-keto reductase family 1, member C14 [Source:MGI Symbol;Acc:MGI:2145458]
Stra8	ENSMUSG00000029848	FEMALE UP	74.6449	-5.60092	0.721754	-7.76014	8.48334e-15	8.66871e-13	-5.53997	1.33259	3.79079e-30	1.12104e-27	6	protein_coding	2	4	115	185	Stimulated by retinoic acid 8 protein [Source:UniProtKB/Swiss-Prot;Acc:P70278]
Stox2	ENSMUSG00000038143	MALE UP	1473.67	2.09881	0.164513	12.7578	2.82193e-37	1.07105e-34	2.09946	5.59189	4.8459e-30	1.42443e-27	8	protein_coding	2201	2548	571	565	Storkhead-box protein 2 [Source:UniProtKB/Swiss-Prot;Acc:Q499E5]
Atp1a3	ENSMUSG00000040907	MALE UP	135.289	3.39059	0.370475	9.152	5.58917e-20	8.24965e-18	3.38559	2.16313	5.55083e-30	1.62187e-27	7	protein_coding	215	277	24	24	Sodium/potassium-transporting ATPase subunit alpha-3 [Source:UniProtKB/Swiss-Prot;Acc:Q6PIC6]
Smim10l2a	ENSMUSG00000054850	FEMALE UP	407.589	-2.53973	0.228658	-11.1071	1.15829e-28	2.94836e-26	-2.53688	3.74352	6.57309e-30	1.90913e-27	X	protein_coding	105	133	670	749	Smim10l2a [Source:RefSeq peptide;Acc:NP_898851]
Col18a1	ENSMUSG00000001435	MALE UP	41313.5	1.91029	0.147602	12.9421	2.6034e-38	1.0247e-35	1.91247	10.3992	7.60491e-30	2.19575e-27	10	protein_coding	61166	68458	15627	19856	Collagen alpha-1(XVIII) chain Endostatin Non-collagenous domain 1 [Source:UniProtKB/Swiss-Prot;Acc:P39061]
Sulf1	ENSMUSG00000016918	FEMALE UP	9162.61	-2.24175	0.180216	-12.4393	1.59983e-35	5.81258e-33	-2.23882	8.22479	8.89272e-30	2.55247e-27	1	protein_coding	2762	3610	12579	18398	Extracellular sulfatase Sulf-1 [Source:UniProtKB/Swiss-Prot;Acc:Q8K007]
Fam19a2	ENSMUSG00000044071	MALE UP	384.474	2.86347	0.25328	11.3055	1.23192e-29	3.37855e-27	2.86413	3.65816	1.12457e-29	3.20897e-27	10	protein_coding	574	774	78	112	protein FAM19A2 isoform 2 [Source:RefSeq peptide;Acc:NP_001239316]
Gm7666	ENSMUSG00000067547	FEMALE UP	220.224	-2.86739	0.291771	-9.82755	8.56817e-23	1.48059e-20	-2.86403	2.86234	3.52915e-29	1.00119e-26	15	transcribed_processed_pseudogene	57	48	389	400	predicted pseudogene 7666 [Source:MGI Symbol;Acc:MGI:3648907]
5830411N06Rik	ENSMUSG00000054672	MALE UP	68.7289	4.61169	0.597054	7.72408	1.12661e-14	1.13486e-12	4.58307	1.20391	4.89637e-29	1.38103e-26	7	protein_coding	115	148	6	5	RIKEN cDNA 5830411N06 gene [Source:MGI Symbol;Acc:MGI:2443685]
Kcng4	ENSMUSG00000045246	FEMALE UP	334.831	-2.96632	0.26801	-11.068	1.79457e-28	4.51393e-26	-2.96426	3.46208	5.07405e-29	1.42292e-26	8	protein_coding	85	65	650	556	Potassium voltage-gated channel subfamily G member 4 [Source:UniProtKB/Swiss-Prot;Acc:Q80XM3]
C1qtnf3	ENSMUSG00000058914	MALE UP	165.341	3.18537	0.340654	9.35075	8.70272e-21	1.35016e-18	3.18196	2.44896	5.88799e-29	1.64174e-26	15	protein_coding	266	327	26	41	Complement C1q tumor necrosis factor-related protein 3 [Source:UniProtKB/Swiss-Prot;Acc:Q9ES30]
Etv1	ENSMUSG00000004151	MALE UP	941.594	2.22835	0.185661	12.0023	3.45702e-33	1.13042e-30	2.22966	4.94652	6.93486e-29	1.92265e-26	12	protein_coding	1367	1723	311	365	ETS translocation variant 1 [Source:UniProtKB/Swiss-Prot;Acc:P41164]
Irx3os	ENSMUSG00000046413	FEMALE UP	308.821	-4.60822	0.377385	-12.2109	2.71787e-34	9.393e-32	-4.60307	3.34749	1.17458e-28	3.23806e-26	8	antisense	29	19	787	410
Plcxd3	ENSMUSG00000049148	MALE UP	120.056	3.98517	0.432202	9.22061	2.95405e-20	4.45297e-18	3.97472	1.98905	1.39487e-28	3.82373e-26	15	protein_coding	253	192	16	13	phosphatidylinositol-specific phospholipase C, X domain containing 3 [Source:MGI Symbol;Acc:MGI:2442605]
Ryr2	ENSMUSG00000021313	FEMALE UP	307.294	-2.7247	0.261673	-10.4126	2.17175e-25	4.45985e-23	-2.72158	3.3391	3.05572e-28	8.32982e-26	13	protein_coding	65	96	551	536	ryanodine receptor 2, cardiac [Source:MGI Symbol;Acc:MGI:99685]
Miox	ENSMUSG00000022613	MALE UP	54.4987	6.18368	0.957178	6.46032	1.0448e-10	7.17504e-09	6.07196	0.872602	5.55153e-28	1.50493e-25	15	protein_coding	118	94	3	0	Inositol oxygenase [Source:UniProtKB/Swiss-Prot;Acc:Q9QXN5]
Dtx4	ENSMUSG00000039982	MALE UP	1013.61	2.20829	0.187025	11.8075	3.57166e-32	1.1002e-29	2.21012	5.05255	8.55837e-28	2.30721e-25	19	protein_coding	1495	1821	321	416	E3 ubiquitin-protein ligase DTX4 [Source:UniProtKB/Swiss-Prot;Acc:Q6PDK8]
Plxnb3	ENSMUSG00000031385	MALE UP	94.0773	3.55832	0.43986	8.08966	5.9831e-16	6.64062e-14	3.54923	1.64667	1.20802e-27	3.22107e-25	X	protein_coding	156	189	15	15	Plexin-B3 [Source:UniProtKB/Swiss-Prot;Acc:Q9QY40]
Ntf3	ENSMUSG00000049107	MALE UP	150.549	3.31265	0.359187	9.22263	2.89909e-20	4.38568e-18	3.30801	2.31281	1.20446e-27	3.22107e-25	6	protein_coding	295	245	30	26	Neurotrophin-3 [Source:UniProtKB/Swiss-Prot;Acc:P20181]
Cacna1d	ENSMUSG00000015968	FEMALE UP	386.176	-2.64454	0.246105	-10.7456	6.21881e-27	1.42127e-24	-2.64064	3.66575	1.25554e-27	3.32957e-25	14	protein_coding	92	120	582	780	Voltage-dependent L-type calcium channel subunit alpha-1D [Source:UniProtKB/Swiss-Prot;Acc:Q99246]
Hsd17b3	ENSMUSG00000033122	MALE UP	197.102	5.31642	1.06634	4.98565	6.17525e-07	2.48819e-05	5.29049	2.70218	1.80045e-27	4.74881e-25	13	protein_coding	253	520	3	17	hydroxysteroid (17-beta) dehydrogenase 3 [Source:MGI Symbol;Acc:MGI:107177]
E330013P04Rik	ENSMUSG00000053117	FEMALE UP	1084.49	-2.13886	0.178618	-11.9745	4.83281e-33	1.55635e-30	-2.13802	5.1507	2.0239e-27	5.30947e-25	19	lincRNA	390	406	1878	1717
Rspo1	ENSMUSG00000028871	FEMALE UP	2088.75	-2.29128	0.188298	-12.1684	4.57886e-34	1.53475e-31	-2.29105	6.09528	2.34018e-27	6.10637e-25	4	protein_coding	757	643	3860	3184	R-spondin 1 [Source:MGI Symbol;Acc:MGI:2183426]
Slitrk1	ENSMUSG00000075478	FEMALE UP	134.387	-3.28121	0.375127	-8.74693	2.19244e-18	2.92158e-16	-3.27125	2.15993	2.3871e-27	6.19567e-25	14	protein_coding	19	31	223	275	SLIT and NTRK-like family, member 1 [Source:MGI Symbol;Acc:MGI:2679446]
Cdx2	ENSMUSG00000029646	FEMALE UP	85.3083	-5.03855	0.609166	-8.27124	1.32578e-16	1.56985e-14	-5.00166	1.51979	2.43959e-27	6.29841e-25	5	protein_coding	5	5	122	218	Homeobox protein CDX-2 [Source:UniProtKB/Swiss-Prot;Acc:P43241]
Gm2694	ENSMUSG00000097248	MALE UP	321.908	2.86152	0.269144	10.632	2.11632e-26	4.63725e-24	2.8597	3.40231	2.83223e-27	7.27362e-25	8	lincRNA	575	545	93	65	predicted gene 2694 [Source:MGI Symbol;Acc:MGI:3780864]
Heyl	ENSMUSG00000032744	MALE UP	1495.2	2.0478	0.172347	11.8819	1.47009e-32	4.66359e-30	2.04976	5.61258	3.07349e-27	7.85188e-25	4	protein_coding	2209	2578	523	667	Hairy/enhancer-of-split related with YRPW motif-like protein [Source:UniProtKB/Swiss-Prot;Acc:Q9DBX7]
Foxl2os	ENSMUSG00000097072	FEMALE UP	109.131	-3.61223	0.432521	-8.35158	6.73538e-17	8.15711e-15	-3.59718	1.86544	3.11115e-27	7.90669e-25	9	processed_transcript	10	23	191	221	forkhead box L2, opposite strand [Source:MGI Symbol;Acc:MGI:3614944]
St3gal4	ENSMUSG00000032038	MALE UP	1769.87	1.95668	0.160059	12.2247	2.29358e-34	7.99161e-32	1.95727	5.85583	3.93278e-27	9.94299e-25	9	protein_coding	2721	2862	752	724	ST3 beta-galactoside alpha-2,3-sialyltransferase 4 [Source:MGI Symbol;Acc:MGI:1316743]
Dclk1	ENSMUSG00000027797	FEMALE UP	3166.94	-2.51154	0.20588	-12.199	3.14555e-34	1.06971e-31	-2.51233	6.69597	5.07949e-27	1.2776e-24	3	protein_coding	994	874	6463	4452	Mus musculus doublecortin-like kinase 1 (Dclk1), transcript variant 12, mRNA. [Source:RefSeq mRNA;Acc:NM_001357475]
Runx1	ENSMUSG00000022952	FEMALE UP	685.754	-2.30986	0.20227	-11.4197	3.33301e-30	9.44552e-28	-2.30888	4.49129	5.32927e-27	1.33355e-24	16	protein_coding	231	225	1231	1089	runt related transcription factor 1 [Source:MGI Symbol;Acc:MGI:99852]
Itpr2	ENSMUSG00000030287	FEMALE UP	1042.1	-2.14542	0.184688	-11.6165	3.39888e-31	1.00335e-28	-2.14289	5.0922	8.06071e-27	2.00675e-24	6	protein_coding	389	372	1543	1930	Inositol 1,4,5-trisphosphate receptor type 2 [Source:UniProtKB/Swiss-Prot;Acc:Q9Z329]
Col4a4	ENSMUSG00000067158	MALE UP	115.976	3.56127	0.411474	8.65491	4.93282e-18	6.37353e-16	3.55395	1.94488	8.29763e-27	2.05524e-24	1	protein_coding	174	253	16	21	Collagen alpha-4(IV) chain [Source:UniProtKB/Swiss-Prot;Acc:Q9QZR9]
Masp1	ENSMUSG00000022887	MALE UP	230.962	2.6413	0.279528	9.44914	3.41637e-21	5.501e-19	2.6402	2.92605	1.0476e-26	2.58169e-24	16	protein_coding	405	383	64	66	Mus musculus mannan-binding lectin serine peptidase 1 (Masp1), transcript variant 1, mRNA. [Source:RefSeq mRNA;Acc:NM_001359083]
Col14a1	ENSMUSG00000022371	MALE UP	2318.49	3.22991	0.541444	5.96537	2.44087e-09	1.42526e-07	3.23384	6.24476	1.48902e-26	3.6511e-24	15	protein_coding	3631	4717	280	640	Collagen alpha-1(XIV) chain [Source:UniProtKB/Swiss-Prot;Acc:Q80X19]
Tns4	ENSMUSG00000017607	FEMALE UP	107.566	-3.30849	0.407586	-8.11729	4.76722e-16	5.34696e-14	-3.301	1.84392	1.78083e-26	4.34479e-24	11	protein_coding	22	17	196	202	Tensin-4 [Source:UniProtKB/Swiss-Prot;Acc:Q8BZ33]
Tspan32	ENSMUSG00000000244	MALE UP	363.261	2.33991	0.231671	10.1001	5.51856e-24	1.03343e-21	2.33981	3.57632	2.12655e-26	5.16243e-24	7	protein_coding	579	625	124	120	tetraspanin 32 [Source:MGI Symbol;Acc:MGI:1350360]
Papss2	ENSMUSG00000024899	MALE UP	457.981	2.31041	0.218466	10.5756	3.8674e-26	8.26126e-24	2.31062	3.90899	2.29451e-26	5.54259e-24	19	protein_coding	773	736	156	157	Bifunctional 3'-phosphoadenosine 5'-phosphosulfate synthase 2 Sulfate adenylyltransferase Adenylyl-sulfate kinase [Source:UniProtKB/Swiss-Prot;Acc:O88428]
Adm	ENSMUSG00000030790	FEMALE UP	623.665	-3.13155	0.262213	-11.9427	7.08433e-33	2.26427e-30	-3.12974	4.35501	4.21705e-26	1.01365e-23	7	protein_coding	159	92	1229	1045	ADM Adrenomedullin Proadrenomedullin N-20 terminal peptide [Source:UniProtKB/Swiss-Prot;Acc:P97297]
Lamc3	ENSMUSG00000026840	MALE UP	631.464	2.11918	0.194485	10.8963	1.1999e-27	2.88173e-25	2.12015	4.37128	4.95749e-26	1.18579e-23	2	protein_coding	963	1076	227	255	Laminin subunit gamma-3 [Source:UniProtKB/Swiss-Prot;Acc:Q9R0B6]
Taf7l	ENSMUSG00000009596	FEMALE UP	125.646	-3.39989	0.392816	-8.65516	4.92203e-18	6.37353e-16	-3.39333	2.06363	5.61786e-26	1.33719e-23	X	protein_coding	24	19	256	210	Transcription initiation factor TFIID subunit 7-like [Source:UniProtKB/Swiss-Prot;Acc:Q9D3R9]
Prss35	ENSMUSG00000033491	MALE UP	3120.03	1.98146	0.171474	11.5554	6.93209e-31	2.01833e-28	1.98406	6.67281	5.70422e-26	1.35115e-23	9	protein_coding	4840	5035	1074	1506	Inactive serine protease 35 [Source:UniProtKB/Swiss-Prot;Acc:Q8C0F9]
Fbln7	ENSMUSG00000027386	MALE UP	172.824	2.75227	0.314141	8.76126	1.93079e-18	2.58101e-16	2.75013	2.51111	5.9102e-26	1.39318e-23	2	protein_coding	303	293	45	46	Fibulin-7 [Source:UniProtKB/Swiss-Prot;Acc:Q501P1]
Adh1	ENSMUSG00000074207	MALE UP	241.474	3.33898	0.325185	10.268	9.82608e-25	1.91604e-22	3.33791	2.99154	6.04792e-26	1.41879e-23	3	protein_coding	343	536	32	57	Alcohol dehydrogenase 1 [Source:UniProtKB/Swiss-Prot;Acc:P00329]
Slc13a2	ENSMUSG00000001095	MALE UP	66.4911	3.99912	0.549864	7.27292	3.51807e-13	3.15505e-11	3.97826	1.15712	7.07552e-26	1.65191e-23	11	protein_coding	113	136	6	10	Solute carrier family 13 member 2 [Source:UniProtKB/Swiss-Prot;Acc:Q9ES88]
Paqr5	ENSMUSG00000032278	MALE UP	154.924	3.19789	0.353688	9.04158	1.54422e-19	2.19542e-17	3.19377	2.3535	1.08868e-25	2.52961e-23	9	protein_coding	308	243	31	31	Membrane progestin receptor gamma [Source:UniProtKB/Swiss-Prot;Acc:Q9DCU0]
Colec12	ENSMUSG00000036103	FEMALE UP	8426.87	-1.68082	0.138131	-12.1683	4.58523e-34	1.53475e-31	-1.67943	8.1054	1.22388e-25	2.8303e-23	18	protein_coding	3819	4134	12557	13637	Collectin-12 [Source:UniProtKB/Swiss-Prot;Acc:Q8K4Q8]
Clca3a1	ENSMUSG00000056025	MALE UP	3181.53	1.79007	0.14933	11.9874	4.13794e-33	1.34275e-30	1.79086	6.7013	1.24038e-25	2.85491e-23	3	protein_coding	4815	4972	1464	1442	Calcium-activated chloride channel regulator 3A-1 [Source:UniProtKB/Swiss-Prot;Acc:Q9QX15]
Alg13	ENSMUSG00000041718	FEMALE UP	7558.97	-1.75187	0.148033	-11.8343	2.59366e-32	8.10691e-30	-1.75029	7.94846	1.5337e-25	3.51346e-23	X	protein_coding	3066	3823	11149	12634	Putative bifunctional UDP-N-acetylglucosamine transferase and deubiquitinase ALG13 [Source:UniProtKB/Swiss-Prot;Acc:Q9D8C3]
Aldh1a1	ENSMUSG00000053279	MALE UP	4534.96	2.11882	0.182903	11.5844	4.94576e-31	1.44993e-28	2.11858	7.21264	1.79236e-25	4.08683e-23	19	protein_coding	7866	6695	1911	1535	Retinal dehydrogenase 1 [Source:UniProtKB/Swiss-Prot;Acc:P24549]
Mybpc3	ENSMUSG00000002100	MALE UP	227.188	2.81271	0.296696	9.48009	2.54052e-21	4.12195e-19	2.81091	2.90366	2.7968e-25	6.34743e-23	2	protein_coding	347	445	66	49	myosin binding protein C, cardiac [Source:HGNC Symbol;Acc:HGNC:7551]
Adtrp	ENSMUSG00000058022	FEMALE UP	68.1022	-3.90429	0.540583	-7.22237	5.10908e-13	4.46876e-11	-3.88053	1.20174	4.19559e-25	9.47795e-23	13	protein_coding	6	11	132	128	Androgen-dependent TFPI-regulating protein [Source:UniProtKB/Swiss-Prot;Acc:Q8C138]
Tspan15	ENSMUSG00000037031	MALE UP	3427.96	1.76443	0.149807	11.778	5.0678e-32	1.52785e-29	1.76517	6.80889	7.66785e-25	1.72421e-22	10	protein_coding	5212	5287	1607	1567	Tetraspanin-15 [Source:UniProtKB/Swiss-Prot;Acc:F7BWT7]
Vstm4	ENSMUSG00000050666	MALE UP	2374.55	1.90486	0.163426	11.6558	2.14328e-31	6.41609e-29	1.90526	6.27953	8.46857e-25	1.89552e-22	14	protein_coding	3797	3623	1061	975	V-set and transmembrane domain containing 4 [Source:MGI Symbol;Acc:MGI:2444633]
Myo5b	ENSMUSG00000025885	FEMALE UP	3567.08	-1.82721	0.160512	-11.3836	5.04466e-30	1.40159e-27	-1.82487	6.865	1.03211e-24	2.29962e-22	18	protein_coding	1448	1669	4965	6412	myosin VB [Source:MGI Symbol;Acc:MGI:106598]
Igfbp2	ENSMUSG00000039323	FEMALE UP	5749.46	-1.80737	0.156491	-11.5493	7.43989e-31	2.15144e-28	-1.80681	7.55467	1.18568e-24	2.62979e-22	1	protein_coding	2612	2445	9491	8699	Insulin-like growth factor-binding protein 2 [Source:UniProtKB/Swiss-Prot;Acc:P47877]
Sall3	ENSMUSG00000024565	FEMALE UP	217.695	-2.66644	0.29461	-9.05073	1.42012e-19	2.02576e-17	-2.66127	2.8459	1.48144e-24	3.25856e-22	18	protein_coding	50	68	336	433	Sal-like protein 3 [Source:UniProtKB/Swiss-Prot;Acc:Q62255]
Emx2	ENSMUSG00000043969	FEMALE UP	3426.93	-1.71751	0.145723	-11.7861	4.60165e-32	1.39722e-29	-1.71635	6.8081	1.48253e-24	3.25856e-22	19	protein_coding	1510	1663	5274	5434	Homeobox protein EMX2 [Source:UniProtKB/Swiss-Prot;Acc:Q04744]
Slc22a18	ENSMUSG00000000154	FEMALE UP	91.202	-3.58175	0.458247	-7.81619	5.44446e-15	5.68645e-13	-3.56769	1.61107	1.51221e-24	3.30888e-22	7	protein_coding	11	17	187	155	solute carrier family 22 (organic cation transporter), member 18 [Source:MGI Symbol;Acc:MGI:1336884]
Cadps	ENSMUSG00000054423	MALE UP	269.244	2.95737	0.300575	9.83902	7.64487e-23	1.32643e-20	2.95778	3.14613	1.59614e-24	3.47695e-22	14	protein_coding	457	490	42	84	Calcium-dependent secretion activator 1 [Source:UniProtKB/Swiss-Prot;Acc:Q80TJ1]
Kcnh1	ENSMUSG00000058248	MALE UP	1249.44	1.9168	0.169989	11.276	1.72352e-29	4.63703e-27	1.91733	5.354	1.91914e-24	4.16197e-22	1	protein_coding	1943	1973	544	521	potassium voltage-gated channel subfamily H member 1 [Source:HGNC Symbol;Acc:HGNC:6250]
Gsg1l	ENSMUSG00000046182	MALE UP	364.066	2.44244	0.244956	9.97091	2.04344e-23	3.74417e-21	2.44178	3.57905	2.02399e-24	4.36993e-22	7	protein_coding	639	577	124	106	Germ cell-specific 1-like protein [Source:UniProtKB/Swiss-Prot;Acc:D3Z7H4]
Olfm1	ENSMUSG00000026833	FEMALE UP	1665.82	-1.90476	0.166984	-11.4068	3.8663e-30	1.08843e-27	-1.904	5.76875	2.16004e-24	4.64314e-22	2	protein_coding	627	770	2746	2605	olfactomedin 1 [Source:MGI Symbol;Acc:MGI:1860437]
Hapln3	ENSMUSG00000030606	MALE UP	435.481	2.58176	0.248146	10.4042	2.37316e-25	4.80385e-23	2.58319	3.83606	2.57485e-24	5.51051e-22	7	protein_coding	800	674	103	152	Hyaluronan and proteoglycan link protein 3 [Source:UniProtKB/Swiss-Prot;Acc:Q80WM5]
Gm42609	ENSMUSG00000105975	FEMALE UP	551.447	-2.79401	0.251542	-11.1075	1.15293e-28	2.94836e-26	-2.79383	4.17879	2.64989e-24	5.64634e-22	3	antisense	144	131	1161	791	predicted gene 42609 [Source:MGI Symbol;Acc:MGI:5662746]
Podxl	ENSMUSG00000025608	FEMALE UP	8482.15	-1.955	0.176412	-11.082	1.53374e-28	3.88082e-26	-1.95205	8.11357	2.94411e-24	6.246e-22	6	protein_coding	3099	3823	11206	16411	podocalyxin-like [Source:MGI Symbol;Acc:MGI:1351317]
Fam46c	ENSMUSG00000044468	MALE UP	1052.3	1.91563	0.172307	11.1175	1.03069e-28	2.65538e-26	1.91627	5.10663	3.28052e-24	6.92956e-22	3	protein_coding	1572	1731	451	447	Putative nucleotidyltransferase FAM46C [Source:UniProtKB/Swiss-Prot;Acc:Q5SSF7]
Grb14	ENSMUSG00000026888	MALE UP	929.706	2.21604	0.201144	11.0172	3.15879e-28	7.8068e-26	2.21633	4.92796	3.3314e-24	7.00671e-22	2	protein_coding	1656	1364	347	323	Growth factor receptor-bound protein 14 [Source:UniProtKB/Swiss-Prot;Acc:Q9JLM9]
Phf19	ENSMUSG00000026873	FEMALE UP	835.007	-1.99279	0.184408	-10.8064	3.20895e-27	7.53642e-25	-1.99168	4.77428	5.20697e-24	1.09045e-21	2	protein_coding	327	338	1392	1324	PHD finger protein 19 [Source:UniProtKB/Swiss-Prot;Acc:Q9CXG9]
Rab20	ENSMUSG00000031504	MALE UP	189.555	2.51741	0.296855	8.48027	2.24663e-17	2.77623e-15	2.51616	2.64366	5.45441e-24	1.13738e-21	8	protein_coding	315	325	53	62	Ras-related protein Rab-20 [Source:UniProtKB/Swiss-Prot;Acc:P35295]
Gas7	ENSMUSG00000033066	MALE UP	1438.19	1.90457	0.170977	11.1393	8.07123e-29	2.09207e-26	1.90544	5.55662	6.89257e-24	1.43116e-21	11	protein_coding	2335	2156	613	622	growth arrest-specific protein 7 isoform d [Source:RefSeq peptide;Acc:NP_001264009]
Csgalnact1	ENSMUSG00000036356	FEMALE UP	1377.75	-2.26493	0.202858	-11.1651	6.0412e-29	1.58522e-26	-2.26376	5.49517	7.09782e-24	1.46754e-21	8	protein_coding	541	394	2379	2262	Chondroitin sulfate N-acetylgalactosaminyltransferase 1 [Source:UniProtKB/Swiss-Prot;Acc:Q8BJQ9]
Prkcd	ENSMUSG00000021948	FEMALE UP	3641.02	-1.67422	0.145711	-11.49	1.48138e-30	4.22631e-28	-1.67302	6.89542	1.00167e-23	2.06231e-21	14	protein_coding	1610	1842	5528	5771	protein kinase C, delta [Source:MGI Symbol;Acc:MGI:97598]
Egflam	ENSMUSG00000042961	MALE UP	1866.74	2.08099	0.190177	10.9424	7.22854e-28	1.76597e-25	2.08392	5.93224	1.14395e-23	2.34534e-21	15	protein_coding	2867	3128	578	884	Pikachurin [Source:UniProtKB/Swiss-Prot;Acc:Q4VBE4]
Cnmd	ENSMUSG00000022025	MALE UP	81.2541	4.29862	0.541695	7.9355	2.09643e-15	2.24476e-13	4.27795	1.43355	1.82777e-23	3.73163e-21	14	protein_coding	182	122	8	8	Leukocyte cell-derived chemotaxin 1 Chondrosurfactant protein Chondromodulin-1 [Source:UniProtKB/Swiss-Prot;Acc:Q9Z1F6]
Gm8615	ENSMUSG00000024437	MALE UP	171.091	3.85523	0.398955	9.66332	4.31641e-22	7.13954e-20	3.84867	2.50021	2.05054e-23	4.16901e-21	5	transcribed_processed_pseudogene	213	430	25	20	predicted pseudogene 8615 [Source:MGI Symbol;Acc:MGI:3647532]
Spry4	ENSMUSG00000024427	MALE UP	891.42	1.8994	0.178747	10.6262	2.25185e-26	4.90892e-24	1.90074	4.86754	2.17309e-23	4.39983e-21	18	protein_coding	1336	1455	357	412	4 [Source:UniProtKB/Swiss-Prot;Acc:Q9WTP2]
Afap1l2	ENSMUSG00000025083	MALE UP	1327.62	2.17893	0.201327	10.8228	2.68475e-27	6.37574e-25	2.18186	5.44102	2.30084e-23	4.63924e-21	19	protein_coding	2170	2139	384	600	Actin filament-associated protein 1-like 2 [Source:UniProtKB/Swiss-Prot;Acc:Q5DTU0]
Inhba	ENSMUSG00000041324	MALE UP	146.922	3.21374	0.372661	8.62376	6.4793e-18	8.32111e-16	3.20915	2.27774	4.18224e-23	8.36363e-21	13	protein_coding	292	231	35	23	Inhibin beta A chain [Source:UniProtKB/Swiss-Prot;Acc:Q04998]
Cnga1	ENSMUSG00000067220	MALE UP	103.959	2.93731	0.394045	7.45425	9.03802e-14	8.55673e-12	2.93192	1.7877	4.17129e-23	8.36363e-21	5	protein_coding	176	189	22	27	cGMP-gated cation channel alpha-1 [Source:UniProtKB/Swiss-Prot;Acc:P29974]
Wdr49	ENSMUSG00000104301	FEMALE UP	124.125	-3.45881	0.406464	-8.50951	1.74673e-17	2.18388e-15	-3.45171	2.04629	4.36758e-23	8.69862e-21	3	protein_coding	21	20	271	190	WD repeat domain 49 [Source:MGI Symbol;Acc:MGI:3645287]
Smtn	ENSMUSG00000020439	MALE UP	4888.81	1.6774	0.152549	10.9958	4.00222e-28	9.83412e-26	1.67935	7.32054	4.81579e-23	9.5523e-21	11	protein_coding	7435	7321	2144	2612	Smoothelin [Source:UniProtKB/Swiss-Prot;Acc:Q921U8]
Ptpn4	ENSMUSG00000026384	FEMALE UP	1068.55	-1.9107	0.178551	-10.7011	1.00532e-26	2.24921e-24	-1.90918	5.12884	4.95289e-23	9.78447e-21	1	protein_coding	390	504	1656	1786	Tyrosine-protein phosphatase non-receptor type 4 [Source:UniProtKB/Swiss-Prot;Acc:Q9WU22]
Sbspon	ENSMUSG00000032719	FEMALE UP	94.0126	-3.42607	0.452502	-7.57138	3.69277e-14	3.59213e-12	-3.41153	1.6543	5.34067e-23	1.0508e-20	1	protein_coding	10	22	184	166	Somatomedin-B and thrombospondin type-1 domain-containing protein [Source:UniProtKB/Swiss-Prot;Acc:Q3UPR9]
Dmpk	ENSMUSG00000030409	FEMALE UP	318.272	-2.20483	0.24146	-9.13123	6.77264e-20	9.89341e-18	-2.20272	3.38899	6.99323e-23	1.37042e-20	7	protein_coding	111	114	536	529	Myotonin-protein kinase [Source:UniProtKB/Swiss-Prot;Acc:P54265]
Fgfr2	ENSMUSG00000030849	FEMALE UP	5348.85	-1.78136	0.165405	-10.7697	4.78369e-27	1.1112e-24	-1.77912	7.4492	7.04457e-23	1.37496e-20	7	protein_coding	2080	2723	7424	9514	fibroblast growth factor receptor 2 isoform 3 [Source:RefSeq peptide;Acc:NP_001334567]
Ctgf	ENSMUSG00000019997	MALE UP	1205.22	1.97539	0.18367	10.7551	5.60519e-27	1.29495e-24	1.97609	5.30193	7.32023e-23	1.42307e-20	10	protein_coding	2034	1763	501	494	Connective tissue growth factor [Source:UniProtKB/Swiss-Prot;Acc:P29268]
Pcsk5	ENSMUSG00000024713	MALE UP	5482.57	1.60663	0.142189	11.2992	1.32405e-29	3.60794e-27	1.6075	7.48611	7.50379e-23	1.45297e-20	19	protein_coding	7791	8599	2762	2758	Proprotein convertase subtilisin/kexin type 5 [Source:UniProtKB/Swiss-Prot;Acc:Q04592]
Robo1	ENSMUSG00000022883	MALE UP	2722.08	2.16548	0.200759	10.7865	3.98627e-27	9.31057e-25	2.16861	6.47607	9.19646e-23	1.77368e-20	16	protein_coding	3789	5086	787	1247	roundabout guidance receptor 1 [Source:MGI Symbol;Acc:MGI:1274781]
Hsd17b1	ENSMUSG00000019301	MALE UP	86.5926	3.4251	0.458444	7.47114	7.95043e-14	7.57769e-12	3.41709	1.53065	1.21248e-22	2.3228e-20	11	protein_coding	132	184	17	13	hydroxysteroid (17-beta) dehydrogenase 1 [Source:MGI Symbol;Acc:MGI:105077]
Rasgrp1	ENSMUSG00000027347	FEMALE UP	349.037	-2.16864	0.235735	-9.19951	3.59599e-20	5.36358e-18	-2.16576	3.52084	1.21629e-22	2.3228e-20	2	protein_coding	123	129	530	636	RAS guanyl releasing protein 1 [Source:MGI Symbol;Acc:MGI:1314635]
Acer3	ENSMUSG00000030760	MALE UP	1234.84	2.04683	0.192447	10.6358	2.03006e-26	4.47128e-24	2.04838	5.33673	1.21864e-22	2.3228e-20	7	protein_coding	2164	1760	453	529	alkaline ceramidase 3 [Source:MGI Symbol;Acc:MGI:1913440]
Trac	ENSMUSG00000076928	MALE UP	174.392	2.70353	0.324212	8.33878	7.50615e-17	9.03906e-15	2.70201	2.52534	1.38898e-22	2.63718e-20	14	TR_C_gene	268	334	37	58	T cell receptor alpha constant [Source:MGI Symbol;Acc:MGI:4439838]
Sohlh1	ENSMUSG00000059625	FEMALE UP	74.1193	-4.12164	0.54863	-7.51259	5.79673e-14	5.6003e-12	-4.10006	1.31878	1.40687e-22	2.66079e-20	2	protein_coding	7	9	168	116	Spermatosis- and oosis-specific basic helix-loop-helix-containing protein 1 [Source:UniProtKB/Swiss-Prot;Acc:Q6IUP1]
Sfrp4	ENSMUSG00000021319	MALE UP	96.2348	3.58303	0.464105	7.72029	1.16066e-14	1.16639e-12	3.5746	1.67597	1.51522e-22	2.85464e-20	13	protein_coding	186	165	21	9	secreted frizzled-related protein 4 [Source:MGI Symbol;Acc:MGI:892010]
Cped1	ENSMUSG00000062980	MALE UP	1447.44	2.05202	0.194236	10.5646	4.3496e-26	9.24486e-24	2.05484	5.56563	1.84501e-22	3.46259e-20	6	protein_coding	2162	2473	457	695	cadherin-like and PC-esterase domain containing 1 [Source:MGI Symbol;Acc:MGI:2444814]
Rasl12	ENSMUSG00000041696	MALE UP	668.361	2.03904	0.201099	10.1395	3.69161e-24	7.03706e-22	2.04043	4.45268	1.99187e-22	3.72387e-20	9	protein_coding	1108	1019	242	292	Ras-like protein family member 12 [Source:UniProtKB/Swiss-Prot;Acc:Q08AT1]
Elfn1	ENSMUSG00000048988	FEMALE UP	399.669	-3.24791	0.302313	-10.7436	6.35505e-27	1.44463e-24	-3.2448	3.71564	2.29301e-22	4.27052e-20	5	protein_coding	43	110	694	782	Protein ELFN1 [Source:UniProtKB/Swiss-Prot;Acc:Q8C8T7]
Gpx3	ENSMUSG00000018339	MALE UP	1973.91	1.81321	0.165898	10.9296	8.31744e-28	2.02038e-25	1.81338	6.01319	2.56136e-22	4.75215e-20	11	protein_coding	3018	3074	944	834	Glutathione peroxidase 3 [Source:UniProtKB/Swiss-Prot;Acc:P46412]
Agtr1a	ENSMUSG00000049115	FEMALE UP	96.6074	-3.03124	0.417983	-7.25206	4.10478e-13	3.65807e-11	-3.02012	1.69271	2.58858e-22	4.78446e-20	13	protein_coding	16	26	171	180	Type-1A angiotensin II receptor [Source:UniProtKB/Swiss-Prot;Acc:P29754]
Cpa2	ENSMUSG00000071553	FEMALE UP	1213.59	-2.08352	0.195197	-10.6739	1.34793e-26	2.99996e-24	-2.08285	5.31276	2.79449e-22	5.14556e-20	6	protein_coding	501	414	2130	1861	Carboxypeptidase A2 [Source:UniProtKB/Swiss-Prot;Acc:Q504N0]
Ahsg	ENSMUSG00000022868	MALE UP	69.5112	3.71758	0.521404	7.12994	1.0041e-12	8.60547e-11	3.70161	1.21558	3.01472e-22	5.5302e-20	16	protein_coding	140	115	10	10	Alpha-2-HS-glycoprotein [Source:UniProtKB/Swiss-Prot;Acc:P29699]
Spry1	ENSMUSG00000037211	MALE UP	2928.02	1.642	0.150271	10.9269	8.57302e-28	2.07063e-25	1.64364	6.58138	5.52978e-22	1.01058e-19	3	protein_coding	4259	4541	1343	1557	sprouty RTK signaling antagonist 1 [Source:MGI Symbol;Acc:MGI:1345139]
Gm16559	ENSMUSG00000089635	MALE UP	76.9024	3.66006	0.500059	7.31926	2.49342e-13	2.26965e-11	3.64784	1.36435	6.26737e-22	1.14111e-19	3	antisense	111	174	11	12	predicted gene 16559 [Source:MGI Symbol;Acc:MGI:4414979]
Gm14226	ENSMUSG00000084897	MALE UP	192.849	2.49073	0.30193	8.24937	1.59234e-16	1.86986e-14	2.48962	2.66782	9.03444e-22	1.63879e-19	2	protein_coding	336	312	51	68
Tspan11	ENSMUSG00000030351	MALE UP	567.79	2.09388	0.210766	9.93462	2.94308e-23	5.21442e-21	2.09356	4.21837	9.32489e-22	1.68521e-19	6	protein_coding	911	912	238	200	Tetraspanin-11 [Source:UniProtKB/Swiss-Prot;Acc:Q9D1D1]
Ptch1	ENSMUSG00000021466	MALE UP	2079.3	1.88337	0.17987	10.4707	1.17729e-25	2.44124e-23	1.88575	6.08781	1.01387e-21	1.82552e-19	13	protein_coding	2861	3655	766	1048	Mus musculus patched 1 (Ptch1), transcript variant 2, mRNA. [Source:RefSeq mRNA;Acc:NM_001328514]
Pld1	ENSMUSG00000027695	FEMALE UP	1513.1	-1.83218	0.175111	-10.463	1.2779e-25	2.637e-23	-1.83	5.62927	1.08624e-21	1.94864e-19	3	protein_coding	582	739	2155	2672	phospholipase D1 [Source:HGNC Symbol;Acc:HGNC:9067]
Grem2	ENSMUSG00000050069	MALE UP	218.953	2.4953	0.291133	8.57098	1.02606e-17	1.29044e-15	2.49388	2.84966	1.20698e-21	2.15732e-19	1	protein_coding	379	357	75	59	Gremlin-2 [Source:UniProtKB/Swiss-Prot;Acc:O88273]
Nr4a1	ENSMUSG00000023034	MALE UP	1065.52	1.86669	0.180017	10.3695	3.41197e-25	6.84149e-23	1.86705	5.12458	1.41082e-21	2.51245e-19	15	protein_coding	1692	1619	484	449	nuclear receptor subfamily 4, group A, member 1 [Source:MGI Symbol;Acc:MGI:1352454]
Dusp6	ENSMUSG00000019960	MALE UP	4181.51	1.6353	0.152705	10.7089	9.24438e-27	2.0792e-24	1.63628	7.09538	1.56682e-21	2.78011e-19	10	protein_coding	6473	6046	2062	2086	Dual specificity protein phosphatase 6 [Source:UniProtKB/Swiss-Prot;Acc:Q9DBB1]
Ano1	ENSMUSG00000031075	FEMALE UP	1287.74	-1.77866	0.170915	-10.4067	2.31111e-25	4.70062e-23	-1.77648	5.39705	1.59555e-21	2.82083e-19	7	protein_coding	550	604	1836	2237	Anoctamin-1 [Source:UniProtKB/Swiss-Prot;Acc:Q8BHY3]
Krt79	ENSMUSG00000061397	MALE UP	122.208	2.73447	0.364665	7.4986	6.45043e-14	6.18965e-12	2.7317	2.01862	1.70838e-21	3.0094e-19	15	protein_coding	187	236	34	31	Keratin, type II cytoskeletal 79 [Source:UniProtKB/Swiss-Prot;Acc:Q8VED5]
Vcam1	ENSMUSG00000027962	MALE UP	652.819	2.10471	0.212414	9.9085	3.82334e-23	6.71596e-21	2.10682	4.41906	1.91744e-21	3.36552e-19	3	protein_coding	961	1146	206	298	vascular cell adhesion molecule 1 [Source:MGI Symbol;Acc:MGI:98926]
Vrtn	ENSMUSG00000071235	FEMALE UP	323.547	-2.07953	0.237863	-8.74256	2.2788e-18	3.01774e-16	-2.07697	3.41241	2.28442e-21	3.99529e-19	12	protein_coding	114	132	512	555	vertebrae development associated [Source:MGI Symbol;Acc:MGI:3588197]
Gas6	ENSMUSG00000031451	FEMALE UP	5364.1	-1.67188	0.160601	-10.4101	2.22879e-25	4.55498e-23	-1.66979	7.45344	2.42388e-21	4.22404e-19	8	protein_coding	2232	2872	7427	9256	Growth arrest-specific protein 6 [Source:UniProtKB/Swiss-Prot;Acc:Q61592]
M1ap	ENSMUSG00000030041	FEMALE UP	547.696	-2.09696	0.215312	-9.73914	2.05275e-22	3.47651e-20	-2.09487	4.16746	2.99542e-21	5.20148e-19	6	protein_coding	225	185	866	944	Meiosis 1 arrest protein [Source:UniProtKB/Swiss-Prot;Acc:Q9Z0E1]
Zar1	ENSMUSG00000063935	MALE UP	89.0194	3.18115	0.440571	7.22052	5.17904e-13	4.52065e-11	3.17472	1.57005	3.43462e-21	5.94298e-19	5	protein_coding	132	188	19	17	zygote arrest 1 [Source:MGI Symbol;Acc:MGI:2180337]
Prcd	ENSMUSG00000075410	FEMALE UP	492.373	-2.23135	0.229425	-9.72583	2.33985e-22	3.9314e-20	-2.22998	4.0152	3.79581e-21	6.54476e-19	11	protein_coding	138	207	856	796	Progressive rod-cone deration protein homolog [Source:UniProtKB/Swiss-Prot;Acc:Q00LT2]
Egfl6	ENSMUSG00000000402	FEMALE UP	571.118	-2.69769	0.262607	-10.2727	9.35244e-25	1.84057e-22	-2.69347	4.22678	4.11287e-21	7.06645e-19	X	protein_coding	115	190	774	1256	Epidermal growth factor-like protein 6 [Source:UniProtKB/Swiss-Prot;Acc:Q9JJZ5]
Mal	ENSMUSG00000027375	MALE UP	84.2569	2.96634	0.433719	6.83931	7.95782e-12	6.16173e-10	2.95964	1.4909	5.38612e-21	9.22161e-19	2	protein_coding	137	160	18	21	Myelin and lymphocyte protein [Source:UniProtKB/Swiss-Prot;Acc:O09198]
Ifnar1	ENSMUSG00000022967	FEMALE UP	7456.57	-1.52117	0.14299	-10.6383	1.97732e-26	4.37781e-24	-1.5194	7.92871	8.98268e-21	1.52808e-18	16	protein_coding	3613	4040	10407	12168	Interferon alpha/beta receptor 1 [Source:UniProtKB/Swiss-Prot;Acc:P33896]
Dsc2	ENSMUSG00000024331	FEMALE UP	1231.47	-1.80735	0.178911	-10.102	5.4152e-24	1.01856e-21	-1.80483	5.33249	8.98776e-21	1.52808e-18	18	protein_coding	514	573	1704	2212	Desmocollin-2 [Source:UniProtKB/Swiss-Prot;Acc:P55292]
Dkk1	ENSMUSG00000024868	MALE UP	373.875	2.25424	0.245178	9.19432	3.77382e-20	5.5896e-18	2.25428	3.61843	1.03936e-20	1.76095e-18	19	protein_coding	505	729	132	132	Dickkopf-related protein 1 [Source:UniProtKB/Swiss-Prot;Acc:O54908]
Proc	ENSMUSG00000024386	MALE UP	78.2735	3.545	0.505271	7.01604	2.28247e-12	1.87445e-10	3.53619	1.38707	1.06695e-20	1.80144e-18	18	protein_coding	126	161	18	7	Vitamin K-dependent protein C Vitamin K-dependent protein C light chain Vitamin K-dependent protein C heavy chain Activation peptide [Source:UniProtKB/Swiss-Prot;Acc:P33587]
Rhox9	ENSMUSG00000068048	FEMALE UP	3072.63	-1.96613	0.190057	-10.3449	4.41237e-25	8.80589e-23	-1.96668	6.652	1.17855e-20	1.98301e-18	X	protein_coding	1089	1405	5675	4248
Efhd2	ENSMUSG00000040659	MALE UP	6118.5	1.6108	0.153559	10.4898	9.62722e-26	2.0061e-23	1.61118	7.64451	1.29451e-20	2.17065e-18	4	protein_coding	9230	9029	3223	2915	EF-hand domain family member D2 [Source:HGNC Symbol;Acc:HGNC:28670]
Fam189a1	ENSMUSG00000030518	MALE UP	177.053	2.405	0.310299	7.7506	9.14579e-15	9.30092e-13	2.40392	2.54629	1.58667e-20	2.65142e-18	7	protein_coding	288	303	47	68	Protein FAM189A1 [Source:UniProtKB/Swiss-Prot;Acc:Q6A044]
Tpd52l1	ENSMUSG00000000296	MALE UP	1534.99	1.87857	0.184929	10.1583	3.04323e-24	5.82724e-22	1.8795	5.65043	1.84145e-20	3.05624e-18	10	protein_coding	2624	2139	662	675	tumor protein D52-like 1 [Source:MGI Symbol;Acc:MGI:1298386]
Adamts2	ENSMUSG00000036545	MALE UP	2018.11	1.68157	0.164062	10.2496	1.18863e-24	2.29669e-22	1.68362	6.04475	1.83857e-20	3.05624e-18	11	protein_coding	2879	3233	864	1096	A disintegrin and metalloproteinase with thrombospondin motifs 2 [Source:UniProtKB/Swiss-Prot;Acc:Q8C9W3]
Dnah8	ENSMUSG00000033826	FEMALE UP	622.647	-1.95313	0.202251	-9.657	4.59096e-22	7.56423e-20	-1.95226	4.35242	2.08504e-20	3.4488e-18	17	protein_coding	247	260	1066	946	Dynein heavy chain 8, axonemal [Source:UniProtKB/Swiss-Prot;Acc:Q91XQ0]
Hpse	ENSMUSG00000035273	FEMALE UP	226.877	-2.24046	0.275654	-8.12781	4.37114e-16	4.95501e-14	-2.23814	2.90468	2.2018e-20	3.62962e-18	5	protein_coding	80	77	391	371	Heparanase Heparanase 8 kDa subunit Heparanase 50 kDa subunit [Source:UniProtKB/Swiss-Prot;Acc:Q6YGZ1]
Tph2	ENSMUSG00000006764	FEMALE UP	61.0138	-4.02884	0.589109	-6.83886	7.98241e-12	6.16953e-10	-4.00381	1.04648	2.64569e-20	4.34668e-18	10	protein_coding	6	8	137	96	Tryptophan 5-hydroxylase 2 [Source:UniProtKB/Swiss-Prot;Acc:Q8CGV2]
Col9a1	ENSMUSG00000026147	MALE UP	883.145	1.7783	0.181726	9.78563	1.29785e-22	2.23361e-20	1.77951	4.85403	3.39905e-20	5.56566e-18	1	protein_coding	1380	1328	386	427	collagen type IX alpha 1 chain [Source:HGNC Symbol;Acc:HGNC:2217]
Reep1	ENSMUSG00000052852	FEMALE UP	5020.75	-1.54999	0.149323	-10.3802	3.05293e-25	6.15058e-23	-1.54901	7.35893	3.71715e-20	6.06616e-18	6	protein_coding	2589	2472	7642	7600	Receptor expression-enhancing protein 1 [Source:UniProtKB/Swiss-Prot;Acc:Q8BGH4]
Duox2	ENSMUSG00000068452	MALE UP	73.4962	3.06117	0.466867	6.55683	5.49639e-11	3.90713e-09	3.05295	1.2964	3.87345e-20	6.30017e-18	2	protein_coding	131	129	17	15	dual oxidase 2 [Source:HGNC Symbol;Acc:HGNC:13273]
Rhox6	ENSMUSG00000006200	FEMALE UP	2037.96	-1.97178	0.193249	-10.2033	1.91564e-24	3.6847e-22	-1.97227	6.06016	4.27321e-20	6.92729e-18	X	protein_coding	731	917	3765	2822	reproductive homeobox 6 [Source:MGI Symbol;Acc:MGI:1202888]
Lrriq4	ENSMUSG00000027703	FEMALE UP	222.625	-2.22649	0.278125	-8.00539	1.19092e-15	1.30141e-13	-2.22332	2.87787	4.80137e-20	7.75771e-18	3	protein_coding	68	88	378	369	Leucine-rich repeat and IQ domain-containing protein 4 [Source:UniProtKB/Swiss-Prot;Acc:A6H6A4]
Plod2	ENSMUSG00000032374	MALE UP	2292.04	1.64793	0.160429	10.2721	9.41661e-25	1.84466e-22	1.64944	6.22831	4.87606e-20	7.85238e-18	9	protein_coding	3555	3322	1064	1198	Procollagen-lysine,2-oxoglutarate 5-dioxygenase 2 [Source:UniProtKB/Swiss-Prot;Acc:Q9R0B9]
Gjb1	ENSMUSG00000047797	MALE UP	34.0043	6.09279	1.17142	5.2012	1.98002e-07	8.76758e-06	5.92315	0.218599	4.91192e-20	7.88412e-18	X	protein_coding	76	56	1	1	gap junction protein, beta 1 [Source:MGI Symbol;Acc:MGI:95719]
Cntn5	ENSMUSG00000039488	FEMALE UP	118.16	-2.53707	0.361266	-7.02272	2.17592e-12	1.79256e-10	-2.53112	1.97669	5.13445e-20	8.21428e-18	9	protein_coding	32	37	198	213	Contactin-5 [Source:UniProtKB/Swiss-Prot;Acc:P68500]
Bhlhe40	ENSMUSG00000030103	MALE UP	548.887	2.03894	0.217527	9.37326	7.03267e-21	1.10314e-18	2.04055	4.16921	5.58042e-20	8.89859e-18	6	protein_coding	920	826	190	249	Class E basic helix-loop-helix protein 40 [Source:UniProtKB/Swiss-Prot;Acc:O35185]
Dab1	ENSMUSG00000028519	FEMALE UP	449.848	-2.11471	0.228561	-9.25226	2.19787e-20	3.34872e-18	-2.1137	3.88546	6.43836e-20	1.02332e-17	4	protein_coding	174	160	800	685	Disabled homolog 1 [Source:UniProtKB/Swiss-Prot;Acc:P97318]
Scara5	ENSMUSG00000022032	MALE UP	1313.44	2.12987	0.214364	9.93577	2.90908e-23	5.19589e-21	2.13322	5.42546	7.51074e-20	1.18989e-17	14	protein_coding	2151	2084	372	630	Scavenger receptor class A member 5 [Source:UniProtKB/Swiss-Prot;Acc:Q8K299]
Tagln2	ENSMUSG00000026547	MALE UP	2842.01	1.59944	0.154786	10.3332	4.98576e-25	9.85766e-23	1.60044	6.53851	8.1463e-20	1.2864e-17	1	protein_coding	4336	4124	1421	1452	Transgelin-2 [Source:UniProtKB/Swiss-Prot;Acc:Q9WVA4]
Chst1	ENSMUSG00000027221	MALE UP	647.422	1.86771	0.19841	9.41337	4.80502e-21	7.59318e-19	1.86869	4.40742	8.71132e-20	1.37119e-17	2	protein_coding	889	1135	270	298	Carbohydrate sulfotransferase 1 [Source:UniProtKB/Swiss-Prot;Acc:Q9EQC0]
Gm30132	ENSMUSG00000110670	FEMALE UP	67.7806	-3.22035	0.495568	-6.49831	8.12292e-11	5.65134e-09	-3.20872	1.19386	8.78279e-20	1.37799e-17	8	lincRNA	14	12	129	120	predicted gene, 30132 [Source:MGI Symbol;Acc:MGI:5589291]
Me1	ENSMUSG00000032418	MALE UP	6818.14	1.94754	0.197693	9.85134	6.76361e-23	1.17834e-20	1.95099	7.80006	8.94176e-20	1.39844e-17	9	protein_coding	11324	10084	2193	3564	NADP-dependent malic enzyme [Source:UniProtKB/Swiss-Prot;Acc:P06801]
Nedd9	ENSMUSG00000021365	MALE UP	3392.41	1.64245	0.16419	10.0033	1.47341e-23	2.71139e-21	1.64455	6.79353	8.98485e-20	1.40069e-17	13	protein_coding	5283	4884	1489	1874	neural precursor cell expressed, developmentally down-regulated gene 9 [Source:MGI Symbol;Acc:MGI:97302]
Zan	ENSMUSG00000079173	MALE UP	145.616	2.87165	0.365562	7.85542	3.98424e-15	4.17158e-13	2.86856	2.26859	1.18096e-19	1.83518e-17	5	protein_coding	213	298	44	27	zonadhesin [Source:MGI Symbol;Acc:MGI:106656]
Pitpnm3	ENSMUSG00000040543	FEMALE UP	399.299	-2.11853	0.23612	-8.97228	2.90448e-19	4.08829e-17	-2.11688	3.7144	1.60367e-19	2.4763e-17	11	protein_coding	123	175	682	639	Membrane-associated phosphatidylinositol transfer protein 3 [Source:UniProtKB/Swiss-Prot;Acc:Q3UHE1]
Gm11946	ENSMUSG00000087291	MALE UP	1886.33	1.66751	0.167302	9.96709	2.12367e-23	3.85791e-21	1.66949	5.94738	1.6996e-19	2.61616e-17	11	processed_transcript	2893	2789	823	1022	predicted gene 11946 [Source:MGI Symbol;Acc:MGI:3650071]
Eps8	ENSMUSG00000015766	MALE UP	3842.58	1.57929	0.156065	10.1194	4.53196e-24	8.56219e-22	1.57969	6.97362	1.73748e-19	2.66605e-17	6	protein_coding	5753	5653	2052	1867	Epidermal growth factor receptor kinase substrate 8 [Source:UniProtKB/Swiss-Prot;Acc:Q08509]
Cib2	ENSMUSG00000037493	FEMALE UP	635.992	-2.07116	0.216227	-9.57862	9.83542e-22	1.60805e-19	-2.0709	4.3833	1.8529e-19	2.83423e-17	9	protein_coding	236	249	1170	915	Calcium and integrin-binding family member 2 [Source:UniProtKB/Swiss-Prot;Acc:Q9Z309]
Hic1	ENSMUSG00000043099	MALE UP	3461.85	1.94261	0.198963	9.76364	1.61262e-22	2.75305e-20	1.9458	6.82263	1.88003e-19	2.86676e-17	11	protein_coding	4680	6273	1132	1798	HIC ZBTB transcriptional repressor 1 [Source:HGNC Symbol;Acc:HGNC:4909]
Rnf181	ENSMUSG00000055850	MALE UP	3587.68	1.60564	0.158429	10.1347	3.87366e-24	7.35113e-22	1.60601	6.87464	1.8972e-19	2.88392e-17	6	protein_coding	5442	5252	1893	1716	Mus musculus ring finger protein 181 (Rnf181), transcript variant 11, mRNA. [Source:RefSeq mRNA;Acc:NM_001331173]
Clu	ENSMUSG00000022037	MALE UP	3450.34	1.67498	0.168441	9.94401	2.67832e-23	4.82428e-21	1.67585	6.81822	1.99105e-19	3.01718e-17	14	protein_coding	5631	4746	1682	1669	Clusterin Clusterin beta chain Clusterin alpha chain [Source:UniProtKB/Swiss-Prot;Acc:Q06890]
Synj2	ENSMUSG00000023805	MALE UP	780.471	1.76124	0.187083	9.41425	4.76484e-21	7.55778e-19	1.76276	4.67621	2.48138e-19	3.74858e-17	17	protein_coding	1108	1288	329	397	Synaptojanin-2 [Source:UniProtKB/Swiss-Prot;Acc:Q9D2G5]
Gm28085	ENSMUSG00000100931	FEMALE UP	82.6272	-5.11084	1.22242	-4.18093	2.90325e-05	0.000842418	-5.09763	1.4703	2.72284e-19	4.10065e-17	9	antisense	8	1	213	111	predicted gene 28085 [Source:MGI Symbol;Acc:MGI:5578791]
Tbx2	ENSMUSG00000000093	MALE UP	8951.34	1.43024	0.138292	10.3422	4.54044e-25	9.01914e-23	1.43169	8.19303	2.79867e-19	4.20187e-17	11	protein_coding	12461	13454	4688	5194	T-box transcription factor TBX2 [Source:UniProtKB/Swiss-Prot;Acc:Q60707]
Rnf43	ENSMUSG00000034177	FEMALE UP	252.508	-2.04176	0.258782	-7.88987	3.0251e-15	3.19886e-13	-2.0391	3.05761	2.98805e-19	4.47245e-17	11	protein_coding	92	104	406	422	E3 ubiquitin-protein ligase RNF43 [Source:UniProtKB/Swiss-Prot;Acc:Q5NCP0]
Bgn	ENSMUSG00000031375	MALE UP	2570.27	1.58046	0.156925	10.0715	7.38653e-24	1.36519e-21	1.5824	6.39342	3.12148e-19	4.65788e-17	X	protein_coding	3618	4033	1180	1451	biglycan [Source:MGI Symbol;Acc:MGI:88158]
Nipal1	ENSMUSG00000067219	MALE UP	242.828	2.13873	0.268594	7.96267	1.6836e-15	1.82107e-13	2.1383	2.99803	3.28985e-19	4.89415e-17	5	protein_coding	407	376	92	91	Magnesium transporter NIPA3 [Source:UniProtKB/Swiss-Prot;Acc:Q8BMW7]
Arhgap6	ENSMUSG00000031355	MALE UP	279.222	2.12468	0.260059	8.16998	3.08453e-16	3.52474e-14	2.1254	3.1989	3.3176e-19	4.92043e-17	X	protein_coding	419	484	89	124	Rho GTPase activating protein 6 [Source:MGI Symbol;Acc:MGI:1196332]
Glipr2	ENSMUSG00000028480	MALE UP	1829.23	1.57554	0.156091	10.0937	5.88993e-24	1.09814e-21	1.5764	5.90335	3.9771e-19	5.88069e-17	4	protein_coding	2622	2814	933	939	Golgi-associated plant pathosis-related protein 1 [Source:UniProtKB/Swiss-Prot;Acc:Q9CYL5]
Lrrn3	ENSMUSG00000036295	MALE UP	1000.31	1.87568	0.193429	9.697	3.1049e-22	5.17593e-20	1.8753	5.03375	5.75711e-19	8.48695e-17	12	protein_coding	1571	1543	482	388	Leucine-rich repeat neuronal protein 3 [Source:UniProtKB/Swiss-Prot;Acc:Q8CBC6]
Arhgef19	ENSMUSG00000028919	FEMALE UP	1187.94	-1.68303	0.173402	-9.70594	2.8445e-22	4.76051e-20	-1.6822	5.28174	7.3009e-19	1.07303e-16	4	protein_coding	509	613	1890	1797	Rho guanine nucleotide exchange factor 19 [Source:UniProtKB/Swiss-Prot;Acc:Q8BWA8]
Fam19a5	ENSMUSG00000054863	MALE UP	220.158	2.288	0.288632	7.92705	2.24419e-15	2.39694e-13	2.28681	2.85758	9.55106e-19	1.39953e-16	15	protein_coding	375	348	85	67	Protein FAM19A5 [Source:UniProtKB/Swiss-Prot;Acc:Q91WE9]
Vcan	ENSMUSG00000021614	MALE UP	1242.67	2.42325	0.244678	9.90384	4.0058e-23	7.00752e-21	2.42745	5.34568	9.884e-19	1.44398e-16	13	protein_coding	1976	2184	262	541	versican [Source:MGI Symbol;Acc:MGI:102889]
Akr1b8	ENSMUSG00000029762	MALE UP	2855.57	1.82281	0.18632	9.7832	1.32943e-22	2.27874e-20	1.82298	6.54552	1.09355e-18	1.59283e-16	6	protein_coding	4880	3903	1368	1190	Aldose reductase-related protein 2 [Source:UniProtKB/Swiss-Prot;Acc:P45377]
Actr6	ENSMUSG00000019948	FEMALE UP	3036.59	-1.56753	0.157749	-9.93689	2.87676e-23	5.15985e-21	-1.5671	6.63428	1.171e-18	1.70057e-16	10	protein_coding	1482	1557	4870	4363	ARP6 actin related protein 6 homolog [Source:HGNC Symbol;Acc:HGNC:24025]
Slc34a2	ENSMUSG00000029188	MALE UP	52.4318	3.43991	0.569185	6.04357	1.50742e-09	9.0635e-08	3.42499	0.825098	1.1839e-18	1.71419e-16	5	protein_coding	86	105	10	8	solute carrier family 34 (sodium phosphate), member 2 [Source:MGI Symbol;Acc:MGI:1342284]
Jakmip2	ENSMUSG00000024502	MALE UP	53.4462	3.31088	0.55608	5.95396	2.6173e-09	1.51579e-07	3.29479	0.851496	1.31856e-18	1.90352e-16	18	protein_coding	90	103	8	12	janus kinase and microtubule interacting protein 2 [Source:MGI Symbol;Acc:MGI:1923467]
Gm15270	ENSMUSG00000087400	MALE UP	390.982	1.87535	0.222084	8.4443	3.05885e-17	3.74723e-15	1.87559	3.68207	1.53047e-18	2.20292e-16	10	processed_transcript	592	627	173	168	predicted gene 15270 [Source:MGI Symbol;Acc:MGI:3705149]
Fndc5	ENSMUSG00000001334	FEMALE UP	1909.55	-1.74924	0.179663	-9.73624	2.11225e-22	3.56307e-20	-1.74867	5.96567	1.70554e-18	2.4477e-16	4	protein_coding	931	799	3163	2821	Fibronectin type III domain-containing protein 5 Irisin [Source:UniProtKB/Swiss-Prot;Acc:Q8K4Z2]
Lef1	ENSMUSG00000027985	FEMALE UP	4009.14	-1.45642	0.146093	-9.96914	2.08029e-23	3.79532e-21	-1.45556	7.03455	2.03513e-18	2.91215e-16	3	protein_coding	2045	2205	6051	5913	Lymphoid enhancer-binding factor 1 [Source:UniProtKB/Swiss-Prot;Acc:P27782]
Cdkn1a	ENSMUSG00000023067	FEMALE UP	903.625	-1.80374	0.191486	-9.41971	4.52323e-21	7.20143e-19	-1.80338	4.8883	2.08113e-18	2.96926e-16	17	protein_coding	378	421	1548	1306	Cyclin-dependent kinase inhibitor 1 [Source:UniProtKB/Swiss-Prot;Acc:P39689]
Cited1	ENSMUSG00000051159	MALE UP	325.816	2.113	0.254104	8.31551	9.13607e-17	1.09399e-14	2.11392	3.41947	2.82711e-18	4.02184e-16	X	protein_coding	560	486	107	143	Cbp/p300-interacting transactivator 1 [Source:UniProtKB/Swiss-Prot;Acc:P97769]
Nmur2	ENSMUSG00000037393	FEMALE UP	37.2891	-4.14071	0.747704	-5.5379	3.06121e-08	1.54731e-06	-4.09163	0.369526	2.92606e-18	4.1505e-16	11	protein_coding	2	6	69	75	Neuromedin-U receptor 2 [Source:UniProtKB/Swiss-Prot;Acc:Q8BZ39]
Irx5	ENSMUSG00000031737	FEMALE UP	118.834	-3.72943	0.456565	-8.16846	3.12359e-16	3.5598e-14	-3.72159	1.9842	3.27034e-18	4.6254e-16	8	protein_coding	17	16	292	154	Iroquois-class homeodomain protein IRX-5 [Source:UniProtKB/Swiss-Prot;Acc:Q9JKQ4]
Cntnap5a	ENSMUSG00000070695	FEMALE UP	197.626	-2.45373	0.314939	-7.79114	6.64092e-15	6.85191e-13	-2.44845	2.7081	3.30047e-18	4.65453e-16	1	protein_coding	44	78	307	376	Contactin-associated protein like 5-1 [Source:UniProtKB/Swiss-Prot;Acc:Q0V8T9]
Gmpr	ENSMUSG00000000253	MALE UP	2224.6	1.62933	0.168114	9.69178	3.26782e-22	5.42624e-20	1.63	6.18542	3.64671e-18	5.12799e-16	13	protein_coding	3516	3131	1129	1083	guanosine monophosphate reductase [Source:MGI Symbol;Acc:MGI:1913605]
Tmem178	ENSMUSG00000024245	FEMALE UP	254.984	-1.97422	0.258775	-7.62911	2.36375e-14	2.34221e-12	-1.97171	3.07133	4.19732e-18	5.8853e-16	17	protein_coding	104	101	393	436	Transmembrane protein 178A [Source:UniProtKB/Swiss-Prot;Acc:Q9CZ16]
6030408B16Rik	ENSMUSG00000075408	MALE UP	1230.79	1.68637	0.178172	9.46485	2.93974e-21	4.75153e-19	1.68675	5.33232	4.9329e-18	6.89688e-16	15	protein_coding	1924	1792	618	569	RIKEN cDNA 6030408B16 gene [Source:MGI Symbol;Acc:MGI:1924967]
Ctxn3	ENSMUSG00000069372	FEMALE UP	39.9458	-4.04502	0.713529	-5.66903	1.43605e-08	7.53644e-07	-4.01222	0.460589	5.1288e-18	7.15028e-16	18	protein_coding	6	3	82	71	Cortexin-3 [Source:UniProtKB/Swiss-Prot;Acc:Q8BXZ0]
Slc28a1	ENSMUSG00000025726	FEMALE UP	78.0147	-2.74955	0.442802	-6.20944	5.31724e-10	3.37863e-08	-2.74195	1.39121	5.55536e-18	7.7229e-16	7	protein_coding	21	19	131	146	solute carrier family 28 (sodium-coupled nucleoside transporter), member 1 [Source:MGI Symbol;Acc:MGI:3605073]
1700061G19Rik	ENSMUSG00000024209	FEMALE UP	165.577	-2.20893	0.309954	-7.12663	1.02854e-12	8.79721e-11	-2.20541	2.45554	6.00123e-18	8.31904e-16	17	protein_coding	54	63	286	268	RIKEN cDNA 1700061G19 gene [Source:MGI Symbol;Acc:MGI:1925875]
Ifitm1	ENSMUSG00000025491	FEMALE UP	5660.46	-1.67186	0.175792	-9.51045	1.89841e-21	3.09193e-19	-1.6723	7.53288	6.77942e-18	9.37115e-16	7	protein_coding	2641	2721	9909	7570	Interferon-induced transmembrane protein 1 [Source:UniProtKB/Swiss-Prot;Acc:Q9D103]
Stx11	ENSMUSG00000039232	FEMALE UP	394.492	-2.20663	0.253453	-8.70625	3.14085e-18	4.13357e-16	-2.20442	3.6969	7.84312e-18	1.08109e-15	10	protein_coding	103	178	646	676	syntaxin 11 [Source:MGI Symbol;Acc:MGI:1921982]
Tkt	ENSMUSG00000021957	FEMALE UP	12185.4	-1.3607	0.13699	-9.93282	2.99663e-23	5.28563e-21	-1.35936	8.63745	9.27519e-18	1.27488e-15	14	protein_coding	6634	6912	17231	18528	Transketolase [Source:UniProtKB/Swiss-Prot;Acc:P40142]
Kcnd3	ENSMUSG00000040896	MALE UP	136.878	2.6047	0.360169	7.23187	4.76389e-13	4.20141e-11	2.60274	2.18125	1.10978e-17	1.52111e-15	3	protein_coding	185	285	34	45	potassium voltage-gated channel, Shal-related family, member 3 [Source:MGI Symbol;Acc:MGI:1928743]
Pkdcc	ENSMUSG00000024247	MALE UP	2793.89	1.57545	0.16794	9.38101	6.53463e-21	1.02882e-18	1.57788	6.51356	1.20303e-17	1.63972e-15	17	protein_coding	4124	4169	1223	1648	Extracellular tyrosine-protein kinase PKDCC [Source:UniProtKB/Swiss-Prot;Acc:Q5RJI4]
Scarb2	ENSMUSG00000029426	MALE UP	1094.77	1.64431	0.177106	9.28433	1.62728e-20	2.50631e-18	1.64486	5.16358	1.21759e-17	1.65467e-15	5	protein_coding	1680	1604	553	527	Lysosome membrane protein 2 [Source:UniProtKB/Swiss-Prot;Acc:O35114]
Mbnl3	ENSMUSG00000036109	FEMALE UP	496.492	-1.78853	0.20866	-8.5715	1.02148e-17	1.28848e-15	-1.78725	4.02683	1.22079e-17	1.65467e-15	X	protein_coding	218	224	804	763	muscleblind like splicing factor 3 [Source:MGI Symbol;Acc:MGI:2444912]
Papln	ENSMUSG00000021223	FEMALE UP	966.255	-1.59794	0.176356	-9.06087	1.29413e-19	1.85852e-17	-1.59591	4.98368	1.42614e-17	1.92765e-15	12	protein_coding	464	488	1366	1599	Papilin [Source:UniProtKB/Swiss-Prot;Acc:Q9EPX2]
Mamld1	ENSMUSG00000059401	MALE UP	1074.14	1.57277	0.171021	9.19634	3.70351e-20	5.50464e-18	1.57391	5.13621	1.75284e-17	2.3627e-15	X	protein_coding	1475	1721	529	573	Mastermind-like domain-containing protein 1 [Source:UniProtKB/Swiss-Prot;Acc:P0C6A2]
Myh14	ENSMUSG00000030739	MALE UP	212.972	2.03746	0.278352	7.31973	2.48478e-13	2.26664e-11	2.03706	2.81027	1.80072e-17	2.42055e-15	7	protein_coding	348	330	83	87	Myosin-14 [Source:UniProtKB/Swiss-Prot;Acc:Q6URW6]
Pcdh8	ENSMUSG00000036422	MALE UP	305.837	2.2145	0.270545	8.18534	2.7154e-16	3.1197e-14	2.21577	3.32994	1.88657e-17	2.52899e-15	14	protein_coding	421	583	88	134	Protocadherin-8 [Source:UniProtKB/Swiss-Prot;Acc:Q7TSK3]
Vgll2	ENSMUSG00000049641	FEMALE UP	68.0166	-4.8632	0.682429	-7.12631	1.03092e-12	8.79992e-11	-4.82632	1.19693	2.57449e-17	3.44171e-15	10	protein_coding	3	6	182	83	vestigial like family member 2 [Source:MGI Symbol;Acc:MGI:2447460]
Aqp3	ENSMUSG00000028435	FEMALE UP	66.1289	-3.02273	0.505347	-5.9815	2.21094e-09	1.30173e-07	-3.00582	1.16062	2.89343e-17	3.85751e-15	4	protein_coding	9	20	120	120	Aquaporin-3 [Source:UniProtKB/Swiss-Prot;Acc:Q8R2N1]
Itga9	ENSMUSG00000039115	MALE UP	4805.37	1.88273	0.2063	9.12618	7.09574e-20	1.03299e-17	1.88643	7.2954	3.0792e-17	4.09399e-15	9	protein_coding	6708	8341	1537	2671	Integrin alpha-9 [Source:UniProtKB/Swiss-Prot;Acc:B8JK39]
Myl9	ENSMUSG00000067818	FEMALE UP	4476.22	-1.62146	0.175072	-9.26166	2.0128e-20	3.08888e-18	-1.62137	7.19404	3.22946e-17	4.28211e-15	2	protein_coding	2313	2027	7479	6244	Myosin regulatory light polypeptide 9 [Source:UniProtKB/Swiss-Prot;Acc:Q9CQ19]
Klf17	ENSMUSG00000048626	FEMALE UP	78.5954	-2.68874	0.440689	-6.10121	1.05269e-09	6.42018e-08	-2.67902	1.40153	4.44182e-17	5.87367e-15	4	protein_coding	18	24	142	135	Krueppel-like factor 17 [Source:UniProtKB/Swiss-Prot;Acc:Q8CFA7]
Ttc38	ENSMUSG00000035944	FEMALE UP	959.422	-2.20149	0.235389	-9.35254	8.5564e-21	1.33232e-18	-2.20155	4.97498	4.9448e-17	6.52112e-15	15	protein_coding	392	283	1843	1352	tetratricopeptide repeat domain 38 [Source:MGI Symbol;Acc:MGI:2146198]
Crhr1	ENSMUSG00000018634	MALE UP	55.4761	3.51744	0.594092	5.92071	3.20554e-09	1.83398e-07	3.50563	0.903644	5.0706e-17	6.669e-15	11	protein_coding	90	113	14	4	Corticotropin-releasing factor receptor 1 [Source:UniProtKB/Swiss-Prot;Acc:P35347]
Trnp1	ENSMUSG00000056596	FEMALE UP	168.145	-2.10243	0.306413	-6.86143	6.81763e-12	5.31763e-10	-2.09874	2.47727	5.65655e-17	7.41966e-15	4	protein_coding	62	64	252	305	TMF1-regulated nuclear protein 1 [Source:MGI Symbol;Acc:MGI:1916789]
Ppargc1a	ENSMUSG00000029167	MALE UP	287.27	1.92268	0.252824	7.60483	2.85287e-14	2.80075e-12	1.92344	3.23928	5.80151e-17	7.5894e-15	5	protein_coding	451	450	106	139	Peroxisome proliferator-activated receptor gamma coactivator 1-alpha [Source:UniProtKB/Swiss-Prot;Acc:O70343]
Emx2os	ENSMUSG00000087095	FEMALE UP	352.978	-1.97831	0.245055	-8.07289	6.86511e-16	7.59971e-14	-1.97651	3.53754	6.61452e-17	8.62983e-15	19	antisense	116	169	590	556	Emx2 opposite strand/antisense transcript (non-protein coding) [Source:MGI Symbol;Acc:MGI:3052329]
Pnmt	ENSMUSG00000038216	MALE UP	56.1115	3.30113	0.550759	5.99379	2.05008e-09	1.21037e-07	3.28726	0.915124	6.77398e-17	8.8143e-15	11	protein_coding	111	90	12	9	phenylethanolamine-N-methyltransferase [Source:MGI Symbol;Acc:MGI:97724]
Fat4	ENSMUSG00000046743	FEMALE UP	936.033	-1.63128	0.183078	-8.91034	5.08754e-19	6.99891e-17	-1.63044	4.93866	6.80192e-17	8.82712e-15	3	protein_coding	405	504	1481	1399	Protocadherin Fat 4 [Source:UniProtKB/Swiss-Prot;Acc:Q2PZL6]
Myadm	ENSMUSG00000068566	MALE UP	5670.19	1.36593	0.144944	9.42391	4.34605e-21	6.94535e-19	1.36728	7.53449	7.2539e-17	9.38871e-15	7	protein_coding	8182	8001	3103	3360	myeloid-associated differentiation marker [Source:MGI Symbol;Acc:MGI:1355332]
Hmgcs2	ENSMUSG00000027875	FEMALE UP	6750.12	-1.54747	0.167917	-9.21566	3.09361e-20	4.64687e-18	-1.54746	7.78646	7.436e-17	9.59893e-15	3	protein_coding	3531	3278	11164	9265	Hydroxymethylglutaryl-CoA synthase, mitochondrial [Source:UniProtKB/Swiss-Prot;Acc:P54869]
Epyc	ENSMUSG00000019936	MALE UP	73.9743	3.66766	0.529905	6.92135	4.4737e-12	3.54144e-10	3.65295	1.30023	7.5012e-17	9.65755e-15	10	protein_coding	169	100	10	12	Epiphycan [Source:UniProtKB/Swiss-Prot;Acc:P70186]
Mapk8ip2	ENSMUSG00000022619	FEMALE UP	285.12	-1.97966	0.257966	-7.67413	1.66539e-14	1.65794e-12	-1.97703	3.23158	8.5353e-17	1.096e-14	15	protein_coding	94	136	458	469	C-Jun-amino-terminal kinase-interacting protein 2 [Source:UniProtKB/Swiss-Prot;Acc:Q9ERE9]
Mid1ip1	ENSMUSG00000008035	FEMALE UP	2112.18	-1.6053	0.175765	-9.13325	6.64746e-20	9.77775e-18	-1.60366	6.11017	9.4718e-17	1.21306e-14	X	protein_coding	861	1224	3028	3460	Mid1 interacting protein 1 (gastrulation specific G12-like (zebrafish)) [Source:MGI Symbol;Acc:MGI:1915291]
Tnfrsf12a	ENSMUSG00000023905	MALE UP	228.527	1.95924	0.272396	7.19261	6.35665e-13	5.51459e-11	1.95948	2.91153	9.7071e-17	1.23994e-14	17	protein_coding	355	366	83	108	Tumor necrosis factor receptor superfamily member 12A [Source:UniProtKB/Swiss-Prot;Acc:Q9CR75]
Lhpp	ENSMUSG00000030946	FEMALE UP	935.833	-1.7381	0.194038	-8.95749	3.32148e-19	4.62927e-17	-1.73789	4.93877	9.98714e-17	1.27238e-14	7	protein_coding	420	436	1608	1316	Phospholysine phosphohistidine inorganic pyrophosphate phosphatase [Source:UniProtKB/Swiss-Prot;Acc:Q9D7I5]
Fxyd6	ENSMUSG00000066705	MALE UP	4772.69	1.48516	0.161382	9.20276	3.48884e-20	5.22208e-18	1.48541	7.28626	1.01429e-16	1.28886e-14	9	protein_coding	7184	6734	2714	2393	FXYD domain-containing ion transport regulator 6 [Source:UniProtKB/Swiss-Prot;Acc:Q9D164]
Zglp1	ENSMUSG00000079681	FEMALE UP	327.438	-1.90556	0.244761	-7.78539	6.94992e-15	7.13609e-13	-1.90275	3.42951	1.06588e-16	1.3509e-14	9	protein_coding	115	160	492	563	zinc finger, GATA-like protein 1 [Source:MGI Symbol;Acc:MGI:3696042]
Arhgap29	ENSMUSG00000039831	FEMALE UP	8639.78	-1.53207	0.170852	-8.96722	3.04103e-19	4.26638e-17	-1.52931	8.14039	1.22432e-16	1.54769e-14	3	protein_coding	3960	4875	10879	15402	Mus musculus Rho GTPase activating protein 29 (Arhgap29), transcript variant 2, mRNA. [Source:RefSeq mRNA;Acc:NM_001356524]
Tcf21	ENSMUSG00000045680	MALE UP	6150.54	1.38974	0.148508	9.35806	8.12166e-21	1.26928e-18	1.39025	7.652	1.30436e-16	1.6446e-14	10	protein_coding	8743	8906	3588	3324	Transcription factor 21 [Source:UniProtKB/Swiss-Prot;Acc:O35437]
Pmaip1	ENSMUSG00000024521	MALE UP	204.666	2.01006	0.283561	7.08864	1.3544e-12	1.13783e-10	2.00998	2.75458	1.37917e-16	1.73445e-14	18	protein_coding	287	366	80	86	phorbol-12-myristate-13-acetate-induced protein 1 [Source:MGI Symbol;Acc:MGI:1930146]
Serinc5	ENSMUSG00000021703	MALE UP	2872.12	1.56362	0.173538	9.01027	2.05557e-19	2.903e-17	1.56618	6.55338	1.4115e-16	1.77054e-14	13	protein_coding	3873	4665	1243	1728	Serine incorporator 5 [Source:UniProtKB/Swiss-Prot;Acc:Q8BHJ6]
Gm35065	ENSMUSG00000105784	MALE UP	30.4389	4.29826	0.830676	5.17441	2.28629e-07	9.97822e-06	4.24354	0.0743787	1.46355e-16	1.83113e-14	3	antisense	55	60	3	3	predicted gene, 35065 [Source:MGI Symbol;Acc:MGI:5594224]
Gm27820	ENSMUSG00000098688	MALE UP	28.0681	4.7871	0.947668	5.05145	4.38462e-07	1.80432e-05	4.70509	-0.0323149	1.53521e-16	1.91587e-14	8	misc_RNA	46	62	2	2	predicted gene, 27820 [Source:MGI Symbol;Acc:MGI:5531202]
Wnt3	ENSMUSG00000000125	MALE UP	148.238	2.50005	0.350134	7.14028	9.31394e-13	8.0147e-11	2.49869	2.29501	1.57605e-16	1.96182e-14	11	protein_coding	194	310	40	51	wingless-type MMTV integration site family, member 3 [Source:MGI Symbol;Acc:MGI:98955]
Gm14493	ENSMUSG00000085587	FEMALE UP	908.352	-1.67224	0.190696	-8.7691	1.80097e-18	2.4304e-16	-1.67042	4.8949	1.58963e-16	1.97369e-14	X	antisense	364	501	1317	1505	predicted gene 14493 [Source:MGI Symbol;Acc:MGI:3705313]
Gstm2-ps1	ENSMUSG00000107369	MALE UP	116.889	2.44543	0.370706	6.59669	4.2044e-11	3.03954e-09	2.4422	1.95285	1.6862e-16	2.08828e-14	5	processed_pseudogene	213	177	33	41	glutathione S-transferase mu 2 (muscle), pseudogene 1 [Source:MGI Symbol;Acc:MGI:3648223]
Tmem255b	ENSMUSG00000038457	FEMALE UP	649.91	-1.75488	0.206585	-8.49469	1.98464e-17	2.47405e-15	-1.75241	4.41312	2.24429e-16	2.77172e-14	8	protein_coding	253	339	910	1139	transmembrane protein 255B [Source:MGI Symbol;Acc:MGI:2685533]
Kcne1l	ENSMUSG00000090122	MALE UP	1304.62	1.50963	0.167131	9.03261	1.6762e-19	2.37512e-17	1.51042	5.41624	2.24941e-16	2.77172e-14	X	protein_coding	1919	1907	693	688	Potassium voltage-gated channel subfamily E regulatory beta subunit 5 [Source:UniProtKB/Swiss-Prot;Acc:Q9QZ26]
Erbb3	ENSMUSG00000018166	MALE UP	1195.8	1.77365	0.200457	8.84806	8.9055e-19	1.21725e-16	1.77519	5.29085	2.29557e-16	2.82147e-14	10	protein_coding	1466	2232	504	601	Receptor tyrosine-protein kinase erbB-3 [Source:UniProtKB/Swiss-Prot;Acc:Q61526]
Slc5a10	ENSMUSG00000042371	FEMALE UP	146.507	-2.23379	0.330517	-6.75846	1.39465e-11	1.05115e-09	-2.23034	2.28135	2.38397e-16	2.92276e-14	11	protein_coding	48	54	265	226	Sodium/glucose cotransporter 5 [Source:UniProtKB/Swiss-Prot;Acc:Q5SWY8]
B3gnt7	ENSMUSG00000079445	FEMALE UP	914.614	-1.58625	0.182675	-8.68347	3.83867e-18	5.03636e-16	-1.58486	4.90502	2.39658e-16	2.93086e-14	1	protein_coding	397	513	1362	1435	UDP-GlcNAc:betaGal beta-1,3-N-acetylglucosaminyltransferase 7 [Source:UniProtKB/Swiss-Prot;Acc:Q8K0J2]
Gpc3	ENSMUSG00000055653	MALE UP	23735.2	1.3981	0.154129	9.07096	1.17968e-19	1.70568e-17	1.40023	9.59953	2.67681e-16	3.26538e-14	X	protein_coding	35251	32843	11850	14828	glypican 3 [Source:MGI Symbol;Acc:MGI:104903]
Tnnc1	ENSMUSG00000091898	MALE UP	71.194	3.17009	0.498046	6.36505	1.9523e-10	1.29672e-08	3.15935	1.24797	2.7435e-16	3.33838e-14	14	protein_coding	150	102	14	15	Troponin C, slow skeletal and cardiac muscles [Source:UniProtKB/Swiss-Prot;Acc:P19123]
BC006965	ENSMUSG00000041674	MALE UP	49.6428	3.19876	0.581713	5.49887	3.8224e-08	1.89023e-06	3.18087	0.749117	2.84288e-16	3.45071e-14	11	processed_transcript	83	95	6	14	cDNA sequence BC006965 [Source:MGI Symbol;Acc:MGI:2384955]
Hdc	ENSMUSG00000027360	FEMALE UP	1270.63	-2.63002	0.558084	-4.71259	2.44585e-06	8.84856e-05	-2.62428	5.3754	2.96473e-16	3.58967e-14	2	protein_coding	307	397	1344	3165	histidine decarboxylase [Source:MGI Symbol;Acc:MGI:96062]
Jsrp1	ENSMUSG00000020216	MALE UP	164.647	2.00375	0.303843	6.59469	4.26145e-11	3.07555e-09	2.00308	2.4429	3.27541e-16	3.95603e-14	10	protein_coding	253	270	64	70	Junctional sarcoplasmic reticulum protein 1 [Source:UniProtKB/Swiss-Prot;Acc:Q3MI48]
Dapk1	ENSMUSG00000021559	FEMALE UP	4551.46	-1.47703	0.166961	-8.84657	9.02486e-19	1.22961e-16	-1.47481	7.2165	3.36764e-16	4.05738e-14	13	protein_coding	2066	2728	6009	7679	Death-associated protein kinase 1 [Source:UniProtKB/Swiss-Prot;Acc:Q80YE7]
Plppr5	ENSMUSG00000033342	MALE UP	75.948	2.67992	0.455718	5.88066	4.08631e-09	2.31298e-07	2.6725	1.34447	3.46433e-16	4.1636e-14	3	protein_coding	124	137	15	27	Phospholipid phosphatase-related protein type 5 [Source:UniProtKB/Swiss-Prot;Acc:Q8BJ52]
Siglece	ENSMUSG00000030474	MALE UP	50.7216	3.22424	0.567047	5.68602	1.30034e-08	6.8923e-07	3.20778	0.775019	3.57739e-16	4.28891e-14	7	protein_coding	98	83	9	11	Sialic acid-binding Ig-like lectin 12 [Source:UniProtKB/Swiss-Prot;Acc:Q91Y57]
Bex2	ENSMUSG00000042750	MALE UP	3166.06	1.50875	0.166669	9.05236	1.39917e-19	2.00261e-17	1.50885	6.69442	3.67748e-16	4.3981e-14	X	protein_coding	4754	4521	1800	1546	Protein BEX2 [Source:UniProtKB/Swiss-Prot;Acc:Q9WTZ8]
Asns	ENSMUSG00000029752	FEMALE UP	6437.48	-1.86981	0.205827	-9.08436	1.04308e-19	1.51332e-17	-1.87119	7.71911	3.82105e-16	4.55863e-14	6	protein_coding	2584	2910	12494	7960	Asparagine synthetase [glutamine-hydrolyzing] [Source:UniProtKB/Swiss-Prot;Acc:Q61024]
Kcnq1	ENSMUSG00000009545	FEMALE UP	188.078	-2.19424	0.309576	-7.0879	1.36159e-12	1.14161e-10	-2.19193	2.63657	3.92485e-16	4.67105e-14	7	protein_coding	78	55	304	325	Potassium voltage-gated channel subfamily KQT member 1 [Source:UniProtKB/Swiss-Prot;Acc:P97414]
Haao	ENSMUSG00000000673	FEMALE UP	50.7919	-3.27217	0.577365	-5.66742	1.44963e-08	7.59829e-07	-3.25111	0.792129	4.15756e-16	4.93597e-14	17	protein_coding	7	12	103	84	3-hydroxyanthranilate 3,4-dioxygenase [Source:MGI Symbol;Acc:MGI:1349444]
Htr6	ENSMUSG00000028747	MALE UP	50.3834	3.06046	0.556413	5.50034	3.79062e-08	1.88243e-06	3.046	0.766798	4.49191e-16	5.31996e-14	4	protein_coding	93	85	10	12	5-hydroxytryptamine (serotonin) receptor 6 [Source:MGI Symbol;Acc:MGI:1196627]
Abtb2	ENSMUSG00000032724	MALE UP	1551.72	1.45884	0.163312	8.93284	4.15197e-19	5.76785e-17	1.46058	5.666	4.51333e-16	5.3324e-14	2	protein_coding	2202	2312	771	919	ankyrin repeat and BTB (POZ) domain containing 2 [Source:MGI Symbol;Acc:MGI:2139365]
Slc9a2	ENSMUSG00000026062	MALE UP	59.4082	2.8816	0.509671	5.65384	1.56902e-08	8.20388e-07	2.87033	0.997245	4.56364e-16	5.37881e-14	1	protein_coding	108	99	12	17	solute carrier family 9 (sodium/hydrogen exchanger), member 2 [Source:MGI Symbol;Acc:MGI:105075]
Myl1	ENSMUSG00000061816	FEMALE UP	259.544	-4.06854	0.876723	-4.64063	3.47356e-06	0.000122334	-4.07074	3.09846	5.0261e-16	5.90961e-14	1	protein_coding	40	17	690	296	Myosin light chain 1/3, skeletal muscle isoform [Source:UniProtKB/Swiss-Prot;Acc:P05977]
Gm45889	ENSMUSG00000109936	FEMALE UP	2915.75	-1.3834	0.149736	-9.23892	2.48989e-20	3.7801e-18	-1.38206	6.57513	5.15766e-16	6.04971e-14	7	lincRNA	1604	1598	4173	4419	predicted gene 45889 [Source:MGI Symbol;Acc:MGI:5805004]
Magi2	ENSMUSG00000040003	FEMALE UP	498.759	-1.79558	0.219639	-8.17517	2.95461e-16	3.38538e-14	-1.79373	4.03327	6.06394e-16	7.09568e-14	5	protein_coding	182	263	764	815	Membrane-associated guanylate kinase, WW and PDZ domain-containing protein 2 [Source:UniProtKB/Swiss-Prot;Acc:Q9WVQ1]
Kcnt1	ENSMUSG00000058740	FEMALE UP	961.811	-1.80976	0.206931	-8.74568	2.21678e-18	2.94478e-16	-1.80954	4.97819	6.9025e-16	8.0576e-14	2	protein_coding	346	506	1649	1392	Potassium channel subfamily T member 1 [Source:UniProtKB/Swiss-Prot;Acc:Q6ZPR4]
Mef2c	ENSMUSG00000005583	MALE UP	1332.04	1.4688	0.166623	8.81506	1.19617e-18	1.62454e-16	1.47043	5.44604	7.35019e-16	8.55973e-14	13	protein_coding	1918	1962	665	778	Mus musculus myocyte enhancer factor 2C (Mef2c), transcript variant 14, mRNA. [Source:RefSeq mRNA;Acc:NM_001347577]
[truncated: 1,432 more rows]

## Sheet: (C).Male E11 vs E12
ID	Gene name	11 / 12 UP	DBaseMean	Dlog2FoldChange	DlfcSE	Dstat	Dpvalue	Dpadj	ElogFC	ElogCPM	EPvalue	EedgeR.adjpvalues	Chromosome	Gene type	R1m	R2m	R8m	R9m	Gene Description
[truncated: 3,582 more rows]

[truncated: 2 more sheets: (D).Female E11 vs E12, (E).Sex biased genes]
