# Supplementary material for: Differential isoform expression and alternative splicing in sex determination in mice
Source: BMC Genomics. 2019 Mar 12;20:202. doi: 10.1186/s12864-019-5572-x (PMC6419433; doi:10.1186/s12864-019-5572-x)
Supplement: Supplementary file 4 — Gene Ontology analysis of the top 20 significantly enriched biological functions of genes upregulated in the genital ridges of E11 males (A) and females (B) and E12 males (C) and females (D). (XLSX 334 kb) [file 12864_2019_5572_MOESM4_ESM.xlsx]

## Sheet: A
Additional file 4 A.Gene Ontology analysis of top 20 significantly enriched biological functions of 697 up-regulated genes in male genital ridges at E11 (DESeq2 and edgeR analysis; cutoff: P<0.01)
Category	Term	%	PValue	-LOG Pvalue	Genes
GOTERM_BP_DIRECT	Translation	13.9605	9.42433e-53	52.0257	RPL18, GM8210, EIF6, RPL17, MRPL41, RPL19, RPL14, RPL13, RPL15, EIF5A, RPS27L, RPL22L1, RPS2, RPS3, FAU, RPL11, MRPL39, RPL12, MRPL34, RPS27A, RPL36AL, MRPL52, EIF2S3Y, EIF1B, RPS4X, RPS18, RPS19, RPL41, RPS16, RPS17, RPS14, EIF4A1, RPS15, RPS12, RPS13, SLC25A39, EEF1D, NHP2, MRPS16, EEF1B2, MRPS14, MRPS12, RPL27A, RPL35, RPL36, RPS15A, RPL37, RPL38, RPL39, MRPL20, RACK1, RPS26, RPS27, RPL30, RPL…
GOTERM_BP_DIRECT	Ribosomal small subunit assembly	1.6692	2.04913e-10	9.68843	RPS25, RPSA, RPS27, RPS19, RPS17, RPS14, RPS15, RPS10, RPS27L, RPS2, RPS5
GOTERM_BP_DIRECT	Cytoplasmic translation	1.97269	2.16823e-10	9.66389	GM8210, RPL15, RPL26, RPLP2, RPL36, RPL22L1, RPL7, RPL31, RPL6, RPL9, RPLP0, RPL8, RPLP1
GOTERM_BP_DIRECT	Oxidation-reduction process	8.19423	6.42186e-10	9.19234	UTY, PRDX4, PRDX2, PRDX3, PRDX1, UQCRQ, HIBADH, NDUFS7, UQCR10, UQCR11, FXN, GPX4, NDUFS8, AKR7A5, KDM5D, NDUFB11, SH3PXD2A, NDUFC2, CYB5A, TECR, NDUFA12, NDUFA11, PRDX6, UQCRH, HSD11B2, FDX1L, HSD17B10, NDUFB5, NDUFB7, NDUFB8, TXN2, FDX1, NDUFB9, ADH5, TXN1, ALDH1A2, AKR1A1, IDH2, GSTO1, BCKDHA, ALKBH6, NDUFA4, NDUFA2, NDUFA6, NDUFA7, SDHB, RDH10, NXN, AKR1B3, SDHC, SDHD, NDUFV2, PHGDH, HPGD
GOTERM_BP_DIRECT	rRNA processing	3.0349	1.25102e-08	7.90274	RPL14, RPL26, RRP9, RPS6, NOP10, RPS7, EIF4A3, PA2G4, RPS19, RPS16, RPL7, RPS17, FRG1, RPS15, NPM3, RPL11, RPL5, NHP2, RPS24, C1D
GOTERM_BP_DIRECT	Antigen processing and presentation of exogenous peptide antigen via MHC class I, TAP-dependent	1.6692	1.3551e-08	7.86803	PSMB5, PSMA2, PSMB4, PSMA1, PSMB7, PSMB6, PSMA6, PSMA4, PSMB3, PSMA3, PSMA7
GOTERM_BP_DIRECT	Proteolysis involved in cellular protein catabolic process	1.97269	1.45452e-07	6.83728	PSMA7, PSMA2, PSMB5, PSMB4, PSMA1, CTSL, PSMB7, PSMB6, PSMA6, PSMB3, PSMA4, PSMA3, CLPP
GOTERM_BP_DIRECT	RNA splicing	3.79363	5.64279e-07	6.24851	ZMAT5, MAGOH, U2AF2, SNRPD3, CWC15, GM3376, SNRPD1, SNRPD2, SNW1, SF3B6, SF3B5, SMNDC1, EIF4A3, PPIH, C1QBP, PPP1R8, FRG1, PRPF8, SNRPB, SNRPA, LSM4, LSM3, PHF5A, SNRPF, SNRNP25
GOTERM_BP_DIRECT	ATP synthesis coupled proton transport	1.21396	4.34016e-06	5.36249	ATP5D, ATP5E, ATP5F1, ATP5C1, ATP5H, ATP5G3, ATP5K, ATP5J
GOTERM_BP_DIRECT	Translational initiation	1.6692	5.50835e-06	5.25898	EIF6, EIF2S3Y, EIF3G, EIF3H, EIF3E, EIF4A1, DDX3Y, EIF3K, EIF3I, EIF1B, EIF3M
GOTERM_BP_DIRECT	Formation of translation preinitiation complex	1.21396	8.06116e-06	5.0936	EIF2S3Y, EIF3G, EIF3H, EIF3E, EIF3K, EIF3I, RPS2, EIF3M
GOTERM_BP_DIRECT	mRNA processing	4.09712	9.77039e-06	5.01009	ZMAT5, SNRPD3, U2AF2, CWC15, GM3376, SNRPD1, SNRPD2, SF3B6, SF3B5, SMNDC1, HNRNPL, FRG1, PCBP1, PRPF8, LSM4, LSM3, MAGOH, SNW1, EIF4A3, PPIH, C1QBP, PPP1R8, SNRPB, SNRPA, PHF5A, SNRPF, SNRNP25
GOTERM_BP_DIRECT	Spliceosomal snRNP assembly	1.21396	1.07363e-05	4.96914	CLNS1A, SNRPD3, SNRPD1, SNRPB, SNRPD2, LSM4, SNRPC, SNRPF
GOTERM_BP_DIRECT	Proton transport	1.6692	1.07408e-05	4.96896	ATP5D, ATP5E, ATP5J2, ATP5F1, ATP5C1, ATP6V1G1, ATP5H, ATP5G3, ATP5K, ATP6V1F, ATP5J
GOTERM_BP_DIRECT	Ribosomal small subunit biogenesis	1.06222	1.70281e-05	4.76883	RPS19, RPS16, RPS17, RPS15, RPS6, RPS24, RPS7
GOTERM_BP_DIRECT	Cell redox homeostasis	1.6692	3.03116e-05	4.51839	GLRX3, GLRX5, NXN, TXN2, PRDX6, PRDX4, PRDX2, TXN1, PRDX3, APEX1, PRDX1
GOTERM_BP_DIRECT	Protein folding	2.27618	4.58136e-05	4.33901	FKBP8, HSP90AA1, TXN2, FKBP3, TXN1, STUB1, AIP, PPIH, PPIB, PPIA, PFDN5, DNAJA1, HSPE1, TUBA1B, NUDC
GOTERM_BP_DIRECT	Response to oxidative stress	2.27618	6.99493e-05	4.15522	TRP53, NDUFB4, ATOX1, NDUFA6, CST3, PRDX2, PRDX3, PRDX1, PARK7, NDUFA12, RPS3, PSMB5, GPX4, NDUFS8, PEBP1
GOTERM_BP_DIRECT	Ribosomal large subunit biogenesis	1.06222	7.39721e-05	4.13093	EIF6, RPL7, RPL14, NIP7, RPL26, RPL11, RPL5
GOTERM_BP_DIRECT	mRNA splicing, via spliceosome	1.97269	0.000192167	3.71632	U2AF2, CWC15, LSM7, SNW1, SF3B6, SF3B5, PRPF8, SNRPB, SNRPA, LSM3, PHF5A, SNRPC, SNRPF

## Sheet: B
Additional file 4 B. Gene Ontology analysis of top 20 significantly enriched biological functions of 531 up-regulated genes in female genital ridges at E11 (DESeq2 and edgeR analysis; cutoff: P<0.01)
Category	Term	%	PValue	-LOG Pvalue	Genes
GOTERM_BP_DIRECT	Positive regulation of cell migration	0.0271839	6.33407e-05	4.19832	EGFR, TGFBR1, SMAD3, ITGB3, KIT, AQP1, KDR, SEMA3G, ITGAV, SEMA7A, SEMA4C, TCAF2, THBS1, FN1
GOTERM_BP_DIRECT	Regulation of cell migration	0.0155337	0.00040084	3.39703	LAMA2, LAMA3, TEK, AMOT, ITGB3, DOCK10, PLXND1, FLNA
GOTERM_BP_DIRECT	Substrate adhesion-dependent cell spreading	0.0116503	0.000638274	3.19499	ITGAV, TEK, ITGB3, PXN, FNDC3B, FN1
GOTERM_BP_DIRECT	In utero embryonic development	0.0291256	0.000852476	3.06932	ALS2, KDM6A, C2CD3, USP9X, TGFBR1, LRP1B, SMAD3, MECOM, TTN, SLIT2, MAN2A1, DSC3, AMOT, MED1, MYH10
GOTERM_BP_DIRECT	Negative chemotaxis	0.00970855	0.00102164	2.9907	SEMA3G, ITGAV, SEMA4C, ITGB3, SLIT2
GOTERM_BP_DIRECT	Cellular response to UV	0.0116503	0.00122053	2.91345	TAF1, FMR1, USP47, RNF168, ATR, AQP1
GOTERM_BP_DIRECT	Membrane depolarization during action potential	0.00970855	0.00136119	2.86608	SCN3A, SCN9A, CACNA1E, NALCN, SCN7A
GOTERM_BP_DIRECT	Cell adhesion mediated by integrin	0.00776684	0.00207677	2.68261	ITGAV, FBN1, ITGA2, ITGB3
GOTERM_BP_DIRECT	Cell-matrix adhesion	0.013592	0.00246854	2.60756	ITGAV, TEK, ITGA2, ITGB3, ADAMTS12, PXN, FN1
GOTERM_BP_DIRECT	Phosphorylation	0.0427176	0.00273503	2.56304	EGFR, CDK19, TAF1, SMOK2B, PIK3C2A, TGFBR1, HK2, PI4KA, ATR, KIT, PRKG1, UHMK1, KDR, WEE2, EPHA5, HYKK, DGKB, HIPK1, HIPK3, TEK, LMTK2, NEK9
GOTERM_BP_DIRECT	Negative regulation of cytosolic calcium ion concentration	0.00776684	0.00302426	2.51938	OPRM1, IL6ST, RYR2, SMAD3
GOTERM_BP_DIRECT	Cell adhesion	0.0349508	0.00545818	2.26295	CADM2, ITGA2, PCDH15, NEO1, STAB2, ITGB3, PXN, CNTNAP5B, LAMA2, DSG4, COL19A1, LAMA3, ITGAV, TNR, DSC3, THBS1, FN1, MYH10
GOTERM_BP_DIRECT	Positive regulation of fibroblast proliferation	0.0116503	0.00561627	2.25055	EGFR, WAPL, ITGB3, AQP1, FNDC3B, FN1
GOTERM_BP_DIRECT	Neuron migration	0.0155337	0.006259	2.20349	DCC, USP9X, NEO1, PRKG1, RAPGEF2, TOP2B, MYH10, DDIT4
GOTERM_BP_DIRECT	Protein phosphorylation	0.0388342	0.00648386	2.18817	EGFR, CDK19, TAF1, SMOK2B, TGFBR1, CBL, ATR, KIT, PRKG1, UHMK1, KDR, WEE2, FNIP2, EPHA5, GRM5, HIPK1, HIPK3, TEK, LMTK2, NEK9
GOTERM_BP_DIRECT	Peptidyl-threonine phosphorylation	0.00970855	0.00668032	2.1752	TAF1, TGFBR1, HIPK3, LMTK2, TNKS
GOTERM_BP_DIRECT	Response to calcium ion	0.0116503	0.00679383	2.16789	EGFR, PDE1C, RYR2, PCDH15, THBS1, TTN
GOTERM_BP_DIRECT	Positive regulation of long-term neuronal synaptic plasticity	0.00582513	0.00800022	2.0969	GRM5, KIT, KDR
GOTERM_BP_DIRECT	Protein polyubiquitination	0.013592	0.00957004	2.01909	PRPF19, ARIH1, TAF1, SHPRH, UBR5, TNKS, SMURF1
GOTERM_BP_DIRECT	Mitotic nuclear division	0.0233005	0.009983	2.00074	ANAPC1, WAPL, USP9X, KNTC1, AHCTF1, BIRC6, NEK9, CLASP1, TNKS, CLTC, NCAPD3, WEE2

## Sheet: C
Additional file 4 C. Gene Ontology analysis of top 20 significantly enriched biological functions of 957 up-regulated genes in male genital ridges at E12 (DESeq2 and edgeR analysis; cutoff: P<0.01)
Category	Term	%	PValue	-LOG Pvalue	Genes
GOTERM_BP_DIRECT	Multicellular organism development	11.6757	1.80481e-17	16.7436	MEF2C, GLDN, PDGFB, PGF, CSPG4, CSPG5, RADIL, JAG1, CITED1, OLFML3, WNT3, UNC5B, SERPINE2, ROBO1, H2AFZ, CREB3L2, CREB3L1, OLIG1, ETL4, ROBO2, ISLR2, TWIST1, PITX2, DAB2IP, NODAL, ENC1, DLL3, COLEC11, CTNNA2, VEGFD, HOXD8, NAV1, HES5, DLL4, VEGFA, EFNA5, WNT5A, TSHZ3, ERBB4, TNFRSF12A, ADCYAP1R1, PAQR8, BICC1, SOX6, GREM2, PAQR5, SEMA5A, ARX, NRARP, LHX1, TEF, TMEM198, LFNG, COL18A1, ADGRG1, GAS7…
GOTERM_BP_DIRECT	Cell adhesion	7.13514	6.67909e-16	15.1753	MPZL2, ATP1B2, BCAR1, IGFBP7, MYBPC3, ZAN, RADIL, WISP1, CTGF, CDH23, TYRO3, FBLIM1, PCDH8, MFGE8, ACKR3, AJAP1, CTNNA2, JUP, HES1, NCAM1, TNFAIP6, BVES, HES5, LAMC3, VCAN, ADAM12, MFAP4, SIGLECE, CYP1B1, TNFRSF12A, TNC, ITGA11, ITGB5, NEDD9, CD24A, CDH4, SCARF2, VCAM1, ISLR, FAT3, PTK2B, COL6A2, COL6A1, SPP1, COL18A1, COL4A3, HAPLN3, COL13A1, COL15A1, NID1, ITGA4, MCAM, TINAGL1, ADGRG1, EPHA2, E…
GOTERM_BP_DIRECT	Ossification	2.48649	1.17344e-10	9.93054	FZD9, FGF18, THRA, COL13A1, PTH1R, COL2A1, PKDCC, GPM6B, SPARC, SOX9, AHSG, CTGF, KAZALD1, NPPC, SORT1, FOXC2, PTN, STC1, FOXC1, BMP7, COL11A1, SPP1, TWIST1
GOTERM_BP_DIRECT	Nervous system development	5.08108	3.11864e-10	9.50604	MEF2C, FGF18, CPLX2, ERBB4, GLDN, FGF13, PPT1, CSPG5, GDNF, ITM2A, BZW2, SEMA5A, ARX, GPM6A, SERPINE2, LHX1, ROBO1, SEMA3D, ROBO2, SH2B2, NRG1, ISLR2, KDM7A, NGEF, ZFP423, NES, NTF3, NODAL, PLXNB3, ENC1, DLL3, MAFK, GAS7, ADGRG1, NDNF, EPHA4, DACT1, SEMA6C, HES5, NAV1, DLL4, VEGFA, GFRA1, EFNA5, NGFR, GFRA2, SEMA4A
GOTERM_BP_DIRECT	Collagen fibril organization	1.62162	4.56552e-10	9.34051	CYP1B1, COL3A1, COL2A1, ATP7A, COL14A1, P4HA1, COL1A2, FOXC2, FOXC1, MKX, LOX, LOXL2, COL11A1, SCX, ADAMTS2
GOTERM_BP_DIRECT	Heart development	3.78378	1.27629e-08	7.89405	MEF2C, PDGFB, ERBB4, UTY, COL3A1, PDLIM3, OXTR, BICC1, GLI2, SOX9, MMP2, TGFB1, EDNRA, VCAM1, ROBO1, CASP7, TDGF1, PTN, ROBO2, LOX, NRG1, PCSK5, PITX2, RAMP2, MICAL2, NODAL, SPARC, ITGA4, FOXP4, TNNT2, BVES, FOXC2, FOXC1, VCAN, ACVR1
GOTERM_BP_DIRECT	Angiogenesis	3.56757	1.76199e-08	7.754	GNA13, FGF18, CYP1B1, FGF9, TNFRSF12A, PGF, CSPG4, FGF10, ESM1, ENPEP, GJA5, MMP2, UNC5B, PTK2B, XBP1, CTGF, TMEM100, COL18A1, RAMP2, DAB2IP, COL4A2, COL4A1, HSPG2, ACKR3, MFGE8, MCAM, ADGRG1, NDNF, EPHA2, VEGFD, DLL4, VEGFA, SEMA4A
GOTERM_BP_DIRECT	Cell differentiation	7.56757	1.88577e-08	7.72451	MEF2C, GNA13, GLDN, FGF9, PGF, NELL1, CSPG4, DLK1, CSPG5, CBFA2T3, GLI2, CITED1, ACVR1C, GLI1, BZW2, OSR2, SERPINE2, ROBO1, CTGF, TDGF1, SEMA3D, ROBO2, TMEM100, SPIC, SCX, TWIST1, ZFP423, SOX10, OTX2, DLL3, PKDCC, CTNNA2, AMH, VEGFD, NAV1, HES5, DLL4, VEGFA, SORT1, EFNA5, NGFR, SEMA4A, WNT5A, CPLX2, TNFRSF12A, ADCYAP1R1, PAQR8, MYBL1, SOX9, NHS, PAQR5, SEMA5A, ARX, LHX1, XBP1, NGEF, TESC, COL13A1…
GOTERM_BP_DIRECT	Positive regulation of gene expression	4.75676	4.92356e-08	7.30772	MEF2C, PDGFB, STAR, FGF9, ERBB3, LRRC32, TNC, SLC6A4, VIM, CALR, SOX9, SOX8, TGFB1, CITED1, ARX, SEC16B, OSR2, WNT3, CTGF, ITGB8, AGT, CYP26B1, MKX, CNN2, NRG1, SCX, TWIST1, MT3, RAMP2, CDK1, TESC, ACTA2, NR0B2, HMGA2, WHRN, HES1, AMH, INHBA, SERPINB9, DLL4, SFRP4, VEGFA, FOXC1, WNT11
GOTERM_BP_DIRECT	Response to estradiol	2.16216	6.71823e-08	7.17274	DHH, RAMP2, FOSL2, TACR3, SOCS2, ADCYAP1R1, SLC6A4, CST3, OXTR, FGF10, CALR, TGFB1, GJB2, CD38, CTGF, PTN, PTCH1, BMP7, NR2F2, MYC
GOTERM_BP_DIRECT	Negative regulation of neuron apoptotic process	2.7027	1.25586e-07	6.90106	MEF2C, STAR, ERBB3, PPT1, GDNF, CITED1, SCT, UNC5B, PTK2B, BOK, AGT, MT3, FZD9, TYRO3, NTF5, NES, NTF3, BIRC5, PPARGC1A, NDNF, ATP7A, FYN, VEGFA, HIPK2, NGFR
GOTERM_BP_DIRECT	Ventricular cardiac muscle tissue morphogenesis	1.18919	1.55279e-07	6.80889	TNNT2, LY6E, TNNC1, MYBPC3, FOXC2, TGFBR3, FOXC1, FKBP1A, COL11A1, TPM1, TGFB1
GOTERM_BP_DIRECT	Blood vessel development	1.72973	3.34015e-07	6.47623	MEF2C, PDGFB, COL3A1, SPHK1, GJA5, EPHA2, FOXS1, ATP7A, LAMA4, AGT, VEGFA, COL1A2, TGFBR3, FOXC2, FOXC1, LOX
GOTERM_BP_DIRECT	Osteoblast differentiation	2.16216	4.24166e-07	6.37246	MEF2C, DHH, FGF9, TNC, ITGA11, FHL2, GLI2, SOX8, JUNB, TPM4, EPHA2, GLI1, CREB3L1, COL6A1, TGFBR3, WNT11, VCAN, IGFBP3, SPP1, TWIST1
GOTERM_BP_DIRECT	Chondrocyte differentiation	1.40541	4.45567e-07	6.35109	MEF2C, FGF9, PTH1R, HSPG2, COL2A1, HMGA2, SOX9, GLI2, TGFB1, OSR2, HES5, CREB3L2, SCX
GOTERM_BP_DIRECT	Notch signaling pathway	2.27027	4.8514e-07	6.31413	DTX4, CEBPA, ZFP423, TBX2, APH1B, DLL3, NR0B2, JAG1, DLK1, SOX9, TGFB1, HES1, S1PR3, HES5, PTP4A3, NRARP, DLL4, HEYL, FOXC2, FOXC1, TMEM100
GOTERM_BP_DIRECT	Extracellular matrix organization	2.16216	4.88481e-07	6.31115	COL18A1, COL4A2, COL4A1, ADAMTS20, HSPG2, OLFML2A, NID1, SOX9, NDNF, EMILIN1, ATP7A, SMOC2, LAMA4, EGFLAM, LAMC3, AGT, COL27A1, KAZALD1, FBLN5, VWA1
GOTERM_BP_DIRECT	Negative regulation of Wnt signaling pathway	1.51351	6.43098e-07	6.19172	NKD2, FGF9, CXXC4, HMGA2, HIC1, DKK3, BARX1, DKK1, DACT1, SHISA2, DACT3, WIF1, TSKU, LRP4
GOTERM_BP_DIRECT	Ureteric bud development	1.40541	7.36008e-07	6.13312	TSHZ3, SDC4, GDNF, TGFB1, TCF21, EYA1, SPRY1, LHX1, FOXC2, VCAN, FOXC1, ROBO2, BMP7
GOTERM_BP_DIRECT	Male gonad development	2.27027	9.2339e-07	6.03462	BOK, SOX8, SOX9, AHSG, COL9A3, FGF9, INHA, INHBA, MAMLD1, PITX2, REN1, STAR, TESC

## Sheet: D
Additional file 4 D. Gene Ontology analysis of top 20 significantly enriched biological functions of 892 up-regulated genes in female genital ridges at E12 (DESeq2 and edgeR analysis; cutoff: P<0.01)
Category	Term	%	PValue	-LOG Pvalue	Genes
GOTERM_BP_DIRECT	Meiotic cell cycle	2	8.71565e-07	6.0597	TEX19.1, FKBP6, MEIOC, MAEL, MEIOB, SYCE1, MOV10L1, DDX4, REC8, TEX15, STRA8, SYCP3, PIWIL2, HORMAD1, HORMAD2, SMC1B, HFM1
GOTERM_BP_DIRECT	Lipid metabolic process	4.82353	2.42921e-06	5.61454	HACL1, PPARA, SC5D, SGMS2, ENPP2, PRKAG2, PLBD1, ABHD3, CERS4, GPCPD1, GPAT2, HADHA, HADHB, SLC16A1, PLCB3, SMPDL3B, PLCH1, PLCD3, PCSK9, SCD1, CPT1C, SOAT1, ACAA2, PLD2, MOGAT2, PLD1, PLA2G16, CUBN, PLA2G10, ACACB, MID1IP1, ACADL, CDS1, LPCAT4, GDPD1, GDPD2, ACADVL, NPC1, HMGCS2, PLCG2, NEU3
GOTERM_BP_DIRECT	Cell differentiation	6.94118	2.63202e-06	5.57971	TEX19.1, CDX2, ELF3, NPNT, NR6A1, MAEL, MOV10L1, ANPEP, ILDR2, SOHLH1, LGR4, SOHLH2, ZIC3, TAF7L, GATA2, WNT4, DAB1, KDF1, STRA8, SEMA3E, PIWIL2, SEMA3A, CDK16, HFM1, INA, M1AP, EGFL6, EDAR, PRKD1, SEMA4G, SEMA4F, HORMAD1, TFAP2C, SEMA4D, LRRK2, GADD45B, NKD1, RNF17, FGFR3, FKBP6, FHL1, CFAP54, SEMA5B, HAND1, RASGRP4, RASGRP1, DNER, KDM3A, DAZL, DCLK1, INSM1, PTPN6, FOXL2, BMP2, CPNE5, DDX4, TEX1…
GOTERM_BP_DIRECT	Multicellular organism development	8.47059	2.94712e-06	5.5306	CDX2, ELF3, NPNT, NR6A1, PRTG, ANO1, PRRX1, MAEL, MOV10L1, ANPEP, PRRX2, AMN, SOHLH1, LGR4, SOHLH2, ZIC3, TAF7L, WNT4, KDF1, DAB1, SEMA3E, PIWIL2, PDGFC, SEMA3A, DND1, INA, WNT10A, NANOG, EGFL6, EMX2, EDAR, ARVCF, MSX1, SEMA4G, SEMA4F, SIAH1B, ZGLP1, RYR2, SEMA4D, WNT9A, GADD45B, IRX3, RNF17, NKD1, TSHZ1, FHL1, SOX2, MSX2, SEMA5B, HAND1, DNER, NUMB, DAZL, MBNL3, FOXD1, OLFM1, DCLK1, INSM1, FLRT3,…
GOTERM_BP_DIRECT	Ion transport	5.52941	6.72796e-06	5.17212	LRRC8E, SLC5A5, ATP1B1, KCNC4, SLC22A18, CACHD1, KCNAB1, GRIK3, GABRB1, SLC5A1, ANO1, SFXN3, GRIK5, ATP12A, KCNJ12, KCNIP2, KCNIP1, TMEM37, BEST1, GRIN2D, SLC4A8, SLC30A5, TRPV4, SLCO5A1, KCNG4, KCNQ1, SLC4A3, KCNG1, CNNM2, HCN2, TRPC1, KCND2, KCND1, GABRA4, TRPC5, TMC1, ITPR2, KCNT1, SLC4A11, ATP6V0E2, SLC41A2, CLIC6, RYR2, SLC5A6, KCNH3, SLC5A10, CACNA1D
GOTERM_BP_DIRECT	Oogenesis	1.05882	4.10212e-05	4.38699	STRA8, HEXB, PIWIL2, DAZL, HORMAD1, SOHLH1, SOHLH2, HFM1, YBX2
GOTERM_BP_DIRECT	Semaphorin-plexin signaling pathway	1.05882	4.10212e-05	4.38699	SEMA5B, PLXNA4, SEMA4G, PLXNA2, SEMA4F, MET, SEMA3E, SEMA3A, SEMA4D
GOTERM_BP_DIRECT	Transmembrane transport	3.76471	5.06176e-05	4.2957	SLC5A5, KCNC4, SLC22A18, KCNAB1, SLC16A10, ABCD1, SLC5A1, SFXN3, SLC16A1, SLC2A5, SLC2A3, TRPV4, SLC30A5, ABCD4, KCNG4, KCNQ1, KCNG1, HCN2, TRPC1, KCND2, KCND1, TRPC5, ITPR2, SVOPL, SLC37A2, SLC41A3, RYR2, SLC5A6, KCNH3, CACNA1D, SLC5A10, SLC17A9
GOTERM_BP_DIRECT	Nervous system development	3.76471	9.77985e-05	4.00967	DPF3, PLXNA4, GRIP1, NEO1, MYLIP, NRN1, ZIC3, DPF1, SEMA5B, DAB1, GATA3, SEMA3E, NUMB, DLG3, SEMA3A, OLFM1, DCLK1, INA, RBFOX1, INSM1, MAGI2, TRNP1, FMR1, IGF1, PCDH18, PRKD1, SLITRK1, EPHA7, SEMA4G, SEMA4F, CNTN4, SEMA4D
GOTERM_BP_DIRECT	Synapsis	0.941176	0.000132448	3.87795	TEX19.1, REC8, TEX15, STRA8, SYCP3, MAEL, MEIOB, HORMAD1
GOTERM_BP_DIRECT	Potassium ion transport	1.88235	0.000144761	3.83935	HCN2, ATP1B1, KCNC4, KCND2, KCND1, KCNAB1, KCNIP2, ATP12A, KCNJ12, KCNIP1, KCNT1, CDKN1B, KCNG4, KCNQ1, KCNH3, KCNG1
GOTERM_BP_DIRECT	Spermatogenesis	3.88235	0.000173813	3.75992	TEX19.1, NKD1, RNF17, FKBP6, NR6A1, TDRP, MAEL, MOV10L1, GGT1, SOHLH1, SOHLH2, WT1, LGR4, TAF7L, CFAP54, STRA8, OVOL1, PIWIL2, DAZL, KDM3A, CDK16, HFM1, M1AP, MEIOC, AK7, DDX4, TEX15, SSTR3, RGS2, SYCP3, ZGLP1, HORMAD1, SCMH1
GOTERM_BP_DIRECT	Digestive tract development	1.05882	0.000201834	3.69501	FGFR2, GATA2, ITGA6, CYP1A1, FAT4, GATA6, GATA3, PDGFC, LGR4
GOTERM_BP_DIRECT	Negative regulation of cell proliferation	3.64706	0.000305694	3.51471	FGFR2, FGFR3, IFITM1, NR2E3, WT1, H19, MSX2, GATA3, NDRG1, RUNX1, AXIN2, INSM1, BMP2, NACC2, KAT2B, MAGI2, NOS1, KLF11, WDR6, IGF1, TRIM24, SLC9A3R1, CTH, CDKN1A, MSX1, CDKN1B, ADM, PKP2, IRF6, WNT9A, TOB1
GOTERM_BP_DIRECT	Negative regulation of transcription from RNA polymerase II promoter	5.76471	0.000367241	3.43505	PPARA, CDX2, WFS1, EFNA1, NR6A1, FST, PRRX1, MAEL, NR2E3, GATA2, GATA6, GATA3, TSIX, TRPV4, MYB, BHLHE41, SCRT2, NANOG, ZHX2, MLXIPL, ESR1, LEF1, MSX1, ZGLP1, TGIF2, ZFPM1, SEMA4D, FGFR2, FGFR3, TFCP2L1, SOX2, WT1, FOXH1, MSX2, HAND1, OVOL1, CC2D1B, INSM1, TXNIP, BMP2, FOXL2, RHOX5, MET, KLF11, KLF17, DACH1, CDKN1C, PHF19, SALL4
GOTERM_BP_DIRECT	Positive regulation of cell differentiation	1.05882	0.00038835	3.41078	INSM1, EDN3, BMP2, CDX2, FGFR3, GATA3, SOX2, WNT9A, BMPR1B
GOTERM_BP_DIRECT	Metabolic process	4.11765	0.00038973	3.40924	BCAT1, ALPL, PFKFB4, ENPP2, HEXB, GPAT2, HADHA, HADHB, GSTM3, ACSS1, SMPDL3B, MAN1A, PAK1, MYO5B, IDUA, ACAA2, PDE10A, TKT, ACACB, UAP1L1, ACADL, ENGASE, LPCAT4, ACADVL, 1700061G19RIK, UGT2B36, HMGCS2, ALDH1B1, SULF1, ERN1, ALDH2, NEU3, ALG13, PYGB, TPH2
GOTERM_BP_DIRECT	Negative regulation of peptidyl-tyrosine phosphorylation	0.705882	0.000391632	3.40712	PRKCZ, PTPN6, PECAM1, IGF1, SEMA4D, PRKCD
GOTERM_BP_DIRECT	Positive regulation of cell migration	2.35294	0.00044399	3.35263	INSM1, PLD2, BMP2, PLD1, PODXL, ZFP703, IGF1, LEF1, SEMA5B, S1PR1, ITGA6, SEMA4G, SEMA4F, NUMB, SEMA3E, PDGFC, PAK1, SEMA4D, GRB7, PIK3R1
GOTERM_BP_DIRECT	Cell adhesion	4.23529	0.000445028	3.35161	ATP1B1, CLSTN3, NPNT, BCAM, NEO1, CNTNAP5A, CDH6, CDH9, CD44, FAT4, SORBS2, HPSE, COL12A1, EMB, THBS2, BOC, FLRT3, F11R, CNTN5, ICAM5, EGFL6, PODXL, ADGRE5, NID2, EMILIN2, KITL, PCDH18, ARVCF, ITGA6, FREM2, SULF1, PECAM1, DSC2, SUSD5, CNTN4, PARVB
