# Supplementary material for: Differential isoform expression and alternative splicing in sex determination in mice
Source: BMC Genomics. 2019 Mar 12;20:202. doi: 10.1186/s12864-019-5572-x (PMC6419433; doi:10.1186/s12864-019-5572-x)
Supplement: Supplementary file 6 — List of genes upregulated in males or females at E11 and E12 genital ridges (B, E, H, K), upregulated in E11 or E12 in male or female genital ridges (A, D, G, J), and specific genes for E11 and E12 male or female genital ridges (C, F, I, L). (XLS 2301 kb) [file 12864_2019_5572_MOESM6_ESM.xls]

## Sheet: A. E11UP in Female
Gene stable ID	Gene name	Chromosome/scaffold name	Gene description
ENSMUSG00000042807	Hecw2	1	E3 ubiquitin-protein ligase HECW2 [Source:UniProtKB/Swiss-Prot;Acc:Q6I6G8]
ENSMUSG00000024140	Epas1	17	Endothelial PAS domain-containing protein 1 [Source:UniProtKB/Swiss-Prot;Acc:P97481]
ENSMUSG00000024143	Rhoq	17	Rho-related GTP-binding protein RhoQ [Source:UniProtKB/Swiss-Prot;Acc:Q8R527]
ENSMUSG00000029830	Svopl	6	Putative transporter SVOPL [Source:UniProtKB/Swiss-Prot;Acc:Q6PDF3]
ENSMUSG00000025478	Dpysl4	7	dihydropyrimidinase like 4 [Source:HGNC Symbol;Acc:HGNC:3016]
ENSMUSG00000029838	Ptn	6	pleiotrophin [Source:MGI Symbol;Acc:MGI:97804]
ENSMUSG00000070044	Fam149a	8	Protein FAM149A [Source:UniProtKB/Swiss-Prot;Acc:Q8CFV2]
ENSMUSG00000000184	Ccnd2	6	G1/S-specific cyclin-D2 [Source:UniProtKB/Swiss-Prot;Acc:P30280]
ENSMUSG00000024130	Abca3	17	ATP-binding cassette, sub-family A (ABC1), member 3 [Source:MGI Symbol;Acc:MGI:1351617]
ENSMUSG00000048120	Entpd1	19	Ectonucleoside triphosphate diphosphohydrolase 1 [Source:UniProtKB/Swiss-Prot;Acc:P55772]
ENSMUSG00000062421	Arf2	11	ADP-ribosylation factor 2 [Source:UniProtKB/Swiss-Prot;Acc:Q8BSL7]
ENSMUSG00000102189	Gm37194	14	predicted gene, 37194 [Source:MGI Symbol;Acc:MGI:5610422]
ENSMUSG00000029829	Tmem213	6	transmembrane protein 213 [Source:MGI Symbol;Acc:MGI:1924772]
ENSMUSG00000045062	Pcdhb7	18	0
ENSMUSG00000029814	Igf2bp3	6	Insulin-like growth factor 2 mRNA-binding protein 3 [Source:UniProtKB/Swiss-Prot;Acc:Q9CPN8]
ENSMUSG00000000159	Igsf5	16	0
ENSMUSG00000029811	Aoc1	6	0
ENSMUSG00000110605	Gm32856	8	predicted gene, 32856 [Source:MGI Symbol;Acc:MGI:5592015]
ENSMUSG00000046387	Pcdhb17	18	0
ENSMUSG00000097986	Gm26953	5	predicted gene, 26953 [Source:MGI Symbol;Acc:MGI:5504068]
ENSMUSG00000030800	Prss8	7	protease, serine 8 (prostasin) [Source:MGI Symbol;Acc:MGI:1923810]
ENSMUSG00000037428	Vgf	5	VGF nerve growth factor inducible [Source:MGI Symbol;Acc:MGI:1343180]
ENSMUSG00000049470	Aff4	11	AF4/FMR2 family member 4 [Source:UniProtKB/Swiss-Prot;Acc:Q9ESC8]
ENSMUSG00000001493	Meox1	11	Homeobox protein MOX-1 [Source:UniProtKB/Swiss-Prot;Acc:P32442]
ENSMUSG00000033063	Cntnap3	13	contactin associated protein-like 3 [Source:MGI Symbol;Acc:MGI:3588199]
ENSMUSG00000066800	Rnasel	1	ribonuclease L (2', 5'-oligoisoadenylate synthetase-dependent) [Source:MGI Symbol;Acc:MGI:1098272]
ENSMUSG00000057098	Ebf1	11	early B cell factor 1 [Source:MGI Symbol;Acc:MGI:95275]
ENSMUSG00000021087	Rtn1	12	reticulon 1 [Source:MGI Symbol;Acc:MGI:1933947]
ENSMUSG00000033061	Resp18	1	regulated endocrine-specific protein 18 [Source:MGI Symbol;Acc:MGI:1098222]
ENSMUSG00000070056	Mfhas1	8	Malignant fibrous histiocytoma-amplified sequence 1 homolog [Source:UniProtKB/Swiss-Prot;Acc:Q3V1N1]
ENSMUSG00000045045	Lrfn4	19	Leucine-rich repeat and fibronectin type-III domain-containing protein 4 [Source:UniProtKB/Swiss-Prot;Acc:Q80XU8]
ENSMUSG00000106526	Gm42604	5	predicted gene 42604 [Source:MGI Symbol;Acc:MGI:5662741]
ENSMUSG00000074415	2610203C20Rik	9	RIKEN cDNA 2610203C20 gene [Source:MGI Symbol;Acc:MGI:1917705]
ENSMUSG00000069072	Slc7a14	3	Probable cationic amino acid transporter [Source:UniProtKB/Swiss-Prot;Acc:Q8BXR1]
ENSMUSG00000063704	Mapk15	15	Mitogen-activated protein kinase 15 [Source:UniProtKB/Swiss-Prot;Acc:Q80Y86]
ENSMUSG00000027210	Meis2	2	Homeobox protein Meis2 [Source:UniProtKB/Swiss-Prot;Acc:P97367]
ENSMUSG00000028546	Elavl4	4	Mus musculus ELAV like RNA binding protein 4 (Elavl4), transcript variant 5, mRNA. [Source:RefSeq mRNA;Acc:NM_001347178]
ENSMUSG00000027217	Tspan18	2	Tetraspanin-18 [Source:UniProtKB/Swiss-Prot;Acc:Q80WR1]
ENSMUSG00000071337	Tia1	6	cytotoxic granule-associated RNA binding protein 1 [Source:MGI Symbol;Acc:MGI:107914]
ENSMUSG00000037492	Zmat4	8	zinc finger, matrin type 4 [Source:MGI Symbol;Acc:MGI:2443497]
ENSMUSG00000016552	Foxred2	15	FAD-dependent oxidoreductase domain-containing protein 2 [Source:UniProtKB/Swiss-Prot;Acc:Q3USW5]
ENSMUSG00000107842	Gm44089	6	predicted gene, 44089 [Source:MGI Symbol;Acc:MGI:5690481]
ENSMUSG00000036169	Sostdc1	12	Sclerostin domain-containing protein 1 [Source:UniProtKB/Swiss-Prot;Acc:Q9CQN4]
ENSMUSG00000024172	St6gal2	17	Mus musculus beta galactoside alpha 2,6 sialyltransferase 2 (St6gal2), transcript variant 1, mRNA. [Source:RefSeq mRNA;Acc:NM_001347403]
ENSMUSG00000042834	Nrep	18	Neuronal reration-related protein [Source:UniProtKB/Swiss-Prot;Acc:Q07475]
ENSMUSG00000029868	Trpv6	6	transient receptor potential cation channel, subfamily V, member 6 [Source:MGI Symbol;Acc:MGI:1927259]
ENSMUSG00000027202	Slc12a1	2	solute carrier family 12, member 1 [Source:MGI Symbol;Acc:MGI:103150]
ENSMUSG00000024176	Sox8	17	SRY (sex determining region Y)-box 8 [Source:MGI Symbol;Acc:MGI:98370]
ENSMUSG00000028539	Artn	4	Artemin [Source:UniProtKB/Swiss-Prot;Acc:Q9Z0L2]
ENSMUSG00000092281	Hmgb1-ps7	7	high-mobility group high mobility group box 1, pseudogene 7 [Source:MGI Symbol;Acc:MGI:3648695]
ENSMUSG00000029866	Kel	6	Kell blood group glycoprotein homolog [Source:UniProtKB/Swiss-Prot;Acc:Q9EQF2]
ENSMUSG00000107838	Gm45769	6	predicted gene 45769 [Source:MGI Symbol;Acc:MGI:5804884]
ENSMUSG00000036158	Prickle1	15	Prickle-like protein 1 [Source:UniProtKB/Swiss-Prot;Acc:Q3U5C7]
ENSMUSG00000021908	Gm6768	12	predicted gene 6768 [Source:MGI Symbol;Acc:MGI:3648259]
ENSMUSG00000017897	Eya2	2	Eyes absent homolog 2 [Source:UniProtKB/Swiss-Prot;Acc:O08575]
ENSMUSG00000049420	Tmem200a	10	transmembrane protein 200A [Source:MGI Symbol;Acc:MGI:1924470]
ENSMUSG00000028524	Sgip1	4	SH3-containing GRB2-like protein 3-interacting protein 1 [Source:UniProtKB/Swiss-Prot;Acc:Q8VD37]
ENSMUSG00000049421	Zfp260	7	zinc finger protein 260 [Source:MGI Symbol;Acc:MGI:1347071]
ENSMUSG00000092250	Gm20467	19	predicted gene 20467 [Source:MGI Symbol;Acc:MGI:5141932]
ENSMUSG00000004552	Ctse	1	cathepsin E [Source:MGI Symbol;Acc:MGI:107361]
ENSMUSG00000042821	Snai1	2	snail family zinc finger 1 [Source:MGI Symbol;Acc:MGI:98330]
ENSMUSG00000045094	Arhgef37	18	Rho guanine nucleotide exchange factor 37 [Source:HGNC Symbol;Acc:HGNC:34430]
ENSMUSG00000017868	Sgk2	2	Serine/threonine-protein kinase Sgk2 [Source:UniProtKB/Swiss-Prot;Acc:Q9QZS5]
ENSMUSG00000015202	Magi1	10	Cnksr family member 3 [Source:MGI Symbol;Acc:MGI:2674130]
ENSMUSG00000083327	Vcp-rs	X	valosin containing protein, related sequence [Source:MGI Symbol;Acc:MGI:894298]
ENSMUSG00000004562	Arhgef40	14	Rho guanine nucleotide exchange factor 40 [Source:UniProtKB/Swiss-Prot;Acc:Q3UPH7]
ENSMUSG00000029840	Mtpn	6	Myotrophin [Source:UniProtKB/Swiss-Prot;Acc:P62774]
ENSMUSG00000057058	Skap1	11	src family associated phosphoprotein 1 [Source:MGI Symbol;Acc:MGI:1925723]
ENSMUSG00000042812	Foxf1	8	Forkhead box protein F1 [Source:UniProtKB/Swiss-Prot;Acc:Q61080]
ENSMUSG00000003233	Dvl3	16	Segment polarity DVL-3 [Source:UniProtKB/Swiss-Prot;Acc:Q61062]
ENSMUSG00000048108	Tmem72	6	Transmembrane protein 72 [Source:UniProtKB/Swiss-Prot;Acc:Q8C3K5]
ENSMUSG00000029844	Hoxa1	6	homeobox A1 [Source:HGNC Symbol;Acc:HGNC:5099]
ENSMUSG00000093598	A730085K08Rik	9	RIKEN cDNA A730085K08 gene [Source:MGI Symbol;Acc:MGI:3605633]
ENSMUSG00000028518	Prkaa2	4	protein kinase, AMP-activated, alpha 2 catalytic subunit [Source:MGI Symbol;Acc:MGI:1336173]
ENSMUSG00000030834	Abcc6	7	Multidrug resistance-associated protein 6 [Source:UniProtKB/Swiss-Prot;Acc:Q9R1S7]
ENSMUSG00000045083	Lingo2	4	leucine rich repeat and Ig domain containing 2 [Source:MGI Symbol;Acc:MGI:2442298]
ENSMUSG00000075702	Selenom	11	Selenoprotein M [Source:UniProtKB/Swiss-Prot;Acc:Q8VHC3]
ENSMUSG00000036139	Hoxc9	15	Homeobox protein Hox-C9 [Source:UniProtKB/Swiss-Prot;Acc:P09633]
ENSMUSG00000022361	Zhx1	15	zinc fingers and homeoboxes 1 [Source:MGI Symbol;Acc:MGI:109271]
ENSMUSG00000022367	Has2	15	Hyaluronan synthase 2 [Source:UniProtKB/Swiss-Prot;Acc:P70312]
ENSMUSG00000072623	Zfp9	6	zinc finger protein 9 [Source:MGI Symbol;Acc:MGI:99210]
ENSMUSG00000097924	A730020E08Rik	6	RIKEN cDNA A730020E08 gene [Source:MGI Symbol;Acc:MGI:2444999]
ENSMUSG00000072620	Slfn2	11	schlafen 2 [Source:MGI Symbol;Acc:MGI:1313258]
ENSMUSG00000035671	Zswim4	8	zinc finger SWIM-type containing 4 [Source:MGI Symbol;Acc:MGI:2443726]
ENSMUSG00000038702	Dsel	1	Dermatan-sulfate epimerase-like protein [Source:UniProtKB/Swiss-Prot;Acc:Q0VBN2]
ENSMUSG00000067261	Foxd3	4	forkhead box D3 [Source:HGNC Symbol;Acc:HGNC:3804]
ENSMUSG00000038700	Hoxb5	11	Homeobox protein Hox-B5 [Source:UniProtKB/Swiss-Prot;Acc:P09079]
ENSMUSG00000072625	Gdf2	14	Growth/differentiation factor 2 [Source:UniProtKB/Swiss-Prot;Acc:Q9WV56]
ENSMUSG00000013415	Igf2bp1	11	Insulin-like growth factor 2 mRNA-binding protein 1 [Source:UniProtKB/Swiss-Prot;Acc:O88477]
ENSMUSG00000026712	Mrc1	2	mannose receptor, C type 1 [Source:MGI Symbol;Acc:MGI:97142]
ENSMUSG00000067276	Capn6	X	Calpain-6 [Source:UniProtKB/Swiss-Prot;Acc:O35646]
ENSMUSG00000046314	Stxbp6	12	syntaxin binding protein 6 [Source:HGNC Symbol;Acc:HGNC:19666]
ENSMUSG00000046312	AI464131	4	Myosis-regulating glycosidase [Source:UniProtKB/Swiss-Prot;Acc:Q69ZQ1]
ENSMUSG00000033007	Asic4	1	Acid-sensing ion channel 4 [Source:UniProtKB/Swiss-Prot;Acc:Q7TNS7]
ENSMUSG00000033006	Sox10	15	Transcription factor SOX-10 [Source:UniProtKB/Swiss-Prot;Acc:Q04888]
ENSMUSG00000079277	Hoxd3	2	homeobox D3 [Source:MGI Symbol;Acc:MGI:96207]
ENSMUSG00000002731	Prkra	2	Interferon-inducible double-stranded RNA-dependent protein kinase activator A [Source:UniProtKB/Swiss-Prot;Acc:Q9WTX2]
ENSMUSG00000022346	Myc	15	myelocytomatosis oncogene [Source:MGI Symbol;Acc:MGI:97250]
ENSMUSG00000097908	4933404O12Rik	5	RIKEN cDNA 4933404O12 gene [Source:MGI Symbol;Acc:MGI:1914002]
ENSMUSG00000035653	Lrfn5	12	Leucine-rich repeat and fibronectin type-III domain-containing protein 5 [Source:UniProtKB/Swiss-Prot;Acc:Q8BXA0]
ENSMUSG00000034324	Tmem132c	5	transmembrane protein 132C [Source:HGNC Symbol;Acc:HGNC:25436]
ENSMUSG00000031285	Dcx	X	Neuronal migration protein doublecortin [Source:UniProtKB/Swiss-Prot;Acc:O88809]
ENSMUSG00000031283	Chrdl1	X	Mus musculus chordin-like 1 (Chrdl1), transcript variant 3, mRNA. [Source:RefSeq mRNA;Acc:NM_001358592]
ENSMUSG00000059674	Cdh24	14	Cadherin-24 [Source:UniProtKB/Swiss-Prot;Acc:Q6PFX6]
ENSMUSG00000022330	Osr2	15	Protein odd-skipped-related 2 [Source:UniProtKB/Swiss-Prot;Acc:Q91ZD1]
ENSMUSG00000009378	Slc16a12	19	solute carrier family 16 (monocarboxylic acid transporters), member 12 [Source:MGI Symbol;Acc:MGI:2147716]
ENSMUSG00000022332	Khdrbs3	15	KH domain-containing, RNA-binding, signal transduction-associated protein 3 [Source:UniProtKB/Swiss-Prot;Acc:Q9R226]
ENSMUSG00000079261	Gm15217	14	0
ENSMUSG00000097910	5033428I22Rik	8	RIKEN cDNA 5033428I22 gene [Source:MGI Symbol;Acc:MGI:1923246]
ENSMUSG00000092220	Gm20528	1	predicted gene 20528 [Source:MGI Symbol;Acc:MGI:5141993]
ENSMUSG00000097911	Gm26691	3	predicted gene, 26691 [Source:MGI Symbol;Acc:MGI:5477185]
ENSMUSG00000108307	Ceacam-ps1	7	carcinoembryonic antigen-related cell adhesion molecule pseudogene 1 [Source:MGI Symbol;Acc:MGI:3610557]
ENSMUSG00000034310	Tmem132d	5	transmembrane protein 132D [Source:HGNC Symbol;Acc:HGNC:29411]
ENSMUSG00000037419	Endod1	9	Endonuclease domain-containing 1 protein [Source:UniProtKB/Swiss-Prot;Acc:Q8C522]
ENSMUSG00000079215	Zfp664	5	zinc finger protein 664 [Source:MGI Symbol;Acc:MGI:2442505]
ENSMUSG00000026764	Kif5c	2	Kinesin heavy chain isoform 5C [Source:UniProtKB/Swiss-Prot;Acc:P28738]
ENSMUSG00000001467	Cyp51	5	Lanosterol 14-alpha demethylase [Source:UniProtKB/Swiss-Prot;Acc:Q8K0C4]
ENSMUSG00000024109	Nrxn1	17	Neurexin-1 [Source:UniProtKB/Swiss-Prot;Acc:Q9CS84]
ENSMUSG00000014776	Nol3	8	Nucleolar protein 3 [Source:UniProtKB/Swiss-Prot;Acc:Q9D1X0]
ENSMUSG00000047692	4930533K18Rik	10	RIKEN cDNA 4930533K18 gene [Source:MGI Symbol;Acc:MGI:1922439]
ENSMUSG00000056579	Tug1	11	taurine upregulated gene 1 [Source:MGI Symbol;Acc:MGI:2144114]
ENSMUSG00000073910	Mob3b	4	MOB kinase activator 3B [Source:UniProtKB/Swiss-Prot;Acc:Q8VE04]
ENSMUSG00000014773	Dll1	17	Delta-like protein 1 Dll1-soluble form Dll1-derived cell-associated form Dll1-intracellular form [Source:UniProtKB/Swiss-Prot;Acc:Q61483]
ENSMUSG00000038738	Shank1	7	SH3 and multiple ankyrin repeat domains protein 1 [Source:UniProtKB/Swiss-Prot;Acc:D3YZU1]
ENSMUSG00000021061	Sptb	12	spectrin beta, erythrocytic [Source:MGI Symbol;Acc:MGI:98387]
ENSMUSG00000055254	Ntrk2	13	BDNF/NT-3 growth factors receptor [Source:UniProtKB/Swiss-Prot;Acc:P15209]
ENSMUSG00000017817	Jph2	2	Junctophilin-2 [Source:UniProtKB/Swiss-Prot;Acc:Q9ET78]
ENSMUSG00000048960	Prex2	1	Phosphatidylinositol 3,4,5-trisphosphate-dependent Rac exchanger 2 protein [Source:UniProtKB/Swiss-Prot;Acc:Q3LAC4]
ENSMUSG00000001473	Tubb6	18	tubulin, beta 6 class V [Source:MGI Symbol;Acc:MGI:1915201]
ENSMUSG00000021068	Nin	12	Ninein [Source:UniProtKB/Swiss-Prot;Acc:Q61043]
ENSMUSG00000048965	Mrgpre	7	Mas-related G-protein coupled receptor member E [Source:UniProtKB/Swiss-Prot;Acc:Q91ZB7]
ENSMUSG00000060600	Eno3	11	Beta-enolase [Source:UniProtKB/Swiss-Prot;Acc:P21550]
ENSMUSG00000004500	Zfp324	7	zinc finger protein 324 [Source:MGI Symbol;Acc:MGI:2444641]
ENSMUSG00000068566	Myadm	7	myeloid-associated differentiation marker [Source:MGI Symbol;Acc:MGI:1355332]
ENSMUSG00000025427	Rnf165	18	ring finger protein 165 [Source:MGI Symbol;Acc:MGI:2444521]
ENSMUSG00000047686	Rtl3	X	Retrotransposon Gag-like protein 3 [Source:UniProtKB/Swiss-Prot;Acc:Q6P1Y1]
ENSMUSG00000069895	Atxn1l	8	Ataxin-1-like [Source:UniProtKB/Swiss-Prot;Acc:P0C7T6]
ENSMUSG00000038732	Mboat1	13	membrane bound O-acyltransferase domain containing 1 [Source:MGI Symbol;Acc:MGI:2387184]
ENSMUSG00000034377	Tulp4	17	tubby like protein 4 [Source:MGI Symbol;Acc:MGI:1916092]
ENSMUSG00000022382	Wnt7b	15	wingless-type MMTV integration site family, member 7B [Source:MGI Symbol;Acc:MGI:98962]
ENSMUSG00000026748	Plxdc2	2	Plexin domain-containing protein 2 [Source:UniProtKB/Swiss-Prot;Acc:Q9DC11]
ENSMUSG00000046341	Gm11223	4	predicted gene 11223 [Source:MGI Symbol;Acc:MGI:3651631]
ENSMUSG00000038721	Hoxb7	11	Homeobox protein Hox-B7 [Source:UniProtKB/Swiss-Prot;Acc:P09024]
ENSMUSG00000035694	Caps2	10	Calcyphosin-2 [Source:UniProtKB/Swiss-Prot;Acc:Q8BUG5]
ENSMUSG00000035696	Rnf38	4	Mus musculus ring finger protein 38 (Rnf38), transcript variant 3, mRNA. [Source:RefSeq mRNA;Acc:NM_001355181]
ENSMUSG00000035697	Arhgap45	10	Mus musculus Rho GTPase activating protein 45 (Arhgap45), transcript variant 3, mRNA. [Source:RefSeq mRNA;Acc:NM_001347074]
ENSMUSG00000033039	Micall1	15	MICAL-like protein 1 [Source:UniProtKB/Swiss-Prot;Acc:Q8BGT6]
ENSMUSG00000038718	Pbx3	2	Pre-B-cell leukemia transcription factor 3 [Source:UniProtKB/Swiss-Prot;Acc:O35317]
ENSMUSG00000022371	Col14a1	15	Collagen alpha-1(XIV) chain [Source:UniProtKB/Swiss-Prot;Acc:Q80X19]
ENSMUSG00000022372	Sla	15	src-like adaptor [Source:MGI Symbol;Acc:MGI:104295]
ENSMUSG00000022376	Adcy8	15	Adenylate cyclase type 8 [Source:UniProtKB/Swiss-Prot;Acc:P97490]
ENSMUSG00000021047	Nova1	12	RNA-binding protein Nova-1 [Source:UniProtKB/Swiss-Prot;Acc:Q9JKN6]
ENSMUSG00000025407	Gli1	10	Zinc finger protein GLI1 [Source:UniProtKB/Swiss-Prot;Acc:P47806]
ENSMUSG00000068587	Mgam	6	maltase-glucoamylase [Source:HGNC Symbol;Acc:HGNC:7043]
ENSMUSG00000035681	Kcnc2	10	Potassium voltage-gated channel subfamily C member 2 [Source:UniProtKB/Swiss-Prot;Acc:Q14B80]
ENSMUSG00000008090	Fgfrl1	5	Fibroblast growth factor receptor-like 1 [Source:UniProtKB/Swiss-Prot;Acc:Q91V87]
ENSMUSG00000031355	Arhgap6	X	Rho GTPase activating protein 6 [Source:MGI Symbol;Acc:MGI:1196332]
ENSMUSG00000030022	Adamts9	6	a disintegrin-like and metallopeptidase (reprolysin type) with thrombospondin type 1 motif, 9 [Source:MGI Symbol;Acc:MGI:1916320]
ENSMUSG00000030020	Prickle2	6	prickle planar cell polarity protein 2 [Source:MGI Symbol;Acc:MGI:1925144]
ENSMUSG00000029032	Arhgef16	4	Rho guanine nucleotide exchange factor 16 [Source:UniProtKB/Swiss-Prot;Acc:Q3U5C8]
ENSMUSG00000018381	Abi3	11	ABI gene family, member 3 [Source:MGI Symbol;Acc:MGI:1913860]
ENSMUSG00000043336	Filip1l	16	Filamin A-interacting protein 1-like [Source:UniProtKB/Swiss-Prot;Acc:Q6P6L0]
ENSMUSG00000018378	Cuedc1	11	CUE domain-containing protein 1 [Source:UniProtKB/Swiss-Prot;Acc:Q8R3V6]
ENSMUSG00000018377	Vezf1	11	vascular endothelial zinc finger 1 [Source:MGI Symbol;Acc:MGI:1313291]
ENSMUSG00000035711	Dok3	13	Docking protein 3 [Source:UniProtKB/Swiss-Prot;Acc:Q9QZK7]
ENSMUSG00000031343	Gabra3	X	Mus musculus gamma-aminobutyric acid (GABA) A receptor, subunit alpha 3 (Gabra3), transcript variant 3, mRNA. [Source:RefSeq mRNA;Acc:NM_001357815]
ENSMUSG00000031342	Gpm6b	X	glycoprotein m6b [Source:MGI Symbol;Acc:MGI:107672]
ENSMUSG00000108290	Gm44120	6	predicted gene, 44120 [Source:MGI Symbol;Acc:MGI:5690512]
ENSMUSG00000054000	Tusc1	4	tumor suppressor candidate 1 [Source:MGI Symbol;Acc:MGI:2684283]
ENSMUSG00000020695	Mrc2	11	C-type mannose receptor 2 [Source:UniProtKB/Swiss-Prot;Acc:Q64449]
ENSMUSG00000054008	Ndst1	18	Bifunctional heparan sulfate N-deacetylase/N-sulfotransferase 1 Heparan sulfate N-deacetylase 1 Heparan sulfate N-sulfotransferase 1 [Source:UniProtKB/Swiss-Prot;Acc:Q3UHN9]
ENSMUSG00000030000	Add2	6	Beta-adducin [Source:UniProtKB/Swiss-Prot;Acc:Q9QYB8]
ENSMUSG00000020681	Ace	11	angiotensin I converting enzyme (peptidyl-dipeptidase A) 1 [Source:MGI Symbol;Acc:MGI:87874]
ENSMUSG00000043313	Pcdhb19	18	protocadherin beta 19 [Source:MGI Symbol;Acc:MGI:2136757]
ENSMUSG00000094910	D430019H16Rik	12	chromosome 14 open reading frame 132 [Source:HGNC Symbol;Acc:HGNC:20346]
ENSMUSG00000102971	A730062M13Rik	9	RIKEN cDNA A730062M13 gene [Source:MGI Symbol;Acc:MGI:3029302]
ENSMUSG00000040280	Ndufa4l2	10	NADH dehydrogenase [ubiquinone] 1 alpha subcomplex subunit 4-like 2 [Source:UniProtKB/Swiss-Prot;Acc:Q4FZG9]
ENSMUSG00000056679	Gpr173	X	G-protein coupled receptor 173 [Source:MGI Symbol;Acc:MGI:1918021]
ENSMUSG00000032666	1700025G04Rik	1	RIKEN cDNA 1700025G04 gene [Source:MGI Symbol;Acc:MGI:1916649]
ENSMUSG00000033981	Gria2	3	glutamate receptor 2 isoform 3 [Source:RefSeq peptide;Acc:NP_001034284]
ENSMUSG00000029005	Draxin	4	Draxin [Source:UniProtKB/Swiss-Prot;Acc:Q6PAL1]
ENSMUSG00000040274	Cdk6	5	Cyclin-dependent kinase 6 [Source:UniProtKB/Swiss-Prot;Acc:Q64261]
ENSMUSG00000091890	A830073O21Rik	7	RIKEN cDNA A830073O21 gene [Source:MGI Symbol;Acc:MGI:2443692]
ENSMUSG00000020679	Hnf1b	11	Hepatocyte nuclear factor 1-beta [Source:UniProtKB/Swiss-Prot;Acc:P27889]
ENSMUSG00000067336	Bmpr2	1	Bone morphotic protein receptor type-2 [Source:UniProtKB/Swiss-Prot;Acc:O35607]
ENSMUSG00000031327	Chic1	X	Cysteine-rich hydrophobic domain-containing protein 1 [Source:UniProtKB/Swiss-Prot;Acc:Q8CBW7]
ENSMUSG00000030067	Foxp1	6	Mus musculus forkhead box P1 (Foxp1), transcript variant 4, mRNA. [Source:RefSeq mRNA;Acc:NM_001347345]
ENSMUSG00000008136	Fhl2	1	Four and a half LIM domains protein 2 [Source:UniProtKB/Swiss-Prot;Acc:O70433]
ENSMUSG00000030068	Gm20696	6	0
ENSMUSG00000035759	Bbs10	10	Bardet-Biedl syndrome 10 protein homolog [Source:UniProtKB/Swiss-Prot;Acc:Q9DBI2]
ENSMUSG00000031391	L1cam	X	L1 cell adhesion molecule [Source:MGI Symbol;Acc:MGI:96721]
ENSMUSG00000022443	Myh9	15	myosin, heavy polypeptide 9, non-muscle [Source:MGI Symbol;Acc:MGI:107717]
ENSMUSG00000047735	Samd9l	6	sterile alpha motif domain containing 9 like [Source:HGNC Symbol;Acc:HGNC:1349]
ENSMUSG00000046404	Yod1	1	YOD1 deubiquitinase [Source:MGI Symbol;Acc:MGI:2442596]
ENSMUSG00000001506	Col1a1	11	Collagen alpha-1(I) chain [Source:UniProtKB/Swiss-Prot;Acc:P11087]
ENSMUSG00000046402	Rbp1	9	retinol binding protein 1, cellular [Source:MGI Symbol;Acc:MGI:97876]
ENSMUSG00000001507	Itga3	11	Integrin alpha-3 Integrin alpha-3 heavy chain Integrin alpha-3 light chain [Source:UniProtKB/Swiss-Prot;Acc:Q62470]
ENSMUSG00000022449	Adamts20	15	A disintegrin and metalloproteinase with thrombospondin motifs 20 [Source:UniProtKB/Swiss-Prot;Acc:P59511]
ENSMUSG00000047731	Wbp1l	19	WW domain binding protein 1 like [Source:MGI Symbol;Acc:MGI:107577]
ENSMUSG00000001504	Irx2	13	Iroquois-class homeodomain protein IRX-2 [Source:UniProtKB/Swiss-Prot;Acc:P81066]
ENSMUSG00000029084	Cd38	5	ADP-ribosyl cyclase/cyclic ADP-ribose hydrolase 1 [Source:UniProtKB/Swiss-Prot;Acc:P56528]
ENSMUSG00000108255	Gm16499	6	0
ENSMUSG00000078870	Gm14410	2	0
ENSMUSG00000031384	Asb9	X	Ankyrin repeat and SOCS box protein 9 [Source:UniProtKB/Swiss-Prot;Acc:Q91ZT8]
ENSMUSG00000089525	Gm23833	17	predicted gene, 23833 [Source:MGI Symbol;Acc:MGI:5453610]
ENSMUSG00000042035	Igsf3	3	Immunoglobulin superfamily member 3 [Source:UniProtKB/Swiss-Prot;Acc:Q6ZQA6]
ENSMUSG00000022439	Parvg	15	Gamma-parvin [Source:UniProtKB/Swiss-Prot;Acc:Q9ERD8]
ENSMUSG00000002846	Timmdc1	16	Complex I assembly factor TIMMDC1, mitochondrial [Source:UniProtKB/Swiss-Prot;Acc:Q8BUY5]
ENSMUSG00000010461	Eya4	10	Mus musculus EYA transcriptional coactivator and phosphatase 4 (Eya4), transcript variant 2, mRNA. [Source:RefSeq mRNA;Acc:NM_001347372]
ENSMUSG00000085167	Gm12063	11	predicted gene 12063 [Source:MGI Symbol;Acc:MGI:3649572]
ENSMUSG00000029070	Mxra8	4	Matrix remodeling-associated protein 8 [Source:UniProtKB/Swiss-Prot;Acc:Q9DBV4]
ENSMUSG00000031377	Bmx	X	Cytoplasmic tyrosine-protein kinase BMX [Source:UniProtKB/Swiss-Prot;Acc:P97504]
ENSMUSG00000030046	Bmp10	6	Bone morphotic protein 10 [Source:UniProtKB/Swiss-Prot;Acc:Q9R229]
ENSMUSG00000055301	Adh7	3	Alcohol dehydrogenase class 4 mu/sigma chain [Source:UniProtKB/Swiss-Prot;Acc:Q64437]
ENSMUSG00000031375	Bgn	X	biglycan [Source:MGI Symbol;Acc:MGI:88158]
ENSMUSG00000068614	Actc1	2	Actin, alpha cardiac muscle 1 [Source:UniProtKB/Swiss-Prot;Acc:P68033]
ENSMUSG00000097142	Gm26778	14	predicted gene, 26778 [Source:MGI Symbol;Acc:MGI:5477272]
ENSMUSG00000068615	Gjd2	2	gap junction protein, delta 2 [Source:MGI Symbol;Acc:MGI:1334209]
ENSMUSG00000047712	Ust	10	uronyl-2-sulfotransferase [Source:MGI Symbol;Acc:MGI:2442406]
ENSMUSG00000018398	Sept8	11	Mus musculus septin 8 (Sept8), transcript variant 4, mRNA. [Source:RefSeq mRNA;Acc:NM_001347496]
ENSMUSG00000064254	Ethe1	7	Persulfide dioxygenase ETHE1, mitochondrial [Source:UniProtKB/Swiss-Prot;Acc:Q9DCM0]
ENSMUSG00000057969	Sema3b	9	sema domain, immunoglobulin domain (Ig), short basic domain, secreted, (semaphorin) 3B [Source:MGI Symbol;Acc:MGI:107561]
ENSMUSG00000109568	Gm45074	8	predicted gene 45074 [Source:MGI Symbol;Acc:MGI:5753650]
ENSMUSG00000030047	Arhgap25	6	Rho GTPase-activating protein 25 [Source:UniProtKB/Swiss-Prot;Acc:Q8BYW1]
ENSMUSG00000034402	Kcnh5	12	Potassium voltage-gated channel subfamily H member 5 [Source:UniProtKB/Swiss-Prot;Acc:Q920E3]
ENSMUSG00000030048	Gkn3	6	Gastrokine-3 [Source:UniProtKB/Swiss-Prot;Acc:Q9D0T7]
ENSMUSG00000031365	Zfp275	X	zinc finger protein 275 [Source:MGI Symbol;Acc:MGI:1350985]
ENSMUSG00000056643	Chst13	6	carbohydrate (chondroitin 4) sulfotransferase 13 [Source:MGI Symbol;Acc:MGI:1919047]
ENSMUSG00000085181	Gm12709	4	predicted gene 12709 [Source:MGI Symbol;Acc:MGI:3651946]
ENSMUSG00000064262	Gimap8	6	GTPase IMAP family member 8 [Source:UniProtKB/Swiss-Prot;Acc:Q75N62]
ENSMUSG00000085180	AI838599	4	expressed sequence AI838599 [Source:MGI Symbol;Acc:MGI:3510989]
ENSMUSG00000082908	Gm13736	2	predicted gene 13736 [Source:MGI Symbol;Acc:MGI:3650137]
ENSMUSG00000031367	Ap1s2	X	AP-1 complex subunit sigma-2 [Source:UniProtKB/Swiss-Prot;Acc:Q9DB50]
ENSMUSG00000056648	Hoxb8	11	Homeobox protein Hox-B8 [Source:UniProtKB/Swiss-Prot;Acc:P09632]
ENSMUSG00000028581	Laptm5	4	lysosomal-associated protein transmembrane 5 [Source:MGI Symbol;Acc:MGI:108046]
ENSMUSG00000074480	Mex3a	3	mex-3 RNA binding family member A [Source:HGNC Symbol;Acc:HGNC:33482]
ENSMUSG00000003283	Hck	2	Tyrosine-protein kinase HCK [Source:UniProtKB/Swiss-Prot;Acc:P08103]
ENSMUSG00000054871	Tmem158	9	transmembrane protein 158 [Source:MGI Symbol;Acc:MGI:1919559]
ENSMUSG00000073154	9330158H04Rik	6	RIKEN cDNA 9330158H04 gene [Source:MGI Symbol;Acc:MGI:2442094]
ENSMUSG00000006313	Upk1a	7	uroplakin 1A [Source:MGI Symbol;Acc:MGI:98911]
ENSMUSG00000041552	Ptchd1	X	Patched domain-containing protein 1 [Source:UniProtKB/Swiss-Prot;Acc:Q14B62]
ENSMUSG00000039234	Sec24d	3	Sec24 related gene family, member D (S. cerevisiae) [Source:MGI Symbol;Acc:MGI:1916858]
ENSMUSG00000020627	Klhl29	12	Kelch-like protein 29 [Source:UniProtKB/Swiss-Prot;Acc:Q80T74]
ENSMUSG00000032601	Prkar2a	9	protein kinase, cAMP dependent regulatory, type II alpha [Source:MGI Symbol;Acc:MGI:108025]
ENSMUSG00000052217	Hbb-bh1	7	hemoglobin Z, beta-like embryonic chain [Source:MGI Symbol;Acc:MGI:96024]
ENSMUSG00000039239	Tgfb2	1	Transforming growth factor beta-2 Latency-associated peptide [Source:UniProtKB/Swiss-Prot;Acc:P27090]
ENSMUSG00000007653	Gabrb2	11	Gamma-aminobutyric acid receptor subunit beta-2 [Source:UniProtKB/Swiss-Prot;Acc:P63137]
ENSMUSG00000085125	Gm16070	1	predicted gene 16070 [Source:MGI Symbol;Acc:MGI:3801761]
ENSMUSG00000042873	Lhfpl4	6	LHFPL tetraspan subfamily member 4 protein [Source:UniProtKB/Swiss-Prot;Acc:Q5U4E0]
ENSMUSG00000036192	Rorb	19	Nuclear receptor ROR-beta [Source:UniProtKB/Swiss-Prot;Acc:Q8R1B8]
ENSMUSG00000021943	Gdf10	14	Growth/differentiation factor 10 [Source:UniProtKB/Swiss-Prot;Acc:P97737]
ENSMUSG00000036198	Arhgap36	X	Mus musculus Rho GTPase activating protein 36 (Arhgap36), transcript variant 2, mRNA. [Source:RefSeq mRNA;Acc:NM_001356394]
ENSMUSG00000052229	Gpr17	18	Uracil nucleotide/cysteinyl leukotriene receptor [Source:UniProtKB/Swiss-Prot;Acc:Q6NS65]
ENSMUSG00000030882	Dnhd1	7	dynein heavy chain domain 1 [Source:HGNC Symbol;Acc:HGNC:26532]
ENSMUSG00000040204	Pclaf	9	PCNA-associated factor [Source:UniProtKB/Swiss-Prot;Acc:Q9CQX4]
ENSMUSG00000027239	Mdk	2	Midkine [Source:UniProtKB/Swiss-Prot;Acc:P12025]
ENSMUSG00000097109	Gm26580	1	predicted gene, 26580 [Source:MGI Symbol;Acc:MGI:5477074]
ENSMUSG00000041530	Ago1	4	Protein argonaute-1 [Source:UniProtKB/Swiss-Prot;Acc:Q8CJG1]
ENSMUSG00000020607	Fam84a	12	family with sequence similarity 84 member A [Source:HGNC Symbol;Acc:HGNC:20743]
ENSMUSG00000078866	Zfp970	2	zinc finger protein 970 [Source:MGI Symbol;Acc:MGI:3652255]
ENSMUSG00000100393	Gm29491	1	predicted gene 29491 [Source:MGI Symbol;Acc:MGI:5580197]
ENSMUSG00000027221	Chst1	2	Carbohydrate sulfotransferase 1 [Source:UniProtKB/Swiss-Prot;Acc:Q9EQC0]
ENSMUSG00000033906	Zdhhc15	X	zinc finger, DHHC domain containing 15 [Source:MGI Symbol;Acc:MGI:1915336]
ENSMUSG00000052248	Zeb2os	2	zinc finger E-box binding homeobox 2, opposite strand [Source:MGI Symbol;Acc:MGI:3652108]
ENSMUSG00000039202	Abhd2	7	abhydrolase domain containing 2 [Source:MGI Symbol;Acc:MGI:1914344]
ENSMUSG00000030873	Scnn1b	7	sodium channel, nonvoltage-gated 1 beta [Source:MGI Symbol;Acc:MGI:104696]
ENSMUSG00000044629	Cnrip1	11	CB1 cannabinoid receptor-interacting protein 1 [Source:UniProtKB/Swiss-Prot;Acc:Q5M8N0]
ENSMUSG00000020661	Dnmt3a	12	DNA (cytosine-5)-methyltransferase 3A [Source:UniProtKB/Swiss-Prot;Acc:O88508]
ENSMUSG00000045954	Cavin2	1	Caveolae-associated protein 2 [Source:UniProtKB/Swiss-Prot;Acc:Q63918]
ENSMUSG00000041594	Tmtc4	14	Transmembrane and TPR repeat-containing protein 4 [Source:UniProtKB/Swiss-Prot;Acc:Q8BG19]
ENSMUSG00000021998	Lcp1	14	Plastin-2 [Source:UniProtKB/Swiss-Prot;Acc:Q61233]
ENSMUSG00000040265	Dnm3	1	Dynamin-3 [Source:UniProtKB/Swiss-Prot;Acc:Q8BZ98]
ENSMUSG00000021999	Cpb2	14	Carboxypeptidase B2 [Source:UniProtKB/Swiss-Prot;Acc:Q9JHH6]
ENSMUSG00000020668	Kif3c	12	Kinesin-like protein KIF3C [Source:UniProtKB/Swiss-Prot;Acc:O35066]
ENSMUSG00000104735	C130075A20Rik	3	RIKEN cDNA C130075A20 gene [Source:MGI Symbol;Acc:MGI:2443940]
ENSMUSG00000039278	Pcsk1n	X	ProSAAS KEP Big SAAS Little SAAS Big PEN-LEN PEN PEN-20 PEN-19 Little LEN Big LEN [Source:UniProtKB/Swiss-Prot;Acc:Q9QXV0]
ENSMUSG00000020669	Sh3yl1	12	SH3 domain-containing YSC84-like protein 1 [Source:UniProtKB/Swiss-Prot;Acc:O08641]
ENSMUSG00000039275	Foxk2	11	Forkhead box protein K2 [Source:UniProtKB/Swiss-Prot;Acc:Q3UCQ1]
ENSMUSG00000041592	Sdk2	11	Protein sidekick-2 [Source:UniProtKB/Swiss-Prot;Acc:Q6V4S5]
ENSMUSG00000018339	Gpx3	11	Glutathione peroxidase 3 [Source:UniProtKB/Swiss-Prot;Acc:P46412]
ENSMUSG00000086418	Gm13362	2	predicted gene 13362 [Source:MGI Symbol;Acc:MGI:3652150]
ENSMUSG00000066829	Zfp810	9	zinc finger protein 810 [Source:MGI Symbol;Acc:MGI:2384563]
ENSMUSG00000027281	Slx4ip	2	Mus musculus SLX4 interacting protein (Slx4ip), transcript variant 6, mRNA. [Source:RefSeq mRNA;Acc:NM_001355671]
ENSMUSG00000086414	Gm15645	7	predicted gene 15645 [Source:MGI Symbol;Acc:MGI:3783089]
ENSMUSG00000063796	Slc22a8	19	Solute carrier family 22 member 8 [Source:UniProtKB/Swiss-Prot;Acc:O88909]
ENSMUSG00000039270	Megf9	4	Multiple epidermal growth factor-like domains protein 9 [Source:UniProtKB/Swiss-Prot;Acc:Q8BH27]
ENSMUSG00000040254	Sema3d	5	Semaphorin-3D [Source:UniProtKB/Swiss-Prot;Acc:Q8BH34]
ENSMUSG00000099757	BE692007	19	expressed sequence BE692007 [Source:MGI Symbol;Acc:MGI:3035348]
ENSMUSG00000031302	Nlgn3	X	Neuroligin-3 [Source:UniProtKB/Swiss-Prot;Acc:Q8BYM5]
ENSMUSG00000040249	Lrp1	10	LDL receptor related protein 1 [Source:HGNC Symbol;Acc:HGNC:6692]
ENSMUSG00000045934	Mtmr11	3	Myotubularin-related protein 11 [Source:UniProtKB/Swiss-Prot;Acc:Q3V1L6]
ENSMUSG00000045932	Ifit2	19	Mus musculus interferon-induced protein with tetratricopeptide repeats 2 (Ifit2), transcript variant 2, mRNA. [Source:RefSeq mRNA;Acc:NM_001355262]
ENSMUSG00000021972	Hmbox1	14	Mus musculus homeobox containing 1 (Hmbox1), transcript variant 3, mRNA. [Source:RefSeq mRNA;Acc:NM_001347627]
ENSMUSG00000020642	Rnf144a	12	E3 ubiquitin-protein ligase RNF144A [Source:UniProtKB/Swiss-Prot;Acc:Q925F3]
ENSMUSG00000039252	Lgi2	5	Leucine-rich repeat LGI family member 2 [Source:UniProtKB/Swiss-Prot;Acc:Q8K4Z0]
ENSMUSG00000045930	Clec14a	12	C-type lectin domain family 14 member A [Source:UniProtKB/Swiss-Prot;Acc:Q8VCP9]
ENSMUSG00000021974	Fgf9	14	Fibroblast growth factor 9 [Source:UniProtKB/Swiss-Prot;Acc:P54130]
ENSMUSG00000020644	Id2	12	DNA-binding protein inhibitor ID-2 [Source:UniProtKB/Swiss-Prot;Acc:P41136]
ENSMUSG00000032625	Thsd7a	6	thrombospondin type 1 domain containing 7A [Source:HGNC Symbol;Acc:HGNC:22207]
ENSMUSG00000019647	Sema6a	18	Semaphorin-6A [Source:UniProtKB/Swiss-Prot;Acc:O35464]
ENSMUSG00000101674	4930444A19Rik	1	RIKEN cDNA 4930444A19 gene [Source:MGI Symbol;Acc:MGI:1921230]
ENSMUSG00000033949	Trim36	18	E3 ubiquitin-protein ligase Trim36 [Source:UniProtKB/Swiss-Prot;Acc:Q80WG7]
ENSMUSG00000033948	Zswim5	4	zinc finger SWIM-type containing 5 [Source:MGI Symbol;Acc:MGI:1921714]
ENSMUSG00000074457	S100a16	3	Mus musculus S100 calcium binding protein A16 (S100a16), transcript variant 1, mRNA. [Source:RefSeq mRNA;Acc:NM_001356605]
ENSMUSG00000025352	Gdf11	10	Growth/differentiation factor 11 [Source:UniProtKB/Swiss-Prot;Acc:Q9Z1W4]
ENSMUSG00000025355	Mmp19	10	Matrix metalloproteinase-19 [Source:UniProtKB/Swiss-Prot;Acc:Q9JHI0]
ENSMUSG00000026686	Lmx1a	1	LIM homeobox transcription factor 1-alpha [Source:UniProtKB/Swiss-Prot;Acc:Q9JKU8]
ENSMUSG00000049323	Smcr8	11	Guanine nucleotide exchange protein SMCR8 [Source:UniProtKB/Swiss-Prot;Acc:Q3UMB5]
ENSMUSG00000000058	Cav2	6	Caveolin-2 [Source:UniProtKB/Swiss-Prot;Acc:Q9WVC3]
ENSMUSG00000004415	Col26a1	5	Mus musculus collagen, type XXVI, alpha 1 (Col26a1), transcript variant 2, mRNA. [Source:RefSeq mRNA;Acc:NM_001346699]
ENSMUSG00000029716	Tfr2	5	Transferrin receptor protein 2 [Source:UniProtKB/Swiss-Prot;Acc:Q9JKX3]
ENSMUSG00000106435	Gm3103	5	predicted gene 3103 [Source:MGI Symbol;Acc:MGI:3781279]
ENSMUSG00000097889	Gm26541	10	predicted gene, 26541 [Source:MGI Symbol;Acc:MGI:5477035]
ENSMUSG00000030707	Coro1a	7	Coronin-1A [Source:UniProtKB/Swiss-Prot;Acc:O89053]
ENSMUSG00000071253	Slc25a16	10	solute carrier family 25 (mitochondrial carrier, Graves disease autoantigen), member 16 [Source:MGI Symbol;Acc:MGI:1920382]
ENSMUSG00000039997	Ifi203	1	0
ENSMUSG00000017723	Wfdc2	2	WAP four-disulfide core domain 2 [Source:MGI Symbol;Acc:MGI:1914951]
ENSMUSG00000037335	Hand1	11	Heart- and neural crest derivatives-expressed protein 1 [Source:UniProtKB/Swiss-Prot;Acc:Q64279]
ENSMUSG00000050315	Synpo2	3	Synaptopodin-2 [Source:UniProtKB/Swiss-Prot;Acc:Q91YE8]
ENSMUSG00000036006	Ripor2	13	RHO family interacting cell polarization regulator 2 [Source:MGI Symbol;Acc:MGI:2444879]
ENSMUSG00000046280	She	3	SH2 domain-containing adapter protein E [Source:UniProtKB/Swiss-Prot;Acc:Q8BSD5]
ENSMUSG00000037336	Mfsd2b	12	Major facilitator superfamily domain-containing protein 2B [Source:UniProtKB/Swiss-Prot;Acc:Q3T9M1]
ENSMUSG00000038668	Lpar1	4	Lysophosphatidic acid receptor 1 [Source:UniProtKB/Swiss-Prot;Acc:P61793]
ENSMUSG00000106430	Gm42460	5	predicted gene 42460 [Source:MGI Symbol;Acc:MGI:5662597]
ENSMUSG00000013367	Iglon5	7	IgLON family member 5 [Source:UniProtKB/Swiss-Prot;Acc:Q8HW98]
ENSMUSG00000063632	Sox11	12	Transcription factor SOX-11 [Source:UniProtKB/Swiss-Prot;Acc:Q7M6Y2]
ENSMUSG00000026676	Ccdc3	2	Coiled-coil domain-containing protein 3 [Source:UniProtKB/Swiss-Prot;Acc:Q9D6Y1]
ENSMUSG00000024013	Fgd2	17	FYVE, RhoGEF and PH domain-containing protein 2 [Source:UniProtKB/Swiss-Prot;Acc:Q8BY35]
ENSMUSG00000026675	Hsd17b7	1	hydroxysteroid (17-beta) dehydrogenase 7 [Source:MGI Symbol;Acc:MGI:1330808]
ENSMUSG00000026674	Ddr2	1	Discoidin domain-containing receptor 2 [Source:UniProtKB/Swiss-Prot;Acc:Q62371]
ENSMUSG00000024011	Pi16	17	peptidase inhibitor 16 [Source:HGNC Symbol;Acc:HGNC:21245]
ENSMUSG00000049336	Tenm2	11	teneurin-2 isoform 2 [Source:RefSeq peptide;Acc:NP_001277631]
ENSMUSG00000029705	Cux1	5	cut-like homeobox 1 [Source:MGI Symbol;Acc:MGI:88568]
ENSMUSG00000024012	Mtch1	17	Mus musculus mitochondrial carrier 1 (Mtch1), transcript variant 2, mRNA. [Source:RefSeq mRNA;Acc:NM_001347335]
ENSMUSG00000026678	Rgs5	1	regulator of G-protein signaling 5 [Source:MGI Symbol;Acc:MGI:1098434]
ENSMUSG00000039982	Dtx4	19	E3 ubiquitin-protein ligase DTX4 [Source:UniProtKB/Swiss-Prot;Acc:Q6PDK8]
ENSMUSG00000072575	Eddm3b	14	0
ENSMUSG00000107753	Gm44371	6	predicted gene, 44371 [Source:MGI Symbol;Acc:MGI:5690763]
ENSMUSG00000075602	Ly6a	15	Lymphocyte antigen 6A-2/6E-1 [Source:UniProtKB/Swiss-Prot;Acc:P05533]
ENSMUSG00000027996	Sfrp2	3	secreted frizzled-related protein 2 [Source:MGI Symbol;Acc:MGI:108078]
ENSMUSG00000040964	Arhgef10l	4	Rho guanine nucleotide exchange factor 10-like protein [Source:UniProtKB/Swiss-Prot;Acc:A2AWP8]
ENSMUSG00000027993	Trim2	3	tripartite motif-containing 2 [Source:MGI Symbol;Acc:MGI:1933163]
ENSMUSG00000062312	Erbb2	11	Receptor tyrosine-protein kinase erbB-2 [Source:UniProtKB/Swiss-Prot;Acc:P70424]
ENSMUSG00000012017	Scarf2	16	Scavenger receptor class F member 2 [Source:UniProtKB/Swiss-Prot;Acc:P59222]
ENSMUSG00000051669	AU021092	16	UPF0764 [Source:UniProtKB/Swiss-Prot;Acc:Q3UST5]
ENSMUSG00000048022	Tmem229a	6	Transmembrane protein 229A [Source:UniProtKB/Swiss-Prot;Acc:B9EJI9]
ENSMUSG00000097871	B230104I21Rik	4	RIKEN cDNA B230104I21 gene [Source:MGI Symbol;Acc:MGI:3642713]
ENSMUSG00000022297	Fzd6	15	Frizzled-6 [Source:UniProtKB/Swiss-Prot;Acc:Q61089]
ENSMUSG00000026657	Frmd4a	2	Mus musculus FERM domain containing 4A (Frmd4a), transcript variant 4, mRNA. [Source:RefSeq mRNA;Acc:NM_001347086]
ENSMUSG00000063659	Zbtb18	1	zinc finger and BTB domain containing 18 [Source:MGI Symbol;Acc:MGI:1353609]
ENSMUSG00000026656	Fcgr2b	1	0
ENSMUSG00000026655	Fam107b	2	Protein FAM107B [Source:UniProtKB/Swiss-Prot;Acc:Q3TGF2]
ENSMUSG00000097877	Gm26703	5	predicted gene, 26703 [Source:MGI Symbol;Acc:MGI:5477197]
ENSMUSG00000039963	Ccdc40	11	Coiled-coil domain-containing protein 40 [Source:UniProtKB/Swiss-Prot;Acc:Q8BI79]
ENSMUSG00000038630	Zkscan16	4	zinc finger with KRAB and SCAN domains 16 [Source:MGI Symbol;Acc:MGI:3510405]
ENSMUSG00000038637	Lrrc56	7	Leucine-rich repeat-containing protein 56 [Source:UniProtKB/Swiss-Prot;Acc:Q8K375]
ENSMUSG00000037306	Man1c1	4	mannosidase alpha class 1C member 1 [Source:HGNC Symbol;Acc:HGNC:19080]
ENSMUSG00000024064	Galnt14	17	Polypeptide N-acetylgalactosaminyltransferase 14 [Source:UniProtKB/Swiss-Prot;Acc:Q8BVG5]
ENSMUSG00000024063	Lbh	17	Protein LBH [Source:UniProtKB/Swiss-Prot;Acc:Q9CX60]
ENSMUSG00000058230	Arhgap35	7	Rho GTPase activating protein 35 [Source:MGI Symbol;Acc:MGI:1929494]
ENSMUSG00000029755	Dlx5	6	Homeobox protein DLX-5 [Source:UniProtKB/Swiss-Prot;Acc:P70396]
ENSMUSG00000103367	Gm38158	1	predicted gene, 38158 [Source:MGI Symbol;Acc:MGI:5611386]
ENSMUSG00000037379	Spon2	5	Spondin-2 [Source:UniProtKB/Swiss-Prot;Acc:Q8BMS2]
ENSMUSG00000024053	Emilin2	17	Mus musculus elastin microfibril interfacer 2 (Emilin2), transcript variant 3, mRNA. [Source:RefSeq mRNA;Acc:NM_001357337]
ENSMUSG00000028414	Fktn	4	Fukutin [Source:UniProtKB/Swiss-Prot;Acc:Q8R507]
ENSMUSG00000060568	Fam78b	1	Protein FAM78B [Source:UniProtKB/Swiss-Prot;Acc:Q8BQN5]
ENSMUSG00000052949	Rnf157	11	ring finger protein 157 [Source:HGNC Symbol;Acc:HGNC:29402]
ENSMUSG00000051615	Rap2a	14	Ras-related protein Rap-2a [Source:UniProtKB/Swiss-Prot;Acc:Q80ZJ1]
ENSMUSG00000037362	Nov	15	nephroblastoma overexpressed [Source:HGNC Symbol;Acc:HGNC:7885]
ENSMUSG00000038692	Hoxb4	11	Homeobox protein Hox-B4 [Source:UniProtKB/Swiss-Prot;Acc:P10284]
ENSMUSG00000030731	Syt3	7	synaptotagmin III [Source:MGI Symbol;Acc:MGI:99665]
ENSMUSG00000017776	Crk	11	Adapter molecule crk [Source:UniProtKB/Swiss-Prot;Acc:Q64010]
ENSMUSG00000024042	Sik1	17	Serine/threonine-protein kinase SIK1 [Source:UniProtKB/Swiss-Prot;Acc:Q60670]
ENSMUSG00000024043	Arhgap28	17	Mus musculus Rho GTPase activating protein 28 (Arhgap28), transcript variant 2, mRNA. [Source:RefSeq mRNA;Acc:NM_001347410]
ENSMUSG00000059588	Calcrl	2	Calcitonin-related peptide type 1 receptor [Source:UniProtKB/Swiss-Prot;Acc:Q9R1W5]
ENSMUSG00000060572	Mfap2	4	microfibril associated protein 2 [Source:HGNC Symbol;Acc:HGNC:7033]
ENSMUSG00000028402	Mpdz	4	multiple PDZ domain protein [Source:MGI Symbol;Acc:MGI:1343489]
ENSMUSG00000024044	Epb41l3	17	Band 4.1-like protein 3 Band 4.1-like protein 3, N-terminally processed [Source:UniProtKB/Swiss-Prot;Acc:Q9WV92]
ENSMUSG00000024049	Myom1	17	Myomesin-1 [Source:UniProtKB/Swiss-Prot;Acc:Q62234]
ENSMUSG00000072568	Fam84b	15	family with sequence similarity 84 member B [Source:HGNC Symbol;Acc:HGNC:24166]
ENSMUSG00000037355	Uvssa	5	UV stimulated scaffold protein A [Source:MGI Symbol;Acc:MGI:1918351]
ENSMUSG00000025366	Esyt1	10	Extended synaptotagmin-1 [Source:UniProtKB/Swiss-Prot;Acc:Q3U7R1]
ENSMUSG00000097836	Gm26903	9	predicted gene, 26903 [Source:MGI Symbol;Acc:MGI:5477397]
ENSMUSG00000040990	Sh3kbp1	X	SH3 domain-containing kinase-binding protein 1 [Source:UniProtKB/Swiss-Prot;Acc:Q8R550]
ENSMUSG00000097834	Gm26911	6	predicted gene, 26911 [Source:MGI Symbol;Acc:MGI:5477405]
ENSMUSG00000029729	Zkscan1	5	zinc finger with KRAB and SCAN domains 1 [Source:MGI Symbol;Acc:MGI:1921820]
ENSMUSG00000038677	Scube3	17	Signal peptide, CUB and EGF-like domain-containing protein 3 [Source:UniProtKB/Swiss-Prot;Acc:Q66PY1]
ENSMUSG00000036019	Tmtc2	10	transmembrane and tetratricopeptide repeat containing 2 [Source:MGI Symbol;Acc:MGI:1914057]
ENSMUSG00000038679	Trps1	15	transcriptional repressor GATA binding 1 [Source:MGI Symbol;Acc:MGI:1927616]
ENSMUSG00000017754	Pltp	2	phospholipid transfer protein [Source:MGI Symbol;Acc:MGI:103151]
ENSMUSG00000081455	Hmgb1-ps3	11	high mobility group box 1, pseudogene 3 [Source:MGI Symbol;Acc:MGI:3768539]
ENSMUSG00000040907	Atp1a3	7	Sodium/potassium-transporting ATPase subunit alpha-3 [Source:UniProtKB/Swiss-Prot;Acc:Q6PIC6]
ENSMUSG00000011589	Fsd1	17	Fibronectin type III and SPRY domain-containing protein 1 [Source:UniProtKB/Swiss-Prot;Acc:Q7TPM6]
ENSMUSG00000015947	Fcgr1	3	High affinity immunoglobulin gamma Fc receptor I [Source:UniProtKB/Swiss-Prot;Acc:P26151]
ENSMUSG00000001300	Efnb2	8	Ephrin-B2 [Source:UniProtKB/Swiss-Prot;Acc:P52800]
ENSMUSG00000022240	Ctnnd2	15	catenin delta-2 isoform 2 [Source:RefSeq peptide;Acc:NP_001342431]
ENSMUSG00000002633	Shh	5	Sonic hedgehog protein Sonic hedgehog protein N-product [Source:UniProtKB/Swiss-Prot;Acc:Q62226]
ENSMUSG00000060510	Zfp266	9	zinc finger protein 266 [Source:MGI Symbol;Acc:MGI:1924769]
ENSMUSG00000060512	0610040J01Rik	5	RIKEN cDNA 0610040J01 gene [Source:MGI Symbol;Acc:MGI:1923511]
ENSMUSG00000022246	Rai14	15	Mus musculus retinoic acid induced 14 (Rai14), transcript variant 3, mRNA. [Source:RefSeq mRNA;Acc:NM_001356534]
ENSMUSG00000068479	Mfap1a	2	Microfibrillar-associated protein 1A [Source:UniProtKB/Swiss-Prot;Acc:C0HKD8]
ENSMUSG00000026604	Ptpn14	1	Tyrosine-protein phosphatase non-receptor type 14 [Source:UniProtKB/Swiss-Prot;Acc:Q62130]
ENSMUSG00000108218	Olfr1372-ps1	11	olfactory receptor 1372, pseudogene 1 [Source:MGI Symbol;Acc:MGI:3031206]
ENSMUSG00000036882	Arhgap33	7	Rho GTPase-activating protein 33 [Source:UniProtKB/Swiss-Prot;Acc:Q80YF9]
ENSMUSG00000034220	Gpc1	1	glypican 1 [Source:MGI Symbol;Acc:MGI:1194891]
ENSMUSG00000015944	Gatsl2	5	GATS protein-like 2 [Source:MGI Symbol;Acc:MGI:1933384]
ENSMUSG00000036885	Arhgef26	3	Rho guanine nucleotide exchange factor (GEF) 26 [Source:MGI Symbol;Acc:MGI:1918053]
ENSMUSG00000039913	Pak7	2	Serine/threonine-protein kinase PAK 5 [Source:UniProtKB/Swiss-Prot;Acc:Q8C015]
ENSMUSG00000097805	Gm17473	15	predicted gene, 17473 [Source:MGI Symbol;Acc:MGI:4937107]
ENSMUSG00000039911	Spsb1	4	SPRY domain-containing SOCS box protein 1 [Source:UniProtKB/Swiss-Prot;Acc:Q9D5L7]
ENSMUSG00000036887	C1qa	4	Complement C1q subcomponent subunit A [Source:UniProtKB/Swiss-Prot;Acc:P98086]
ENSMUSG00000015957	Wnt11	7	wingless-type MMTV integration site family, member 11 [Source:MGI Symbol;Acc:MGI:101948]
ENSMUSG00000003974	Grm3	5	Metabotropic glutamate receptor 3 [Source:UniProtKB/Swiss-Prot;Acc:Q9QYS2]
ENSMUSG00000022231	Sema5a	15	sema domain, seven thrombospondin repeats (type 1 and type 1-like), transmembrane domain (TM) and short cytoplasmic domain, (semaphorin) 5A [Source:MGI Symbol;Acc:MGI:107556]
ENSMUSG00000094786	Gm14403	2	0
ENSMUSG00000024899	Papss2	19	Bifunctional 3'-phosphoadenosine 5'-phosphosulfate synthase 2 Sulfate adenylyltransferase Adenylyl-sulfate kinase [Source:UniProtKB/Swiss-Prot;Acc:O88428]
ENSMUSG00000043168	4930426D05Rik	18	RIKEN cDNA 4930426D05 gene [Source:MGI Symbol;Acc:MGI:1921894]
ENSMUSG00000009281	Rarres2	6	retinoic acid receptor responder (tazarotene induced) 2 [Source:MGI Symbol;Acc:MGI:1918910]
ENSMUSG00000035540	Gc	5	Vitamin D-binding protein [Source:UniProtKB/Swiss-Prot;Acc:P21614]
ENSMUSG00000073821	8030451A03Rik	4	RIKEN cDNA 8030451A03 gene [Source:MGI Symbol;Acc:MGI:1915353]
ENSMUSG00000015950	Ncf1	5	Neutrophil cytosol factor 1 [Source:UniProtKB/Swiss-Prot;Acc:Q09014]
ENSMUSG00000097815	Gm26809	6	predicted gene, 26809 [Source:MGI Symbol;Acc:MGI:5477303]
ENSMUSG00000034205	Loxl2	14	Lysyl oxidase homolog 2 [Source:UniProtKB/Swiss-Prot;Acc:P58022]
ENSMUSG00000036867	Smad6	9	Mothers against decapentaplegic homolog 6 [Source:UniProtKB/Swiss-Prot;Acc:O35182]
ENSMUSG00000034206	Polq	16	polymerase (DNA directed), theta [Source:MGI Symbol;Acc:MGI:2155399]
ENSMUSG00000031170	Slc38a5	X	Sodium-coupled neutral amino acid transporter 5 [Source:UniProtKB/Swiss-Prot;Acc:Q3U1J0]
ENSMUSG00000024883	Rin1	19	Ras and Rab interactor 1 [Source:UniProtKB/Swiss-Prot;Acc:Q921Q7]
ENSMUSG00000022221	Ripk3	14	receptor-interacting serine-threonine kinase 3 [Source:MGI Symbol;Acc:MGI:2154952]
ENSMUSG00000022220	Adcy4	14	Adenylate cyclase type 4 [Source:UniProtKB/Swiss-Prot;Acc:Q91WF3]
ENSMUSG00000085837	Kcnmb4os2	10	0
ENSMUSG00000052914	Cyp2j6	4	Cytochrome P450 2J6 [Source:UniProtKB/Swiss-Prot;Acc:O54750]
ENSMUSG00000052917	Senp7	16	SUMO1/sentrin specific peptidase 7 [Source:MGI Symbol;Acc:MGI:1913565]
ENSMUSG00000036862	Dchs1	7	Protocadherin-16 [Source:UniProtKB/Swiss-Prot;Acc:E9PVD3]
ENSMUSG00000106498	Gm43032	5	predicted gene 43032 [Source:MGI Symbol;Acc:MGI:5663169]
ENSMUSG00000014603	Alx3	3	Homeobox protein aristaless-like 3 [Source:UniProtKB/Swiss-Prot;Acc:O70137]
ENSMUSG00000032492	Pth1r	9	Parathyroid hormone/parathyroid hormone-related peptide receptor [Source:UniProtKB/Swiss-Prot;Acc:P41593]
ENSMUSG00000085828	Gm15612	6	0
ENSMUSG00000024873	Cnih2	19	2 [Source:UniProtKB/Swiss-Prot;Acc:O35089]
ENSMUSG00000047501	Cldn4	5	Claudin-4 [Source:UniProtKB/Swiss-Prot;Acc:O35054]
ENSMUSG00000082791	Gm4875	6	predicted gene 4875 [Source:MGI Symbol;Acc:MGI:3648108]
ENSMUSG00000014602	Kif1a	1	kinesin family member 1A [Source:MGI Symbol;Acc:MGI:108391]
ENSMUSG00000036853	Mcoln3	3	mucolipin 3 [Source:MGI Symbol;Acc:MGI:1890500]
ENSMUSG00000052921	Arhgef15	11	Rho guanine nucleotide exchange factor 15 [Source:UniProtKB/Swiss-Prot;Acc:Q5FWH6]
ENSMUSG00000055125	M5C1000I18Rik	9	RIKEN cDNA M5C1000I18 gene [Source:MGI Symbol;Acc:MGI:3642038]
ENSMUSG00000038628	Polr3k	2	DNA-directed RNA polymerase III subunit RPC10 [Source:UniProtKB/Swiss-Prot;Acc:Q9CQZ7]
ENSMUSG00000040943	Tet2	3	Mus musculus tet methylcytosine dioxygenase 2 (Tet2), transcript variant 2, mRNA. [Source:RefSeq mRNA;Acc:NM_001346736]
ENSMUSG00000022286	Grhl2	15	Grainyhead-like [Source:UniProtKB/Swiss-Prot;Acc:Q8K5C0]
ENSMUSG00000027971	Ndst4	3	Bifunctional heparan sulfate N-deacetylase/N-sulfotransferase 4 Heparan sulfate N-deacetylase 4 Heparan sulfate N-sulfotransferase 4 [Source:UniProtKB/Swiss-Prot;Acc:Q9EQW8]
ENSMUSG00000026640	Plxna2	1	Plexin-A2 [Source:UniProtKB/Swiss-Prot;Acc:P70207]
ENSMUSG00000027978	Prss12	3	protease, serine 12 neurotrypsin (motopsin) [Source:MGI Symbol;Acc:MGI:1100881]
ENSMUSG00000027977	Ndst3	3	N-deacetylase/N-sulfotransferase (heparan glucosaminyl) 3 [Source:MGI Symbol;Acc:MGI:1932544]
ENSMUSG00000069769	Msi2	11	RNA-binding 2 [Source:UniProtKB/Swiss-Prot;Acc:Q920Q6]
ENSMUSG00000093400	Gm20647	5	predicted gene 20647 [Source:MGI Symbol;Acc:MGI:5313094]
ENSMUSG00000094732	1500015L24Rik	19	RIKEN cDNA 1500015L24 gene [Source:MGI Symbol;Acc:MGI:1916244]
ENSMUSG00000105148	Gm42700	3	predicted gene 42700 [Source:MGI Symbol;Acc:MGI:5662837]
ENSMUSG00000001349	Cnn1	9	Calponin-1 [Source:UniProtKB/Swiss-Prot;Acc:Q08091]
ENSMUSG00000069763	Tmem100	11	Transmembrane protein 100 [Source:UniProtKB/Swiss-Prot;Acc:Q9CQG9]
ENSMUSG00000035594	Chrna5	9	cholinergic receptor, nicotinic, alpha polypeptide 5 [Source:MGI Symbol;Acc:MGI:87889]
ENSMUSG00000038623	Tm6sf1	7	transmembrane 6 superfamily member 1 [Source:MGI Symbol;Acc:MGI:1933209]
ENSMUSG00000056468	5730596B20Rik	6	RIKEN cDNA 5730596B20 gene [Source:MGI Symbol;Acc:MGI:1924830]
ENSMUSG00000027962	Vcam1	3	vascular cell adhesion molecule 1 [Source:MGI Symbol;Acc:MGI:98926]
ENSMUSG00000027966	Col11a1	3	Collagen alpha-1(XI) chain [Source:UniProtKB/Swiss-Prot;Acc:Q61245]
ENSMUSG00000035580	Kcnh8	17	potassium voltage-gated channel subfamily H member 8 [Source:HGNC Symbol;Acc:HGNC:18864]
ENSMUSG00000039942	Ptger4	15	prostaglandin E receptor 4 (subtype EP4) [Source:MGI Symbol;Acc:MGI:104311]
ENSMUSG00000034255	Arhgap27	11	Rho GTPase activating protein 27 [Source:MGI Symbol;Acc:MGI:1916903]
ENSMUSG00000064080	Fbln2	6	Fibulin-2 [Source:UniProtKB/Swiss-Prot;Acc:P37889]
ENSMUSG00000038612	Mcl1	3	Induced myeloid leukemia cell differentiation [Source:UniProtKB/Swiss-Prot;Acc:P97287]
ENSMUSG00000079110	Capn3	2	Calpain-3 [Source:UniProtKB/Swiss-Prot;Acc:Q64691]
ENSMUSG00000079111	Kdelr2	5	KDEL (Lys-Asp-Glu-Leu) endoplasmic reticulum protein retention receptor 2 [Source:MGI Symbol;Acc:MGI:1914163]
ENSMUSG00000022261	Sdc2	15	Syndecan-2 [Source:UniProtKB/Swiss-Prot;Acc:P43407]
ENSMUSG00000022263	Trio	15	Triple functional domain protein [Source:UniProtKB/Swiss-Prot;Acc:Q0KL02]
ENSMUSG00000022269	March11	15	E3 ubiquitin-protein ligase MARCH11 [Source:UniProtKB/Swiss-Prot;Acc:Q8CBH7]
ENSMUSG00000026628	Atf3	1	Cyclic AMP-dependent transcription factor ATF-3 [Source:UniProtKB/Swiss-Prot;Acc:Q60765]
ENSMUSG00000027959	Sass6	3	Spindle assembly abnormal [Source:UniProtKB/Swiss-Prot;Acc:Q80UK7]
ENSMUSG00000046223	Plaur	7	plasminogen activator, urokinase receptor [Source:MGI Symbol;Acc:MGI:97612]
ENSMUSG00000038600	Atp6v0a4	6	ATPase, H+ transporting, lysosomal V0 subunit A4 [Source:MGI Symbol;Acc:MGI:2153480]
ENSMUSG00000038602	Slc35f1	10	Solute carrier family 35 member F1 [Source:UniProtKB/Swiss-Prot;Acc:Q8BGK5]
ENSMUSG00000034248	Slc25a37	14	solute carrier family 25, member 37 [Source:MGI Symbol;Acc:MGI:1914962]
ENSMUSG00000079105	C7	15	complement component 7 [Source:MGI Symbol;Acc:MGI:88235]
ENSMUSG00000040913	Fbxw4	19	F-box/WD repeat-containing protein 4 [Source:UniProtKB/Swiss-Prot;Acc:Q9JMJ2]
ENSMUSG00000026610	Esrrg	1	Mus musculus estrogen-related receptor gamma (Esrrg), transcript variant 5, mRNA. [Source:RefSeq mRNA;Acc:NM_001357536]
ENSMUSG00000056481	Cd248	19	Endosialin [Source:UniProtKB/Swiss-Prot;Acc:Q91V98]
ENSMUSG00000026614	Slc30a10	1	Zinc transporter 10 [Source:UniProtKB/Swiss-Prot;Acc:Q3UVU3]
ENSMUSG00000003992	Ssbp2	13	Single-stranded DNA-binding protein 2 [Source:UniProtKB/Swiss-Prot;Acc:Q9CYZ8]
ENSMUSG00000048865	Arhgap30	1	Rho GTPase activating protein 30 [Source:HGNC Symbol;Acc:HGNC:27414]
ENSMUSG00000047547	Cltb	13	Clathrin light chain B [Source:UniProtKB/Swiss-Prot;Acc:Q6IRU5]
ENSMUSG00000106446	Gm42970	3	predicted gene 42970 [Source:MGI Symbol;Acc:MGI:5663107]
ENSMUSG00000069793	Slfn9	11	0
ENSMUSG00000035566	Pcdh17	14	protocadherin 17 [Source:HGNC Symbol;Acc:HGNC:14267]
ENSMUSG00000036896	C1qc	4	Complement C1q subcomponent subunit C [Source:UniProtKB/Swiss-Prot;Acc:Q02105]
ENSMUSG00000032564	Cpne4	9	Copine-4 [Source:UniProtKB/Swiss-Prot;Acc:Q8BLR2]
ENSMUSG00000031231	Cox7b	X	Cytochrome c oxidase subunit 7B, mitochondrial [Source:UniProtKB/Swiss-Prot;Acc:P56393]
ENSMUSG00000031232	Magt1	X	magnesium transporter 1 [Source:HGNC Symbol;Acc:HGNC:28880]
ENSMUSG00000043219	Hoxa6	6	Homeobox protein Hox-A6 [Source:UniProtKB/Swiss-Prot;Acc:P09092]
ENSMUSG00000020581	Agr2	12	Anterior gradient [Source:UniProtKB/Swiss-Prot;Acc:O88312]
ENSMUSG00000044548	Dact1	12	Dapper homolog 1 [Source:UniProtKB/Swiss-Prot;Acc:Q8R4A3]
ENSMUSG00000097084	Foxl1	8	Forkhead box protein L1 [Source:UniProtKB/Swiss-Prot;Acc:Q64731]
ENSMUSG00000045876	Pcdhb8	18	Protocadherin beta-8 [Source:UniProtKB/Swiss-Prot;Acc:Q91XZ2]
ENSMUSG00000048911	Rnf24	2	ring finger protein 24 [Source:MGI Symbol;Acc:MGI:1261771]
ENSMUSG00000020589	Fam49a	12	Protein FAM49A [Source:UniProtKB/Swiss-Prot;Acc:Q8BHZ0]
ENSMUSG00000048915	Efna5	17	Ephrin-A5 [Source:UniProtKB/Swiss-Prot;Acc:O08543]
ENSMUSG00000045871	Slitrk6	14	SLIT and NTRK-like family, member 6 [Source:MGI Symbol;Acc:MGI:2443198]
ENSMUSG00000040183	Ankrd6	4	Mus musculus ankyrin repeat domain 6 (Ankrd6), transcript variant 4, mRNA. [Source:RefSeq mRNA;Acc:NM_001355587]
ENSMUSG00000031239	Itm2a	X	Integral membrane protein 2A [Source:UniProtKB/Swiss-Prot;Acc:Q61500]
ENSMUSG00000108175	Gm16499	6	0
ENSMUSG00000078794	Dact3	7	Dapper homolog 3 [Source:UniProtKB/Swiss-Prot;Acc:Q0PHV7]
ENSMUSG00000055210	Foxd2	4	Forkhead box protein D2 [Source:UniProtKB/Swiss-Prot;Acc:O35392]
ENSMUSG00000020573	Pik3cg	12	Phosphatidylinositol 4,5-bisphosphate 3-kinase catalytic subunit gamma isoform [Source:UniProtKB/Swiss-Prot;Acc:Q9JHG7]
ENSMUSG00000048920	Fkrp	7	Mus musculus fukutin related protein (Fkrp), transcript variant 2, mRNA. [Source:RefSeq mRNA;Acc:NM_001358846]
ENSMUSG00000024937	Ehbp1l1	19	EH domain-binding protein 1-like protein 1 isoform C [Source:RefSeq peptide;Acc:NP_001108067]
ENSMUSG00000018263	Tbx5	5	T-box 5 [Source:MGI Symbol;Acc:MGI:102541]
ENSMUSG00000032558	Nphp3	9	Nephrocystin-3 [Source:UniProtKB/Swiss-Prot;Acc:Q7TNH6]
ENSMUSG00000032540	Abhd5	9	abhydrolase domain containing 5 [Source:MGI Symbol;Acc:MGI:1914719]
ENSMUSG00000036902	Neto2	8	Mus musculus neuropilin (NRP) and tolloid (TLL)-like 2 (Neto2), transcript variant 1, mRNA. [Source:RefSeq mRNA;Acc:NM_001357287]
ENSMUSG00000036905	C1qb	4	Complement C1q subcomponent subunit B [Source:UniProtKB/Swiss-Prot;Acc:P14106]
ENSMUSG00000036904	Fzd8	18	Frizzled-8 [Source:UniProtKB/Swiss-Prot;Acc:Q61091]
ENSMUSG00000044528	Tram1l1	3	Translocating chain-associated membrane protein 1-like 1 [Source:UniProtKB/Swiss-Prot;Acc:Q8QZR0]
ENSMUSG00000081519	Gm13331	2	predicted gene 13331 [Source:MGI Symbol;Acc:MGI:3649454]
ENSMUSG00000040167	Ikzf5	7	Zinc finger protein Pegasus [Source:UniProtKB/Swiss-Prot;Acc:Q8BU00]
ENSMUSG00000097063	Pantr2	1	POU domain, class 3, transcription factor 3 adjacent noncoding transcript 2 [Source:MGI Symbol;Acc:MGI:1913870]
ENSMUSG00000024924	Vldlr	19	very low density lipoprotein receptor [Source:MGI Symbol;Acc:MGI:98935]
ENSMUSG00000000957	Mmp14	14	Matrix metalloproteinase-14 [Source:UniProtKB/Swiss-Prot;Acc:P53690]
ENSMUSG00000019564	Arid3a	10	AT-rich interactive domain-containing protein 3A [Source:UniProtKB/Swiss-Prot;Acc:Q62431]
ENSMUSG00000048938	Nr1h5	3	0
ENSMUSG00000070867	Trabd2b	4	Metalloprotease TIKI2 [Source:UniProtKB/Swiss-Prot;Acc:B1ATG9]
ENSMUSG00000070866	Zfp804a	2	zinc finger protein 804A [Source:MGI Symbol;Acc:MGI:2442949]
ENSMUSG00000032532	Cck	9	Cholecystokinin Cholecystokinin-33 Cholecystokinin-12 Cholecystokinin-8 [Source:UniProtKB/Swiss-Prot;Acc:P09240]
ENSMUSG00000032531	Amotl2	9	Angiomotin-like protein 2 [Source:UniProtKB/Swiss-Prot;Acc:Q8K371]
ENSMUSG00000055235	Wdr86	5	WD repeat domain 86 [Source:MGI Symbol;Acc:MGI:1915466]
ENSMUSG00000006262	Mob1b	5	MOB kinase activator 1B [Source:UniProtKB/Swiss-Prot;Acc:Q8BPB0]
ENSMUSG00000027189	Trim44	2	tripartite motif-containing 44 [Source:MGI Symbol;Acc:MGI:1931835]
ENSMUSG00000027188	Pamr1	2	Inactive serine protease PAMR1 [Source:UniProtKB/Swiss-Prot;Acc:Q8BU25]
ENSMUSG00000057894	Zfp329	7	zinc finger protein 329 [Source:MGI Symbol;Acc:MGI:1921283]
ENSMUSG00000044519	Zfp488	14	zinc finger protein 488 [Source:MGI Symbol;Acc:MGI:2686052]
ENSMUSG00000024912	Fosl1	19	Fos-related antigen 1 [Source:UniProtKB/Swiss-Prot;Acc:P48755]
ENSMUSG00000041481	Serpina3g	12	serine (or cysteine) peptidase inhibitor, clade A, member 3G [Source:MGI Symbol;Acc:MGI:105046]
ENSMUSG00000041482	Piezo2	18	Piezo-type mechanosensitive ion channel component 2 [Source:UniProtKB/Swiss-Prot;Acc:Q8CD54]
ENSMUSG00000040151	Hs2st1	3	Mus musculus heparan sulfate 2-O-sulfotransferase 1 (Hs2st1), transcript variant 1, mRNA. [Source:RefSeq mRNA;Acc:NM_001355234]
ENSMUSG00000031209	Heph	X	Hephaestin [Source:UniProtKB/Swiss-Prot;Acc:Q9Z0Z4]
ENSMUSG00000031207	Msn	X	Moesin [Source:UniProtKB/Swiss-Prot;Acc:P26041]
ENSMUSG00000031202	Rab39b	X	RAB39B, member RAS oncogene family [Source:MGI Symbol;Acc:MGI:1915040]
ENSMUSG00000031278	Acsl4	X	Long-chain-fatty-acid--CoA ligase 4 [Source:UniProtKB/Swiss-Prot;Acc:Q9QUJ7]
ENSMUSG00000031273	Col4a6	X	collagen, type IV, alpha 6 [Source:MGI Symbol;Acc:MGI:2152695]
ENSMUSG00000086389	Gm15998	3	0
ENSMUSG00000022322	Shcbp1	8	SHC SH2 domain-binding protein 1 [Source:UniProtKB/Swiss-Prot;Acc:Q9Z179]
ENSMUSG00000022321	Cdh10	15	Cadherin-10 [Source:UniProtKB/Swiss-Prot;Acc:P70408]
ENSMUSG00000024983	Vti1a	19	vesicle transport through interaction with t-SNAREs 1A [Source:MGI Symbol;Acc:MGI:1855699]
ENSMUSG00000024987	Cyp26a1	19	cytochrome P450 family 26 subfamily A member 1 [Source:HGNC Symbol;Acc:HGNC:2603]
ENSMUSG00000061086	Myl4	11	Mus musculus myosin, light polypeptide 4 (Myl4), transcript variant 2, mRNA. [Source:RefSeq mRNA;Acc:NM_001355755]
ENSMUSG00000044583	Tlr7	X	toll-like receptor 7 [Source:MGI Symbol;Acc:MGI:2176882]
ENSMUSG00000086386	Gm12108	11	predicted gene 12108 [Source:MGI Symbol;Acc:MGI:3651176]
ENSMUSG00000061080	Lsamp	16	Mus musculus limbic system-associated membrane protein (Lsamp), transcript variant 2, mRNA. [Source:RefSeq mRNA;Acc:NM_001347236]
ENSMUSG00000031264	Btk	X	Tyrosine-protein kinase BTK [Source:UniProtKB/Swiss-Prot;Acc:P35991]
ENSMUSG00000073062	Zxdb	X	zinc finger, X-linked, duplicated B [Source:MGI Symbol;Acc:MGI:3694898]
ENSMUSG00000032596	Uba7	9	ubiquitin-like modifier activating enzyme 7 [Source:MGI Symbol;Acc:MGI:1349462]
ENSMUSG00000036957	Lrfn3	7	Leucine-rich repeat and fibronectin type-III domain-containing protein 3 [Source:UniProtKB/Swiss-Prot;Acc:Q8BLY3]
ENSMUSG00000014704	Hoxa2	6	Homeobox protein Hox-A2 [Source:UniProtKB/Swiss-Prot;Acc:P31245]
ENSMUSG00000073067	9130019P16Rik	6	RIKEN cDNA 9130019P16 gene [Source:MGI Symbol;Acc:MGI:1918824]
ENSMUSG00000073096	Lrrc61	6	leucine rich repeat containing 61 [Source:HGNC Symbol;Acc:HGNC:21704]
ENSMUSG00000031250	Tnmd	X	Tenomodulin [Source:UniProtKB/Swiss-Prot;Acc:Q9EP64]
ENSMUSG00000066798	Zbtb6	2	zinc finger and BTB domain containing 6 [Source:MGI Symbol;Acc:MGI:2442998]
ENSMUSG00000022305	Lrp12	15	Mus musculus low density lipoprotein-related protein 12 (Lrp12), transcript variant 2, mRNA. [Source:RefSeq mRNA;Acc:NM_001347036]
ENSMUSG00000022309	Angpt1	15	Angiopoietin-1 [Source:UniProtKB/Swiss-Prot;Acc:O08538]
ENSMUSG00000091722	Siah3	14	siah E3 ubiquitin protein ligase family member 3 [Source:MGI Symbol;Acc:MGI:2685758]
ENSMUSG00000036943	Rab8b	9	RAB8B, member RAS oncogene family [Source:MGI Symbol;Acc:MGI:2442982]
ENSMUSG00000078771	Evi2a	11	Protein EVI2A [Source:UniProtKB/Swiss-Prot;Acc:P20934]
ENSMUSG00000052160	Pld4	12	Phospholipase D4 [Source:UniProtKB/Swiss-Prot;Acc:Q8BG07]
ENSMUSG00000085069	Gm13111	4	predicted gene 13111 [Source:MGI Symbol;Acc:MGI:3651882]
ENSMUSG00000020598	Nrcam	12	Neuronal cell adhesion molecule [Source:UniProtKB/Swiss-Prot;Acc:Q810U4]
ENSMUSG00000040195	Nemp1	10	Nuclear envelope integral membrane protein 1 [Source:UniProtKB/Swiss-Prot;Acc:Q6ZQE4]
ENSMUSG00000070814	Zswim9	7	zinc finger SWIM-type containing 9 [Source:MGI Symbol;Acc:MGI:2447816]
ENSMUSG00000031246	Sh3bgrl	X	SH3 domain-binding glutamic acid-rich-like protein [Source:UniProtKB/Swiss-Prot;Acc:Q9JJU8]
ENSMUSG00000050395	Tnfsf15	4	tumor necrosis factor (ligand) superfamily, member 15 [Source:MGI Symbol;Acc:MGI:2180140]
ENSMUSG00000028464	Tpm2	4	tropomyosin 2, beta [Source:MGI Symbol;Acc:MGI:98810]
ENSMUSG00000027132	Katnbl1	2	KATNB1-like protein 1 [Source:UniProtKB/Swiss-Prot;Acc:Q9CWJ3]
ENSMUSG00000097003	D930007P13Rik	15	Riken cDNA D930007P13 gene [Source:MGI Symbol;Acc:MGI:3715731]
ENSMUSG00000028468	Rgp1	4	RAB6A-GEF complex partner protein 2 [Source:UniProtKB/Swiss-Prot;Acc:Q8BHT7]
ENSMUSG00000021830	Txndc16	14	thioredoxin domain containing 16 [Source:MGI Symbol;Acc:MGI:1917811]
ENSMUSG00000015143	Actn1	12	Mus musculus actinin, alpha 1 (Actn1), transcript variant 2, mRNA. [Source:RefSeq mRNA;Acc:NM_001346669]
ENSMUSG00000021835	Bmp4	14	Bone morphotic protein 4 [Source:UniProtKB/Swiss-Prot;Acc:P21275]
ENSMUSG00000021838	Samd4	14	1 [Source:UniProtKB/Swiss-Prot;Acc:Q8CBY1]
ENSMUSG00000039115	Itga9	9	Integrin alpha-9 [Source:UniProtKB/Swiss-Prot;Acc:B8JK39]
ENSMUSG00000030787	Lyve1	7	Lymphatic vessel endothelial hyaluronic acid receptor 1 [Source:UniProtKB/Swiss-Prot;Acc:Q8BHC0]
ENSMUSG00000016477	E2f3	13	Transcription factor E2F3 [Source:UniProtKB/Swiss-Prot;Acc:O35261]
ENSMUSG00000030772	Dkk3	7	Dickkopf-related protein 3 [Source:UniProtKB/Swiss-Prot;Acc:Q9QUN9]
ENSMUSG00000030770	Parva	7	parvin, alpha [Source:MGI Symbol;Acc:MGI:1931144]
ENSMUSG00000074354	Arhgap20os	9	Rho GTPase activating protein 20, opposite strand [Source:MGI Symbol;Acc:MGI:3027124]
ENSMUSG00000041423	Paqr6	3	progestin and adipoQ receptor family member VI [Source:MGI Symbol;Acc:MGI:1916207]
ENSMUSG00000062380	Tubb3	8	tubulin, beta 3 class III [Source:MGI Symbol;Acc:MGI:107813]
ENSMUSG00000041420	Meis3	7	Homeobox protein Meis3 [Source:UniProtKB/Swiss-Prot;Acc:P97368]
ENSMUSG00000074355	Gm10676	7	0
ENSMUSG00000039103	Nexn	3	Nexilin [Source:UniProtKB/Swiss-Prot;Acc:Q7TPW1]
ENSMUSG00000039109	F13a1	13	Coagulation factor XIII A chain [Source:UniProtKB/Swiss-Prot;Acc:Q8BH61]
ENSMUSG00000016487	Ppfibp1	6	PTPRF interacting protein, binding protein 1 (liprin beta 1) [Source:MGI Symbol;Acc:MGI:1914783]
ENSMUSG00000048096	Lmod1	1	leiomodin 1 [Source:HGNC Symbol;Acc:HGNC:6647]
ENSMUSG00000087698	Gm13031	4	predicted gene 13031 [Source:MGI Symbol;Acc:MGI:3702680]
ENSMUSG00000028445	Enho	4	Adropin [Source:UniProtKB/Swiss-Prot;Acc:Q8K1D8]
ENSMUSG00000029775	Klhdc10	6	Kelch domain-containing protein 10 [Source:UniProtKB/Swiss-Prot;Acc:Q6PAR0]
ENSMUSG00000042742	Bmt2	6	Probable methyltransferase BMT2 homolog [Source:UniProtKB/Swiss-Prot;Acc:Q8BXK4]
ENSMUSG00000042743	Sgtb	13	Small glutamine-rich tetratricopeptide repeat-containing protein beta [Source:UniProtKB/Swiss-Prot;Acc:Q8VD33]
ENSMUSG00000103301	Gm37804	12	predicted gene, 37804 [Source:MGI Symbol;Acc:MGI:5611032]
ENSMUSG00000062393	Dgkk	X	diacylglycerol kinase kappa [Source:RefSeq peptide;Acc:NP_808582]
ENSMUSG00000036061	Smug1	15	Single-strand selective monofunctional uracil DNA glycosylase [Source:UniProtKB/Swiss-Prot;Acc:Q6P5C5]
ENSMUSG00000029761	Cald1	6	caldesmon 1 [Source:MGI Symbol;Acc:MGI:88250]
ENSMUSG00000085028	Slc2a4rg-ps	2	Slc2a4 regulator, pseudogene [Source:MGI Symbol;Acc:MGI:3651388]
ENSMUSG00000042734	Ttc9	12	tetratricopeptide repeat domain 9 [Source:MGI Symbol;Acc:MGI:1916730]
ENSMUSG00000095298	Gm12407	4	predicted gene 12407 [Source:MGI Symbol;Acc:MGI:3693096]
ENSMUSG00000008843	Cldn13	5	Claudin-13 [Source:UniProtKB/Swiss-Prot;Acc:Q9Z0S4]
ENSMUSG00000036052	Dnajb5	4	Mus musculus DnaJ heat shock protein family (Hsp40) member B5 (Dnajb5), transcript variant 3, mRNA. [Source:RefSeq mRNA;Acc:NM_001355440]
ENSMUSG00000030759	Far1	7	Fatty acyl-CoA reductase 1 [Source:UniProtKB/Swiss-Prot;Acc:Q922J9]
ENSMUSG00000085023	Gm12744	4	predicted gene 12744 [Source:MGI Symbol;Acc:MGI:3702539]
ENSMUSG00000086308	G630016G05Rik	2	RIKEN cDNA G630016G05 gene [Source:MGI Symbol;Acc:MGI:3603178]
ENSMUSG00000027175	Tcp11l1	2	T-complex protein 11-like protein 1 [Source:UniProtKB/Swiss-Prot;Acc:Q8BTG3]
ENSMUSG00000063663	Brwd3	X	Bromodomain and WD repeat-containing protein 3 [Source:UniProtKB/Swiss-Prot;Acc:A2AHJ4]
ENSMUSG00000040146	Rgl3	9	Ral guanine nucleotide dissociation stimulator-like 3 [Source:UniProtKB/Swiss-Prot;Acc:Q3UYI5]
ENSMUSG00000006235	Epor	9	Erythropoietin receptor [Source:UniProtKB/Swiss-Prot;Acc:P14753]
ENSMUSG00000018211	Wfdc15b	2	WAP four-disulfide core domain 15B [Source:MGI Symbol;Acc:MGI:2445041]
ENSMUSG00000039153	Runx2	17	runt related transcription factor 2 [Source:MGI Symbol;Acc:MGI:99829]
ENSMUSG00000021876	Rnase4	14	ribonuclease, RNase A family 4 [Source:MGI Symbol;Acc:MGI:1926217]
ENSMUSG00000105940	Gm42635	5	predicted gene 42635 [Source:MGI Symbol;Acc:MGI:5662772]
ENSMUSG00000020546	Stxbp4	11	Syntaxin-binding protein 4 [Source:UniProtKB/Swiss-Prot;Acc:Q9WV89]
ENSMUSG00000101588	Gm28265	15	predicted gene 28265 [Source:MGI Symbol;Acc:MGI:5578971]
ENSMUSG00000039154	Shd	17	SH2 domain-containing adapter protein D [Source:UniProtKB/Swiss-Prot;Acc:O88834]
ENSMUSG00000039155	Cdh26	2	Cadherin-like protein 26 [Source:UniProtKB/Swiss-Prot;Acc:P59862]
ENSMUSG00000039158	Akna	4	AT-hook-containing transcription factor [Source:UniProtKB/Swiss-Prot;Acc:Q80VW7]
ENSMUSG00000015189	Casd1	6	N-acetylneuraminate 9-O-acetyltransferase [Source:UniProtKB/Swiss-Prot;Acc:Q7TN73]
ENSMUSG00000000938	Hoxa10	6	Homeobox protein Hox-A10 [Source:UniProtKB/Swiss-Prot;Acc:P31310]
ENSMUSG00000018217	Pmp22	11	peripheral myelin protein 22 isoform 2 [Source:RefSeq peptide;Acc:NP_001289190]
ENSMUSG00000027162	Lin7c	2	C [Source:UniProtKB/Swiss-Prot;Acc:O88952]
ENSMUSG00000028497	Hacd4	4	Very-long-chain (3R)-3-hydroxyacyl-CoA dehydratase 4 [Source:UniProtKB/Swiss-Prot;Acc:A2AKM2]
ENSMUSG00000028496	Mllt3	4	myeloid/lymphoid or mixed-lineage leukemia; translocated to, 3 [Source:MGI Symbol;Acc:MGI:1917372]
ENSMUSG00000027164	Traf6	2	TNF receptor-associated factor 6 [Source:UniProtKB/Swiss-Prot;Acc:P70196]
ENSMUSG00000087626	Gm15050	6	predicted gene 15050 [Source:MGI Symbol;Acc:MGI:3705180]
ENSMUSG00000100241	Slc18a3	14	solute carrier family 18 member A3 [Source:HGNC Symbol;Acc:HGNC:10936]
ENSMUSG00000020532	Acaca	11	acetyl-Coenzyme A carboxylase alpha [Source:MGI Symbol;Acc:MGI:108451]
ENSMUSG00000040133	Gpr176	2	G protein-coupled receptor 176 [Source:MGI Symbol;Acc:MGI:2685858]
ENSMUSG00000000948	Gm38393	7	SNRPN upstream reading frame protein [Source:UniProtKB/Swiss-Prot;Acc:Q9WU12]
ENSMUSG00000000942	Hoxa4	6	homeobox A4 [Source:MGI Symbol;Acc:MGI:96176]
ENSMUSG00000087620	5330434G04Rik	X	RIKEN cDNA 5330434G04 gene [Source:MGI Symbol;Acc:MGI:1925519]
ENSMUSG00000032511	Scn5a	9	Sodium channel protein type 5 subunit alpha [Source:UniProtKB/Swiss-Prot;Acc:Q9JJV9]
ENSMUSG00000050370	Ch25h	19	Cholesterol 25-hydroxylase [Source:UniProtKB/Swiss-Prot;Acc:Q9Z0F5]
ENSMUSG00000086328	2700033N17Rik	2	RIKEN cDNA 2700033N17 gene [Source:MGI Symbol;Acc:MGI:1919853]
ENSMUSG00000028480	Glipr2	4	Golgi-associated plant pathosis-related protein 1 [Source:UniProtKB/Swiss-Prot;Acc:Q9CYL5]
ENSMUSG00000074342	I830077J02Rik	3	RIKEN cDNA I830077J02 gene [Source:MGI Symbol;Acc:MGI:3588284]
ENSMUSG00000006219	Fblim1	4	Filamin-binding LIM protein 1 [Source:UniProtKB/Swiss-Prot;Acc:Q71FD7]
ENSMUSG00000087658	Hotairm1	6	Hoxa transcript antisense RNA, myeloid-specific 1 [Source:MGI Symbol;Acc:MGI:3705155]
ENSMUSG00000021850	1700011H14Rik	14	RIKEN cDNA 1700011H14 gene [Source:MGI Symbol;Acc:MGI:1914332]
ENSMUSG00000016494	Cd34	1	Hematopoietic progenitor cell antigen CD34 [Source:UniProtKB/Swiss-Prot;Acc:Q64314]
ENSMUSG00000039131	Gipc2	3	PDZ domain-containing protein GIPC2 [Source:UniProtKB/Swiss-Prot;Acc:Q9Z2H7]
ENSMUSG00000042784	Muc1	3	mucin 1, transmembrane [Source:MGI Symbol;Acc:MGI:97231]
ENSMUSG00000020524	Gria1	11	Glutamate receptor 1 [Source:UniProtKB/Swiss-Prot;Acc:P23818]
ENSMUSG00000062353	Gm15772	5	predicted gene 15772 [Source:MGI Symbol;Acc:MGI:3805541]
ENSMUSG00000032502	Stac	9	src homology three (SH3) and cysteine rich domain [Source:MGI Symbol;Acc:MGI:1201400]
ENSMUSG00000050379	Sept6	X	Septin-6 [Source:UniProtKB/Swiss-Prot;Acc:Q9R1T4]
ENSMUSG00000028476	Reck	4	reversion-inducing-cysteine-rich protein with kazal motifs [Source:MGI Symbol;Acc:MGI:1855698]
ENSMUSG00000048065	Cyb5r2	7	NADH-cytochrome b5 reductase 2 [Source:UniProtKB/Swiss-Prot;Acc:Q3KNK3]
ENSMUSG00000063698	Sfxn4	19	Sideroflexin-4 [Source:UniProtKB/Swiss-Prot;Acc:Q925N1]
ENSMUSG00000101559	Gm28258	7	predicted gene 28258 [Source:MGI Symbol;Acc:MGI:5578964]
ENSMUSG00000087644	Gm14703	X	predicted gene 14703 [Source:MGI Symbol;Acc:MGI:3705165]
ENSMUSG00000040118	Cacna2d1	5	Voltage-dependent calcium channel subunit alpha-2/delta-1 Voltage-dependent calcium channel subunit alpha-2-1 Voltage-dependent calcium channel subunit delta-1 [Source:UniProtKB/Swiss-Prot;Acc:O08532]
ENSMUSG00000041449	Serpina3h	12	0
ENSMUSG00000041445	Mmrn2	14	Multimerin-2 [Source:UniProtKB/Swiss-Prot;Acc:A6H6E2]
ENSMUSG00000021840	Mapk1ip1l	14	MAPK-interacting and spindle-stabilizing protein-like [Source:UniProtKB/Swiss-Prot;Acc:Q8BH93]
ENSMUSG00000102882	Gm2065	9	predicted gene 2065 [Source:MGI Symbol;Acc:MGI:3780232]
ENSMUSG00000036093	Arl5a	2	ADP-ribosylation factor-like protein 5A [Source:UniProtKB/Swiss-Prot;Acc:Q80ZU0]
ENSMUSG00000042770	Hebp1	6	heme binding protein 1 [Source:HGNC Symbol;Acc:HGNC:17176]
ENSMUSG00000100220	Gm29331	15	predicted gene 29331 [Source:MGI Symbol;Acc:MGI:5580037]
ENSMUSG00000066720	Cldn9	17	Claudin-9 [Source:UniProtKB/Swiss-Prot;Acc:Q9Z0S7]
ENSMUSG00000021846	Peli2	14	pellino E3 ubiquitin protein ligase family member 2 [Source:HGNC Symbol;Acc:HGNC:8828]
ENSMUSG00000036098	Myrf	19	Myelin regulatory factor Myelin regulatory factor, N-terminal Myelin regulatory factor, C-terminal [Source:UniProtKB/Swiss-Prot;Acc:Q3UR85]
ENSMUSG00000053414	Hunk	16	Hormonally up-regulated neu tumor-associated kinase [Source:UniProtKB/Swiss-Prot;Acc:O88866]
ENSMUSG00000039126	Prune2	19	2 [Source:UniProtKB/Swiss-Prot;Acc:Q52KR3]
ENSMUSG00000048070	Pirt	11	Phosphoinositide-interacting protein [Source:UniProtKB/Swiss-Prot;Acc:Q8BFY0]
ENSMUSG00000030796	Tead2	7	TEA domain family member 2 [Source:MGI Symbol;Acc:MGI:104904]
ENSMUSG00000025231	Sufu	19	SUFU negative regulator of hedgehog signaling [Source:MGI Symbol;Acc:MGI:1345643]
ENSMUSG00000059482	2610301B20Rik	4	chromosome 8 open reading frame 37 [Source:HGNC Symbol;Acc:HGNC:27232]
ENSMUSG00000058152	Chsy3	18	Chondroitin sulfate synthase 3 [Source:UniProtKB/Swiss-Prot;Acc:Q5DTK1]
ENSMUSG00000060477	Irak2	6	Interleukin-1 receptor-associated kinase-like 2 [Source:UniProtKB/Swiss-Prot;Acc:Q8CFA1]
ENSMUSG00000097767	Miat	5	myocardial infarction associated transcript (non-protein coding) [Source:MGI Symbol;Acc:MGI:2444886]
ENSMUSG00000046169	Adamts6	13	a disintegrin-like and metallopeptidase (reprolysin type) with thrombospondin type 1 motif, 6 [Source:MGI Symbol;Acc:MGI:1347348]
ENSMUSG00000031919	Tmed6	8	Transmembrane emp24 domain-containing protein 6 [Source:UniProtKB/Swiss-Prot;Acc:Q9CQG0]
ENSMUSG00000096433	Zfp994	17	0
ENSMUSG00000060470	Adgrg3	8	Adhesion G protein-coupled receptor G3 [Source:UniProtKB/Swiss-Prot;Acc:Q8R0T6]
ENSMUSG00000006958	Chrd	16	Mus musculus chordin (Chrd), transcript variant 3, mRNA. [Source:RefSeq mRNA;Acc:NM_001354995]
ENSMUSG00000039878	Slc39a5	10	Zinc transporter ZIP5 [Source:UniProtKB/Swiss-Prot;Acc:Q9D856]
ENSMUSG00000052854	Nrk	X	Nik-related protein kinase [Source:UniProtKB/Swiss-Prot;Acc:Q9R0G8]
ENSMUSG00000059498	Fcgr3	1	Mus musculus Fc receptor, IgG, low affinity III (Fcgr3), transcript variant 2, mRNA. [Source:RefSeq mRNA;Acc:NM_001356511]
ENSMUSG00000079083	Jrkl	9	Jerky protein homolog-like [Source:UniProtKB/Swiss-Prot;Acc:B2RRL2]
ENSMUSG00000025224	Gbf1	19	golgi brefeldin A resistant guanine nucleotide exchange factor 1 [Source:HGNC Symbol;Acc:HGNC:4181]
ENSMUSG00000097770	Gm26776	2	predicted gene, 26776 [Source:MGI Symbol;Acc:MGI:5477270]
ENSMUSG00000040856	Dlk1	12	delta like non-canonical Notch ligand 1 [Source:HGNC Symbol;Acc:HGNC:2907]
ENSMUSG00000026556	Vangl2	1	VANGL planar cell polarity 2 [Source:MGI Symbol;Acc:MGI:2135272]
ENSMUSG00000040852	Plekhh2	17	Mus musculus pleckstrin homology domain containing, family H (with MyTH4 domain) member 2 (Plekhh2), transcript variant 2, mRNA. [Source:RefSeq mRNA;Acc:NM_001357986]
ENSMUSG00000039860	Srrm3	5	Serine/arginine repetitive matrix protein 3 [Source:UniProtKB/Swiss-Prot;Acc:Q80WV7]
ENSMUSG00000038530	Rgs4	1	regulator of G protein signaling 4 [Source:HGNC Symbol;Acc:HGNC:10000]
ENSMUSG00000031906	Smpd3	8	sphingomyelin phosphodiesterase 3, neutral [Source:MGI Symbol;Acc:MGI:1927578]
ENSMUSG00000095115	Itpripl2	7	Inositol 1,4,5-trisphosphate receptor-interacting protein-like 2 [Source:UniProtKB/Swiss-Prot;Acc:Q3UV16]
ENSMUSG00000022180	Slc7a8	14	solute carrier family 7 (cationic amino acid transporter, y+ system), member 8 [Source:MGI Symbol;Acc:MGI:1355323]
ENSMUSG00000001240	Ramp2	11	Receptor activity-modifying protein 2 [Source:UniProtKB/Swiss-Prot;Acc:Q9WUP0]
ENSMUSG00000002578	Ikzf4	10	Mus musculus IKAROS family zinc finger 4 (Ikzf4), transcript variant 3, mRNA. [Source:RefSeq mRNA;Acc:NM_001358537]
ENSMUSG00000006930	Hap1	11	Huntingtin-associated protein 1 [Source:UniProtKB/Swiss-Prot;Acc:O35668]
ENSMUSG00000026547	Tagln2	1	Transgelin-2 [Source:UniProtKB/Swiss-Prot;Acc:Q9WVA4]
ENSMUSG00000027878	Notch2	3	notch 2 [Source:HGNC Symbol;Acc:HGNC:7882]
ENSMUSG00000104597	B230334C09Rik	3	RIKEN cDNA B230334C09 gene [Source:MGI Symbol;Acc:MGI:2442224]
ENSMUSG00000001249	Hpn	7	Serine protease hepsin Serine protease hepsin non-catalytic chain Serine protease hepsin catalytic chain [Source:UniProtKB/Swiss-Prot;Acc:O35453]
ENSMUSG00000034161	Scx	15	scleraxis [Source:MGI Symbol;Acc:MGI:102934]
ENSMUSG00000034164	Emid1	11	EMI domain-containing protein 1 [Source:UniProtKB/Swiss-Prot;Acc:Q91VF5]
ENSMUSG00000038521	C1s1	6	complement component 1, s subcomponent 1 [Source:MGI Symbol;Acc:MGI:1355312]
ENSMUSG00000034168	Irf2bpl	12	Interferon regulatory factor 2-binding protein-like [Source:UniProtKB/Swiss-Prot;Acc:Q8K3X4]
ENSMUSG00000038526	Car14	3	Mus musculus carbonic anhydrase 14 (Car14), transcript variant 2, mRNA. [Source:RefSeq mRNA;Acc:NM_001355750]
ENSMUSG00000062209	Erbb4	1	Receptor tyrosine-protein kinase erbB-4 ERBB4 intracellular domain [Source:UniProtKB/Swiss-Prot;Acc:Q61527]
ENSMUSG00000018927	Ccl6	11	C-C motif chemokine 6 CCL6(22-95) CCL6(23-95) [Source:UniProtKB/Swiss-Prot;Acc:P27784]
ENSMUSG00000040836	Gpr161	1	G protein-coupled receptor 161 [Source:MGI Symbol;Acc:MGI:2685054]
ENSMUSG00000026532	Spta1	1	Spectrin alpha chain, erythrocytic 1 [Source:UniProtKB/Swiss-Prot;Acc:P08032]
ENSMUSG00000022176	Rem2	14	RRAD and GEM like GTPase 2 [Source:HGNC Symbol;Acc:HGNC:20248]
ENSMUSG00000022178	Ajuba	14	LIM domain-containing protein ajuba [Source:UniProtKB/Swiss-Prot;Acc:Q91XC0]
ENSMUSG00000005611	Mrvi1	7	Protein MRVI1 [Source:UniProtKB/Swiss-Prot;Acc:Q9WUX5]
ENSMUSG00000025203	Scd2	19	stearoyl-Coenzyme A desaturase 2 [Source:MGI Symbol;Acc:MGI:98240]
ENSMUSG00000026535	Ifi202b	1	Interferon-activable protein 202 [Source:UniProtKB/Swiss-Prot;Acc:Q9R002]
ENSMUSG00000050229	Pigm	1	GPI mannosyltransferase 1 [Source:UniProtKB/Swiss-Prot;Acc:Q8C2R7]
ENSMUSG00000034157	Cipc	12	CLOCK-interacting pacemaker [Source:UniProtKB/Swiss-Prot;Acc:Q8R0W1]
ENSMUSG00000034158	Lrrc58	16	Leucine-rich repeat-containing protein 58 [Source:UniProtKB/Swiss-Prot;Acc:Q3UGP9]
ENSMUSG00000013236	Ptprs	17	Receptor-type tyrosine-protein phosphatase S [Source:UniProtKB/Swiss-Prot;Acc:B0V2N1]
ENSMUSG00000042607	Asb4	6	Mus musculus ankyrin repeat and SOCS box-containing 4 (Asb4), transcript variant 2, mRNA. [Source:RefSeq mRNA;Acc:NM_001355662]
ENSMUSG00000025272	Tro	X	trophinin [Source:MGI Symbol;Acc:MGI:1928994]
ENSMUSG00000092035	Peg10	6	Mus musculus paternally expressed 10 (Peg10), transcript variant 1, mRNA. [Source:RefSeq mRNA;Acc:NM_130877]
ENSMUSG00000068396	Rpl34-ps1	6	ribosomal protein L34, pseudogene 1 [Source:MGI Symbol;Acc:MGI:3704270]
ENSMUSG00000038583	Pln	10	Cardiac phospholamban [Source:UniProtKB/Swiss-Prot;Acc:P61014]
ENSMUSG00000030623	Prss23os	7	0
ENSMUSG00000030621	Me3	7	NADP-dependent malic enzyme, mitochondrial [Source:UniProtKB/Swiss-Prot;Acc:Q8BMF3]
ENSMUSG00000018973	Hoxb1	11	Homeobox protein Hox-B1 [Source:UniProtKB/Swiss-Prot;Acc:P17919]
ENSMUSG00000079045	Prox1os	1	prospero homeobox 1, opposite strand [Source:MGI Symbol;Acc:MGI:4937200]
ENSMUSG00000060441	Trim5	7	0
ENSMUSG00000079042	Apela	8	Apelin receptor early endogenous ligand [Source:UniProtKB/Swiss-Prot;Acc:P0DMC4]
ENSMUSG00000061778	Mospd2	X	Motile sperm domain-containing protein 2 [Source:UniProtKB/Swiss-Prot;Acc:Q9CWP6]
ENSMUSG00000040896	Kcnd3	3	potassium voltage-gated channel, Shal-related family, member 3 [Source:MGI Symbol;Acc:MGI:1928743]
ENSMUSG00000017652	Cd40	2	Tumor necrosis factor receptor superfamily member 5 [Source:UniProtKB/Swiss-Prot;Acc:P27512]
ENSMUSG00000038578	Susd1	4	sushi domain containing 1 [Source:HGNC Symbol;Acc:HGNC:25413]
ENSMUSG00000038576	Susd4	1	Mus musculus sushi domain containing 4 (Susd4), transcript variant 4, mRNA. [Source:RefSeq mRNA;Acc:NM_001356463]
ENSMUSG00000110401	Gm5740	8	predicted gene 5740 [Source:MGI Symbol;Acc:MGI:3645689]
ENSMUSG00000026587	Astn1	1	Astrotactin-1 [Source:UniProtKB/Swiss-Prot;Acc:Q61137]
ENSMUSG00000026586	Prrx1	1	Paired mesoderm homeobox protein 1 [Source:UniProtKB/Swiss-Prot;Acc:P63013]
ENSMUSG00000025255	Zfhx4	3	zinc finger homeodomain 4 [Source:MGI Symbol;Acc:MGI:2137668]
ENSMUSG00000001288	Rarg	15	Retinoic acid receptor gamma [Source:UniProtKB/Swiss-Prot;Acc:P18911]
ENSMUSG00000038560	Sp6	11	trans-acting transcription factor 6 [Source:MGI Symbol;Acc:MGI:1932575]
ENSMUSG00000030606	Hapln3	7	Hyaluronan and proteoglycan link protein 3 [Source:UniProtKB/Swiss-Prot;Acc:Q80WM5]
ENSMUSG00000014599	Csf1	3	Macrophage colony-stimulating factor 1 Processed macrophage colony-stimulating factor 1 [Source:UniProtKB/Swiss-Prot;Acc:P07141]
ENSMUSG00000046186	Cd109	9	CD109 antigen [Source:UniProtKB/Swiss-Prot;Acc:Q8R422]
ENSMUSG00000097707	Gm26742	18	predicted gene, 26742 [Source:MGI Symbol;Acc:MGI:5477236]
ENSMUSG00000037239	Spred3	7	sprouty related EVH1 domain containing 3 [Source:HGNC Symbol;Acc:HGNC:31041]
ENSMUSG00000085743	8430419K02Rik	11	RIKEN cDNA 8430419K02 gene [Source:MGI Symbol;Acc:MGI:1921768]
ENSMUSG00000004328	Hif3a	7	Hypoxia-inducible factor 3-alpha [Source:UniProtKB/Swiss-Prot;Acc:Q0VBL6]
ENSMUSG00000026579	F5	1	Coagulation factor V Coagulation factor V heavy chain Coagulation factor V light chain [Source:UniProtKB/Swiss-Prot;Acc:O88783]
ENSMUSG00000103217	Gm38287	2	predicted gene, 38287 [Source:MGI Symbol;Acc:MGI:5611515]
ENSMUSG00000038552	Fndc4	5	Mus musculus fibronectin type III domain containing 4 (Fndc4), transcript variant 1, mRNA. [Source:RefSeq mRNA;Acc:NM_001356945]
ENSMUSG00000031925	Maml2	9	mastermind-like protein 2 isoform 1 [Source:RefSeq peptide;Acc:NP_001013835]
ENSMUSG00000031924	Cyb5b	8	Cytochrome b5 type B [Source:UniProtKB/Swiss-Prot;Acc:Q9CQX2]
ENSMUSG00000031079	Zfp300	X	zinc finger protein 300 [Source:MGI Symbol;Acc:MGI:3045326]
ENSMUSG00000079014	Serpina3i	12	0
ENSMUSG00000031072	Oraov1	7	Mus musculus oral cancer overexpressed 1 (Oraov1), transcript variant 3, mRNA. [Source:RefSeq mRNA;Acc:NM_001347537]
ENSMUSG00000022122	Ednrb	14	Endothelin receptor type B [Source:UniProtKB/Swiss-Prot;Acc:P48302]
ENSMUSG00000024781	Lipa	19	Lysosomal acid lipase/cholesteryl ester hydrolase [Source:UniProtKB/Swiss-Prot;Acc:Q9Z0M5]
ENSMUSG00000009145	Dqx1	6	ATP-dependent RNA helicase DQX1 [Source:UniProtKB/Swiss-Prot;Acc:Q924H9]
ENSMUSG00000024782	Ak3	19	GTP:AMP phosphotransferase AK3, mitochondrial [Source:UniProtKB/Swiss-Prot;Acc:Q9WTP7]
ENSMUSG00000022123	Scel	14	Sciellin [Source:UniProtKB/Swiss-Prot;Acc:Q9EQG3]
ENSMUSG00000047414	Flrt2	12	Leucine-rich repeat transmembrane protein FLRT2 [Source:UniProtKB/Swiss-Prot;Acc:Q8BLU0]
ENSMUSG00000036760	Kcnk9	15	Potassium channel subfamily K member 9 [Source:UniProtKB/Swiss-Prot;Acc:Q3LS21]
ENSMUSG00000035431	Sstr1	12	somatostatin receptor 1 [Source:MGI Symbol;Acc:MGI:98327]
ENSMUSG00000059412	Fxyd2	9	FXYD domain-containing ion transport regulator 2 [Source:MGI Symbol;Acc:MGI:1195260]
ENSMUSG00000032394	Igdcc3	9	Immunoglobulin superfamily DCC subclass member 3 [Source:UniProtKB/Swiss-Prot;Acc:Q8BQC3]
ENSMUSG00000056380	Gpr50	X	Melatonin-related receptor [Source:UniProtKB/Swiss-Prot;Acc:O88495]
ENSMUSG00000048763	Hoxb3	11	Homeobox protein Hox-B3 [Source:UniProtKB/Swiss-Prot;Acc:P09026]
ENSMUSG00000022112	Gpc5	14	glypican 5 [Source:MGI Symbol;Acc:MGI:1194894]
ENSMUSG00000024777	Ppp2r5b	19	protein phosphatase 2, regulatory subunit B', beta [Source:MGI Symbol;Acc:MGI:2388480]
ENSMUSG00000027800	Tm4sf1	3	Mus musculus transmembrane 4 superfamily member 1 (Tm4sf1), transcript variant 2, mRNA. [Source:RefSeq mRNA;Acc:NM_001355130]
ENSMUSG00000027805	Pfn2	3	Profilin-2 [Source:UniProtKB/Swiss-Prot;Acc:Q9JJV2]
ENSMUSG00000024778	Fas	19	Tumor necrosis factor receptor superfamily member 6 [Source:UniProtKB/Swiss-Prot;Acc:P25446]
ENSMUSG00000027808	Serp1	3	stress-associated endoplasmic reticulum protein 1 [Source:MGI Symbol;Acc:MGI:92638]
ENSMUSG00000059422	Gm8116	9	predicted gene 8116 [Source:MGI Symbol;Acc:MGI:3648797]
ENSMUSG00000079037	Prnp	2	prion protein [Source:MGI Symbol;Acc:MGI:97769]
ENSMUSG00000000794	Kcnn3	3	Small conductance calcium-activated potassium channel protein 3 [Source:UniProtKB/Swiss-Prot;Acc:P58391]
ENSMUSG00000048776	Pthlh	6	parathyroid hormone-like peptide [Source:MGI Symbol;Acc:MGI:97800]
ENSMUSG00000022106	Rcbtb2	14	regulator of chromosome condensation (RCC1) and BTB (POZ) domain containing protein 2 [Source:MGI Symbol;Acc:MGI:1917200]
ENSMUSG00000044365	Cxxc4	3	CXXC-type zinc finger protein 4 [Source:UniProtKB/Swiss-Prot;Acc:Q6NXI8]
ENSMUSG00000105049	Gm42486	5	predicted gene 42486 [Source:MGI Symbol;Acc:MGI:5662623]
ENSMUSG00000106379	Lhfpl3	5	LHFPL tetraspan subfamily member 3 protein isoform 1 [Source:RefSeq peptide;Acc:NP_084266]
ENSMUSG00000044362	Ccdc89	7	Coiled-coil domain-containing protein 89 [Source:UniProtKB/Swiss-Prot;Acc:Q9DA73]
ENSMUSG00000068373	D430041D05Rik	2	KIAA1549 like [Source:HGNC Symbol;Acc:HGNC:24836]
ENSMUSG00000079022	Col22a1	15	collagen, type XXII, alpha 1 [Source:MGI Symbol;Acc:MGI:1916950]
ENSMUSG00000032375	Aph1b	9	Gamma-secretase subunit APH-1B [Source:UniProtKB/Swiss-Prot;Acc:Q8C7N7]
ENSMUSG00000060429	Sntb1	15	Beta-1-syntrophin [Source:UniProtKB/Swiss-Prot;Acc:Q99L88]
ENSMUSG00000032374	Plod2	9	Procollagen-lysine,2-oxoglutarate 5-dioxygenase 2 [Source:UniProtKB/Swiss-Prot;Acc:Q9R0B9]
ENSMUSG00000048782	Insc	7	INSC, spindle orientation adaptor protein [Source:HGNC Symbol;Acc:HGNC:33116]
ENSMUSG00000059430	Actg2	6	Actin, gamma-enteric smooth muscle [Source:UniProtKB/Swiss-Prot;Acc:P63268]
ENSMUSG00000061751	Kalrn	16	Kalirin [Source:UniProtKB/Swiss-Prot;Acc:A2CG49]
ENSMUSG00000060424	Pantr1	1	0
ENSMUSG00000027852	Nras	3	neuroblastoma ras oncogene [Source:MGI Symbol;Acc:MGI:97376]
ENSMUSG00000027858	Tspan2	3	tetraspanin 2 [Source:MGI Symbol;Acc:MGI:1917997]
ENSMUSG00000001228	Uhrf1	17	ubiquitin-like, containing PHD and RING finger domains, 1 [Source:MGI Symbol;Acc:MGI:1338889]
ENSMUSG00000090257	Gm4524	16	predicted gene 4524 [Source:MGI Symbol;Acc:MGI:3782709]
ENSMUSG00000091586	Cyp4f17	17	cytochrome P450, family 4, subfamily f, polypeptide 17 [Source:MGI Symbol;Acc:MGI:3646233]
ENSMUSG00000010175	Prox1	1	Prospero homeobox protein 1 [Source:UniProtKB/Swiss-Prot;Acc:P48437]
ENSMUSG00000018909	Arrb1	7	Beta-arrestin-1 [Source:UniProtKB/Swiss-Prot;Acc:Q8BWG8]
ENSMUSG00000022150	Dab2	15	DAB2, clathrin adaptor protein [Source:HGNC Symbol;Acc:HGNC:2662]
ENSMUSG00000023484	Prph	15	peripherin [Source:MGI Symbol;Acc:MGI:97774]
ENSMUSG00000002565	Scin	12	scinderin [Source:MGI Symbol;Acc:MGI:1306794]
ENSMUSG00000068327	Tlx2	6	T cell leukemia, homeobox 2 [Source:MGI Symbol;Acc:MGI:1350935]
ENSMUSG00000022159	Rab2b	14	RAB2B, member RAS oncogene family [Source:MGI Symbol;Acc:MGI:1923588]
ENSMUSG00000027848	Olfml3	3	olfactomedin like 3 [Source:HGNC Symbol;Acc:HGNC:24956]
ENSMUSG00000036790	Slitrk2	X	SLIT and NTRK-like family, member 2 [Source:MGI Symbol;Acc:MGI:2679449]
ENSMUSG00000046110	Serinc4	2	Serine incorporator 4 [Source:UniProtKB/Swiss-Prot;Acc:Q5XK03]
ENSMUSG00000070639	Lrrc8b	5	Volume-regulated anion channel subunit LRRC8B [Source:UniProtKB/Swiss-Prot;Acc:Q5DU41]
ENSMUSG00000094626	Cecr6	6	Transmembrane protein 121B [Source:UniProtKB/Swiss-Prot;Acc:Q99MX7]
ENSMUSG00000094627	Gm10182	9	predicted pseudogene 10182 [Source:MGI Symbol;Acc:MGI:3704327]
ENSMUSG00000027831	Veph1	3	ventricular zone expressed PH domain-containing 1 [Source:MGI Symbol;Acc:MGI:1920039]
ENSMUSG00000031093	Dock11	X	Dedicator of cytokinesis protein 11 [Source:UniProtKB/Swiss-Prot;Acc:A2AF47]
ENSMUSG00000003863	Ppfia3	7	protein tyrosine phosphatase, receptor type, f polypeptide (PTPRF), interacting protein (liprin), alpha 3 [Source:MGI Symbol;Acc:MGI:1924037]
ENSMUSG00000022144	Gdnf	15	Mus musculus glial cell line derived neurotrophic factor (Gdnf), transcript variant 3, mRNA. [Source:RefSeq mRNA;Acc:NM_001301333]
ENSMUSG00000027833	Shox2	3	short stature homeobox 2 [Source:MGI Symbol;Acc:MGI:1201673]
ENSMUSG00000022148	Fyb	15	FYN-binding protein 1 [Source:UniProtKB/Swiss-Prot;Acc:O35601]
ENSMUSG00000027832	Ptx3	3	Pentraxin-related protein PTX3 [Source:UniProtKB/Swiss-Prot;Acc:P48759]
ENSMUSG00000043079	Synpo	18	Synaptopodin [Source:UniProtKB/Swiss-Prot;Acc:Q8CC35]
ENSMUSG00000047434	Xxylt1	16	xyloside xylosyltransferase 1 [Source:MGI Symbol;Acc:MGI:2146443]
ENSMUSG00000069662	Marcks	10	Myristoylated alanine-rich C-kinase substrate [Source:UniProtKB/Swiss-Prot;Acc:P26645]
ENSMUSG00000026509	Capn2	1	Calpain-2 catalytic subunit [Source:UniProtKB/Swiss-Prot;Acc:O08529]
ENSMUSG00000039814	Xkr5	8	X-linked Kx blood group related 5 [Source:MGI Symbol;Acc:MGI:2442327]
ENSMUSG00000107661	Gm18402	6	predicted gene, 18402 [Source:MGI Symbol;Acc:MGI:5010587]
ENSMUSG00000024798	Htr7	19	5-hydroxytryptamine (serotonin) receptor 7 [Source:MGI Symbol;Acc:MGI:99841]
ENSMUSG00000027828	Ssr3	3	signal sequence receptor, gamma [Source:MGI Symbol;Acc:MGI:1914687]
ENSMUSG00000043068	Fam89a	8	Protein FAM89A [Source:UniProtKB/Swiss-Prot;Acc:Q14BJ1]
ENSMUSG00000027827	Kcnab1	3	Voltage-gated potassium channel subunit beta-1 [Source:UniProtKB/Swiss-Prot;Acc:P63143]
ENSMUSG00000043061	Tmem18	12	Transmembrane protein 18 [Source:UniProtKB/Swiss-Prot;Acc:Q3TUD9]
ENSMUSG00000015850	Adamtsl4	3	ADAMTS-like protein 4 [Source:UniProtKB/Swiss-Prot;Acc:Q80T21]
ENSMUSG00000015852	Fcrls	3	0
ENSMUSG00000034116	Vav1	17	vav 1 oncogene [Source:MGI Symbol;Acc:MGI:98923]
ENSMUSG00000033774	Npbwr1	1	Neuropeptides B/W receptor type 1 [Source:UniProtKB/Swiss-Prot;Acc:P49681]
ENSMUSG00000056413	Adap1	5	ArfGAP with dual PH domains 1 [Source:MGI Symbol;Acc:MGI:2442201]
ENSMUSG00000032440	Tgfbr2	9	transforming growth factor, beta receptor II [Source:MGI Symbol;Acc:MGI:98729]
ENSMUSG00000033770	Clcnka	4	Chloride channel protein ClC-Ka [Source:UniProtKB/Swiss-Prot;Acc:Q9WUB7]
ENSMUSG00000102758	Naaladl2	3	N-acetylated alpha-linked acidic dipeptidase like 2 [Source:HGNC Symbol;Acc:HGNC:23219]
ENSMUSG00000098294	Gm27204	9	predicted gene 27204 [Source:MGI Symbol;Acc:MGI:5521047]
ENSMUSG00000021796	Bmpr1a	14	Bone morphotic protein receptor type-1A [Source:UniProtKB/Swiss-Prot;Acc:P36895]
ENSMUSG00000069727	Zfp975	7	zinc finger protein 975 [Source:MGI Symbol;Acc:MGI:3648690]
ENSMUSG00000070720	Tmem200b	4	transmembrane protein 200B [Source:HGNC Symbol;Acc:HGNC:33785]
ENSMUSG00000020467	Efemp1	11	EGF-containing fibulin-like extracellular matrix protein 1 [Source:UniProtKB/Swiss-Prot;Acc:Q8BPB5]
ENSMUSG00000021798	Ldb3	14	LIM domain-binding protein 3 [Source:UniProtKB/Swiss-Prot;Acc:Q9JKS4]
ENSMUSG00000019467	Arhgef25	10	Mus musculus Rho guanine nucleotide exchange factor (GEF) 25 (Arhgef25), transcript variant 3, mRNA. [Source:RefSeq mRNA;Acc:NM_001358557]
ENSMUSG00000064036	Mro	18	maestro [Source:HGNC Symbol;Acc:HGNC:24121]
ENSMUSG00000033777	Tlr13	X	Toll-like receptor 13 [Source:UniProtKB/Swiss-Prot;Acc:Q6R5N8]
ENSMUSG00000031101	Sash3	X	SAM and SH3 domain-containing protein 3 [Source:UniProtKB/Swiss-Prot;Acc:Q8K352]
ENSMUSG00000078670	Fam174b	7	Membrane protein FAM174B [Source:UniProtKB/Swiss-Prot;Acc:Q8K064]
ENSMUSG00000052062	Pard3b	1	par-3 family cell polarity regulator beta [Source:MGI Symbol;Acc:MGI:1919301]
ENSMUSG00000053399	Adamts18	8	A disintegrin and metalloproteinase with thrombospondin motifs 18 [Source:UniProtKB/Swiss-Prot;Acc:Q4VC17]
ENSMUSG00000053398	Phgdh	3	D-3-phosphoglycerate dehydrogenase [Source:UniProtKB/Swiss-Prot;Acc:Q61753]
ENSMUSG00000057751	Megf6	4	multiple EGF like domains 6 [Source:HGNC Symbol;Acc:HGNC:3232]
ENSMUSG00000102747	Gm37602	1	predicted gene, 37602 [Source:MGI Symbol;Acc:MGI:5610830]
ENSMUSG00000000861	Bcl11a	11	B-cell lymphoma/leukemia 11A [Source:UniProtKB/Swiss-Prot;Acc:Q9QYE3]
ENSMUSG00000102748	Pcdhgb2	18	protocadherin gamma subfamily B, 2 [Source:MGI Symbol;Acc:MGI:1935170]
ENSMUSG00000000869	Il4	11	Interleukin-4 [Source:UniProtKB/Swiss-Prot;Acc:P07750]
ENSMUSG00000102742	Pcdhga11	18	protocadherin gamma subfamily A, 11 [Source:HGNC Symbol;Acc:HGNC:8698]
ENSMUSG00000048807	Slc35e4	11	Solute carrier family 35 member E4 [Source:UniProtKB/Swiss-Prot;Acc:Q8K3D6]
ENSMUSG00000056427	Slit3	11	Slit homolog 3 protein [Source:UniProtKB/Swiss-Prot;Acc:Q9WVB4]
ENSMUSG00000040046	Tph1	7	tryptophan hydroxylase 1 [Source:MGI Symbol;Acc:MGI:98796]
ENSMUSG00000041378	Cldn5	16	Claudin-5 [Source:UniProtKB/Swiss-Prot;Acc:O54942]
ENSMUSG00000024803	Ankrd1	19	Ankyrin repeat domain-containing protein 1 [Source:UniProtKB/Swiss-Prot;Acc:Q9CR42]
ENSMUSG00000032423	Syncrip	9	synaptotagmin binding, cytoplasmic RNA interacting protein [Source:MGI Symbol;Acc:MGI:1891690]
ENSMUSG00000057777	Mab21l2	3	Protein mab-21-like 2 [Source:UniProtKB/Swiss-Prot;Acc:Q8BPP1]
ENSMUSG00000033740	St18	1	suppression of tumorigenicity 18 [Source:MGI Symbol;Acc:MGI:2446700]
ENSMUSG00000056445	Hoxaas2	6	0
ENSMUSG00000078698	Mrgpra3	7	0
ENSMUSG00000028399	Ptprd	4	protein tyrosine phosphatase, receptor type, D [Source:MGI Symbol;Acc:MGI:97812]
ENSMUSG00000055110	A630012P03Rik	X	RIKEN cDNA A630012P03 gene [Source:MGI Symbol;Acc:MGI:2442968]
ENSMUSG00000040035	Disp2	2	2 [Source:UniProtKB/Swiss-Prot;Acc:Q8CIP5]
ENSMUSG00000040037	Negr1	3	neuronal growth regulator 1 [Source:MGI Symbol;Acc:MGI:2444846]
ENSMUSG00000064065	Ipcef1	10	Mus musculus interaction protein for cytohesin exchange factors 1 (Ipcef1), transcript variant 5, mRNA. [Source:RefSeq mRNA;Acc:NM_001347225]
ENSMUSG00000039043	Arpin	7	Arpin [Source:UniProtKB/Swiss-Prot;Acc:Q9D0A3]
ENSMUSG00000020437	Myo1g	11	Unconventional myosin-Ig [Source:UniProtKB/Swiss-Prot;Acc:Q5SUA5]
ENSMUSG00000090322	Gm17090	1	predicted gene 17090 [Source:MGI Symbol;Acc:MGI:4937917]
ENSMUSG00000020439	Smtn	11	Smoothelin [Source:UniProtKB/Swiss-Prot;Acc:Q921U8]
ENSMUSG00000027070	Lrp2	2	low density lipoprotein receptor-related protein 2 [Source:MGI Symbol;Acc:MGI:95794]
ENSMUSG00000018126	Baiap2l2	15	Brain-specific angiosis inhibitor 1-associated protein 2-like protein 2 [Source:UniProtKB/Swiss-Prot;Acc:Q80Y61]
ENSMUSG00000031156	Slc35a2	X	solute carrier family 35 (UDP-galactose transporter), member A2 [Source:MGI Symbol;Acc:MGI:1345297]
ENSMUSG00000032487	Ptgs2	1	Prostaglandin G/H synthase 2 [Source:UniProtKB/Swiss-Prot;Acc:Q05769]
ENSMUSG00000054675	Tmem119	5	Transmembrane protein 119 [Source:UniProtKB/Swiss-Prot;Acc:Q8R138]
ENSMUSG00000052013	Btla	16	B and T lymphocyte associated [Source:HGNC Symbol;Acc:HGNC:21087]
ENSMUSG00000024868	Dkk1	19	Dickkopf-related protein 1 [Source:UniProtKB/Swiss-Prot;Acc:O54908]
ENSMUSG00000022206	Npr3	15	natriuretic peptide receptor 3 [Source:MGI Symbol;Acc:MGI:97373]
ENSMUSG00000057706	Mex3b	7	mex-3 RNA binding family member B [Source:HGNC Symbol;Acc:HGNC:25297]
ENSMUSG00000086266	Igf2os	7	insulin-like growth factor 2, opposite strand [Source:MGI Symbol;Acc:MGI:1195257]
ENSMUSG00000053347	Zfp943	17	zinc finger prtoein 943 [Source:MGI Symbol;Acc:MGI:1921920]
ENSMUSG00000108010	Gm38708	6	predicted gene, 38708 [Source:MGI Symbol;Acc:MGI:5621593]
ENSMUSG00000109341	Gm30873	7	predicted gene, 30873 [Source:MGI Symbol;Acc:MGI:5590032]
ENSMUSG00000036834	Plch1	3	1-phosphatidylinositol 4,5-bisphosphate phosphodiesterase eta-1 [Source:UniProtKB/Swiss-Prot;Acc:Q4KWH5]
ENSMUSG00000031144	Syp	X	Synaptophysin [Source:UniProtKB/Swiss-Prot;Acc:Q62277]
ENSMUSG00000020491	2810021J22Rik	11	RIKEN cDNA 2810021J22 gene [Source:MGI Symbol;Acc:MGI:1917194]
ENSMUSG00000020492	Ska2	11	Spindle and kinetochore-associated protein 2 [Source:UniProtKB/Swiss-Prot;Acc:Q9CR46]
ENSMUSG00000020493	Prr11	11	Proline-rich protein 11 [Source:UniProtKB/Swiss-Prot;Acc:Q8BHE0]
ENSMUSG00000098266	Gm27516	13	predicted gene, 27516 [Source:MGI Symbol;Acc:MGI:5530898]
ENSMUSG00000024851	Pitpnm1	19	Membrane-associated phosphatidylinositol transfer protein 1 [Source:UniProtKB/Swiss-Prot;Acc:O35954]
ENSMUSG00000003934	Efnb3	11	Ephrin-B3 [Source:UniProtKB/Swiss-Prot;Acc:O35393]
ENSMUSG00000002603	Tgfb1	7	transforming growth factor, beta 1 [Source:MGI Symbol;Acc:MGI:98725]
ENSMUSG00000040093	Bmf	2	Mus musculus BCL2 modifying factor (Bmf), transcript variant 3, mRNA. [Source:RefSeq mRNA;Acc:NM_001331221]
ENSMUSG00000044452	Zfp507	7	zinc finger protein 507 [Source:MGI Symbol;Acc:MGI:1916378]
ENSMUSG00000036832	Lpar3	3	Lysophosphatidic acid receptor 3 [Source:UniProtKB/Swiss-Prot;Acc:Q9EQ31]
ENSMUSG00000031134	Rbmx	X	RNA binding motif protein, X chromosome [Source:MGI Symbol;Acc:MGI:1343044]
ENSMUSG00000031133	Arhgef6	X	Rac/Cdc42 guanine nucleotide exchange factor 6 [Source:HGNC Symbol;Acc:HGNC:685]
ENSMUSG00000054690	Emcn	3	Endomucin [Source:UniProtKB/Swiss-Prot;Acc:Q9R0H2]
ENSMUSG00000033792	Atp7a	X	Copper-transporting ATPase 1 [Source:UniProtKB/Swiss-Prot;Acc:Q64430]
ENSMUSG00000053368	Rxfp2	5	Relaxin receptor 2 [Source:UniProtKB/Swiss-Prot;Acc:Q91ZZ5]
ENSMUSG00000036815	Dpp10	1	dipeptidyl peptidase like 10 [Source:HGNC Symbol;Acc:HGNC:20823]
ENSMUSG00000032452	Clstn2	9	Calsyntenin-2 [Source:UniProtKB/Swiss-Prot;Acc:Q9ER65]
ENSMUSG00000033781	Asb13	13	Ankyrin repeat and SOCS box protein 13 [Source:UniProtKB/Swiss-Prot;Acc:Q8VBX0]
ENSMUSG00000045767	B230219D22Rik	13	UPF0461 [Source:UniProtKB/Swiss-Prot;Acc:Q80X32]
ENSMUSG00000018169	Mfng	15	Beta-1,3-N-acetylglucosaminyltransferase manic fringe [Source:UniProtKB/Swiss-Prot;Acc:O09008]
ENSMUSG00000045763	Basp1	15	Brain acid soluble protein 1 [Source:UniProtKB/Swiss-Prot;Acc:Q91XV3]
ENSMUSG00000100980	Gm29100	1	predicted gene 29100 [Source:MGI Symbol;Acc:MGI:5579806]
ENSMUSG00000000889	Dbh	2	Dopamine beta-hydroxylase Soluble dopamine beta-hydroxylase [Source:UniProtKB/Swiss-Prot;Acc:Q64237]
ENSMUSG00000064023	Klk8	7	Kallikrein-8 [Source:UniProtKB/Swiss-Prot;Acc:Q61955]
ENSMUSG00000039089	L3mbtl3	10	Mus musculus L3MBTL3 histone methyl-lysine binding protein (L3mbtl3), transcript variant 3, mRNA. [Source:RefSeq mRNA;Acc:NM_001359254]
ENSMUSG00000031129	Slc9a9	9	Sodium/hydrogen exchanger 9 [Source:UniProtKB/Swiss-Prot;Acc:Q8BZ00]
ENSMUSG00000033788	Dysf	6	Dysferlin [Source:UniProtKB/Swiss-Prot;Acc:Q9ESD7]
ENSMUSG00000049281	Scn3b	9	sodium channel, voltage-gated, type III, beta [Source:MGI Symbol;Acc:MGI:1918882]
ENSMUSG00000050272	Dscam	16	Down syndrome cell adhesion molecule homolog [Source:UniProtKB/Swiss-Prot;Acc:Q9ERC8]
ENSMUSG00000086224	2700069I18Rik	3	RIKEN cDNA 2700069I18 gene [Source:MGI Symbol;Acc:MGI:1919858]
ENSMUSG00000027014	Cwc22	2	Pre-mRNA-splicing factor CWC22 homolog [Source:UniProtKB/Swiss-Prot;Acc:Q8C5N3]
ENSMUSG00000062257	Opcml	9	opioid binding protein/cell adhesion molecule-like [Source:MGI Symbol;Acc:MGI:97397]
ENSMUSG00000067942	Zfp160	17	zinc finger protein 160 [Source:MGI Symbol;Acc:MGI:108187]
ENSMUSG00000021713	Ppwd1	13	Peptidylprolyl isomerase domain and WD repeat-containing protein 1 [Source:UniProtKB/Swiss-Prot;Acc:Q8CEC6]
ENSMUSG00000105868	Gm43766	14	predicted gene 43766 [Source:MGI Symbol;Acc:MGI:5663903]
ENSMUSG00000086222	Gm11665	11	predicted gene 11665 [Source:MGI Symbol;Acc:MGI:3650128]
ENSMUSG00000021719	Rgs7bp	13	Regulator of G-protein signaling 7-binding protein [Source:UniProtKB/Swiss-Prot;Acc:Q8BQP9]
ENSMUSG00000086220	Gm16599	5	predicted gene, 16599 [Source:MGI Symbol;Acc:MGI:4439523]
ENSMUSG00000031997	Trpc6	9	transient receptor potential cation channel, subfamily C, member 6 [Source:MGI Symbol;Acc:MGI:109523]
ENSMUSG00000016356	Col20a1	2	Collagen alpha-1(XX) chain [Source:UniProtKB/Swiss-Prot;Acc:Q923P0]
ENSMUSG00000029661	Col1a2	6	Collagen alpha-2(I) chain [Source:UniProtKB/Swiss-Prot;Acc:Q01149]
ENSMUSG00000054640	Slc8a1	17	solute carrier family 8 (sodium/calcium exchanger), member 1 [Source:MGI Symbol;Acc:MGI:107956]
ENSMUSG00000054641	Mmrn1	6	multimerin 1 [Source:MGI Symbol;Acc:MGI:1918195]
ENSMUSG00000028332	Hemgn	4	Hemogen [Source:UniProtKB/Swiss-Prot;Acc:Q9ERZ0]
ENSMUSG00000086213	A330040F15Rik	19	RIKEN cDNA A330040F15 gene [Source:MGI Symbol;Acc:MGI:3698434]
ENSMUSG00000029669	Tspan12	6	Tetraspanin-12 [Source:UniProtKB/Swiss-Prot;Acc:Q8BKT6]
ENSMUSG00000027004	Frzb	2	Secreted frizzled-related protein 3 [Source:UniProtKB/Swiss-Prot;Acc:P97401]
ENSMUSG00000027009	Itga4	2	integrin subunit alpha 4 [Source:HGNC Symbol;Acc:HGNC:6140]
ENSMUSG00000021700	Rab3c	13	RAB3C, member RAS oncogene family [Source:MGI Symbol;Acc:MGI:1914545]
ENSMUSG00000021701	Plk2	13	Serine/threonine-protein kinase PLK2 [Source:UniProtKB/Swiss-Prot;Acc:P53351]
ENSMUSG00000087540	Gm11412	4	predicted gene 11412 [Source:MGI Symbol;Acc:MGI:3650905]
ENSMUSG00000021702	Thbs4	13	thrombospondin 4 [Source:MGI Symbol;Acc:MGI:1101779]
ENSMUSG00000021703	Serinc5	13	Serine incorporator 5 [Source:UniProtKB/Swiss-Prot;Acc:Q8BHJ6]
ENSMUSG00000063594	Gng8	7	guanine nucleotide binding protein (G protein), gamma 8 [Source:MGI Symbol;Acc:MGI:109163]
ENSMUSG00000021708	Rasgrf2	13	ras-specific guanine nucleotide-releasing factor 2 [Source:RefSeq peptide;Acc:NP_033053]
ENSMUSG00000050288	Fzd2	11	Frizzled-2 [Source:UniProtKB/Swiss-Prot;Acc:Q9JIP6]
ENSMUSG00000031983	2310022B05Rik	8	Uncharacterized [Source:UniProtKB/Swiss-Prot;Acc:Q8C3W1]
ENSMUSG00000075592	Nynrin	14	Protein NYNRIN [Source:UniProtKB/Swiss-Prot;Acc:Q5DTZ0]
ENSMUSG00000075595	Zfp652	11	zinc finger protein 652 [Source:MGI Symbol;Acc:MGI:2442221]
ENSMUSG00000050295	Foxc1	13	Forkhead box protein C1 [Source:UniProtKB/Swiss-Prot;Acc:Q61572]
ENSMUSG00000055980	Irs1	1	insulin receptor substrate 1 [Source:HGNC Symbol;Acc:HGNC:6125]
ENSMUSG00000042626	Shc1	3	SHC-transforming protein 1 [Source:UniProtKB/Swiss-Prot;Acc:P98083]
ENSMUSG00000005686	Ampd3	7	AMP deaminase 3 [Source:UniProtKB/Swiss-Prot;Acc:O08739]
ENSMUSG00000100153	Gm5601	7	predicted pseudogene 5601 [Source:MGI Symbol;Acc:MGI:3647492]
ENSMUSG00000030643	Rab30	7	RAB30, member RAS oncogene family [Source:MGI Symbol;Acc:MGI:1923235]
ENSMUSG00000031972	Acta1	8	Actin, alpha skeletal muscle [Source:UniProtKB/Swiss-Prot;Acc:P68134]
ENSMUSG00000017667	Zfp334	2	zinc finger protein 334 [Source:MGI Symbol;Acc:MGI:2388656]
ENSMUSG00000028310	Ppp3r2	4	protein phosphatase 3, regulatory subunit B, alpha isoform (calcineurin B, type II) [Source:MGI Symbol;Acc:MGI:107171]
ENSMUSG00000066647	Gm5113	7	0
ENSMUSG00000042613	Pbxip1	3	Pre-B-cell leukemia transcription factor-interacting protein 1 [Source:UniProtKB/Swiss-Prot;Acc:Q3TVI8]
ENSMUSG00000029648	Flt1	5	fms related tyrosine kinase 1 [Source:HGNC Symbol;Acc:HGNC:3763]
ENSMUSG00000004366	Sst	16	somatostatin [Source:MGI Symbol;Acc:MGI:98326]
ENSMUSG00000043943	Naalad2	9	N-acetylated alpha-linked acidic dipeptidase 2 [Source:MGI Symbol;Acc:MGI:1919810]
ENSMUSG00000038591	Colec10	15	Collectin-10 [Source:UniProtKB/Swiss-Prot;Acc:Q8CF98]
ENSMUSG00000098204	Gm26984	3	predicted gene, 26984 [Source:MGI Symbol;Acc:MGI:5504099]
ENSMUSG00000104503	Gm37738	1	predicted gene, 37738 [Source:MGI Symbol;Acc:MGI:5610966]
ENSMUSG00000075588	Hoxb2	11	Homeobox protein Hox-B2 [Source:UniProtKB/Swiss-Prot;Acc:P0C1T1]
ENSMUSG00000017679	Ttpal	2	tocopherol (alpha) transfer protein-like [Source:MGI Symbol;Acc:MGI:1923330]
ENSMUSG00000031965	Tbx20	9	T-box transcription factor TBX20 [Source:UniProtKB/Swiss-Prot;Acc:Q9ES03]
ENSMUSG00000031963	Bmper	9	BMP-binding endothelial regulator protein [Source:UniProtKB/Swiss-Prot;Acc:Q8CJ69]
ENSMUSG00000054667	Irs4	X	Insulin receptor substrate 4 [Source:UniProtKB/Swiss-Prot;Acc:Q9Z0Y7]
ENSMUSG00000017677	Wsb1	11	WD repeat and SOCS box-containing 1 [Source:MGI Symbol;Acc:MGI:1926139]
ENSMUSG00000028382	Ptbp3	4	Polypyrimidine tract-binding protein 3 [Source:UniProtKB/Swiss-Prot;Acc:Q8BHD7]
ENSMUSG00000028389	Zfp37	4	zinc finger protein 37 [Source:MGI Symbol;Acc:MGI:99181]
ENSMUSG00000087516	Tbx3os1	5	T-box 3, opposite strand 1 [Source:MGI Symbol;Acc:MGI:3780472]
ENSMUSG00000021750	Fam107a	14	family with sequence similarity 107 member A [Source:HGNC Symbol;Acc:HGNC:30827]
ENSMUSG00000040021	Lats1	10	Serine/threonine-protein kinase LATS1 [Source:UniProtKB/Swiss-Prot;Acc:Q8BYR2]
ENSMUSG00000020427	Igfbp3	11	Insulin-like growth factor-binding protein 3 [Source:UniProtKB/Swiss-Prot;Acc:P47878]
ENSMUSG00000071176	Arhgef10	8	Rho guanine nucleotide exchange factor 10 [Source:UniProtKB/Swiss-Prot;Acc:Q8C033]
ENSMUSG00000020429	Igfbp1	11	Insulin-like growth factor-binding protein 1 [Source:UniProtKB/Swiss-Prot;Acc:P47876]
ENSMUSG00000042680	Garem1	18	GRB2-associated and regulator of MAPK protein [Source:UniProtKB/Swiss-Prot;Acc:Q3UFT3]
ENSMUSG00000050234	Gja4	4	gap junction protein, alpha 4 [Source:MGI Symbol;Acc:MGI:95715]
ENSMUSG00000033737	Fndc3c1	X	Fibronectin type III domain containing protein 3C1 [Source:UniProtKB/Swiss-Prot;Acc:Q6DFV6]
ENSMUSG00000039037	St6galnac5	3	ST6 (alpha-N-acetyl-neuraminyl-2,3-beta-galactosyl-1,3)-N-acetylgalactosaminide alpha-2,6-sialyltransferase 5 [Source:MGI Symbol;Acc:MGI:1349471]
ENSMUSG00000074206	Adh6b	3	alcohol dehydrogenase 6B (class V) [Source:MGI Symbol;Acc:MGI:2446626]
ENSMUSG00000074207	Adh1	3	Alcohol dehydrogenase 1 [Source:UniProtKB/Swiss-Prot;Acc:P00329]
ENSMUSG00000028373	Astn2	4	Astrotactin-2 [Source:UniProtKB/Swiss-Prot;Acc:Q80Z10]
ENSMUSG00000028370	Pappa	4	Pappalysin-1 [Source:UniProtKB/Swiss-Prot;Acc:Q8R4K8]
ENSMUSG00000105818	Gm43256	3	predicted gene 43256 [Source:MGI Symbol;Acc:MGI:5663393]
ENSMUSG00000105816	D030025E07Rik	3	RIKEN cDNA D030025E07 gene [Source:MGI Symbol;Acc:MGI:3028083]
ENSMUSG00000040016	Ptger3	3	prostaglandin E receptor 3 [Source:HGNC Symbol;Acc:HGNC:9595]
ENSMUSG00000087507	Gm16141	11	predicted gene 16141 [Source:MGI Symbol;Acc:MGI:3802122]
ENSMUSG00000101451	Gm29430	6	predicted gene 29430 [Source:MGI Symbol;Acc:MGI:5580136]
ENSMUSG00000042671	Rgs8	1	Mus musculus regulator of G-protein signaling 8 (Rgs8), transcript variant 2, mRNA. [Source:RefSeq mRNA;Acc:NM_001347115]
ENSMUSG00000000826	Dnajc5	2	DnaJ homolog subfamily C member 5 [Source:UniProtKB/Swiss-Prot;Acc:P60904]
ENSMUSG00000000823	Zfp512b	2	zinc finger protein 512B [Source:MGI Symbol;Acc:MGI:2685478]
ENSMUSG00000051579	Tceal8	X	Transcription elongation factor A protein-like 8 [Source:UniProtKB/Swiss-Prot;Acc:Q9CZY2]
ENSMUSG00000028360	Slc44a5	3	solute carrier family 44, member 5 [Source:MGI Symbol;Acc:MGI:3035141]
ENSMUSG00000067928	Zfp760	17	zinc finger protein 760 [Source:MGI Symbol;Acc:MGI:2679257]
ENSMUSG00000027035	Cers6	2	Ceramide synthase 6 [Source:UniProtKB/Swiss-Prot;Acc:Q8C172]
ENSMUSG00000028364	Tnc	4	tenascin C [Source:MGI Symbol;Acc:MGI:101922]
ENSMUSG00000074221	Zfp568	7	zinc finger protein 568 [Source:MGI Symbol;Acc:MGI:2142347]
ENSMUSG00000028369	Svep1	4	Sushi, von Willebrand factor type A, EGF and pentraxin domain-containing protein 1 [Source:UniProtKB/Swiss-Prot;Acc:A2AVA0]
ENSMUSG00000063564	Col23a1	11	Collagen alpha-1(XXIII) chain [Source:UniProtKB/Swiss-Prot;Acc:Q8K4G2]
ENSMUSG00000087535	Zmiz1os1	14	Zmiz1 opposite strand 1 [Source:MGI Symbol;Acc:MGI:3041228]
ENSMUSG00000021730	Hcn1	13	Potassium/sodium hyperpolarization-activated cyclic nucleotide-gated channel 1 [Source:UniProtKB/Swiss-Prot;Acc:O88704]
ENSMUSG00000021732	Fgf10	13	Fibroblast growth factor 10 [Source:UniProtKB/Swiss-Prot;Acc:O35565]
ENSMUSG00000102774	Gm9748	14	0
ENSMUSG00000097788	Gm16596	12	predicted gene, 16596 [Source:MGI Symbol;Acc:MGI:4439520]
ENSMUSG00000054619	Mettl7a1	15	0
ENSMUSG00000020407	Upp1	11	uridine phosphorylase 1 [Source:MGI Symbol;Acc:MGI:1097668]
ENSMUSG00000033717	Adra2a	19	adrenoceptor alpha 2A [Source:HGNC Symbol;Acc:HGNC:281]
ENSMUSG00000028351	Brinp1	4	BMP/retinoic acid-inducible neural-specific protein 1 [Source:UniProtKB/Swiss-Prot;Acc:Q920P3]
ENSMUSG00000030671	Pde3b	7	phosphodiesterase 3B [Source:HGNC Symbol;Acc:HGNC:8779]
ENSMUSG00000028357	Kif12	4	Kinesin-like protein KIF12 [Source:UniProtKB/Swiss-Prot;Acc:Q9D2Z8]
ENSMUSG00000087524	Gm14285	2	predicted gene 14285 [Source:MGI Symbol;Acc:MGI:3650188]
ENSMUSG00000041324	Inhba	13	Inhibin beta A chain [Source:UniProtKB/Swiss-Prot;Acc:Q04998]
ENSMUSG00000016386	Mpped2	2	Metallophosphoesterase MPPED2 [Source:UniProtKB/Swiss-Prot;Acc:Q9CZJ0]
ENSMUSG00000000805	Car4	11	Carbonic anhydrase 4 [Source:UniProtKB/Swiss-Prot;Acc:Q64444]
ENSMUSG00000051599	Pcdhb2	18	protocadherin beta 2 [Source:HGNC Symbol;Acc:HGNC:8687]
ENSMUSG00000039005	Tlr4	4	toll-like receptor 4 [Source:MGI Symbol;Acc:MGI:96824]
ENSMUSG00000040747	Cd53	3	Leukocyte surface antigen CD53 [Source:UniProtKB/Swiss-Prot;Acc:Q61451]
ENSMUSG00000018819	Lsp1	7	Lymphocyte-specific protein 1 [Source:UniProtKB/Swiss-Prot;Acc:P19973]
ENSMUSG00000026442	Nfasc	1	Neurofascin [Source:UniProtKB/Swiss-Prot;Acc:Q810U3]
ENSMUSG00000085645	Hoxb5os	11	homeobox B5 and homeobox B6, opposite strand [Source:MGI Symbol;Acc:MGI:1922645]
ENSMUSG00000026434	Nucks1	1	Nuclear ubiquitous casein and cyclin-dependent kinase substrate 1 [Source:UniProtKB/Swiss-Prot;Acc:Q80XU3]
ENSMUSG00000027765	P2ry1	3	purinergic receptor P2Y, G-protein coupled 1 [Source:MGI Symbol;Acc:MGI:105049]
ENSMUSG00000027763	Mbnl1	3	Muscleblind-like protein 1 [Source:UniProtKB/Swiss-Prot;Acc:Q9JKP5]
ENSMUSG00000025104	Hdgfl3	7	Hepatoma-derived growth factor-related protein 3 [Source:UniProtKB/Swiss-Prot;Acc:Q9JMG7]
ENSMUSG00000001156	Mxd1	6	MAX dimerization protein 1 [Source:HGNC Symbol;Acc:HGNC:6761]
ENSMUSG00000035385	Ccl2	11	C-C motif chemokine 2 [Source:UniProtKB/Swiss-Prot;Acc:P10148]
ENSMUSG00000038415	Foxq1	13	Forkhead box protein Q1 [Source:UniProtKB/Swiss-Prot;Acc:O70220]
ENSMUSG00000027750	Postn	3	periostin, osteoblast specific factor [Source:MGI Symbol;Acc:MGI:1926321]
ENSMUSG00000022061	Nkx3-1	14	NK3 homeobox 1 [Source:MGI Symbol;Acc:MGI:97352]
ENSMUSG00000023391	Dlx2	2	Homeobox protein DLX-2 [Source:UniProtKB/Swiss-Prot;Acc:P40764]
ENSMUSG00000049100	Pcdh10	3	protocadherin 10 [Source:HGNC Symbol;Acc:HGNC:13404]
ENSMUSG00000040723	Rcsd1	1	RCSD domain containing 1 [Source:MGI Symbol;Acc:MGI:2676394]
ENSMUSG00000026421	Csrp1	1	Cysteine and glycine-rich protein 1 [Source:UniProtKB/Swiss-Prot;Acc:P97315]
ENSMUSG00000040724	Kcna2	3	Potassium voltage-gated channel subfamily A member 2 [Source:UniProtKB/Swiss-Prot;Acc:P63141]
ENSMUSG00000049107	Ntf3	6	Neurotrophin-3 [Source:UniProtKB/Swiss-Prot;Acc:P20181]
ENSMUSG00000009097	Tbx1	16	T-box 1 [Source:MGI Symbol;Acc:MGI:98493]
ENSMUSG00000038402	Foxf2	13	Forkhead box protein F2 [Source:UniProtKB/Swiss-Prot;Acc:O54743]
ENSMUSG00000051427	Ccdc157	11	Coiled-coil domain-containing protein 157 [Source:UniProtKB/Swiss-Prot;Acc:Q5SPX1]
ENSMUSG00000039735	Fnbp1l	3	formin binding protein 1 like [Source:HGNC Symbol;Acc:HGNC:20851]
ENSMUSG00000049112	Oxtr	6	Oxytocin receptor [Source:UniProtKB/Swiss-Prot;Acc:P97926]
ENSMUSG00000022054	Nefm	14	neurofilament medium [Source:HGNC Symbol;Acc:HGNC:7734]
ENSMUSG00000040710	St8sia4	1	ST8 alpha-N-acetyl-neuraminide alpha-2,8-sialyltransferase 4 [Source:MGI Symbol;Acc:MGI:106018]
ENSMUSG00000022053	Ebf2	14	early B cell factor 2 [Source:MGI Symbol;Acc:MGI:894332]
ENSMUSG00000026411	Tmem9	1	Transmembrane protein 9 [Source:UniProtKB/Swiss-Prot;Acc:Q9CR23]
ENSMUSG00000022055	Nefl	14	Neurofilament light polypeptide [Source:UniProtKB/Swiss-Prot;Acc:P08551]
ENSMUSG00000027746	Ufm1	3	ubiquitin-fold modifier 1 [Source:MGI Symbol;Acc:MGI:1915140]
ENSMUSG00000063415	Cyp26b1	6	Cytochrome P450 26B1 [Source:UniProtKB/Swiss-Prot;Acc:Q811W2]
ENSMUSG00000051439	Cd14	18	Monocyte differentiation antigen CD14 [Source:UniProtKB/Swiss-Prot;Acc:P10810]
ENSMUSG00000027748	Trpc4	3	transient receptor potential cation channel, subfamily C, member 4 [Source:MGI Symbol;Acc:MGI:109525]
ENSMUSG00000097633	Gm16617	14	predicted gene, 16617 [Source:MGI Symbol;Acc:MGI:4439541]
ENSMUSG00000010086	Rnf112	11	RING finger protein 112 [Source:UniProtKB/Swiss-Prot;Acc:Q96DY5]
ENSMUSG00000108820	Gm44620	8	predicted gene 44620 [Source:MGI Symbol;Acc:MGI:5753196]
ENSMUSG00000036699	Zcchc12	X	zinc finger, CCHC domain containing 12 [Source:MGI Symbol;Acc:MGI:1919943]
ENSMUSG00000034037	Fgd5	6	FYVE, RhoGEF and PH domain containing 5 [Source:HGNC Symbol;Acc:HGNC:19117]
ENSMUSG00000014444	Piezo1	8	Mus musculus piezo-type mechanosensitive ion channel component 1 (Piezo1), transcript variant 1, mRNA. [Source:RefSeq mRNA;Acc:NM_001357349]
ENSMUSG00000029510	Gpc2	5	glypican 2 (cerebroglycan) [Source:MGI Symbol;Acc:MGI:1919201]
ENSMUSG00000082585	Gm15387	15	predicted gene 15387 [Source:MGI Symbol;Acc:MGI:3705374]
ENSMUSG00000105784	Gm35065	3	predicted gene, 35065 [Source:MGI Symbol;Acc:MGI:5594224]
ENSMUSG00000086932	Gm22000	11	predicted gene 22000 [Source:MGI Symbol;Acc:MGI:5440235]
ENSMUSG00000061654	Spry3	GL456233.1	sprouty RTK signaling antagonist 3 [Source:HGNC Symbol;Acc:HGNC:11271]
ENSMUSG00000086937	Gm15063	X	predicted gene 15063 [Source:MGI Symbol;Acc:MGI:3705169]
ENSMUSG00000026479	Lamc2	1	laminin subunit gamma 2 [Source:HGNC Symbol;Acc:HGNC:6493]
ENSMUSG00000097615	Gm2061	1	predicted gene 2061 [Source:MGI Symbol;Acc:MGI:3780228]
ENSMUSG00000104443	4932442E05Rik	10	RIKEN cDNA 4932442E05 gene [Source:MGI Symbol;Acc:MGI:1921665]
ENSMUSG00000016200	Syt14	1	Synaptotagmin-14 [Source:UniProtKB/Swiss-Prot;Acc:Q7TN84]
ENSMUSG00000062980	Cped1	6	cadherin-like and PC-esterase domain containing 1 [Source:MGI Symbol;Acc:MGI:2444814]
ENSMUSG00000097610	A930012L18Rik	18	RIKEN cDNA A930012L18 gene [Source:MGI Symbol;Acc:MGI:2442887]
ENSMUSG00000104448	Gm37256	3	predicted gene, 37256 [Source:MGI Symbol;Acc:MGI:5610484]
ENSMUSG00000031825	Crispld2	8	Cysteine-rich secretory protein LCCL domain-containing 2 [Source:UniProtKB/Swiss-Prot;Acc:Q8BZQ2]
ENSMUSG00000037126	Psd	19	Mus musculus pleckstrin and Sec7 domain containing (Psd), transcript variant 2, mRNA. [Source:RefSeq mRNA;Acc:NM_001347454]
ENSMUSG00000097618	Gm26507	18	predicted gene, 26507 [Source:MGI Symbol;Acc:MGI:5477001]
ENSMUSG00000086968	4933431E20Rik	3	RIKEN cDNA 4933431E20 gene [Source:MGI Symbol;Acc:MGI:3584041]
ENSMUSG00000027792	Bche	3	Cholinesterase [Source:UniProtKB/Swiss-Prot;Acc:Q03311]
ENSMUSG00000085631	9630028H03Rik	2	RIKEN cDNA 9630028H03 gene [Source:MGI Symbol;Acc:MGI:2444526]
ENSMUSG00000058013	Sept11	5	septin 11 [Source:MGI Symbol;Acc:MGI:1277214]
ENSMUSG00000027796	Smad9	3	Mothers against decapentaplegic homolog 9 [Source:UniProtKB/Swiss-Prot;Acc:Q9JIW5]
ENSMUSG00000027799	Nbea	3	Neurobeachin [Source:UniProtKB/Swiss-Prot;Acc:Q9EPN1]
ENSMUSG00000052713	Zfp608	18	zinc finger protein 608 [Source:MGI Symbol;Acc:MGI:2442338]
ENSMUSG00000081265	Gm11282	13	predicted gene 11282 [Source:MGI Symbol;Acc:MGI:3650570]
ENSMUSG00000022099	Dmtn	14	Dematin [Source:UniProtKB/Swiss-Prot;Acc:Q9WV69]
ENSMUSG00000005533	Igf1r	7	insulin like growth factor 1 receptor [Source:HGNC Symbol;Acc:HGNC:5465]
ENSMUSG00000025128	Bhlhe22	3	basic helix-loop-helix family member e22 [Source:HGNC Symbol;Acc:HGNC:11963]
ENSMUSG00000085627	Gm11222	4	predicted gene 11222 [Source:MGI Symbol;Acc:MGI:3651632]
ENSMUSG00000052727	Map1b	13	microtubule-associated protein 1B [Source:MGI Symbol;Acc:MGI:1306778]
ENSMUSG00000052726	Kcnt2	1	potassium sodium-activated channel subfamily T member 2 [Source:HGNC Symbol;Acc:HGNC:18866]
ENSMUSG00000074971	Fibin	2	Fin bud initiation factor homolog [Source:UniProtKB/Swiss-Prot;Acc:Q9CQS3]
ENSMUSG00000018846	Pank3	11	pantothenate kinase 3 [Source:MGI Symbol;Acc:MGI:2387464]
ENSMUSG00000031803	B3gnt3	8	N-acetyllactosaminide beta-1,3-N-acetylglucosaminyltransferase 3 [Source:UniProtKB/Swiss-Prot;Acc:Q5JCS9]
ENSMUSG00000073647	Gm10557	18	predicted gene 10557 [Source:MGI Symbol;Acc:MGI:3708638]
ENSMUSG00000032289	Thsd4	9	Thrombospondin type-1 domain-containing protein 4 [Source:UniProtKB/Swiss-Prot;Acc:Q3UTY6]
ENSMUSG00000015709	Arnt2	7	Aryl hydrocarbon receptor nuclear translocator 2 [Source:UniProtKB/Swiss-Prot;Acc:Q61324]
ENSMUSG00000000690	Hoxb6	11	Homeobox protein Hox-B6 [Source:UniProtKB/Swiss-Prot;Acc:P09023]
ENSMUSG00000061607	Mdc1	17	0
ENSMUSG00000032280	Tle3	9	transducin-like enhancer of split 3 [Source:MGI Symbol;Acc:MGI:104634]
ENSMUSG00000025997	Ikzf2	1	Zinc finger protein Helios [Source:UniProtKB/Swiss-Prot;Acc:P81183]
ENSMUSG00000061601	Pclo	5	Protein piccolo [Source:UniProtKB/Swiss-Prot;Acc:Q9QYX7]
ENSMUSG00000048636	A730049H05Rik	6	RIKEN cDNA A730049H05 gene [Source:MGI Symbol;Acc:MGI:1921766]
ENSMUSG00000022008	Gpalpp1	14	GPALPP motifs containing 1 [Source:MGI Symbol;Acc:MGI:1914717]
ENSMUSG00000037972	Snn	16	stannin [Source:MGI Symbol;Acc:MGI:1276549]
ENSMUSG00000035314	Gdpd5	7	Glycerophosphodiester phosphodiesterase domain-containing protein 5 [Source:UniProtKB/Swiss-Prot;Acc:Q640M6]
ENSMUSG00000035305	Ror1	4	Inactive tyrosine-protein kinase transmembrane receptor ROR1 [Source:UniProtKB/Swiss-Prot;Acc:Q9Z139]
ENSMUSG00000032278	Paqr5	9	Membrane progestin receptor gamma [Source:UniProtKB/Swiss-Prot;Acc:Q9DCU0]
ENSMUSG00000024650	Slc22a6	19	Solute carrier family 22 member 6 [Source:UniProtKB/Swiss-Prot;Acc:Q8VC69]
ENSMUSG00000020297	Nsg2	11	neuron specific gene family member 2 [Source:MGI Symbol;Acc:MGI:1202070]
ENSMUSG00000023328	Ache	5	acetylcholinesterase [Source:MGI Symbol;Acc:MGI:87876]
ENSMUSG00000074918	Inafm2	2	InaF motif containing 2 [Source:HGNC Symbol;Acc:HGNC:35165]
ENSMUSG00000032265	Fam46a	9	family with sequence similarity 46 member A [Source:HGNC Symbol;Acc:HGNC:18345]
ENSMUSG00000025978	Rftn2	1	Raftlin-2 [Source:UniProtKB/Swiss-Prot;Acc:Q8CHX7]
ENSMUSG00000024647	Cbln2	18	Cerebellin-2 [Source:UniProtKB/Swiss-Prot;Acc:Q8BGU2]
ENSMUSG00000045573	Penk	4	Proenkephalin-A Synenkephalin Met-enkephalin PENK(114-133) PENK(143-184) Met-enkephalin-Arg-Ser-Leu Leu-enkephalin PENK(238-259) Met-enkephalin-Arg-Phe [Source:UniProtKB/Swiss-Prot;Acc:P22005]
ENSMUSG00000044243	Bhlha9	11	Class A basic helix-loop-helix protein 9 [Source:UniProtKB/Swiss-Prot;Acc:Q5RJB0]
ENSMUSG00000070583	Fv1	4	Friend virus susceptibility protein 1 [Source:UniProtKB/Swiss-Prot;Acc:P70213]
ENSMUSG00000036617	Etl4	2	Sickle tail protein [Source:UniProtKB/Swiss-Prot;Acc:A2AQ25]
ENSMUSG00000037949	Ano10	9	Anoctamin-10 [Source:UniProtKB/Swiss-Prot;Acc:Q8BH79]
ENSMUSG00000025964	Adam23	1	Disintegrin and metalloproteinase domain-containing protein 23 [Source:UniProtKB/Swiss-Prot;Acc:Q9R1V7]
ENSMUSG00000049999	Ppp1r3d	2	protein phosphatase 1 regulatory subunit 3D [Source:HGNC Symbol;Acc:HGNC:9294]
ENSMUSG00000048668	Rhno1	6	RAD9-HUS1-RAD1 interacting nuclear orphan 1 [Source:MGI Symbol;Acc:MGI:1915315]
ENSMUSG00000045569	Mc2r	18	melanocortin 2 receptor [Source:MGI Symbol;Acc:MGI:96928]
ENSMUSG00000025969	Nrp2	1	Neuropilin-2 [Source:UniProtKB/Swiss-Prot;Acc:O35375]
ENSMUSG00000070576	Mn1	5	Transcriptional activator MN1 [Source:UniProtKB/Swiss-Prot;Acc:D3YWE6]
ENSMUSG00000024639	Gnaq	19	guanine nucleotide binding protein, alpha q polypeptide [Source:MGI Symbol;Acc:MGI:95776]
ENSMUSG00000037942	Crp	1	C-reactive protein [Source:UniProtKB/Swiss-Prot;Acc:P14847]
ENSMUSG00000074934	Grem1	2	Gremlin-1 [Source:UniProtKB/Swiss-Prot;Acc:O70326]
ENSMUSG00000078486	Perm1	4	PGC-1 and ERR-induced regulator in muscle protein 1 [Source:UniProtKB/Swiss-Prot;Acc:Q149B8]
ENSMUSG00000039717	Ralyl	3	RNA-binding Raly-like protein [Source:UniProtKB/Swiss-Prot;Acc:Q8BTF8]
ENSMUSG00000078489	Gm17106	16	predicted gene 17106 [Source:MGI Symbol;Acc:MGI:4937933]
ENSMUSG00000022044	Stmn4	14	stathmin-like 4 [Source:MGI Symbol;Acc:MGI:1931224]
ENSMUSG00000046008	Pnlip	19	pancreatic lipase [Source:MGI Symbol;Acc:MGI:97722]
ENSMUSG00000070522	Gm6505	3	predicted pseudogene 6505 [Source:MGI Symbol;Acc:MGI:3648080]
ENSMUSG00000049929	Lpar4	X	Lysophosphatidic acid receptor 4 [Source:UniProtKB/Swiss-Prot;Acc:Q8BLG2]
ENSMUSG00000010051	Hyal1	9	Mus musculus hyaluronoglucosaminidase 1 (Hyal1), transcript variant 2, mRNA. [Source:RefSeq mRNA;Acc:NM_001331161]
ENSMUSG00000015745	Plekho1	3	Pleckstrin homology domain-containing family O member 1 [Source:UniProtKB/Swiss-Prot;Acc:Q9JIY0]
ENSMUSG00000035357	Pdzrn3	6	E3 ubiquitin-protein ligase PDZRN3 [Source:UniProtKB/Swiss-Prot;Acc:Q69ZS0]
ENSMUSG00000071856	Mcc	18	mutated in colorectal cancers [Source:MGI Symbol;Acc:MGI:96930]
ENSMUSG00000106232	Gm43236	9	predicted gene 43236 [Source:MGI Symbol;Acc:MGI:5663373]
ENSMUSG00000039706	Ldb2	5	Mus musculus LIM domain binding 2 (Ldb2), transcript variant 5, mRNA. [Source:RefSeq mRNA;Acc:NM_001359070]
ENSMUSG00000024691	Fam111a	19	Protein FAM111A [Source:UniProtKB/Swiss-Prot;Acc:Q9D2L9]
ENSMUSG00000053199	Arhgap20	9	Rho GTPase-activating protein 20 [Source:UniProtKB/Swiss-Prot;Acc:Q6IFT4]
ENSMUSG00000006800	Sulf2	2	Mus musculus sulfatase 2 (Sulf2), transcript variant 4, mRNA. [Source:RefSeq mRNA;Acc:NM_001355619]
ENSMUSG00000024694	Keg1	19	Glycine N-acyltransferase-like protein Keg1 [Source:UniProtKB/Swiss-Prot;Acc:Q9DCY0]
ENSMUSG00000053192	Mllt11	3	myeloid/lymphoid or mixed-lineage leukemia; translocated to, 11 [Source:MGI Symbol;Acc:MGI:1929671]
ENSMUSG00000091472	Gm3739	14	0
ENSMUSG00000091478	Gm10039	11	predicted pseudogene 10039 [Source:MGI Symbol;Acc:MGI:3704382]
ENSMUSG00000015755	Tab2	10	TGF-beta-activated kinase 1 and MAP3K7-binding protein 2 [Source:UniProtKB/Swiss-Prot;Acc:Q99K90]
ENSMUSG00000103195	Gm37644	1	predicted gene, 37644 [Source:MGI Symbol;Acc:MGI:5610872]
ENSMUSG00000036676	Tmtc3	10	transmembrane and tetratricopeptide repeat containing 3 [Source:MGI Symbol;Acc:MGI:3036255]
ENSMUSG00000058897	Col25a1	3	Collagen alpha-1(XXV) chain Collagen-like Alzheimer amyloid plaque component [Source:UniProtKB/Swiss-Prot;Acc:Q99MQ5]
ENSMUSG00000083856	Gm13886	2	predicted gene 13886 [Source:MGI Symbol;Acc:MGI:3649359]
ENSMUSG00000049946	BC030500	8	cDNA sequence BC030500 [Source:MGI Symbol;Acc:MGI:2447770]
ENSMUSG00000048616	Nog	11	Noggin [Source:UniProtKB/Swiss-Prot;Acc:P97466]
ENSMUSG00000027716	Trpc3	3	transient receptor potential cation channel, subfamily C, member 3 [Source:MGI Symbol;Acc:MGI:109526]
ENSMUSG00000002416	Ndufb2	6	NADH dehydrogenase [ubiquinone] 1 beta subcomplex subunit 2, mitochondrial [Source:UniProtKB/Swiss-Prot;Acc:Q9CPU2]
ENSMUSG00000037991	Rmi2	16	RecQ-mediated genome instability protein 2 [Source:UniProtKB/Swiss-Prot;Acc:Q3UPE3]
ENSMUSG00000074909	Ranbp6	19	RAN binding protein 6 [Source:MGI Symbol;Acc:MGI:2683212]
ENSMUSG00000037995	Igsf9	1	A [Source:UniProtKB/Swiss-Prot;Acc:Q05BQ1]
ENSMUSG00000036667	Tcaf1	6	Mus musculus TRPM8 channel-associated factor 1 (Tcaf1), transcript variant 2, mRNA. [Source:RefSeq mRNA;Acc:NM_001355769]
ENSMUSG00000032291	Crabp1	9	Cellular retinoic acid-binding protein 1 [Source:UniProtKB/Swiss-Prot;Acc:P62965]
ENSMUSG00000024677	Ms4a6b	19	Membrane-spanning 4-domains subfamily A member 6B [Source:UniProtKB/Swiss-Prot;Acc:Q99N09]
ENSMUSG00000024679	Ms4a6d	19	0
ENSMUSG00000103178	Fgfr3-ps	1	fibroblast growth factor receptor 3, pseudogene [Source:MGI Symbol;Acc:MGI:109607]
ENSMUSG00000036655	Colec11	12	collectin subfamily member 11 [Source:HGNC Symbol;Acc:HGNC:17213]
ENSMUSG00000045639	Zfp629	7	zinc finger protein 629 [Source:MGI Symbol;Acc:MGI:2444524]
ENSMUSG00000045636	Mtus1	8	mitochondrial tumor suppressor 1 [Source:MGI Symbol;Acc:MGI:2142572]
ENSMUSG00000021676	Iqgap2	13	Ras GTPase-activating-like protein IQGAP2 [Source:UniProtKB/Swiss-Prot;Acc:Q3UQ44]
ENSMUSG00000018012	Rac3	11	RAS-related C3 botulinum substrate 3 [Source:MGI Symbol;Acc:MGI:2180784]
ENSMUSG00000021678	F2rl1	13	Proteinase-activated receptor 2 [Source:UniProtKB/Swiss-Prot;Acc:P55086]
ENSMUSG00000041272	Tox	4	Thymocyte selection-associated high mobility group box protein TOX [Source:UniProtKB/Swiss-Prot;Acc:Q66JW3]
ENSMUSG00000101304	Plet1os	9	placenta expressed transcript 1, opposite strand [Source:MGI Symbol;Acc:MGI:1916881]
ENSMUSG00000034981	Parm1	5	Prostate androgen-regulated mucin-like [Source:UniProtKB/Swiss-Prot;Acc:Q923D3]
ENSMUSG00000032327	Stra6	9	stimulated by retinoic acid gene 6 [Source:MGI Symbol;Acc:MGI:107742]
ENSMUSG00000103959	Gm37720	5	predicted gene, 37720 [Source:MGI Symbol;Acc:MGI:5610948]
ENSMUSG00000083902	Gm15975	5	predicted gene 15975 [Source:MGI Symbol;Acc:MGI:3801944]
ENSMUSG00000042599	Kdm7a	6	Lysine-specific demethylase 7A [Source:UniProtKB/Swiss-Prot;Acc:Q3UWM4]
ENSMUSG00000022994	Adcy6	15	adenylate cyclase 6 [Source:HGNC Symbol;Acc:HGNC:237]
ENSMUSG00000042595	Fam199x	X	Protein FAM199X [Source:UniProtKB/Swiss-Prot;Acc:Q8K2D0]
ENSMUSG00000041263	Rusc1	3	RUN and SH3 domain-containing protein 1 [Source:UniProtKB/Swiss-Prot;Acc:Q8BG26]
ENSMUSG00000109256	Gm44681	7	predicted gene 44681 [Source:MGI Symbol;Acc:MGI:5753257]
ENSMUSG00000078584	AU022252	4	Uncharacterized [Source:UniProtKB/Swiss-Prot;Acc:Q5EBG8]
ENSMUSG00000028289	Epha7	4	Ephrin type-A receptor 7 [Source:UniProtKB/Swiss-Prot;Acc:Q61772]
ENSMUSG00000078586	Gm11735	11	predicted gene 11735 [Source:MGI Symbol;Acc:MGI:3713525]
ENSMUSG00000045613	Chrm2	6	cholinergic receptor, muscarinic 2, cardiac [Source:MGI Symbol;Acc:MGI:88397]
ENSMUSG00000042589	Cux2	5	Homeobox protein cut-like 2 [Source:UniProtKB/Swiss-Prot;Acc:P70298]
ENSMUSG00000056316	Gm9996	10	0
ENSMUSG00000032303	Chrna3	9	cholinergic receptor, nicotinic, alpha polypeptide 3 [Source:MGI Symbol;Acc:MGI:87887]
ENSMUSG00000033633	Clec18a	8	C-type lectin domain family 18 member A [Source:UniProtKB/Swiss-Prot;Acc:Q7TSQ1]
ENSMUSG00000109244	Gm44751	7	predicted gene 44751 [Source:MGI Symbol;Acc:MGI:5753327]
ENSMUSG00000028273	Pdlim5	3	PDZ and LIM domain protein 5 [Source:UniProtKB/Swiss-Prot;Acc:Q8CI51]
ENSMUSG00000028278	Rragd	4	Ras-related GTP binding D [Source:MGI Symbol;Acc:MGI:1098604]
ENSMUSG00000034958	Atcay	10	Caytaxin [Source:UniProtKB/Swiss-Prot;Acc:Q8BHE3]
ENSMUSG00000102605	Gm37264	1	predicted gene, 37264 [Source:MGI Symbol;Acc:MGI:5610492]
ENSMUSG00000090206	Tepp	8	Testis, prostate and placenta-expressed protein [Source:UniProtKB/Swiss-Prot;Acc:Q6IMH0]
ENSMUSG00000086196	Gm13571	2	predicted gene 13571 [Source:MGI Symbol;Acc:MGI:3652223]
ENSMUSG00000018008	Cyth4	15	Cytohesin-4 [Source:UniProtKB/Swiss-Prot;Acc:Q80YW0]
ENSMUSG00000032366	Tpm1	9	tropomyosin 1, alpha [Source:MGI Symbol;Acc:MGI:98809]
ENSMUSG00000032360	Hcrtr2	9	Orexin receptor type 2 [Source:UniProtKB/Swiss-Prot;Acc:P58308]
ENSMUSG00000079852	Klra4	6	Mus musculus killer cell lectin-like receptor, subfamily A, member 18 (Klra18), mRNA. [Source:RefSeq mRNA;Acc:NM_053153]
ENSMUSG00000023411	Nfatc4	14	Nuclear factor of activated T-cells, cytoplasmic 4 [Source:UniProtKB/Swiss-Prot;Acc:Q8K120]
ENSMUSG00000043017	Ptgir	7	Prostacyclin receptor [Source:UniProtKB/Swiss-Prot;Acc:P43252]
ENSMUSG00000044349	Snhg11	2	small nucleolar RNA host gene 11 [Source:MGI Symbol;Acc:MGI:2441845]
ENSMUSG00000044348	Slc25a53	X	solute carrier family 25, member 53 [Source:MGI Symbol;Acc:MGI:1914312]
ENSMUSG00000044345	Marveld1	19	MARVEL domain-containing protein 1 [Source:UniProtKB/Swiss-Prot;Acc:Q7TQJ1]
ENSMUSG00000054555	Adam12	7	Disintegrin and metalloproteinase domain-containing protein 12 [Source:UniProtKB/Swiss-Prot;Acc:Q61824]
ENSMUSG00000058914	C1qtnf3	15	Complement C1q tumor necrosis factor-related protein 3 [Source:UniProtKB/Swiss-Prot;Acc:Q9ES30]
ENSMUSG00000009112	Bcl2l13	6	Bcl-2-like protein 13 [Source:UniProtKB/Swiss-Prot;Acc:P59017]
ENSMUSG00000020374	Rasgef1c	11	Ras-GEF domain-containing family member 1C [Source:UniProtKB/Swiss-Prot;Acc:Q9D300]
ENSMUSG00000044338	Aplnr	2	Apelin receptor [Source:UniProtKB/Swiss-Prot;Acc:Q9WV08]
ENSMUSG00000045667	Smtnl2	11	Smoothelin-like protein 2 [Source:UniProtKB/Swiss-Prot;Acc:Q8CI12]
ENSMUSG00000046999	1110032F04Rik	3	RIKEN cDNA 1110032F04 gene [Source:MGI Symbol;Acc:MGI:1915975]
ENSMUSG00000043008	Klhl6	16	Kelch-like protein 6 [Source:UniProtKB/Swiss-Prot;Acc:Q6V595]
ENSMUSG00000044337	Ackr3	1	atypical chemokine receptor 3 [Source:MGI Symbol;Acc:MGI:109562]
ENSMUSG00000024736	Tmem132a	19	Transmembrane protein 132A [Source:UniProtKB/Swiss-Prot;Acc:Q922P8]
ENSMUSG00000046997	Spsb4	9	SPRY domain-containing SOCS box protein 4 [Source:UniProtKB/Swiss-Prot;Acc:Q8R5B6]
ENSMUSG00000043004	Gng2	14	guanine nucleotide binding protein (G protein), gamma 2 [Source:MGI Symbol;Acc:MGI:102705]
ENSMUSG00000086134	Gm16159	8	predicted gene 16159 [Source:MGI Symbol;Acc:MGI:3801949]
ENSMUSG00000031028	Tub	7	tubby bipartite transcription factor [Source:MGI Symbol;Acc:MGI:2651573]
ENSMUSG00000032358	Fam83b	9	Protein FAM83B [Source:UniProtKB/Swiss-Prot;Acc:Q0VBM2]
ENSMUSG00000032357	Tinag	9	tubulointerstitial nephritis antigen [Source:MGI Symbol;Acc:MGI:1349477]
ENSMUSG00000033676	Gabrb3	7	Gamma-aminobutyric acid receptor subunit beta-3 [Source:UniProtKB/Swiss-Prot;Acc:P63080]
ENSMUSG00000031012	Cask	X	Peripheral plasma membrane protein CASK [Source:UniProtKB/Swiss-Prot;Acc:O70589]
ENSMUSG00000020362	Cnot6	11	CCR4-NOT transcription complex subunit 6 [Source:UniProtKB/Swiss-Prot;Acc:Q8K3P5]
ENSMUSG00000045658	Pid1	1	PTB-containing, cubilin and LRP1-interacting protein [Source:UniProtKB/Swiss-Prot;Acc:Q3UBG2]
ENSMUSG00000020363	Gfpt2	11	Glutamine--fructose-6-phosphate aminotransferase [isomerizing] 2 [Source:UniProtKB/Swiss-Prot;Acc:Q9Z2Z9]
ENSMUSG00000021696	Elovl7	13	Elongation of very long chain fatty acids protein 7 [Source:UniProtKB/Swiss-Prot;Acc:Q9D2Y9]
ENSMUSG00000021697	Depdc1b	13	DEP domain-containing protein 1B [Source:UniProtKB/Swiss-Prot;Acc:Q8BH88]
ENSMUSG00000021699	Pde4d	13	cAMP-specific 3',5'-cyclic phosphodiesterase 4D [Source:UniProtKB/Swiss-Prot;Acc:Q01063]
ENSMUSG00000041298	Katnal1	5	Katanin p60 ATPase-containing subunit A-like 1 [Source:UniProtKB/Swiss-Prot;Acc:Q8K0T4]
ENSMUSG00000044320	1700001O22Rik	2	RIKEN cDNA 1700001O22 gene [Source:MGI Symbol;Acc:MGI:1923631]
ENSMUSG00000032334	Loxl1	9	lysyl oxidase like 1 [Source:HGNC Symbol;Acc:HGNC:6665]
ENSMUSG00000044317	Gpr4	7	G-protein coupled receptor 4 [Source:UniProtKB/Swiss-Prot;Acc:Q8BUD0]
ENSMUSG00000020357	Flt4	11	Vascular endothelial growth factor receptor 3 [Source:UniProtKB/Swiss-Prot;Acc:P35917]
ENSMUSG00000032338	Hcn4	9	hyperpolarization activated cyclic nucleotide gated potassium channel 4 [Source:HGNC Symbol;Acc:HGNC:16882]
ENSMUSG00000031871	Cdh5	8	Cadherin-5 [Source:UniProtKB/Swiss-Prot;Acc:P55284]
ENSMUSG00000029552	Tes	6	testis derived transcript [Source:MGI Symbol;Acc:MGI:105081]
ENSMUSG00000029553	Tfec	6	Transcription factor EC [Source:UniProtKB/Swiss-Prot;Acc:Q9WTW4]
ENSMUSG00000005583	Mef2c	13	Mus musculus myocyte enhancer factor 2C (Mef2c), transcript variant 14, mRNA. [Source:RefSeq mRNA;Acc:NM_001347577]
ENSMUSG00000034903	Cobll1	2	Cordon-bleu protein-like 1 [Source:UniProtKB/Swiss-Prot;Acc:Q3UMF0]
ENSMUSG00000028221	Tmem55a	4	transmembrane protein 55A [Source:MGI Symbol;Acc:MGI:1919769]
ENSMUSG00000025196	Cpn1	19	carboxypeptidase N, polypeptide 1 [Source:MGI Symbol;Acc:MGI:2135874]
ENSMUSG00000028226	Mmp16	4	Matrix metalloproteinase-16 [Source:UniProtKB/Swiss-Prot;Acc:Q9WTR0]
ENSMUSG00000029556	Hnf1a	5	Hepatocyte nuclear factor 1-alpha [Source:UniProtKB/Swiss-Prot;Acc:P22361]
ENSMUSG00000101389	Ms4a4a	19	0
ENSMUSG00000030549	Rhcg	7	Ammonium transporter Rh type C [Source:UniProtKB/Swiss-Prot;Acc:Q9QXP0]
ENSMUSG00000054517	Trim65	11	Tripartite motif-containing protein 65 [Source:UniProtKB/Swiss-Prot;Acc:Q8BFW4]
ENSMUSG00000051486	Pcdhb11	18	0
ENSMUSG00000028212	Ccne2	4	G1/S-specific cyclin-E2 [Source:UniProtKB/Swiss-Prot;Acc:Q9Z238]
ENSMUSG00000049176	Frmpd4	X	Mus musculus FERM and PDZ domain containing 4 (Frmpd4), transcript variant 4, mRNA. [Source:RefSeq mRNA;Acc:NM_001359072]
ENSMUSG00000025185	Loxl4	19	Lysyl oxidase homolog 4 [Source:UniProtKB/Swiss-Prot;Acc:Q924C6]
ENSMUSG00000042514	Klhl14	18	Kelch-like protein 14 [Source:UniProtKB/Swiss-Prot;Acc:Q69ZK5]
ENSMUSG00000004267	Eno2	6	Gamma-enolase [Source:UniProtKB/Swiss-Prot;Acc:P17183]
ENSMUSG00000029544	Cabp1	5	Calcium-binding protein 1 [Source:UniProtKB/Swiss-Prot;Acc:Q9JLK7]
ENSMUSG00000042510	AA986860	1	Specifically androgen-regulated protein [Source:UniProtKB/Swiss-Prot;Acc:Q8BI29]
ENSMUSG00000029546	Uncx	5	UNC homeobox [Source:MGI Symbol;Acc:MGI:108013]
ENSMUSG00000022911	Arl13b	16	ADP-ribosylation factor-like protein 13B [Source:UniProtKB/Swiss-Prot;Acc:Q640N2]
ENSMUSG00000022912	Pros1	16	protein S (alpha) [Source:MGI Symbol;Acc:MGI:1095733]
ENSMUSG00000074115	Saa1	7	serum amyloid A 1 [Source:MGI Symbol;Acc:MGI:98221]
ENSMUSG00000051497	Kcnj16	11	Inward rectifier potassium channel 16 [Source:UniProtKB/Swiss-Prot;Acc:Q9Z307]
ENSMUSG00000075470	Deaf1	15	asparagine-linked glycosylation 10B (alpha-1,2-glucosyltransferase) [Source:MGI Symbol;Acc:MGI:2146159]
ENSMUSG00000004231	Pax2	19	paired box 2 [Source:HGNC Symbol;Acc:HGNC:8616]
ENSMUSG00000025176	Hoga1	19	4-hydroxy-2-oxoglutarate aldolase, mitochondrial [Source:UniProtKB/Swiss-Prot;Acc:Q9DCU9]
ENSMUSG00000029534	St7	6	Suppressor of tumorigenicity 7 protein [Source:UniProtKB/Swiss-Prot;Acc:Q99M96]
ENSMUSG00000043832	Clec4a3	6	C-type lectin domain family 4, member a3 [Source:MGI Symbol;Acc:MGI:1920399]
ENSMUSG00000042501	Cpa6	1	Carboxypeptidase A6 [Source:UniProtKB/Swiss-Prot;Acc:Q5U901]
ENSMUSG00000062151	Unc13c	9	unc-13 homolog C (C. elegans) [Source:MGI Symbol;Acc:MGI:2149021]
ENSMUSG00000038486	Sv2a	3	Synaptic vesicle glycoprotein 2A [Source:UniProtKB/Swiss-Prot;Acc:Q9JIS5]
ENSMUSG00000030525	Chrna7	7	cholinergic receptor, nicotinic, alpha polypeptide 7 [Source:MGI Symbol;Acc:MGI:99779]
ENSMUSG00000031853	Map3k21	8	Mitogen-activated protein kinase kinase kinase 21 [Source:UniProtKB/Swiss-Prot;Acc:Q8VDG6]
ENSMUSG00000055866	Per2	1	period circadian regulator 2 [Source:HGNC Symbol;Acc:HGNC:8846]
ENSMUSG00000025161	Slc16a3	11	solute carrier family 16 (monocarboxylic acid transporters), member 3 [Source:MGI Symbol;Acc:MGI:1933438]
ENSMUSG00000075463	4930594M22Rik	14	RIKEN cDNA 4930594M22 gene [Source:MGI Symbol;Acc:MGI:1925478]
ENSMUSG00000101356	Gm28876	15	predicted gene 28876 [Source:MGI Symbol;Acc:MGI:5579582]
ENSMUSG00000046096	BC030336	7	Uncharacterized [Source:UniProtKB/Swiss-Prot;Acc:Q8C784]
ENSMUSG00000031842	Pde4c	8	cAMP-specific 3',5'-cyclic phosphodiesterase 4C [Source:UniProtKB/Swiss-Prot;Acc:Q3UEI1]
ENSMUSG00000046093	Hpcal4	4	hippocalcin-like 4 [Source:MGI Symbol;Acc:MGI:2157521]
ENSMUSG00000031841	Cdh13	8	Cadherin-13 [Source:UniProtKB/Swiss-Prot;Acc:Q9WTR5]
ENSMUSG00000028266	Lmo4	3	LIM domain transcription factor LMO4 [Source:UniProtKB/Swiss-Prot;Acc:P61969]
ENSMUSG00000085696	Hoxaas3	6	Hoxa cluster antisense RNA 3 [Source:MGI Symbol;Acc:MGI:1919878]
ENSMUSG00000041235	Chd7	4	Chromodomain-helicase-DNA-binding protein 7 [Source:UniProtKB/Swiss-Prot;Acc:A2AJK6]
ENSMUSG00000058070	Eml1	12	Echinoderm microtubule-associated protein-like 1 [Source:UniProtKB/Swiss-Prot;Acc:Q05BC3]
ENSMUSG00000020300	Cpeb4	11	Cytoplasmic polyadenylation element-binding protein 4 [Source:UniProtKB/Swiss-Prot;Acc:Q7TN98]
ENSMUSG00000041237	Pklr	3	pyruvate kinase L/R [Source:HGNC Symbol;Acc:HGNC:9020]
ENSMUSG00000043895	S1pr2	9	Sphingosine 1-phosphate receptor 2 [Source:UniProtKB/Swiss-Prot;Acc:P52592]
ENSMUSG00000021638	Ocln	13	occludin [Source:MGI Symbol;Acc:MGI:106183]
ENSMUSG00000055805	Fmnl1	11	Formin-like protein 1 [Source:UniProtKB/Swiss-Prot;Acc:Q9JL26]
ENSMUSG00000028251	Tstd3	4	thiosulfate sulfurtransferase (rhodanese)-like domain containing 3 [Source:MGI Symbol;Acc:MGI:1924282]
ENSMUSG00000049130	C5ar1	7	C5a anaphylatoxin chemotactic receptor 1 [Source:UniProtKB/Swiss-Prot;Acc:P30993]
ENSMUSG00000029580	Actb	5	Actin, cytoplasmic 1 Actin, cytoplasmic 1, N-terminally processed [Source:UniProtKB/Swiss-Prot;Acc:P60710]
ENSMUSG00000051451	Crebzf	7	CREB/ATF bZIP transcription factor [Source:MGI Symbol;Acc:MGI:2675296]
ENSMUSG00000063434	Sorcs3	19	VPS10 domain-containing receptor SorCS3 [Source:UniProtKB/Swiss-Prot;Acc:Q8VI51]
ENSMUSG00000019312	Grb7	11	Growth factor receptor-bound protein 7 [Source:UniProtKB/Swiss-Prot;Acc:Q03160]
ENSMUSG00000063430	Wscd2	5	WSC domain containing 2 [Source:MGI Symbol;Acc:MGI:2445030]
ENSMUSG00000101335	Gm28229	9	predicted gene 28229 [Source:MGI Symbol;Acc:MGI:5578935]
ENSMUSG00000100005	B130024G19Rik	7	RIKEN cDNA B130024G19 gene [Source:MGI Symbol;Acc:MGI:3604353]
ENSMUSG00000030562	Nox4	7	NADPH oxidase 4 [Source:MGI Symbol;Acc:MGI:1354184]
ENSMUSG00000031891	Hsd11b2	8	hydroxysteroid 11-beta dehydrogenase 2 [Source:MGI Symbol;Acc:MGI:104720]
ENSMUSG00000030560	Ctsc	7	cathepsin C [Source:MGI Symbol;Acc:MGI:109553]
ENSMUSG00000034926	Dhcr24	4	Delta(24)-sterol reductase [Source:UniProtKB/Swiss-Prot;Acc:Q8VCH6]
ENSMUSG00000029571	Tmem106b	6	transmembrane protein 106B [Source:MGI Symbol;Acc:MGI:1919150]
ENSMUSG00000058099	Nfam1	15	NFAT activation molecule 1 [Source:UniProtKB/Swiss-Prot;Acc:Q8R4V1]
ENSMUSG00000063446	Plppr1	4	Phospholipid phosphatase-related protein type 1 [Source:UniProtKB/Swiss-Prot;Acc:Q8BFZ2]
ENSMUSG00000049148	Plcxd3	15	phosphatidylinositol-specific phospholipase C, X domain containing 3 [Source:MGI Symbol;Acc:MGI:2442605]
ENSMUSG00000028246	Faxc	4	Failed axon connections homolog [Source:UniProtKB/Swiss-Prot;Acc:Q3UMF9]
ENSMUSG00000041219	Arhgap11a	2	Rho GTPase-activating protein 11A [Source:UniProtKB/Swiss-Prot;Acc:Q80Y19]
ENSMUSG00000110243	Gm45631	7	predicted gene 45631 [Source:MGI Symbol;Acc:MGI:5791467]
ENSMUSG00000022941	Ripply3	16	ripply transcriptional repressor 3 [Source:MGI Symbol;Acc:MGI:2181192]
ENSMUSG00000043873	Chil5	3	chitinase-like 5 [Source:MGI Symbol;Acc:MGI:2676649]
ENSMUSG00000021612	Slc6a18	13	solute carrier family 6 (neurotransmitter transporter), member 18 [Source:MGI Symbol;Acc:MGI:1336892]
ENSMUSG00000021613	Hapln1	13	Hyaluronan and proteoglycan link protein 1 [Source:UniProtKB/Swiss-Prot;Acc:Q9QUP5]
ENSMUSG00000021614	Vcan	13	versican [Source:MGI Symbol;Acc:MGI:102889]
ENSMUSG00000074102	Rbm15b	9	RNA binding motif protein 15B [Source:MGI Symbol;Acc:MGI:1923598]
ENSMUSG00000030551	Nr2f2	7	nuclear receptor subfamily 2, group F, member 2 [Source:MGI Symbol;Acc:MGI:1352452]
ENSMUSG00000029563	Foxp2	6	Forkhead box protein P2 [Source:UniProtKB/Swiss-Prot;Acc:P58463]
ENSMUSG00000034910	Pygo1	9	pygopus 1 [Source:MGI Symbol;Acc:MGI:1919385]
ENSMUSG00000031883	Car7	8	Carbonic anhydrase 7 [Source:UniProtKB/Swiss-Prot;Acc:Q9ERQ8]
ENSMUSG00000031881	Cdh16	8	Cadherin-16 [Source:UniProtKB/Swiss-Prot;Acc:O88338]
ENSMUSG00000034912	Mdga2	12	MAM domain-containing glycosylphosphatidylinositol anchor protein 2 [Source:UniProtKB/Swiss-Prot;Acc:P60755]
ENSMUSG00000028232	Tmem68	4	Transmembrane protein 68 [Source:UniProtKB/Swiss-Prot;Acc:Q9D850]
ENSMUSG00000034918	Cdhr2	13	Cadherin-related family member 2 [Source:UniProtKB/Swiss-Prot;Acc:E9Q7P9]
ENSMUSG00000071064	Zfp827	8	zinc finger protein 827 [Source:MGI Symbol;Acc:MGI:2444807]
ENSMUSG00000062127	Cttnbp2nl	3	CTTNBP2 N-terminal-like protein [Source:UniProtKB/Swiss-Prot;Acc:Q99LJ0]
ENSMUSG00000103975	Gm37676	1	predicted gene, 37676 [Source:MGI Symbol;Acc:MGI:5610904]
ENSMUSG00000087400	Gm15270	10	predicted gene 15270 [Source:MGI Symbol;Acc:MGI:3705149]
ENSMUSG00000028986	Klhl7	5	kelch-like 7 [Source:MGI Symbol;Acc:MGI:1196453]
ENSMUSG00000026321	Tnfrsf11a	1	Tumor necrosis factor receptor superfamily member 11A [Source:UniProtKB/Swiss-Prot;Acc:O35305]
ENSMUSG00000040624	Plekhg1	10	pleckstrin homology and RhoGEF domain containing G1 [Source:HGNC Symbol;Acc:HGNC:20884]
ENSMUSG00000035274	Tpbg	9	Trophoblast glycoprotein [Source:UniProtKB/Swiss-Prot;Acc:Q9Z0L0]
ENSMUSG00000035275	Raver2	4	Ribonucleoprotein PTB-binding 2 [Source:UniProtKB/Swiss-Prot;Acc:Q7TPD6]
ENSMUSG00000068196	Col8a1	16	Collagen alpha-1(VIII) chain Vastatin [Source:UniProtKB/Swiss-Prot;Acc:Q00780]
ENSMUSG00000047250	Ptgs1	2	prostaglandin-endoperoxide synthase 1 [Source:MGI Symbol;Acc:MGI:97797]
ENSMUSG00000039632	Ccdc151	9	coiled-coil domain containing 151 [Source:HGNC Symbol;Acc:HGNC:28303]
ENSMUSG00000035279	Ssc5d	7	Soluble scavenger receptor cysteine-rich domain-containing protein SSC5D [Source:UniProtKB/Swiss-Prot;Acc:Q8BV57]
ENSMUSG00000016995	Matn4	2	matrilin 4 [Source:HGNC Symbol;Acc:HGNC:6910]
ENSMUSG00000039628	Hs3st6	17	Heparan sulfate glucosamine 3-O-sulfotransferase 6 [Source:UniProtKB/Swiss-Prot;Acc:Q5GFD5]
ENSMUSG00000061576	Dpp6	5	Dipeptidyl aminopeptidase-like protein 6 [Source:UniProtKB/Swiss-Prot;Acc:Q9Z218]
ENSMUSG00000026311	Asb1	1	Ankyrin repeat and SOCS box protein 1 [Source:UniProtKB/Swiss-Prot;Acc:Q9WV74]
ENSMUSG00000028979	Masp2	4	Mannan-binding lectin serine protease 2 Mannan-binding lectin serine protease 2 A chain Mannan-binding lectin serine protease 2 B chain [Source:UniProtKB/Swiss-Prot;Acc:Q91WP0]
ENSMUSG00000028978	Nos3	5	Nitric oxide synthase, endothelial [Source:UniProtKB/Swiss-Prot;Acc:P70313]
ENSMUSG00000052629	Gm9885	7	0
ENSMUSG00000098868	Gm27466	Y	predicted gene, 27466 [Source:MGI Symbol;Acc:MGI:5530848]
ENSMUSG00000060240	Cend1	7	Cell cycle exit and neuronal differentiation protein 1 [Source:UniProtKB/Swiss-Prot;Acc:Q9JKC6]
ENSMUSG00000036596	Cpz	5	carboxypeptidase Z [Source:MGI Symbol;Acc:MGI:88487]
ENSMUSG00000047242	Taf9b	X	Transcription initiation factor TFIID subunit 9B [Source:UniProtKB/Swiss-Prot;Acc:Q6NZA9]
ENSMUSG00000073542	Cep76	18	Centrosomal protein of 76 kDa [Source:UniProtKB/Swiss-Prot;Acc:Q0VEJ0]
ENSMUSG00000074873	AI606181	19	expressed sequence AI606181 [Source:MGI Symbol;Acc:MGI:2147586]
ENSMUSG00000041935	AW549877	15	UPF0600 [Source:UniProtKB/Swiss-Prot;Acc:Q8BR90]
ENSMUSG00000041936	Agrn	4	Agrin Agrin N-terminal 110 kDa subunit Agrin C-terminal 110 kDa subunit Agrin C-terminal 90 kDa fragment Agrin C-terminal 22 kDa fragment [Source:UniProtKB/Swiss-Prot;Acc:A2ASQ1]
ENSMUSG00000040600	Eps8l3	3	Epidermal growth factor receptor kinase substrate 8-like protein 3 [Source:UniProtKB/Swiss-Prot;Acc:Q91WL0]
ENSMUSG00000026304	Rab17	1	Ras-related protein Rab-17 [Source:UniProtKB/Swiss-Prot;Acc:P35292]
ENSMUSG00000047238	Mageh1	X	Melanoma-associated antigen H1 [Source:UniProtKB/Swiss-Prot;Acc:Q9NWG9]
ENSMUSG00000026307	Scly	1	selenocysteine lyase [Source:HGNC Symbol;Acc:HGNC:18161]
ENSMUSG00000026308	Klhl30	1	Kelch-like protein 30 [Source:UniProtKB/Swiss-Prot;Acc:Q8C3F7]
ENSMUSG00000039611	Tmem246	4	Mus musculus transmembrane protein 246 (Tmem246), transcript variant 2, mRNA. [Source:RefSeq mRNA;Acc:NM_001355503]
ENSMUSG00000047230	Cldn2	X	Claudin-2 [Source:UniProtKB/Swiss-Prot;Acc:O88552]
ENSMUSG00000052632	Asap2	12	Arf-GAP with SH3 domain, ANK repeat and PH domain-containing protein 2 [Source:UniProtKB/Swiss-Prot;Acc:Q7SIG6]
ENSMUSG00000015647	Lama5	2	Laminin subunit alpha-5 [Source:UniProtKB/Swiss-Prot;Acc:Q61001]
ENSMUSG00000035258	Abi3bp	16	ABI gene family, member 3 (NESH) binding protein [Source:MGI Symbol;Acc:MGI:2444583]
ENSMUSG00000014329	Bicc1	10	Protein bicaudal C homolog 1 [Source:UniProtKB/Swiss-Prot;Acc:Q99MQ1]
ENSMUSG00000039607	Rbms3	9	RNA binding motif, single stranded interacting protein [Source:MGI Symbol;Acc:MGI:2444477]
ENSMUSG00000024593	Megf10	18	Multiple epidermal growth factor-like domains protein 10 [Source:UniProtKB/Swiss-Prot;Acc:Q6DIB5]
ENSMUSG00000074892	B3galt5	16	Mus musculus UDP-Gal:betaGlcNAc beta 1,3-galactosyltransferase, polypeptide 5 (B3galt5), transcript variant 4, mRNA. [Source:RefSeq mRNA;Acc:NM_001358390]
ENSMUSG00000065954	Tacc1	8	Transforming acidic coiled-coil-containing protein 1 [Source:UniProtKB/Swiss-Prot;Acc:Q6Y685]
ENSMUSG00000094483	Purb	11	purine rich element binding protein B [Source:MGI Symbol;Acc:MGI:1338779]
ENSMUSG00000059273	Zc3h4	7	zinc finger CCCH-type containing 4 [Source:MGI Symbol;Acc:MGI:2682314]
ENSMUSG00000024594	Prrc1	18	Protein PRRC1 [Source:UniProtKB/Swiss-Prot;Acc:Q3UPH1]
ENSMUSG00000041923	Nol4	18	Nucleolar protein 4 [Source:UniProtKB/Swiss-Prot;Acc:P60954]
ENSMUSG00000002341	Ncan	8	neurocan [Source:HGNC Symbol;Acc:HGNC:2465]
ENSMUSG00000024598	Fbn2	18	Fibrillin-2 Fibrillin-2 C-terminal peptide [Source:UniProtKB/Swiss-Prot;Acc:Q61555]
ENSMUSG00000104346	Pcdhga3	18	protocadherin gamma subfamily A, 3 [Source:HGNC Symbol;Acc:HGNC:8701]
ENSMUSG00000072235	Tuba1a	15	tubulin, alpha 1A [Source:MGI Symbol;Acc:MGI:98869]
ENSMUSG00000085541	Gm16010	9	predicted gene 16010 [Source:MGI Symbol;Acc:MGI:3802126]
ENSMUSG00000039601	Rcan2	17	regulator of calcineurin 2 [Source:MGI Symbol;Acc:MGI:1858219]
ENSMUSG00000073565	Prr16	18	proline rich 16 [Source:MGI Symbol;Acc:MGI:1918623]
ENSMUSG00000035246	Pcyt1b	X	Choline-phosphate cytidylyltransferase B [Source:UniProtKB/Swiss-Prot;Acc:Q811Q9]
ENSMUSG00000015652	Steap1	5	Metalloreductase STEAP1 [Source:UniProtKB/Swiss-Prot;Acc:Q9CWR7]
ENSMUSG00000015653	Steap2	5	six transmembrane epithelial antigen of prostate 2 [Source:MGI Symbol;Acc:MGI:1921301]
ENSMUSG00000027690	Slc2a2	3	solute carrier family 2 (facilitated glucose transporter), member 2 [Source:MGI Symbol;Acc:MGI:1095438]
ENSMUSG00000062859	Tcp11	17	t-complex protein 11 [Source:MGI Symbol;Acc:MGI:98544]
ENSMUSG00000083798	Gm14584	X	predicted gene 14584 [Source:MGI Symbol;Acc:MGI:3705780]
ENSMUSG00000059203	Il1rapl2	X	X-linked interleukin-1 receptor accessory protein-like 2 [Source:UniProtKB/Swiss-Prot;Acc:Q9ERS6]
ENSMUSG00000056174	Col8a2	4	Collagen alpha-2(VIII) chain [Source:UniProtKB/Swiss-Prot;Acc:P25318]
ENSMUSG00000068154	Insm1	2	Insulinoma-associated protein 1 [Source:UniProtKB/Swiss-Prot;Acc:Q63ZV0]
ENSMUSG00000037014	Sstr4	2	somatostatin receptor 4 [Source:HGNC Symbol;Acc:HGNC:11333]
ENSMUSG00000038349	Plcl1	1	Inactive phospholipase C-like protein 1 [Source:UniProtKB/Swiss-Prot;Acc:Q3USB7]
ENSMUSG00000017400	Stac2	11	SH3 and cysteine-rich domain-containing protein 2 [Source:UniProtKB/Swiss-Prot;Acc:Q8R1B0]
ENSMUSG00000073514	Dok6	18	Docking protein 6 [Source:UniProtKB/Swiss-Prot;Acc:Q2MHE5]
ENSMUSG00000025020	Slit1	19	Slit homolog 1 protein [Source:UniProtKB/Swiss-Prot;Acc:Q80TR4]
ENSMUSG00000041986	Elmod1	9	ELMO domain-containing protein 1 [Source:UniProtKB/Swiss-Prot;Acc:Q3V1U8]
ENSMUSG00000086816	Gm16726	19	predicted gene, 16726 [Source:MGI Symbol;Acc:MGI:4439650]
ENSMUSG00000062866	Phactr2	10	phosphatase and actin regulator 2 [Source:MGI Symbol;Acc:MGI:2446138]
ENSMUSG00000070476	Fam217b	2	family with sequence similarity 217 member B [Source:HGNC Symbol;Acc:HGNC:16170]
ENSMUSG00000039662	Icmt	4	isoprenylcysteine carboxyl methyltransferase [Source:HGNC Symbol;Acc:HGNC:5350]
ENSMUSG00000039661	Dusp26	8	Mus musculus dual specificity phosphatase 26 (putative) (Dusp26), transcript variant 2, mRNA. [Source:RefSeq mRNA;Acc:NM_001357223]
ENSMUSG00000070473	Cldn3	5	Claudin-3 [Source:UniProtKB/Swiss-Prot;Acc:Q9Z0G9]
ENSMUSG00000017418	Arl5b	2	ADP ribosylation factor like GTPase 5B [Source:HGNC Symbol;Acc:HGNC:23052]
ENSMUSG00000085516	4930538E20Rik	11	RIKEN cDNA 4930538E20 gene [Source:MGI Symbol;Acc:MGI:1925450]
ENSMUSG00000025010	Ccnj	19	Cyclin-J [Source:UniProtKB/Swiss-Prot;Acc:Q3TZI6]
ENSMUSG00000048572	Tmem252	19	Transmembrane protein 252 [Source:UniProtKB/Swiss-Prot;Acc:Q8C353]
ENSMUSG00000048578	Mlec	5	Malectin [Source:UniProtKB/Swiss-Prot;Acc:Q6ZQI3]
ENSMUSG00000006731	B4galnt1	10	Beta-1,4 N-acetylgalactosaminyltransferase 1 [Source:UniProtKB/Swiss-Prot;Acc:Q09200]
ENSMUSG00000105645	Gm6649	3	predicted gene 6649 [Source:MGI Symbol;Acc:MGI:3779621]
ENSMUSG00000035298	Klhl35	7	Kelch-like protein 35 [Source:UniProtKB/Swiss-Prot;Acc:Q9CZ49]
ENSMUSG00000048582	Gja3	14	gap junction protein, alpha 3 [Source:MGI Symbol;Acc:MGI:95714]
ENSMUSG00000027661	Slc2a10	2	solute carrier family 2 (facilitated glucose transporter), member 10 [Source:MGI Symbol;Acc:MGI:2156687]
ENSMUSG00000048583	Igf2	7	Insulin-like growth factor II Insulin-like growth factor II Preptin [Source:UniProtKB/Swiss-Prot;Acc:P09535]
ENSMUSG00000035285	Nat14	7	Mus musculus N-acetyltransferase 14 (Nat14), transcript variant 3, mRNA. [Source:RefSeq mRNA;Acc:NM_001358882]
ENSMUSG00000047261	Gap43	16	Neuromodulin [Source:UniProtKB/Swiss-Prot;Acc:P06837]
ENSMUSG00000057465	Saa2	7	Mus musculus serum amyloid A 2 (Saa2), transcript variant 2, mRNA. [Source:RefSeq mRNA;Acc:NM_001357491]
ENSMUSG00000020182	Ddc	11	Aromatic-L-amino-acid decarboxylase [Source:UniProtKB/Swiss-Prot;Acc:O88533]
ENSMUSG00000020183	Cpm	10	carboxypeptidase M [Source:MGI Symbol;Acc:MGI:1917824]
ENSMUSG00000020185	E2f7	10	Mus musculus E2F transcription factor 7 (E2f7), transcript variant 2, mRNA. [Source:RefSeq mRNA;Acc:NM_001358560]
ENSMUSG00000056130	Ticam2	18	TIR domain-containing adapter molecule 2 [Source:UniProtKB/Swiss-Prot;Acc:Q8BJQ4]
ENSMUSG00000025870	Arl10	13	ADP-ribosylation factor-like protein 10 [Source:UniProtKB/Swiss-Prot;Acc:Q9QXJ4]
ENSMUSG00000020186	Csrp2	10	Cysteine and glycine-rich protein 2 [Source:UniProtKB/Swiss-Prot;Acc:P97314]
ENSMUSG00000025877	Hk3	13	Hexokinase-3 [Source:UniProtKB/Swiss-Prot;Acc:Q3TRM8]
ENSMUSG00000028906	Epb41	4	erythrocyte membrane protein band 4.1 [Source:MGI Symbol;Acc:MGI:95401]
ENSMUSG00000023216	Epb42	2	Erythrocyte membrane protein band 4.2 [Source:UniProtKB/Swiss-Prot;Acc:P49222]
ENSMUSG00000019189	Rnf145	11	ring finger protein 145 [Source:MGI Symbol;Acc:MGI:1921565]
ENSMUSG00000024548	Setbp1	18	SET-binding protein [Source:UniProtKB/Swiss-Prot;Acc:Q9Z180]
ENSMUSG00000028909	Ptpru	4	protein tyrosine phosphatase, receptor type, U [Source:MGI Symbol;Acc:MGI:1321151]
ENSMUSG00000019188	H13	2	Minor histocompatibility antigen H13 [Source:UniProtKB/Swiss-Prot;Acc:Q9D8V0]
ENSMUSG00000074802	Gas2l3	10	growth arrest specific 2 like 3 [Source:HGNC Symbol;Acc:HGNC:27475]
ENSMUSG00000033487	Fndc3a	14	Fibronectin type-III domain-containing protein 3A [Source:UniProtKB/Swiss-Prot;Acc:Q8BX90]
ENSMUSG00000020173	Cobl	11	Protein cordon-bleu [Source:UniProtKB/Swiss-Prot;Acc:Q5NBX1]
ENSMUSG00000025862	Stag2	X	stromal antigen 2 [Source:MGI Symbol;Acc:MGI:1098583]
ENSMUSG00000020175	Rab36	10	Mus musculus RAB36, member RAS onco family (Rab36), transcript variant 1, mRNA. [Source:RefSeq mRNA;Acc:NM_001359270]
ENSMUSG00000024534	Sncaip	18	synuclein, alpha interacting protein (synphilin) [Source:MGI Symbol;Acc:MGI:1915097]
ENSMUSG00000090061	Nwd2	5	NACHT and WD repeat domain-containing protein 2 [Source:UniProtKB/Swiss-Prot;Acc:Q6P5U7]
ENSMUSG00000024535	Snx24	18	Sorting nexin-24 [Source:UniProtKB/Swiss-Prot;Acc:Q9CRB0]
ENSMUSG00000020178	Adora2a	10	adenosine A2a receptor [Source:MGI Symbol;Acc:MGI:99402]
ENSMUSG00000046798	Cldn12	5	Claudin-12 [Source:UniProtKB/Swiss-Prot;Acc:Q9ET43]
ENSMUSG00000025867	Cplx2	13	Complexin-2 [Source:UniProtKB/Swiss-Prot;Acc:P84086]
ENSMUSG00000068122	Agtr2	X	Type-2 angiotensin II receptor [Source:UniProtKB/Swiss-Prot;Acc:P35374]
ENSMUSG00000046794	Ppp1r3b	8	Protein phosphatase 1 regulatory subunit 3B [Source:UniProtKB/Swiss-Prot;Acc:Q8C767]
ENSMUSG00000107476	Zfp862-ps	6	zinc finger protein 862, pseudogene [Source:MGI Symbol;Acc:MGI:1889827]
ENSMUSG00000036510	Cdh8	8	Cadherin-8 [Source:UniProtKB/Swiss-Prot;Acc:P97291]
ENSMUSG00000037843	Vstm2l	2	V-set and transmembrane domain containing 2-like [Source:MGI Symbol;Acc:MGI:2685537]
ENSMUSG00000083773	Gm13394	2	predicted gene 13394 [Source:MGI Symbol;Acc:MGI:3651848]
ENSMUSG00000020160	Meis1	11	Homeobox protein Meis1 [Source:UniProtKB/Swiss-Prot;Acc:Q60954]
ENSMUSG00000021493	Pdlim7	13	PDZ and LIM domain protein 7 [Source:UniProtKB/Swiss-Prot;Acc:Q3TJD7]
ENSMUSG00000020164	Kcnmb4os1	10	0
ENSMUSG00000000555	Itga5	15	Integrin alpha-5 Integrin alpha-5 heavy chain Integrin alpha-5 light chain [Source:UniProtKB/Swiss-Prot;Acc:P11688]
ENSMUSG00000025854	Fam20c	5	Extracellular serine/threonine protein kinase FAM20C [Source:UniProtKB/Swiss-Prot;Acc:Q5MJS3]
ENSMUSG00000049866	Arl4c	1	ADP-ribosylation factor-like protein 4C [Source:UniProtKB/Swiss-Prot;Acc:P61208]
ENSMUSG00000046785	Epm2aip1	9	EPM2A-interacting protein 1 [Source:UniProtKB/Swiss-Prot;Acc:Q8VEH5]
ENSMUSG00000091367	Gm17711	10	predicted gene, 17711 [Source:MGI Symbol;Acc:MGI:4937345]
ENSMUSG00000024529	Lox	18	Protein-lysine 6-oxidase [Source:UniProtKB/Swiss-Prot;Acc:P28301]
ENSMUSG00000071793	2610005L07Rik	8	RIKEN cDNA 2610005L07 gene [Source:MGI Symbol;Acc:MGI:1914283]
ENSMUSG00000090035	Galnt4	10	Polypeptide N-acetylgalactosaminyltransferase 4 [Source:UniProtKB/Swiss-Prot;Acc:O08832]
ENSMUSG00000068130	Zfp442	2	zinc finger protein 442 [Source:MGI Symbol;Acc:MGI:3651999]
ENSMUSG00000037833	Sh2d4b	14	SH2 domain-containing protein 4B [Source:UniProtKB/Swiss-Prot;Acc:A6X942]
ENSMUSG00000032135	Mcam	9	Cell surface glycoprotein MUC18 [Source:UniProtKB/Swiss-Prot;Acc:Q8R2Y2]
ENSMUSG00000037824	Tspan14	14	Tetraspanin-14 [Source:UniProtKB/Swiss-Prot;Acc:Q8QZY6]
ENSMUSG00000049871	Nlrc3	16	Protein NLRC3 [Source:UniProtKB/Swiss-Prot;Acc:Q5DU56]
ENSMUSG00000020154	Ptprb	10	protein tyrosine phosphatase, receptor type, B [Source:MGI Symbol;Acc:MGI:97809]
ENSMUSG00000000567	Sox9	11	Transcription factor SOX-9 [Source:UniProtKB/Swiss-Prot;Acc:Q04887]
ENSMUSG00000045440	Insm2	12	Insulinoma-associated protein 2 [Source:UniProtKB/Swiss-Prot;Acc:Q9JMC2]
ENSMUSG00000058756	Thra	11	Thyroid hormone receptor alpha [Source:UniProtKB/Swiss-Prot;Acc:P63058]
ENSMUSG00000057425	Ugt2b37	5	UDP glucuronosyltransferase 2 family, polypeptide B37 [Source:MGI Symbol;Acc:MGI:2148239]
ENSMUSG00000015627	Gata5	2	Transcription factor GATA-5 [Source:UniProtKB/Swiss-Prot;Acc:P97489]
ENSMUSG00000041911	Dlx1	2	Homeobox protein DLX-1 [Source:UniProtKB/Swiss-Prot;Acc:Q64317]
ENSMUSG00000047216	Cdh19	1	cadherin 19, type 2 [Source:MGI Symbol;Acc:MGI:3588198]
ENSMUSG00000049804	Armcx4	X	armadillo repeat containing, X-linked 4 [Source:MGI Symbol;Acc:MGI:2147887]
ENSMUSG00000047213	Ythdf3	3	YTH domain family 3 [Source:MGI Symbol;Acc:MGI:1918850]
ENSMUSG00000036560	Lgi4	7	Leucine-rich repeat LGI family member 4 [Source:UniProtKB/Swiss-Prot;Acc:Q8K1S1]
ENSMUSG00000037894	H2afz	3	Histone H2A.Z [Source:UniProtKB/Swiss-Prot;Acc:P0C0S6]
ENSMUSG00000090019	Gimap1	6	GTPase, IMAP family member 1 [Source:HGNC Symbol;Acc:HGNC:23237]
ENSMUSG00000103088	Pcdhgb6	18	protocadherin gamma subfamily B, 6 [Source:HGNC Symbol;Acc:HGNC:8713]
ENSMUSG00000041907	Gpr45	1	Probable G-protein coupled receptor 45 [Source:UniProtKB/Swiss-Prot;Acc:Q9EQQ4]
ENSMUSG00000079685	Ulbp1	10	UL16 binding protein 1 [Source:MGI Symbol;Acc:MGI:1925027]
ENSMUSG00000032199	Polr2m	9	polymerase (RNA) II (DNA directed) polypeptide M [Source:MGI Symbol;Acc:MGI:107282]
ENSMUSG00000058761	Rnf169	7	E3 ubiquitin-protein ligase RNF169 [Source:UniProtKB/Swiss-Prot;Acc:E9Q7F2]
ENSMUSG00000028931	Kcnab2	4	Voltage-gated potassium channel subunit beta-2 [Source:UniProtKB/Swiss-Prot;Acc:P62482]
ENSMUSG00000027603	Ggt7	2	Glutathione hydrolase 7 Glutathione hydrolase 7 heavy chain Glutathione hydrolase 7 light chain [Source:UniProtKB/Swiss-Prot;Acc:Q99JP7]
ENSMUSG00000071722	Spin4	X	Spindlin-4 [Source:UniProtKB/Swiss-Prot;Acc:Q8K1L2]
ENSMUSG00000047205	Dusp18	11	Dual specificity protein phosphatase 18 [Source:UniProtKB/Swiss-Prot;Acc:Q8VE01]
ENSMUSG00000044176	Spink10	18	serine peptidase inhibitor, Kazal type 10 [Source:MGI Symbol;Acc:MGI:3584533]
ENSMUSG00000037887	Dusp8	7	Dual specificity protein phosphatase 8 [Source:UniProtKB/Swiss-Prot;Acc:O09112]
ENSMUSG00000036555	Iqce	5	IQ domain-containing protein E [Source:UniProtKB/Swiss-Prot;Acc:Q6PCQ0]
ENSMUSG00000032186	Tmod2	9	tropomodulin 2 [Source:MGI Symbol;Acc:MGI:1355335]
ENSMUSG00000032181	Scg3	9	Secretogranin-3 [Source:UniProtKB/Swiss-Prot;Acc:P47867]
ENSMUSG00000025892	Gria4	9	glutamate receptor, ionotropic, AMPA4 (alpha 4) [Source:MGI Symbol;Acc:MGI:95811]
ENSMUSG00000023232	Serinc2	4	Serine incorporator 2 [Source:UniProtKB/Swiss-Prot;Acc:Q8K0E7]
ENSMUSG00000023235	Ccl25	8	C-C motif chemokine 25 [Source:UniProtKB/Swiss-Prot;Acc:O35903]
ENSMUSG00000023236	Scg5	2	secretogranin V [Source:MGI Symbol;Acc:MGI:98289]
ENSMUSG00000053080	2700081O15Rik	19	Uncharacterized [Source:UniProtKB/Swiss-Prot;Acc:Q4VA45]
ENSMUSG00000028927	Padi2	4	Protein-arginine deiminase type-2 [Source:UniProtKB/Swiss-Prot;Acc:Q08642]
ENSMUSG00000015619	Gata3	2	Mus musculus GATA binding protein 3 (Gata3), transcript variant 3, mRNA. [Source:RefSeq mRNA;Acc:NM_001355111]
ENSMUSG00000032179	Bmp5	9	Bone morphotic protein 5 [Source:UniProtKB/Swiss-Prot;Acc:P49003]
ENSMUSG00000056121	Fez2	17	Fasciculation and elongation protein zeta-2 [Source:UniProtKB/Swiss-Prot;Acc:Q6TYB5]
ENSMUSG00000032172	Olfm2	9	olfactomedin 2 [Source:MGI Symbol;Acc:MGI:3045350]
ENSMUSG00000025888	Casp1	9	Caspase-1 Caspase-1 subunit p20 Caspase-1 subunit p10 [Source:UniProtKB/Swiss-Prot;Acc:P29452]
ENSMUSG00000048503	Tmem136	9	Transmembrane protein 136 [Source:UniProtKB/Swiss-Prot;Acc:Q3TYE7]
ENSMUSG00000090000	Ier3ip1	18	Immediate early response 3-interacting protein 1 [Source:UniProtKB/Swiss-Prot;Acc:Q9CR20]
ENSMUSG00000050822	Slc29a4	5	Equilibrative nucleoside transporter 4 [Source:UniProtKB/Swiss-Prot;Acc:Q8R139]
ENSMUSG00000011256	Adam19	11	Disintegrin and metalloproteinase domain-containing protein 19 [Source:UniProtKB/Swiss-Prot;Acc:O35674]
ENSMUSG00000053141	Ptprt	2	Receptor-type tyrosine-protein phosphatase T [Source:UniProtKB/Swiss-Prot;Acc:Q99M80]
ENSMUSG00000013921	Clip3	7	CAP-Gly domain-containing linker protein 3 [Source:UniProtKB/Swiss-Prot;Acc:B9EHT4]
ENSMUSG00000022883	Robo1	16	roundabout guidance receptor 1 [Source:MGI Symbol;Acc:MGI:1274781]
ENSMUSG00000045515	Pou3f3	1	POU domain, class 3, transcription factor 3 [Source:UniProtKB/Swiss-Prot;Acc:P31361]
ENSMUSG00000046844	Vat1l	8	vesicle amine transport protein 1 like [Source:MGI Symbol;Acc:MGI:2142534]
ENSMUSG00000022887	Masp1	16	Mus musculus mannan-binding lectin serine peptidase 1 (Masp1), transcript variant 1, mRNA. [Source:RefSeq mRNA;Acc:NM_001359083]
ENSMUSG00000021556	Golm1	13	golgi membrane protein 1 [Source:MGI Symbol;Acc:MGI:1917329]
ENSMUSG00000066456	Hmgn3	9	High mobility group nucleosome-binding domain-containing protein 3 [Source:UniProtKB/Swiss-Prot;Acc:Q9DCB1]
ENSMUSG00000067786	Nnat	2	Neuronatin [Source:UniProtKB/Swiss-Prot;Acc:Q61979]
ENSMUSG00000086067	Gm16183	8	predicted gene 16183 [Source:MGI Symbol;Acc:MGI:3802174]
ENSMUSG00000034863	Ano8	8	Anoctamin-8 [Source:UniProtKB/Swiss-Prot;Acc:Q6PB70]
ENSMUSG00000028176	Lrrc7	3	leucine rich repeat containing 7 [Source:HGNC Symbol;Acc:HGNC:18531]
ENSMUSG00000022876	Samsn1	16	SAM domain-containing protein SAMSN-1 [Source:UniProtKB/Swiss-Prot;Acc:P57725]
ENSMUSG00000090100	Ttbk2	2	tau tubulin kinase 2 [Source:MGI Symbol;Acc:MGI:2155779]
ENSMUSG00000025905	Oprk1	1	Kappa-type opioid receptor [Source:UniProtKB/Swiss-Prot;Acc:P33534]
ENSMUSG00000053158	Fes	7	Tyrosine-protein kinase Fes/Fps [Source:UniProtKB/Swiss-Prot;Acc:P16879]
ENSMUSG00000086054	Hnf1aos1	5	HNF1 homeobox A, opposite strand 1 [Source:MGI Symbol;Acc:MGI:3652225]
ENSMUSG00000086052	Gm11802	4	predicted gene 11802 [Source:MGI Symbol;Acc:MGI:3650651]
ENSMUSG00000030499	Kctd15	7	BTB/POZ domain-containing protein KCTD15 [Source:UniProtKB/Swiss-Prot;Acc:Q8K0E1]
ENSMUSG00000053164	Gpr21	2	Probable G-protein coupled receptor 21 [Source:UniProtKB/Swiss-Prot;Acc:Q8BX79]
ENSMUSG00000034845	Plvap	8	plasmalemma vesicle associated protein [Source:HGNC Symbol;Acc:HGNC:13635]
ENSMUSG00000028161	Ppp3ca	3	protein phosphatase 3, catalytic subunit, alpha isoform [Source:MGI Symbol;Acc:MGI:107164]
ENSMUSG00000028167	Bdh2	3	3-hydroxybutyrate dehydrogenase type 2 [Source:UniProtKB/Swiss-Prot;Acc:Q8JZV9]
ENSMUSG00000053166	Cdh22	2	Cadherin-22 [Source:UniProtKB/Swiss-Prot;Acc:Q9WTP5]
ENSMUSG00000022865	Cxadr	16	Coxsackievirus and adenovirus receptor homolog [Source:UniProtKB/Swiss-Prot;Acc:P97792]
ENSMUSG00000091400	Gm6356	14	0
ENSMUSG00000016179	Camk1g	1	Calcium/calmodulin-dependent protein kinase type 1G [Source:UniProtKB/Swiss-Prot;Acc:Q91VB2]
ENSMUSG00000034832	Tet3	6	Mus musculus tet methylcytosine dioxygenase 3 (Tet3), transcript variant 1, mRNA. [Source:RefSeq mRNA;Acc:NM_001347313]
ENSMUSG00000078453	Abracl	10	ABRA C-terminal like [Source:MGI Symbol;Acc:MGI:1920362]
ENSMUSG00000029484	Anxa3	5	Annexin A3 [Source:UniProtKB/Swiss-Prot;Acc:O35639]
ENSMUSG00000001930	Vwf	6	Von Willebrand factor [Source:MGI Symbol;Acc:MGI:98941]
ENSMUSG00000069515	Lyz1	10	Lysozyme C-1 [Source:UniProtKB/Swiss-Prot;Acc:P17897]
ENSMUSG00000000605	Clcn4	7	Mus musculus chloride channel, voltage-sensitive 4 (Clcn4), transcript variant 7, mRNA. [Source:RefSeq mRNA;Acc:NM_001357103]
ENSMUSG00000049916	2610318N02Rik	16	RIKEN cDNA 2610318N02 gene [Source:MGI Symbol;Acc:MGI:1917708]
ENSMUSG00000042453	Reln	5	Reelin [Source:UniProtKB/Swiss-Prot;Acc:Q60841]
ENSMUSG00000089103	Gm23114	11	predicted gene, 23114 [Source:MGI Symbol;Acc:MGI:5452891]
ENSMUSG00000033502	Cdc14a	3	Dual specificity protein phosphatase CDC14A [Source:UniProtKB/Swiss-Prot;Acc:Q6GQT0]
ENSMUSG00000055761	Nkain3	4	Sodium/potassium-transporting ATPase subunit beta-1-interacting protein 3 [Source:UniProtKB/Swiss-Prot;Acc:Q3URJ8]
ENSMUSG00000033577	Myo6	9	myosin VI [Source:HGNC Symbol;Acc:HGNC:7605]
ENSMUSG00000032246	Calml4	9	Calmodulin-like protein 4 [Source:UniProtKB/Swiss-Prot;Acc:Q91WQ9]
ENSMUSG00000075376	Rc3h2	2	Roquin-2 [Source:UniProtKB/Swiss-Prot;Acc:P0C090]
ENSMUSG00000066415	Msl2	9	E3 ubiquitin-protein ligase MSL2 [Source:UniProtKB/Swiss-Prot;Acc:Q69ZF8]
ENSMUSG00000024620	Pdgfrb	18	platelet-derived growth factor receptor beta isoform 2 [Source:RefSeq peptide;Acc:NP_032835]
ENSMUSG00000024621	Csf1r	18	Macrophage colony-stimulating factor 1 receptor [Source:UniProtKB/Swiss-Prot;Acc:P09581]
ENSMUSG00000025958	Creb1	1	Cyclic AMP-responsive element-binding protein 1 [Source:UniProtKB/Swiss-Prot;Acc:Q01147]
ENSMUSG00000044220	Nkx2-3	19	Homeobox protein Nkx-2.3 [Source:UniProtKB/Swiss-Prot;Acc:P97334]
ENSMUSG00000001986	Gria3	X	Mus musculus glutamate receptor, ionotropic, AMPA3 (alpha 3) (Gria3), transcript variant 5, mRNA. [Source:RefSeq mRNA;Acc:NM_001358361]
ENSMUSG00000087355	Gm13187	2	predicted gene 13187 [Source:MGI Symbol;Acc:MGI:3649588]
ENSMUSG00000036602	Alx1	10	ALX homeobox protein 1 [Source:UniProtKB/Swiss-Prot;Acc:Q8C8B0]
ENSMUSG00000037933	Bicd2	13	Protein bicaudal D homolog 2 [Source:UniProtKB/Swiss-Prot;Acc:Q921C5]
ENSMUSG00000049092	Gpr137c	14	G protein-coupled receptor 137C [Source:HGNC Symbol;Acc:HGNC:25445]
ENSMUSG00000033565	Rbfox2	15	Mus musculus RNA binding protein, fox-1 homolog (C. elegans) 2 (Rbfox2), transcript variant 10, mRNA. [Source:RefSeq mRNA;Acc:NM_001358770]
ENSMUSG00000086018	Gm13179	2	predicted gene 13179 [Source:MGI Symbol;Acc:MGI:3701958]
ENSMUSG00000020256	Aldh1l2	10	Mitochondrial 10-formyltetrahydrofolate dehydrogenase [Source:UniProtKB/Swiss-Prot;Acc:Q8K009]
ENSMUSG00000046876	Atxn1	13	Ataxin-1 [Source:UniProtKB/Swiss-Prot;Acc:P54254]
ENSMUSG00000021589	Rhobtb3	13	Rho-related BTB domain-containing protein 3 [Source:UniProtKB/Swiss-Prot;Acc:Q9CTN4]
ENSMUSG00000019278	Dpep1	8	Dipeptidase 1 [Source:UniProtKB/Swiss-Prot;Acc:P31428]
ENSMUSG00000058806	Col13a1	10	Collagen alpha-1(XIII) chain [Source:UniProtKB/Swiss-Prot;Acc:Q9R1N9]
ENSMUSG00000075394	Hoxc4	15	homeobox C4 [Source:MGI Symbol;Acc:MGI:96195]
ENSMUSG00000096299	Gm21814	6	0
ENSMUSG00000000631	Myo18a	11	myosin XVIIIA [Source:MGI Symbol;Acc:MGI:2667185]
ENSMUSG00000025931	Paqr8	1	Mus musculus progestin and adipoQ receptor family member VIII (Paqr8), transcript variant 2, mRNA. [Source:RefSeq mRNA;Acc:NM_001355122]
ENSMUSG00000025932	Eya1	1	Eyes absent homolog 1 [Source:UniProtKB/Swiss-Prot;Acc:P97767]
ENSMUSG00000021575	Ahrr	13	aryl-hydrocarbon receptor repressor [Source:HGNC Symbol;Acc:HGNC:346]
ENSMUSG00000045534	Kcna5	6	Potassium voltage-gated channel subfamily A member 5 [Source:UniProtKB/Swiss-Prot;Acc:Q61762]
ENSMUSG00000021579	Lrrc14b	13	Leucine-rich repeat-containing protein 14B [Source:UniProtKB/Swiss-Prot;Acc:Q3UJB3]
ENSMUSG00000107383	Gm4366	7	predicted gene 4366 [Source:MGI Symbol;Acc:MGI:3782551]
ENSMUSG00000107384	Gm42557	5	predicted gene 42557 [Source:MGI Symbol;Acc:MGI:5662694]
ENSMUSG00000078429	Ctdsp2	10	Carboxy-terminal domain RNA polymerase II polypeptide A small phosphatase 2 [Source:UniProtKB/Swiss-Prot;Acc:Q8BX07]
ENSMUSG00000032226	Gcnt3	9	Beta-1,3-galactosyl-O-glycosyl-glycoprotein beta-1,6-N-acetylglucosaminyltransferase 3 [Source:UniProtKB/Swiss-Prot;Acc:Q5JCT0]
ENSMUSG00000028197	Col24a1	3	Collagen alpha-1(XXIV) chain [Source:UniProtKB/Swiss-Prot;Acc:Q30D77]
ENSMUSG00000033544	Angptl1	1	Angiopoietin-related protein 1 [Source:UniProtKB/Swiss-Prot;Acc:Q640P2]
ENSMUSG00000028195	Cyr61	3	Protein CYR61 [Source:UniProtKB/Swiss-Prot;Acc:P18406]
ENSMUSG00000037907	Ankrd13b	11	Ankyrin repeat domain-containing protein 13B [Source:UniProtKB/Swiss-Prot;Acc:Q5F259]
ENSMUSG00000022892	App	16	amyloid beta (A4) precursor protein [Source:MGI Symbol;Acc:MGI:88059]
ENSMUSG00000022894	Adamts5	16	A disintegrin and metalloproteinase with thrombospondin motifs 5 [Source:UniProtKB/Swiss-Prot;Acc:Q9R001]
ENSMUSG00000022893	Adamts1	16	A disintegrin and metalloproteinase with thrombospondin motifs 1 [Source:UniProtKB/Swiss-Prot;Acc:P97857]
ENSMUSG00000025921	Rdh10	1	Retinol dehydrogenase 10 [Source:UniProtKB/Swiss-Prot;Acc:Q8VCH7]
ENSMUSG00000042498	D330045A20Rik	X	Mus musculus RIKEN cDNA D330045A20 (D330045A20Rik), transcript variant 2, mRNA. [Source:RefSeq mRNA;Acc:NM_001346522]
ENSMUSG00000022899	Slc15a2	16	solute carrier family 15 (H+/peptide transporter), member 2 [Source:MGI Symbol;Acc:MGI:1890457]
ENSMUSG00000025927	Tfap2b	1	transcription factor AP-2 beta [Source:MGI Symbol;Acc:MGI:104672]
ENSMUSG00000075389	2810410L24Rik	11	RIKEN cDNA 2810410L24 gene [Source:MGI Symbol;Acc:MGI:1923627]
ENSMUSG00000087366	Junos	4	jun proto-oncogene, opposite strand [Source:MGI Symbol;Acc:MGI:2652837]
ENSMUSG00000053137	Mapk11	15	Mitogen-activated protein kinase 11 [Source:UniProtKB/Swiss-Prot;Acc:Q9WUI1]
ENSMUSG00000107379	Gm43126	6	predicted gene 43126 [Source:MGI Symbol;Acc:MGI:5663263]
ENSMUSG00000077990	Gm23134	2	predicted gene, 23134 [Source:MGI Symbol;Acc:MGI:5452911]
ENSMUSG00000025076	Casp7	19	Caspase-7 Caspase-7 subunit p20 Caspase-7 subunit p11 [Source:UniProtKB/Swiss-Prot;Acc:P97864]
ENSMUSG00000029438	Bcl7a	5	B-cell CLL/lymphoma 7 protein family member A [Source:UniProtKB/Swiss-Prot;Acc:Q9CXE2]
ENSMUSG00000062014	Gmfb	14	glia maturation factor, beta [Source:MGI Symbol;Acc:MGI:1927133]
ENSMUSG00000028108	Ecm1	3	Mus musculus extracellular matrix protein 1 (Ecm1), transcript variant 3, mRNA. [Source:RefSeq mRNA;Acc:NM_001355070]
ENSMUSG00000029436	Mmp17	5	Matrix metalloproteinase-17 [Source:UniProtKB/Swiss-Prot;Acc:Q9R0S3]
ENSMUSG00000022801	Lrch3	16	Leucine-rich repeat and calponin homology domain-containing protein 3 [Source:UniProtKB/Swiss-Prot;Acc:Q8BVU0]
ENSMUSG00000018774	Cd68	11	Macrosialin [Source:UniProtKB/Swiss-Prot;Acc:P31996]
ENSMUSG00000106951	5930430L01Rik	5	RIKEN cDNA 5930430L01 gene [Source:MGI Symbol;Acc:MGI:2443110]
ENSMUSG00000022803	Popdc2	16	Popeye domain-containing protein 2 [Source:UniProtKB/Swiss-Prot;Acc:Q9ES82]
ENSMUSG00000075334	Rprm	2	Protein reprimo [Source:UniProtKB/Swiss-Prot;Acc:Q9JJ72]
ENSMUSG00000031740	Mmp2	8	72 kDa type IV collagenase PEX [Source:UniProtKB/Swiss-Prot;Acc:P33434]
ENSMUSG00000084277	Gm11702	11	predicted gene 11702 [Source:MGI Symbol;Acc:MGI:3649846]
ENSMUSG00000026395	Ptprc	1	protein tyrosine phosphatase, receptor type, C [Source:MGI Symbol;Acc:MGI:97810]
ENSMUSG00000040699	Limd2	11	Mus musculus LIM domain containing 2 (Limd2), transcript variant 3, mRNA. [Source:RefSeq mRNA;Acc:NM_001356459]
ENSMUSG00000029428	Stx2	5	syntaxin 2 [Source:MGI Symbol;Acc:MGI:108059]
ENSMUSG00000038372	Gmds	13	GDP-mannose 4, 6-dehydratase [Source:MGI Symbol;Acc:MGI:1891112]
ENSMUSG00000106947	1700025A08Rik	5	RIKEN cDNA 1700025A08 gene [Source:MGI Symbol;Acc:MGI:1916650]
ENSMUSG00000038375	Trp53inp2	2	Tumor protein p53-inducible nuclear protein 2 [Source:UniProtKB/Swiss-Prot;Acc:Q8CFU8]
ENSMUSG00000016128	Stard13	5	StAR-related lipid transfer protein 13 [Source:UniProtKB/Swiss-Prot;Acc:Q923Q2]
ENSMUSG00000051379	Flrt3	2	Leucine-rich repeat transmembrane protein FLRT3 [Source:UniProtKB/Swiss-Prot;Acc:Q8BGT1]
ENSMUSG00000075324	Fign	2	Fidgetin [Source:UniProtKB/Swiss-Prot;Acc:Q9ERZ6]
ENSMUSG00000031748	Gnao1	8	guanine nucleotide binding protein, alpha O [Source:MGI Symbol;Acc:MGI:95775]
ENSMUSG00000055737	Ghr	15	Growth hormone receptor Growth hormone-binding protein [Source:UniProtKB/Swiss-Prot;Acc:P16882]
ENSMUSG00000026387	Sctr	1	Secretin receptor [Source:UniProtKB/Swiss-Prot;Acc:Q5FWI2]
ENSMUSG00000004113	Cacna1b	2	Voltage-dependent N-type calcium channel subunit alpha-1B [Source:UniProtKB/Swiss-Prot;Acc:O55017]
ENSMUSG00000097582	Gm26527	13	predicted gene, 26527 [Source:MGI Symbol;Acc:MGI:5477021]
ENSMUSG00000001089	Luzp1	4	Leucine zipper protein 1 [Source:UniProtKB/Swiss-Prot;Acc:Q8R4U7]
ENSMUSG00000040680	Kremen2	17	Kremen protein 2 [Source:UniProtKB/Swiss-Prot;Acc:Q8K1S7]
ENSMUSG00000097589	Dleu2	14	deleted in lymphocytic leukemia, 2 [Source:MGI Symbol;Acc:MGI:1934030]
ENSMUSG00000037032	Apbb1	7	Amyloid-beta A4 protein-binding family B member 1 [Source:UniProtKB/Swiss-Prot;Acc:Q9QXJ1]
ENSMUSG00000063362	Alg11	8	GDP-Man:Man(3)GlcNAc(2)-PP-Dol alpha-1,2-mannosyltransferase [Source:UniProtKB/Swiss-Prot;Acc:Q3TZM9]
ENSMUSG00000037034	Pax1	2	Paired box protein Pax-1 [Source:UniProtKB/Swiss-Prot;Acc:P09084]
ENSMUSG00000106933	Gm43621	2	predicted gene 43621 [Source:MGI Symbol;Acc:MGI:5663758]
ENSMUSG00000105602	Gm10636	3	0
ENSMUSG00000075359	Gm20775	Y	predicted gene, 20775 [Source:MGI Symbol;Acc:MGI:5434131]
ENSMUSG00000030401	Rtn2	7	reticulon 2 (Z-band associated protein) [Source:MGI Symbol;Acc:MGI:107612]
ENSMUSG00000010803	Gabra1	11	Mus musculus gamma-aminobutyric acid (GABA) A receptor, subunit alpha 1 (Gabra1), transcript variant 2, mRNA. [Source:RefSeq mRNA;Acc:NM_001359035]
ENSMUSG00000051397	Tacstd2	6	Tumor-associated calcium signal transducer 2 [Source:UniProtKB/Swiss-Prot;Acc:Q8BGV3]
ENSMUSG00000025044	Msr1	8	Macrophage scavenger receptor types I and II [Source:UniProtKB/Swiss-Prot;Acc:P30204]
ENSMUSG00000050064	Zfp697	3	zinc finger protein 697 [Source:MGI Symbol;Acc:MGI:2139736]
ENSMUSG00000013076	Amotl1	9	Angiomotin-like protein 1 [Source:UniProtKB/Swiss-Prot;Acc:Q9D4H4]
ENSMUSG00000039683	Sdk1	5	Protein sidekick-1 [Source:UniProtKB/Swiss-Prot;Acc:Q3UH53]
ENSMUSG00000054423	Cadps	14	Calcium-dependent secretion activator 1 [Source:UniProtKB/Swiss-Prot;Acc:Q80TJ1]
ENSMUSG00000031722	Hp	8	Haptoglobin Haptoglobin alpha chain Haptoglobin beta chain [Source:UniProtKB/Swiss-Prot;Acc:Q61646]
ENSMUSG00000049001	Ndnf	6	Protein NDNF [Source:UniProtKB/Swiss-Prot;Acc:Q8C119]
ENSMUSG00000046807	Lrrc75b	10	Leucine-rich repeat-containing protein 75B [Source:UniProtKB/Swiss-Prot;Acc:Q7TPD7]
ENSMUSG00000042448	Hoxd1	2	Homeobox protein Hox-D1 [Source:UniProtKB/Swiss-Prot;Acc:Q01822]
ENSMUSG00000046805	Mpeg1	19	0
ENSMUSG00000041119	Pde9a	17	High affinity cGMP-specific 3',5'-cyclic phosphodiesterase 9A [Source:UniProtKB/Swiss-Prot;Acc:O70628]
ENSMUSG00000021514	Zfp369	13	zinc finger protein 369 [Source:MGI Symbol;Acc:MGI:2176229]
ENSMUSG00000102555	6430511E19Rik	7	RIKEN cDNA 6430511E19 gene [Source:MGI Symbol;Acc:MGI:2443259]
ENSMUSG00000051323	Pcdh19	X	Protocadherin-19 [Source:UniProtKB/Swiss-Prot;Acc:Q80TF3]
ENSMUSG00000073599	Ecscr	18	Endothelial cell-specific chemotaxis regulator [Source:UniProtKB/Swiss-Prot;Acc:Q3TZW0]
ENSMUSG00000031799	Tpm4	8	Tropomyosin alpha-4 chain [Source:UniProtKB/Swiss-Prot;Acc:Q6IRU2]
ENSMUSG00000029461	Fam168a	7	Protein FAM168A [Source:UniProtKB/Swiss-Prot;Acc:Q8BGZ2]
ENSMUSG00000028137	Celf3	3	Mus musculus CUGBP, Elav-like family member 3 (Celf3), transcript variant 8, mRNA. [Source:RefSeq mRNA;Acc:NM_001357786]
ENSMUSG00000042439	Zfp532	18	zinc finger protein 532 [Source:MGI Symbol;Acc:MGI:3036282]
ENSMUSG00000042436	Mfap4	11	Microfibril-associated glycoprotein 4 [Source:UniProtKB/Swiss-Prot;Acc:Q9D1H9]
ENSMUSG00000022831	Hcls1	16	Hematopoietic lineage cell-specific protein [Source:UniProtKB/Swiss-Prot;Acc:P49710]
ENSMUSG00000043760	Pkhd1	1	PKHD1, fibrocystin/polyductin [Source:HGNC Symbol;Acc:HGNC:9016]
ENSMUSG00000017491	Rarb	14	retinoic acid receptor, beta [Source:MGI Symbol;Acc:MGI:97857]
ENSMUSG00000060284	Sp7	15	Mus musculus Sp7 transcription factor 7 (Sp7), transcript variant 2, mRNA. [Source:RefSeq mRNA;Acc:NM_001348205]
ENSMUSG00000090942	F830016B08Rik	18	0
ENSMUSG00000090946	Ccdc71l	12	coiled-coil domain containing 71 like [Source:MGI Symbol;Acc:MGI:1919373]
ENSMUSG00000076617	Ighm	12	immunoglobulin heavy constant mu [Source:HGNC Symbol;Acc:HGNC:5541]
ENSMUSG00000025094	Slc18a2	19	Synaptic vesicular amine transporter [Source:UniProtKB/Swiss-Prot;Acc:Q8BRU6]
ENSMUSG00000025092	Hspa12a	19	Heat shock 70 kDa protein 12A [Source:UniProtKB/Swiss-Prot;Acc:Q8K0U4]
ENSMUSG00000050010	Shisa3	5	shisa family member 3 [Source:HGNC Symbol;Acc:HGNC:25159]
ENSMUSG00000004151	Etv1	12	ETS translocation variant 1 [Source:UniProtKB/Swiss-Prot;Acc:P41164]
ENSMUSG00000028128	F3	3	coagulation factor III, tissue factor [Source:HGNC Symbol;Acc:HGNC:3541]
ENSMUSG00000097542	Gm26751	14	predicted gene, 26751 [Source:MGI Symbol;Acc:MGI:5477245]
ENSMUSG00000042428	Mgat3	15	mannosyl (beta-1,4-)-glycoprotein beta-1,4-N-acetylglucosaminyltransferase [Source:HGNC Symbol;Acc:HGNC:7046]
ENSMUSG00000037071	Scd1	19	stearoyl-Coenzyme A desaturase 1 [Source:MGI Symbol;Acc:MGI:98239]
ENSMUSG00000022829	Stxbp5l	16	Syntaxin-binding protein 5-like [Source:UniProtKB/Swiss-Prot;Acc:Q5DQR4]
ENSMUSG00000076646	Ighv2-6-8	12	0
ENSMUSG00000031776	Arl2bp	8	ADP-ribosylation factor-like protein 2-binding protein [Source:UniProtKB/Swiss-Prot;Acc:Q9D385]
ENSMUSG00000075318	Scn2a	2	sodium channel, voltage-gated, type II, alpha [Source:MGI Symbol;Acc:MGI:98248]
ENSMUSG00000025082	Vwa2	19	von Willebrand factor A domain containing 2 [Source:MGI Symbol;Acc:MGI:2684334]
ENSMUSG00000052684	Jun	4	jun proto-oncogene [Source:MGI Symbol;Acc:MGI:96646]
ENSMUSG00000090919	Pabpc4l	3	poly(A) binding protein cytoplasmic 4 like [Source:HGNC Symbol;Acc:HGNC:31955]
ENSMUSG00000025089	Gfra1	19	GDNF family receptor alpha-1 [Source:UniProtKB/Swiss-Prot;Acc:P97785]
ENSMUSG00000022816	Fstl1	16	Follistatin-related protein 1 [Source:UniProtKB/Swiss-Prot;Acc:Q62356]
ENSMUSG00000025091	Pnliprp2	19	pancreatic lipase-related protein 2 [Source:MGI Symbol;Acc:MGI:1336202]
ENSMUSG00000051359	Ncald	15	Neurocalcin-delta [Source:UniProtKB/Swiss-Prot;Acc:Q91X97]
ENSMUSG00000019909	Fam162b	10	Protein FAM162B [Source:UniProtKB/Swiss-Prot;Acc:Q9CX19]
ENSMUSG00000004891	Nes	3	Nestin [Source:UniProtKB/Swiss-Prot;Acc:Q6P5H2]
ENSMUSG00000039519	Cyp7b1	3	25-hydroxycholesterol 7-alpha-hydroxylase [Source:UniProtKB/Swiss-Prot;Acc:Q60991]
ENSMUSG00000085412	Halr1	6	Hoxa adjacent long noncoding RNA 1 [Source:MGI Symbol;Acc:MGI:3705267]
ENSMUSG00000019906	Lin7a	10	lin-7 homolog A (C. elegans) [Source:MGI Symbol;Acc:MGI:2135609]
ENSMUSG00000028864	Hgf	5	Hepatocyte growth factor Hepatocyte growth factor alpha chain Hepatocyte growth factor beta chain [Source:UniProtKB/Swiss-Prot;Acc:Q08048]
ENSMUSG00000027533	Fabp5	3	Fatty acid-binding protein, epidermal [Source:UniProtKB/Swiss-Prot;Acc:Q05816]
ENSMUSG00000027531	Impa1	3	inositol (myo)-1(or 4)-monophosphatase 1 [Source:MGI Symbol;Acc:MGI:1933158]
ENSMUSG00000026207	Speg	1	SPEG complex locus [Source:MGI Symbol;Acc:MGI:109282]
ENSMUSG00000026204	Ptprn	1	protein tyrosine phosphatase, receptor type, N [Source:MGI Symbol;Acc:MGI:102765]
ENSMUSG00000047139	Cd24a	10	Signal transducer CD24 [Source:UniProtKB/Swiss-Prot;Acc:P24807]
ENSMUSG00000026208	Des	1	Desmin [Source:UniProtKB/Swiss-Prot;Acc:P31001]
ENSMUSG00000035151	Elmod2	8	ELMO domain-containing protein 2 [Source:UniProtKB/Swiss-Prot;Acc:Q8BGF6]
ENSMUSG00000068079	Tcf15	2	Transcription factor 15 [Source:UniProtKB/Swiss-Prot;Acc:Q60756]
ENSMUSG00000053825	Ppfia2	10	protein tyrosine phosphatase, receptor type, f polypeptide (PTPRF), interacting protein (liprin), alpha 2 [Source:MGI Symbol;Acc:MGI:2443834]
ENSMUSG00000035158	Mitf	6	melanogenesis associated transcription factor [Source:MGI Symbol;Acc:MGI:104554]
ENSMUSG00000074766	Ism1	2	Isthmin-1 [Source:UniProtKB/Swiss-Prot;Acc:A2ATD1]
ENSMUSG00000020908	Myh3	11	Myosin-3 [Source:UniProtKB/Swiss-Prot;Acc:P13541]
ENSMUSG00000073437	D330041H03Rik	17	0
ENSMUSG00000048481	Mypop	7	Myb-related transcription factor, partner of profilin [Source:UniProtKB/Swiss-Prot;Acc:Q8R4U1]
ENSMUSG00000048482	Bdnf	2	Brain-derived neurotrophic factor [Source:UniProtKB/Swiss-Prot;Acc:P21237]
ENSMUSG00000027523	Gnas	2	GNAS (guanine nucleotide binding protein, alpha stimulating) complex locus [Source:MGI Symbol;Acc:MGI:95777]
ENSMUSG00000027520	Zdbf2	1	zinc finger, DBF-type containing 2 [Source:MGI Symbol;Acc:MGI:1921134]
ENSMUSG00000002249	Tead3	17	TEA domain family member 3 [Source:MGI Symbol;Acc:MGI:109241]
ENSMUSG00000023169	Slc38a1	15	Sodium-coupled neutral amino acid transporter 1 [Source:UniProtKB/Swiss-Prot;Acc:Q8K2P7]
ENSMUSG00000086739	Gm4409	6	predicted gene 4409 [Source:MGI Symbol;Acc:MGI:3782594]
ENSMUSG00000044098	Rsbn1	3	Mus musculus rosbin, round spermatid basic protein 1 (Rsbn1), transcript variant 2, mRNA. [Source:RefSeq mRNA;Acc:NM_001356556]
ENSMUSG00000019913	Sim1	10	Single-minded homolog 1 [Source:UniProtKB/Swiss-Prot;Acc:Q61045]
ENSMUSG00000052504	Epha3	16	EPH receptor A3 [Source:HGNC Symbol;Acc:HGNC:3387]
ENSMUSG00000086769	Gm15587	5	predicted gene 15587 [Source:MGI Symbol;Acc:MGI:3783035]
ENSMUSG00000059149	Mfsd4a	1	Major facilitator superfamily domain-containing protein 4A [Source:UniProtKB/Swiss-Prot;Acc:Q6PDC8]
ENSMUSG00000086767	Gm13070	4	predicted gene 13070 [Source:MGI Symbol;Acc:MGI:3651970]
ENSMUSG00000074782	4833422C13Rik	13	RIKEN cDNA 4833422C13 gene [Source:MGI Symbol;Acc:MGI:3603826]
ENSMUSG00000059146	Ntrk3	7	NT-3 growth factor receptor [Source:UniProtKB/Swiss-Prot;Acc:Q6VNS1]
ENSMUSG00000024485	Slc4a9	18	anion exchange protein 4 isoform 5 [Source:RefSeq peptide;Acc:NP_001258476]
ENSMUSG00000007908	Hmgcll1	9	3-hydroxymethyl-3-methylglutaryl-CoA lyase, cytoplasmic [Source:UniProtKB/Swiss-Prot;Acc:Q8JZS7]
ENSMUSG00000035131	Brinp3	1	Mus musculus bone morphotic protein/retinoic acid inducible neural specific 3 (Brinp3), transcript variant 4, mRNA. [Source:RefSeq mRNA;Acc:NM_001357572]
ENSMUSG00000036466	Megf11	9	Multiple epidermal growth factor-like domains protein 11 [Source:UniProtKB/Swiss-Prot;Acc:Q80T91]
ENSMUSG00000052516	Robo2	16	roundabout guidance receptor 2 [Source:MGI Symbol;Acc:MGI:1890110]
ENSMUSG00000027500	Stmn2	3	stathmin-like 2 [Source:MGI Symbol;Acc:MGI:98241]
ENSMUSG00000024479	Mal2	15	Protein MAL2 [Source:UniProtKB/Swiss-Prot;Acc:Q8BI08]
ENSMUSG00000023147	Wrb	16	tryptophan rich basic protein [Source:MGI Symbol;Acc:MGI:2136882]
ENSMUSG00000004885	Crabp2	3	Cellular retinoic acid-binding protein 2 [Source:UniProtKB/Swiss-Prot;Acc:P22935]
ENSMUSG00000027508	Pag1	3	phosphoprotein associated with glycosphingolipid microdomains 1 [Source:MGI Symbol;Acc:MGI:2443160]
ENSMUSG00000036450	Hif1an	19	Hypoxia-inducible factor 1-alpha inhibitor [Source:UniProtKB/Swiss-Prot;Acc:Q8BLR9]
ENSMUSG00000037784	Dzip1l	9	Zinc finger protein DZIP1L [Source:UniProtKB/Swiss-Prot;Acc:Q499E4]
ENSMUSG00000044071	Fam19a2	10	protein FAM19A2 isoform 2 [Source:RefSeq peptide;Acc:NP_001239316]
ENSMUSG00000037788	Vopp1	6	vesicular, overexpressed in cancer, prosurvival protein 1 [Source:MGI Symbol;Acc:MGI:2141658]
ENSMUSG00000052525	Spdya	17	speedy/RINGO cell cycle regulator family, member A [Source:MGI Symbol;Acc:MGI:1918141]
ENSMUSG00000027570	Col9a3	2	collagen, type IX, alpha 3 [Source:MGI Symbol;Acc:MGI:894686]
ENSMUSG00000002274	Metrn	17	meteorin, glial cell differentiation regulator [Source:MGI Symbol;Acc:MGI:1917333]
ENSMUSG00000044906	4930503L19Rik	18	RIKEN cDNA 4930503L19 gene [Source:MGI Symbol;Acc:MGI:1922045]
ENSMUSG00000082343	Gm14404	2	predicted gene 14404 [Source:MGI Symbol;Acc:MGI:3649814]
ENSMUSG00000096990	Gm26790	7	predicted gene, 26790 [Source:MGI Symbol;Acc:MGI:5477284]
ENSMUSG00000027577	Chrna4	2	cholinergic receptor, nicotinic, alpha polypeptide 4 [Source:MGI Symbol;Acc:MGI:87888]
ENSMUSG00000086709	Gm16263	13	predicted gene 16263 [Source:MGI Symbol;Acc:MGI:3826536]
ENSMUSG00000026249	Serpine2	1	serine (or cysteine) peptidase inhibitor, clade E, member 2 [Source:MGI Symbol;Acc:MGI:101780]
ENSMUSG00000109904	Gm45819	7	predicted gene 45819 [Source:MGI Symbol;Acc:MGI:5804934]
ENSMUSG00000070366	Plpp4	7	Phospholipid phosphatase 4 [Source:UniProtKB/Swiss-Prot;Acc:Q0VBU9]
ENSMUSG00000038224	Serpinf2	11	serine (or cysteine) peptidase inhibitor, clade F, member 2 [Source:MGI Symbol;Acc:MGI:107173]
ENSMUSG00000032925	Itgbl1	14	Integrin beta-like protein 1 [Source:UniProtKB/Swiss-Prot;Acc:Q8VDV0]
ENSMUSG00000019943	Atp2b1	10	Plasma membrane calcium-transporting ATPase 1 [Source:UniProtKB/Swiss-Prot;Acc:G5E829]
ENSMUSG00000038227	Hoxa9	6	Homeobox protein Hox-A9 [Source:UniProtKB/Swiss-Prot;Acc:P09631]
ENSMUSG00000056069	Fam105a	15	Inactive ubiquitin thioesterase FAM105A [Source:UniProtKB/Swiss-Prot;Acc:Q3TVP5]
ENSMUSG00000027560	Dok5	2	Docking protein 5 [Source:UniProtKB/Swiss-Prot;Acc:Q91ZM9]
ENSMUSG00000026235	Epha4	1	Ephrin type-A receptor 4 [Source:UniProtKB/Swiss-Prot;Acc:Q03137]
ENSMUSG00000056061	Gata5os	2	0
ENSMUSG00000049775	Tmsb4x	X	thymosin, beta 4, X chromosome [Source:MGI Symbol;Acc:MGI:99510]
ENSMUSG00000040537	Adam22	5	Disintegrin and metalloproteinase domain-containing protein 22 [Source:UniProtKB/Swiss-Prot;Acc:Q9R1V6]
ENSMUSG00000027568	Ntsr1	2	neurotensin receptor 1 [Source:MGI Symbol;Acc:MGI:97386]
ENSMUSG00000039542	Ncam1	9	neural cell adhesion molecule 1 isoform 3 [Source:RefSeq peptide;Acc:NP_001106675]
ENSMUSG00000069378	Prdm6	18	Putative histone-lysine N-methyltransferase PRDM6 [Source:UniProtKB/Swiss-Prot;Acc:Q3UZD5]
ENSMUSG00000038210	Hoxa11	6	Homeobox protein Hox-A11 [Source:UniProtKB/Swiss-Prot;Acc:P31311]
ENSMUSG00000039546	Ajap1	4	Adherens junction-associated protein 1 [Source:UniProtKB/Swiss-Prot;Acc:A2ALI5]
ENSMUSG00000035189	Ano4	10	Anoctamin-4 [Source:UniProtKB/Swiss-Prot;Acc:Q8C5H1]
ENSMUSG00000032911	Cspg4	9	Chondroitin sulfate proteoglycan 4 [Source:UniProtKB/Swiss-Prot;Acc:Q8VHY0]
ENSMUSG00000019952	Poc1b	10	POC1 centriolar protein B [Source:MGI Symbol;Acc:MGI:1918511]
ENSMUSG00000019929	Dcn	10	Decorin [Source:UniProtKB/Swiss-Prot;Acc:P28654]
ENSMUSG00000056073	Grik2	10	Glutamate receptor ionotropic, kainate 2 [Source:UniProtKB/Swiss-Prot;Acc:P39087]
ENSMUSG00000007946	Phox2a	7	Paired mesoderm homeobox protein 2A [Source:UniProtKB/Swiss-Prot;Acc:Q62066]
ENSMUSG00000040525	Cblc	7	E3 ubiquitin-protein ligase CBL-C [Source:UniProtKB/Swiss-Prot;Acc:Q80XL1]
ENSMUSG00000040520	Manea	4	Glycoprotein endo-alpha-1,2-mannosidase [Source:UniProtKB/Swiss-Prot;Acc:Q6NXH2]
ENSMUSG00000027559	Car3	3	Carbonic anhydrase 3 [Source:UniProtKB/Swiss-Prot;Acc:P16015]
ENSMUSG00000102496	Gm36989	18	predicted gene, 36989 [Source:MGI Symbol;Acc:MGI:5610217]
ENSMUSG00000096978	Gm26851	X	predicted gene, 26851 [Source:MGI Symbol;Acc:MGI:5477345]
ENSMUSG00000032908	Sgpp2	1	Sphingosine-1-phosphate phosphatase 2 [Source:UniProtKB/Swiss-Prot;Acc:Q810K3]
ENSMUSG00000096972	Gm26883	2	predicted gene, 26883 [Source:MGI Symbol;Acc:MGI:5477377]
ENSMUSG00000020926	Adam11	11	Disintegrin and metalloproteinase domain-containing protein 11 [Source:UniProtKB/Swiss-Prot;Acc:Q9R1V4]
ENSMUSG00000047153	Khnyn	14	Protein KHNYN [Source:UniProtKB/Swiss-Prot;Acc:Q80U38]
ENSMUSG00000073411	H2-D1	17	H-2 class I histocompatibility antigen, D-B alpha chain [Source:UniProtKB/Swiss-Prot;Acc:P01899]
ENSMUSG00000074743	Thbd	2	thrombomodulin [Source:MGI Symbol;Acc:MGI:98736]
ENSMUSG00000073415	Gm10501	17	predicted gene 10501 [Source:MGI Symbol;Acc:MGI:3704476]
ENSMUSG00000102494	Gm36988	2	predicted gene, 36988 [Source:MGI Symbol;Acc:MGI:5610216]
ENSMUSG00000039529	Atp8b1	18	Phospholipid-transporting ATPase IC [Source:UniProtKB/Swiss-Prot;Acc:Q148W0]
ENSMUSG00000049791	Fzd4	7	Frizzled-4 [Source:UniProtKB/Swiss-Prot;Acc:Q61088]
ENSMUSG00000002265	Peg3	7	Paternally-expressed 3 protein [Source:UniProtKB/Swiss-Prot;Acc:Q3URU2]
ENSMUSG00000002266	Zim1	7	zinc finger, imprinted 1 [Source:MGI Symbol;Acc:MGI:1341879]
ENSMUSG00000061436	Hipk2	6	homeodomain interacting protein kinase 2 [Source:MGI Symbol;Acc:MGI:1314872]
ENSMUSG00000096982	Redrum	18	Redrum, erythroid developmental long intergenic non-protein coding transcript [Source:MGI Symbol;Acc:MGI:1924683]
ENSMUSG00000062760	1810041L15Rik	15	Mus musculus RIKEN cDNA 1810041L15 (1810041L15Rik), transcript variant 2, mRNA. [Source:RefSeq mRNA;Acc:NM_001347543]
ENSMUSG00000096984	Gm26523	1	predicted gene, 26523 [Source:MGI Symbol;Acc:MGI:5477017]
ENSMUSG00000053819	Camk2d	3	Mus musculus calcium/calmodulin-dependent protein kinase II, delta (Camk2d), transcript variant 8, mRNA. [Source:RefSeq mRNA;Acc:NM_001346635]
ENSMUSG00000018604	Tbx3	5	T-box 3 [Source:MGI Symbol;Acc:MGI:98495]
ENSMUSG00000019936	Epyc	10	Epiphycan [Source:UniProtKB/Swiss-Prot;Acc:P70186]
ENSMUSG00000019932	Kera	10	Keratocan [Source:UniProtKB/Swiss-Prot;Acc:O35367]
ENSMUSG00000020919	Stat5b	11	Signal transducer and activator of transcription 5B [Source:UniProtKB/Swiss-Prot;Acc:P42232]
ENSMUSG00000074736	Syndig1	2	Synapse differentiation-inducing protein 1 [Source:UniProtKB/Swiss-Prot;Acc:A2ANU3]
ENSMUSG00000037736	Limch1	5	LIM and calponin homology domains-containing protein 1 [Source:UniProtKB/Swiss-Prot;Acc:Q3UH68]
ENSMUSG00000021390	Ogn	13	osteoglycin [Source:MGI Symbol;Acc:MGI:109278]
ENSMUSG00000058672	Tubb2a	13	tubulin, beta 2A class IIA [Source:MGI Symbol;Acc:MGI:107861]
ENSMUSG00000020061	Mybpc1	10	myosin binding protein C, slow type [Source:HGNC Symbol;Acc:HGNC:7549]
ENSMUSG00000024423	Impact	18	Mus musculus impact, RWD domain protein (Impact), transcript variant 2, mRNA. [Source:RefSeq mRNA;Acc:NM_001357396]
ENSMUSG00000050714	Zbtb26	2	zinc finger and BTB domain containing 26 [Source:MGI Symbol;Acc:MGI:2444402]
ENSMUSG00000004814	Ccl24	5	C-C motif chemokine 24 [Source:UniProtKB/Swiss-Prot;Acc:Q9JKC0]
ENSMUSG00000044022	Pcdhb21	18	protocadherin beta 21 [Source:MGI Symbol;Acc:MGI:2136759]
ENSMUSG00000037731	Themis2	4	Protein THEMIS2 [Source:UniProtKB/Swiss-Prot;Acc:Q91YX0]
ENSMUSG00000050711	Scg2	1	secretogranin II [Source:MGI Symbol;Acc:MGI:103033]
ENSMUSG00000037735	2810032G03Rik	12	RIKEN cDNA 2810032G03 gene [Source:MGI Symbol;Acc:MGI:1919919]
ENSMUSG00000032036	Kirrel3	9	Kin of IRRE-like protein 3 Processed kin of IRRE-like protein 3 [Source:UniProtKB/Swiss-Prot;Acc:Q8BR86]
ENSMUSG00000007097	Atp1a2	1	Sodium/potassium-transporting ATPase subunit alpha-2 [Source:UniProtKB/Swiss-Prot;Acc:Q6PIE5]
ENSMUSG00000020052	Ascl1	10	Achaete-scute homolog 1 [Source:UniProtKB/Swiss-Prot;Acc:Q02067]
ENSMUSG00000020053	Igf1	10	Insulin-like growth factor I [Source:UniProtKB/Swiss-Prot;Acc:P05017]
ENSMUSG00000048402	Gli2	1	Zinc finger protein GLI2 [Source:UniProtKB/Swiss-Prot;Acc:Q0VGT2]
ENSMUSG00000091272	Gm17641	3	predicted gene, 17641 [Source:MGI Symbol;Acc:MGI:4937275]
ENSMUSG00000025742	Prps2	X	Ribose-phosphate pyrophosphokinase 2 [Source:UniProtKB/Swiss-Prot;Acc:Q9CS42]
ENSMUSG00000025743	Sdc3	4	syndecan 3 [Source:MGI Symbol;Acc:MGI:1349163]
ENSMUSG00000032024	Clmp	9	CXADR-like membrane protein [Source:UniProtKB/Swiss-Prot;Acc:Q8R373]
ENSMUSG00000008398	Elk3	10	ETS domain-containing protein Elk-3 [Source:UniProtKB/Swiss-Prot;Acc:P41971]
ENSMUSG00000032023	Jhy	9	junctional cadherin complex regulator [Source:MGI Symbol;Acc:MGI:1918239]
ENSMUSG00000084981	Gm15962	19	predicted gene 15962 [Source:MGI Symbol;Acc:MGI:3802141]
ENSMUSG00000056031	9330154J02Rik	9	RIKEN cDNA 9330154J02 gene [Source:MGI Symbol;Acc:MGI:3045244]
ENSMUSG00000062713	Sim2	16	Single-minded homolog 2 [Source:UniProtKB/Swiss-Prot;Acc:Q61079]
ENSMUSG00000046668	Cxxc5	18	Mus musculus CXXC finger 5 (Cxxc5), transcript variant 2, mRNA. [Source:RefSeq mRNA;Acc:NM_001357458]
ENSMUSG00000091243	Vgll3	16	vestigial like family member 3 [Source:MGI Symbol;Acc:MGI:1920819]
ENSMUSG00000050737	Ptges	2	Prostaglandin E synthase [Source:UniProtKB/Swiss-Prot;Acc:Q9JM51]
ENSMUSG00000047996	Prrg1	X	proline rich and Gla domain 1 [Source:HGNC Symbol;Acc:HGNC:9469]
ENSMUSG00000045333	Zfp423	8	zinc finger protein 423 [Source:MGI Symbol;Acc:MGI:1891217]
ENSMUSG00000068011	Mkrn2os	6	MKRN2 opposite strand [Source:HGNC Symbol;Acc:HGNC:40375]
ENSMUSG00000047990	C2cd4a	9	C2 calcium-dependent domain containing 4A [Source:MGI Symbol;Acc:MGI:3645763]
ENSMUSG00000070348	Ccnd1	7	G1/S-specific cyclin-D1 [Source:UniProtKB/Swiss-Prot;Acc:P25322]
ENSMUSG00000034687	Fras1	5	Extracellular matrix protein FRAS1 [Source:UniProtKB/Swiss-Prot;Acc:Q80T14]
ENSMUSG00000096938	9530052E02Rik	8	RIKEN cDNA 9530052E02 gene [Source:MGI Symbol;Acc:MGI:3588277]
ENSMUSG00000012428	Steap4	5	Metalloreductase STEAP4 [Source:UniProtKB/Swiss-Prot;Acc:Q923B6]
ENSMUSG00000057378	Ryr3	2	Ryanodine receptor 3 [Source:UniProtKB/Swiss-Prot;Acc:A2AGL3]
ENSMUSG00000032011	Thy1	9	Thy-1 membrane glycoprotein [Source:UniProtKB/Swiss-Prot;Acc:P01831]
ENSMUSG00000033342	Plppr5	3	Phospholipid phosphatase-related protein type 5 [Source:UniProtKB/Swiss-Prot;Acc:Q8BJ52]
ENSMUSG00000021363	Mak	13	Serine/threonine-protein kinase MAK [Source:UniProtKB/Swiss-Prot;Acc:Q04859]
ENSMUSG00000021364	Elovl2	13	Elongation of very long chain fatty acids protein 2 [Source:UniProtKB/Swiss-Prot;Acc:Q9JLJ4]
ENSMUSG00000100706	Gm19744	8	predicted gene, 19744 [Source:MGI Symbol;Acc:MGI:5011929]
ENSMUSG00000021367	Edn1	13	Endothelin-1 Big endothelin-1 [Source:UniProtKB/Swiss-Prot;Acc:P22387]
ENSMUSG00000100707	Gm28523	6	predicted gene 28523 [Source:MGI Symbol;Acc:MGI:5579229]
ENSMUSG00000106004	Gm43391	5	predicted gene 43391 [Source:MGI Symbol;Acc:MGI:5663528]
ENSMUSG00000096947	Gm26723	12	predicted gene, 26723 [Source:MGI Symbol;Acc:MGI:5477217]
ENSMUSG00000034675	Dbn1	13	Drebrin [Source:UniProtKB/Swiss-Prot;Acc:Q9QXS6]
ENSMUSG00000032017	Grik4	9	Glutamate receptor ionotropic, kainate 4 [Source:UniProtKB/Swiss-Prot;Acc:Q8BMF5]
ENSMUSG00000012422	Tmem167	13	transmembrane protein 167 [Source:MGI Symbol;Acc:MGI:1913324]
ENSMUSG00000078247	Airn	17	antisense Igf2r RNA [Source:MGI Symbol;Acc:MGI:1353471]
ENSMUSG00000032085	Tagln	9	Transgelin [Source:UniProtKB/Swiss-Prot;Acc:P37804]
ENSMUSG00000025790	Slco3a1	7	Solute carrier organic anion transporter family member 3A1 [Source:UniProtKB/Swiss-Prot;Acc:Q8R3L5]
ENSMUSG00000028825	Rhd	4	0
ENSMUSG00000044067	Gpr22	12	Probable G-protein coupled receptor 22 [Source:UniProtKB/Swiss-Prot;Acc:Q8BZL4]
ENSMUSG00000067586	S1pr3	13	Sphingosine 1-phosphate receptor 3 [Source:UniProtKB/Swiss-Prot;Acc:Q9Z0U9]
ENSMUSG00000015501	Hivep2	10	Mus musculus human immunodeficiency virus type I enhancer binding protein 2 (Hivep2), transcript variant 2, mRNA. [Source:RefSeq mRNA;Acc:NM_001358782]
ENSMUSG00000096919	Gm26775	X	predicted gene, 26775 [Source:MGI Symbol;Acc:MGI:5477269]
ENSMUSG00000096914	Galntl6	8	polypeptide N-acetylgalactosaminyltransferase like 6 [Source:HGNC Symbol;Acc:HGNC:33844]
ENSMUSG00000036446	Lum	10	Lumican [Source:UniProtKB/Swiss-Prot;Acc:P51885]
ENSMUSG00000084910	C630043F03Rik	4	RIKEN cDNA C630043F03 gene [Source:MGI Symbol;Acc:MGI:1915535]
ENSMUSG00000079564	Gm11149	9	0
ENSMUSG00000059974	Ntm	9	Mus musculus neurotrimin (Ntm), transcript variant 7, mRNA. [Source:RefSeq mRNA;Acc:NM_001357603]
ENSMUSG00000057315	Arhgap24	5	Rho GTPase activating protein 24 [Source:MGI Symbol;Acc:MGI:1922647]
ENSMUSG00000060969	Irx1	13	Iroquois-class homeodomain protein IRX-1 [Source:UniProtKB/Swiss-Prot;Acc:P81068]
ENSMUSG00000032076	Cadm1	9	Cell adhesion molecule 1 [Source:UniProtKB/Swiss-Prot;Acc:Q8R5M8]
ENSMUSG00000002204	Napsa	7	Napsin-A [Source:UniProtKB/Swiss-Prot;Acc:O09043]
ENSMUSG00000024451	Arap3	18	Arf-GAP with Rho-GAP domain, ANK repeat and PH domain-containing protein 3 [Source:UniProtKB/Swiss-Prot;Acc:Q8R5G7]
ENSMUSG00000025783	4930412O13Rik	2	RIKEN cDNA 4930412O13 gene [Source:MGI Symbol;Acc:MGI:1921185]
ENSMUSG00000020099	Unc5b	10	unc-5 netrin receptor B [Source:MGI Symbol;Acc:MGI:894703]
ENSMUSG00000079560	Hoxa3	6	Homeobox protein Hox-A3 [Source:UniProtKB/Swiss-Prot;Acc:P02831]
ENSMUSG00000025789	St8sia2	7	Alpha-2,8-sialyltransferase 8B [Source:UniProtKB/Swiss-Prot;Acc:O35696]
ENSMUSG00000025787	Tgm4	9	transglutaminase 4 [Source:HGNC Symbol;Acc:HGNC:11780]
ENSMUSG00000096922	Gm17308	3	predicted gene, 17308 [Source:MGI Symbol;Acc:MGI:4936942]
ENSMUSG00000107317	Gm19719	5	predicted gene, 19719 [Source:MGI Symbol;Acc:MGI:5011904]
ENSMUSG00000035104	Eva1a	6	A [Source:UniProtKB/Swiss-Prot;Acc:Q91WM6]
ENSMUSG00000032068	Plet1	9	Placenta-expressed transcript 1 protein [Source:UniProtKB/Swiss-Prot;Acc:Q8VEN2]
ENSMUSG00000020080	Hkdc1	10	Putative hexokinase HKDC1 [Source:UniProtKB/Swiss-Prot;Acc:Q91W97]
ENSMUSG00000032060	Cryab	9	Alpha-crystallin B chain [Source:UniProtKB/Swiss-Prot;Acc:P23927]
ENSMUSG00000020086	H2afy2	10	Core histone macro-H2A.2 [Source:UniProtKB/Swiss-Prot;Acc:Q8CCK0]
ENSMUSG00000084947	Gm15594	6	predicted gene 15594 [Source:MGI Symbol;Acc:MGI:3783041]
ENSMUSG00000025776	Crispld1	1	Cysteine-rich secretory protein LCCL domain-containing 1 [Source:UniProtKB/Swiss-Prot;Acc:Q8CGD2]
ENSMUSG00000084946	Dlx1as	2	distal-less homeobox 1, antisense [Source:MGI Symbol;Acc:MGI:1195983]
ENSMUSG00000072962	Gm16401	5	0
ENSMUSG00000044042	Fmn1	2	Formin-1 [Source:UniProtKB/Swiss-Prot;Acc:Q05860]
ENSMUSG00000036422	Pcdh8	14	Protocadherin-8 [Source:UniProtKB/Swiss-Prot;Acc:Q7TSK3]
ENSMUSG00000056004	9330182L06Rik	5	UPF0577 [Source:UniProtKB/Swiss-Prot;Acc:Q3UZV7]
ENSMUSG00000057335	Cep170	1	Centrosomal protein of 170 kDa [Source:UniProtKB/Swiss-Prot;Acc:Q6A065]
ENSMUSG00000060988	Galnt13	2	Polypeptide N-acetylgalactosaminyltransferase 13 [Source:UniProtKB/Swiss-Prot;Acc:Q8CF93]
ENSMUSG00000020072	Pbld2	10	Phenazine biosynthesis-like domain-containing protein 2 [Source:UniProtKB/Swiss-Prot;Acc:Q9CXN7]
ENSMUSG00000004843	Chmp2b	16	Charged multivesicular body protein 2b [Source:UniProtKB/Swiss-Prot;Acc:Q8BJF9]
ENSMUSG00000059991	Nptx2	5	Neuronal pentraxin-2 [Source:UniProtKB/Swiss-Prot;Acc:O70340]
ENSMUSG00000032050	Rdx	9	radixin [Source:MGI Symbol;Acc:MGI:97887]
ENSMUSG00000025766	D3Ertd751e	3	DNA segment, Chr 3, ERATO Doi 751, expressed [Source:MGI Symbol;Acc:MGI:1289213]
ENSMUSG00000046699	Slitrk4	X	SLIT and NTRK-like family, member 4 [Source:MGI Symbol;Acc:MGI:2442509]
ENSMUSG00000024437	Gm8615	5	predicted pseudogene 8615 [Source:MGI Symbol;Acc:MGI:3647532]
ENSMUSG00000092545	Gm20319	16	predicted gene, 20319 [Source:MGI Symbol;Acc:MGI:5012504]
ENSMUSG00000045362	Tnfrsf26	7	tumor necrosis factor receptor superfamily, member 26 [Source:MGI Symbol;Acc:MGI:2651928]
ENSMUSG00000029394	Cdk2ap1	5	Cyclin-dependent kinase 2-associated protein 1 [Source:UniProtKB/Swiss-Prot;Acc:O35207]
ENSMUSG00000030380	Mzf1	7	myeloid zinc finger 1 [Source:MGI Symbol;Acc:MGI:107457]
ENSMUSG00000022762	Ncam2	16	Neural cell adhesion molecule 2 [Source:UniProtKB/Swiss-Prot;Acc:O35136]
ENSMUSG00000041037	Irgq	7	Immunity-related GTPase family Q protein [Source:UniProtKB/Swiss-Prot;Acc:Q8VIM9]
ENSMUSG00000020102	Slc16a7	10	solute carrier family 16 (monocarboxylic acid transporters), member 7 [Source:MGI Symbol;Acc:MGI:1330284]
ENSMUSG00000046722	Cdc42se1	3	CDC42 small effector protein 1 [Source:UniProtKB/Swiss-Prot;Acc:Q8BHL7]
ENSMUSG00000020105	Lrig3	10	Leucine-rich repeats and immunoglobulin-like domains protein 3 [Source:UniProtKB/Swiss-Prot;Acc:Q6P1C6]
ENSMUSG00000058715	Fcer1g	1	High affinity immunoglobulin epsilon receptor subunit gamma [Source:UniProtKB/Swiss-Prot;Acc:P20491]
ENSMUSG00000075284	Wipf1	2	WAS/WASL interacting protein family, member 1 [Source:MGI Symbol;Acc:MGI:2178801]
ENSMUSG00000046714	Foxc2	8	Forkhead box protein C2 [Source:UniProtKB/Swiss-Prot;Acc:Q61850]
ENSMUSG00000016087	Fli1	9	Friend leukemia integration 1 transcription factor [Source:UniProtKB/Swiss-Prot;Acc:P26323]
ENSMUSG00000021423	Ly86	13	Lymphocyte antigen 86 [Source:UniProtKB/Swiss-Prot;Acc:O88188]
ENSMUSG00000043683	Fem1a	17	A-A [Source:UniProtKB/Swiss-Prot;Acc:Q9Z2G1]
ENSMUSG00000034723	Tmx4	2	thioredoxin-related transmembrane protein 4 [Source:MGI Symbol;Acc:MGI:106558]
ENSMUSG00000029376	Mthfd2l	5	Probable bifunctional methylenetetrahydrofolate dehydrogenase/cyclohydrolase 2 NAD-dependent methylenetetrahydrofolate dehydrogenase Methenyltetrahydrofolate cyclohydrolase [Source:UniProtKB/Swiss-Prot;Acc:D3YZG8]
ENSMUSG00000028040	Efna4	3	Ephrin-A4 [Source:UniProtKB/Swiss-Prot;Acc:O08542]
ENSMUSG00000053040	Aph1c	9	Putative gamma-secretase subunit APH-1C [Source:UniProtKB/Swiss-Prot;Acc:Q9DCZ9]
ENSMUSG00000028047	Thbs3	3	Thrombospondin-3 [Source:UniProtKB/Swiss-Prot;Acc:Q05895]
ENSMUSG00000046709	Mapk10	5	mitogen-activated protein kinase 10 isoform 1x [Source:RefSeq peptide;Acc:NP_001305031]
ENSMUSG00000028044	Cks1b	3	Cyclin-dependent kinases regulatory subunit 1 [Source:UniProtKB/Swiss-Prot;Acc:P61025]
ENSMUSG00000043673	Kcns3	12	Potassium voltage-gated channel subfamily S member 3 [Source:UniProtKB/Swiss-Prot;Acc:Q8BQZ8]
ENSMUSG00000021414	Fam217a	13	Protein FAM217A [Source:UniProtKB/Swiss-Prot;Acc:Q9D9W6]
ENSMUSG00000087291	Gm11946	11	predicted gene 11946 [Source:MGI Symbol;Acc:MGI:3650071]
ENSMUSG00000043671	Dpy19l3	7	Probable C-mannosyltransferase DPY19L3 [Source:UniProtKB/Swiss-Prot;Acc:Q71B07]
ENSMUSG00000001802	Lrp3	7	LDL receptor related protein 3 [Source:HGNC Symbol;Acc:HGNC:6695]
ENSMUSG00000078349	AW011738	4	expressed sequence AW011738 [Source:MGI Symbol;Acc:MGI:2140540]
ENSMUSG00000071715	Ncf4	15	Neutrophil cytosol factor 4 [Source:UniProtKB/Swiss-Prot;Acc:P97369]
ENSMUSG00000010751	Tnfrsf22	7	Tumor necrosis factor receptor superfamily member 22 [Source:UniProtKB/Swiss-Prot;Acc:Q9ER62]
ENSMUSG00000028031	Dkk2	3	Dickkopf-related protein 2 [Source:UniProtKB/Swiss-Prot;Acc:Q9QYZ8]
ENSMUSG00000058743	Kcnj14	7	ATP-sensitive inward rectifier potassium channel 14 [Source:UniProtKB/Swiss-Prot;Acc:Q8JZN3]
ENSMUSG00000028036	Ptgfr	3	prostaglandin F receptor [Source:MGI Symbol;Acc:MGI:97796]
ENSMUSG00000031681	Smad1	8	SMAD family member 1 [Source:MGI Symbol;Acc:MGI:109452]
ENSMUSG00000054383	Pnma1	12	Paraneoplastic antigen Ma1 homolog [Source:UniProtKB/Swiss-Prot;Acc:Q8C1C8]
ENSMUSG00000004085	Map3k20	2	Mitogen-activated protein kinase kinase kinase 20 [Source:UniProtKB/Swiss-Prot;Acc:Q9ESL4]
ENSMUSG00000028033	Kcnq5	1	Potassium voltage-gated channel subfamily KQT member 5 [Source:UniProtKB/Swiss-Prot;Acc:Q9JK45]
ENSMUSG00000054385	Ceacam2	7	Carcinoembryonic antigen-related cell adhesion molecule 2 [Source:UniProtKB/Swiss-Prot;Acc:Q925P2]
ENSMUSG00000028039	Efna3	3	Ephrin-A3 [Source:UniProtKB/Swiss-Prot;Acc:O08545]
ENSMUSG00000029369	Afm	5	Afamin [Source:UniProtKB/Swiss-Prot;Acc:O89020]
ENSMUSG00000042331	Specc1	11	sperm antigen with calponin homology and coiled-coil domains 1 [Source:MGI Symbol;Acc:MGI:2442356]
ENSMUSG00000042333	Tnfrsf14	4	tumor necrosis factor receptor superfamily, member 14 (herpesvirus entry mediator) [Source:MGI Symbol;Acc:MGI:2675303]
ENSMUSG00000030359	Pzp	6	Pregnancy zone protein Alpha-2-macroglobulin 165 kDa subunit Alpha-2-macroglobulin 35 kDa subunit [Source:UniProtKB/Swiss-Prot;Acc:Q61838]
ENSMUSG00000079669	Gm17396	9	predicted gene, 17396 [Source:MGI Symbol;Acc:MGI:4937030]
ENSMUSG00000037813	D630003M21Rik	2	Uncharacterized [Source:UniProtKB/Swiss-Prot;Acc:Q8BWG4]
ENSMUSG00000033454	Zbtb1	12	zinc finger and BTB domain containing 1 [Source:MGI Symbol;Acc:MGI:2442326]
ENSMUSG00000033453	Adamts15	9	A disintegrin and metalloproteinase with thrombospondin motifs 15 [Source:UniProtKB/Swiss-Prot;Acc:P59384]
ENSMUSG00000056973	Ces1d	8	Carboxylesterase 1D [Source:UniProtKB/Swiss-Prot;Acc:Q8VCT4]
ENSMUSG00000033450	Tagap	17	T-cell activation Rho GTPase-activating protein [Source:UniProtKB/Swiss-Prot;Acc:B2RWW0]
ENSMUSG00000075256	Cerkl	2	ceramide kinase-like [Source:MGI Symbol;Acc:MGI:3037816]
ENSMUSG00000068959	Zfp619	7	zinc finger protein 619 [Source:MGI Symbol;Acc:MGI:1917477]
ENSMUSG00000001864	Aif1l	2	Allograft inflammatory factor 1-like [Source:UniProtKB/Swiss-Prot;Acc:Q9EQX4]
ENSMUSG00000024501	Dpysl3	18	Dihydropyrimidinase-related protein 3 [Source:UniProtKB/Swiss-Prot;Acc:Q62188]
ENSMUSG00000024502	Jakmip2	18	janus kinase and microtubule interacting protein 2 [Source:MGI Symbol;Acc:MGI:1923467]
ENSMUSG00000024500	Ppp2r2b	18	protein phosphatase 2, regulatory subunit B, beta [Source:MGI Symbol;Acc:MGI:1920180]
ENSMUSG00000041078	Grid1	14	Glutamate receptor ionotropic, delta-1 [Source:UniProtKB/Swiss-Prot;Acc:Q61627]
ENSMUSG00000024503	Spink1	18	serine peptidase inhibitor, Kazal type 1 [Source:MGI Symbol;Acc:MGI:106202]
ENSMUSG00000041073	Nacad	11	NAC-alpha domain-containing protein 1 [Source:UniProtKB/Swiss-Prot;Acc:Q5SWP3]
ENSMUSG00000041075	Fzd7	1	Frizzled-7 [Source:UniProtKB/Swiss-Prot;Acc:Q61090]
ENSMUSG00000034780	B3galt1	2	Beta-1,3-galactosyltransferase 1 [Source:UniProtKB/Swiss-Prot;Acc:O54904]
ENSMUSG00000055653	Gpc3	X	glypican 3 [Source:MGI Symbol;Acc:MGI:104903]
ENSMUSG00000021464	Ror2	13	receptor tyrosine kinase-like orphan receptor 2 [Source:MGI Symbol;Acc:MGI:1347521]
ENSMUSG00000068966	Zbtb34	2	zinc finger and BTB domain containing 34 [Source:MGI Symbol;Acc:MGI:2685195]
ENSMUSG00000001870	Ltbp1	17	Latent-transforming growth factor beta-binding protein 1 [Source:UniProtKB/Swiss-Prot;Acc:Q8CG19]
ENSMUSG00000021466	Ptch1	13	Mus musculus patched 1 (Ptch1), transcript variant 2, mRNA. [Source:RefSeq mRNA;Acc:NM_001328514]
ENSMUSG00000020137	Thap2	10	THAP domain-containing protein 2 [Source:UniProtKB/Swiss-Prot;Acc:Q9D305]
ENSMUSG00000025823	Pdia4	6	protein disulfide isomerase family A member 4 [Source:HGNC Symbol;Acc:HGNC:30167]
ENSMUSG00000092604	Gm20508	17	predicted gene 20508 [Source:MGI Symbol;Acc:MGI:5141973]
ENSMUSG00000042390	Gatad2b	3	Transcriptional repressor p66-beta [Source:UniProtKB/Swiss-Prot;Acc:Q8VHR5]
ENSMUSG00000012520	Phox2b	5	Paired mesoderm homeobox protein 2B [Source:UniProtKB/Swiss-Prot;Acc:O35690]
ENSMUSG00000032115	Hyou1	9	Hypoxia up-regulated protein 1 [Source:UniProtKB/Swiss-Prot;Acc:Q9JKR6]
ENSMUSG00000075272	Ttc30a2	2	tetratricopeptide repeat domain 30A2 [Source:MGI Symbol;Acc:MGI:3700200]
ENSMUSG00000078302	Foxd1	13	Forkhead box protein D1 [Source:UniProtKB/Swiss-Prot;Acc:Q61345]
ENSMUSG00000075277	Haglr	2	0
ENSMUSG00000020120	Plek	11	pleckstrin [Source:MGI Symbol;Acc:MGI:1860485]
ENSMUSG00000025810	Nrp1	8	Neuropilin-1 [Source:UniProtKB/Swiss-Prot;Acc:P97333]
ENSMUSG00000020121	Srgap1	10	SLIT-ROBO Rho GTPase-activating protein 1 [Source:UniProtKB/Swiss-Prot;Acc:Q91Z69]
ENSMUSG00000020123	Avpr1a	10	arginine vasopressin receptor 1A [Source:MGI Symbol;Acc:MGI:1859216]
ENSMUSG00000075270	Pde11a	2	Dual 3',5'-cyclic-AMP and -GMP phosphodiesterase 11A [Source:UniProtKB/Swiss-Prot;Acc:P0C1Q2]
ENSMUSG00000045410	Akr1e1	13	1,5-anhydro-D-fructose reductase [Source:UniProtKB/Swiss-Prot;Acc:Q9DCT1]
ENSMUSG00000019124	Scrn1	6	Secernin-1 [Source:UniProtKB/Swiss-Prot;Acc:Q9CZC8]
ENSMUSG00000019122	Ccl9	11	C-C motif chemokine 9 CCL9(29-101) CCL9(30-101) CCL9(31-101) [Source:UniProtKB/Swiss-Prot;Acc:P51670]
ENSMUSG00000053007	Creb5	6	cAMP responsive element binding protein 5 [Source:HGNC Symbol;Acc:HGNC:16844]
ENSMUSG00000034764	1700006J14Rik	10	RIKEN cDNA 1700006J14 gene [Source:MGI Symbol;Acc:MGI:2447818]
ENSMUSG00000034755	Pcdh11x	X	protocadherin 11 X-linked [Source:MGI Symbol;Acc:MGI:2442849]
ENSMUSG00000054342	Kcnn4	7	potassium intermediate/small conductance calcium-activated channel, subfamily N, member 4 [Source:MGI Symbol;Acc:MGI:1277957]
ENSMUSG00000055675	Kbtbd11	8	Kelch repeat and BTB domain-containing protein 11 [Source:UniProtKB/Swiss-Prot;Acc:Q8BNW9]
ENSMUSG00000033420	Antxr1	6	Anthrax toxin receptor 1 [Source:UniProtKB/Swiss-Prot;Acc:Q9CZ52]
ENSMUSG00000030393	Zik1	7	zinc finger protein interacting with K protein 1 [Source:MGI Symbol;Acc:MGI:108070]
ENSMUSG00000025804	Ccr1	9	C-C chemokine receptor type 1 [Source:UniProtKB/Swiss-Prot;Acc:P51675]
ENSMUSG00000046731	Kctd11	11	BTB/POZ domain-containing protein KCTD11 [Source:UniProtKB/Swiss-Prot;Acc:Q8K485]
ENSMUSG00000066324	Impad1	4	Inositol monophosphatase 3 [Source:UniProtKB/Swiss-Prot;Acc:Q80V26]
ENSMUSG00000063297	Luzp2	7	Leucine zipper protein 2 [Source:UniProtKB/Swiss-Prot;Acc:Q8BGY3]
ENSMUSG00000025809	Itgb1	8	Integrin beta-1 [Source:UniProtKB/Swiss-Prot;Acc:P09055]
ENSMUSG00000028080	Lrba	3	LPS responsive beige-like anchor protein [Source:HGNC Symbol;Acc:HGNC:1742]
ENSMUSG00000052572	Dlg2	7	Disks large homolog 2 [Source:UniProtKB/Swiss-Prot;Acc:Q91XM9]
ENSMUSG00000044948	Cfap43	19	cilia and flagella associated protein 43 [Source:MGI Symbol;Acc:MGI:1289258]
ENSMUSG00000055609	Hba-x	11	hemoglobin X, alpha-like embryonic chain in Hba complex [Source:MGI Symbol;Acc:MGI:96019]
ENSMUSG00000085492	Trmt61b	17	tRNA methyltransferase 61B [Source:MGI Symbol;Acc:MGI:1916039]
ENSMUSG00000052584	Serp2	14	Stress-associated endoplasmic reticulum protein 2 [Source:UniProtKB/Swiss-Prot;Acc:Q6TAW2]
ENSMUSG00000044938	Klhl31	9	kelch like family member 31 [Source:HGNC Symbol;Acc:HGNC:21353]
ENSMUSG00000029306	Ibsp	5	Bone sialoprotein 2 [Source:UniProtKB/Swiss-Prot;Acc:Q61711]
ENSMUSG00000026278	Bok	1	Bcl-2-related ovarian killer protein [Source:UniProtKB/Swiss-Prot;Acc:O35425]
ENSMUSG00000068923	Syt11	3	Synaptotagmin-11 [Source:UniProtKB/Swiss-Prot;Acc:Q9R0N3]
ENSMUSG00000038253	Hoxa5	6	Homeobox protein Hox-A5 [Source:UniProtKB/Swiss-Prot;Acc:P09021]
ENSMUSG00000031628	Casp3	8	Caspase-3 Caspase-3 subunit p17 Caspase-3 subunit p12 [Source:UniProtKB/Swiss-Prot;Acc:P70677]
ENSMUSG00000056947	Mab21l1	3	Putative nucleotidyltransferase MAB21L1 [Source:UniProtKB/Swiss-Prot;Acc:O70299]
ENSMUSG00000038256	Bcl9	3	B-cell CLL/lymphoma 9 protein [Source:UniProtKB/Swiss-Prot;Acc:Q9D219]
ENSMUSG00000090863	A530084C06Rik	13	RIKEN cDNA A530084C06 gene [Source:MGI Symbol;Acc:MGI:3704402]
ENSMUSG00000038259	Gdf5	2	Growth/differentiation factor 5 [Source:UniProtKB/Swiss-Prot;Acc:P43027]
ENSMUSG00000019997	Ctgf	10	Connective tissue growth factor [Source:UniProtKB/Swiss-Prot;Acc:P29268]
ENSMUSG00000044921	Rassf9	10	Ras association domain-containing protein 9 [Source:UniProtKB/Swiss-Prot;Acc:Q8K342]
ENSMUSG00000040563	Plppr2	9	Phospholipid phosphatase-related protein type 2 [Source:UniProtKB/Swiss-Prot;Acc:Q8VCY8]
ENSMUSG00000067608	Pcna-ps2	19	0
ENSMUSG00000097461	Gm26735	13	predicted gene, 26735 [Source:MGI Symbol;Acc:MGI:5477229]
ENSMUSG00000019961	Tmpo	10	thymopoietin [Source:MGI Symbol;Acc:MGI:106920]
ENSMUSG00000040560	Wdr7	18	WD repeat domain 7 [Source:MGI Symbol;Acc:MGI:1860197]
ENSMUSG00000017300	Tnnc2	2	Troponin C, skeletal muscle [Source:UniProtKB/Swiss-Prot;Acc:P20801]
ENSMUSG00000019960	Dusp6	10	Dual specificity protein phosphatase 6 [Source:UniProtKB/Swiss-Prot;Acc:Q9DBB1]
ENSMUSG00000038242	Aox4	1	Aldehyde oxidase 4 [Source:UniProtKB/Swiss-Prot;Acc:Q3TYQ9]
ENSMUSG00000039579	Grin3a	4	glutamate ionotropic receptor NMDA type subunit 3A [Source:HGNC Symbol;Acc:HGNC:16767]
ENSMUSG00000031616	Ednra	8	Endothelin-1 receptor [Source:UniProtKB/Swiss-Prot;Acc:Q61614]
ENSMUSG00000055629	B4galnt4	7	N-acetyl-beta-glucosaminyl-glycoprotein 4-beta-N-acetylgalactosaminyltransferase 1 [Source:UniProtKB/Swiss-Prot;Acc:Q766D5]
ENSMUSG00000027581	Stmn3	2	stathmin-like 3 [Source:MGI Symbol;Acc:MGI:1277137]
[truncated: 751 more rows]

## Sheet: B. FemaleUP at E11
Gene stable ID	Gene name	Chromosome/scaffold name	Gene description
ENSMUSG00000038780	Smurf1	5	E3 ubiquitin-protein ligase SMURF1 [Source:UniProtKB/Swiss-Prot;Acc:Q9CUN6]
ENSMUSG00000102179	Gm37868	1	predicted gene, 37868 [Source:MGI Symbol;Acc:MGI:5611096]
ENSMUSG00000063779	Chil4	3	Chitinase-like protein 4 [Source:UniProtKB/Swiss-Prot;Acc:Q91Z98]
ENSMUSG00000021911	Parg	14	Poly(ADP-ribose) glycohydrolase [Source:UniProtKB/Swiss-Prot;Acc:O88622]
ENSMUSG00000072663	Spef2	15	Sperm flagellar protein 2 [Source:UniProtKB/Swiss-Prot;Acc:Q8C9J3]
ENSMUSG00000063715	Olfr816	10	0
ENSMUSG00000106501	Gm42711	5	predicted gene 42711 [Source:MGI Symbol;Acc:MGI:5662848]
ENSMUSG00000021904	Sema3g	14	Semaphorin-3G [Source:UniProtKB/Swiss-Prot;Acc:Q4LFA9]
ENSMUSG00000037487	Ubr5	15	ubiquitin protein ligase E3 component n-recognin 5 [Source:MGI Symbol;Acc:MGI:1918040]
ENSMUSG00000029851	Tcaf2	6	TRPM8 channel-associated factor 2 [Source:UniProtKB/Swiss-Prot;Acc:Q921K8]
ENSMUSG00000003226	Ranbp2	10	E3 SUMO-protein ligase RanBP2 [Source:UniProtKB/Swiss-Prot;Acc:Q9ERU9]
ENSMUSG00000000197	Nalcn	14	sodium leak channel, non-selective [Source:HGNC Symbol;Acc:HGNC:19082]
ENSMUSG00000051747	Ttn	2	titin [Source:MGI Symbol;Acc:MGI:98864]
ENSMUSG00000092269	Gm9577	17	predicted gene 9577 [Source:MGI Symbol;Acc:MGI:3779986]
ENSMUSG00000061969	Gm5581	6	predicted gene 5581 [Source:MGI Symbol;Acc:MGI:3643462]
ENSMUSG00000022360	Atad2	15	ATPase family AAA domain-containing protein 2 [Source:UniProtKB/Swiss-Prot;Acc:Q8CDM1]
ENSMUSG00000034342	Cbl	9	E3 ubiquitin-protein ligase CBL [Source:UniProtKB/Swiss-Prot;Acc:P22682]
ENSMUSG00000081599	Gm14390	2	predicted gene 14390 [Source:MGI Symbol;Acc:MGI:3649570]
ENSMUSG00000105290	Gm43528	3	predicted gene 43528 [Source:MGI Symbol;Acc:MGI:5663665]
ENSMUSG00000061984	Olfr392	11	0
ENSMUSG00000002741	Ykt6	11	YKT6 v-SNARE homolog (S. cerevisiae) [Source:MGI Symbol;Acc:MGI:1927550]
ENSMUSG00000021051	Ppp2r5e	12	protein phosphatase 2, regulatory subunit B', epsilon [Source:MGI Symbol;Acc:MGI:1349473]
ENSMUSG00000052299	Ltn1	16	E3 ubiquitin-protein ligase listerin [Source:UniProtKB/Swiss-Prot;Acc:Q6A009]
ENSMUSG00000102999	Gm37762	14	predicted gene, 37762 [Source:MGI Symbol;Acc:MGI:5610990]
ENSMUSG00000033991	Ttc37	13	tetratricopeptide repeat domain 37 [Source:MGI Symbol;Acc:MGI:2679923]
ENSMUSG00000020689	Itgb3	11	Integrin beta-3 [Source:UniProtKB/Swiss-Prot;Acc:O54890]
ENSMUSG00000009470	Tnpo1	13	transportin 1 [Source:MGI Symbol;Acc:MGI:2681523]
ENSMUSG00000034422	Parp14	16	Poly [ADP-ribose] polymerase 14 [Source:UniProtKB/Swiss-Prot;Acc:Q2EMV9]
ENSMUSG00000031386	Hcfc1	X	Host cell factor 1 HCF N-terminal chain 1 HCF N-terminal chain 2 HCF N-terminal chain 3 HCF N-terminal chain 4 HCF N-terminal chain 5 HCF N-terminal chain 6 HCF C-terminal chain 1 HCF C-terminal chain 2 HCF C-terminal chain 3 HCF C-terminal chain 4 HCF C-terminal chain 5 HCF C-terminal chain 6 [Source:UniProtKB/Swiss-Prot;Acc:Q61191]
ENSMUSG00000064259	Vmn1r13	6	vomeronasal 1 receptor 13 [Source:MGI Symbol;Acc:MGI:2148526]
ENSMUSG00000102939	Gm38111	9	predicted gene, 38111 [Source:MGI Symbol;Acc:MGI:5611339]
ENSMUSG00000091844	Gm8251	1	0
ENSMUSG00000102926	Gm37151	1	predicted gene, 37151 [Source:MGI Symbol;Acc:MGI:5610379]
ENSMUSG00000053541	Gm4759	7	0
ENSMUSG00000103432	6720464F23Rik	1	RIKEN cDNA 6720464F23 gene [Source:MGI Symbol;Acc:MGI:2444677]
ENSMUSG00000061175	Fnip2	3	Folliculin-interacting protein 2 [Source:UniProtKB/Swiss-Prot;Acc:Q80TD3]
ENSMUSG00000015243	Abca1	4	ATP-binding cassette, sub-family A (ABC1), member 1 [Source:MGI Symbol;Acc:MGI:99607]
ENSMUSG00000098439	Hm629797	8	cDNA sequence HM629797 [Source:MGI Symbol;Acc:MGI:5440479]
ENSMUSG00000061186	Sfmbt2	2	Scm-like with four mbt domains 2 [Source:MGI Symbol;Acc:MGI:2447794]
ENSMUSG00000070902	Zfp352	4	zinc finger protein 352 [Source:MGI Symbol;Acc:MGI:2387418]
ENSMUSG00000033904	Ccp110	7	Centriolar coiled-coil protein of 110 kDa [Source:UniProtKB/Swiss-Prot;Acc:Q7TSH4]
ENSMUSG00000040268	Plekha1	7	Pleckstrin homology domain-containing family A member 1 [Source:UniProtKB/Swiss-Prot;Acc:Q8BUL6]
ENSMUSG00000031314	Taf1	X	TATA-box binding protein associated factor 1 [Source:MGI Symbol;Acc:MGI:1336878]
ENSMUSG00000027288	Zfp106	2	zinc finger protein 106 [Source:MGI Symbol;Acc:MGI:1270153]
ENSMUSG00000054843	Atrnl1	19	Attractin-like protein 1 [Source:UniProtKB/Swiss-Prot;Acc:Q6A051]
ENSMUSG00000085113	B130011K05Rik	11	RIKEN cDNA B130011K05 gene [Source:MGI Symbol;Acc:MGI:2443995]
ENSMUSG00000048191	Muc6	7	mucin-6 [Source:RefSeq peptide;Acc:NP_001316930]
ENSMUSG00000034290	Nek9	12	Serine/threonine-protein kinase Nek9 [Source:UniProtKB/Swiss-Prot;Acc:Q8K1R7]
ENSMUSG00000038651	Sycp2l	13	Synaptonemal complex protein 2-like [Source:UniProtKB/Swiss-Prot;Acc:A0A0M3U1B0]
ENSMUSG00000025332	Kdm5c	X	Lysine-specific demethylase 5C [Source:UniProtKB/Swiss-Prot;Acc:P41230]
ENSMUSG00000083244	Gm15180	1	predicted gene 15180 [Source:MGI Symbol;Acc:MGI:3705360]
ENSMUSG00000085856	Gm12050	11	predicted gene 12050 [Source:MGI Symbol;Acc:MGI:3652080]
ENSMUSG00000037369	Kdm6a	X	Lysine-specific demethylase 6A [Source:UniProtKB/Swiss-Prot;Acc:O70546]
ENSMUSG00000103349	Gm36888	3	predicted gene, 36888 [Source:MGI Symbol;Acc:MGI:5596047]
ENSMUSG00000048874	Phf3	1	PHD finger protein 3 [Source:HGNC Symbol;Acc:HGNC:8921]
ENSMUSG00000003948	Mmd	11	Monocyte to macrophage differentiation factor [Source:UniProtKB/Swiss-Prot;Acc:Q9CQY7]
ENSMUSG00000027973	1700006A11Rik	3	RIKEN cDNA 1700006A11 gene [Source:MGI Symbol;Acc:MGI:1919074]
ENSMUSG00000027955	Fam198b	3	Protein FAM198B [Source:UniProtKB/Swiss-Prot;Acc:Q3UPI1]
ENSMUSG00000036899	Trpv5	6	Transient receptor potential cation channel subfamily V member 5 [Source:UniProtKB/Swiss-Prot;Acc:P69744]
ENSMUSG00000032560	Dnajc13	9	DnaJ heat shock protein family (Hsp40) member C13 [Source:HGNC Symbol;Acc:HGNC:30343]
ENSMUSG00000102874	Gm37137	9	predicted gene, 37137 [Source:MGI Symbol;Acc:MGI:5610365]
ENSMUSG00000056537	Rlim	X	Mus musculus ring finger protein, LIM domain interacting (Rlim), transcript variant 2, mRNA. [Source:RefSeq mRNA;Acc:NM_001358205]
ENSMUSG00000101532	Zbed4-ps1	7	zinc finger, BED type containing 4, pseudogene 1 [Source:MGI Symbol;Acc:MGI:3645416]
ENSMUSG00000097060	Gm26759	8	predicted gene, 26759 [Source:MGI Symbol;Acc:MGI:5477253]
ENSMUSG00000031212	Pgr15l	X	0
ENSMUSG00000109481	Gm45130	7	predicted gene 45130 [Source:MGI Symbol;Acc:MGI:5753706]
ENSMUSG00000101514	Gm5524	1	predicted gene 5524 [Source:MGI Symbol;Acc:MGI:3646041]
ENSMUSG00000108146	Gm43889	6	predicted gene, 43889 [Source:MGI Symbol;Acc:MGI:5690281]
ENSMUSG00000073077	Gm7173	X	0
ENSMUSG00000022311	Csmd3	15	CUB and sushi domain-containing protein 3 [Source:UniProtKB/Swiss-Prot;Acc:Q80T79]
ENSMUSG00000098354	Rpap3-ps2	7	RNA polymerase II associated protein 3, pseudogene 2 [Source:MGI Symbol;Acc:MGI:5010963]
ENSMUSG00000031241	Tbx22	X	T-box 22 [Source:MGI Symbol;Acc:MGI:2389465]
ENSMUSG00000102800	Gm37479	1	predicted gene, 37479 [Source:MGI Symbol;Acc:MGI:5610707]
ENSMUSG00000039116	Adgrg6	10	Adhesion G-protein coupled receptor G6 ADGRG6 N-terminal fragment ADGRG6 C-terminal fragment [Source:UniProtKB/Swiss-Prot;Acc:Q6F3F9]
ENSMUSG00000029787	Avl9	6	Late secretory pathway [Source:UniProtKB/Swiss-Prot;Acc:Q80U56]
ENSMUSG00000041408	Wapl	14	WAPL cohesin release factor [Source:MGI Symbol;Acc:MGI:2675859]
ENSMUSG00000024073	Birc6	17	Baculoviral IAP repeat-containing protein 6 [Source:UniProtKB/Swiss-Prot;Acc:O88738]
ENSMUSG00000027177	Hipk3	2	Homeodomain-interacting protein kinase 3 [Source:UniProtKB/Swiss-Prot;Acc:Q9ERH7]
ENSMUSG00000083299	Gm12332	11	predicted gene 12332 [Source:MGI Symbol;Acc:MGI:3651128]
ENSMUSG00000048058	Ldlrad3	2	low density lipoprotein receptor class A domain containing 3 [Source:MGI Symbol;Acc:MGI:2138856]
ENSMUSG00000099608	4933411E06Rik	1	RIKEN cDNA 4933411E06 gene [Source:MGI Symbol;Acc:MGI:1918431]
ENSMUSG00000030795	Fus	7	RNA-binding protein FUS [Source:UniProtKB/Swiss-Prot;Acc:P56959]
ENSMUSG00000025234	Arih1	9	E3 ubiquitin-protein ligase ARIH1 [Source:UniProtKB/Swiss-Prot;Acc:Q9Z1K5]
ENSMUSG00000038545	Cul7	17	Cullin-7 [Source:UniProtKB/Swiss-Prot;Acc:Q8VE73]
ENSMUSG00000106310	Gm43523	5	predicted gene 43523 [Source:MGI Symbol;Acc:MGI:5663660]
ENSMUSG00000025220	Mgea5	19	Protein O-GlcNAcase [Source:UniProtKB/Swiss-Prot;Acc:Q9EQQ9]
ENSMUSG00000040842	Szrd1	4	SUZ domain-containing protein 1 [Source:UniProtKB/Swiss-Prot;Acc:Q6NXN1]
ENSMUSG00000022187	Gm5546	3	0
ENSMUSG00000040838	Gm11639	11	0
ENSMUSG00000034151	Zbbx	3	zinc finger, B-box domain containing [Source:MGI Symbol;Acc:MGI:2674085]
ENSMUSG00000046130	Vmn1r184	7	vomeronasal 1 receptor, 184 [Source:MGI Symbol;Acc:MGI:3852451]
ENSMUSG00000039840	Epg5	18	Ectopic P granules [Source:UniProtKB/Swiss-Prot;Acc:Q80TA9]
ENSMUSG00000052812	Atad2b	12	ATPase family, AAA domain containing 2B [Source:MGI Symbol;Acc:MGI:2444798]
ENSMUSG00000005672	Kit	5	Mast/stem cell growth factor receptor Kit [Source:UniProtKB/Swiss-Prot;Acc:P05532]
ENSMUSG00000004347	Pde1c	6	phosphodiesterase 1C [Source:MGI Symbol;Acc:MGI:108413]
ENSMUSG00000079071	Gm14085	2	0
ENSMUSG00000015829	Tnr	1	Tenascin-R [Source:UniProtKB/Swiss-Prot;Acc:Q8BYI9]
ENSMUSG00000047412	Zbtb44	9	zinc finger and BTB domain containing 44 [Source:MGI Symbol;Acc:MGI:1925123]
ENSMUSG00000105065	Gm42513	3	predicted gene 42513 [Source:MGI Symbol;Acc:MGI:5662650]
ENSMUSG00000082658	Fau-ps2	11	Finkel-Biskis-Reilly murine sarcoma virus (FBR-MuSV) ubiquitously expressed (fox derived), pseudogene 2 [Source:MGI Symbol;Acc:MGI:103018]
ENSMUSG00000109419	Gm45163	8	predicted gene 45163 [Source:MGI Symbol;Acc:MGI:5753739]
ENSMUSG00000022100	Xpo7	14	exportin 7 [Source:MGI Symbol;Acc:MGI:1929705]
ENSMUSG00000085715	Tsix	X	X (inactive)-specific transcript, opposite strand [Source:MGI Symbol;Acc:MGI:1336196]
ENSMUSG00000045693	Nlrp4e	7	NACHT, LRR and PYD domains-containing protein 4E [Source:UniProtKB/Swiss-Prot;Acc:Q66X19]
ENSMUSG00000048787	Dcun1d3	7	DCN1-like protein 3 [Source:UniProtKB/Swiss-Prot;Acc:Q8K0V2]
ENSMUSG00000105028	Gm18747	16	predicted gene, 18747 [Source:MGI Symbol;Acc:MGI:5010932]
ENSMUSG00000035476	Tab3	X	TGF-beta activated kinase 1/MAP3K7 binding protein 3 [Source:MGI Symbol;Acc:MGI:1913974]
ENSMUSG00000078598	Skint5	4	selection and upkeep of intraepithelial T-cells protein 5 isoform 1 [Source:RefSeq peptide;Acc:NP_001161348]
ENSMUSG00000014543	Klra17	6	0
ENSMUSG00000083960	Gm4918	X	predicted gene 4918 [Source:MGI Symbol;Acc:MGI:3644582]
ENSMUSG00000110385	Gm19093	7	predicted gene, 19093 [Source:MGI Symbol;Acc:MGI:5011278]
ENSMUSG00000031103	Elf4	X	ETS-related transcription factor Elf-4 [Source:UniProtKB/Swiss-Prot;Acc:Q9Z2U4]
ENSMUSG00000108046	Gm43924	6	predicted gene, 43924 [Source:MGI Symbol;Acc:MGI:5690316]
ENSMUSG00000000838	Fmr1	X	fragile X mental retardation 1 [Source:HGNC Symbol;Acc:HGNC:3775]
ENSMUSG00000027068	Dhrs9	2	Dehydrogenase/reductase SDR family member 9 [Source:UniProtKB/Swiss-Prot;Acc:Q58NB6]
ENSMUSG00000102729	Gm32444	3	predicted gene, 32444 [Source:MGI Symbol;Acc:MGI:5591603]
ENSMUSG00000042699	Dhx9	1	DExH-box helicase 9 [Source:HGNC Symbol;Acc:HGNC:2750]
ENSMUSG00000109359	Gm44797	8	predicted gene 44797 [Source:MGI Symbol;Acc:MGI:5753373]
ENSMUSG00000109333	Gm30790	16	predicted gene, 30790 [Source:MGI Symbol;Acc:MGI:5589949]
ENSMUSG00000018160	Med1	11	Mediator of RNA polymerase II transcription subunit 1 [Source:UniProtKB/Swiss-Prot;Acc:Q925J9]
ENSMUSG00000030660	Pik3c2a	7	phosphatidylinositol-4-phosphate 3-kinase catalytic subunit type 2 alpha [Source:MGI Symbol;Acc:MGI:1203729]
ENSMUSG00000029679	Hyal6	6	hyaluronoglucosaminidase 6 [Source:MGI Symbol;Acc:MGI:1921659]
ENSMUSG00000029663	Gngt1	6	guanine nucleotide binding protein (G protein), gamma transducing activity polypeptide 1 [Source:MGI Symbol;Acc:MGI:109165]
ENSMUSG00000104528	Gm43314	3	predicted gene 43314 [Source:MGI Symbol;Acc:MGI:5663451]
ENSMUSG00000050296	Abca12	1	ATP-binding cassette, sub-family A (ABC1), member 12 [Source:MGI Symbol;Acc:MGI:2676312]
ENSMUSG00000004356	Utp20	10	UTP20 small subunit processome component [Source:MGI Symbol;Acc:MGI:1917933]
ENSMUSG00000015001	Oc90	15	Mus musculus otoconin 90 (Oc90), transcript variant 2, mRNA. [Source:RefSeq mRNA;Acc:NM_001347038]
ENSMUSG00000031966	Glb1l3	9	galactosidase beta 1 like 3 [Source:HGNC Symbol;Acc:HGNC:25147]
ENSMUSG00000021756	Il6st	13	Interleukin-6 receptor subunit beta [Source:UniProtKB/Swiss-Prot;Acc:Q00560]
ENSMUSG00000099503	Gm28822	1	predicted gene 28822 [Source:MGI Symbol;Acc:MGI:5579528]
ENSMUSG00000032409	Atr	9	ATR serine/threonine kinase [Source:HGNC Symbol;Acc:HGNC:882]
ENSMUSG00000032402	Smad3	9	Mothers against decapentaplegic homolog 3 [Source:UniProtKB/Swiss-Prot;Acc:Q8BUN5]
ENSMUSG00000027048	Abcb11	2	ATP-binding cassette, sub-family B (MDR/TAP), member 11 [Source:MGI Symbol;Acc:MGI:1351619]
ENSMUSG00000041341	Atg2b	12	Autophagy-related B [Source:UniProtKB/Swiss-Prot;Acc:Q80XK6]
ENSMUSG00000110368	Gm45518	8	predicted gene 45518 [Source:MGI Symbol;Acc:MGI:5791354]
ENSMUSG00000062232	Rapgef2	3	Rap guanine nucleotide exchange factor 2 [Source:UniProtKB/Swiss-Prot;Acc:Q8CHG7]
ENSMUSG00000027022	Xirp2	2	xin actin-binding repeat containing 2 [Source:MGI Symbol;Acc:MGI:2685198]
ENSMUSG00000097799	Gm26899	2	predicted gene, 26899 [Source:MGI Symbol;Acc:MGI:5477393]
ENSMUSG00000108066	Gm44134	6	predicted gene, 44134 [Source:MGI Symbol;Acc:MGI:5690526]
ENSMUSG00000035395	Pet2	X	0
ENSMUSG00000059375	Vmn1r33	6	vomeronasal 1 receptor 33 [Source:MGI Symbol;Acc:MGI:2159450]
ENSMUSG00000085649	A730032A03Rik	2	RIKEN cDNA A730032A03 gene [Source:MGI Symbol;Acc:MGI:2444311]
ENSMUSG00000108848	4933430N04Rik	8	RIKEN cDNA 4933430N04 gene [Source:MGI Symbol;Acc:MGI:1918499]
ENSMUSG00000052749	Trim30b	7	tripartite motif-containing 30B [Source:MGI Symbol;Acc:MGI:4821256]
ENSMUSG00000049106	Dcaf5	12	DDB1- and CUL4-associated factor 5 [Source:UniProtKB/Swiss-Prot;Acc:Q80T85]
ENSMUSG00000104466	Gm10513	17	0
ENSMUSG00000103129	Gm37393	1	predicted gene, 37393 [Source:MGI Symbol;Acc:MGI:5610621]
ENSMUSG00000068270	Shroom4	X	Protein Shroom4 [Source:UniProtKB/Swiss-Prot;Acc:Q1W617]
ENSMUSG00000026469	Xpr1	1	xenotropic and polytropic retrovirus receptor 1 [Source:MGI Symbol;Acc:MGI:97932]
ENSMUSG00000037110	Ralgapa2	2	Ral GTPase-activating protein subunit alpha-2 [Source:UniProtKB/Swiss-Prot;Acc:A3KGS3]
ENSMUSG00000046062	Ppp1r15b	1	Protein phosphatase 1 regulatory subunit 15B [Source:UniProtKB/Swiss-Prot;Acc:Q8BFW3]
ENSMUSG00000105762	Gm43605	5	predicted gene 43605 [Source:MGI Symbol;Acc:MGI:5663742]
ENSMUSG00000037119	Fam91a1	15	Protein FAM91A1 [Source:UniProtKB/Swiss-Prot;Acc:Q3UVG3]
ENSMUSG00000020290	Xpo1	11	exportin 1 [Source:MGI Symbol;Acc:MGI:2144013]
ENSMUSG00000003731	Kpna6	4	Importin subunit alpha-7 [Source:UniProtKB/Swiss-Prot;Acc:O35345]
ENSMUSG00000082567	Gm14896	X	predicted gene 14896 [Source:MGI Symbol;Acc:MGI:3705722]
ENSMUSG00000082569	Gm12634	4	predicted gene 12634 [Source:MGI Symbol;Acc:MGI:3650769]
ENSMUSG00000048661	Lemd3	10	LEM domain containing 3 [Source:HGNC Symbol;Acc:HGNC:28887]
ENSMUSG00000062960	Kdr	5	kinase insert domain receptor [Source:HGNC Symbol;Acc:HGNC:6307]
ENSMUSG00000106244	Gm43046	5	predicted gene 43046 [Source:MGI Symbol;Acc:MGI:5663183]
ENSMUSG00000090112	Shprh	10	E3 ubiquitin-protein ligase SHPRH [Source:UniProtKB/Swiss-Prot;Acc:Q7TPQ3]
ENSMUSG00000037999	Arap2	5	ArfGAP with RhoGAP domain, ankyrin repeat and PH domain 2 [Source:HGNC Symbol;Acc:HGNC:16924]
ENSMUSG00000082511	Gm4915	X	predicted gene 4915 [Source:MGI Symbol;Acc:MGI:3647071]
ENSMUSG00000024673	Ms4a1	19	membrane-spanning 4-domains, subfamily A, member 1 [Source:MGI Symbol;Acc:MGI:88321]
ENSMUSG00000086188	Gm15169	X	predicted gene 15169 [Source:MGI Symbol;Acc:MGI:3705215]
ENSMUSG00000057637	Prdm2	4	PR domain containing 2, with ZNF domain [Source:MGI Symbol;Acc:MGI:107628]
ENSMUSG00000102610	Gm37846	3	predicted gene, 37846 [Source:MGI Symbol;Acc:MGI:5611074]
ENSMUSG00000058981	Olfr1406	1	0
ENSMUSG00000033624	Pdpr	8	Pyruvate dehydrogenase phosphatase regulatory subunit, mitochondrial [Source:UniProtKB/Swiss-Prot;Acc:Q7TSQ8]
ENSMUSG00000055884	Fancm	12	Fanconi anemia group M protein homolog [Source:UniProtKB/Swiss-Prot;Acc:Q8BGE5]
ENSMUSG00000024740	Ddb1	19	DNA damage-binding protein 1 [Source:UniProtKB/Swiss-Prot;Acc:Q3U1J4]
ENSMUSG00000043019	Edem3	1	ER degradation-enhancing alpha-mannosidase-like protein 3 [Source:UniProtKB/Swiss-Prot;Acc:Q2HXL6]
ENSMUSG00000024735	Prpf19	19	Pre-mRNA-processing factor 19 [Source:UniProtKB/Swiss-Prot;Acc:Q99KP6]
ENSMUSG00000078517	Emc1	4	ER membrane protein complex subunit 1 [Source:UniProtKB/Swiss-Prot;Acc:Q8C7X2]
ENSMUSG00000031010	Usp9x	X	ubiquitin specific peptidase 9, X chromosome [Source:MGI Symbol;Acc:MGI:894681]
ENSMUSG00000032340	Neo1	9	neogenin [Source:MGI Symbol;Acc:MGI:1097159]
ENSMUSG00000000766	Oprm1	10	opioid receptor, mu 1 [Source:MGI Symbol;Acc:MGI:97441]
ENSMUSG00000095063	Slx	X	0
ENSMUSG00000051495	Irf2bp2	8	Interferon regulatory factor 2-binding protein 2 [Source:UniProtKB/Swiss-Prot;Acc:E9Q1P8]
ENSMUSG00000104401	Gm20750	3	predicted gene, 20750 [Source:MGI Symbol;Acc:MGI:5434106]
ENSMUSG00000029530	Ccr9	9	C-C chemokine receptor type 9 [Source:UniProtKB/Swiss-Prot;Acc:Q9WUT7]
ENSMUSG00000063488	Zkscan7	9	zinc finger with KRAB and SCAN domains 7 [Source:MGI Symbol;Acc:MGI:3040678]
ENSMUSG00000038481	Cdk19	10	Cyclin-dependent kinase 19 [Source:UniProtKB/Swiss-Prot;Acc:Q8BWD8]
ENSMUSG00000037159	Wee2	6	WEE1 homolog 2 (S. pombe) [Source:MGI Symbol;Acc:MGI:3027899]
ENSMUSG00000026491	Ahctf1	1	Protein ELYS [Source:UniProtKB/Swiss-Prot;Acc:Q8CJF7]
ENSMUSG00000029528	Pxn	5	Paxillin [Source:UniProtKB/Swiss-Prot;Acc:Q8VI36]
ENSMUSG00000030516	Tjp1	7	tight junction protein 1 [Source:MGI Symbol;Acc:MGI:98759]
ENSMUSG00000052785	Olfr573-ps1	7	0
ENSMUSG00000028240	Cyp7a1	4	Cholesterol 7-alpha-monooxygenase [Source:UniProtKB/Swiss-Prot;Acc:Q64505]
ENSMUSG00000074109	Mrgprx2	7	Mas-related G-protein coupled receptor member X2 [Source:UniProtKB/Swiss-Prot;Acc:Q3UG50]
ENSMUSG00000022938	Fam3b	16	Protein FAM3B [Source:UniProtKB/Swiss-Prot;Acc:Q9D309]
ENSMUSG00000026327	Serpinb11	1	Serpin B11 [Source:UniProtKB/Swiss-Prot;Acc:Q9CQV3]
ENSMUSG00000073555	Gm4951	18	0
ENSMUSG00000052613	Pcdh15	10	Protocadherin-15 [Source:UniProtKB/Swiss-Prot;Acc:Q99PJ1]
ENSMUSG00000040614	Nlrp9c	7	NACHT, LRR and PYD domains-containing protein 9C [Source:UniProtKB/Swiss-Prot;Acc:Q66X01]
ENSMUSG00000047248	C2cd3	7	C2 domain-containing protein 3 [Source:UniProtKB/Swiss-Prot;Acc:Q52KB6]
ENSMUSG00000003660	Snrnp200	2	U5 small nuclear ribonucleoprotein 200 kDa helicase [Source:UniProtKB/Swiss-Prot;Acc:Q6P4T2]
ENSMUSG00000059263	Usp47	7	ubiquitin specific peptidase 47 [Source:MGI Symbol;Acc:MGI:1922246]
ENSMUSG00000103025	Gm37686	1	predicted gene, 37686 [Source:MGI Symbol;Acc:MGI:5610914]
ENSMUSG00000089907	Gm16169	17	predicted gene 16169 [Source:MGI Symbol;Acc:MGI:3802011]
ENSMUSG00000024590	Lmnb1	18	Lamin-B1 [Source:UniProtKB/Swiss-Prot;Acc:P14733]
ENSMUSG00000024597	Slc12a2	18	solute carrier family 12 member 2 [Source:HGNC Symbol;Acc:HGNC:10911]
ENSMUSG00000041992	Rapgef5	12	Rap guanine nucleotide exchange factor 5 [Source:UniProtKB/Swiss-Prot;Acc:Q8C0Q9]
ENSMUSG00000040650	Cyp2b23	7	cytochrome P450, family 2, subfamily b, polypeptide 23 [Source:MGI Symbol;Acc:MGI:3646735]
ENSMUSG00000105657	Gm42833	5	predicted gene 42833 [Source:MGI Symbol;Acc:MGI:5662970]
ENSMUSG00000090070	Gm16577	10	predicted gene 16577 [Source:MGI Symbol;Acc:MGI:4414997]
ENSMUSG00000014355	Anapc1	2	Anaphase-promoting complex subunit 1 [Source:UniProtKB/Swiss-Prot;Acc:P53995]
ENSMUSG00000027660	Skil	3	SKI-like [Source:MGI Symbol;Acc:MGI:106203]
ENSMUSG00000037857	Nufip2	11	Nuclear fragile X mental retardation-interacting protein 2 [Source:UniProtKB/Swiss-Prot;Acc:Q5F2E7]
ENSMUSG00000024542	Cep192	18	centrosomal protein 192 [Source:MGI Symbol;Acc:MGI:1918049]
ENSMUSG00000020189	Osbpl8	10	Oxysterol-binding protein-related protein 8 [Source:UniProtKB/Swiss-Prot;Acc:B9EJ86]
ENSMUSG00000091387	Gcnt4	13	Beta-1,3-galactosyl-O-glycosyl-glycoprotein beta-1,6-N-acetylglucosaminyltransferase 4 [Source:UniProtKB/Swiss-Prot;Acc:E9Q649]
ENSMUSG00000107489	Gm18325	6	predicted gene, 18325 [Source:MGI Symbol;Acc:MGI:5010510]
ENSMUSG00000020152	Actr2	11	Actin-related protein 2 [Source:UniProtKB/Swiss-Prot;Acc:P61161]
ENSMUSG00000107454	Gm43875	6	predicted gene, 43875 [Source:MGI Symbol;Acc:MGI:5690267]
ENSMUSG00000036550	Cnot1	8	CCR4-NOT transcription complex subunit 1 [Source:UniProtKB/Swiss-Prot;Acc:Q6ZQ08]
ENSMUSG00000057455	Rit2	18	GTP-binding protein Rit2 [Source:UniProtKB/Swiss-Prot;Acc:P70425]
ENSMUSG00000025887	Casp12	9	Caspase-12 [Source:UniProtKB/Swiss-Prot;Acc:O08736]
ENSMUSG00000103055	Gm38269	1	predicted gene, 38269 [Source:MGI Symbol;Acc:MGI:5611497]
ENSMUSG00000032202	Rab27a	9	RAB27A, member RAS oncogene family [Source:MGI Symbol;Acc:MGI:1861441]
ENSMUSG00000099381	Gm18303	1	predicted gene, 18303 [Source:MGI Symbol;Acc:MGI:5010488]
ENSMUSG00000020226	Slc5a4b	10	solute carrier family 5 (neutral amino acid transporters, system A), member 4b [Source:MGI Symbol;Acc:MGI:1890478]
ENSMUSG00000067780	Pi15	1	peptidase inhibitor 15 [Source:MGI Symbol;Acc:MGI:1934659]
ENSMUSG00000025900	Rp1	1	Oxygen-regulated protein 1 [Source:UniProtKB/Swiss-Prot;Acc:P56716]
ENSMUSG00000000628	Hk2	6	Hexokinase-2 [Source:UniProtKB/Swiss-Prot;Acc:O08528]
ENSMUSG00000019232	Etnppl	3	ethanolamine phosphate phospholyase [Source:MGI Symbol;Acc:MGI:1919010]
ENSMUSG00000070501	Ifi214	1	0
ENSMUSG00000109125	Gm45159	7	predicted gene 45159 [Source:MGI Symbol;Acc:MGI:5753735]
ENSMUSG00000109122	A230103L15Rik	7	RIKEN cDNA A230103L15 gene [Source:MGI Symbol;Acc:MGI:1925005]
ENSMUSG00000087358	4930453H23Rik	X	RIKEN cDNA 4930453H23 gene [Source:MGI Symbol;Acc:MGI:1921933]
ENSMUSG00000020262	Adarb1	10	Double-stranded RNA-specific editase 1 [Source:UniProtKB/Swiss-Prot;Acc:Q91ZS8]
ENSMUSG00000080710	Gm8107	X	predicted gene 8107 [Source:MGI Symbol;Acc:MGI:3645536]
ENSMUSG00000033569	Adgrb3	1	Adhesion G protein-coupled receptor B3 [Source:UniProtKB/Swiss-Prot;Acc:Q80ZF8]
ENSMUSG00000074061	Fbxw19	9	0
ENSMUSG00000086049	Gm12735	11	predicted gene 12735 [Source:MGI Symbol;Acc:MGI:3650816]
ENSMUSG00000046862	Pramef8	4	PRAME family member 8 [Source:MGI Symbol;Acc:MGI:2140473]
ENSMUSG00000020231	Dip2a	10	Disco-interacting A [Source:UniProtKB/Swiss-Prot;Acc:Q8BWT5]
ENSMUSG00000087367	Gm15491	19	predicted gene 15491 [Source:MGI Symbol;Acc:MGI:3782937]
ENSMUSG00000107377	Gm42801	6	predicted gene 42801 [Source:MGI Symbol;Acc:MGI:5662938]
ENSMUSG00000106959	Gm42548	6	predicted gene 42548 [Source:MGI Symbol;Acc:MGI:5662685]
ENSMUSG00000101266	Gm29234	2	predicted gene 29234 [Source:MGI Symbol;Acc:MGI:5579940]
ENSMUSG00000029414	Kntc1	5	Kinetochore-associated protein 1 [Source:UniProtKB/Swiss-Prot;Acc:Q8C3Y4]
ENSMUSG00000051391	Ywhag	5	tyrosine 3-monooxygenase/tryptophan 5-monooxygenase activation protein, gamma polypeptide [Source:MGI Symbol;Acc:MGI:108109]
ENSMUSG00000049076	Acap2	16	ArfGAP with coiled-coil, ankyrin repeat and PH domains 2 [Source:MGI Symbol;Acc:MGI:1925868]
ENSMUSG00000103891	Gm37941	9	predicted gene, 37941 [Source:MGI Symbol;Acc:MGI:5611169]
ENSMUSG00000034825	Nrip3	7	Nuclear receptor-interacting protein 3 [Source:UniProtKB/Swiss-Prot;Acc:Q9JJR9]
ENSMUSG00000042446	Zmym4	4	zinc finger, MYM-type 4 [Source:MGI Symbol;Acc:MGI:1915035]
ENSMUSG00000034810	Scn7a	2	sodium voltage-gated channel alpha subunit 7 [Source:HGNC Symbol;Acc:HGNC:10594]
ENSMUSG00000051339	2900026A02Rik	5	Mus musculus RIKEN cDNA 2900026A02 (2900026A02Rik), transcript variant 1, mRNA. [Source:RefSeq mRNA;Acc:NM_001347397]
ENSMUSG00000022822	Abcc5	16	Multidrug resistance-associated protein 5 [Source:UniProtKB/Swiss-Prot;Acc:Q9R1X5]
ENSMUSG00000075316	Scn9a	2	Sodium channel protein type 9 subunit alpha [Source:UniProtKB/Swiss-Prot;Acc:Q62205]
ENSMUSG00000085591	Gm13479	2	predicted gene 13479 [Source:MGI Symbol;Acc:MGI:3651869]
ENSMUSG00000109154	Gm44822	7	predicted gene 44822 [Source:MGI Symbol;Acc:MGI:5753398]
ENSMUSG00000109155	Gm18757	7	predicted gene, 18757 [Source:MGI Symbol;Acc:MGI:5010942]
ENSMUSG00000109156	Gm45194	X	0
ENSMUSG00000035150	Eif2s3x	X	Eukaryotic translation initiation factor 2 subunit 3, X-linked [Source:UniProtKB/Swiss-Prot;Acc:Q9Z0N1]
ENSMUSG00000109945	Gm45601	8	predicted gene 45601 [Source:MGI Symbol;Acc:MGI:5791437]
ENSMUSG00000109942	Gm45262	8	predicted gene 45262 [Source:MGI Symbol;Acc:MGI:5791098]
ENSMUSG00000047126	Cltc	11	Mus musculus clathrin, heavy polypeptide (Hc) (Cltc), transcript variant 1, mRNA. [Source:RefSeq mRNA;Acc:NM_001356393]
ENSMUSG00000106897	Gm43027	5	predicted gene 43027 [Source:MGI Symbol;Acc:MGI:5663164]
ENSMUSG00000060131	Atp8b4	2	ATPase, class I, type 8B, member 4 [Source:MGI Symbol;Acc:MGI:1859664]
ENSMUSG00000073457	Smok2b	17	Sperm motility kinase 2B [Source:UniProtKB/Swiss-Prot;Acc:Q9QYZ3]
ENSMUSG00000074771	Ankef1	2	Ankyrin repeat and EF-hand domain-containing protein 1 [Source:UniProtKB/Swiss-Prot;Acc:Q9D2J7]
ENSMUSG00000053852	Adgrg4	X	Adhesion G-protein coupled receptor G4 [Source:UniProtKB/Swiss-Prot;Acc:B7ZCC9]
ENSMUSG00000015533	Itga2	13	Integrin alpha-2 [Source:UniProtKB/Swiss-Prot;Acc:Q62469]
ENSMUSG00000040541	Tmem225	9	Transmembrane protein 225 [Source:UniProtKB/Swiss-Prot;Acc:Q9D9S2]
ENSMUSG00000105530	Gm43829	5	predicted gene 43829 [Source:MGI Symbol;Acc:MGI:5663966]
ENSMUSG00000047155	Cyp4x1	4	Cytochrome P450 4X1 [Source:UniProtKB/Swiss-Prot;Acc:Q6A152]
ENSMUSG00000070377	Olfr43	11	0
ENSMUSG00000105517	Gm42436	3	predicted gene 42436 [Source:MGI Symbol;Acc:MGI:5662573]
ENSMUSG00000083680	Gm9119	X	predicted pseudogene 9119 [Source:MGI Symbol;Acc:MGI:3648179]
ENSMUSG00000024421	Lama3	18	Mus musculus laminin, alpha 3 (Lama3), transcript variant 2, mRNA. [Source:RefSeq mRNA;Acc:NM_001347461]
ENSMUSG00000109999	Gm35368	8	predicted gene, 35368 [Source:MGI Symbol;Acc:MGI:5594527]
ENSMUSG00000104291	A130071D04Rik	1	RIKEN cDNA A130071D04 gene [Source:MGI Symbol;Acc:MGI:2444749]
ENSMUSG00000067597	Dgat2l6	X	Diacylglycerol O-acyltransferase 2-like protein 6 [Source:UniProtKB/Swiss-Prot;Acc:A2ADU8]
ENSMUSG00000096929	A330023F24Rik	1	RIKEN cDNA A330023F24 gene [Source:MGI Symbol;Acc:MGI:2443958]
ENSMUSG00000072934	Trpc5os	X	Putative uncharacterized [Source:UniProtKB/Swiss-Prot;Acc:Q3UHV4]
ENSMUSG00000104286	Gm37457	9	predicted gene, 37457 [Source:MGI Symbol;Acc:MGI:5610685]
ENSMUSG00000004842	Pou1f1	16	POU domain, class 1, transcription factor 1 [Source:MGI Symbol;Acc:MGI:97588]
ENSMUSG00000042360	4930433N12Rik	9	RIKEN cDNA 4930433N12 gene [Source:MGI Symbol;Acc:MGI:2149746]
ENSMUSG00000020108	Ddit4	10	DNA damage-inducible transcript 4 protein [Source:UniProtKB/Swiss-Prot;Acc:Q9D3F7]
ENSMUSG00000109028	Gm35842	7	predicted gene, 35842 [Source:MGI Symbol;Acc:MGI:5595001]
ENSMUSG00000030365	Clec2i	6	C-type lectin domain family 2 member I [Source:UniProtKB/Swiss-Prot;Acc:Q9WVF9]
ENSMUSG00000110080	Gm6145	14	predicted gene 6145 [Source:MGI Symbol;Acc:MGI:3779559]
ENSMUSG00000101965	Gm29129	7	predicted gene 29129 [Source:MGI Symbol;Acc:MGI:5579835]
ENSMUSG00000108597	Gm44708	7	predicted gene 44708 [Source:MGI Symbol;Acc:MGI:5753284]
ENSMUSG00000081941	Gm11218	4	predicted gene 11218 [Source:MGI Symbol;Acc:MGI:3651636]
ENSMUSG00000006678	Pola1	X	polymerase (DNA directed), alpha 1 [Source:MGI Symbol;Acc:MGI:99660]
ENSMUSG00000038264	Sema7a	9	Semaphorin-7A [Source:UniProtKB/Swiss-Prot;Acc:Q9QUR8]
ENSMUSG00000031635	Anxa10	8	Annexin A10 [Source:UniProtKB/Swiss-Prot;Acc:Q9QZ10]
ENSMUSG00000084162	Gm11251	4	predicted gene 11251 [Source:MGI Symbol;Acc:MGI:3651054]
ENSMUSG00000018656	Tcaf3	6	TRPM8 channel-associated factor 3 [Source:UniProtKB/Swiss-Prot;Acc:Q6QR59]
ENSMUSG00000102465	Gm38198	1	predicted gene, 38198 [Source:MGI Symbol;Acc:MGI:5611426]
ENSMUSG00000044923	Olfr1030	2	Olfactory receptor 1030 [Source:UniProtKB/Swiss-Prot;Acc:Q8VFL5]
ENSMUSG00000040565	Btaf1	19	B-TFIID TATA-box binding protein associated factor 1 [Source:MGI Symbol;Acc:MGI:2147538]
ENSMUSG00000020962	Gtf2a1	12	Transcription initiation factor IIA subunit 1 Transcription initiation factor IIA alpha chain Transcription initiation factor IIA beta chain [Source:UniProtKB/Swiss-Prot;Acc:Q99PM3]
ENSMUSG00000103783	Gm37522	1	predicted gene, 37522 [Source:MGI Symbol;Acc:MGI:5610750]
ENSMUSG00000081099	Gm5270	2	predicted gene 5270 [Source:MGI Symbol;Acc:MGI:3647658]
ENSMUSG00000109040	Gm44542	8	predicted gene 44542 [Source:MGI Symbol;Acc:MGI:5753118]
ENSMUSG00000004044	Cavin1	11	Caveolae-associated protein 1 [Source:UniProtKB/Swiss-Prot;Acc:O54724]
ENSMUSG00000035024	Ncapd3	9	non-SMC condensin II complex, subunit D3 [Source:MGI Symbol;Acc:MGI:2142989]
ENSMUSG00000104123	Gm37483	1	predicted gene, 37483 [Source:MGI Symbol;Acc:MGI:5610711]
ENSMUSG00000048373	Fgfbp1	5	Fibroblast growth factor-binding protein 1 [Source:UniProtKB/Swiss-Prot;Acc:O70514]
ENSMUSG00000060012	Kif13b	14	kinesin family member 13B [Source:HGNC Symbol;Acc:HGNC:14405]
ENSMUSG00000023026	Dip2b	15	Disco-interacting B [Source:UniProtKB/Swiss-Prot;Acc:Q3UH60]
ENSMUSG00000099930	Gm2396	9	predicted gene 2396 [Source:MGI Symbol;Acc:MGI:3780564]
ENSMUSG00000049648	Olfr273	4	olfactory receptor family 13 subfamily C member 3 [Source:HGNC Symbol;Acc:HGNC:14704]
ENSMUSG00000019820	Utrn	10	utrophin [Source:MGI Symbol;Acc:MGI:104631]
ENSMUSG00000041720	Pi4ka	16	phosphatidylinositol 4-kinase alpha [Source:HGNC Symbol;Acc:HGNC:8983]
ENSMUSG00000103697	Gm38020	X	predicted gene, 38020 [Source:MGI Symbol;Acc:MGI:5611248]
ENSMUSG00000033257	Ttll4	1	tubulin tyrosine ligase-like family, member 4 [Source:MGI Symbol;Acc:MGI:1914784]
ENSMUSG00000059887	Olfr1507	14	0
ENSMUSG00000057236	Rbbp4	4	Histone-binding protein RBBP4 [Source:UniProtKB/Swiss-Prot;Acc:Q60972]
ENSMUSG00000026950	Neb	2	nebulin [Source:HGNC Symbol;Acc:HGNC:7720]
ENSMUSG00000082205	Gm7058	X	predicted gene 7058 [Source:MGI Symbol;Acc:MGI:3643915]
ENSMUSG00000069237	Fam8a1	13	family with sequence similarity 8 member A1 [Source:HGNC Symbol;Acc:HGNC:16372]
ENSMUSG00000072872	Rybp	6	RING1 and YY1-binding protein [Source:UniProtKB/Swiss-Prot;Acc:Q8CCI5]
ENSMUSG00000104180	Gm37970	1	predicted gene, 37970 [Source:MGI Symbol;Acc:MGI:5611198]
ENSMUSG00000023008	Fmnl3	15	Formin-like protein 3 [Source:UniProtKB/Swiss-Prot;Acc:Q6ZPF4]
ENSMUSG00000038970	Lmtk2	5	Serine/threonine-protein kinase LMTK2 [Source:UniProtKB/Swiss-Prot;Acc:Q3TYD6]
ENSMUSG00000104164	Gm38248	1	predicted gene, 38248 [Source:MGI Symbol;Acc:MGI:5611476]
ENSMUSG00000099051	Gm27241	9	predicted gene 27241 [Source:MGI Symbol;Acc:MGI:5521084]
ENSMUSG00000104147	Gm37142	1	predicted gene, 37142 [Source:MGI Symbol;Acc:MGI:5610370]
ENSMUSG00000081851	Gm13323	2	predicted gene 13323 [Source:MGI Symbol;Acc:MGI:3650423]
ENSMUSG00000031594	Fgl1	8	fibrinogen like 1 [Source:HGNC Symbol;Acc:HGNC:3695]
ENSMUSG00000055561	Spink5	18	serine peptidase inhibitor, Kazal type 5 [Source:MGI Symbol;Acc:MGI:1919682]
ENSMUSG00000021313	Ryr2	13	ryanodine receptor 2, cardiac [Source:MGI Symbol;Acc:MGI:99685]
ENSMUSG00000060924	Csmd1	8	CUB and sushi domain-containing protein 1 [Source:UniProtKB/Swiss-Prot;Acc:Q923L3]
ENSMUSG00000030249	Abcc9	6	ATP-binding cassette, sub-family C (CFTR/MRP), member 9 [Source:MGI Symbol;Acc:MGI:1352630]
ENSMUSG00000107182	Gm43268	5	predicted gene 43268 [Source:MGI Symbol;Acc:MGI:5663405]
ENSMUSG00000029245	Epha5	5	Ephrin type-A receptor 5 [Source:UniProtKB/Swiss-Prot;Acc:Q60629]
ENSMUSG00000100527	Gm28359	1	predicted gene 28359 [Source:MGI Symbol;Acc:MGI:5579065]
ENSMUSG00000067519	Olfr262	19	0
ENSMUSG00000107153	Gm38404	6	predicted gene, 38404 [Source:MGI Symbol;Acc:MGI:5621289]
ENSMUSG00000089798	1700028K03Rik	5	RIKEN cDNA 1700028K03 gene [Source:MGI Symbol;Acc:MGI:1923671]
ENSMUSG00000059908	Mug1	6	Murinoglobulin-1 [Source:UniProtKB/Swiss-Prot;Acc:P28665]
ENSMUSG00000107148	Gm42888	5	predicted gene 42888 [Source:MGI Symbol;Acc:MGI:5663025]
ENSMUSG00000106717	Gm42798	5	predicted gene 42798 [Source:MGI Symbol;Acc:MGI:5662935]
ENSMUSG00000102359	Gm38351	1	predicted gene, 38351 [Source:MGI Symbol;Acc:MGI:5611579]
ENSMUSG00000026153	Fam135a	1	Protein FAM135A [Source:UniProtKB/Swiss-Prot;Acc:Q6NS59]
ENSMUSG00000103679	Gm37623	1	predicted gene, 37623 [Source:MGI Symbol;Acc:MGI:5610851]
ENSMUSG00000102349	Gm37376	19	predicted gene, 37376 [Source:MGI Symbol;Acc:MGI:5610604]
ENSMUSG00000027475	Kif3b	2	Kinesin-like protein KIF3B Kinesin-like protein KIF3B, N-terminally processed [Source:UniProtKB/Swiss-Prot;Acc:Q61771]
ENSMUSG00000026141	Col19a1	1	Collagen alpha-1(XIX) chain [Source:UniProtKB/Swiss-Prot;Acc:Q0VF58]
ENSMUSG00000090714	Zscan4d	7	zinc finger and SCAN domain containing 4D [Source:MGI Symbol;Acc:MGI:3645954]
ENSMUSG00000019852	Arfgef3	10	Brefeldin A-inhibited guanine nucleotide-exchange protein 3 [Source:UniProtKB/Swiss-Prot;Acc:Q3UGY8]
ENSMUSG00000048398	Gm5065	7	Galectin-related protein B [Source:UniProtKB/Swiss-Prot;Acc:Q7TPX9]
ENSMUSG00000031558	Slit2	5	slit guidance ligand 2 [Source:MGI Symbol;Acc:MGI:1315205]
ENSMUSG00000089711	Gm16240	10	predicted gene 16240 [Source:MGI Symbol;Acc:MGI:3801994]
ENSMUSG00000029202	Pds5a	5	PDS5 cohesin associated factor A [Source:HGNC Symbol;Acc:HGNC:29088]
ENSMUSG00000089706	B230216N24Rik	1	RIKEN cDNA B230216N24 gene [Source:MGI Symbol;Acc:MGI:1925853]
ENSMUSG00000086503	Xist	X	inactive X specific transcripts [Source:MGI Symbol;Acc:MGI:98974]
ENSMUSG00000004655	Aqp1	6	Aquaporin-1 [Source:UniProtKB/Swiss-Prot;Acc:Q02013]
ENSMUSG00000004668	Abca13	11	ATP-binding cassette, sub-family A (ABC1), member 13 [Source:MGI Symbol;Acc:MGI:2388707]
ENSMUSG00000015314	Slamf6	1	SLAM family member 6 [Source:MGI Symbol;Acc:MGI:1353620]
ENSMUSG00000049583	Grm5	7	glutamate receptor, metabotropic 5 [Source:MGI Symbol;Acc:MGI:1351342]
ENSMUSG00000038886	Man2a2	7	Alpha-mannosidase 2x [Source:UniProtKB/Swiss-Prot;Acc:Q8BRK9]
ENSMUSG00000086513	9130208D14Rik	7	RIKEN cDNA 9130208D14 gene [Source:MGI Symbol;Acc:MGI:1924950]
ENSMUSG00000029992	Gfpt1	6	Glutamine--fructose-6-phosphate aminotransferase [isomerizing] 1 [Source:UniProtKB/Swiss-Prot;Acc:P47856]
ENSMUSG00000107955	Gm44027	2	predicted gene, 44027 [Source:MGI Symbol;Acc:MGI:5690419]
ENSMUSG00000027312	Atrn	2	Attractin [Source:UniProtKB/Swiss-Prot;Acc:Q9WU60]
ENSMUSG00000062527	Olfr1408	1	0
ENSMUSG00000049553	Polr1a	6	DNA-directed RNA polymerase I subunit RPA1 [Source:UniProtKB/Swiss-Prot;Acc:O35134]
ENSMUSG00000021143	Pacs2	12	phosphofurin acidic cluster sorting protein 2 [Source:MGI Symbol;Acc:MGI:1924399]
ENSMUSG00000092341	Malat1	19	0
ENSMUSG00000109753	Gm45633	8	predicted gene 45633 [Source:MGI Symbol;Acc:MGI:5791469]
ENSMUSG00000051832	E230016K23Rik	11	0
ENSMUSG00000055360	Prl2c5	13	Prolactin-2C5 [Source:UniProtKB/Swiss-Prot;Acc:Q9JLV9]
ENSMUSG00000092316	Gm6726	17	predicted gene 6726 [Source:MGI Symbol;Acc:MGI:3643751]
ENSMUSG00000024213	Nudt3	17	Diphosphoinositol polyphosphate phosphohydrolase 1 [Source:UniProtKB/Swiss-Prot;Acc:Q9JI46]
ENSMUSG00000093650	Gm20631	1	predicted gene 20631 [Source:MGI Symbol;Acc:MGI:5313078]
ENSMUSG00000068680	Gm10248	14	0
ENSMUSG00000047799	Oog4	4	Mus musculus oosin 4 (Oog4), transcript variant 1, mRNA. [Source:RefSeq mRNA;Acc:NM_001347238]
ENSMUSG00000104816	Gm43473	3	predicted gene 43473 [Source:MGI Symbol;Acc:MGI:5663610]
ENSMUSG00000075042	4930431P03Rik	14	RIKEN cDNA 4930431P03 gene [Source:MGI Symbol;Acc:MGI:1921145]
ENSMUSG00000030123	Plxnd1	6	plexin D1 [Source:MGI Symbol;Acc:MGI:2154244]
ENSMUSG00000075070	4932412D23Rik	16	RIKEN cDNA 4932412D23 gene [Source:MGI Symbol;Acc:MGI:1922972]
ENSMUSG00000023830	Igf2r	17	Cation-independent mannose-6-phosphate receptor [Source:UniProtKB/Swiss-Prot;Acc:Q07113]
ENSMUSG00000020790	Ankfy1	11	Rabankyrin-5 [Source:UniProtKB/Swiss-Prot;Acc:Q810B6]
ENSMUSG00000064351	mt-Co1	MT	mitochondrially encoded cytochrome c oxidase I [Source:MGI Symbol;Acc:MGI:102504]
ENSMUSG00000047854	Stx19	16	Syntaxin-19 [Source:UniProtKB/Swiss-Prot;Acc:Q8R1Q0]
ENSMUSG00000034525	Ice1	13	Little elongation complex subunit 1 [Source:UniProtKB/Swiss-Prot;Acc:E9Q286]
ENSMUSG00000031494	Cd209a	8	CD209 antigen-like protein A [Source:UniProtKB/Swiss-Prot;Acc:Q91ZX1]
ENSMUSG00000026904	Slc4a10	2	solute carrier family 4, sodium bicarbonate cotransporter-like, member 10 [Source:MGI Symbol;Acc:MGI:2150150]
ENSMUSG00000091962	Vmn2r78	7	vomeronasal 2, receptor 78 [Source:MGI Symbol;Acc:MGI:3761335]
ENSMUSG00000031481	Tpte	8	transmembrane phosphatase with tensin homology [Source:MGI Symbol;Acc:MGI:2446460]
ENSMUSG00000078962	4932414J04Rik	11	RIKEN cDNA 4932414J04 gene [Source:MGI Symbol;Acc:MGI:3605619]
ENSMUSG00000038024	Dennd4c	4	DENN domain-containing protein 4C [Source:UniProtKB/Swiss-Prot;Acc:A6H8H2]
ENSMUSG00000097247	1500012K07Rik	7	RIKEN cDNA 1500012K07 gene [Source:MGI Symbol;Acc:MGI:1916204]
ENSMUSG00000110672	Gm45786	8	predicted gene 45786 [Source:MGI Symbol;Acc:MGI:5804901]
ENSMUSG00000110670	Gm30132	8	predicted gene, 30132 [Source:MGI Symbol;Acc:MGI:5589291]
ENSMUSG00000103553	Gm38218	1	predicted gene, 38218 [Source:MGI Symbol;Acc:MGI:5611446]
ENSMUSG00000039342	Ankar	1	Mus musculus ankyrin and armadillo repeat containing (Ankar), transcript variant 2, mRNA. [Source:RefSeq mRNA;Acc:NM_001347063]
ENSMUSG00000026024	Als2	1	Alsin [Source:UniProtKB/Swiss-Prot;Acc:Q920R0]
ENSMUSG00000026017	Carf	1	Calcium-responsive transcription factor [Source:UniProtKB/Swiss-Prot;Acc:Q8VHI4]
ENSMUSG00000104865	Gm42708	3	predicted gene 42708 [Source:MGI Symbol;Acc:MGI:5662845]
ENSMUSG00000085264	Gm15581	6	predicted gene 15581 [Source:MGI Symbol;Acc:MGI:3783029]
ENSMUSG00000026069	Il1rl1	1	Interleukin-1 receptor-like 1 [Source:UniProtKB/Swiss-Prot;Acc:P14719]
ENSMUSG00000014074	Rnf168	16	E3 ubiquitin-protein ligase RNF168 [Source:UniProtKB/Swiss-Prot;Acc:Q80XJ2]

## Sheet: C. SubsetCommon_FemaleE11
Gene stable ID	Gene name	Chromosome/scaffold name	Gene description
ENSMUSG00000026796	Fam129b	2	Niban-like protein 1 [Source:UniProtKB/Swiss-Prot;Acc:Q8R1F1]
ENSMUSG00000038766	Gabpb2	3	GA-binding protein subunit beta-2 [Source:UniProtKB/Swiss-Prot;Acc:P81069]
ENSMUSG00000001494	Sost	11	sclerostin [Source:MGI Symbol;Acc:MGI:1921749]
ENSMUSG00000027204	Fbn1	2	Fibrillin-1 Asprosin [Source:UniProtKB/Swiss-Prot;Acc:Q61554]
ENSMUSG00000007613	Tgfbr1	4	transforming growth factor, beta receptor I [Source:MGI Symbol;Acc:MGI:98728]
ENSMUSG00000035666	Gtf3c4	2	ral transcription factor 3C polypeptide 4 [Source:UniProtKB/Swiss-Prot;Acc:Q8BMQ2]
ENSMUSG00000014725	Adam28	14	Disintegrin and metalloproteinase domain-containing protein 28 [Source:UniProtKB/Swiss-Prot;Acc:Q9JLN6]
ENSMUSG00000024998	Plce1	19	1-phosphatidylinositol 4,5-bisphosphate phosphodiesterase epsilon-1 [Source:UniProtKB/Swiss-Prot;Acc:Q8K4S1]
ENSMUSG00000097183	Gm17501	3	0
ENSMUSG00000020687	Cdc27	11	Cell division cycle [Source:UniProtKB/Swiss-Prot;Acc:A2A6Q5]
ENSMUSG00000006386	Tek	4	TEK receptor tyrosine kinase [Source:MGI Symbol;Acc:MGI:98664]
ENSMUSG00000020674	Pxdn	12	Peroxidasin homolog [Source:UniProtKB/Swiss-Prot;Acc:Q3UQ28]
ENSMUSG00000039286	Fndc3b	3	Mus musculus fibronectin type III domain containing 3B (Fndc3b), transcript variant 2, mRNA. [Source:RefSeq mRNA;Acc:NM_001356953]
ENSMUSG00000031328	Flna	X	Filamin-A [Source:UniProtKB/Swiss-Prot;Acc:Q8BTM8]
ENSMUSG00000044674	Fzd1	5	Frizzled-1 [Source:UniProtKB/Swiss-Prot;Acc:O70421]
ENSMUSG00000110558	Gm45779	8	predicted gene 45779 [Source:MGI Symbol;Acc:MGI:5804894]
ENSMUSG00000036197	Gxylt1	15	Glucoside xylosyltransferase 1 [Source:UniProtKB/Swiss-Prot;Acc:Q3UHH8]
ENSMUSG00000027276	Jag1	2	Protein jagged-1 [Source:UniProtKB/Swiss-Prot;Acc:Q9QXX0]
ENSMUSG00000041570	Camsap2	1	Calmodulin-regulated spectrin-associated protein 2 [Source:UniProtKB/Swiss-Prot;Acc:Q8C1B1]
ENSMUSG00000026667	Uhmk1	1	U2AF homology motif (UHM) kinase 1 [Source:MGI Symbol;Acc:MGI:1341908]
ENSMUSG00000102918	Pcdhgc3	18	protocadherin gamma subfamily C, 3 [Source:MGI Symbol;Acc:MGI:1935201]
ENSMUSG00000102902	Gm38263	1	predicted gene, 38263 [Source:MGI Symbol;Acc:MGI:5611491]
ENSMUSG00000060534	Dcc	18	Netrin receptor DCC [Source:UniProtKB/Swiss-Prot;Acc:P70211]
ENSMUSG00000052920	Prkg1	19	protein kinase, cGMP-dependent, type I [Source:MGI Symbol;Acc:MGI:108174]
ENSMUSG00000039959	Hip1	5	Huntingtin-interacting protein 1 [Source:UniProtKB/Swiss-Prot;Acc:Q8VD75]
ENSMUSG00000038608	Dock10	1	dedicator of cytokinesis 10 [Source:HGNC Symbol;Acc:HGNC:23479]
ENSMUSG00000022262	Dnah5	15	Dynein heavy chain 5, axonemal [Source:UniProtKB/Swiss-Prot;Acc:Q8VHE6]
ENSMUSG00000056536	Pign	1	phosphatidylinositol glycan anchor biosynthesis class N [Source:HGNC Symbol;Acc:HGNC:8967]
ENSMUSG00000102869	2900097C17Rik	2	RIKEN cDNA 2900097C17 gene [Source:MGI Symbol;Acc:MGI:1914767]
ENSMUSG00000040152	Thbs1	2	thrombospondin 1 [Source:MGI Symbol;Acc:MGI:98737]
ENSMUSG00000064115	Cadm2	16	Cell adhesion molecule 2 [Source:UniProtKB/Swiss-Prot;Acc:Q8BLQ9]
ENSMUSG00000024085	Man2a1	17	Alpha-mannosidase 2 [Source:UniProtKB/Swiss-Prot;Acc:P27046]
ENSMUSG00000103309	BC037039	18	cDNA sequence BC037039 [Source:MGI Symbol;Acc:MGI:3697820]
ENSMUSG00000021819	Zswim8	14	zinc finger SWIM-type containing 8 [Source:MGI Symbol;Acc:MGI:1919156]
ENSMUSG00000045838	A430105I19Rik	2	Uncharacterized [Source:UniProtKB/Swiss-Prot;Acc:A3KGF9]
ENSMUSG00000036095	Dgkb	12	Diacylglycerol kinase beta [Source:UniProtKB/Swiss-Prot;Acc:Q6NS52]
ENSMUSG00000047497	Adamts12	15	A disintegrin and metalloproteinase with thrombospondin motifs 12 [Source:UniProtKB/Swiss-Prot;Acc:Q811B3]
ENSMUSG00000025278	Flnb	14	Filamin-B [Source:UniProtKB/Swiss-Prot;Acc:Q80X90]
ENSMUSG00000038587	Akap12	10	A-kinase anchor protein 12 [Source:UniProtKB/Swiss-Prot;Acc:Q9WTQ5]
ENSMUSG00000030616	Sytl2	7	Synaptotagmin-like protein 2 [Source:UniProtKB/Swiss-Prot;Acc:Q99N50]
ENSMUSG00000085754	Gm15886	3	predicted gene 15886 [Source:MGI Symbol;Acc:MGI:3801744]
ENSMUSG00000004317	Clcn5	X	H(+)/Cl(-) exchange transporter 5 [Source:UniProtKB/Swiss-Prot;Acc:Q9WVD4]
ENSMUSG00000034109	Golim4	3	golgi integral membrane protein 4 [Source:MGI Symbol;Acc:MGI:1920374]
ENSMUSG00000067028	Cntnap5b	1	Contactin-associated protein like 5-2 [Source:UniProtKB/Swiss-Prot;Acc:Q0V8T8]
ENSMUSG00000085702	Mecomos	3	MDS1 and EVI1 complex locus, opposite strand [Source:MGI Symbol;Acc:MGI:4439646]
ENSMUSG00000090255	4921534H16Rik	9	RIKEN cDNA 4921534H16 gene [Source:MGI Symbol;Acc:MGI:1913987]
ENSMUSG00000035459	Stab2	10	Stabilin-2 Short form stabilin-2 [Source:UniProtKB/Swiss-Prot;Acc:Q8R4U0]
ENSMUSG00000022146	Osmr	15	oncostatin M receptor [Source:MGI Symbol;Acc:MGI:1330819]
ENSMUSG00000091562	Crybg3	16	0
ENSMUSG00000027087	Itgav	2	Integrin alpha-V Integrin alpha-V heavy chain Integrin alpha-V light chain [Source:UniProtKB/Swiss-Prot;Acc:P43406]
ENSMUSG00000032419	Tbx18	9	T-box 18 [Source:HGNC Symbol;Acc:HGNC:11595]
ENSMUSG00000008730	Hipk1	3	Homeodomain-interacting protein kinase 1 [Source:UniProtKB/Swiss-Prot;Acc:O88904]
ENSMUSG00000041301	Cftr	6	Cystic fibrosis transmembrane conductance regulator [Source:UniProtKB/Swiss-Prot;Acc:P26361]
ENSMUSG00000021709	Erbin	13	Erbin [Source:UniProtKB/Swiss-Prot;Acc:Q80TH2]
ENSMUSG00000049252	Lrp1b	2	LDL receptor related protein 1B [Source:HGNC Symbol;Acc:HGNC:6693]
ENSMUSG00000018800	Abca5	11	ATP-binding cassette, sub-family A (ABC1), member 5 [Source:MGI Symbol;Acc:MGI:2386607]
ENSMUSG00000074968	Ano3	2	Anoctamin-3 [Source:UniProtKB/Swiss-Prot;Acc:A2AHL1]
ENSMUSG00000073652	Apol7d	1	apolipoprotein L 7d [Source:MGI Symbol;Acc:MGI:3723449]
ENSMUSG00000085626	Gm12898	4	predicted gene 12898 [Source:MGI Symbol;Acc:MGI:3650325]
ENSMUSG00000082555	Gm11406	4	predicted gene 11406 [Source:MGI Symbol;Acc:MGI:3651132]
ENSMUSG00000015749	Anp32e	3	Acidic leucine-rich nuclear phosphoprotein 32 family member E [Source:UniProtKB/Swiss-Prot;Acc:P97822]
ENSMUSG00000034009	Rxfp1	3	Relaxin receptor 1 [Source:UniProtKB/Swiss-Prot;Acc:Q6R6I7]
ENSMUSG00000091455	Otogl	10	Otogelin-like protein [Source:UniProtKB/Swiss-Prot;Acc:F7A4A7]
ENSMUSG00000109217	Gm44676	7	predicted gene 44676 [Source:MGI Symbol;Acc:MGI:5753252]
ENSMUSG00000102692	Dchs2	3	Mus musculus dachsous cadherin related 2 (Dchs2), mRNA. [Source:RefSeq mRNA;Acc:NM_001357165]
ENSMUSG00000043885	Slc36a4	9	proton-coupled amino acid transporter 4 isoform 2 [Source:RefSeq peptide;Acc:NP_001344494]
ENSMUSG00000110246	C130073E24Rik	8	RIKEN cDNA C130073E24 gene [Source:MGI Symbol;Acc:MGI:2442759]
ENSMUSG00000102653	Gm37079	1	predicted gene, 37079 [Source:MGI Symbol;Acc:MGI:5610307]
ENSMUSG00000027684	Mecom	3	MDS1 and EVI1 complex locus [Source:MGI Symbol;Acc:MGI:95457]
ENSMUSG00000020181	Nav3	10	neuron navigator 3 [Source:HGNC Symbol;Acc:HGNC:15998]
ENSMUSG00000020176	Grb10	11	Growth factor receptor-bound protein 10 [Source:UniProtKB/Swiss-Prot;Acc:Q60760]
ENSMUSG00000057457	Phex	X	Metalloendopeptidase homolog PEX [Source:UniProtKB/Swiss-Prot;Acc:P70669]
ENSMUSG00000025909	Sntg1	1	gamma-1-syntrophin isoform 3 [Source:RefSeq peptide;Acc:NP_001277321]
ENSMUSG00000083817	Gm14400	2	predicted gene 14400 [Source:MGI Symbol;Acc:MGI:3650076]
ENSMUSG00000032244	Fem1b	9	B [Source:UniProtKB/Swiss-Prot;Acc:Q9Z2G0]
ENSMUSG00000080709	Gm14324	2	predicted gene 14324 [Source:MGI Symbol;Acc:MGI:3652186]
ENSMUSG00000066438	Plekhd1	12	Pleckstrin homology domain-containing family D member 1 [Source:UniProtKB/Swiss-Prot;Acc:B2RPU2]
ENSMUSG00000049044	Rapgef4	2	Rap guanine nucleotide exchange factor (GEF) 4 [Source:MGI Symbol;Acc:MGI:1917723]
ENSMUSG00000004110	Cacna1e	1	calcium voltage-gated channel subunit alpha1 E [Source:HGNC Symbol;Acc:HGNC:1392]
ENSMUSG00000017485	Top2b	14	DNA topoisomerase 2-beta [Source:UniProtKB/Swiss-Prot;Acc:Q64511]
ENSMUSG00000042410	Agps	2	alkylglycerone phosphate synthase [Source:HGNC Symbol;Acc:HGNC:327]
ENSMUSG00000020900	Myh10	11	Myosin-10 [Source:UniProtKB/Swiss-Prot;Acc:Q61879]
ENSMUSG00000104222	Gm7292	6	0
ENSMUSG00000032915	Adgre4	17	Adhesion G protein-coupled receptor E4 [Source:UniProtKB/Swiss-Prot;Acc:Q91ZE5]
ENSMUSG00000106022	Gm42929	3	predicted gene 42929 [Source:MGI Symbol;Acc:MGI:5663066]
ENSMUSG00000104287	Gm37456	1	predicted gene, 37456 [Source:MGI Symbol;Acc:MGI:5610684]
ENSMUSG00000044033	Ccdc141	2	coiled-coil domain containing 141 [Source:MGI Symbol;Acc:MGI:1919735]
ENSMUSG00000022765	Snap29	16	Synaptosomal-associated protein 29 [Source:UniProtKB/Swiss-Prot;Acc:Q9ERB0]
ENSMUSG00000078314	Gm14762	X	0
ENSMUSG00000103710	D030062O11Rik	9	RIKEN cDNA D030062O11 gene [Source:MGI Symbol;Acc:MGI:3641918]
ENSMUSG00000001804	Dsg4	18	Desmoglein-4 [Source:UniProtKB/Swiss-Prot;Acc:Q7TMD7]
ENSMUSG00000022799	Arhgap31	16	Rho GTPase activating protein 31 [Source:MGI Symbol;Acc:MGI:1333857]
ENSMUSG00000075249	Fsip2	2	Fibrous sheath-interacting protein 2 [Source:UniProtKB/Swiss-Prot;Acc:A2ARZ3]
ENSMUSG00000020122	Egfr	11	Epidermal growth factor receptor [Source:UniProtKB/Swiss-Prot;Acc:Q01279]
ENSMUSG00000022772	Senp5	16	Sentrin-specific protease 5 [Source:UniProtKB/Swiss-Prot;Acc:Q6NXL6]
ENSMUSG00000089871	Speer4cos	5	spermatogenesis associated glutamate (E)-rich protein 4C, opposite strand transcript [Source:MGI Symbol;Acc:MGI:1923108]
ENSMUSG00000039578	Ccser1	6	Serine-rich coiled-coil domain-containing protein 1 [Source:UniProtKB/Swiss-Prot;Acc:Q8C0C4]
ENSMUSG00000019979	Apaf1	10	Apoptotic protease-activating factor 1 [Source:UniProtKB/Swiss-Prot;Acc:O88879]
ENSMUSG00000026121	Sema4c	1	Semaphorin-4C [Source:UniProtKB/Swiss-Prot;Acc:Q64151]
ENSMUSG00000041734	Kirrel	3	Kin of IRRE-like protein 1 [Source:UniProtKB/Swiss-Prot;Acc:Q80W68]
ENSMUSG00000047031	Vmn1r68	7	Vomeronasal 1 receptor 68
ENSMUSG00000084897	Gm14226	2	0
ENSMUSG00000059898	Dsc3	18	Desmocollin-3 [Source:UniProtKB/Swiss-Prot;Acc:P55850]
ENSMUSG00000034573	Ptpn13	5	protein tyrosine phosphatase, non-receptor type 13 [Source:HGNC Symbol;Acc:HGNC:9646]
ENSMUSG00000045205	Dpy19l4	4	Probable C-mannosyltransferase DPY19L4 [Source:UniProtKB/Swiss-Prot;Acc:A2AJQ3]
ENSMUSG00000104925	Gm43061	3	predicted gene 43061 [Source:MGI Symbol;Acc:MGI:5663198]
ENSMUSG00000093858	Gm19967	11	predicted gene, 19967 [Source:MGI Symbol;Acc:MGI:5012152]
ENSMUSG00000090773	Vmn2r-ps69	7	vomeronasal 2, receptor, pseudogene 69 [Source:MGI Symbol;Acc:MGI:3761310]
ENSMUSG00000026163	Sphkap	1	SPHK1 interactor, AKAP domain containing [Source:HGNC Symbol;Acc:HGNC:30619]
ENSMUSG00000005225	Plekha8	6	Pleckstrin homology domain-containing family A member 8 [Source:UniProtKB/Swiss-Prot;Acc:Q80W71]
ENSMUSG00000038146	Notch3	17	Neurogenic locus notch homolog protein 3 Notch 3 extracellular truncation Notch 3 intracellular domain [Source:UniProtKB/Swiss-Prot;Acc:Q61982]
ENSMUSG00000020841	Cpd	11	Carboxypeptidase D [Source:UniProtKB/Swiss-Prot;Acc:O89001]
ENSMUSG00000103646	Gm37706	1	predicted gene, 37706 [Source:MGI Symbol;Acc:MGI:5610934]
ENSMUSG00000026193	Fn1	1	Fibronectin Anastellin [Source:UniProtKB/Swiss-Prot;Acc:P11276]
ENSMUSG00000031529	Tnks	8	tankyrase, TRF1-interacting ankyrin-related ADP-ribose polymerase [Source:MGI Symbol;Acc:MGI:1341087]
ENSMUSG00000019899	Lama2	10	Laminin subunit alpha-2 [Source:UniProtKB/Swiss-Prot;Acc:Q60675]
ENSMUSG00000057182	Scn3a	2	sodium channel, voltage-gated, type III, alpha [Source:MGI Symbol;Acc:MGI:98249]
ENSMUSG00000053615	Gm9913	2	0
ENSMUSG00000054074	Skida1	2	SKI/DACH domain-containing protein 1 [Source:UniProtKB/Swiss-Prot;Acc:Q80YR3]
ENSMUSG00000079389	Gm3149	14	0
ENSMUSG00000047749	Zc3hav1l	6	zinc finger CCCH-type, antiviral 1-like [Source:MGI Symbol;Acc:MGI:2443387]
ENSMUSG00000026872	Zeb2	2	zinc finger E-box binding homeobox 2 [Source:MGI Symbol;Acc:MGI:1344407]
ENSMUSG00000092404	Gm9921	12	0
ENSMUSG00000035878	Hykk	9	Hydroxylysine kinase [Source:UniProtKB/Swiss-Prot;Acc:Q5U5V2]
ENSMUSG00000033219	Gm9758	5	0
ENSMUSG00000055415	Atp10b	11	ATPase, class V, type 10B [Source:MGI Symbol;Acc:MGI:2442688]
ENSMUSG00000068747	Sort1	3	Sortilin [Source:UniProtKB/Swiss-Prot;Acc:Q6PHU5]
ENSMUSG00000036298	Slc2a13	15	solute carrier family 2 (facilitated glucose transporter), member 13 [Source:MGI Symbol;Acc:MGI:2146030]
ENSMUSG00000041695	Kcnj2	11	potassium inwardly-rectifying channel, subfamily J, member 2 [Source:MGI Symbol;Acc:MGI:104744]
ENSMUSG00000054976	Nyap2	1	neuronal tyrosine-phophorylated phosphoinositide 3-kinase adaptor 2 [Source:MGI Symbol;Acc:MGI:2443135]
ENSMUSG00000064302	Clasp1	1	Mus musculus CLIP associating protein 1 (Clasp1), transcript variant 10, mRNA. [Source:RefSeq mRNA;Acc:NM_001359334]
ENSMUSG00000041688	Amot	X	Angiomotin [Source:UniProtKB/Swiss-Prot;Acc:Q8VHG2]

## Sheet: D. E12UP in Female
Gene stable ID	Gene name	Chromosome/scaffold name	Gene description
ENSMUSG00000033099	Nol12	15	Nucleolar protein 12 [Source:UniProtKB/Swiss-Prot;Acc:Q8BG17]
ENSMUSG00000057069	Ero1lb	13	ERO1-like protein beta [Source:UniProtKB/Swiss-Prot;Acc:Q8R2E9]
ENSMUSG00000004535	Tax1bp1	6	Tax1-binding [Source:UniProtKB/Swiss-Prot;Acc:Q3UKC1]
ENSMUSG00000058396	Gpr182	10	G protein-coupled receptor 182 [Source:MGI Symbol;Acc:MGI:109545]
ENSMUSG00000025477	Inpp5a	7	inositol polyphosphate-5-phosphatase A [Source:MGI Symbol;Acc:MGI:2686961]
ENSMUSG00000058392	Rrp1b	17	Ribosomal RNA processing B [Source:UniProtKB/Swiss-Prot;Acc:Q91YK2]
ENSMUSG00000071379	Hpcal1	12	Hippocalcin-like protein 1 [Source:UniProtKB/Swiss-Prot;Acc:P62748]
ENSMUSG00000045078	Rnf216	5	E3 ubiquitin-protein ligase RNF216 [Source:UniProtKB/Swiss-Prot;Acc:P58283]
ENSMUSG00000030826	Bcat2	7	Branched-chain-amino-acid aminotransferase, mitochondrial [Source:UniProtKB/Swiss-Prot;Acc:O35855]
ENSMUSG00000069041	Slc25a31	3	solute carrier family 25 (mitochondrial carrier; adenine nucleotide translocator), member 31 [Source:MGI Symbol;Acc:MGI:1920583]
ENSMUSG00000037455	Slc18b1	10	Mus musculus solute carrier family 18, subfamily B, member 1 (Slc18b1), transcript variant 2, mRNA. [Source:RefSeq mRNA;Acc:NM_001358812]
ENSMUSG00000026792	Lrsam1	2	E3 ubiquitin-protein ligase LRSAM1 [Source:UniProtKB/Swiss-Prot;Acc:Q80ZI6]
ENSMUSG00000026790	Odf2	2	Mus musculus outer dense fiber of sperm tails 2 (Odf2), transcript variant 6, mRNA. [Source:RefSeq mRNA;Acc:NM_001355136]
ENSMUSG00000024135	Srbd1	17	S1 RNA binding domain 1 [Source:MGI Symbol;Acc:MGI:1925836]
ENSMUSG00000024132	Eci1	17	Enoyl-CoA delta isomerase 1, mitochondrial [Source:UniProtKB/Swiss-Prot;Acc:P42125]
ENSMUSG00000029826	Zc3hav1	6	zinc finger CCCH type, antiviral 1 [Source:MGI Symbol;Acc:MGI:1926031]
ENSMUSG00000025464	Paox	7	Mus musculus polyamine oxidase (exo-N4-amino) (Paox), transcript variant 2, mRNA. [Source:RefSeq mRNA;Acc:NM_001346725]
ENSMUSG00000005873	Reep5	18	receptor accessory protein 5 [Source:MGI Symbol;Acc:MGI:1270152]
ENSMUSG00000025468	Caly	7	Neuron-specific vesicular protein calcyon [Source:UniProtKB/Swiss-Prot;Acc:Q9DCA7]
ENSMUSG00000071369	Map3k5	10	Mitogen-activated protein kinase kinase kinase 5 [Source:UniProtKB/Swiss-Prot;Acc:O35099]
ENSMUSG00000037443	Cep85	4	Centrosomal protein of 85 kDa [Source:UniProtKB/Swiss-Prot;Acc:Q8BMK0]
ENSMUSG00000038775	Vill	9	villin-like [Source:MGI Symbol;Acc:MGI:1201781]
ENSMUSG00000036112	Metap2	10	methionine aminopeptidase 2 [Source:MGI Symbol;Acc:MGI:1929701]
ENSMUSG00000016526	Dyrk3	1	Dual specificity tyrosine-phosphorylation-regulated kinase 3 [Source:UniProtKB/Swiss-Prot;Acc:Q922Y0]
ENSMUSG00000038773	Kdm3b	18	lysine demethylase 3B [Source:HGNC Symbol;Acc:HGNC:1337]
ENSMUSG00000025451	Paip1	13	Polyadenylate-binding protein-interacting protein 1 [Source:UniProtKB/Swiss-Prot;Acc:Q8VE62]
ENSMUSG00000024120	Lrpprc	17	Leucine-rich PPR motif-containing protein, mitochondrial [Source:UniProtKB/Swiss-Prot;Acc:Q6PB66]
ENSMUSG00000086401	Gm15559	5	predicted gene 15559 [Source:MGI Symbol;Acc:MGI:3783008]
ENSMUSG00000063765	Chadl	15	Chondroadherin-like protein [Source:UniProtKB/Swiss-Prot;Acc:E9Q7T7]
ENSMUSG00000005846	Rsl1d1	16	Ribosomal L1 domain-containing protein 1 [Source:UniProtKB/Swiss-Prot;Acc:Q8BVY0]
ENSMUSG00000021098	4930447C04Rik	12	RIKEN cDNA 4930447C04 gene [Source:MGI Symbol;Acc:MGI:1923051]
ENSMUSG00000061104	Sap18b	8	Sin3-associated polypeptide 18B [Source:MGI Symbol;Acc:MGI:3704317]
ENSMUSG00000026788	Zbtb43	2	zinc finger and BTB domain containing 43 [Source:MGI Symbol;Acc:MGI:1919084]
ENSMUSG00000029810	Tmem176b	6	Transmembrane protein 176B [Source:UniProtKB/Swiss-Prot;Acc:Q9R1Q6]
ENSMUSG00000097988	Gm10535	1	0
ENSMUSG00000045053	Kcng3	17	Potassium voltage-gated channel subfamily G member 3 [Source:UniProtKB/Swiss-Prot;Acc:P59053]
ENSMUSG00000030802	Bckdk	7	[3-methyl-2-oxobutanoate dehydrogenase [lipoamide]] kinase, mitochondrial [Source:UniProtKB/Swiss-Prot;Acc:O55028]
ENSMUSG00000105201	Gm43362	3	predicted gene 43362 [Source:MGI Symbol;Acc:MGI:5663499]
ENSMUSG00000038759	Nup205	6	nucleoporin 205 [Source:HGNC Symbol;Acc:HGNC:18658]
ENSMUSG00000033068	Entpd6	2	Mus musculus ectonucleoside triphosphate diphosphohydrolase 6 (Entpd6), transcript variant 2, mRNA. [Source:RefSeq mRNA;Acc:NM_001355068]
ENSMUSG00000033066	Gas7	11	growth arrest-specific protein 7 isoform d [Source:RefSeq peptide;Acc:NP_001264009]
ENSMUSG00000048142	Nat8l	5	N-acetyltransferase 8 like [Source:HGNC Symbol;Acc:HGNC:26742]
ENSMUSG00000082033	Mageb10-ps	X	melanoma antigen, family B, 10, pseudogene [Source:MGI Symbol;Acc:MGI:2148174]
ENSMUSG00000000168	Dlat	9	Dihydrolipoyllysine-residue acetyltransferase component of pyruvate dehydrogenase complex, mitochondrial [Source:UniProtKB/Swiss-Prot;Acc:Q8BMF4]
ENSMUSG00000097993	Ptprv	1	0
ENSMUSG00000029804	Herc3	6	HECT and RLD domain containing E3 ubiquitin protein ligase 3 [Source:HGNC Symbol;Acc:HGNC:4876]
ENSMUSG00000026778	Prkcq	2	protein kinase C, theta [Source:MGI Symbol;Acc:MGI:97601]
ENSMUSG00000060679	Mrps9	1	mitochondrial ribosomal protein S9 [Source:MGI Symbol;Acc:MGI:1916777]
ENSMUSG00000024181	Mrpl28	17	39S ribosomal protein L28, mitochondrial [Source:UniProtKB/Swiss-Prot;Acc:Q9D1B9]
ENSMUSG00000024182	Axin1	17	axin 1 [Source:HGNC Symbol;Acc:HGNC:903]
ENSMUSG00000028542	Slc6a9	4	Sodium- and chloride-dependent glycine transporter 1 [Source:UniProtKB/Swiss-Prot;Acc:P28571]
ENSMUSG00000024186	Rgs11	17	regulator of G-protein signaling 11 [Source:MGI Symbol;Acc:MGI:1354739]
ENSMUSG00000027215	Cd82	2	CD82 antigen [Source:UniProtKB/Swiss-Prot;Acc:P40237]
ENSMUSG00000024187	Fam234a	17	Protein FAM234A [Source:UniProtKB/Swiss-Prot;Acc:Q8C0Z1]
ENSMUSG00000041515	Irf8	8	interferon regulatory factor 8 [Source:MGI Symbol;Acc:MGI:96395]
ENSMUSG00000007603	Dus3l	17	0
ENSMUSG00000049404	Rarres1	3	retinoic acid receptor responder 1 [Source:HGNC Symbol;Acc:HGNC:9867]
ENSMUSG00000042842	Serpinb6b	13	serine (or cysteine) peptidase inhibitor, clade B, member 6b [Source:MGI Symbol;Acc:MGI:894688]
ENSMUSG00000051727	Kctd14	7	0
ENSMUSG00000070003	Ssbp4	8	single stranded DNA binding protein 4 [Source:MGI Symbol;Acc:MGI:1924150]
ENSMUSG00000036160	Surf6	2	surfeit gene 6 [Source:MGI Symbol;Acc:MGI:98447]
ENSMUSG00000070002	Ell	8	RNA polymerase II elongation factor ELL [Source:UniProtKB/Swiss-Prot;Acc:O08856]
ENSMUSG00000072662	Mansc4	6	MANSC domain-containing protein 4 [Source:UniProtKB/Swiss-Prot;Acc:Q3UU94]
ENSMUSG00000070000	Fcho1	8	F-BAR domain only protein 1 [Source:UniProtKB/Swiss-Prot;Acc:Q8K285]
ENSMUSG00000030865	Chp2	7	Calcineurin B homologous protein 2 [Source:UniProtKB/Swiss-Prot;Acc:Q9D869]
ENSMUSG00000037499	Nenf	1	Neudesin [Source:UniProtKB/Swiss-Prot;Acc:Q9CQ45]
ENSMUSG00000021918	Nek4	14	NIMA related kinase 4 [Source:HGNC Symbol;Acc:HGNC:11399]
ENSMUSG00000016554	Eif3d	15	Eukaryotic translation initiation factor 3 subunit D [Source:UniProtKB/Swiss-Prot;Acc:O70194]
ENSMUSG00000024170	Telo2	17	Telomere length regulation [Source:UniProtKB/Swiss-Prot;Acc:Q9DC40]
ENSMUSG00000041506	Rrp9	9	U3 small nucleolar RNA-interacting protein 2 [Source:UniProtKB/Swiss-Prot;Acc:Q91WM3]
ENSMUSG00000027200	Sema6d	2	Semaphorin-6D [Source:UniProtKB/Swiss-Prot;Acc:Q76KF0]
ENSMUSG00000028530	Jak1	4	Janus kinase 1 [Source:HGNC Symbol;Acc:HGNC:6190]
ENSMUSG00000085962	Gm16984	13	predicted gene, 16984 [Source:MGI Symbol;Acc:MGI:4439908]
ENSMUSG00000027203	Dut	2	deoxyuridine triphosphatase [Source:HGNC Symbol;Acc:HGNC:3078]
ENSMUSG00000063714	Sp3os	2	trans-acting transcription factor 3, opposite strand [Source:MGI Symbol;Acc:MGI:1914936]
ENSMUSG00000021902	Phf7	14	PHD finger protein 7 [Source:UniProtKB/Swiss-Prot;Acc:Q9DAG9]
ENSMUSG00000037487	Ubr5	15	ubiquitin protein ligase E3 component n-recognin 5 [Source:MGI Symbol;Acc:MGI:1918040]
ENSMUSG00000051730	Mettl5	2	Methyltransferase-like protein 5 [Source:UniProtKB/Swiss-Prot;Acc:Q8K1A0]
ENSMUSG00000021906	Oxnad1	14	Oxidoreductase NAD-binding domain-containing protein 1 [Source:UniProtKB/Swiss-Prot;Acc:Q8VE38]
ENSMUSG00000102140	Gm38058	1	predicted gene, 38058 [Source:MGI Symbol;Acc:MGI:5611286]
ENSMUSG00000073987	Ggh	4	Gamma-glutamyl hydrolase [Source:UniProtKB/Swiss-Prot;Acc:Q9Z0L8]
ENSMUSG00000030851	Ldhc	7	lactate dehydrogenase C [Source:MGI Symbol;Acc:MGI:96764]
ENSMUSG00000025495	Ptdss2	7	Phosphatidylserine synthase 2 [Source:UniProtKB/Swiss-Prot;Acc:Q9Z1X2]
ENSMUSG00000025492	Ifitm3	7	Interferon-induced transmembrane protein 3 [Source:UniProtKB/Swiss-Prot;Acc:Q9CQW9]
ENSMUSG00000025498	Irf7	7	interferon regulatory factor 7 [Source:MGI Symbol;Acc:MGI:1859212]
ENSMUSG00000049422	Chchd10	10	coiled-coil-helix-coiled-coil-helix domain containing 10 [Source:MGI Symbol;Acc:MGI:2143558]
ENSMUSG00000071350	Setdb2	14	SET domain, bifurcated 2 [Source:MGI Symbol;Acc:MGI:2685139]
ENSMUSG00000004558	Ndrg2	14	Protein NDRG2 Protein NDRG2, N-terminally processed [Source:UniProtKB/Swiss-Prot;Acc:Q9QYG0]
ENSMUSG00000005886	Ncoa2	1	Nuclear receptor coactivator 2 [Source:UniProtKB/Swiss-Prot;Acc:Q61026]
ENSMUSG00000005883	Spo11	2	Meiotic recombination protein SPO11 [Source:UniProtKB/Swiss-Prot;Acc:Q9WTK8]
ENSMUSG00000017861	Mybl2	2	Myb-related protein B [Source:UniProtKB/Swiss-Prot;Acc:P48972]
ENSMUSG00000037475	Thoc2	X	THO complex subunit 2 [Source:UniProtKB/Swiss-Prot;Acc:B1AZI6]
ENSMUSG00000069020	Urm1	2	ubiquitin related modifier 1 [Source:MGI Symbol;Acc:MGI:1915455]
ENSMUSG00000030842	Lamtor1	7	Ragulator complex protein LAMTOR1 [Source:UniProtKB/Swiss-Prot;Acc:Q9CQ22]
ENSMUSG00000016534	Lamp2	X	Lysosome-associated membrane glycoprotein 2 [Source:UniProtKB/Swiss-Prot;Acc:P17047]
ENSMUSG00000045091	Aqp12	1	Aquaporin-12 [Source:UniProtKB/Swiss-Prot;Acc:Q8CHJ2]
ENSMUSG00000005892	Trh	6	Pro-thyrotropin-releasing hormone Thyrotropin-releasing hormone [Source:UniProtKB/Swiss-Prot;Acc:Q62361]
ENSMUSG00000024151	Msh2	17	DNA mismatch repair protein Msh2 [Source:UniProtKB/Swiss-Prot;Acc:P43247]
ENSMUSG00000025486	Sirt3	7	sirtuin 3 [Source:MGI Symbol;Acc:MGI:1927665]
ENSMUSG00000042810	Krba1	6	Mus musculus KRAB-A domain containing 1 (Krba1), transcript variant 1, mRNA. [Source:RefSeq mRNA;Acc:NM_001347152]
ENSMUSG00000003234	Abcf3	16	ATP-binding cassette, sub-family F (GCN20), member 3 [Source:MGI Symbol;Acc:MGI:1351656]
ENSMUSG00000028514	Usp24	4	ubiquitin specific peptidase 24 [Source:MGI Symbol;Acc:MGI:1919936]
ENSMUSG00000075706	Gpx4	10	Phospholipid hydroperoxide glutathione peroxidase, mitochondrial [Source:UniProtKB/Swiss-Prot;Acc:O70325]
ENSMUSG00000075707	Dio3	12	Thyroxine 5-deiodinase [Source:UniProtKB/Swiss-Prot;Acc:Q91ZI8]
ENSMUSG00000093594	Gm20707	4	predicted gene 20707 [Source:MGI Symbol;Acc:MGI:5313154]
ENSMUSG00000037461	Ints7	1	integrator complex subunit 7 isoform 2 [Source:RefSeq peptide;Acc:NP_001293132]
ENSMUSG00000037465	Klf10	15	Mus musculus Kruppel-like factor 10 (Klf10), transcript variant 3, mRNA. [Source:RefSeq mRNA;Acc:NM_001357677]
ENSMUSG00000036136	Fam110c	12	Protein FAM110C [Source:UniProtKB/Swiss-Prot;Acc:Q8VE94]
ENSMUSG00000037466	Tedc1	12	tubulin epsilon and delta complex 1 [Source:MGI Symbol;Acc:MGI:2144738]
ENSMUSG00000037469	Acp7	7	acid phosphatase 7, tartrate resistant (putative) [Source:HGNC Symbol;Acc:HGNC:33781]
ENSMUSG00000050423	Ppp1r3g	13	Protein phosphatase 1 regulatory subunit 3G [Source:UniProtKB/Swiss-Prot;Acc:Q9CW07]
ENSMUSG00000075704	Txnrd2	16	thioredoxin reductase 2 [Source:MGI Symbol;Acc:MGI:1347023]
ENSMUSG00000060636	Rpl35a	16	ribosomal protein L35A [Source:MGI Symbol;Acc:MGI:1928894]
ENSMUSG00000033014	Trim33	3	tripartite motif containing 33 [Source:HGNC Symbol;Acc:HGNC:16290]
ENSMUSG00000079259	Trim71	9	tripartite motif-containing 71 [Source:MGI Symbol;Acc:MGI:2685973]
ENSMUSG00000080241	Dppa3-ps	X	developmental pluripotency-associated 3, pseudogene [Source:MGI Symbol;Acc:MGI:3645894]
ENSMUSG00000022360	Atad2	15	ATPase family AAA domain-containing protein 2 [Source:UniProtKB/Swiss-Prot;Acc:Q8CDM1]
ENSMUSG00000026723	Trdmt1	2	tRNA (cytosine(38)-C(5))-methyltransferase [Source:UniProtKB/Swiss-Prot;Acc:O55055]
ENSMUSG00000021037	Ahsa1	12	Activator of 90 kDa heat shock 1 [Source:UniProtKB/Swiss-Prot;Acc:Q8BK64]
ENSMUSG00000097923	Gm26577	10	predicted gene, 26577 [Source:MGI Symbol;Acc:MGI:5477071]
ENSMUSG00000046323	Dppa3	6	Developmental pluripotency-associated protein 3 [Source:UniProtKB/Swiss-Prot;Acc:Q8QZY3]
ENSMUSG00000026729	4930562F07Rik	1	RIKEN cDNA 4930562F07 gene [Source:MGI Symbol;Acc:MGI:1922505]
ENSMUSG00000035673	Sbno2	10	Protein strawberry notch homolog 2 [Source:UniProtKB/Swiss-Prot;Acc:Q7TNB8]
ENSMUSG00000107000	Gm43481	5	predicted gene 43481 [Source:MGI Symbol;Acc:MGI:5663618]
ENSMUSG00000082896	Gm5844	3	predicted gene 5844 [Source:MGI Symbol;Acc:MGI:3645252]
ENSMUSG00000002763	Pex6	17	Peroxisome assembly factor 2 [Source:UniProtKB/Swiss-Prot;Acc:Q99LC9]
ENSMUSG00000021023	1110008L16Rik	12	RIKEN cDNA 1110008L16 gene [Source:MGI Symbol;Acc:MGI:1913382]
ENSMUSG00000047649	Cd3eap	7	DNA-directed RNA polymerase I subunit RPA34 [Source:UniProtKB/Swiss-Prot;Acc:Q76KJ5]
ENSMUSG00000022354	Ndufb9	15	NADH dehydrogenase [ubiquinone] 1 beta subcomplex subunit 9 [Source:UniProtKB/Swiss-Prot;Acc:Q9CQJ8]
ENSMUSG00000022359	Wdyhv1	15	WDYHV motif containing 1 [Source:MGI Symbol;Acc:MGI:1924023]
ENSMUSG00000072612	Gm10382	5	0
ENSMUSG00000021028	Mbip	12	MAP3K12-binding inhibitory protein 1 [Source:UniProtKB/Swiss-Prot;Acc:Q99LQ1]
ENSMUSG00000043289	Mei4	9	Mus musculus meiotic double-stranded break formation protein 4 (Mei4), transcript variant 2, mRNA. [Source:RefSeq mRNA;Acc:NM_001357477]
ENSMUSG00000043284	Tmem11	11	Transmembrane protein 11, mitochondrial [Source:UniProtKB/Swiss-Prot;Acc:Q8BK08]
ENSMUSG00000002768	Mea1	17	Male-enhanced antigen 1 [Source:UniProtKB/Swiss-Prot;Acc:Q64327]
ENSMUSG00000001436	Slc19a1	10	solute carrier family 19 (folate transporter), member 1 [Source:MGI Symbol;Acc:MGI:103182]
ENSMUSG00000002767	Mrpl2	17	mitochondrial ribosomal protein L2 [Source:MGI Symbol;Acc:MGI:1351622]
ENSMUSG00000036992	Nxt1	2	NTF2-related export protein 1 [Source:UniProtKB/Swiss-Prot;Acc:Q9QZV9]
ENSMUSG00000031299	Pdha1	X	pyruvate dehydrogenase E1 alpha 1 [Source:MGI Symbol;Acc:MGI:97532]
ENSMUSG00000059669	Taf1b	12	TATA-box binding protein associated factor, RNA polymerase I, B [Source:MGI Symbol;Acc:MGI:109577]
ENSMUSG00000034329	Brip1	11	Fanconi anemia group J protein homolog [Source:UniProtKB/Swiss-Prot;Acc:Q5SXJ3]
ENSMUSG00000031295	Phka2	X	Phosphorylase b kinase regulatory subunit alpha, liver isoform [Source:UniProtKB/Swiss-Prot;Acc:Q8BWJ3]
ENSMUSG00000057000	Nxf3	X	0
ENSMUSG00000061981	Flot2	11	Flotillin-2 [Source:UniProtKB/Swiss-Prot;Acc:Q60634]
ENSMUSG00000021012	Zc3h14	12	zinc finger CCCH type containing 14 [Source:MGI Symbol;Acc:MGI:1919824]
ENSMUSG00000067288	Rps28	17	ribosomal protein S28 [Source:MGI Symbol;Acc:MGI:1859516]
ENSMUSG00000022347	A1bg	15	alpha-1-B glycoprotein [Source:MGI Symbol;Acc:MGI:2152878]
ENSMUSG00000021018	Polr2h	16	DNA-directed RNA polymerases I, II, and III subunit RPABC3 [Source:UniProtKB/Swiss-Prot;Acc:Q923G2]
ENSMUSG00000026709	Dars2	1	Aspartate--tRNA ligase, mitochondrial [Source:UniProtKB/Swiss-Prot;Acc:Q8BIP0]
ENSMUSG00000036980	Taf6	5	Mus musculus TATA-box binding protein associated factor 6 (Taf6), transcript variant 4, mRNA. [Source:RefSeq mRNA;Acc:NM_001356602]
ENSMUSG00000036983	Tfb1m	17	Dimethyladenosine transferase 1, mitochondrial [Source:UniProtKB/Swiss-Prot;Acc:Q8JZM0]
ENSMUSG00000034321	Exosc1	19	Exosome complex component CSL4 [Source:UniProtKB/Swiss-Prot;Acc:Q9DAA6]
ENSMUSG00000036985	Zdhhc9	X	zinc finger, DHHC domain containing 9 [Source:MGI Symbol;Acc:MGI:2444393]
ENSMUSG00000097906	Gm9625	13	predicted gene 9625 [Source:MGI Symbol;Acc:MGI:3780033]
ENSMUSG00000036986	Pml	9	Protein PML [Source:UniProtKB/Swiss-Prot;Acc:Q60953]
ENSMUSG00000031289	Il13ra2	X	Interleukin-13 receptor subunit alpha-2 [Source:UniProtKB/Swiss-Prot;Acc:O88786]
ENSMUSG00000021000	Mia2	12	Mus musculus melanoma inhibitory activity 2 (Mia2), transcript variant 1, mRNA. [Source:RefSeq mRNA;Acc:NM_001329047]
ENSMUSG00000024991	Eif3a	19	Eukaryotic translation initiation factor 3 subunit A [Source:UniProtKB/Swiss-Prot;Acc:P23116]
ENSMUSG00000024997	Prdx3	19	Thioredoxin-dependent peroxide reductase, mitochondrial [Source:UniProtKB/Swiss-Prot;Acc:P20108]
ENSMUSG00000021003	Galc	12	Galactocerebrosidase [Source:UniProtKB/Swiss-Prot;Acc:P54818]
ENSMUSG00000024999	Noc3l	19	Nucleolar complex [Source:UniProtKB/Swiss-Prot;Acc:Q8VI84]
ENSMUSG00000092225	Gm2381	7	0
ENSMUSG00000001416	Cct3	3	chaperonin containing Tcp1, subunit 3 (gamma) [Source:MGI Symbol;Acc:MGI:104708]
ENSMUSG00000010362	Rdm1	11	RAD52 motif-containing protein 1 [Source:UniProtKB/Swiss-Prot;Acc:Q9CQK3]
ENSMUSG00000035640	Cbarp	10	Voltage-dependent calcium channel beta subunit-associated regulatory protein [Source:UniProtKB/Swiss-Prot;Acc:Q66L44]
ENSMUSG00000036975	Tmem177	1	Transmembrane protein 177 [Source:UniProtKB/Swiss-Prot;Acc:Q8BPE4]
ENSMUSG00000002797	Ggct	6	Gamma-glutamylcyclotransferase [Source:UniProtKB/Swiss-Prot;Acc:Q9D7X8]
ENSMUSG00000005823	Gpr108	17	G protein-coupled receptor 108 [Source:MGI Symbol;Acc:MGI:1925558]
ENSMUSG00000002799	Jag2	12	Protein jagged-2 [Source:UniProtKB/Swiss-Prot;Acc:Q9QYE5]
ENSMUSG00000025436	Atp23	10	Mitochondrial inner membrane protease ATP23 homolog [Source:UniProtKB/Swiss-Prot;Acc:Q9CWQ3]
ENSMUSG00000000131	Xpo6	7	exportin 6 [Source:MGI Symbol;Acc:MGI:2429950]
ENSMUSG00000064194	Zfp936	7	zinc finger protein 936 [Source:MGI Symbol;Acc:MGI:3642994]
ENSMUSG00000024107	Lhcgr	17	Lutropin-choriogonadotropic hormone receptor [Source:UniProtKB/Swiss-Prot;Acc:P30730]
ENSMUSG00000034382	AI661453	17	Uncharacterized [Source:UniProtKB/Swiss-Prot;Acc:Q91Z58]
ENSMUSG00000046364	Rpl27a	7	60S ribosomal protein L27a [Source:UniProtKB/Swiss-Prot;Acc:P14115]
ENSMUSG00000014771	Pdcd2	17	programmed cell death 2 [Source:HGNC Symbol;Acc:HGNC:8762]
ENSMUSG00000033047	Eif3l	15	Eukaryotic translation initiation factor 3 subunit L [Source:UniProtKB/Swiss-Prot;Acc:Q8QZY1]
ENSMUSG00000022394	L3mbtl2	15	Lethal(3)malignant brain tumor-like protein 2 [Source:UniProtKB/Swiss-Prot;Acc:P59178]
ENSMUSG00000026751	Nr5a1	2	Steroidogenic factor 1 [Source:UniProtKB/Swiss-Prot;Acc:P33242]
ENSMUSG00000021065	Fut8	12	Alpha-(1,6)-fucosyltransferase [Source:UniProtKB/Swiss-Prot;Acc:Q9WTS2]
ENSMUSG00000037400	Atp11b	3	ATPase, class VI, type 11B [Source:MGI Symbol;Acc:MGI:1923545]
ENSMUSG00000014782	Plekhg4	8	pleckstrin homology and RhoGEF domain containing G4 [Source:HGNC Symbol;Acc:HGNC:24501]
ENSMUSG00000105255	Gm42413	5	predicted gene, 42413 [Source:MGI Symbol;Acc:MGI:5648986]
ENSMUSG00000022385	Gtse1	15	G2 and S phase-expressed protein 1 [Source:UniProtKB/Swiss-Prot;Acc:Q8R080]
ENSMUSG00000021056	Tex21	12	testis expressed gene 21 [Source:MGI Symbol;Acc:MGI:1931131]
ENSMUSG00000085915	Gm8091	5	predicted gene 8091 [Source:MGI Symbol;Acc:MGI:3643169]
ENSMUSG00000022387	Brd1	15	bromodomain containing 1 [Source:MGI Symbol;Acc:MGI:1924161]
ENSMUSG00000085913	Gm15601	14	predicted gene 15601 [Source:MGI Symbol;Acc:MGI:3783048]
ENSMUSG00000090470	Prr23a3	9	Proline-rich protein 23A3 [Source:UniProtKB/Swiss-Prot;Acc:Q9CWP9]
ENSMUSG00000047676	Rpsa-ps10	3	ribosomal protein SA, pseudogene 10 [Source:MGI Symbol;Acc:MGI:3704228]
ENSMUSG00000047675	Rps8	4	ribosomal protein S8 [Source:MGI Symbol;Acc:MGI:98166]
ENSMUSG00000033020	Polr2f	15	DNA-directed RNA polymerases I, II, and III subunit RPABC2 [Source:UniProtKB/Swiss-Prot;Acc:P61219]
ENSMUSG00000005813	Metap1	3	Methionine aminopeptidase 1 [Source:UniProtKB/Swiss-Prot;Acc:Q8BP48]
ENSMUSG00000000125	Wnt3	11	wingless-type MMTV integration site family, member 3 [Source:MGI Symbol;Acc:MGI:98955]
ENSMUSG00000000120	Ngfr	11	nerve growth factor receptor [Source:HGNC Symbol;Acc:HGNC:7809]
ENSMUSG00000025401	Myo1a	10	Unconventional myosin-Ia [Source:UniProtKB/Swiss-Prot;Acc:O88329]
ENSMUSG00000021048	Mthfd1	12	methylenetetrahydrofolate dehydrogenase (NADP+ dependent), methenyltetrahydrofolate cyclohydrolase, formyltetrahydrofolate synthase [Source:MGI Symbol;Acc:MGI:1342005]
ENSMUSG00000022378	Fam49b	15	Protein FAM49B [Source:UniProtKB/Swiss-Prot;Acc:Q921M7]
ENSMUSG00000045005	Fzd5	1	Frizzled-5 [Source:UniProtKB/Swiss-Prot;Acc:Q9EQD0]
ENSMUSG00000045004	Spata21	4	Spermatosis-associated protein 21 [Source:UniProtKB/Swiss-Prot;Acc:Q8BHW6]
ENSMUSG00000035683	Melk	4	Maternal embryonic leucine zipper kinase [Source:UniProtKB/Swiss-Prot;Acc:Q61846]
ENSMUSG00000014767	Tbp	17	TATA box binding protein [Source:MGI Symbol;Acc:MGI:101838]
ENSMUSG00000034354	Mtmr3	11	myotubularin related protein 3 [Source:MGI Symbol;Acc:MGI:1921552]
ENSMUSG00000006398	Cdc20	4	Cell division cycle [Source:UniProtKB/Swiss-Prot;Acc:Q9JJ66]
ENSMUSG00000029034	Ints11	4	Integrator complex subunit 11 [Source:UniProtKB/Swiss-Prot;Acc:Q9CWS4]
ENSMUSG00000029036	Atad3a	4	ATPase family AAA domain-containing protein 3 [Source:UniProtKB/Swiss-Prot;Acc:Q925I1]
ENSMUSG00000031353	Rbbp7	X	retinoblastoma binding protein 7, chromatin remodeling factor [Source:MGI Symbol;Acc:MGI:1194910]
ENSMUSG00000052296	Ppp6r1	7	Serine/threonine-protein phosphatase 6 regulatory subunit 1 [Source:UniProtKB/Swiss-Prot;Acc:Q7TSI3]
ENSMUSG00000052291	5330438D12Rik	10	RIKEN cDNA 5330438D12 gene [Source:MGI Symbol;Acc:MGI:3026931]
ENSMUSG00000005069	Pex5	6	Peroxisomal targeting signal 1 receptor [Source:UniProtKB/Swiss-Prot;Acc:O09012]
ENSMUSG00000044664	Prss42	9	Serine protease 42 [Source:UniProtKB/Swiss-Prot;Acc:Q8VIF2]
ENSMUSG00000068631	Gm7676	8	predicted gene 7676 [Source:MGI Symbol;Acc:MGI:3644053]
ENSMUSG00000022407	Adsl	15	adenylosuccinate lyase [Source:MGI Symbol;Acc:MGI:103202]
ENSMUSG00000030029	Lrig1	6	Leucine-rich repeats and immunoglobulin-like domains protein 1 [Source:UniProtKB/Swiss-Prot;Acc:P70193]
ENSMUSG00000031357	Syap1	X	Synapse-associated protein 1 [Source:UniProtKB/Swiss-Prot;Acc:Q9D5V6]
ENSMUSG00000056666	Retsat	6	All-trans-retinol 13,14-reductase [Source:UniProtKB/Swiss-Prot;Acc:Q64FW2]
ENSMUSG00000055334	Snupn	9	Snurportin-1 [Source:UniProtKB/Swiss-Prot;Acc:Q80W37]
ENSMUSG00000029026	Trp73	4	transformation related protein 73 [Source:MGI Symbol;Acc:MGI:1336991]
ENSMUSG00000035704	Alg8	7	Probable dolichyl pyrophosphate Glc1Man9GlcNAc2 alpha-1,3-glucosyltransferase [Source:UniProtKB/Swiss-Prot;Acc:Q6P8H8]
ENSMUSG00000029020	Mfn2	4	Mus musculus mitofusin 2 (Mfn2), transcript variant 7, mRNA. [Source:RefSeq mRNA;Acc:NM_001355591]
ENSMUSG00000029028	Lrrc47	4	Leucine-rich repeat-containing protein 47 [Source:UniProtKB/Swiss-Prot;Acc:Q505F5]
ENSMUSG00000020696	Rffl	11	E3 ubiquitin-protein ligase rififylin [Source:UniProtKB/Swiss-Prot;Acc:Q6ZQM0]
ENSMUSG00000064284	Cdpf1	15	Cysteine-rich DPF motif domain-containing protein 1 [Source:UniProtKB/Swiss-Prot;Acc:Q8R3A2]
ENSMUSG00000018387	Shroom1	11	shroom family member 1 [Source:MGI Symbol;Acc:MGI:1919024]
ENSMUSG00000043323	Fbrsl1	5	fibrosin-1-like protein isoform 3 [Source:RefSeq peptide;Acc:NP_001303971]
ENSMUSG00000094942	Gm3604	13	0
ENSMUSG00000045980	Tmem104	11	Transmembrane protein 104 [Source:UniProtKB/Swiss-Prot;Acc:Q3TB48]
ENSMUSG00000002803	Btbd6	12	BTB/POZ domain-containing protein 6 [Source:UniProtKB/Swiss-Prot;Acc:Q8K2J9]
ENSMUSG00000076258	Gm23935	16	predicted gene, 23935 [Source:MGI Symbol;Acc:MGI:5453712]
ENSMUSG00000029012	Orc5	5	Origin recognition complex subunit 5 [Source:UniProtKB/Swiss-Prot;Acc:Q9WUV0]
ENSMUSG00000029014	Dnajc2	5	DnaJ homolog subfamily C member 2 [Source:UniProtKB/Swiss-Prot;Acc:P54103]
ENSMUSG00000056671	Prelid2	18	PRELI domain-containing protein 2 [Source:UniProtKB/Swiss-Prot;Acc:Q0VBB0]
ENSMUSG00000020682	Mmp28	11	matrix metallopeptidase 28 (epilysin) [Source:MGI Symbol;Acc:MGI:2153062]
ENSMUSG00000040289	Hey1	3	hes related family bHLH transcription factor with YRPW motif 1 [Source:HGNC Symbol;Acc:HGNC:4880]
ENSMUSG00000029017	Pmpcb	5	peptidase (mitochondrial processing) beta [Source:MGI Symbol;Acc:MGI:1920328]
ENSMUSG00000006378	Gcat	15	2-amino-3-ketobutyrate coenzyme A ligase, mitochondrial [Source:UniProtKB/Swiss-Prot;Acc:O88986]
ENSMUSG00000030007	Cct7	6	chaperonin containing Tcp1, subunit 7 (eta) [Source:MGI Symbol;Acc:MGI:107184]
ENSMUSG00000079316	Rab9	X	RAB9, member RAS oncogene family [Source:MGI Symbol;Acc:MGI:1890695]
ENSMUSG00000079317	Trappc2	X	Trafficking protein particle complex subunit 2 [Source:UniProtKB/Swiss-Prot;Acc:Q9CQP2]
ENSMUSG00000059708	Akap17b	X	A-kinase anchor protein 17B [Source:UniProtKB/Swiss-Prot;Acc:A2A3V1]
ENSMUSG00000031320	Rps4x	X	ribosomal protein S4, X-linked [Source:MGI Symbol;Acc:MGI:98158]
ENSMUSG00000066009	Zfp987	4	zinc finger protein 987 [Source:MGI Symbol;Acc:MGI:3702694]
ENSMUSG00000067338	Tuba3b	6	tubulin, alpha 3B [Source:MGI Symbol;Acc:MGI:1095408]
ENSMUSG00000066007	Zfp600	4	zinc finger protein 600 [Source:MGI Symbol;Acc:MGI:3705222]
ENSMUSG00000039285	Azi2	9	5-azacytidine-induced protein 2 [Source:UniProtKB/Swiss-Prot;Acc:Q9QYP6]
ENSMUSG00000090564	A430057M04Rik	14	RIKEN cDNA A430057M04 gene [Source:MGI Symbol;Acc:MGI:2442125]
ENSMUSG00000100301	6030407O03Rik	1	RIKEN cDNA 6030407O03 gene [Source:MGI Symbol;Acc:MGI:1924410]
ENSMUSG00000023707	Ogfod2	5	Mus musculus 2-oxoglutarate and iron-dependent oxygenase domain containing 2 (Ogfod2), transcript variant 2, mRNA. [Source:RefSeq mRNA;Acc:NM_001347478]
ENSMUSG00000018362	Kpna2	11	Importin subunit alpha-1 [Source:UniProtKB/Swiss-Prot;Acc:P52293]
ENSMUSG00000054027	Nt5dc3	10	5'-nucleotidase domain-containing protein 3 [Source:UniProtKB/Swiss-Prot;Acc:Q3UHB1]
ENSMUSG00000033985	Tesk2	4	Dual specificity testis-specific protein kinase 2 [Source:UniProtKB/Swiss-Prot;Acc:Q8VCT9]
ENSMUSG00000031399	Fam3a	X	Protein FAM3A [Source:UniProtKB/Swiss-Prot;Acc:Q9D8T0]
ENSMUSG00000031397	Tktl1	X	Transketolase-like protein 1 [Source:UniProtKB/Swiss-Prot;Acc:Q99MX0]
ENSMUSG00000073197	5730507C01Rik	12	RIKEN cDNA 5730507C01 gene [Source:MGI Symbol;Acc:MGI:1917882]
ENSMUSG00000052253	Zfp622	15	zinc finger protein 622 [Source:MGI Symbol;Acc:MGI:1289282]
ENSMUSG00000031392	Irak1	X	Interleukin-1 receptor-associated kinase 1 [Source:UniProtKB/Swiss-Prot;Acc:Q62406]
ENSMUSG00000030060	Hmces	6	Embryonic stem cell-specific 5-hydroxymethylcytosine-binding protein [Source:UniProtKB/Swiss-Prot;Acc:Q8R1M0]
ENSMUSG00000022442	Ttll1	15	tubulin tyrosine ligase-like 1 [Source:MGI Symbol;Acc:MGI:2443047]
ENSMUSG00000021113	Snapc1	12	snRNA-activating protein complex subunit 1 [Source:UniProtKB/Swiss-Prot;Acc:Q8K0S9]
ENSMUSG00000069920	B3gnt9	8	UDP-GlcNAc:betaGal beta-1,3-N-acetylglucosaminyltransferase 9 [Source:UniProtKB/Swiss-Prot;Acc:Q8VI16]
ENSMUSG00000066894	Vsig10	5	V-set and immunoglobulin domain containing 10 [Source:MGI Symbol;Acc:MGI:2448533]
ENSMUSG00000026806	Ddx31	2	Probable ATP-dependent RNA helicase DDX31 [Source:UniProtKB/Swiss-Prot;Acc:Q6NZQ2]
ENSMUSG00000035754	Wdr18	10	WD repeat domain 18 [Source:MGI Symbol;Acc:MGI:2158400]
ENSMUSG00000030056	Isy1	6	Pre-mRNA-splicing factor ISY1 homolog [Source:UniProtKB/Swiss-Prot;Acc:Q69ZQ2]
ENSMUSG00000031383	Dusp9	X	dual specificity phosphatase 9 [Source:HGNC Symbol;Acc:HGNC:3076]
ENSMUSG00000029063	Nadk	4	NAD kinase [Source:UniProtKB/Swiss-Prot;Acc:P58058]
ENSMUSG00000078872	Gm14401	2	0
ENSMUSG00000030051	Aplf	6	Aprataxin and PNK-like factor [Source:UniProtKB/Swiss-Prot;Acc:Q9D842]
ENSMUSG00000023764	Sfi1	11	SFI1 centrin binding protein [Source:HGNC Symbol;Acc:HGNC:29064]
ENSMUSG00000068600	Gml2	15	0
ENSMUSG00000068601	Gm10244	6	0
ENSMUSG00000022437	Samm50	15	Sorting and assembly machinery component 50 homolog [Source:UniProtKB/Swiss-Prot;Acc:Q8BGH2]
ENSMUSG00000021109	Hif1a	12	Hypoxia-inducible factor 1-alpha [Source:UniProtKB/Swiss-Prot;Acc:Q61221]
ENSMUSG00000002847	Pla1a	16	Phospholipase A1 member A [Source:UniProtKB/Swiss-Prot;Acc:Q8VI78]
ENSMUSG00000085166	Gm15522	5	predicted gene 15522 [Source:MGI Symbol;Acc:MGI:3782969]
ENSMUSG00000056629	Fkbp2	19	Peptidyl-prolyl cis-trans isomerase FKBP2 [Source:UniProtKB/Swiss-Prot;Acc:P45878]
ENSMUSG00000034412	Tbc1d10a	11	TBC1 domain family member 10A [Source:UniProtKB/Swiss-Prot;Acc:P58802]
ENSMUSG00000030045	Mrpl19	6	39S ribosomal protein L19, mitochondrial [Source:UniProtKB/Swiss-Prot;Acc:Q9D338]
ENSMUSG00000057963	Itpk1	12	Inositol-tetrakisphosphate 1-kinase [Source:UniProtKB/Swiss-Prot;Acc:Q8BYN3]
ENSMUSG00000031371	Haus7	X	HAUS augmin-like complex subunit 7 [Source:UniProtKB/Swiss-Prot;Acc:Q8BKT8]
ENSMUSG00000022421	Nptxr	15	neuronal pentraxin receptor [Source:MGI Symbol;Acc:MGI:1920590]
ENSMUSG00000023755	Rhebl1	15	GTPase RhebL1 [Source:UniProtKB/Swiss-Prot;Acc:Q9D8T3]
ENSMUSG00000047710	Champ1	8	Chromosome alignment-maintaining phosphoprotein 1 [Source:UniProtKB/Swiss-Prot;Acc:Q8K327]
ENSMUSG00000022427	Tomm22	15	Mitochondrial import receptor subunit TOM22 homolog [Source:UniProtKB/Swiss-Prot;Acc:Q9CPQ3]
ENSMUSG00000022429	Dmc1	15	Meiotic recombination [Source:UniProtKB/Swiss-Prot;Acc:Q61880]
ENSMUSG00000044681	Cnpy1	5	1 [Source:UniProtKB/Swiss-Prot;Acc:Q4VAB4]
ENSMUSG00000018395	Kif3a	11	Kinesin-like protein KIF3A [Source:UniProtKB/Swiss-Prot;Acc:P28741]
ENSMUSG00000029060	Mib2	4	E3 ubiquitin-protein ligase MIB2 [Source:UniProtKB/Swiss-Prot;Acc:Q8R516]
ENSMUSG00000029048	Rer1	4	Protein RER1 [Source:UniProtKB/Swiss-Prot;Acc:Q9CQU3]
ENSMUSG00000031362	Xlr4c	X	X-linked lymphocyte-regulated 4C [Source:MGI Symbol;Acc:MGI:3574099]
ENSMUSG00000030031	Kbtbd8	6	Kelch repeat and BTB domain-containing protein 8 [Source:UniProtKB/Swiss-Prot;Acc:Q3UQV5]
ENSMUSG00000031360	Ctps2	X	CTP synthase 2 [Source:UniProtKB/Swiss-Prot;Acc:P70303]
ENSMUSG00000032690	Oas2	5	Mus musculus 2'-5' oligoadenylate synthetase 2 (Oas2), transcript variant 1, mRNA. [Source:RefSeq mRNA;Acc:NM_001347448]
ENSMUSG00000029049	Morn1	4	MORN repeat containing 1 [Source:HGNC Symbol;Acc:HGNC:25852]
ENSMUSG00000008129	4930432K21Rik	8	0
ENSMUSG00000043342	Hoxd9	2	Homeobox protein Hox-D9 [Source:UniProtKB/Swiss-Prot;Acc:P28357]
ENSMUSG00000044676	Zfp612	8	zinc finger protein 612 [Source:MGI Symbol;Acc:MGI:2443465]
ENSMUSG00000064263	Platr26	2	0
ENSMUSG00000064264	Zfp428	7	zinc finger protein 428 [Source:MGI Symbol;Acc:MGI:1916463]
ENSMUSG00000002825	Qtrt1	9	Queuine tRNA-ribosyltransferase catalytic subunit 1 [Source:UniProtKB/Swiss-Prot;Acc:Q9JMA2]
ENSMUSG00000022419	Deptor	15	DEP domain-containing mTOR-interacting protein [Source:UniProtKB/Swiss-Prot;Acc:Q570Y9]
ENSMUSG00000006310	Zbtb32	7	zinc finger and BTB domain containing 32 [Source:MGI Symbol;Acc:MGI:1891838]
ENSMUSG00000028584	Lrrc38	4	Leucine-rich repeat-containing protein 38 [Source:UniProtKB/Swiss-Prot;Acc:A2VDH3]
ENSMUSG00000028583	Pdpn	4	Podoplanin [Source:UniProtKB/Swiss-Prot;Acc:Q62011]
ENSMUSG00000007646	Rad51c	11	DNA repair 3 [Source:UniProtKB/Swiss-Prot;Acc:Q924H5]
ENSMUSG00000006315	Tmem147	7	transmembrane protein 147 [Source:MGI Symbol;Acc:MGI:1915011]
ENSMUSG00000041556	Fbxo2	4	F-box only protein 2 [Source:UniProtKB/Swiss-Prot;Acc:Q80UW2]
ENSMUSG00000107802	1700126G02Rik	6	RIKEN cDNA 1700126G02 gene [Source:MGI Symbol;Acc:MGI:1923898]
ENSMUSG00000098459	Gm27308	2	predicted gene, 27308 [Source:MGI Symbol;Acc:MGI:5530690]
ENSMUSG00000110547	Gm29773	8	predicted gene, 29773 [Source:MGI Symbol;Acc:MGI:5588932]
ENSMUSG00000097125	Gm26885	17	predicted gene, 26885 [Source:MGI Symbol;Acc:MGI:5477379]
ENSMUSG00000020628	Trappc12	12	trafficking protein particle complex 12 [Source:MGI Symbol;Acc:MGI:2445089]
ENSMUSG00000039238	Zfp750	11	zinc finger protein 750 [Source:MGI Symbol;Acc:MGI:2442210]
ENSMUSG00000020629	Adi1	12	1,2-dihydroxy-3-keto-5-methylthiopentene dioxygenase [Source:UniProtKB/Swiss-Prot;Acc:Q99JT9]
ENSMUSG00000033931	Rbm34	8	RNA binding motif protein 34 [Source:HGNC Symbol;Acc:HGNC:28965]
ENSMUSG00000027244	Atg13	2	Mus musculus autophagy related 13 (Atg13), transcript variant 4, mRNA. [Source:RefSeq mRNA;Acc:NM_001355419]
ENSMUSG00000074472	Zfp872	9	zinc finger protein 872 [Source:MGI Symbol;Acc:MGI:3588272]
ENSMUSG00000027242	Wdr76	2	WD repeat domain 76 [Source:MGI Symbol;Acc:MGI:1926186]
ENSMUSG00000028572	Hook1	4	1 [Source:UniProtKB/Swiss-Prot;Acc:Q8BIL5]
ENSMUSG00000028577	Plaa	4	Phospholipase A-2-activating protein [Source:UniProtKB/Swiss-Prot;Acc:P27612]
ENSMUSG00000003299	Mrpl4	9	39S ribosomal protein L4, mitochondrial [Source:UniProtKB/Swiss-Prot;Acc:Q9DCU6]
ENSMUSG00000042874	D930007J09Rik	13	0
ENSMUSG00000040212	Emp3	7	Epithelial membrane protein 3 [Source:UniProtKB/Swiss-Prot;Acc:O35912]
ENSMUSG00000102101	Zbtb11os1	16	zinc finger and BTB domain containing 11, opposite strand 1 [Source:MGI Symbol;Acc:MGI:1913641]
ENSMUSG00000021940	Ptpn20	14	Tyrosine-protein phosphatase non-receptor type 20 [Source:UniProtKB/Swiss-Prot;Acc:O55082]
ENSMUSG00000041540	Sox5	6	SRY (sex determining region Y)-box 5 [Source:MGI Symbol;Acc:MGI:98367]
ENSMUSG00000021944	Gata4	14	Transcription factor GATA-4 [Source:UniProtKB/Swiss-Prot;Acc:Q08369]
ENSMUSG00000020614	Fam20a	11	Pseudokinase FAM20A [Source:UniProtKB/Swiss-Prot;Acc:Q8CID3]
ENSMUSG00000021947	Cryl1	14	Lambda-crystallin homolog [Source:UniProtKB/Swiss-Prot;Acc:Q99KP3]
ENSMUSG00000086454	Platr14	2	pluripotency associated transcript 14 [Source:MGI Symbol;Acc:MGI:1922209]
ENSMUSG00000054889	Dsp	13	Desmoplakin [Source:UniProtKB/Swiss-Prot;Acc:E9Q557]
ENSMUSG00000057914	Cacnb2	2	Voltage-dependent L-type calcium channel subunit beta-2 [Source:UniProtKB/Swiss-Prot;Acc:Q8CC27]
ENSMUSG00000036199	Ndufa13	8	NADH dehydrogenase [ubiquinone] 1 alpha subcomplex subunit 13 [Source:UniProtKB/Swiss-Prot;Acc:Q9ERS2]
ENSMUSG00000039224	D1Pas1	1	Putative ATP-dependent RNA helicase Pl10 [Source:UniProtKB/Swiss-Prot;Acc:P16381]
ENSMUSG00000030894	Tpp1	7	Tripeptidyl-peptidase 1 [Source:UniProtKB/Swiss-Prot;Acc:O89023]
ENSMUSG00000028560	Usp1	4	ubiquitin specific peptidase 1 [Source:MGI Symbol;Acc:MGI:2385198]
ENSMUSG00000054893	Zfp667	7	zinc finger protein 667 [Source:MGI Symbol;Acc:MGI:2442757]
ENSMUSG00000054894	Atp5s	12	ATP synthase subunit s, mitochondrial [Source:UniProtKB/Swiss-Prot;Acc:Q9CRA7]
ENSMUSG00000030880	Polr3e	7	DNA-directed RNA polymerase III subunit RPC5 [Source:UniProtKB/Swiss-Prot;Acc:Q9CZT4]
ENSMUSG00000027230	Creb3l1	2	cAMP responsive element binding protein 3 like 1 [Source:HGNC Symbol;Acc:HGNC:18856]
ENSMUSG00000064215	Ifi27	12	0
ENSMUSG00000097101	1810034E14Rik	13	RIKEN cDNA 1810034E14 gene [Source:MGI Symbol;Acc:MGI:1913753]
ENSMUSG00000041536	Serpina3a	12	serine (or cysteine) peptidase inhibitor, clade A, member 3A [Source:MGI Symbol;Acc:MGI:1921319]
ENSMUSG00000027236	Eif3j1	2	Eukaryotic translation initiation factor 3 subunit J-A [Source:UniProtKB/Swiss-Prot;Acc:Q3UGC7]
ENSMUSG00000036180	Gatad2a	8	Transcriptional repressor p66 alpha [Source:UniProtKB/Swiss-Prot;Acc:Q8CHY6]
ENSMUSG00000021932	Rnaseh2b	14	Ribonuclease H2 subunit B [Source:UniProtKB/Swiss-Prot;Acc:Q80ZV0]
ENSMUSG00000033918	Parl	16	Presenilins-associated rhomboid-like protein, mitochondrial P-beta [Source:UniProtKB/Swiss-Prot;Acc:Q5XJY4]
ENSMUSG00000033917	Gde1	7	Glycerophosphodiester phosphodiesterase 1 [Source:UniProtKB/Swiss-Prot;Acc:Q9JL56]
ENSMUSG00000033916	Chmp2a	7	Charged multivesicular body protein 2a [Source:UniProtKB/Swiss-Prot;Acc:Q9DB34]
ENSMUSG00000021938	Pspc1	14	Paraspeckle component 1 [Source:UniProtKB/Swiss-Prot;Acc:Q8R326]
ENSMUSG00000036188	Ankmy2	12	Ankyrin repeat and MYND domain-containing protein 2 [Source:UniProtKB/Swiss-Prot;Acc:Q3TPE9]
ENSMUSG00000020608	Smc6	12	Structural maintenance of chromosomes protein 6 [Source:UniProtKB/Swiss-Prot;Acc:Q924W5]
ENSMUSG00000030887	Pdzd9	7	PDZ domain containing 9 [Source:MGI Symbol;Acc:MGI:1915233]
ENSMUSG00000030888	Rrp8	7	Ribosomal RNA-processing protein 8 [Source:UniProtKB/Swiss-Prot;Acc:Q9DB85]
ENSMUSG00000033910	Gucy1a1	3	guanylate cyclase 1, soluble, alpha 1 [Source:MGI Symbol;Acc:MGI:1926562]
ENSMUSG00000030884	Uqcrc2	7	ubiquinol cytochrome c reductase core protein 2 [Source:MGI Symbol;Acc:MGI:1914253]
ENSMUSG00000030871	Ears2	7	Probable glutamate--tRNA ligase, mitochondrial [Source:UniProtKB/Swiss-Prot;Acc:Q9CXJ1]
ENSMUSG00000024193	Phf1	17	PHD finger protein 1 [Source:UniProtKB/Swiss-Prot;Acc:Q9Z1B8]
ENSMUSG00000073164	2410018L13Rik	12	RIKEN cDNA 2410018L13 gene [Source:MGI Symbol;Acc:MGI:1916982]
ENSMUSG00000097113	Gm19705	1	predicted gene, 19705 [Source:MGI Symbol;Acc:MGI:5011890]
ENSMUSG00000069917	Hba-a2	11	hemoglobin alpha, adult chain 2 [Source:MGI Symbol;Acc:MGI:96016]
ENSMUSG00000028555	Ttc39a	4	tetratricopeptide repeat domain 39A [Source:MGI Symbol;Acc:MGI:2444350]
ENSMUSG00000104748	Gm43592	5	predicted gene 43592 [Source:MGI Symbol;Acc:MGI:5663729]
ENSMUSG00000027229	Terb2	2	telomere repeat binding bouquet formation protein 2 [Source:MGI Symbol;Acc:MGI:1921651]
ENSMUSG00000006304	Arpc2	1	Mus musculus actin related protein 2/3 complex, subunit 2 (Arpc2), transcript variant 2, mRNA. [Source:RefSeq mRNA;Acc:NM_001357387]
ENSMUSG00000006301	Tmbim1	1	transmembrane BAX inhibitor motif containing 1 [Source:MGI Symbol;Acc:MGI:1916910]
ENSMUSG00000028559	Osbpl9	4	Oxysterol-binding protein-related protein 9 [Source:UniProtKB/Swiss-Prot;Acc:A2A8Z1]
ENSMUSG00000041523	Upk2	9	uroplakin 2 [Source:MGI Symbol;Acc:MGI:98913]
ENSMUSG00000028558	Calr4	4	calreticulin 4 [Source:MGI Symbol;Acc:MGI:2140435]
ENSMUSG00000039200	Atf7ip2	16	Activating transcription factor 7-interacting protein 2 [Source:UniProtKB/Swiss-Prot;Acc:Q3UL97]
ENSMUSG00000039209	Rpl39l	16	ribosomal protein L39 like [Source:HGNC Symbol;Acc:HGNC:17094]
ENSMUSG00000031310	Zmym3	X	zinc finger, MYM-type 3 [Source:MGI Symbol;Acc:MGI:1927231]
ENSMUSG00000027296	Itpka	2	Inositol-trisphosphate 3-kinase A [Source:UniProtKB/Swiss-Prot;Acc:Q8R071]
ENSMUSG00000110588	Gm45774	8	predicted gene 45774 [Source:MGI Symbol;Acc:MGI:5804889]
ENSMUSG00000044626	Liph	16	Lipase member H [Source:UniProtKB/Swiss-Prot;Acc:Q8CIV3]
ENSMUSG00000063785	Utp14a	X	UTP14A small subunit processome component [Source:MGI Symbol;Acc:MGI:1919804]
ENSMUSG00000021993	Mipep	14	Mitochondrial intermediate peptidase [Source:UniProtKB/Swiss-Prot;Acc:A6H611]
ENSMUSG00000040269	Mrps28	3	28S ribosomal protein S28, mitochondrial [Source:UniProtKB/Swiss-Prot;Acc:Q9CY16]
ENSMUSG00000040263	Klhdc4	8	kelch domain containing 4 [Source:HGNC Symbol;Acc:HGNC:25272]
ENSMUSG00000017009	Sdc4	2	syndecan 4 [Source:MGI Symbol;Acc:MGI:1349164]
ENSMUSG00000032648	Pygm	19	Glycogen phosphorylase, muscle form [Source:UniProtKB/Swiss-Prot;Acc:Q9WUB3]
ENSMUSG00000033960	Jcad	18	Junctional protein associated with coronary artery disease [Source:UniProtKB/Swiss-Prot;Acc:Q5DTX6]
ENSMUSG00000045948	Mrps12	7	28S ribosomal protein S12, mitochondrial [Source:UniProtKB/Swiss-Prot;Acc:O35680]
ENSMUSG00000020650	Bcap29	12	B-cell receptor-associated protein 29 [Source:UniProtKB/Swiss-Prot;Acc:Q61334]
ENSMUSG00000021981	Cab39l	14	Calcium-binding protein 39-like [Source:UniProtKB/Swiss-Prot;Acc:Q9DB16]
ENSMUSG00000020652	Cenpo	12	Centromere protein O [Source:UniProtKB/Swiss-Prot;Acc:Q8K015]
ENSMUSG00000020654	Adcy3	12	Adenylate cyclase type 3 [Source:UniProtKB/Swiss-Prot;Acc:Q8VHH7]
ENSMUSG00000101693	Gm19461	1	predicted gene, 19461 [Source:MGI Symbol;Acc:MGI:5011646]
ENSMUSG00000039263	Npepl1	2	Probable aminopeptidase NPEPL1 [Source:UniProtKB/Swiss-Prot;Acc:Q6NSR8]
ENSMUSG00000099759	1700030C10Rik	12	RIKEN cDNA 1700030C10 gene [Source:MGI Symbol;Acc:MGI:1916763]
ENSMUSG00000020656	Grhl1	12	Grainyhead-like [Source:UniProtKB/Swiss-Prot;Acc:Q921D9]
ENSMUSG00000020658	Efr3b	12	B [Source:UniProtKB/Swiss-Prot;Acc:Q6ZQ18]
ENSMUSG00000061132	Blnk	19	B-cell linker protein [Source:UniProtKB/Swiss-Prot;Acc:Q9QUN3]
ENSMUSG00000033966	Cdkl4	17	Cyclin-dependent kinase-like 4 [Source:UniProtKB/Swiss-Prot;Acc:Q3TZA2]
ENSMUSG00000031303	Map3k15	X	Mitogen-activated protein kinase kinase kinase 15 [Source:UniProtKB/Swiss-Prot;Acc:A2AQW0]
ENSMUSG00000033965	Slc16a2	X	solute carrier family 16 (monocarboxylic acid transporters), member 2 [Source:MGI Symbol;Acc:MGI:1203732]
ENSMUSG00000032633	Flcn	11	Folliculin [Source:UniProtKB/Swiss-Prot;Acc:Q8QZS3]
ENSMUSG00000033963	Fancd2os	6	FANCD2 opposite strand [Source:HGNC Symbol;Acc:HGNC:28623]
ENSMUSG00000048170	Mcmbp	7	Mini-chromosome maintenance complex-binding protein [Source:UniProtKB/Swiss-Prot;Acc:Q8R3C0]
ENSMUSG00000006333	Rps9	7	40S ribosomal protein S9 [Source:UniProtKB/Swiss-Prot;Acc:Q6ZWN5]
ENSMUSG00000073131	Vma21	X	VMA21 vacuolar H+-ATPase homolog (S. cerevisiae) [Source:MGI Symbol;Acc:MGI:1914298]
ENSMUSG00000020641	Rsad2	12	Radical S-adenosyl methionine domain-containing protein 2 [Source:UniProtKB/Swiss-Prot;Acc:Q8CBB9]
ENSMUSG00000020646	Mboat2	12	Lysophospholipid acyltransferase 2 [Source:UniProtKB/Swiss-Prot;Acc:Q8R3I2]
ENSMUSG00000020647	Ncoa1	12	Nuclear receptor coactivator 1 [Source:UniProtKB/Swiss-Prot;Acc:P70365]
ENSMUSG00000039254	Pomt1	2	Protein O-mannosyl-transferase 1 [Source:UniProtKB/Swiss-Prot;Acc:Q8R2R1]
ENSMUSG00000085111	Ascl4	10	achaete-scute family bHLH transcription factor 4 [Source:MGI Symbol;Acc:MGI:1914591]
ENSMUSG00000006344	Ggt5	10	Glutathione hydrolase 5 proenzyme Glutathione hydrolase 5 heavy chain Glutathione hydrolase 5 light chain [Source:UniProtKB/Swiss-Prot;Acc:Q9Z2A9]
ENSMUSG00000007670	Khsrp	17	KH-type splicing regulatory protein [Source:MGI Symbol;Acc:MGI:1336214]
ENSMUSG00000020630	Rnaseh1	12	ribonuclease H1 isoform 2 [Source:RefSeq peptide;Acc:NP_001273794]
ENSMUSG00000041560	Nop53	7	Ribosome biosis protein NOP53 [Source:UniProtKB/Swiss-Prot;Acc:Q8BK35]
ENSMUSG00000021963	Sap18	14	Sin3-associated polypeptide 18 [Source:MGI Symbol;Acc:MGI:1277978]
ENSMUSG00000062480	Acat3	17	acetyl-Coenzyme A acetyltransferase 3 [Source:MGI Symbol;Acc:MGI:109182]
ENSMUSG00000018322	Tomm34	2	Mitochondrial import receptor subunit TOM34 [Source:UniProtKB/Swiss-Prot;Acc:Q9CYG7]
ENSMUSG00000020634	Ubxn2a	12	UBX domain protein 2A [Source:MGI Symbol;Acc:MGI:2442310]
ENSMUSG00000086430	4930551O13Rik	2	RIKEN cDNA 4930551O13 gene [Source:MGI Symbol;Acc:MGI:1922513]
ENSMUSG00000036009	Mettl25	10	methyltransferase like 25 [Source:HGNC Symbol;Acc:HGNC:26228]
ENSMUSG00000060594	Layn	9	layilin [Source:MGI Symbol;Acc:MGI:2685357]
ENSMUSG00000029714	Gigyf1	5	GRB10-interacting GYF protein 1 [Source:UniProtKB/Swiss-Prot;Acc:Q99MR1]
ENSMUSG00000024026	Glo1	17	Lactoylglutathione lyase [Source:UniProtKB/Swiss-Prot;Acc:Q9CPU0]
ENSMUSG00000025357	Dgka	10	Mus musculus diacylglycerol kinase, alpha (Dgka), transcript variant 2, mRNA. [Source:RefSeq mRNA;Acc:NM_001358745]
ENSMUSG00000024027	Glp1r	17	Glucagon-like peptide 1 receptor [Source:UniProtKB/Swiss-Prot;Acc:O35659]
ENSMUSG00000026688	Mgst3	1	Microsomal glutathione S-transferase 3 [Source:UniProtKB/Swiss-Prot;Acc:Q9CPU4]
ENSMUSG00000030706	Mrpl48	7	mitochondrial ribosomal protein L48 [Source:HGNC Symbol;Acc:HGNC:16653]
ENSMUSG00000060591	Ifitm2	7	Interferon-induced transmembrane protein 2 [Source:UniProtKB/Swiss-Prot;Acc:Q99J93]
ENSMUSG00000037331	Larp1	11	La-related protein 1 [Source:UniProtKB/Swiss-Prot;Acc:Q6ZQ58]
ENSMUSG00000039990	Edrf1	7	erythroid differentiation regulatory factor 1 [Source:HGNC Symbol;Acc:HGNC:24640]
ENSMUSG00000095224	F930015N05Rik	11	0
ENSMUSG00000052974	Cyp2f2	7	Cytochrome P450 2F2 [Source:UniProtKB/Swiss-Prot;Acc:P33267]
ENSMUSG00000017724	Etv4	11	ETS translocation variant 4 [Source:UniProtKB/Swiss-Prot;Acc:P28322]
ENSMUSG00000050310	Rictor	15	RPTOR independent companion of MTOR, complex 2 [Source:MGI Symbol;Acc:MGI:1926007]
ENSMUSG00000030701	Plekhb1	7	pleckstrin homology domain containing, family B (evectins) member 1 [Source:MGI Symbol;Acc:MGI:1351469]
ENSMUSG00000037337	Map4k1	7	Mus musculus mitogen-activated protein kinase kinase kinase kinase 1 (Map4k1), transcript variant 2, mRNA. [Source:RefSeq mRNA;Acc:NM_001355054]
ENSMUSG00000037339	Fam53a	5	Mus musculus family with sequence similarity 53, member A (Fam53a), transcript variant 3, mRNA. [Source:RefSeq mRNA;Acc:NM_001359462]
ENSMUSG00000017721	Pigt	2	GPI transamidase component PIG-T [Source:UniProtKB/Swiss-Prot;Acc:Q8BXQ2]
ENSMUSG00000062309	Rpp25	9	Ribonuclease P protein subunit p25 [Source:UniProtKB/Swiss-Prot;Acc:Q91WE3]
ENSMUSG00000026672	Optn	2	Mus musculus optineurin (Optn), transcript variant 1, mRNA. [Source:RefSeq mRNA;Acc:NM_001356487]
ENSMUSG00000025340	Rabgef1	5	Rab5 GDP/GTP exchange factor [Source:UniProtKB/Swiss-Prot;Acc:Q9JM13]
ENSMUSG00000085886	D030047H15Rik	7	RIKEN cDNA D030047H15 gene [Source:MGI Symbol;Acc:MGI:3698136]
ENSMUSG00000016409	Nkap	X	NF-kappa-B-activating protein [Source:UniProtKB/Swiss-Prot;Acc:Q9D0F4]
ENSMUSG00000024014	Pim1	17	Pim-1 proto-oncogene, serine/threonine kinase [Source:HGNC Symbol;Acc:HGNC:8986]
ENSMUSG00000029703	Lrwd1	5	Leucine-rich repeat and WD repeat-containing protein 1 [Source:UniProtKB/Swiss-Prot;Acc:Q8BUI3]
ENSMUSG00000040972	Igsf21	4	Immunoglobulin superfamily member 21 [Source:UniProtKB/Swiss-Prot;Acc:Q7TNR6]
ENSMUSG00000049339	Retreg2	1	Reticulophagy regulator 2 [Source:UniProtKB/Swiss-Prot;Acc:Q6NS82]
ENSMUSG00000106424	Gm34866	3	predicted gene, 34866 [Source:MGI Symbol;Acc:MGI:5594025]
ENSMUSG00000037321	Tap1	17	transporter 1, ATP-binding cassette, sub-family B (MDR/TAP) [Source:MGI Symbol;Acc:MGI:98483]
ENSMUSG00000050323	Ndufaf6	4	NADH dehydrogenase (ubiquinone) complex I, assembly factor 6 [Source:UniProtKB/Swiss-Prot;Acc:A2AIL4]
ENSMUSG00000017737	Mmp9	2	Matrix metalloproteinase-9 [Source:UniProtKB/Swiss-Prot;Acc:P41245]
ENSMUSG00000102062	Gm29246	10	predicted gene 29246 [Source:MGI Symbol;Acc:MGI:5579952]
ENSMUSG00000039989	Cbx4	11	E3 SUMO-protein ligase CBX4 [Source:UniProtKB/Swiss-Prot;Acc:O55187]
ENSMUSG00000039987	Phtf2	5	putative homeodomain transcription factor 2 [Source:HGNC Symbol;Acc:HGNC:13411]
ENSMUSG00000058298	Mcm9	10	minichromosome maintenance 9 homologous recombination repair factor [Source:MGI Symbol;Acc:MGI:1918817]
ENSMUSG00000048012	Zfp473	7	zinc finger protein 473 [Source:MGI Symbol;Acc:MGI:2442697]
ENSMUSG00000017707	Serinc3	2	Serine incorporator 3 [Source:UniProtKB/Swiss-Prot;Acc:Q9QZI9]
ENSMUSG00000087610	Gm16253	3	0
ENSMUSG00000024002	Brd4	17	Bromodomain-containing protein 4 [Source:UniProtKB/Swiss-Prot;Acc:Q9ESU6]
ENSMUSG00000087611	4930458D05Rik	5	RIKEN cDNA 4930458D05 gene [Source:MGI Symbol;Acc:MGI:1923052]
ENSMUSG00000058297	Spock2	10	Testican-2 [Source:UniProtKB/Swiss-Prot;Acc:Q9ER58]
ENSMUSG00000000037	Scml2	X	Scm polycomb group protein like 2 [Source:MGI Symbol;Acc:MGI:1340042]
ENSMUSG00000026669	Mcm10	2	minichromosome maintenance 10 replication initiation factor [Source:HGNC Symbol;Acc:HGNC:18043]
ENSMUSG00000027999	Pla2g12a	3	Group XIIA secretory phospholipase A2 [Source:UniProtKB/Swiss-Prot;Acc:Q9EPR2]
ENSMUSG00000024007	Ppil1	17	Peptidyl-prolyl cis-trans isomerase-like 1 [Source:UniProtKB/Swiss-Prot;Acc:Q9D0W5]
ENSMUSG00000058290	Espl1	15	Mus musculus extra spindle pole bodies 1, separase (Espl1), transcript variant 2, mRNA. [Source:RefSeq mRNA;Acc:NM_001356312]
ENSMUSG00000027998	Plrg1	3	Pleiotropic regulator 1 [Source:UniProtKB/Swiss-Prot;Acc:Q922V4]
ENSMUSG00000027997	Casp6	3	Caspase-6 Caspase-6 subunit p18 Caspase-6 subunit p11 [Source:UniProtKB/Swiss-Prot;Acc:O08738]
ENSMUSG00000097864	Gm26856	7	predicted gene, 26856 [Source:MGI Symbol;Acc:MGI:5477350]
ENSMUSG00000038644	Pold1	7	polymerase (DNA directed), delta 1, catalytic subunit [Source:MGI Symbol;Acc:MGI:97741]
ENSMUSG00000050334	C130071C03Rik	13	RIKEN cDNA C130071C03 gene [Source:MGI Symbol;Acc:MGI:2443574]
ENSMUSG00000037316	Bag4	8	BAG family molecular chaperone regulator 4 [Source:UniProtKB/Swiss-Prot;Acc:Q8CI61]
ENSMUSG00000040957	Cables1	18	CDK5 and ABL1 enzyme substrate 1 [Source:UniProtKB/Swiss-Prot;Acc:Q9ESJ1]
ENSMUSG00000051671	Coa6	8	Cytochrome c oxidase assembly factor 6 homolog [Source:UniProtKB/Swiss-Prot;Acc:Q8BGD8]
ENSMUSG00000040952	Rps19	7	40S ribosomal protein S19 [Source:UniProtKB/Swiss-Prot;Acc:Q9CZX8]
ENSMUSG00000022295	Atp6v1c1	15	ATPase, H+ transporting, lysosomal V1 subunit C1 [Source:MGI Symbol;Acc:MGI:1913585]
ENSMUSG00000022299	Slc25a32	15	solute carrier family 25, member 32 [Source:MGI Symbol;Acc:MGI:1917156]
ENSMUSG00000025324	Atp10a	7	Probable phospholipid-transporting ATPase VA [Source:UniProtKB/Swiss-Prot;Acc:O54827]
ENSMUSG00000062328	Rpl17	18	0
ENSMUSG00000001376	Vps50	6	VPS50 EARP/GARPII complex subunit [Source:MGI Symbol;Acc:MGI:1920538]
ENSMUSG00000025328	Padi3	4	Protein-arginine deiminase type-3 [Source:UniProtKB/Swiss-Prot;Acc:Q9Z184]
ENSMUSG00000025329	Padi1	4	Protein-arginine deiminase type-1 [Source:UniProtKB/Swiss-Prot;Acc:Q9Z185]
ENSMUSG00000037300	Ttc13	8	tetratricopeptide repeat domain 13 [Source:MGI Symbol;Acc:MGI:2384573]
ENSMUSG00000034275	Igsf9b	9	B [Source:UniProtKB/Swiss-Prot;Acc:E9PZ19]
ENSMUSG00000038633	Degs1	1	Sphingolipid delta(4)-desaturase DES1 [Source:UniProtKB/Swiss-Prot;Acc:O09005]
ENSMUSG00000039968	Rsbn1l	5	round spermatid basic protein 1-like [Source:MGI Symbol;Acc:MGI:3036237]
ENSMUSG00000025395	Prim1	10	DNA primase, p49 subunit [Source:MGI Symbol;Acc:MGI:97757]
ENSMUSG00000028420	Tmem38b	4	Trimeric intracellular cation channel type B [Source:UniProtKB/Swiss-Prot;Acc:Q9DAV9]
ENSMUSG00000025393	Atp5b	10	ATP synthase subunit beta, mitochondrial [Source:UniProtKB/Swiss-Prot;Acc:P56480]
ENSMUSG00000003123	Lipe	7	Hormone-sensitive lipase [Source:UniProtKB/Swiss-Prot;Acc:P54310]
ENSMUSG00000004455	Ppp1cc	5	Serine/threonine-protein phosphatase PP1-gamma catalytic subunit [Source:UniProtKB/Swiss-Prot;Acc:P63087]
ENSMUSG00000067189	Gm7335	17	predicted gene 7335 [Source:MGI Symbol;Acc:MGI:3644473]
ENSMUSG00000017767	Spata25	2	Spermatosis-associated protein 25 [Source:UniProtKB/Swiss-Prot;Acc:Q9DA57]
ENSMUSG00000030744	Rps3	7	ribosomal protein S3 [Source:MGI Symbol;Acc:MGI:1350917]
ENSMUSG00000017764	Zswim1	2	zinc finger SWIM-type containing 1 [Source:MGI Symbol;Acc:MGI:1919221]
ENSMUSG00000030741	Spns1	7	1 [Source:UniProtKB/Swiss-Prot;Acc:Q8R0G7]
ENSMUSG00000058248	Kcnh1	1	potassium voltage-gated channel subfamily H member 1 [Source:HGNC Symbol;Acc:HGNC:6250]
ENSMUSG00000028410	Dnaja1	4	DnaJ homolog subfamily A member 1 [Source:UniProtKB/Swiss-Prot;Acc:P63037]
ENSMUSG00000042719	Naa25	5	N-alpha-acetyltransferase 25, NatB auxiliary subunit [Source:UniProtKB/Swiss-Prot;Acc:Q8BWZ3]
ENSMUSG00000024055	Cyp4f13	17	cytochrome P450, family 4, subfamily f, polypeptide 13 [Source:MGI Symbol;Acc:MGI:2158641]
ENSMUSG00000024059	Clip4	17	CAP-Gly domain-containing linker protein 4 [Source:UniProtKB/Swiss-Prot;Acc:Q8CI96]
ENSMUSG00000028416	Bag1	4	BAG family molecular chaperone regulator 1 [Source:UniProtKB/Swiss-Prot;Acc:Q60739]
ENSMUSG00000003135	Cnot11	1	CCR4-NOT transcription complex subunit 11 [Source:UniProtKB/Swiss-Prot;Acc:Q9CWN7]
ENSMUSG00000071203	Naip5	13	NLR family, apoptosis inhibitory protein 5 [Source:MGI Symbol;Acc:MGI:1298220]
ENSMUSG00000030738	Eif3c	7	Eukaryotic translation initiation factor 3 subunit C [Source:UniProtKB/Swiss-Prot;Acc:Q8R1B4]
ENSMUSG00000038697	Taf5l	8	Mus musculus TATA-box binding protein associated factor 5 like (Taf5l), transcript variant 2, mRNA. [Source:RefSeq mRNA;Acc:NM_001357315]
ENSMUSG00000052942	Glis3	19	Zinc finger protein GLIS3 [Source:UniProtKB/Swiss-Prot;Acc:Q6XP49]
ENSMUSG00000042709	Atpaf2	11	ATP synthase mitochondrial F1 complex assembly factor 2 [Source:HGNC Symbol;Acc:HGNC:18802]
ENSMUSG00000025372	Baiap2	11	Brain-specific angiosis inhibitor 1-associated protein 2 [Source:UniProtKB/Swiss-Prot;Acc:Q8BKX1]
ENSMUSG00000071230	Npw	17	neuropeptide W preproprotein [Source:RefSeq peptide;Acc:NP_001093134]
ENSMUSG00000029735	Tpk1	6	Thiamin pyrophosphokinase 1 [Source:UniProtKB/Swiss-Prot;Acc:Q9R0M5]
ENSMUSG00000079197	Psme2	14	Proteasome activator complex subunit 2 [Source:UniProtKB/Swiss-Prot;Acc:P97372]
ENSMUSG00000038683	Pak1ip1	13	p21-activated protein kinase-interacting protein 1 [Source:UniProtKB/Swiss-Prot;Acc:Q9DCE5]
ENSMUSG00000097821	C130032M10Rik	9	RIKEN cDNA C130032M10 gene [Source:MGI Symbol;Acc:MGI:3642482]
ENSMUSG00000030726	Pold3	7	polymerase (DNA-directed), delta 3, accessory subunit [Source:MGI Symbol;Acc:MGI:1915217]
ENSMUSG00000030727	Rabep2	7	Rab GTPase-binding effector protein 2 [Source:UniProtKB/Swiss-Prot;Acc:Q91WG2]
ENSMUSG00000073894	Rbmxl2	7	0
ENSMUSG00000030722	Nfatc2ip	7	NFATC2-interacting protein [Source:UniProtKB/Swiss-Prot;Acc:O09130]
ENSMUSG00000097828	6430562O15Rik	13	RIKEN cDNA 6430562O15 gene [Source:MGI Symbol;Acc:MGI:2444982]
ENSMUSG00000024030	Abcg1	17	ATP binding cassette subfamily G member 1 [Source:MGI Symbol;Acc:MGI:107704]
ENSMUSG00000024036	Slc37a1	17	solute carrier family 37 (glycerol-3-phosphate transporter), member 1 [Source:MGI Symbol;Acc:MGI:2446181]
ENSMUSG00000004446	Bid	6	BH3-interacting domain death agonist BH3-interacting domain death agonist p15 BH3-interacting domain death agonist p13 BH3-interacting domain death agonist p11 [Source:UniProtKB/Swiss-Prot;Acc:P70444]
ENSMUSG00000024033	Rsph1	17	radial spoke head 1 homolog (Chlamydomonas) [Source:MGI Symbol;Acc:MGI:1194909]
ENSMUSG00000025364	Pa2g4	10	Proliferation-associated protein 2G4 [Source:UniProtKB/Swiss-Prot;Acc:P50580]
ENSMUSG00000024039	Cbs	17	Cystathionine beta-synthase [Source:UniProtKB/Swiss-Prot;Acc:Q91WT9]
ENSMUSG00000000088	Cox5a	9	Cytochrome c oxidase subunit 5A, mitochondrial [Source:UniProtKB/Swiss-Prot;Acc:P12787]
ENSMUSG00000024037	Wdr4	17	WD repeat domain 4 [Source:MGI Symbol;Acc:MGI:1889002]
ENSMUSG00000029722	Agfg2	5	Arf-GAP domain and FG repeat-containing protein 2 [Source:UniProtKB/Swiss-Prot;Acc:Q80WC7]
ENSMUSG00000079184	Mphosph8	14	M-phase phosphoprotein 8 [Source:UniProtKB/Swiss-Prot;Acc:Q3TYA6]
ENSMUSG00000071226	Cecr2	6	Cat eye syndrome critical region [Source:UniProtKB/Swiss-Prot;Acc:E9Q2Z1]
ENSMUSG00000003119	Cdk12	11	Cyclin-dependent kinase 12 [Source:UniProtKB/Swiss-Prot;Acc:Q14AX6]
ENSMUSG00000030718	Ppme1	7	Protein phosphatase methylesterase 1 [Source:UniProtKB/Swiss-Prot;Acc:Q8BVQ5]
ENSMUSG00000037341	Slc9a7	X	Sodium/hydrogen exchanger 7 [Source:UniProtKB/Swiss-Prot;Acc:Q8BLV3]
ENSMUSG00000085860	2410003L11Rik	11	RIKEN cDNA 2410003L11 gene [Source:MGI Symbol;Acc:MGI:1916979]
ENSMUSG00000030714	Sgf29	7	SAGA-associated factor 29 [Source:UniProtKB/Swiss-Prot;Acc:Q9DA08]
ENSMUSG00000052962	Mrpl35	6	39S ribosomal protein L35, mitochondrial [Source:UniProtKB/Swiss-Prot;Acc:Q9CQL6]
ENSMUSG00000017756	Slc12a7	13	solute carrier family 12, member 7 [Source:MGI Symbol;Acc:MGI:1342283]
ENSMUSG00000037348	Paqr7	4	Membrane progestin receptor alpha [Source:UniProtKB/Swiss-Prot;Acc:Q80ZE4]
ENSMUSG00000105993	Tex13c2	X	0
ENSMUSG00000073889	Il11ra1	4	Interleukin-11 receptor subunit alpha-1 [Source:UniProtKB/Swiss-Prot;Acc:Q64385]
ENSMUSG00000035559	Mpv17l2	8	Mpv17-like protein 2 [Source:UniProtKB/Swiss-Prot;Acc:Q8VIK2]
ENSMUSG00000039914	Coq10a	10	coenzyme Q10A [Source:MGI Symbol;Acc:MGI:2684847]
ENSMUSG00000060519	Tor3a	1	Torsin-3A [Source:UniProtKB/Swiss-Prot;Acc:Q9ER38]
ENSMUSG00000031197	Vbp1	X	von Hippel-Lindau binding protein 1 [Source:MGI Symbol;Acc:MGI:1333804]
ENSMUSG00000023572	Ccndbp1	2	Cyclin-D1-binding protein 1 [Source:UniProtKB/Swiss-Prot;Acc:Q3TVC7]
ENSMUSG00000026603	Smyd2	1	N-lysine methyltransferase SMYD2 [Source:UniProtKB/Swiss-Prot;Acc:Q8R5A0]
ENSMUSG00000027933	Ints3	3	Integrator complex subunit 3 [Source:UniProtKB/Swiss-Prot;Acc:Q7TPD0]
ENSMUSG00000022244	Amacr	15	Alpha-methylacyl-CoA racemase [Source:UniProtKB/Swiss-Prot;Acc:O09174]
ENSMUSG00000027932	Slc27a3	3	solute carrier family 27 (fatty acid transporter), member 3 [Source:MGI Symbol;Acc:MGI:1347358]
ENSMUSG00000022247	Brix1	15	Ribosome biosis [Source:UniProtKB/Swiss-Prot;Acc:Q9DCA5]
ENSMUSG00000027931	Npr1	3	natriuretic peptide receptor 1 [Source:MGI Symbol;Acc:MGI:97371]
ENSMUSG00000022248	Rad1	15	Cell cycle checkpoint protein RAD1 [Source:UniProtKB/Swiss-Prot;Acc:Q9QWZ1]
ENSMUSG00000027937	Jtb	3	jumping translocation breakpoint [Source:MGI Symbol;Acc:MGI:1346082]
ENSMUSG00000047534	Mis18bp1	12	Mis18-binding protein 1 [Source:UniProtKB/Swiss-Prot;Acc:Q80WQ8]
ENSMUSG00000026605	Cenpf	1	centromere protein F [Source:MGI Symbol;Acc:MGI:1313302]
ENSMUSG00000073838	Tufm	7	Tu translation elongation factor, mitochondrial [Source:MGI Symbol;Acc:MGI:1923686]
ENSMUSG00000001305	Rrp15	1	RRP15-like protein [Source:UniProtKB/Swiss-Prot;Acc:Q9CYX7]
ENSMUSG00000002635	Pdcd2l	7	Programmed cell death protein 2-like [Source:UniProtKB/Swiss-Prot;Acc:Q8C5N5]
ENSMUSG00000026608	Kctd3	1	BTB/POZ domain-containing protein KCTD3 [Source:UniProtKB/Swiss-Prot;Acc:Q8BFX3]
ENSMUSG00000108219	Gm44101	6	predicted gene, 44101 [Source:MGI Symbol;Acc:MGI:5690493]
ENSMUSG00000035551	Igfbpl1	4	Insulin-like growth factor-binding protein-like 1 [Source:UniProtKB/Swiss-Prot;Acc:Q80W15]
ENSMUSG00000034224	Slc38a8	8	Putative sodium-coupled neutral amino acid transporter 8 [Source:UniProtKB/Swiss-Prot;Acc:Q5HZH7]
ENSMUSG00000039904	Gpr37	6	Prosaposin receptor GPR37 [Source:UniProtKB/Swiss-Prot;Acc:Q9QY42]
ENSMUSG00000001313	Rnd2	11	Rho family GTPase 2 [Source:MGI Symbol;Acc:MGI:1338755]
ENSMUSG00000055172	C1ra	6	Complement C1r-A subcomponent Complement C1r-A subcomponent heavy chain Complement C1r-A subcomponent light chain [Source:UniProtKB/Swiss-Prot;Acc:Q8CG16]
ENSMUSG00000024891	Slc29a2	19	Equilibrative nucleoside transporter 2 [Source:UniProtKB/Swiss-Prot;Acc:Q61672]
ENSMUSG00000024892	Pcx	19	pyruvate carboxylase [Source:HGNC Symbol;Acc:HGNC:8636]
ENSMUSG00000022234	Cct5	15	T-complex protein 1 subunit epsilon [Source:UniProtKB/Swiss-Prot;Acc:P80316]
ENSMUSG00000003970	Rpl8	15	60S ribosomal protein L8 [Source:UniProtKB/Swiss-Prot;Acc:P62918]
ENSMUSG00000022235	Cmbl	15	Carboxymethylenebutenolidase homolog [Source:UniProtKB/Swiss-Prot;Acc:Q8R1G2]
ENSMUSG00000097814	Panct2	1	pluripotency-associated noncoding transcript 2 [Source:MGI Symbol;Acc:MGI:3643517]
ENSMUSG00000052909	Gm9894	13	predicted gene 9894 [Source:MGI Symbol;Acc:MGI:3642213]
ENSMUSG00000044496	2510039O18Rik	4	Uncharacterized protein KIAA2013 [Source:UniProtKB/Swiss-Prot;Acc:Q91X21]
ENSMUSG00000036875	Dna2	10	DNA replication ATP-dependent helicase/nuclease DNA2 DNA replication nuclease DNA2 DNA replication ATP-dependent helicase DNA2 [Source:UniProtKB/Swiss-Prot;Acc:Q6ZQJ5]
ENSMUSG00000067150	Xpo5	17	exportin 5 [Source:MGI Symbol;Acc:MGI:1913789]
ENSMUSG00000031171	Ftsj1	X	FtsJ RNA methyltransferase homolog 1 [Source:HGNC Symbol;Acc:HGNC:13254]
ENSMUSG00000055184	Fam72a	1	Protein FAM72A [Source:UniProtKB/Swiss-Prot;Acc:Q8BFZ8]
ENSMUSG00000048897	Zfp710	7	zinc finger protein 710 [Source:MGI Symbol;Acc:MGI:1921747]
ENSMUSG00000009246	Trpm5	7	Transient receptor potential cation channel subfamily M member 5 [Source:UniProtKB/Swiss-Prot;Acc:Q9JJH7]
ENSMUSG00000009248	Ascl2	7	Achaete-scute homolog 2 [Source:UniProtKB/Swiss-Prot;Acc:O35885]
ENSMUSG00000024885	Aldh3b1	19	Aldehyde dehydrogenase family 3 member B1 [Source:UniProtKB/Swiss-Prot;Acc:Q80VQ0]
ENSMUSG00000047515	BC049715	6	Uncharacterized [Source:UniProtKB/Swiss-Prot;Acc:Q810N5]
ENSMUSG00000018196	Glrx2	1	Glutaredoxin-2, mitochondrial [Source:UniProtKB/Swiss-Prot;Acc:Q923X4]
ENSMUSG00000034201	Gas2l1	11	GAS2-like protein 1 [Source:UniProtKB/Swiss-Prot;Acc:Q8JZP9]
ENSMUSG00000036863	Syde2	3	synapse defective Rho GTPase homolog 2 [Source:HGNC Symbol;Acc:HGNC:25841]
ENSMUSG00000034203	Chchd4	6	Mitochondrial intermembrane space import and assembly protein 40 [Source:UniProtKB/Swiss-Prot;Acc:Q8VEA4]
ENSMUSG00000061878	Sphk1	11	Sphingosine kinase 1 [Source:UniProtKB/Swiss-Prot;Acc:Q8CI15]
ENSMUSG00000031168	Ebp	X	3-beta-hydroxysteroid-Delta(8),Delta(7)-isomerase [Source:UniProtKB/Swiss-Prot;Acc:P70245]
ENSMUSG00000032498	Mlh1	9	DNA mismatch repair protein Mlh1 [Source:UniProtKB/Swiss-Prot;Acc:Q9JK91]
ENSMUSG00000032497	Lrrfip2	9	LRR binding FLII interacting protein 2 [Source:HGNC Symbol;Acc:HGNC:6703]
ENSMUSG00000059554	Ccdc28a	10	coiled-coil domain containing 28A [Source:MGI Symbol;Acc:MGI:2443508]
ENSMUSG00000059555	Tor4a	2	Torsin-4A [Source:UniProtKB/Swiss-Prot;Acc:Q8BH02]
ENSMUSG00000022214	Dcaf11	14	DDB1- and CUL4-associated factor 11 [Source:UniProtKB/Swiss-Prot;Acc:Q91VU6]
ENSMUSG00000022216	Psme1	14	proteasome (prosome, macropain) activator subunit 1 (PA28 alpha) [Source:MGI Symbol;Acc:MGI:1096367]
ENSMUSG00000027905	Ddx20	3	Probable ATP-dependent RNA helicase DDX20 [Source:UniProtKB/Swiss-Prot;Acc:Q9JJY4]
ENSMUSG00000044475	Ascc1	10	Activating signal cointegrator 1 complex subunit 1 [Source:UniProtKB/Swiss-Prot;Acc:Q9D8Z1]
ENSMUSG00000022217	Emc9	14	ER membrane protein complex subunit 9 [Source:UniProtKB/Swiss-Prot;Acc:Q9DB76]
ENSMUSG00000024878	Cbwd1	19	COBW domain-containing protein 1 [Source:UniProtKB/Swiss-Prot;Acc:Q8VEH6]
ENSMUSG00000002625	Akap8l	17	A-kinase anchoring protein 8 like [Source:HGNC Symbol;Acc:HGNC:29857]
ENSMUSG00000105153	Gm3143	3	predicted gene 3143 [Source:MGI Symbol;Acc:MGI:3781322]
ENSMUSG00000109511	Nup62	7	Nuclear pore glycoprotein p62 [Source:UniProtKB/Swiss-Prot;Acc:Q63850]
ENSMUSG00000036850	Mrpl41	2	39S ribosomal protein L41, mitochondrial [Source:UniProtKB/Swiss-Prot;Acc:Q9CQN7]
ENSMUSG00000035521	Gnptg	17	N-acetylglucosamine-1-phosphotransferase, gamma subunit [Source:MGI Symbol;Acc:MGI:2147006]
ENSMUSG00000025316	Banp	8	Protein BANP [Source:UniProtKB/Swiss-Prot;Acc:Q8VBU8]
ENSMUSG00000026646	Suv39h2	2	suppressor of variegation 3-9 2 [Source:MGI Symbol;Acc:MGI:1890396]
ENSMUSG00000046245	Pilra	5	Paired immunoglobulin-like type 2 receptor alpha [Source:UniProtKB/Swiss-Prot;Acc:Q2YFS3]
ENSMUSG00000039952	Dag1	9	Dystroglycan Alpha-dystroglycan Beta-dystroglycan [Source:UniProtKB/Swiss-Prot;Acc:Q62165]
ENSMUSG00000046240	Hepacam	9	Hepatocyte cell adhesion molecule [Source:UniProtKB/Swiss-Prot;Acc:Q640R3]
ENSMUSG00000105140	Gm43127	9	predicted gene 43127 [Source:MGI Symbol;Acc:MGI:5663264]
ENSMUSG00000093405	Gm20684	7	predicted gene 20684 [Source:MGI Symbol;Acc:MGI:5313131]
ENSMUSG00000040935	Padi6	4	Protein-arginine deiminase type-6 [Source:UniProtKB/Swiss-Prot;Acc:Q8K3V4]
ENSMUSG00000022272	Myo10	15	Mus musculus myosin X (Myo10), transcript variant 3, mRNA. [Source:RefSeq mRNA;Acc:NM_001353142]
ENSMUSG00000081406	Rps6-ps4	2	ribosomal protein S6, pseudogene 4 [Source:MGI Symbol;Acc:MGI:3650907]
ENSMUSG00000027968	Larp7	3	La-related protein 7 [Source:UniProtKB/Swiss-Prot;Acc:Q05CL8]
ENSMUSG00000000028	Cdc45	16	Cell division control [Source:UniProtKB/Swiss-Prot;Acc:Q9Z1X9]
ENSMUSG00000046230	Vps13a	19	vacuolar protein sorting 13A [Source:MGI Symbol;Acc:MGI:2444304]
ENSMUSG00000039936	Pik3cd	4	phosphatidylinositol-4,5-bisphosphate 3-kinase catalytic subunit delta [Source:MGI Symbol;Acc:MGI:1098211]
ENSMUSG00000055148	Klf2	8	Krueppel-like factor 2 [Source:UniProtKB/Swiss-Prot;Acc:Q60843]
ENSMUSG00000026620	Mark1	1	Serine/threonine-protein kinase MARK1 [Source:UniProtKB/Swiss-Prot;Acc:Q8VHJ5]
ENSMUSG00000026622	Nek2	1	Serine/threonine-protein kinase Nek2 [Source:UniProtKB/Swiss-Prot;Acc:O35942]
ENSMUSG00000027953	Slc50a1	3	Sugar transporter SWEET1 [Source:UniProtKB/Swiss-Prot;Acc:Q9CXK4]
ENSMUSG00000009291	Pttg1ip	10	pituitary tumor-transforming 1 interacting protein [Source:MGI Symbol;Acc:MGI:2652132]
ENSMUSG00000002658	Gtf2f1	17	ral transcription factor IIF subunit 1 [Source:UniProtKB/Swiss-Prot;Acc:Q3THK3]
ENSMUSG00000070780	Rbm47	5	RNA-binding protein 47 [Source:UniProtKB/Swiss-Prot;Acc:Q91WT8]
ENSMUSG00000043192	Gm1840	8	predicted gene 1840 [Source:MGI Symbol;Acc:MGI:3037698]
ENSMUSG00000015966	Il17rb	14	Interleukin-17 receptor B [Source:UniProtKB/Swiss-Prot;Acc:Q9JIP3]
ENSMUSG00000034247	Plekhm1	11	Pleckstrin homology domain-containing family M member 1 [Source:UniProtKB/Swiss-Prot;Acc:Q7TSI1]
ENSMUSG00000015961	Adss	1	adenylosuccinate synthetase, non muscle [Source:MGI Symbol;Acc:MGI:87948]
ENSMUSG00000061838	Suclg2	6	Succinate--CoA ligase [GDP-forming] subunit beta, mitochondrial [Source:UniProtKB/Swiss-Prot;Acc:Q9Z2I8]
ENSMUSG00000039929	Urb1	16	URB1 ribosome biogenesis 1 homolog (S. cerevisiae) [Source:MGI Symbol;Acc:MGI:2146468]
ENSMUSG00000022253	Nadk2	15	NAD kinase 2, mitochondrial [Source:UniProtKB/Swiss-Prot;Acc:Q8C5H8]
ENSMUSG00000002661	Alkbh7	17	Alpha-ketoglutarate-dependent dioxygenase alkB homolog 7, mitochondrial [Source:UniProtKB/Swiss-Prot;Acc:Q9D6Z0]
ENSMUSG00000002660	Clpp	17	ATP-dependent Clp protease proteolytic subunit, mitochondrial [Source:UniProtKB/Swiss-Prot;Acc:O88696]
ENSMUSG00000022255	Mtdh	15	Protein LYRIC [Source:UniProtKB/Swiss-Prot;Acc:Q80WJ7]
ENSMUSG00000027942	4933434E20Rik	3	Uncharacterized [Source:UniProtKB/Swiss-Prot;Acc:Q8R092]
ENSMUSG00000026618	Iars2	1	Isoleucine--tRNA ligase, mitochondrial [Source:UniProtKB/Swiss-Prot;Acc:Q8BIJ6]
ENSMUSG00000073802	Cdkn2b	4	Cyclin-dependent kinase 4 inhibitor B [Source:UniProtKB/Swiss-Prot;Acc:P55271]
ENSMUSG00000026617	Bpnt1	1	3'(2'),5'-bisphosphate nucleotidase 1 [Source:UniProtKB/Swiss-Prot;Acc:Q9Z0S1]
ENSMUSG00000026615	Eprs	1	Mus musculus glutamyl-prolyl-tRNA synthetase (Eprs), transcript variant 2, mRNA. [Source:RefSeq mRNA;Acc:NM_001357474]
ENSMUSG00000002668	Dennd1c	17	DENN domain-containing protein 1C [Source:UniProtKB/Swiss-Prot;Acc:Q8CFK6]
ENSMUSG00000043183	Simc1	13	SUMO interacting motifs containing 1 [Source:HGNC Symbol;Acc:HGNC:24779]
ENSMUSG00000079108	Srp54b	12	signal recognition particle 54B [Source:MGI Symbol;Acc:MGI:3714357]
ENSMUSG00000015970	Chdh	14	Choline dehydrogenase, mitochondrial [Source:UniProtKB/Swiss-Prot;Acc:Q8BJ64]
ENSMUSG00000094724	Rnaset2b	17	Ribonuclease T2-A [Source:UniProtKB/Swiss-Prot;Acc:C0HKG5]
ENSMUSG00000055200	Sertad3	7	SERTA domain-containing protein 3 [Source:UniProtKB/Swiss-Prot;Acc:Q9ERC3]
ENSMUSG00000032563	Mrpl3	9	39S ribosomal protein L3, mitochondrial [Source:UniProtKB/Swiss-Prot;Acc:Q99N95]
ENSMUSG00000006273	Atp6v1b2	8	V-type proton ATPase subunit B, brain isoform [Source:UniProtKB/Swiss-Prot;Acc:P62814]
ENSMUSG00000036928	Stag3	5	Cohesin subunit SA-3 [Source:UniProtKB/Swiss-Prot;Acc:O70576]
ENSMUSG00000020580	Rock2	12	Rho associated coiled-coil containing protein kinase 2 [Source:HGNC Symbol;Acc:HGNC:10252]
ENSMUSG00000024941	Scyl1	19	N-terminal kinase-like protein [Source:UniProtKB/Swiss-Prot;Acc:Q9EQC5]
ENSMUSG00000105909	Gm43189	3	predicted gene 43189 [Source:MGI Symbol;Acc:MGI:5663326]
ENSMUSG00000024940	Ltbp3	19	latent transforming growth factor beta binding protein 3 [Source:HGNC Symbol;Acc:HGNC:6716]
ENSMUSG00000040187	Arntl2	6	Aryl hydrocarbon receptor nuclear translocator-like protein 2 [Source:UniProtKB/Swiss-Prot;Acc:Q2VPD4]
ENSMUSG00000006288	Ttc5	14	tetratricopeptide repeat domain 5 [Source:MGI Symbol;Acc:MGI:2683584]
ENSMUSG00000036912	Piwil4	9	Piwi-like protein 4 [Source:UniProtKB/Swiss-Prot;Acc:Q8CGT6]
ENSMUSG00000006289	Osgep	14	O-sialoglycoprotein endopeptidase [Source:MGI Symbol;Acc:MGI:1913496]
ENSMUSG00000033882	Rbm46	3	Probable RNA-binding protein 46 [Source:UniProtKB/Swiss-Prot;Acc:P86049]
ENSMUSG00000033880	Lgals3bp	11	Galectin-3-binding protein [Source:UniProtKB/Swiss-Prot;Acc:Q07797]
ENSMUSG00000036915	Kirrel2	7	Kin of IRRE-like protein 2 [Source:UniProtKB/Swiss-Prot;Acc:Q7TSU7]
ENSMUSG00000010307	Tmem86a	7	Lysoplasmalogenase-like protein TMEM86A [Source:UniProtKB/Swiss-Prot;Acc:Q9D8N3]
ENSMUSG00000020572	Nampt	12	Nicotinamide phosphoribosyltransferase [Source:UniProtKB/Swiss-Prot;Acc:Q99KQ4]
ENSMUSG00000045867	Cradd	10	Mus musculus CASP2 and RIPK1 domain containing adaptor with death domain (Cradd), transcript variant 3, mRNA. [Source:RefSeq mRNA;Acc:NM_001330175]
ENSMUSG00000048922	Cdca2	14	Cell division cycle-associated protein 2 [Source:UniProtKB/Swiss-Prot;Acc:Q14B71]
ENSMUSG00000044533	Rps2	17	ribosomal protein S2 [Source:MGI Symbol;Acc:MGI:105110]
ENSMUSG00000068522	Aard	15	alanine and arginine rich domain containing protein [Source:MGI Symbol;Acc:MGI:2181621]
ENSMUSG00000048924	Ccdc125	13	Coiled-coil domain-containing protein 125 [Source:UniProtKB/Swiss-Prot;Acc:Q5U465]
ENSMUSG00000040177	2310057M21Rik	7	Uncharacterized [Source:UniProtKB/Swiss-Prot;Acc:Q9D2Q3]
ENSMUSG00000039187	Fanci	7	Fanconi anemia group I protein homolog [Source:UniProtKB/Swiss-Prot;Acc:Q8K368]
ENSMUSG00000070837	Aurkc	7	0
ENSMUSG00000031229	Atrx	X	Transcriptional regulator ATRX [Source:UniProtKB/Swiss-Prot;Acc:Q61687]
ENSMUSG00000031226	Pbdc1	X	Protein PBDC1 [Source:UniProtKB/Swiss-Prot;Acc:Q9D0B6]
ENSMUSG00000027199	Gatm	2	Glycine amidinotransferase, mitochondrial [Source:UniProtKB/Swiss-Prot;Acc:Q9D964]
ENSMUSG00000061904	Slc25a3	10	solute carrier family 25 (mitochondrial carrier, phosphate carrier), member 3 [Source:MGI Symbol;Acc:MGI:1353498]
ENSMUSG00000057880	Abat	16	4-aminobutyrate aminotransferase, mitochondrial [Source:UniProtKB/Swiss-Prot;Acc:P61922]
ENSMUSG00000020561	Twistnb	12	twist basic helix-loop-helix transcription factor 1 neighbor [Source:MGI Symbol;Acc:MGI:106292]
ENSMUSG00000041498	Kif14	1	Kinesin-like protein KIF14 [Source:UniProtKB/Swiss-Prot;Acc:L0N7N1]
ENSMUSG00000020562	Efcab10	12	EF-hand calcium-binding domain-containing protein 10 [Source:UniProtKB/Swiss-Prot;Acc:Q9D581]
ENSMUSG00000021893	Capn7	14	Calpain-7 [Source:UniProtKB/Swiss-Prot;Acc:Q9R1S8]
ENSMUSG00000000959	Oxa1l	14	Mitochondrial inner membrane protein OXA1L [Source:UniProtKB/Swiss-Prot;Acc:Q8BGA9]
ENSMUSG00000039176	Polg	7	polymerase (DNA directed), gamma [Source:MGI Symbol;Acc:MGI:1196389]
ENSMUSG00000032549	Rab6b	9	RAB6B, member RAS oncogene family [Source:MGI Symbol;Acc:MGI:107283]
ENSMUSG00000018239	Zcchc10	11	zinc finger, CCHC domain containing 10 [Source:MGI Symbol;Acc:MGI:1196228]
ENSMUSG00000018238	Gdf9	11	Growth/differentiation factor 9 [Source:UniProtKB/Swiss-Prot;Acc:Q07105]
ENSMUSG00000027185	Nat10	2	RNA cytidine acetyltransferase [Source:UniProtKB/Swiss-Prot;Acc:Q8K224]
ENSMUSG00000033862	Cdk10	8	Cyclin-dependent kinase 10 [Source:UniProtKB/Swiss-Prot;Acc:Q3UMM4]
ENSMUSG00000041488	Stx3	19	Syntaxin-3 [Source:UniProtKB/Swiss-Prot;Acc:Q64704]
ENSMUSG00000019577	Pdk4	6	pyruvate dehydrogenase kinase, isoenzyme 4 [Source:MGI Symbol;Acc:MGI:1351481]
ENSMUSG00000102840	Gm38037	1	predicted gene, 38037 [Source:MGI Symbol;Acc:MGI:5611265]
ENSMUSG00000032537	Ephb1	9	Ephrin type-B receptor 1 [Source:UniProtKB/Swiss-Prot;Acc:Q8CBF3]
ENSMUSG00000032536	Trak1	9	trafficking protein, kinesin binding 1 [Source:MGI Symbol;Acc:MGI:1914345]
ENSMUSG00000032534	Cep63	9	Centrosomal protein of 63 kDa [Source:UniProtKB/Swiss-Prot;Acc:Q3UPP8]
ENSMUSG00000035637	Grhpr	4	Glyoxylate reductase/hydroxypyruvate reductase [Source:UniProtKB/Swiss-Prot;Acc:Q91Z53]
ENSMUSG00000101503	Gm28364	1	predicted gene 28364 [Source:MGI Symbol;Acc:MGI:5579070]
ENSMUSG00000024982	Zdhhc6	19	zinc finger, DHHC domain containing 6 [Source:MGI Symbol;Acc:MGI:1914230]
ENSMUSG00000069808	Fam57a	11	Protein FAM57A [Source:UniProtKB/Swiss-Prot;Acc:Q5ND56]
ENSMUSG00000022324	Matn2	15	Mus musculus matrilin 2 (Matn2), transcript variant 1, mRNA. [Source:RefSeq mRNA;Acc:NM_001358780]
ENSMUSG00000047613	A430005L14Rik	4	UPF0688 [Source:UniProtKB/Swiss-Prot;Acc:Q80WR5]
ENSMUSG00000002718	Cse1l	2	Exportin-2 [Source:UniProtKB/Swiss-Prot;Acc:Q9ERK4]
ENSMUSG00000043251	Exoc3l	8	Mus musculus exocyst complex component 3-like (Exoc3l), transcript variant 2, mRNA. [Source:RefSeq mRNA;Acc:NM_001357379]
ENSMUSG00000078768	Zfp566	7	zinc finger protein 566 [Source:MGI Symbol;Acc:MGI:1919806]
ENSMUSG00000052135	Foxo6	4	Forkhead box protein O6 [Source:UniProtKB/Swiss-Prot;Acc:Q70KY4]
ENSMUSG00000032598	Nckipsd	9	NCK-interacting protein with SH3 domain [Source:UniProtKB/Swiss-Prot;Acc:Q9ESJ4]
ENSMUSG00000056501	Cebpb	2	CCAAT/enhancer-binding protein beta [Source:UniProtKB/Swiss-Prot;Acc:P28033]
ENSMUSG00000031262	Cenpi	X	Centromere protein I [Source:UniProtKB/Swiss-Prot;Acc:Q8K1K4]
ENSMUSG00000052144	Ppp4r2	6	protein phosphatase 4 regulatory subunit 2 [Source:HGNC Symbol;Acc:HGNC:18296]
ENSMUSG00000074397	Foxr1	9	Forkhead box protein R1 [Source:UniProtKB/Swiss-Prot;Acc:Q3UTB7]
ENSMUSG00000085048	Gm15537	16	predicted gene 15537 [Source:MGI Symbol;Acc:MGI:3782985]
ENSMUSG00000064127	Med14	X	Mediator of RNA polymerase II transcription subunit 14 [Source:UniProtKB/Swiss-Prot;Acc:A2ABV5]
ENSMUSG00000097057	Gm17638	15	predicted gene, 17638 [Source:MGI Symbol;Acc:MGI:4937272]
ENSMUSG00000024974	Smc3	19	Structural maintenance of chromosomes protein 3 [Source:UniProtKB/Swiss-Prot;Acc:Q9CW03]
ENSMUSG00000047604	Frat2	19	GSK-3-binding protein FRAT2 [Source:UniProtKB/Swiss-Prot;Acc:Q8K025]
ENSMUSG00000022314	Rad21	15	Double-strand-break repair [Source:UniProtKB/Swiss-Prot;Acc:Q61550]
ENSMUSG00000043243	Fam129c	8	family with sequence similarity 129 member C [Source:HGNC Symbol;Acc:HGNC:24130]
ENSMUSG00000108129	4930417O13Rik	6	RIKEN cDNA 4930417O13 gene [Source:MGI Symbol;Acc:MGI:1921120]
ENSMUSG00000091754	Gm3636	14	0
ENSMUSG00000052146	Rps10	17	ribosomal protein S10 [Source:MGI Symbol;Acc:MGI:1914347]
ENSMUSG00000010342	Tex14	11	Inactive serine/threonine-protein kinase TEX14 [Source:UniProtKB/Swiss-Prot;Acc:Q7M6U3]
ENSMUSG00000057836	Xlr3a	X	X-linked lymphocyte-regulated 3A [Source:MGI Symbol;Acc:MGI:109506]
ENSMUSG00000006299	Aamp	1	angio-associated migratory protein [Source:MGI Symbol;Acc:MGI:107809]
ENSMUSG00000031255	Sytl4	X	synaptotagmin-like 4 [Source:MGI Symbol;Acc:MGI:1351606]
ENSMUSG00000057841	Rpl32	6	60S ribosomal protein L32 [Source:UniProtKB/Swiss-Prot;Acc:P62911]
ENSMUSG00000031256	Cstf2	X	Cleavage stimulation factor subunit 2 [Source:UniProtKB/Swiss-Prot;Acc:Q8BIQ5]
ENSMUSG00000035615	Frmpd1	4	FERM and PDZ domain-containing protein 1 [Source:UniProtKB/Swiss-Prot;Acc:A2AKB4]
ENSMUSG00000031253	Srpx2	X	Sushi repeat-containing protein SRPX2 [Source:UniProtKB/Swiss-Prot;Acc:Q8R054]
ENSMUSG00000032584	Mst1r	9	macrophage stimulating 1 receptor (c-met-related tyrosine kinase) [Source:MGI Symbol;Acc:MGI:99614]
ENSMUSG00000097023	Mir9-3hg	7	Mir9-3 host gene [Source:MGI Symbol;Acc:MGI:2142071]
ENSMUSG00000064137	Rhox8	X	0
ENSMUSG00000022300	Dcaf13	15	DDB1- and CUL4-associated factor 13 [Source:UniProtKB/Swiss-Prot;Acc:Q6PAC3]
ENSMUSG00000024962	Vegfb	19	vascular endothelial growth factor B [Source:MGI Symbol;Acc:MGI:106199]
ENSMUSG00000022306	Zfpm2	15	zinc finger protein, multitype 2 [Source:MGI Symbol;Acc:MGI:1334444]
ENSMUSG00000024966	Stip1	19	Stress-induced-phosphoprotein 1 [Source:UniProtKB/Swiss-Prot;Acc:Q60864]
ENSMUSG00000022307	Oxr1	15	Mus musculus oxidation resistance 1 (Oxr1), transcript variant 8, mRNA. [Source:RefSeq mRNA;Acc:NM_001358978]
ENSMUSG00000024969	Mark2	19	microtubule affinity regulating kinase 2 [Source:HGNC Symbol;Acc:HGNC:3332]
ENSMUSG00000078789	Dph1	11	2-(3-amino-3-carboxypropyl)histidine synthase subunit 1 [Source:UniProtKB/Swiss-Prot;Acc:Q5NCQ5]
ENSMUSG00000031245	Hmgn5	X	High mobility group nucleosome-binding domain-containing protein 5 [Source:UniProtKB/Swiss-Prot;Acc:Q9JL35]
ENSMUSG00000078773	Rad54b	4	DNA repair and recombination protein RAD54B [Source:UniProtKB/Swiss-Prot;Acc:Q6PFE3]
ENSMUSG00000032570	Atp2c1	9	Calcium-transporting ATPase type 2C member 1 [Source:UniProtKB/Swiss-Prot;Acc:Q80XR2]
ENSMUSG00000020590	Snx13	12	sorting nexin 13 [Source:HGNC Symbol;Acc:HGNC:21335]
ENSMUSG00000097033	Gm26819	13	predicted gene, 26819 [Source:MGI Symbol;Acc:MGI:5477313]
ENSMUSG00000020593	Lpin1	12	Mus musculus lipin 1 (Lpin1), transcript variant 4, mRNA. [Source:RefSeq mRNA;Acc:NM_001355598]
ENSMUSG00000069835	Sat2	11	Mus musculus spermidine/spermine N1-acetyl transferase 2 (Sat2), transcript variant 2, mRNA. [Source:RefSeq mRNA;Acc:NM_001356468]
ENSMUSG00000036932	Aifm1	X	Apoptosis-inducing factor 1, mitochondrial [Source:UniProtKB/Swiss-Prot;Acc:Q9Z0X1]
ENSMUSG00000057858	Fam204a	19	Protein FAM204A [Source:UniProtKB/Swiss-Prot;Acc:Q8C6C7]
ENSMUSG00000036931	Nfkbid	7	NF-kappa-B inhibitor delta [Source:UniProtKB/Swiss-Prot;Acc:Q2TB02]
ENSMUSG00000028461	Ccdc107	4	Coiled-coil domain-containing protein 107 [Source:UniProtKB/Swiss-Prot;Acc:Q9DCC3]
ENSMUSG00000050394	Armcx6	X	Protein ARMCX6 [Source:UniProtKB/Swiss-Prot;Acc:Q8K3A6]
ENSMUSG00000041438	Utp4	8	UTP4 small subunit processome component [Source:MGI Symbol;Acc:MGI:1096573]
ENSMUSG00000041431	Ccnb1	13	G2/mitotic-specific cyclin-B1 [Source:UniProtKB/Swiss-Prot;Acc:P24860]
ENSMUSG00000033819	Ppp1r16a	15	protein phosphatase 1, regulatory (inhibitor) subunit 16A [Source:MGI Symbol;Acc:MGI:1920312]
ENSMUSG00000039110	Mycbpap	11	MYCBP-associated protein [Source:UniProtKB/Swiss-Prot;Acc:Q5SUV2]
ENSMUSG00000105987	AI506816	5	expressed sequence AI506816 [Source:MGI Symbol;Acc:MGI:2140929]
ENSMUSG00000019505	Ubb	11	ubiquitin B [Source:MGI Symbol;Acc:MGI:98888]
ENSMUSG00000054753	AU018091	7	expressed sequence AU018091 [Source:MGI Symbol;Acc:MGI:2142124]
ENSMUSG00000029782	Tmem209	6	transmembrane protein 209 [Source:MGI Symbol;Acc:MGI:1919899]
ENSMUSG00000024091	Vapa	17	vesicle-associated membrane protein, associated protein A [Source:MGI Symbol;Acc:MGI:1353561]
ENSMUSG00000041429	Nthl1	17	nth (endonuclease III)-like 1 (E.coli) [Source:MGI Symbol;Acc:MGI:1313275]
ENSMUSG00000028453	Fancg	4	Fanconi anemia group G protein homolog [Source:UniProtKB/Swiss-Prot;Acc:Q9EQR6]
ENSMUSG00000048087	Gm4737	16	predicted gene 4737 [Source:MGI Symbol;Acc:MGI:3643647]
ENSMUSG00000029780	Nt5c3	6	5'-nucleotidase, cytosolic III [Source:MGI Symbol;Acc:MGI:1927186]
ENSMUSG00000028452	Vcp	4	valosin containing protein [Source:MGI Symbol;Acc:MGI:99919]
ENSMUSG00000028451	1700022I11Rik	4	RIKEN cDNA 1700022I11 gene [Source:MGI Symbol;Acc:MGI:1914567]
ENSMUSG00000029781	Fkbp9	6	Peptidyl-prolyl cis-trans isomerase FKBP9 [Source:UniProtKB/Swiss-Prot;Acc:Q9Z247]
ENSMUSG00000024096	Ralbp1	17	ralA binding protein 1 [Source:MGI Symbol;Acc:MGI:108466]
ENSMUSG00000041426	Hibch	1	3-hydroxyisobutyryl-CoA hydrolase, mitochondrial [Source:UniProtKB/Swiss-Prot;Acc:Q8QZS1]
ENSMUSG00000006205	Htra1	7	Serine protease HTRA1 [Source:UniProtKB/Swiss-Prot;Acc:Q9R118]
ENSMUSG00000036073	Galt	4	galactose-1-phosphate uridylyltransferase isoform 2 [Source:RefSeq peptide;Acc:NP_001289440]
ENSMUSG00000019518	Ap4m1	5	AP-4 complex subunit mu-1 [Source:UniProtKB/Swiss-Prot;Acc:Q9JKC7]
ENSMUSG00000074358	Ccdc61	7	Coiled-coil domain-containing protein 61 [Source:UniProtKB/Swiss-Prot;Acc:Q3UJV1]
ENSMUSG00000024082	Ndufaf7	17	Protein arginine methyltransferase NDUFAF7, mitochondrial [Source:UniProtKB/Swiss-Prot;Acc:Q9CWG8]
ENSMUSG00000030761	Myo7a	7	Unconventional myosin-VIIa [Source:UniProtKB/Swiss-Prot;Acc:P97479]
ENSMUSG00000024081	Cebpz	17	CCAAT/enhancer binding protein zeta [Source:HGNC Symbol;Acc:HGNC:24218]
ENSMUSG00000054770	Kctd18	1	potassium channel tetramerization domain containing 18 [Source:HGNC Symbol;Acc:HGNC:26446]
ENSMUSG00000027115	Kif18a	2	Kinesin-like protein KIF18A [Source:UniProtKB/Swiss-Prot;Acc:Q91WD7]
ENSMUSG00000029776	Hibadh	6	3-hydroxyisobutyrate dehydrogenase [Source:MGI Symbol;Acc:MGI:1889802]
ENSMUSG00000029777	Gars	6	Glycine--tRNA ligase [Source:UniProtKB/Swiss-Prot;Acc:Q9CZD3]
ENSMUSG00000029778	Adcyap1r1	6	adenylate cyclase activating polypeptide 1 receptor 1 [Source:MGI Symbol;Acc:MGI:108449]
ENSMUSG00000021814	Anxa7	14	Annexin A7 [Source:UniProtKB/Swiss-Prot;Acc:Q07076]
ENSMUSG00000030769	Slc5a11	7	Sodium/myo-inositol cotransporter 2 [Source:UniProtKB/Swiss-Prot;Acc:Q8K0E3]
ENSMUSG00000015126	Tsr3	17	Ribosome biosis [Source:UniProtKB/Swiss-Prot;Acc:Q5HZH2]
ENSMUSG00000029762	Akr1b8	6	Aldose reductase-related protein 2 [Source:UniProtKB/Swiss-Prot;Acc:P45377]
ENSMUSG00000041408	Wapl	14	WAPL cohesin release factor [Source:MGI Symbol;Acc:MGI:2675859]
ENSMUSG00000028430	Nol6	4	Nucleolar protein 6 [Source:UniProtKB/Swiss-Prot;Acc:Q8R5K4]
ENSMUSG00000024078	Ttc27	17	tetratricopeptide repeat domain 27 [Source:MGI Symbol;Acc:MGI:1921446]
ENSMUSG00000028433	Ubap2	4	ubiquitin-associated protein 2 [Source:MGI Symbol;Acc:MGI:1916176]
ENSMUSG00000041406	BC055324	1	Mus musculus (BC055324), transcript variant 2, mRNA. [Source:RefSeq mRNA;Acc:NM_001357049]
ENSMUSG00000036053	Fmnl2	2	Formin-like protein 2 [Source:UniProtKB/Swiss-Prot;Acc:A2APV2]
ENSMUSG00000037386	Rims2	15	Regulating synaptic membrane exocytosis protein 2 [Source:UniProtKB/Swiss-Prot;Acc:Q9EQZ7]
ENSMUSG00000021807	Rtraf	14	RNA transcription, translation and transport factor [Source:MGI Symbol;Acc:MGI:1915295]
ENSMUSG00000008892	Vdac3	8	voltage-dependent anion channel 3 [Source:MGI Symbol;Acc:MGI:106922]
ENSMUSG00000021874	4933413J09Rik	14	RIKEN cDNA 4933413J09 gene [Source:MGI Symbol;Acc:MGI:1918356]
ENSMUSG00000000934	Top1mt	15	Mus musculus DNA topoisomerase 1, mitochondrial (Top1mt), transcript variant 2, mRNA. [Source:RefSeq mRNA;Acc:NM_001355589]
ENSMUSG00000020544	Cox11	11	Cytochrome c oxidase assembly protein COX11, mitochondrial [Source:UniProtKB/Swiss-Prot;Acc:Q6P8I6]
ENSMUSG00000024900	Cpt1a	19	Carnitine O-palmitoyltransferase 1, liver isoform [Source:UniProtKB/Swiss-Prot;Acc:P97742]
ENSMUSG00000054717	Hmgb2	8	High mobility group protein B2 [Source:UniProtKB/Swiss-Prot;Acc:P30681]
ENSMUSG00000020549	Elac2	11	Zinc phosphodiesterase ELAC protein 2 [Source:UniProtKB/Swiss-Prot;Acc:Q80Y81]
ENSMUSG00000032523	Hhatl	9	Protein-cysteine N-palmitoyltransferase HHAT-like protein [Source:UniProtKB/Swiss-Prot;Acc:Q9D1G3]
ENSMUSG00000028494	Plin2	4	Perilipin-2 [Source:UniProtKB/Swiss-Prot;Acc:P43883]
ENSMUSG00000048040	Arxes2	X	Adipocyte-related X-chromosome expressed sequence 1 [Source:UniProtKB/Swiss-Prot;Acc:C0HK79]
ENSMUSG00000007570	Fance	17	Fanconi anemia group E protein isoform 2 [Source:RefSeq peptide;Acc:NP_001157292]
ENSMUSG00000028495	Rps6	4	40S ribosomal protein S6 [Source:UniProtKB/Swiss-Prot;Acc:P62754]
ENSMUSG00000061013	Mkx	18	mohawk homeobox [Source:HGNC Symbol;Acc:HGNC:23729]
ENSMUSG00000040139	9430038I01Rik	7	RIKEN cDNA 9430038I01 gene [Source:MGI Symbol;Acc:MGI:1924502]
ENSMUSG00000027168	Pax6	2	Paired box protein Pax-6 [Source:UniProtKB/Swiss-Prot;Acc:P63015]
ENSMUSG00000045822	Zswim3	2	zinc finger SWIM-type containing 3 [Source:MGI Symbol;Acc:MGI:1914788]
ENSMUSG00000020534	Shmt1	11	serine hydroxymethyltransferase 1 (soluble) [Source:MGI Symbol;Acc:MGI:98299]
ENSMUSG00000021866	Anxa11	14	Annexin A11 [Source:UniProtKB/Swiss-Prot;Acc:P97384]
ENSMUSG00000033845	Mrpl15	1	39S ribosomal protein L15, mitochondrial [Source:UniProtKB/Swiss-Prot;Acc:Q9CPR5]
ENSMUSG00000027170	Eif3m	2	Eukaryotic translation initiation factor 3 subunit M [Source:UniProtKB/Swiss-Prot;Acc:Q99JX4]
ENSMUSG00000050368	Hoxd10	2	Homeobox protein Hox-D10 [Source:UniProtKB/Swiss-Prot;Acc:P28359]
ENSMUSG00000032512	Wdr48	9	WD repeat domain 48 [Source:MGI Symbol;Acc:MGI:1914811]
ENSMUSG00000028483	Snapc3	4	small nuclear RNA activating complex, polypeptide 3 [Source:MGI Symbol;Acc:MGI:1916338]
ENSMUSG00000003184	Irf3	7	interferon regulatory factor 3 [Source:MGI Symbol;Acc:MGI:1859179]
ENSMUSG00000050373	Snx21	2	Sorting nexin-21 [Source:UniProtKB/Swiss-Prot;Acc:Q3UR97]
ENSMUSG00000028484	Psip1	4	Mus musculus PC4 and SFRS1 interacting protein 1 (Psip1), transcript variant 3, mRNA. [Source:RefSeq mRNA;Acc:NM_001347143]
ENSMUSG00000061024	Rrs1	1	Ribosome biosis regulatory protein homolog [Source:UniProtKB/Swiss-Prot;Acc:Q9CYH6]
ENSMUSG00000087654	Gm12256	11	predicted gene 12256 [Source:MGI Symbol;Acc:MGI:3649604]
ENSMUSG00000110489	Gm31659	8	predicted gene, 31659 [Source:MGI Symbol;Acc:MGI:5590818]
ENSMUSG00000045817	Zfp36l2	17	zinc finger protein 36, C3H type-like 2 [Source:MGI Symbol;Acc:MGI:107945]
ENSMUSG00000040128	Pnrc1	4	proline rich nuclear receptor coactivator 1 [Source:HGNC Symbol;Acc:HGNC:17278]
ENSMUSG00000006218	Fam131c	4	family with sequence similarity 131 member C [Source:HGNC Symbol;Acc:HGNC:26717]
ENSMUSG00000040123	Zmym5	14	zinc finger, MYM-type 5 [Source:MGI Symbol;Acc:MGI:3041170]
ENSMUSG00000020521	Rnft1	11	E3 ubiquitin-protein ligase RNFT1 [Source:UniProtKB/Swiss-Prot;Acc:Q9DCN7]
ENSMUSG00000039130	Zc3hc1	6	zinc finger, C3HC type 1 [Source:MGI Symbol;Acc:MGI:1916023]
ENSMUSG00000020523	Fam114a2	11	Protein FAM114A2 [Source:UniProtKB/Swiss-Prot;Acc:Q8VE88]
ENSMUSG00000041453	Rpl21	5	0
ENSMUSG00000087651	1500009L16Rik	10	RIKEN cDNA 1500009L16 gene [Source:MGI Symbol;Acc:MGI:1917034]
ENSMUSG00000020527	Myo19	11	Unconventional myosin-XIX [Source:UniProtKB/Swiss-Prot;Acc:Q5SV80]
ENSMUSG00000020528	Prpsap2	11	phosphoribosyl pyrophosphate synthetase-associated protein 2 [Source:MGI Symbol;Acc:MGI:2384838]
ENSMUSG00000086322	E130218I03Rik	4	0
ENSMUSG00000032504	Pdcd6ip	9	Programmed cell death 6-interacting protein [Source:UniProtKB/Swiss-Prot;Acc:Q9WU78]
ENSMUSG00000000916	Nsun5	5	Probable 28S rRNA (cytosine-C(5))-methyltransferase [Source:UniProtKB/Swiss-Prot;Acc:Q8K4F6]
ENSMUSG00000054733	Msra	14	Mitochondrial peptide methionine sulfoxide reductase [Source:UniProtKB/Swiss-Prot;Acc:Q9D6Y7]
ENSMUSG00000028470	Hint2	4	histidine triad nucleotide binding protein 2 [Source:MGI Symbol;Acc:MGI:1916167]
ENSMUSG00000063696	Gm8730	8	predicted pseudogene 8730 [Source:MGI Symbol;Acc:MGI:3644565]
ENSMUSG00000041444	Arhgap32	9	Rho GTPase-activating protein 32 [Source:UniProtKB/Swiss-Prot;Acc:Q811P8]
ENSMUSG00000041440	Gk5	9	Putative glycerol kinase 5 [Source:UniProtKB/Swiss-Prot;Acc:Q8BX05]
ENSMUSG00000015176	Nolc1	19	Nucleolar and coiled-body phosphoprotein 1 [Source:UniProtKB/Swiss-Prot;Acc:E9Q5C9]
ENSMUSG00000040111	Gramd1b	9	Mus musculus GRAM domain containing 1B (Gramd1b), transcript variant 2, mRNA. [Source:RefSeq mRNA;Acc:NM_001357617]
ENSMUSG00000053411	Cbx7	15	Chromobox protein homolog 7 [Source:UniProtKB/Swiss-Prot;Acc:Q8VDS3]
ENSMUSG00000083114	Gm14790	X	predicted gene 14790 [Source:MGI Symbol;Acc:MGI:3705698]
ENSMUSG00000005625	Psmd4	3	26S proteasome non-ATPase regulatory subunit 4 [Source:UniProtKB/Swiss-Prot;Acc:O35226]
ENSMUSG00000027896	Slc16a4	3	solute carrier family 16 (monocarboxylic acid transporters), member 4 [Source:MGI Symbol;Acc:MGI:2385183]
ENSMUSG00000097762	4732463B04Rik	12	RIKEN cDNA 4732463B04 gene [Source:MGI Symbol;Acc:MGI:3642483]
ENSMUSG00000025232	Hexa	9	Beta-hexosaminidase subunit alpha [Source:UniProtKB/Swiss-Prot;Acc:P29416]
ENSMUSG00000025236	Adpgk	9	Mus musculus ADP-dependent glucokinase (Adpgk), transcript variant 2, mRNA. [Source:RefSeq mRNA;Acc:NM_001359282]
ENSMUSG00000097769	Snhg4	18	small nucleolar RNA host gene 4 [Source:MGI Symbol;Acc:MGI:4937091]
ENSMUSG00000031916	Cog8	8	Conserved oligomeric Golgi complex subunit 8 [Source:UniProtKB/Swiss-Prot;Acc:Q9JJA2]
ENSMUSG00000046167	Gldn	9	Gliomedin Gliomedin shedded ectodomain [Source:UniProtKB/Swiss-Prot;Acc:Q8BMF8]
ENSMUSG00000037216	Lipt1	1	Lipoyltransferase 1, mitochondrial [Source:UniProtKB/Swiss-Prot;Acc:Q8VCM4]
ENSMUSG00000046160	Olig1	16	Oligodendrocyte transcription factor 1 [Source:UniProtKB/Swiss-Prot;Acc:Q9JKN5]
ENSMUSG00000038546	Ranbp9	13	Ran-binding protein 9 [Source:UniProtKB/Swiss-Prot;Acc:P69566]
ENSMUSG00000037217	Syn1	X	Synapsin-1 [Source:UniProtKB/Swiss-Prot;Acc:O88935]
ENSMUSG00000001270	Ckb	12	Creatine kinase B-type [Source:UniProtKB/Swiss-Prot;Acc:Q04447]
ENSMUSG00000085767	Gm13563	2	predicted gene 13563 [Source:MGI Symbol;Acc:MGI:3652052]
ENSMUSG00000027882	Stxbp3	3	Syntaxin-binding protein 3 [Source:UniProtKB/Swiss-Prot;Acc:Q60770]
ENSMUSG00000022195	6030458C11Rik	15	Mus musculus RIKEN cDNA 6030458C11 (6030458C11Rik), transcript variant 3, mRNA. [Source:RefSeq mRNA;Acc:NM_001357761]
ENSMUSG00000022197	Pdzd2	15	PDZ domain containing 2 [Source:HGNC Symbol;Acc:HGNC:18486]
ENSMUSG00000025227	Mfsd13a	19	Transmembrane protein 180 [Source:UniProtKB/Swiss-Prot;Acc:Q6PDE8]
ENSMUSG00000097779	4833407H14Rik	19	RIKEN cDNA 4833407H14 gene [Source:MGI Symbol;Acc:MGI:1921149]
ENSMUSG00000097777	Gm16794	9	predicted gene, 16794 [Source:MGI Symbol;Acc:MGI:4439718]
ENSMUSG00000034173	Zbed5	5	zinc finger, BED type containing 5 [Source:MGI Symbol;Acc:MGI:1919220]
ENSMUSG00000046152	Fut10	8	Alpha-(1,3)-fucosyltransferase 10 [Source:UniProtKB/Swiss-Prot;Acc:Q5F2L2]
ENSMUSG00000037204	Atg101	15	Autophagy-related protein 101 [Source:UniProtKB/Swiss-Prot;Acc:Q9D8Z6]
ENSMUSG00000103273	Gm37913	3	predicted gene, 37913 [Source:MGI Symbol;Acc:MGI:5611141]
ENSMUSG00000018919	Tm4sf5	11	transmembrane 4 superfamily member 5 [Source:MGI Symbol;Acc:MGI:1922854]
ENSMUSG00000027871	Hsd3b1	3	hydroxy-delta-5-steroid dehydrogenase, 3 beta- and steroid delta-isomerase 1 [Source:MGI Symbol;Acc:MGI:96233]
ENSMUSG00000097740	E030044B06Rik	19	RIKEN cDNA E030044B06 gene [Source:MGI Symbol;Acc:MGI:2686464]
ENSMUSG00000025213	Kazald1	19	Kazal-type serine protease inhibitor domain-containing protein 1 [Source:UniProtKB/Swiss-Prot;Acc:Q8BJ66]
ENSMUSG00000049225	Pdp1	4	pyruvate dehyrogenase phosphatase catalytic subunit 1 [Source:MGI Symbol;Acc:MGI:2685870]
ENSMUSG00000001247	Lsr	7	Lipolysis-stimulated lipoprotein receptor [Source:UniProtKB/Swiss-Prot;Acc:Q99KG5]
ENSMUSG00000060499	Rpl10l	12	60S ribosomal protein L10-like [Source:UniProtKB/Swiss-Prot;Acc:P86048]
ENSMUSG00000015880	Ncapg	5	non-SMC condensin I complex subunit G [Source:HGNC Symbol;Acc:HGNC:24304]
ENSMUSG00000035493	Tgfbi	13	transforming growth factor, beta induced [Source:MGI Symbol;Acc:MGI:99959]
ENSMUSG00000075511	1700001L05Rik	15	RIKEN cDNA 1700001L05 gene [Source:MGI Symbol;Acc:MGI:1916541]
ENSMUSG00000039853	Trim14	4	tripartite motif-containing 14 [Source:MGI Symbol;Acc:MGI:1921985]
ENSMUSG00000047473	Zfp30	7	zinc finger protein 30 [Source:MGI Symbol;Acc:MGI:99178]
ENSMUSG00000038523	1700003F12Rik	2	RIKEN cDNA 1700003F12 gene [Source:MGI Symbol;Acc:MGI:1922730]
ENSMUSG00000050211	Pla2g4e	2	Cytosolic phospholipase A2 epsilon [Source:UniProtKB/Swiss-Prot;Acc:Q50L42]
ENSMUSG00000038527	C1rl	6	Complement C1r subcomponent-like protein [Source:UniProtKB/Swiss-Prot;Acc:Q3UZ09]
ENSMUSG00000038518	Jarid2	13	Protein Jumonji [Source:UniProtKB/Swiss-Prot;Acc:Q62315]
ENSMUSG00000058186	Zfp980	4	zinc finger protein 980 [Source:MGI Symbol;Acc:MGI:3712454]
ENSMUSG00000097750	Gm4673	7	predicted gene 4673 [Source:MGI Symbol;Acc:MGI:3782854]
ENSMUSG00000027863	Cd2	3	T-cell surface antigen CD2 [Source:UniProtKB/Swiss-Prot;Acc:P08920]
ENSMUSG00000062203	Gspt1	16	G1 to S phase transition 1 [Source:MGI Symbol;Acc:MGI:1316728]
ENSMUSG00000027867	Spag17	3	Sperm-associated antigen 17 [Source:UniProtKB/Swiss-Prot;Acc:Q5S003]
ENSMUSG00000046139	Patl1	19	1 [Source:UniProtKB/Swiss-Prot;Acc:Q3TC46]
ENSMUSG00000055912	Tmem150a	6	transmembrane protein 150A [Source:MGI Symbol;Acc:MGI:2385244]
ENSMUSG00000039842	Mcph1	8	Microcephalin [Source:UniProtKB/Swiss-Prot;Acc:Q7TT79]
ENSMUSG00000050222	Il17d	14	interleukin 17D [Source:HGNC Symbol;Acc:HGNC:5984]
ENSMUSG00000038515	Grtp1	8	Growth hormone-regulated TBC protein 1 [Source:UniProtKB/Swiss-Prot;Acc:Q9D3N8]
ENSMUSG00000052889	Prkcb	7	protein kinase C, beta [Source:MGI Symbol;Acc:MGI:97596]
ENSMUSG00000018921	Pelp1	11	Proline-, glutamic acid- and leucine-rich protein 1 [Source:UniProtKB/Swiss-Prot;Acc:Q9DBD5]
ENSMUSG00000051557	Pusl1	4	tRNA pseudouridine synthase-like 1 [Source:UniProtKB/Swiss-Prot;Acc:A2ADA5]
ENSMUSG00000079057	Cyp4v3	8	Cytochrome P450 4V2 [Source:UniProtKB/Swiss-Prot;Acc:Q9DBW0]
ENSMUSG00000028300	3110043O21Rik	4	Guanine nucleotide exchange C9orf72 homolog [Source:UniProtKB/Swiss-Prot;Acc:Q6DFW0]
ENSMUSG00000029636	Wasf3	5	WAS protein family, member 3 [Source:MGI Symbol;Acc:MGI:2658986]
ENSMUSG00000006998	Psmd2	16	proteasome (prosome, macropain) 26S subunit, non-ATPase, 2 [Source:MGI Symbol;Acc:MGI:1096584]
ENSMUSG00000025277	Abhd6	14	abhydrolase domain containing 6 [Source:MGI Symbol;Acc:MGI:1913332]
ENSMUSG00000031954	Cfdp1	8	Craniofacial development protein 1 [Source:UniProtKB/Swiss-Prot;Acc:O88271]
ENSMUSG00000031951	Tmem231	8	Mus musculus transmembrane protein 231 (Tmem231), transcript variant 2, mRNA. [Source:RefSeq mRNA;Acc:NM_001357348]
ENSMUSG00000005672	Kit	5	Mast/stem cell growth factor receptor Kit [Source:UniProtKB/Swiss-Prot;Acc:P05532]
ENSMUSG00000025264	Tsr2	X	TSR2 20S rRNA accumulation [Source:MGI Symbol;Acc:MGI:1916749]
ENSMUSG00000026594	Ralgps2	1	Ral GEF with PH domain and SH3 binding motif 2 [Source:MGI Symbol;Acc:MGI:1925505]
ENSMUSG00000059456	Ptk2b	14	PTK2 protein tyrosine kinase 2 beta [Source:MGI Symbol;Acc:MGI:104908]
ENSMUSG00000085720	Gm7854	5	0
ENSMUSG00000043929	Klhl15	X	Kelch-like protein 15 [Source:UniProtKB/Swiss-Prot;Acc:A2AAX3]
ENSMUSG00000029627	Zkscan14	5	zinc finger with KRAB and SCAN domains 14 [Source:MGI Symbol;Acc:MGI:1914485]
ENSMUSG00000026596	Abl2	1	v-abl Abelson murine leukemia viral oncogene 2 (arg, Abelson-related gene) [Source:MGI Symbol;Acc:MGI:87860]
ENSMUSG00000060445	Sycp2	2	Synaptonemal complex protein 2 [Source:UniProtKB/Swiss-Prot;Acc:Q9CUU3]
ENSMUSG00000029622	Arpc1b	5	Actin-related protein 2/3 complex subunit 1B [Source:UniProtKB/Swiss-Prot;Acc:Q9WV32]
ENSMUSG00000097737	Gm26530	3	predicted gene, 26530 [Source:MGI Symbol;Acc:MGI:5477024]
ENSMUSG00000029629	Phf14	6	PHD finger protein 14 [Source:MGI Symbol;Acc:MGI:1923539]
ENSMUSG00000030619	Eed	7	Polycomb protein EED [Source:UniProtKB/Swiss-Prot;Acc:Q921E6]
ENSMUSG00000030611	Mrps11	7	mitochondrial ribosomal protein S11 [Source:HGNC Symbol;Acc:HGNC:14050]
ENSMUSG00000001281	Itgb7	15	Integrin beta-7 [Source:UniProtKB/Swiss-Prot;Acc:P26011]
ENSMUSG00000080069	Gm41	X	predicted pseudogene 41 [Source:MGI Symbol;Acc:MGI:2684887]
ENSMUSG00000058135	Gstm1	3	Glutathione S-transferase Mu 1 [Source:UniProtKB/Swiss-Prot;Acc:P10649]
ENSMUSG00000029614	Rpl6	5	ribosomal protein L6 [Source:MGI Symbol;Acc:MGI:108057]
ENSMUSG00000025257	Ribc1	X	RIB43A-like with coiled-coils protein 1 [Source:UniProtKB/Swiss-Prot;Acc:Q9D0B8]
ENSMUSG00000040888	Gfer	17	growth factor, augmenter of liver regeneration [Source:MGI Symbol;Acc:MGI:107757]
ENSMUSG00000029616	Erp29	5	Endoplasmic reticulum resident protein 29 [Source:UniProtKB/Swiss-Prot;Acc:P57759]
ENSMUSG00000061787	Rps17	7	ribosomal protein S17 [Source:MGI Symbol;Acc:MGI:1309526]
ENSMUSG00000030607	Acan	7	Aggrecan core protein [Source:UniProtKB/Swiss-Prot;Acc:Q61282]
ENSMUSG00000071112	Spx	6	Spexin Spexin-1 Spexin-2 [Source:UniProtKB/Swiss-Prot;Acc:D3Z752]
ENSMUSG00000031939	Taf1d	9	TATA box-binding protein-associated factor RNA polymerase I subunit D [Source:UniProtKB/Swiss-Prot;Acc:Q9D4V4]
ENSMUSG00000030605	Mfge8	7	milk fat globule-EGF factor 8 protein [Source:MGI Symbol;Acc:MGI:102768]
ENSMUSG00000031935	Med17	9	Mediator of RNA polymerase II transcription subunit 17 [Source:UniProtKB/Swiss-Prot;Acc:Q8VCD5]
ENSMUSG00000097709	2810429I04Rik	13	RIKEN cDNA 2810429I04 gene [Source:MGI Symbol;Acc:MGI:1924187]
ENSMUSG00000046182	Gsg1l	7	Germ cell-specific 1-like protein [Source:UniProtKB/Swiss-Prot;Acc:D3Z7H4]
ENSMUSG00000031930	Wwp2	8	WW domain containing E3 ubiquitin protein ligase 2 [Source:MGI Symbol;Acc:MGI:1914144]
ENSMUSG00000046180	4930550L24Rik	X	RIKEN cDNA 4930550L24 gene [Source:MGI Symbol;Acc:MGI:1922602]
ENSMUSG00000052833	Sae1	7	SUMO-activating enzyme subunit 1 SUMO-activating enzyme subunit 1, N-terminally processed [Source:UniProtKB/Swiss-Prot;Acc:Q9R1T2]
ENSMUSG00000097706	E030037K01Rik	8	0
ENSMUSG00000073779	Lrp8os2	4	0
ENSMUSG00000059479	B3gnt8	7	UDP-GlcNAc:betaGal beta-1,3-N-acetylglucosaminyltransferase 8 [Source:UniProtKB/Swiss-Prot;Acc:Q8R3I9]
ENSMUSG00000016308	Ube2a	X	ubiquitin-conjugating enzyme E2A [Source:MGI Symbol;Acc:MGI:102959]
ENSMUSG00000058147	Xlr3c	X	X-linked lymphocyte-regulated 3C [Source:MGI Symbol;Acc:MGI:3047103]
ENSMUSG00000085741	5430405H02Rik	2	RIKEN cDNA 5430405H02 gene [Source:MGI Symbol;Acc:MGI:1921737]
ENSMUSG00000025240	Sacm1l	9	Mus musculus SAC1 suppressor of actin mutations 1-like (yeast) (Sacm1l), transcript variant 1, mRNA. [Source:RefSeq mRNA;Acc:NM_001357485]
ENSMUSG00000029603	Dtx1	5	E3 ubiquitin-protein ligase DTX1 [Source:UniProtKB/Swiss-Prot;Acc:Q61010]
ENSMUSG00000026575	Nme7	1	NME/NM23 family member 7 [Source:HGNC Symbol;Acc:HGNC:20461]
ENSMUSG00000034190	Chmp7	14	Charged multivesicular body protein 7 [Source:UniProtKB/Swiss-Prot;Acc:Q8R1T1]
ENSMUSG00000051518	Rps19bp1	15	ribosomal protein S19 binding protein 1 [Source:MGI Symbol;Acc:MGI:1913788]
ENSMUSG00000031928	Mre11a	9	Double-strand break repair protein MRE11 [Source:UniProtKB/Swiss-Prot;Acc:Q61216]
ENSMUSG00000039883	Lrrc17	5	Leucine-rich repeat-containing protein 17 [Source:UniProtKB/Swiss-Prot;Acc:Q9CXD9]
ENSMUSG00000108900	C430049E01Rik	8	Coiled-coil domain-containing protein 194 [Source:UniProtKB/Swiss-Prot;Acc:A0A140LIT1]
ENSMUSG00000060461	Dppa5a	9	Developmental pluripotency-associated protein 5A [Source:UniProtKB/Swiss-Prot;Acc:Q9CQS7]
ENSMUSG00000038550	Ciart	3	Circadian-associated transcriptional repressor [Source:UniProtKB/Swiss-Prot;Acc:Q3TQ03]
ENSMUSG00000038555	Reep2	18	Receptor expression-enhancing protein 2 [Source:UniProtKB/Swiss-Prot;Acc:Q8VCD6]
ENSMUSG00000039886	Tmem120a	5	Transmembrane protein 120A [Source:UniProtKB/Swiss-Prot;Acc:Q8C1E7]
ENSMUSG00000037225	Fgf2	3	Fibroblast growth factor 2 [Source:UniProtKB/Swiss-Prot;Acc:P15655]
ENSMUSG00000079017	Ifi27l2a	12	Interferon alpha-inducible protein 27-like protein 2A [Source:UniProtKB/Swiss-Prot;Acc:Q8R412]
ENSMUSG00000059401	Mamld1	X	Mastermind-like domain-containing protein 1 [Source:UniProtKB/Swiss-Prot;Acc:P0C6A2]
ENSMUSG00000048755	Mcat	15	malonyl CoA:ACP acyltransferase (mitochondrial) [Source:MGI Symbol;Acc:MGI:2388651]
ENSMUSG00000024785	Rcl1	19	RNA 3'-terminal phosphate cyclase-like protein [Source:UniProtKB/Swiss-Prot;Acc:Q9JJT0]
ENSMUSG00000027810	Eif2a	3	Eukaryotic translation initiation factor 2A Eukaryotic translation initiation factor 2A, N-terminally processed [Source:UniProtKB/Swiss-Prot;Acc:Q8BJW6]
ENSMUSG00000048758	Rpl29	9	60S ribosomal protein L29 [Source:UniProtKB/Swiss-Prot;Acc:P47915]
ENSMUSG00000070687	Htr1d	4	5-hydroxytryptamine (serotonin) receptor 1D [Source:MGI Symbol;Acc:MGI:96276]
ENSMUSG00000022129	Dct	14	L-dopachrome tautomerase [Source:UniProtKB/Swiss-Prot;Acc:P29812]
ENSMUSG00000015839	Nfe2l2	2	Nuclear factor erythroid 2-related factor 2 [Source:UniProtKB/Swiss-Prot;Acc:Q60795]
ENSMUSG00000031068	Glrx3	7	Glutaredoxin-3 [Source:UniProtKB/Swiss-Prot;Acc:Q9CQM9]
ENSMUSG00000035427	Mageb4	X	Melanoma-associated antigen B4 [Source:UniProtKB/Swiss-Prot;Acc:A2A9R3]
ENSMUSG00000032399	Rpl4	9	ribosomal protein L4 [Source:MGI Symbol;Acc:MGI:1915141]
ENSMUSG00000032397	Tipin	9	TIMELESS-interacting protein [Source:UniProtKB/Swiss-Prot;Acc:Q91WA1]
ENSMUSG00000024773	Atg2a	19	Autophagy-related A [Source:UniProtKB/Swiss-Prot;Acc:Q6P4T0]
ENSMUSG00000022111	Uchl3	14	ubiquitin carboxyl-terminal esterase L3 (ubiquitin thiolesterase) [Source:MGI Symbol;Acc:MGI:1355274]
ENSMUSG00000002524	Puf60	15	Poly(U)-binding-splicing factor PUF60 [Source:UniProtKB/Swiss-Prot;Acc:Q3UEB3]
ENSMUSG00000095990	Zfp97	17	zinc finger protein 97 [Source:MGI Symbol;Acc:MGI:105921]
ENSMUSG00000022110	Sucla2	14	Succinate--CoA ligase [ADP-forming] subunit beta, mitochondrial [Source:UniProtKB/Swiss-Prot;Acc:Q9Z2I9]
ENSMUSG00000024776	Stambpl1	19	AMSH-like protease [Source:UniProtKB/Swiss-Prot;Acc:Q76N33]
ENSMUSG00000022113	Trim52	14	tripartite motif-containing 52 [Source:MGI Symbol;Acc:MGI:3045276]
ENSMUSG00000073705	Cenps	4	Centromere protein S [Source:UniProtKB/Swiss-Prot;Acc:Q9D084]
ENSMUSG00000027804	Ppid	3	peptidylprolyl isomerase D (cyclophilin D) [Source:MGI Symbol;Acc:MGI:1914988]
ENSMUSG00000027809	Etfdh	3	Electron transfer flavoprotein-ubiquinone oxidoreductase, mitochondrial [Source:UniProtKB/Swiss-Prot;Acc:Q921G7]
ENSMUSG00000079008	Gm14124	2	0
ENSMUSG00000036752	Tubb4b	2	tubulin, beta 4B class IVB [Source:MGI Symbol;Acc:MGI:1915472]
ENSMUSG00000079009	Gm14139	2	zinc finger protein RP23-11F9.3-001 [Source:RefSeq peptide;Acc:NP_001139335]
ENSMUSG00000073700	Klhl21	4	Kelch-like protein 21 [Source:UniProtKB/Swiss-Prot;Acc:Q3U410]
ENSMUSG00000073702	Rpl31	1	ribosomal protein L31 [Source:MGI Symbol;Acc:MGI:2149632]
ENSMUSG00000015806	Qdpr	5	quinoid dihydropteridine reductase [Source:MGI Symbol;Acc:MGI:97836]
ENSMUSG00000032387	Rbpms2	9	RNA binding protein with multiple splicing 2 [Source:MGI Symbol;Acc:MGI:1919223]
ENSMUSG00000055067	Smyd3	1	Histone-lysine N-methyltransferase SMYD3 [Source:UniProtKB/Swiss-Prot;Acc:Q9CWR2]
ENSMUSG00000048772	Tmem53	4	Transmembrane protein 53 [Source:UniProtKB/Swiss-Prot;Acc:Q9D0Z3]
ENSMUSG00000056394	Lig1	7	ligase I, DNA, ATP-dependent [Source:MGI Symbol;Acc:MGI:101789]
ENSMUSG00000024764	Naa40	19	N-alpha-acetyltransferase 40 [Source:UniProtKB/Swiss-Prot;Acc:Q8VE10]
ENSMUSG00000045699	Gm21411	4	0
ENSMUSG00000094634	Gm3468	14	0
ENSMUSG00000003824	Syce2	8	Synaptonemal complex central element protein 2 [Source:UniProtKB/Swiss-Prot;Acc:Q505B8]
ENSMUSG00000045690	Wdr89	12	WD repeat domain 89 [Source:MGI Symbol;Acc:MGI:1919588]
ENSMUSG00000036743	Psma8	18	Proteasome subunit alpha type-7-like [Source:UniProtKB/Swiss-Prot;Acc:Q9CWH6]
ENSMUSG00000061758	Akr1b10	6	aldo-keto reductase family 1, member B10 (aldose reductase) [Source:MGI Symbol;Acc:MGI:1915111]
ENSMUSG00000032377	Plscr4	9	Phospholipid scramblase 4 [Source:UniProtKB/Swiss-Prot;Acc:P58196]
ENSMUSG00000061759	Armt1	10	Protein-glutamate O-methyltransferase [Source:UniProtKB/Swiss-Prot;Acc:A6H630]
ENSMUSG00000020390	Ube2b	11	ubiquitin-conjugating enzyme E2B [Source:MGI Symbol;Acc:MGI:102944]
ENSMUSG00000024750	Zfand5	19	zinc finger, AN1-type domain 5 [Source:MGI Symbol;Acc:MGI:1278334]
ENSMUSG00000079020	Slc45a4	15	Mus musculus solute carrier family 45, member 4 (Slc45a4), transcript variant 3, mRNA. [Source:RefSeq mRNA;Acc:NM_001357747]
ENSMUSG00000020396	Nefh	11	Neurofilament heavy polypeptide [Source:UniProtKB/Swiss-Prot;Acc:P19246]
ENSMUSG00000024759	Atl3	19	Atlastin-3 [Source:UniProtKB/Swiss-Prot;Acc:Q91YH5]
ENSMUSG00000070699	Sars2	7	Serine--tRNA ligase, mitochondrial [Source:UniProtKB/Swiss-Prot;Acc:Q9JJL8]
ENSMUSG00000058997	Vwa8	14	von Willebrand factor A domain containing 8 [Source:MGI Symbol;Acc:MGI:1919008]
ENSMUSG00000038508	Gdf15	8	Mus musculus growth differentiation factor 15 (Gdf15), transcript variant 2, mRNA. [Source:RefSeq mRNA;Acc:NM_001330687]
ENSMUSG00000038507	Parp12	6	Poly [ADP-ribose] polymerase 12 [Source:UniProtKB/Swiss-Prot;Acc:Q8BZ20]
ENSMUSG00000015869	Prpsap1	11	phosphoribosyl pyrophosphate synthetase-associated protein 1 [Source:MGI Symbol;Acc:MGI:1915013]
ENSMUSG00000026526	Fh1	1	Fumarate hydratase, mitochondrial [Source:UniProtKB/Swiss-Prot;Acc:P97807]
ENSMUSG00000027855	Sycp1	3	Synaptonemal complex protein 1 [Source:UniProtKB/Swiss-Prot;Acc:Q62209]
ENSMUSG00000026523	Wdr64	1	WD repeat domain 64 [Source:MGI Symbol;Acc:MGI:1923070]
ENSMUSG00000070644	Etnk2	1	Ethanolamine kinase 2 [Source:UniProtKB/Swiss-Prot;Acc:A7MCT6]
ENSMUSG00000043091	Tuba1c	15	tubulin, alpha 1C [Source:MGI Symbol;Acc:MGI:1095409]
ENSMUSG00000055013	Agap1	1	Arf-GAP with GTPase, ANK repeat and PH domain-containing protein 1 [Source:UniProtKB/Swiss-Prot;Acc:Q8BXK8]
ENSMUSG00000022151	Ttc33	15	tetratricopeptide repeat domain 33 [Source:MGI Symbol;Acc:MGI:1914765]
ENSMUSG00000026511	Srp9	1	signal recognition particle 9 [Source:MGI Symbol;Acc:MGI:1350930]
ENSMUSG00000006920	Ezh1	11	Histone-lysine N-methyltransferase EZH1 [Source:UniProtKB/Swiss-Prot;Acc:P70351]
ENSMUSG00000026516	Nvl	1	Nuclear valosin-containing protein-like [Source:UniProtKB/Swiss-Prot;Acc:Q9DBY8]
ENSMUSG00000107677	Olfr316	11	0
ENSMUSG00000018900	Slc22a5	11	solute carrier family 22 (organic cation transporter), member 5 [Source:MGI Symbol;Acc:MGI:1329012]
ENSMUSG00000034135	Sik3	9	SIK family kinase 3 [Source:HGNC Symbol;Acc:HGNC:29165]
ENSMUSG00000031099	Smarca1	X	Mus musculus SWI/SNF related, matrix associated, actin dependent regulator of chromatin, subfamily a, member 1 (Smarca1), transcript variant 3, mRNA. [Source:RefSeq mRNA;Acc:NM_001358618]
ENSMUSG00000027835	Pdcd10	3	Programmed cell death protein 10 [Source:UniProtKB/Swiss-Prot;Acc:Q8VE70]
ENSMUSG00000031090	Nadsyn1	7	Glutamine-dependent NAD(+) synthetase [Source:UniProtKB/Swiss-Prot;Acc:Q711T7]
ENSMUSG00000091561	Gm6665	18	0
ENSMUSG00000036781	Rps27l	9	ribosomal protein S27-like [Source:MGI Symbol;Acc:MGI:1915191]
ENSMUSG00000010154	Spire2	8	2 [Source:UniProtKB/Swiss-Prot;Acc:Q8K1S6]
ENSMUSG00000039810	Zc3h10	10	zinc finger CCCH type containing 10 [Source:MGI Symbol;Acc:MGI:2143670]
ENSMUSG00000056367	Actr3b	5	Actin-related protein 3B [Source:UniProtKB/Swiss-Prot;Acc:Q641P0]
ENSMUSG00000034118	Tpst1	5	protein-tyrosine sulfotransferase 1 [Source:MGI Symbol;Acc:MGI:1298231]
ENSMUSG00000031089	Slc6a14	X	Sodium- and chloride-dependent neutral and basic amino acid transporter B(0+) [Source:UniProtKB/Swiss-Prot;Acc:Q9JMA9]
ENSMUSG00000024790	Sac3d1	19	SAC3 domain containing 1 [Source:MGI Symbol;Acc:MGI:1913656]
ENSMUSG00000024791	Cdca5	19	Sororin [Source:UniProtKB/Swiss-Prot;Acc:Q9CPY3]
ENSMUSG00000022131	Gpr180	14	G protein-coupled receptor 180 [Source:MGI Symbol;Acc:MGI:1930949]
ENSMUSG00000024795	Kif20b	19	Kinesin-like protein KIF20B [Source:UniProtKB/Swiss-Prot;Acc:Q80WE4]
ENSMUSG00000023467	Tulp2	7	tubby-like protein 2 [Source:MGI Symbol;Acc:MGI:1861600]
ENSMUSG00000043065	Spice1	16	Spindle and centriole-associated protein 1 [Source:UniProtKB/Swiss-Prot;Acc:Q8C804]
ENSMUSG00000035443	Thyn1	9	thymocyte nuclear protein 1 [Source:MGI Symbol;Acc:MGI:1925112]
ENSMUSG00000108981	Gm15262	X	0
ENSMUSG00000036777	Anln	9	Anillin [Source:UniProtKB/Swiss-Prot;Acc:Q8K298]
ENSMUSG00000039801	2410089E03Rik	15	Protein JBTS17 [Source:UniProtKB/Swiss-Prot;Acc:Q8CE72]
ENSMUSG00000098292	Gm27194	11	predicted gene 27194 [Source:MGI Symbol;Acc:MGI:5521037]
ENSMUSG00000033773	Rpap2	5	Putative RNA polymerase II subunit B1 CTD phosphatase Rpap2 [Source:UniProtKB/Swiss-Prot;Acc:Q8VC34]
ENSMUSG00000078681	Tm2d3	7	TM2 domain-containing protein 3 [Source:UniProtKB/Swiss-Prot;Acc:Q8BJ83]
ENSMUSG00000053388	Trim50	5	Mus musculus tripartite motif-containing 50 (Trim50), transcript variant 2, mRNA. [Source:RefSeq mRNA;Acc:NM_001346745]
ENSMUSG00000052056	Zfp217	2	zinc finger protein 217 [Source:MGI Symbol;Acc:MGI:2685408]
ENSMUSG00000027099	Mtx2	2	Metaxin-2 [Source:UniProtKB/Swiss-Prot;Acc:O88441]
ENSMUSG00000019470	Xab2	8	XPA binding protein 2 [Source:MGI Symbol;Acc:MGI:1914689]
ENSMUSG00000020460	Rps27a	11	ribosomal protein S27A [Source:MGI Symbol;Acc:MGI:1925544]
ENSMUSG00000064037	Gpn1	5	GPN-loop GTPase 1 [Source:MGI Symbol;Acc:MGI:1921504]
ENSMUSG00000020461	Clhc1	11	Clathrin heavy chain linker domain-containing protein 1 [Source:UniProtKB/Swiss-Prot;Acc:Q5M6W3]
ENSMUSG00000021794	Glud1	14	Glutamate dehydrogenase 1, mitochondrial [Source:UniProtKB/Swiss-Prot;Acc:P26443]
ENSMUSG00000020464	Pnpt1	11	Polyribonucleotide nucleotidyltransferase 1, mitochondrial [Source:UniProtKB/Swiss-Prot;Acc:Q8K1R3]
ENSMUSG00000064032	Gm10143	19	0
ENSMUSG00000045751	Mms22l	4	Protein MMS22-like [Source:UniProtKB/Swiss-Prot;Acc:B1AUR6]
ENSMUSG00000040061	Plcb2	2	1-phosphatidylinositol 4,5-bisphosphate phosphodiesterase beta-2 [Source:UniProtKB/Swiss-Prot;Acc:A3KGF7]
ENSMUSG00000078689	Mup6	4	major urinary protein 6 [Source:MGI Symbol;Acc:MGI:3650962]
ENSMUSG00000031119	Gpc4	X	glypican 4 [Source:MGI Symbol;Acc:MGI:104902]
ENSMUSG00000027086	Fastkd1	2	FAST kinase domain-containing protein 1, mitochondrial [Source:UniProtKB/Swiss-Prot;Acc:Q6DI86]
ENSMUSG00000033763	Mtss1l	8	MTSS1-like protein [Source:UniProtKB/Swiss-Prot;Acc:Q6P9S0]
ENSMUSG00000032431	Crtap	9	Cartilage-associated protein [Source:UniProtKB/Swiss-Prot;Acc:Q9CYD3]
ENSMUSG00000033762	Recql4	15	RecQ like helicase 4 [Source:HGNC Symbol;Acc:HGNC:9949]
ENSMUSG00000110390	Gm45869	6	predicted gene 45869 [Source:MGI Symbol;Acc:MGI:5804984]
ENSMUSG00000070708	Gtsf1l	2	Gametocyte-specific factor 1-like [Source:UniProtKB/Swiss-Prot;Acc:Q9CWD0]
ENSMUSG00000012848	Rps5	7	ribosomal protein S5 [Source:MGI Symbol;Acc:MGI:1097682]
ENSMUSG00000021782	Dlg5	14	Disks large homolog 5 [Source:UniProtKB/Swiss-Prot;Acc:E9Q9R9]
ENSMUSG00000020454	Eif4enif1	11	eukaryotic translation initiation factor 4E nuclear import factor 1 [Source:MGI Symbol;Acc:MGI:1921453]
ENSMUSG00000040054	Baz2a	10	bromodomain adjacent to zinc finger domain 2A [Source:HGNC Symbol;Acc:HGNC:962]
ENSMUSG00000039065	Fam173b	15	Protein FAM173B [Source:UniProtKB/Swiss-Prot;Acc:Q9D1Z3]
ENSMUSG00000064043	Trerf1	17	0
ENSMUSG00000020456	Ogdh	11	2-oxoglutarate dehydrogenase, mitochondrial [Source:UniProtKB/Swiss-Prot;Acc:Q60597]
ENSMUSG00000020457	Drg1	11	Developmentally-regulated GTP-binding protein 1 [Source:UniProtKB/Swiss-Prot;Acc:P32233]
ENSMUSG00000039063	Echdc3	2	Enoyl-CoA hydratase domain-containing protein 3, mitochondrial [Source:UniProtKB/Swiss-Prot;Acc:Q9D7J9]
ENSMUSG00000020459	Mtif2	11	Translation initiation factor IF-2, mitochondrial [Source:UniProtKB/Swiss-Prot;Acc:Q91YJ5]
ENSMUSG00000031107	Rbmx2	X	RNA-binding motif protein, X-linked 2 [Source:UniProtKB/Swiss-Prot;Acc:Q8R0F5]
ENSMUSG00000108043	Zim3	7	zinc finger, imprinted 3 [Source:MGI Symbol;Acc:MGI:2151058]
ENSMUSG00000032437	Stt3b	9	STT3, subunit of the oligosaccharyltransferase complex, homolog B (S. cerevisiae) [Source:MGI Symbol;Acc:MGI:1915542]
ENSMUSG00000032436	Cmtm7	9	CKLF-like MARVEL transmembrane domain-containing protein 7 [Source:UniProtKB/Swiss-Prot;Acc:Q9ESD6]
ENSMUSG00000027091	Zc3h15	2	zinc finger CCCH-type containing 15 [Source:MGI Symbol;Acc:MGI:1919747]
ENSMUSG00000032422	Snx14	9	Sorting nexin-14 [Source:UniProtKB/Swiss-Prot;Acc:Q8BHY8]
ENSMUSG00000033752	Mnd1	3	Meiotic nuclear division [Source:UniProtKB/Swiss-Prot;Acc:Q8K396]
ENSMUSG00000055102	Zfp819	7	zinc finger protein 819 [Source:MGI Symbol;Acc:MGI:1921650]
ENSMUSG00000033751	Gadd45gip1	8	Growth arrest and DNA damage-inducible proteins-interacting protein 1 [Source:UniProtKB/Swiss-Prot;Acc:Q9CR59]
ENSMUSG00000015090	Ptgds	2	Prostaglandin-H2 D-isomerase [Source:UniProtKB/Swiss-Prot;Acc:O09114]
ENSMUSG00000012819	Cdh23	10	Cadherin-23 [Source:UniProtKB/Swiss-Prot;Acc:Q99PF4]
ENSMUSG00000020441	2310033P09Rik	11	Multiple myeloma tumor-associated [Source:UniProtKB/Swiss-Prot;Acc:Q99LX5]
ENSMUSG00000021773	Comtd1	14	Catechol O-methyltransferase domain-containing protein 1 [Source:UniProtKB/Swiss-Prot;Acc:Q8BIG7]
ENSMUSG00000021775	Nr1d2	14	nuclear receptor subfamily 1, group D, member 2 [Source:MGI Symbol;Acc:MGI:2449205]
ENSMUSG00000040044	Orc3	4	Origin recognition complex subunit 3 [Source:UniProtKB/Swiss-Prot;Acc:Q9JK30]
ENSMUSG00000041375	Ccdc9	7	coiled-coil domain containing 9 [Source:HGNC Symbol;Acc:HGNC:24560]
ENSMUSG00000024807	Syvn1	19	synovial apoptosis inhibitor 1, synoviolin [Source:MGI Symbol;Acc:MGI:1921376]
ENSMUSG00000041372	B4galnt3	6	Beta-1,4-N-acetylgalactosaminyltransferase 3 [Source:UniProtKB/Swiss-Prot;Acc:Q6L8S8]
ENSMUSG00000056436	Cyct	2	Cytochrome c, testis-specific [Source:UniProtKB/Swiss-Prot;Acc:P00015]
ENSMUSG00000027080	Med19	2	Mediator of RNA polymerase II transcription subunit 19 [Source:UniProtKB/Swiss-Prot;Acc:Q8C1S0]
ENSMUSG00000091648	C2cd4d	3	C2 calcium-dependent domain-containing protein 4D [Source:UniProtKB/Swiss-Prot;Acc:P0CG09]
ENSMUSG00000028393	Alad	4	Delta-aminolevulinic acid dehydratase [Source:UniProtKB/Swiss-Prot;Acc:P10518]
ENSMUSG00000028392	Bspry	4	B box and SPRY domain-containing protein [Source:UniProtKB/Swiss-Prot;Acc:Q80YW5]
ENSMUSG00000039050	Osbpl2	2	Oxysterol-binding protein-related protein 2 [Source:UniProtKB/Swiss-Prot;Acc:Q8BX94]
ENSMUSG00000020430	Pes1	11	Pescadillo homolog [Source:UniProtKB/Swiss-Prot;Acc:Q9EQ61]
ENSMUSG00000098284	A330093E20Rik	18	RIKEN cDNA A330093E20 gene [Source:MGI Symbol;Acc:MGI:2147325]
ENSMUSG00000041362	Shtn1	19	Shootin-1 [Source:UniProtKB/Swiss-Prot;Acc:Q8K2Q9]
ENSMUSG00000021764	Ndufs4	13	NADH:ubiquinone oxidoreductase subunit S4 [Source:HGNC Symbol;Acc:HGNC:7711]
ENSMUSG00000048826	Dact2	17	Dapper homolog 2 [Source:UniProtKB/Swiss-Prot;Acc:Q7TN08]
ENSMUSG00000069755	Zfp125	12	0
ENSMUSG00000040034	Nup43	10	Nucleoporin Nup43 [Source:UniProtKB/Swiss-Prot;Acc:P59235]
ENSMUSG00000039041	Adrm1	2	Proteasomal ubiquitin receptor ADRM1 [Source:UniProtKB/Swiss-Prot;Acc:Q9JKV1]
ENSMUSG00000041360	Pum3	19	pumilio RNA binding family member 3 [Source:HGNC Symbol;Acc:HGNC:29676]
ENSMUSG00000032418	Me1	9	NADP-dependent malic enzyme [Source:UniProtKB/Swiss-Prot;Acc:P06801]
ENSMUSG00000070737	Tmem35b	4	Transmembrane protein 35B [Source:UniProtKB/Swiss-Prot;Acc:Q3U0Y2]
ENSMUSG00000070738	Dgkd	1	diacylglycerol kinase delta [Source:HGNC Symbol;Acc:HGNC:2851]
ENSMUSG00000057778	Cyb5d2	11	Neuferricin [Source:UniProtKB/Swiss-Prot;Acc:Q5SSH8]
ENSMUSG00000032413	Rasa2	9	Ras GTPase-activating protein 2 [Source:UniProtKB/Swiss-Prot;Acc:P58069]
ENSMUSG00000036845	Lin37	7	lin-37 DREAM MuvB core complex component [Source:HGNC Symbol;Acc:HGNC:33234]
ENSMUSG00000035517	Tdrd7	4	Mus musculus tudor domain containing 7 (Tdrd7), transcript variant 3, mRNA. [Source:RefSeq mRNA;Acc:NM_001355189]
ENSMUSG00000031155	Pim2	X	Serine/threonine-protein kinase pim-2 [Source:UniProtKB/Swiss-Prot;Acc:Q62070]
ENSMUSG00000032485	Scap	9	SREBF chaperone [Source:MGI Symbol;Acc:MGI:2135958]
ENSMUSG00000031150	Ccdc120	X	Coiled-coil domain-containing protein 120 [Source:UniProtKB/Swiss-Prot;Acc:A2AEV7]
ENSMUSG00000022200	Golph3	15	golgi phosphoprotein 3 [Source:MGI Symbol;Acc:MGI:1913879]
ENSMUSG00000044468	Fam46c	3	Putative nucleotidyltransferase FAM46C [Source:UniProtKB/Swiss-Prot;Acc:Q5SSF7]
ENSMUSG00000022205	Sub1	15	Activated RNA polymerase II transcriptional coactivator p15 [Source:UniProtKB/Swiss-Prot;Acc:P11031]
ENSMUSG00000024869	Nudt8	19	Nucleoside diphosphate-linked moiety X motif 8 [Source:UniProtKB/Swiss-Prot;Acc:Q9CR24]
ENSMUSG00000045795	Whamm	7	WAS protein homolog associated with actin, golgi membranes and microtubules [Source:MGI Symbol;Acc:MGI:2142282]
ENSMUSG00000024866	Acy3	19	N-acyl-aromatic-L-amino acid amidohydrolase (carboxylate-forming) [Source:UniProtKB/Swiss-Prot;Acc:Q91XE4]
ENSMUSG00000024867	Pip5k1b	19	Phosphatidylinositol 4-phosphate 5-kinase type-1 beta [Source:UniProtKB/Swiss-Prot;Acc:P70181]
ENSMUSG00000044465	Fam160a2	7	FTS and Hook-interacting protein [Source:UniProtKB/Swiss-Prot;Acc:Q3U2I3]
ENSMUSG00000062296	Trank1	9	TPR and ankyrin repeat-containing protein 1 [Source:UniProtKB/Swiss-Prot;Acc:Q8BV79]
ENSMUSG00000044461	Shisa2	14	shisa family member 2 [Source:HGNC Symbol;Acc:HGNC:20366]
ENSMUSG00000031158	Timm17b	X	translocase of inner mitochondrial membrane 17b [Source:MGI Symbol;Acc:MGI:1343176]
ENSMUSG00000031145	Prickle3	X	Prickle planar cell polarity protein 3 [Source:UniProtKB/Swiss-Prot;Acc:Q80VL3]
ENSMUSG00000032477	Cdc25a	9	M-phase inducer phosphatase 1 [Source:UniProtKB/Swiss-Prot;Acc:P48964]
ENSMUSG00000035504	Reep6	10	Receptor expression-enhancing protein 6 [Source:UniProtKB/Swiss-Prot;Acc:Q9JM62]
ENSMUSG00000035505	Cox18	5	Mitochondrial inner membrane protein COX18 [Source:UniProtKB/Swiss-Prot;Acc:Q8VC74]
ENSMUSG00000078630	Tomt	7	Transmembrane O-methyltransferase homolog [Source:UniProtKB/Swiss-Prot;Acc:A1Y9I9]
ENSMUSG00000020496	Rnf187	11	E3 ubiquitin-protein ligase RNF187 [Source:UniProtKB/Swiss-Prot;Acc:Q8BFX1]
ENSMUSG00000043122	A530016L24Rik	12	0
ENSMUSG00000024855	Pacs1	19	Phosphofurin acidic cluster sorting protein 1 [Source:UniProtKB/Swiss-Prot;Acc:Q8K212]
ENSMUSG00000002602	Axl	7	AXL receptor tyrosine kinase [Source:MGI Symbol;Acc:MGI:1347244]
ENSMUSG00000067995	Gtf2f2	14	ral transcription factor IIF subunit 2 [Source:UniProtKB/Swiss-Prot;Acc:Q8R0A0]
ENSMUSG00000079966	Gm14058	2	predicted gene 14058 [Source:MGI Symbol;Acc:MGI:3649507]
ENSMUSG00000036833	Pnpla7	2	Patatin-like phospholipase domain-containing protein 7 [Source:UniProtKB/Swiss-Prot;Acc:A2AJ88]
ENSMUSG00000052031	Tagap1	17	T-cell activation GTPase-activating protein 1 [Source:UniProtKB/Swiss-Prot;Acc:P0CAX8]
ENSMUSG00000036825	Ssx2ip	3	synovial sarcoma, X 2 interacting protein [Source:MGI Symbol;Acc:MGI:2139150]
ENSMUSG00000032463	Faim	9	Fas apoptotic inhibitory molecule 1 [Source:UniProtKB/Swiss-Prot;Acc:Q9WUD8]
ENSMUSG00000032462	Pik3cb	9	Phosphatidylinositol 4,5-bisphosphate 3-kinase catalytic subunit beta isoform [Source:UniProtKB/Swiss-Prot;Acc:Q8BTI9]
ENSMUSG00000033790	Tubgcp5	7	tubulin, gamma complex associated protein 5 [Source:MGI Symbol;Acc:MGI:2178836]
ENSMUSG00000020482	Ccdc117	11	Coiled-coil domain-containing protein 117 [Source:UniProtKB/Swiss-Prot;Acc:Q6PB51]
ENSMUSG00000024843	Chka	19	Choline kinase alpha [Source:UniProtKB/Swiss-Prot;Acc:O54804]
ENSMUSG00000045775	Slc16a5	11	solute carrier family 16 (monocarboxylic acid transporters), member 5 [Source:MGI Symbol;Acc:MGI:2443515]
ENSMUSG00000039095	En2	5	Homeobox protein engrailed-2 [Source:UniProtKB/Swiss-Prot;Acc:P09066]
ENSMUSG00000024844	Banf1	19	Barrier-to-autointegration factor Barrier-to-autointegration factor, N-terminally processed [Source:UniProtKB/Swiss-Prot;Acc:O54962]
ENSMUSG00000019487	Trip10	17	thyroid hormone receptor interactor 10 [Source:MGI Symbol;Acc:MGI:2146901]
ENSMUSG00000039096	Rsad1	11	Radical S-adenosyl methionine domain-containing protein 1, mitochondrial [Source:UniProtKB/Swiss-Prot;Acc:Q5SUV1]
ENSMUSG00000053367	Epp13	7	Epididymal protein 13 [Source:UniProtKB/Swiss-Prot;Acc:E9Q7F5]
ENSMUSG00000036820	Amdhd2	17	N-acetylglucosamine-6-phosphate deacetylase [Source:UniProtKB/Swiss-Prot;Acc:Q8JZV7]
ENSMUSG00000032469	Dbr1	9	Lariat debranching enzyme [Source:UniProtKB/Swiss-Prot;Acc:Q923B1]
ENSMUSG00000032468	Armc8	9	Armadillo repeat-containing protein 8 [Source:UniProtKB/Swiss-Prot;Acc:Q9DBR3]
ENSMUSG00000036817	Sun1	5	Sad1 and UNC84 domain containing 1 [Source:MGI Symbol;Acc:MGI:1924303]
ENSMUSG00000020471	Pold2	11	polymerase (DNA directed), delta 2, regulatory subunit [Source:MGI Symbol;Acc:MGI:1097163]
ENSMUSG00000044433	Camsap3	8	Calmodulin-regulated spectrin-associated protein 3 [Source:UniProtKB/Swiss-Prot;Acc:Q80VC9]
ENSMUSG00000020477	Mrps24	11	28S ribosomal protein S24, mitochondrial [Source:UniProtKB/Swiss-Prot;Acc:Q9CQV5]
ENSMUSG00000024835	Coro1b	19	Coronin-1B [Source:UniProtKB/Swiss-Prot;Acc:Q9WUM3]
ENSMUSG00000039087	Rreb1	13	Ras-responsive element-binding protein 1 [Source:UniProtKB/Swiss-Prot;Acc:Q3UH06]
ENSMUSG00000024837	Dmrt1	19	Doublesex- and mab-3-related transcription factor 1 [Source:UniProtKB/Swiss-Prot;Acc:Q9QZ59]
ENSMUSG00000019494	Cops6	5	COP9 signalosome complex subunit 6 [Source:UniProtKB/Swiss-Prot;Acc:O88545]
ENSMUSG00000032459	Mrps22	9	28S ribosomal protein S22, mitochondrial [Source:UniProtKB/Swiss-Prot;Acc:Q9CXW2]
ENSMUSG00000032456	Nmnat3	9	Mus musculus nicotinamide nucleotide adenylyltransferase 3 (Nmnat3), transcript variant 2, mRNA. [Source:RefSeq mRNA;Acc:NM_001357445]
ENSMUSG00000029672	Fam3c	6	Protein FAM3C [Source:UniProtKB/Swiss-Prot;Acc:Q91VU0]
ENSMUSG00000041319	Thoc6	17	Mus musculus THO complex 6 (Thoc6), transcript variant 2, mRNA. [Source:RefSeq mRNA;Acc:NM_001357380]
ENSMUSG00000049287	Iba57	11	IBA57 homolog, iron-sulfur cluster assembly [Source:MGI Symbol;Acc:MGI:3041174]
ENSMUSG00000042647	Acad12	5	acyl-Coenzyme A dehydrogenase family, member 12 [Source:MGI Symbol;Acc:MGI:2443320]
ENSMUSG00000028345	Tex10	4	Mus musculus testis expressed 10 (Tex10), transcript variant 2, mRNA. [Source:RefSeq mRNA;Acc:NM_001355740]
ENSMUSG00000029676	Pot1a	6	protection of telomeres 1A [Source:MGI Symbol;Acc:MGI:2141503]
ENSMUSG00000008734	Gprc5b	7	G protein-coupled receptor, family C, group 5, member B [Source:MGI Symbol;Acc:MGI:1927596]
ENSMUSG00000027018	Hat1	2	Histone acetyltransferase type B catalytic subunit [Source:UniProtKB/Swiss-Prot;Acc:Q8BY71]
ENSMUSG00000021710	Nln	13	Neurolysin, mitochondrial [Source:UniProtKB/Swiss-Prot;Acc:Q91YP2]
ENSMUSG00000037296	Lsm1	8	U6 snRNA-associated Sm-like protein LSm1 [Source:UniProtKB/Swiss-Prot;Acc:Q8VC85]
ENSMUSG00000021715	Cwc27	13	Peptidyl-prolyl cis-trans isomerase CWC27 homolog [Source:UniProtKB/Swiss-Prot;Acc:Q3TKY6]
ENSMUSG00000017686	Rhot1	11	ras homolog family member T1 [Source:MGI Symbol;Acc:MGI:1926078]
ENSMUSG00000031994	Adamts8	9	A disintegrin and metalloproteinase with thrombospondin motifs 8 isoform 2 [Source:RefSeq peptide;Acc:NP_001313221]
ENSMUSG00000007411	Mark3	12	MAP/microtubule affinity-regulating kinase 3 [Source:UniProtKB/Swiss-Prot;Acc:Q03141]
ENSMUSG00000028333	Anp32b	4	Acidic leucine-rich nuclear phosphoprotein 32 family member B [Source:UniProtKB/Swiss-Prot;Acc:Q9EST5]
ENSMUSG00000041308	Sntb2	8	syntrophin, basic 2 [Source:MGI Symbol;Acc:MGI:101771]
ENSMUSG00000041309	Nkx6-2	7	NK6 homeobox 2 [Source:MGI Symbol;Acc:MGI:1352738]
ENSMUSG00000028331	Trmo	4	Mus musculus tRNA methyltransferase O (Trmo), transcript variant 2, mRNA. [Source:RefSeq mRNA;Acc:NM_001347095]
ENSMUSG00000042632	Pla2g6	15	phospholipase A2, group VI [Source:MGI Symbol;Acc:MGI:1859152]
ENSMUSG00000104523	Gm37335	1	predicted gene, 37335 [Source:MGI Symbol;Acc:MGI:5610563]
ENSMUSG00000030655	Smg1	7	Serine/threonine-protein kinase SMG1 [Source:UniProtKB/Swiss-Prot;Acc:Q8BKX6]
ENSMUSG00000031984	2810004N23Rik	8	Uncharacterized [Source:UniProtKB/Swiss-Prot;Acc:Q8CIL4]
ENSMUSG00000029650	Slc46a3	5	Solute carrier family 46 member 3 [Source:UniProtKB/Swiss-Prot;Acc:Q9DC26]
ENSMUSG00000075590	Nrbp2	15	Mus musculus nuclear receptor binding protein 2 (Nrbp2), transcript variant 1, mRNA. [Source:RefSeq mRNA;Acc:NM_001358359]
ENSMUSG00000031971	Ccsap	8	Centriole, cilia and spindle-associated protein [Source:UniProtKB/Swiss-Prot;Acc:Q8QZT2]
ENSMUSG00000025290	Rps24	14	ribosomal protein S24 [Source:MGI Symbol;Acc:MGI:98147]
ENSMUSG00000005682	Pan2	10	PAN2-PAN3 deadenylation complex catalytic subunit Pan2 [Source:UniProtKB/Swiss-Prot;Acc:Q8BGF7]
ENSMUSG00000087578	Ccdc142os	6	coiled-coil domain containing 142, opposite strand [Source:MGI Symbol;Acc:MGI:3783052]
ENSMUSG00000005687	Bcas2	3	breast carcinoma amplified sequence 2 [Source:MGI Symbol;Acc:MGI:1915433]
ENSMUSG00000029657	Hsph1	5	Mus musculus heat shock 105kDa/110kDa protein 1 (Hsph1), transcript variant 2, mRNA. [Source:RefSeq mRNA;Acc:NM_001347534]
ENSMUSG00000037270	4932438A13Rik	3	Uncharacterized protein KIAA1109 [Source:UniProtKB/Swiss-Prot;Acc:A2AAE1]
ENSMUSG00000099528	2410012E07Rik	14	RIKEN cDNA 2410012E07 gene [Source:MGI Symbol;Acc:MGI:1920898]
ENSMUSG00000030649	Anapc15	7	Anaphase-promoting complex subunit 15 [Source:UniProtKB/Swiss-Prot;Acc:P60007]
ENSMUSG00000037275	Gemin5	11	Gem-associated protein 5 [Source:UniProtKB/Swiss-Prot;Acc:Q8BX17]
ENSMUSG00000086245	Gm16170	11	predicted gene 16170 [Source:MGI Symbol;Acc:MGI:3805548]
ENSMUSG00000037278	Tmem97	11	Sigma intracellular receptor 2 [Source:UniProtKB/Swiss-Prot;Acc:Q8VD00]
ENSMUSG00000054659	Pm20d2	4	Peptidase M20 domain-containing protein 2 [Source:UniProtKB/Swiss-Prot;Acc:A3KG59]
ENSMUSG00000074269	Rec114	9	Meiotic recombination protein REC114 [Source:UniProtKB/Swiss-Prot;Acc:Q9CWH4]
ENSMUSG00000031976	Urb2	8	URB2 ribosome biogenesis 2 homolog (S. cerevisiae) [Source:MGI Symbol;Acc:MGI:2681124]
ENSMUSG00000037279	Ovol2	2	Transcription factor Ovo-like 2 [Source:UniProtKB/Swiss-Prot;Acc:Q8CIV7]
ENSMUSG00000015002	Efr3a	15	Mus musculus EFR3 homolog A (Efr3a), transcript variant 2, mRNA. [Source:RefSeq mRNA;Acc:NM_001356582]
ENSMUSG00000018995	Nars2	7	Probable asparagine--tRNA ligase, mitochondrial [Source:UniProtKB/Swiss-Prot;Acc:Q8BGV0]
ENSMUSG00000053329	D10Jhu81e	10	ES1 protein homolog, mitochondrial [Source:UniProtKB/Swiss-Prot;Acc:Q9D172]
ENSMUSG00000025280	Polr3a	14	polymerase (RNA) III (DNA directed) polypeptide A [Source:MGI Symbol;Acc:MGI:2681836]
ENSMUSG00000029642	Polr1d	5	polymerase (RNA) I polypeptide D [Source:MGI Symbol;Acc:MGI:108403]
ENSMUSG00000086237	Gm15591	16	predicted gene 15591 [Source:MGI Symbol;Acc:MGI:3783038]
ENSMUSG00000025287	Acot9	X	Acyl-coenzyme A thioesterase 9, mitochondrial [Source:UniProtKB/Swiss-Prot;Acc:Q9R0X4]
ENSMUSG00000105837	Gm35986	3	predicted gene, 35986 [Source:MGI Symbol;Acc:MGI:5595145]
ENSMUSG00000104507	A430027H14Rik	1	RIKEN cDNA A430027H14 gene [Source:MGI Symbol;Acc:MGI:2443106]
ENSMUSG00000028312	Smc2	4	Structural maintenance of chromosomes protein 2 [Source:UniProtKB/Swiss-Prot;Acc:Q8CG48]
ENSMUSG00000110331	Nudc-ps1	8	nuclear distribution gene C homolog (Aspergillus), pseudogene 1 [Source:MGI Symbol;Acc:MGI:2142657]
ENSMUSG00000028318	Polr1e	4	polymerase (RNA) I polypeptide E [Source:MGI Symbol;Acc:MGI:1929022]
ENSMUSG00000037260	Hgsnat	8	Heparan-alpha-glucosaminide N-acetyltransferase [Source:UniProtKB/Swiss-Prot;Acc:Q3UDW8]
ENSMUSG00000066640	Fbxl18	5	F-box and leucine rich repeat protein 18 [Source:HGNC Symbol;Acc:HGNC:21874]
ENSMUSG00000074259	Gramd2	9	Mus musculus GRAM domain containing 2 (Gramd2), transcript variant 1, mRNA. [Source:RefSeq mRNA;Acc:NM_001357686]
ENSMUSG00000030630	Fah	7	Fumarylacetoacetase [Source:UniProtKB/Swiss-Prot;Acc:P35505]
ENSMUSG00000100141	Gm6445	19	predicted gene 6445 [Source:MGI Symbol;Acc:MGI:3779598]
ENSMUSG00000032400	Zwilch	9	zwilch kinetochore protein [Source:MGI Symbol;Acc:MGI:1915264]
ENSMUSG00000028385	Snx30	4	Sorting nexin-30 [Source:UniProtKB/Swiss-Prot;Acc:Q8CE50]
ENSMUSG00000041359	Tcl1	12	T cell lymphoma breakpoint 1 [Source:MGI Symbol;Acc:MGI:1097166]
ENSMUSG00000110344	Gm45716	11	small integral membrane protein 36 [Source:HGNC Symbol;Acc:HGNC:53654]
ENSMUSG00000041358	Nutm1	2	NUT family member 1 [Source:UniProtKB/Swiss-Prot;Acc:Q8BHP2]
ENSMUSG00000021752	Kctd6	14	potassium channel tetramerisation domain containing 6 [Source:MGI Symbol;Acc:MGI:1918643]
ENSMUSG00000041351	Rap1gap	4	Mus musculus Rap1 GTPase-activating protein (Rap1gap), transcript variant 5, mRNA. [Source:RefSeq mRNA;Acc:NM_001331215]
ENSMUSG00000020424	Gatsl3	11	GATS protein-like 3 [Source:MGI Symbol;Acc:MGI:1919212]
ENSMUSG00000000811	Txnrd3	6	thioredoxin reductase 3 [Source:MGI Symbol;Acc:MGI:2386711]
ENSMUSG00000062210	Tnfaip8	18	Tumor necrosis factor alpha-induced protein 8 [Source:UniProtKB/Swiss-Prot;Acc:Q921Z5]
ENSMUSG00000032409	Atr	9	ATR serine/threonine kinase [Source:HGNC Symbol;Acc:HGNC:882]
ENSMUSG00000055923	Aasdh	5	Acyl-CoA synthetase family member 4 [Source:UniProtKB/Swiss-Prot;Acc:Q80WC9]
ENSMUSG00000032407	U2surp	9	U2 snRNP-associated SURP domain containing [Source:MGI Symbol;Acc:MGI:1915208]
ENSMUSG00000019428	Fkbp8	8	Peptidyl-prolyl cis-trans isomerase FKBP8 [Source:UniProtKB/Swiss-Prot;Acc:O35465]
ENSMUSG00000032405	Pias1	9	protein inhibitor of activated STAT 1 [Source:MGI Symbol;Acc:MGI:1913125]
ENSMUSG00000028391	Wdr31	4	WD repeat domain 31 [Source:MGI Symbol;Acc:MGI:1918604]
ENSMUSG00000033732	Sf3b3	8	splicing factor 3b, subunit 3 [Source:MGI Symbol;Acc:MGI:1289341]
ENSMUSG00000032401	Lctl	9	Lactase-like protein [Source:UniProtKB/Swiss-Prot;Acc:Q8K1F9]
ENSMUSG00000030695	Aldoa	7	Fructose-bisphosphate aldolase A [Source:UniProtKB/Swiss-Prot;Acc:P05064]
ENSMUSG00000003099	Ppp5c	7	Serine/threonine-protein phosphatase 5 [Source:UniProtKB/Swiss-Prot;Acc:Q60676]
ENSMUSG00000087501	Gm12116	11	predicted gene 12116 [Source:MGI Symbol;Acc:MGI:3652289]
ENSMUSG00000040018	Cox15	19	Cytochrome c oxidase assembly [Source:UniProtKB/Swiss-Prot;Acc:Q8BJ03]
ENSMUSG00000040010	Slc7a5	8	solute carrier family 7 (cationic amino acid transporter, y+ system), member 5 [Source:MGI Symbol;Acc:MGI:1298205]
ENSMUSG00000021747	4930452B06Rik	14	Uncharacterized [Source:UniProtKB/Swiss-Prot;Acc:Q6P2K3]
ENSMUSG00000021748	Pdhb	14	Pyruvate dehydrogenase E1 component subunit beta, mitochondrial [Source:UniProtKB/Swiss-Prot;Acc:Q9D051]
ENSMUSG00000050244	Heatr1	13	HEAT repeat containing 1 [Source:HGNC Symbol;Acc:HGNC:25517]
ENSMUSG00000019437	Tlcd1	11	Calfacilitin [Source:UniProtKB/Swiss-Prot;Acc:Q99JT6]
ENSMUSG00000033722	BC034090	1	cDNA sequence BC034090 [Source:MGI Symbol;Acc:MGI:2672904]
ENSMUSG00000030681	Mvp	7	major vault protein [Source:MGI Symbol;Acc:MGI:1925638]
ENSMUSG00000051582	Otud6a	X	OTU domain-containing protein 6A [Source:UniProtKB/Swiss-Prot;Acc:Q6IE21]
ENSMUSG00000049265	Kcnk3	5	Potassium channel subfamily K member 3 [Source:UniProtKB/Swiss-Prot;Acc:O35111]
ENSMUSG00000004393	Ddx56	11	Probable ATP-dependent RNA helicase DDX56 [Source:UniProtKB/Swiss-Prot;Acc:Q9D0R4]
ENSMUSG00000040007	Bahd1	2	bromo adjacent homology domain containing 1 [Source:HGNC Symbol;Acc:HGNC:29153]
ENSMUSG00000003068	Stk11	10	Serine/threonine-protein kinase STK11 [Source:UniProtKB/Swiss-Prot;Acc:Q9WTK7]
ENSMUSG00000042660	Wdr55	18	WD repeat domain 55 [Source:MGI Symbol;Acc:MGI:1915186]
ENSMUSG00000039013	Siglec5	7	Sialic acid-binding Ig-like lectin 5 [Source:UniProtKB/Swiss-Prot;Acc:Q920G3]
ENSMUSG00000097787	2700046G09Rik	19	RIKEN cDNA 2700046G09 gene [Source:MGI Symbol;Acc:MGI:1914438]
ENSMUSG00000097786	4933429H19Rik	3	RIKEN cDNA 4933429H19 gene [Source:MGI Symbol;Acc:MGI:1918530]
ENSMUSG00000039018	Mtg1	7	Mitochondrial ribosome-associated GTPase 1 [Source:UniProtKB/Swiss-Prot;Acc:Q8R2R6]
ENSMUSG00000051586	Mical3	6	[F-actin]-monooxygenase MICAL3 [Source:UniProtKB/Swiss-Prot;Acc:Q8CJ19]
ENSMUSG00000039016	Timm8b	9	Mitochondrial import inner membrane translocase subunit Tim8 B [Source:UniProtKB/Swiss-Prot;Acc:P62077]
ENSMUSG00000074227	Spint2	7	Kunitz-type protease inhibitor 2 [Source:UniProtKB/Swiss-Prot;Acc:Q9WU03]
ENSMUSG00000054612	Mgmt	7	Methylated-DNA--protein-cysteine methyltransferase [Source:UniProtKB/Swiss-Prot;Acc:P26187]
ENSMUSG00000030672	Mylpf	7	Mus musculus myosin light chain, phosphorylatable, fast skeletal muscle (Mylpf), transcript variant 2, mRNA. [Source:RefSeq mRNA;Acc:NM_001347655]
ENSMUSG00000029684	Wasl	6	Wiskott-Aldrich syndrome-like (human) [Source:MGI Symbol;Acc:MGI:1920428]
ENSMUSG00000030670	Cyp2r1	7	Vitamin D 25-hydroxylase [Source:UniProtKB/Swiss-Prot;Acc:Q6VVW9]
ENSMUSG00000029686	Cul1	6	Mus musculus cullin 1 (Cul1), transcript variant 3, mRNA. [Source:RefSeq mRNA;Acc:NM_001355551]
ENSMUSG00000101438	Gm19412	17	predicted gene, 19412 [Source:MGI Symbol;Acc:MGI:5011597]
ENSMUSG00000041329	Atp1b2	11	Sodium/potassium-transporting ATPase subunit beta-2 [Source:UniProtKB/Swiss-Prot;Acc:P14231]
ENSMUSG00000063576	Klhdc3	17	kelch domain containing 3 [Source:HGNC Symbol;Acc:HGNC:20704]
ENSMUSG00000062248	Cks2	13	Cyclin-dependent kinases regulatory subunit 2 [Source:UniProtKB/Swiss-Prot;Acc:P56390]
ENSMUSG00000042650	Alkbh5	11	RNA demethylase ALKBH5 [Source:UniProtKB/Swiss-Prot;Acc:Q3TSG4]
ENSMUSG00000097799	Gm26899	2	predicted gene, 26899 [Source:MGI Symbol;Acc:MGI:5477393]
ENSMUSG00000039007	Cpq	15	carboxypeptidase Q [Source:MGI Symbol;Acc:MGI:1889205]
ENSMUSG00000033703	Fuk	8	L-fucose kinase [Source:UniProtKB/Swiss-Prot;Acc:Q7TMC8]
ENSMUSG00000074218	Cox7a1	7	Cytochrome c oxidase subunit 7A1, mitochondrial [Source:UniProtKB/Swiss-Prot;Acc:P56392]
ENSMUSG00000038429	Usp5	6	ubiquitin specific peptidase 5 (isopeptidase T) [Source:MGI Symbol;Acc:MGI:1347343]
ENSMUSG00000085655	Gm15952	3	predicted gene 15952 [Source:MGI Symbol;Acc:MGI:3802149]
ENSMUSG00000002477	Snrpd1	18	Small nuclear ribonucleoprotein Sm D1 [Source:UniProtKB/Swiss-Prot;Acc:P62315]
ENSMUSG00000040746	Rnf167	11	E3 ubiquitin-protein ligase RNF167 [Source:UniProtKB/Swiss-Prot;Acc:Q91XF4]
ENSMUSG00000005503	Evx1	6	Homeobox even-skipped homolog protein 1 [Source:UniProtKB/Swiss-Prot;Acc:P23683]
ENSMUSG00000001143	Lman2l	1	VIP36-like protein [Source:UniProtKB/Swiss-Prot;Acc:P59481]
ENSMUSG00000005501	Usp40	1	ubiquitin specific peptidase 40 [Source:MGI Symbol;Acc:MGI:2443184]
ENSMUSG00000052738	Suclg1	6	Succinate--CoA ligase [ADP/GDP-forming] subunit alpha, mitochondrial [Source:UniProtKB/Swiss-Prot;Acc:Q9WUM5]
ENSMUSG00000010095	Slc3a2	19	solute carrier family 3 (activators of dibasic and neutral amino acid transport), member 2 [Source:MGI Symbol;Acc:MGI:96955]
ENSMUSG00000035397	Klf16	10	Krueppel-like factor 16 [Source:UniProtKB/Swiss-Prot;Acc:P58334]
ENSMUSG00000039753	Fbxl5	5	F-box/LRR-repeat protein 5 [Source:UniProtKB/Swiss-Prot;Acc:Q8C2S5]
ENSMUSG00000073676	Hspe1	1	heat shock protein 1 (chaperonin 10) [Source:MGI Symbol;Acc:MGI:104680]
ENSMUSG00000035399	Oser1	2	Oxidative stress-responsive serine-rich protein 1 [Source:UniProtKB/Swiss-Prot;Acc:Q9D722]
ENSMUSG00000038425	Poli	18	polymerase (DNA directed), iota [Source:MGI Symbol;Acc:MGI:1347081]
ENSMUSG00000039756	Dnttip2	3	Deoxynucleotidyltransferase terminal-interacting protein 2 [Source:UniProtKB/Swiss-Prot;Acc:Q8R2M2]
ENSMUSG00000022074	Tnfrsf10b	14	Tumor necrosis factor receptor superfamily member 10B [Source:UniProtKB/Swiss-Prot;Acc:Q9QZM4]
ENSMUSG00000040738	Ints8	4	Integrator complex subunit 8 [Source:UniProtKB/Swiss-Prot;Acc:Q80V86]
ENSMUSG00000097651	4930461G14Rik	9	RIKEN cDNA 4930461G14 gene [Source:MGI Symbol;Acc:MGI:1922129]
ENSMUSG00000002489	Tiam1	16	T cell lymphoma invasion and metastasis 1 [Source:MGI Symbol;Acc:MGI:103306]
ENSMUSG00000097652	Mhrt	14	myosin heavy chain associated RNA transcript [Source:MGI Symbol;Acc:MGI:3642848]
ENSMUSG00000047369	Dnah14	1	0
ENSMUSG00000052748	Swt1	1	Transcriptional protein SWT1 [Source:UniProtKB/Swiss-Prot;Acc:Q9DBQ9]
ENSMUSG00000097658	Gm16755	11	predicted gene, 16755 [Source:MGI Symbol;Acc:MGI:4439679]
ENSMUSG00000026439	Rbbp5	1	Mus musculus retinoblastoma binding protein 5, histone lysine methyltransferase complex subunit (Rbbp5), transcript variant 3, mRNA. [Source:RefSeq mRNA;Acc:NM_001357487]
ENSMUSG00000046034	Otulin	15	Ubiquitin thioesterase otulin [Source:UniProtKB/Swiss-Prot;Acc:Q3UCV8]
ENSMUSG00000097654	Gm26714	8	predicted gene, 26714 [Source:MGI Symbol;Acc:MGI:5477208]
ENSMUSG00000046032	Snx12	X	sorting nexin 12 [Source:MGI Symbol;Acc:MGI:1919331]
ENSMUSG00000018821	Avpi1	19	Arginine vasopressin-induced protein 1 [Source:UniProtKB/Swiss-Prot;Acc:Q9D7H4]
ENSMUSG00000040725	Hnrnpul1	7	Heteroous nuclear ribonucleoprotein U-like protein 1 [Source:UniProtKB/Swiss-Prot;Acc:Q8VDM6]
ENSMUSG00000040728	Esrp1	4	Mus musculus epithelial splicing regulatory protein 1 (Esrp1), transcript variant 3, mRNA. [Source:RefSeq mRNA;Acc:NM_001347052]
ENSMUSG00000040722	Scamp5	9	Secretory carrier-associated membrane protein 5 [Source:UniProtKB/Swiss-Prot;Acc:Q9JKD3]
ENSMUSG00000060376	Bckdha	7	branched chain ketoacid dehydrogenase E1, alpha polypeptide [Source:MGI Symbol;Acc:MGI:107701]
ENSMUSG00000027752	Exosc8	3	Exosome complex component RRP43 [Source:UniProtKB/Swiss-Prot;Acc:Q9D753]
ENSMUSG00000026427	Eif2d	1	Eukaryotic translation initiation factor 2D [Source:UniProtKB/Swiss-Prot;Acc:Q61211]
ENSMUSG00000001123	Lgals9	11	Galectin-9 [Source:UniProtKB/Swiss-Prot;Acc:O08573]
ENSMUSG00000026429	Ube2t	1	ubiquitin-conjugating enzyme E2T [Source:MGI Symbol;Acc:MGI:1914446]
ENSMUSG00000009092	Derl3	10	Mus musculus Der1-like domain family, member 3 (Derl3), transcript variant 2, mRNA. [Source:RefSeq mRNA;Acc:NM_001358983]
ENSMUSG00000097624	Gm5091	17	predicted gene 5091 [Source:MGI Symbol;Acc:MGI:3779456]
ENSMUSG00000006818	Sod2	17	superoxide dismutase 2, mitochondrial [Source:MGI Symbol;Acc:MGI:98352]
ENSMUSG00000035372	1810055G02Rik	19	Mus musculus RIKEN cDNA 1810055G02 (1810055G02Rik), transcript variant 4, mRNA. [Source:RefSeq mRNA;Acc:NM_001358258]
ENSMUSG00000015766	Eps8	6	Epidermal growth factor receptor kinase substrate 8 [Source:UniProtKB/Swiss-Prot;Acc:Q08509]
ENSMUSG00000035378	Shq1	6	SHQ1, H/ACA ribonucleoprotein assembly factor [Source:HGNC Symbol;Acc:HGNC:25543]
ENSMUSG00000018809	Smyd4	11	SET and MYND domain-containing protein 4 [Source:UniProtKB/Swiss-Prot;Acc:Q8BTK5]
ENSMUSG00000039728	Slc6a5	7	solute carrier family 6 (neurotransmitter transporter, glycine), member 5 [Source:MGI Symbol;Acc:MGI:105090]
ENSMUSG00000022051	Bnip3l	14	BCL2/adenovirus E1B 19 kDa protein-interacting protein 3-like [Source:UniProtKB/Swiss-Prot;Acc:Q9Z2F7]
ENSMUSG00000063410	Stk24	14	serine/threonine kinase 24 [Source:MGI Symbol;Acc:MGI:2385007]
ENSMUSG00000001134	Uxt	X	ubiquitously expressed transcript [Source:MGI Symbol;Acc:MGI:1277988]
ENSMUSG00000026418	Tnni1	1	Troponin I, slow skeletal muscle [Source:UniProtKB/Swiss-Prot;Acc:Q9WUZ5]
ENSMUSG00000047344	Lancl3	X	LanC-like protein 3 [Source:UniProtKB/Swiss-Prot;Acc:Q8CD19]
ENSMUSG00000036693	Nop14	5	Nucleolar protein 14 [Source:UniProtKB/Swiss-Prot;Acc:Q8R3N1]
ENSMUSG00000086993	Rsf1os2	7	0
ENSMUSG00000097639	Platr4	3	pluripotency associated transcript 4 [Source:MGI Symbol;Acc:MGI:1925956]
ENSMUSG00000025154	Arhgap19	19	Rho GTPase-activating protein 19 [Source:UniProtKB/Swiss-Prot;Acc:Q8BRH3]
ENSMUSG00000025155	Dus1l	11	tRNA-dihydrouridine(16/17) synthase [NAD(P)(+)]-like [Source:UniProtKB/Swiss-Prot;Acc:Q8C2P3]
ENSMUSG00000029518	Rab35	5	RAB35, member RAS oncogene family [Source:MGI Symbol;Acc:MGI:1924657]
ENSMUSG00000029512	Ulk1	5	unc-51 like kinase 1 [Source:MGI Symbol;Acc:MGI:1270126]
ENSMUSG00000046088	Gm9805	17	0
ENSMUSG00000039798	2600006K01Rik	2	RIKEN cDNA 2600006K01 gene [Source:MGI Symbol;Acc:MGI:1917569]
ENSMUSG00000030505	Prmt3	7	protein arginine N-methyltransferase 3 [Source:MGI Symbol;Acc:MGI:1919224]
ENSMUSG00000037134	Prmt9	8	protein arginine methyltransferase 9 [Source:MGI Symbol;Acc:MGI:2142651]
ENSMUSG00000031833	Mast3	8	Microtubule-associated serine/threonine-protein kinase 3 [Source:UniProtKB/Swiss-Prot;Acc:Q3U214]
ENSMUSG00000031834	Pik3r2	8	Phosphatidylinositol 3-kinase regulatory subunit beta [Source:UniProtKB/Swiss-Prot;Acc:O08908]
ENSMUSG00000031831	Dnaaf1	8	Dynein assembly factor 1, axonemal [Source:UniProtKB/Swiss-Prot;Acc:Q9D2H9]
ENSMUSG00000046082	Tmem174	13	Transmembrane protein 174 [Source:UniProtKB/Swiss-Prot;Acc:Q9DCX7]
ENSMUSG00000031832	Taf1c	8	TATA box-binding protein-associated factor RNA polymerase I subunit C [Source:UniProtKB/Swiss-Prot;Acc:Q6PDZ2]
ENSMUSG00000037138	Aff3	1	AF4/FMR2 family member 3 [Source:HGNC Symbol;Acc:HGNC:6473]
ENSMUSG00000058006	Mdn1	4	midasin AAA ATPase 1 [Source:HGNC Symbol;Acc:HGNC:18302]
ENSMUSG00000025142	Aspscr1	11	Tether containing UBX domain for GLUT4 [Source:UniProtKB/Swiss-Prot;Acc:Q8VBT9]
ENSMUSG00000059334	Zfp36l3	X	zinc finger protein 36, C3H type-like 3 [Source:MGI Symbol;Acc:MGI:3525151]
ENSMUSG00000026473	Glul	1	Glutamine synthetase [Source:UniProtKB/Swiss-Prot;Acc:P15105]
ENSMUSG00000029504	Ddx51	5	ATP-dependent RNA helicase DDX51 [Source:UniProtKB/Swiss-Prot;Acc:Q6P9R1]
ENSMUSG00000062981	Mrpl42	10	39S ribosomal protein L42, mitochondrial [Source:UniProtKB/Swiss-Prot;Acc:Q9CPV3]
ENSMUSG00000061650	Med9	11	Mediator of RNA polymerase II transcription subunit 9 [Source:UniProtKB/Swiss-Prot;Acc:Q8VCS6]
ENSMUSG00000025147	Mob2	7	Mus musculus MOB kinase activator 2 (Mob2), transcript variant 2, mRNA. [Source:RefSeq mRNA;Acc:NM_001347560]
ENSMUSG00000029507	Pus1	5	Mus musculus pseudouridine synthase 1 (Pus1), transcript variant 6, mRNA. [Source:RefSeq mRNA;Acc:NM_001359219]
ENSMUSG00000029501	Ankle2	5	Ankyrin repeat and LEM domain-containing protein 2 [Source:UniProtKB/Swiss-Prot;Acc:Q6P1H6]
ENSMUSG00000085606	Gm15792	5	predicted gene 15792 [Source:MGI Symbol;Acc:MGI:3783234]
ENSMUSG00000018861	Fdxr	11	ferredoxin reductase [Source:MGI Symbol;Acc:MGI:104724]
ENSMUSG00000046079	Lrrc8d	5	Volume-regulated anion channel subunit LRRC8D [Source:UniProtKB/Swiss-Prot;Acc:Q8BGR2]
ENSMUSG00000108801	Gm39090	7	predicted gene, 39090 [Source:MGI Symbol;Acc:MGI:5621975]
ENSMUSG00000039787	Cercam	2	Inactive glycosyltransferase 25 family member 3 [Source:UniProtKB/Swiss-Prot;Acc:A3KGW5]
ENSMUSG00000038459	Abhd17c	7	abhydrolase domain containing 17C [Source:MGI Symbol;Acc:MGI:1917428]
ENSMUSG00000037129	Tmprss13	9	transmembrane serine protease 13 [Source:HGNC Symbol;Acc:HGNC:29808]
ENSMUSG00000006850	Tmco6	18	Transmembrane and coiled-coil domain-containing protein 6 [Source:UniProtKB/Swiss-Prot;Acc:Q8BQX5]
ENSMUSG00000025135	Anapc11	11	Anaphase-promoting complex subunit 11 [Source:UniProtKB/Swiss-Prot;Acc:Q9CPX9]
ENSMUSG00000026466	Tor1aip1	1	torsin A interacting protein 1 [Source:MGI Symbol;Acc:MGI:3582693]
ENSMUSG00000025133	Ints4	7	Integrator complex subunit 4 [Source:UniProtKB/Swiss-Prot;Acc:Q8CIM8]
ENSMUSG00000061665	Cd2ap	17	CD2-associated protein [Source:UniProtKB/Swiss-Prot;Acc:Q9JLQ0]
ENSMUSG00000104435	Gm37422	1	predicted gene, 37422 [Source:MGI Symbol;Acc:MGI:5610650]
ENSMUSG00000031818	Cox4i1	8	Cytochrome c oxidase subunit 4 isoform 1, mitochondrial [Source:UniProtKB/Swiss-Prot;Acc:P19783]
ENSMUSG00000068290	Ddrgk1	2	DDRGK domain-containing protein 1 [Source:UniProtKB/Swiss-Prot;Acc:Q80WW9]
ENSMUSG00000052712	BC004004	17	Bombesin receptor-activated [Source:UniProtKB/Swiss-Prot;Acc:Q99KU6]
ENSMUSG00000022092	Ppp3cc	14	protein phosphatase 3, catalytic subunit, gamma isoform [Source:MGI Symbol;Acc:MGI:107162]
ENSMUSG00000022091	Sorbs3	14	sorbin and SH3 domain containing 3 [Source:MGI Symbol;Acc:MGI:700013]
ENSMUSG00000058028	Zscan5b	7	zinc finger and SCAN domain containing 5B [Source:MGI Symbol;Acc:MGI:2159640]
ENSMUSG00000022094	Slc39a14	14	solute carrier family 39 (zinc transporter), member 14 [Source:MGI Symbol;Acc:MGI:2384851]
ENSMUSG00000026450	Chit1	1	Chitotriosidase-1 [Source:UniProtKB/Swiss-Prot;Acc:Q9D7Q1]
ENSMUSG00000022096	Hr	14	Lysine-specific demethylase hairless [Source:UniProtKB/Swiss-Prot;Acc:Q61645]
ENSMUSG00000027787	Nmd3	3	60S ribosomal export protein NMD3 [Source:UniProtKB/Swiss-Prot;Acc:Q99L48]
ENSMUSG00000026456	Cyb5r1	1	cytochrome b5 reductase 1 [Source:MGI Symbol;Acc:MGI:1919267]
ENSMUSG00000026455	Klhl12	1	Kelch-like protein 12 [Source:UniProtKB/Swiss-Prot;Acc:Q8BZM0]
ENSMUSG00000026457	Adipor1	1	adiponectin receptor 1 [Source:MGI Symbol;Acc:MGI:1919924]
ENSMUSG00000031808	Slc27a1	8	solute carrier family 27 (fatty acid transporter), member 1 [Source:MGI Symbol;Acc:MGI:1347098]
ENSMUSG00000047388	Atmin	8	ATM interactor [Source:UniProtKB/Swiss-Prot;Acc:Q6P9S1]
ENSMUSG00000031805	Jak3	8	Janus kinase 3 [Source:HGNC Symbol;Acc:HGNC:6193]
ENSMUSG00000039763	Dnajc28	16	DnaJ homolog subfamily C member 28 [Source:UniProtKB/Swiss-Prot;Acc:Q8VCE1]
ENSMUSG00000052724	Gm9888	9	0
ENSMUSG00000037108	Zcwpw1	5	zinc finger, CW type with PWWP domain 1 [Source:MGI Symbol;Acc:MGI:2685899]
ENSMUSG00000011349	Dmrtc2	7	Doublesex- and mab-3-related transcription factor C2 [Source:UniProtKB/Swiss-Prot;Acc:Q8CGW9]
ENSMUSG00000037979	Ccdc92	5	Coiled-coil domain-containing protein 92 [Source:UniProtKB/Swiss-Prot;Acc:Q8VDN4]
ENSMUSG00000023330	Dtwd1	2	DTW domain-containing protein 1 [Source:UniProtKB/Swiss-Prot;Acc:Q9D8U7]
ENSMUSG00000049960	Mrps16	14	28S ribosomal protein S16, mitochondrial [Source:UniProtKB/Swiss-Prot;Acc:Q9CPX7]
ENSMUSG00000032281	Acsbg1	9	acyl-CoA synthetase bubblegum family member 1 [Source:MGI Symbol;Acc:MGI:2385656]
ENSMUSG00000024660	Incenp	19	Inner centromere protein [Source:UniProtKB/Swiss-Prot;Acc:Q9WU62]
ENSMUSG00000024661	Fth1	19	Ferritin heavy chain Ferritin heavy chain, N-terminally processed [Source:UniProtKB/Swiss-Prot;Acc:P09528]
ENSMUSG00000023333	Gcm1	9	Chorion-specific transcription factor GCMa [Source:UniProtKB/Swiss-Prot;Acc:P70348]
ENSMUSG00000023336	Wfdc1	8	WAP four-disulfide core domain 1 [Source:MGI Symbol;Acc:MGI:1915116]
ENSMUSG00000025995	Wdr75	1	WD repeat domain 75 [Source:MGI Symbol;Acc:MGI:1920924]
ENSMUSG00000062933	Gm10123	9	predicted pseudogene 10123 [Source:MGI Symbol;Acc:MGI:3704342]
ENSMUSG00000083879	Gm14038	2	predicted gene 14038 [Source:MGI Symbol;Acc:MGI:3650657]
ENSMUSG00000049969	Plekhf2	4	Pleckstrin homology domain-containing family F member 2 [Source:UniProtKB/Swiss-Prot;Acc:Q91WB4]
ENSMUSG00000022009	Nufip1	14	Nuclear fragile X mental retardation-interacting protein 1 [Source:UniProtKB/Swiss-Prot;Acc:Q9QXX8]
ENSMUSG00000070565	Rasal2	1	RAS protein activator like 2 [Source:HGNC Symbol;Acc:HGNC:9874]
ENSMUSG00000069565	Dazap1	10	DAZ-associated protein 1 [Source:UniProtKB/Swiss-Prot;Acc:Q9JII5]
ENSMUSG00000045591	Olig3	10	Oligodendrocyte transcription factor 3 [Source:UniProtKB/Swiss-Prot;Acc:Q6PFG8]
ENSMUSG00000015702	Anxa9	3	Annexin A9 [Source:UniProtKB/Swiss-Prot;Acc:Q9JHQ0]
ENSMUSG00000074923	Pak6	2	Serine/threonine-protein kinase PAK 6 [Source:UniProtKB/Swiss-Prot;Acc:Q3ULB5]
ENSMUSG00000032279	Idh3a	9	Isocitrate dehydrogenase [NAD] subunit alpha, mitochondrial [Source:UniProtKB/Swiss-Prot;Acc:Q9D6R2]
ENSMUSG00000056267	Cep70	9	Centrosomal protein of 70 kDa [Source:UniProtKB/Swiss-Prot;Acc:Q6IQY5]
ENSMUSG00000025980	Hspd1	1	heat shock protein 1 (chaperonin) [Source:MGI Symbol;Acc:MGI:96242]
ENSMUSG00000048647	Exd1	2	piRNA biosis protein EXD1 [Source:UniProtKB/Swiss-Prot;Acc:Q8CDF7]
ENSMUSG00000002409	Dyrk1b	7	Dual specificity tyrosine-phosphorylation-regulated kinase 1B [Source:UniProtKB/Swiss-Prot;Acc:Q9Z188]
ENSMUSG00000050967	Creg2	1	Protein CREG2 [Source:UniProtKB/Swiss-Prot;Acc:Q8BGC9]
ENSMUSG00000068245	Phf11d	14	PHD finger protein 11 [Source:UniProtKB/Swiss-Prot;Acc:A6H5X4]
ENSMUSG00000044252	Osbpl1a	18	Oxysterol-binding protein-related protein 1 [Source:UniProtKB/Swiss-Prot;Acc:Q91XL9]
ENSMUSG00000010021	Kif19a	11	Kinesin-like protein KIF19 [Source:UniProtKB/Swiss-Prot;Acc:Q99PT9]
ENSMUSG00000015711	Prune1	3	Exopolyphosphatase PRUNE1 [Source:UniProtKB/Swiss-Prot;Acc:Q8BIW1]
ENSMUSG00000010025	Aldh3a2	11	Fatty aldehyde dehydrogenase [Source:UniProtKB/Swiss-Prot;Acc:P47740]
ENSMUSG00000107593	Gm44097	6	predicted gene, 44097 [Source:MGI Symbol;Acc:MGI:5690489]
ENSMUSG00000037966	Ninj1	13	ninjurin 1 [Source:MGI Symbol;Acc:MGI:1196617]
ENSMUSG00000032267	Usp28	9	ubiquitin specific peptidase 28 [Source:MGI Symbol;Acc:MGI:2442293]
ENSMUSG00000083899	Gm12346	11	predicted gene 12346 [Source:MGI Symbol;Acc:MGI:3649810]
[truncated: 2,121 more rows]

## Sheet: E. FemaleUP at E12
Gene stable ID	Gene name	Chromosome/scaffold name	Gene description
[truncated: 241 more rows]

## Sheet: F. SubsetCommon_FemaleE12
Gene stable ID	Gene name	Chromosome/scaffold name	Gene description
[truncated: 651 more rows]

[truncated: 6 more sheets: G. E11UP in Male, H. MaleUP at E11, I. SubsetCommon_MaleE11, J. E12UP in Male, K. MaleUP at E12, L. SubsetCommon_MaleE12]
