# Supplementary material for: Differential isoform expression and alternative splicing in sex determination in mice
Source: BMC Genomics. 2019 Mar 12;20:202. doi: 10.1186/s12864-019-5572-x (PMC6419433; doi:10.1186/s12864-019-5572-x)
Supplement: Supplementary file 8 — Chromosome distribution profile for clusters of differentially expressed genes and comparison with homologous synteny blocks (HSBs). Distribution of clusters identified with Cluster Locator [15] upregulated in the gonads of E11 females (A), E12 females (B) E11 males (C) and E12 males (D). Only clusters > 5 genes are represented in the figures. Genes also present in HSBs are highlighted inside a black box. (XLSX 588 kb) [file 12864_2019_5572_MOESM8_ESM.xlsx]

## Sheet: (A) ClustersE11Female
CLUSTER LOCATOR					COMMON WITH HSBs
Clusters FemaleUp E11					Clusters FemaleUp E11					Amniote multispecies HSBs > 1Kbp in human
Gene Name	Chr	Starting_position	cluster_id		Gene Name	Chr	Start pos	Cluster Number		Gene Name	Chr	Start pos		CLUSTERS > 5:
Lrp1b	2	40595246	1		Zeb2	2	44983632	1		ZEB2	2	144364364
Zeb2	2	44983632	1		Scn3a	2	65457118	2		SCN3A	2	165087522
Scn3a	2	65457118	2		Scn9a	2	66480080	2		SCN9A	2	166195185
Scn9a	2	66480080	2		Scn7a	2	66673425	2		SCN7A	2	166403573
Scn7a	2	66673425	2		Xirp2	2	67446002	2		XIRP2	2	166888487
Xirp2	2	67446002	2		Abcb11	2	69238282	2		ABCB11	2	168915498
Abcb11	2	69238282	2		Dhrs9	2	69380445	2		DHRS9	2	169064789
Dhrs9	2	69380445	2		Ttn	2	76703980	3		TTN	2	178525989
Ttn	2	76703980	3		Ccdc141	2	77009902	3		CCDC141	2	178829757
Ccdc141	2	77009902	3		Fsip2	2	82943634	4		FSIP2	2	185738895
Fsip2	2	82943634	4		Itgav	2	83724397	4		ITGAV	2	186590065
Itgav	2	83724397	4		Fbn1	2	125300594	5		FBN1	15	48408306
Fbn1	2	125300594	5		Ankef1	2	136501910	6		ANKEF1	20	9986126
Gm9913	2	125505089	5		Jag1	2	137081456	6		JAG1	20	10637684
Ankef1	2	136501910	6		Shprh	10	11149427	7		SHPRH	6	145864245
Jag1	2	137081456	6		Utrn	10	12382188	7		UTRN	6	144285701
Shprh	10	11149427	7		Otogl	10	107760531	9		OTOGL	12	80099537
Utrn	10	12382188	7		Nav3	10	109681259	9		NAV3	12	77324641
Slc5a4b	10	76057494	8		Osbpl8	10	111164752	9		OSBPL8	12	76351797
Dip2a	10	76259429	8		Grm5	7	87584168	12		GRM5	11	88504576
Otogl	10	107760531	9		Tab3	X	85574022	15		TAB3	X	30827442
Nav3	10	109681259	9		Tab3	X	93304767	16		POLA1	X	24693919
Osbpl8	10	111164752	9		Abca13	11	9191942	18		ABCA13	7	48171458
Vmn1r68	7	10527210	10		Grb10	11	11930508	18		GRB10	7	50590063
Zscan4d	7	11161374	10		Cdc27	11	104502745	19		CDC27	17	47117703
Vmn1r184	7	26266831	11		Itgb3	11	104608000	19		ITGB3	17	47253846
Nlrp9c	7	26322473	11		Abca5	11	110269369	20		ABCA5	17	69244311
Cyp2b23	7	26665227	11		Fam135a	1	24011093	21		FAM135A	6	70412941
Vmn2r78	7	86915300	12		Col19a1	1	24261890	21		COL19A1	6	69866571
Grm5	7	87584168	12		Adgrb3	1	25067476	21		ADGRB3	6	68635367
Shroom4	X	6399854	13		Abca12	1	71242276	22		ABCA12	2	214931542
Clcn5	X	7153810	13		Fn1	1	71585520	22		FN1	2	215360440
Hcfc1	X	73942792	14		Ankar	1	72642980	22		ANKAR	2	189674290
Flna	X	74223461	14		Nyap2	1	81076950	23		NYAP2	2	225399710
Gm7173	X	79266559	15		Pign	1	105518422	24		PIGN	18	61905255
Tab3	X	85574022	15		Cacna1e	1	154390731	25		CACNA1E	1	181317690
Pet2	X	89403848	15		Xpr1	1	155275701	25		XPR1	1	180632004
Pola1	X	93304767	16		Kit	5	75574916	27		KIT	4	54657918
Eif2s3x	X	94188707	16		Kdr	5	75932827	27		KDR	4	55078259
Trpc5os	X	144456581	17		Dcaf5	12	80335848	29		DCAF5	14	69050881
Amot	X	145446425	17		Pde1c	6	56069804	31		PDE1C	7	31751179
Abca13	11	9191942	18		Ddb1	19	10605625	32		DDB1	11	61299451
Grb10	11	11930508	18		Prpf19	19	10895231	32		PRPF19	11	60890730
Egfr	11	16752203	18		Abca1	4	53030787	33		ABCA1	9	104781002
Cdc27	11	104502745	19		Dsg4	18	20436175	35		DSG4	18	31376777
Itgb3	11	104608000	19		Lmnb1	18	56707813	36		LMNB1	5	126776623
Gm11639	11	104685707	19		Fndc3b	3	27416162	37		FNDC3B	3	172039628
Abca5	11	110269369	20		Mecom	3	29951296	37		MECOM	3	169083499
Kcnj2	11	111066164	20		Zbbx	3	75037907	38		ZBBX	3	167240287
Fam135a	1	24011093	21		Golim4	3	75875084	38		GOLIM4	3	168008677
Col19a1	1	24261890	21		Rapgef2	3	79062516	38		RAPGEF2	4	159103013
Adgrb3	1	25067476	21		Fnip2	3	79455974	38		FNIP2	4	158769138
Phf3	1	30802339	21		Rxfp1	3	79641611	38		RXFP1	4	158315311
Abca12	1	71242276	22		Fam198b	3	79884533	38		FAM198B	4	158124474
Fn1	1	71585520	22		Fem1b	9	62791821	41		FEM1B	15	68277803
Ankar	1	72642980	22		Smad3	9	63646767	41		SMAD3	15	67063763
Dock10	1	80501073	23		Crybg3	16	59490775	44		CRYBG3	3	97822040
Nyap2	1	81076950	23		Pou1f1	16	65520511	44		POU1F1	3	87259404
Cntnap5b	1	99772765	24		Cadm2	16	66655421	44		CADM2	3	84958981
Pign	1	105518422	24		Atad2	15	58094047	45		ATAD2	8	123319850
Cacna1e	1	154390731	25		Fam91a1	15	58415468	45		FAM91A1	8	123768456
Xpr1	1	155275701	25		Slc2a13	15	91267696	46		SLC2A13	12	39755021
Olfr1408	1	173128049	26		Gxylt1	15	93239742	46		GXYLT1	12	42081845
Olfr1406	1	173181853	26		Ryr2	13	11553102	47		RYR2	1	237042205
Kit	5	75574916	27		54.2373
Kdr	5	75932827	27
Lmtk2	5	144100436	28
Smurf1	5	144876495	28		Observed %:	54.2373
Dcaf5	12	80335848	29		Expected %:	18.77
Plekhd1	12	80692591	29
Tcaf3	6	42584866	30
Tcaf2	6	42623016	30		ChiSq:	25.577
Plekha8	6	54595111	31		pval	4.25027e-07
Aqp1	6	55336432	31
Pde1c	6	56069804	31
Avl9	6	56714899	31
Ddb1	19	10605625	32
Prpf19	19	10895231	32
Olfr273	4	52852154	33
Abca1	4	53030787	33
Prdm2	4	143107391	34
Pramef8	4	143412426	34
Oog4	4	143437164	34
Dsc3	18	19960930	35
Dsg4	18	20436175	35
Lmnb1	18	56707813	36
Slc12a2	18	57878678	36
Gm4951	18	60212080	36
Fndc3b	3	27416162	37
Mecom	3	29951296	37
Zbbx	3	75037907	38
Golim4	3	75875084	38
Rapgef2	3	79062516	38
Fnip2	3	79455974	38
Rxfp1	3	79641611	38
Fam198b	3	79884533	38
Glb1l3	9	26817953	39
Ncapd3	9	27030175	39
Zbtb44	9	31030644	39
Neo1	9	58874687	40
Arih1	9	59388258	40
Fem1b	9	62791821	41
Smad3	9	63646767	41
Pi4ka	16	17280351	42
Snap29	16	17406003	42
Acap2	16	31092413	43
Senp5	16	31962506	43
Rnf168	16	32277459	43
Crybg3	16	59490775	44
Stx19	16	62814676	44
Pou1f1	16	65520511	44
Cadm2	16	66655421	44
Atad2	15	58094047	45
Fam91a1	15	58415468	45
Slc2a13	15	91267696	46
Gxylt1	15	93239742	46
Ryr2	13	11553102	47
Prl2c5	13	13182715	47

## Sheet: (B) ClustersE12Female
CLUSTER LOCATOR					COMMON WITH HSBs
Clusters FemaleUp E12					Clusters FemaleUp E12					Amniote multispecies HSBs > 1Kbp in human
Gene Name	Chr	Starting_position	cluster_id		Gene Name	Chr	Start pos	Cluster Number		Gene Name	Chr	Start pos
Akr1c14	13	4049011	1		Ryr2	13	11553102	2		RYR2	1	237042205
Akr1c18	13	4132615	1		Rnf182	13	43615710	3		RNF182	6	13924446		CLUSTERS > 5:
Ryr2	13	11553102	2		Cd83	13	43784775	3		CD83	6	14117256
Mtr	13	12182712	2		Mylip	13	45389742	3		MYLIP	6	16129125
Rnf182	13	43615710	3		Fam169a	13	97067286	5		FAM169A	5	74777574
Cd83	13	43784775	3		Hexb	13	97176331	5		HEXB	5	74640023
Mylip	13	45389742	3		Foxd1	13	98354242	5		FOXD1	5	73444827
Sema4d	13	51701246	4		Tmem171	13	98686235	5		TMEM171	5	73120292
Msx2	13	53466884	4		Pik3r1	13	101680563	6		PIK3R1	5	68215720
Fam169a	13	97067286	5		Fst	13	114452262	7		FST	5	53480409
Hexb	13	97176331	5		Emb	13	117208536	7		EMB	5	50396192
Foxd1	13	98354242	5		Gata3	2	9857078	8		GATA3	10	8045378
Tmem171	13	98686235	5		Sfmbt2	2	10370510	8		SFMBT2	10	7158624
Slc30a5	13	100802648	6		Vav2	2	27262104	11		VAV2	9	133761894
Pik3r1	13	101680563	6		Olfm1	2	28192992	11		OLFM1	9	135075422
Fst	13	114452262	7		Pbx3	2	34171457	12		PBX3	9	125747345
Emb	13	117208536	7		Phf19	2	34893757	12		PHF19	9	120855652
Gm17509	13	117218701	7		Lypd6b	2	49787688	13		LYPD6B	2	149038107
Gata3	2	9857078	8		Lypd6	2	50066429	13		LYPD6	2	149329985
Sfmbt2	2	10370510	8		Ly75	2	60292103	14		LY75	2	159803355
Uap1l1	2	25359889	9		Pla2r1	2	60417543	14		PLA2R1	2	159932006
Entpd2	2	25395874	9		Gca	2	62664285	15		GCA	2	162318840
Npdc1	2	25399351	9		Csrnp3	2	65845767	15		CSRNP3	2	165469647
Tmem141	2	25620067	10		Sp5	2	70474923	16		SP5	2	170715351
Bmyc	2	25706739	10		Cybrd1	2	71117923	16		CYBRD1	2	171522247
Sohlh1	2	25842995	10		Itga6	2	71745616	16		ITGA6	2	172427354
Kcnt1	2	25863734	10		Osbpl6	2	76406508	17		OSBPL6	2	178194481
Nacc2	2	26055535	10		Bmp2	2	133552159	19		BMP2	20	6767664
Vav2	2	27262104	11		Acss1	2	150618105	20		ACSS1	20	25006230
Olfm1	2	28192992	11		Scrt2	2	152081529	21		SCRT2	20	661596
Pbx3	2	34171457	12		Srxn1	2	152105516	21		SRXN1	20	646615
Phf19	2	34893757	12		Kcng1	2	168260117	23		KCNG1	20	51003656
Lypd6b	2	49787688	13		Sall4	2	168748332	23		SALL4	20	51782331
Lypd6	2	50066429	13		Adam22	5	8072352	24		ADAM22	7	87934143
Ly75	2	60292103	14		Rundc3b	5	8490334	24		RUNDC3B	7	87627548
Pla2r1	2	60417543	14		Sema3a	5	13125414	25		SEMA3A	7	83955777
Gca	2	62664285	15		Sema3e	5	14025276	25		SEMA3E	7	83363238
Csrnp3	2	65845767	15		Hadha	5	30118304	26		HADHA	2	26190635
Sp5	2	70474923	16		Hadhb	5	30155248	26		HADHB	2	26243170
Cybrd1	2	71117923	16		Krtcap3	5	31251691	27		KRTCAP3	2	27442366
Itga6	2	71745616	16		Wfs1	5	36966104	28		WFS1	4	6269849
Osbpl6	2	76406508	17		Jakmip1	5	37113784	28		JAKMIP1	4	6026203
Zfp385b	2	77410634	17		Msx1	5	37820485	28		MSX1	4	4859666
Ube2l6	2	84798828	18		Hs3st1	5	39613935	28		HS3ST1	4	11393150
Smtnl1	2	84811176	18		Cpeb2	5	43233170	28		CPEB2	4	15002674
Gpcpd1	2	132529082	19		Gabra4	5	71569749	29		GABRA4	4	46918900
Bmp2	2	133552159	19		Gabrb1	5	71658113	29		GABRB1	4	46993723
Acss1	2	150618105	20		Tmprss11f	5	86521898	30		TMPRSS11F	4	68053198
Pygb	2	150786735	20		Sparcl1	5	104079111	31		SPARCL1	4	87473335
Scrt2	2	152081529	21		Trpv4	5	114622152	32		TRPV4	12	109783085
Srxn1	2	152105516	21		Tmem132c	5	127241808	33		TMEM132C	12	128267403
Epb41l1	2	156420909	22		Glt1d1	5	127632262	33		GLT1D1	12	128853427
Dlgap4	2	156613705	22		Rasl11a	5	146845071	36		RASL11A	13	27270327
Myl9	2	156775420	22		Cdx2	5	147300805	36		CDX2	13	27962137
Tgif2	2	156840007	22		Lgals7	7	28863853	39		LGALS7	19	38770971
Kcng1	2	168260117	23		Rasgrp4	7	29134851	39		RASGRP4	19	38409051
Sall4	2	168748332	23		Fam98c	7	29152510	39		FAM98C	19	38403135
Adam22	5	8072352	24		Arrdc4	7	68736995	40		ARRDC4	15	97960698
Rundc3b	5	8490334	24		Slc28a1	7	81114799	41		SLC28A1	15	84884654
Sema3a	5	13125414	25		Bag3	7	128523616	42		BAG3	10	119651370
Sema3e	5	14025276	25		Inpp5f	7	128611328	42		INPP5F	10	119726042
Gm21083	5	15577333	25		Fgfr2	7	130162451	42		FGFR2	10	121478334
Hadha	5	30118304	26		Crabp1	9	54764748	46		CRABP1	15	78340324
Hadhb	5	30155248	26		Cyp1a1	9	57687928	47		CYP1A1	15	74719542
Krtcap3	5	31251691	27		Arid3b	9	57790353	47		ARID3B	15	74541177
4930548H24Rik	5	31485740	27		Wdr72	9	74110356	49		WDR72	15	53513741
Wfs1	5	36966104	28		Fam214a	9	74952884	49		FAM214A	15	52581317
Jakmip1	5	37113784	28		Myo5c	9	75232020	49		MYO5C	15	52192322
Msx1	5	37820485	28		Trpc1	9	95705082	50		TRPC1	3	142724074
Nsg1	5	38137192	28		Pls1	9	95752642	50		PLS1	3	142596387
Otop1	5	38275972	28		Sohlh2	3	55182028	53		SOHLH2	13	36168208
Hs3st1	5	39613935	28		Dclk1	3	55242364	53		DCLK1	13	35768652
Cpeb2	5	43233170	28		Wdr49	3	75274988	54		WDR49	3	167478684
Gabra4	5	71569749	29		Serpini1	3	75557547	54		SERPINI1	3	167735243
Gabrb1	5	71658113	29		Lor	3	92080271	55		LOR	1	153259700
Tmprss11f	5	86521898	30		Ptpn22	3	103859795	56		PTPN22	1	113813811
Ugt2b36	5	87065927	30		Slc16a1	3	104638668	56		SLC16A1	1	112911847
Hpse	5	100679484	31		Wnt2b	3	104945272	56		WNT2B	1	112466541
Gpat3	5	100845713	31		Arhgap29	3	121952541	57		ARHGAP29	1	94148988
Cds1	5	101765130	31		Abca4	3	122044443	57		ABCA4	1	93992835
Klhl8	5	103861973	31		Lef1	3	131110471	58		LEF1	4	108047545
Sparcl1	5	104079111	31		Sgms2	3	131318985	58		SGMS2	4	107824563
Acacb	5	114146535	32		Npnt	3	132881745	58		NPNT	4	105894775
Trpv4	5	114622152	32		Bmpr1b	3	141837136	59		BMPR1B	4	94757968
Tmem132c	5	127241808	33		Gbp2	3	142620602	59		GBP2	1	89106132
Glt1d1	5	127632262	33		Smim10l2a	X	56374586	66		SMIM10L2A	X	135421943
Abhd11	5	135009152	34		Fhl1	X	56731787	66		FHL1	X	136146702
Mlxipl	5	135089890	34		Zic3	X	58022700	67		ZIC3	X	137566142
Fkbp6	5	135291704	34		Mcf2	X	60055956	67		MCF2	X	139581770
Fam20c	5	138754514	35		Gdpd2	X	100729873	69		GDPD2	X	70423031
Prkar1b	5	139017306	35		Dlg3	X	100767722	69		DLG3	X	70444861
Rasl11a	5	146845071	36		Trmt2b	X	134222339	71		TRMT2B	X	101009346
Cdx2	5	147300805	36		Tmem35a	X	134295225	71		TMEM35A	X	101078720
Tnnt1	7	4504570	37		Drp2	X	134404551	71		DRP2	X	101219769
Tnni3	7	4518305	37		Taf7l	X	134460118	71		TAF7L	X	101268253
Dnaaf3	7	4522933	37		Sms	X	157443855	73		SMS	X	21940573
Syt5	7	4539765	37		Smpx	X	157698910	73		SMPX	X	21705972
Cox6b2	7	4751792	37		Rps6ka3	X	159210307	73		RPS6KA3	X	20149911
Shisa7	7	4825552	37		Map7d2	X	159414572	73		MAP7D2	X	20006713
Bcam	7	19756131	38		Txlng	X	162778919	74		TXLNG	X	16786427
Nlrp9b	7	19991465	38		Zrsr2	X	163935443	74		ZRSR2	X	15790472
Lgals7	7	28863853	39		Ofd1	X	166390033	75		OFD1	X	13734745
Rasgrp4	7	29134851	39		Egfl6	X	166523007	75		EGFL6	X	13569605
Fam98c	7	29152510	39		Hccs	X	169250193	75		HCCS	X	11111301
Adamts17	7	66839735	40		Met	6	17463800	76		MET	7	116672390
Arrdc4	7	68736995	40		Kcnd2	6	21215503	76		KCND2	7	120273668
Slc28a1	7	81114799	41		Tspan12	6	21771395	76		TSPAN12	7	120787320
Ap3b2	7	81460399	41		Ccdc136	6	29396309	77		CCDC136	7	128790757
BC048679	7	81494275	41		Irf5	6	29526625	77		IRF5	7	128937612
Bag3	7	128523616	42		Tspan33	6	29694222	77		TSPAN33	7	129144892
Inpp5f	7	128611328	42		Podxl	6	31519488	78		PODXL	7	131500262
Fgfr2	7	130162451	42		Plxna4	6	32144268	78		PLXNA4	7	132123332
Ifitm1	7	140967221	43		Trim24	6	37870811	79		TRIM24	7	138460334
B4galnt4	7	141061104	43		Svopl	6	37983739	79		SVOPL	7	138594285
Kcnq1	7	143106362	44		Osbpl3	6	50293330	80		OSBPL3	7	24796539
Cdkn1c	7	143458339	44		Kdm3a	6	71588972	81		KDM3A	2	86440647
Slc22a18	7	143473736	44		Reep1	6	71707561	81		REEP1	2	86213993
Phlda2	7	143501545	44		Slc41a3	6	90604725	83		SLC41A3	3	126006355
Icam5	9	21032073	45		Gxylt2	6	100704734	84		GXYLT2	3	72888073
Zglp1	9	21062393	45		Cntn4	6	105677660	84		CNTN4	3	2098813
Pde4a	9	21165714	45		Lrrn1	6	107529768	84		LRRN1	3	3799437
Slc35f2	9	53771538	46		Clstn3	6	124430759	86		CLSTN3	12	7129698
Cib2	9	54544794	46		Ptpn6	6	124720707	86		PTPN6	12	6946468
Crabp1	9	54764748	46		Gprc5a	6	135065651	87		GPRC5A	12	12890782
Cyp1a1	9	57687928	47		Bhlhe41	6	145858243	88		BHLHE41	12	26120026
Arid3b	9	57790353	47		Itpr2	6	146108299	88		ITPR2	12	26336515
6030419C18Rik	9	58488603	48		Tm7sf3	6	146602352	88		TM7SF3	12	26973195
Neo1	9	58874687	48		Cacna1d	14	30039939	89		CACNA1D	3	53328963
Wdr72	9	74110356	49		Atp12a	14	56365068	92		ATP12A	13	24680411
Fam214a	9	74952884	49		Rnf17	14	56402581	92		RNF17	13	24764152
Myo5c	9	75232020	49		Amer2	14	60373259	93		AMER2	13	25161684
1190002N15Rik	9	94517864	50		Tnfrsf19	14	60963875	93		TNFRSF19	13	23570370
Trpc1	9	95705082	50		Sacs	14	61138457	93		SACS	13	23328826
Pls1	9	95752642	50		Dach1	14	97786853	94		DACH1	13	71437966
Wdr6	9	108572311	51		Tbc1d4	14	101442360	94		TBC1D4	13	75283503
Slc25a20	9	108662088	51		Lmo7	14	101729957	94		LMO7	13	75620434
Lrrc34	3	30624267	52		Slain1	14	103650228	94		SLAIN1	13	77697854
Lrriq4	3	30644507	52		Hormad2	11	4345814	96		HORMAD2	22	30080174
Gpr160	3	30855950	52		Nipsnap1	11	4873951	96		NIPSNAP1	22	29554808
Sohlh2	3	55182028	53		Kcnip1	11	33629339	97		KCNIP1	5	170353487
Dclk1	3	55242364	53		Dock2	11	34226815	97		DOCK2	5	169637247
Wdr49	3	75274988	54		Lyrm7	11	54826866	98		LYRM7	5	131170810
Serpini1	3	75557547	54		Tnip1	11	54910785	98		TNIP1	5	151029945
Lor	3	92080271	55		Slc36a1	11	55204350	98		SLC36A1	5	151437046
Sprr2d	3	92339140	55		Nmur2	11	56024987	98		NMUR2	5	152391532
Ptpn22	3	103859795	56		Myh8	11	67277124	100		MYH8	17	10390322
Slc16a1	3	104638668	56		Myh13	11	67321658	100		MYH13	17	10300865
Wnt2b	3	104945272	56		Rilp	11	75510094	102		RILP	17	1646145
Arhgap29	3	121952541	57		Rph3al	11	75830999	102		RPH3AL	17	212389
Abca4	3	122044443	57		Rhbdl3	11	80300912	103		RHBDL3	17	32266176
Lef1	3	131110471	58		Bcas3	11	85353167	104		BCAS3	17	60677453
Sgms2	3	131318985	58		Rnf43	11	87662722	105		RNF43	17	58352500
Npnt	3	132881745	58		Epx	11	87864000	105		EPX	17	58192737
Bmpr1b	3	141837136	59		Scpep1	11	88924020	105		SCPEP1	17	56978105
Gbp2b	3	142594847	59		Tob1	11	94211454	106		TOB1	17	50862223
Gbp2	3	142620602	59		Epn3	11	94489599	106		EPN3	17	50532543
Kyat3	3	142701051	59		Dlx3	11	95120119	107		DLX3	17	49990005
AU022751	X	6081219	60		Fam117a	11	95337018	107		FAM117A	17	49710332
Dgkk	X	6779306	60		Ern1	11	106394650	108		ERN1	17	64039142
Plp2	X	7667941	61		Pecam1	11	106654217	108		PECAM1	17	64319415
Tfe3	X	7762560	61		Sulf1	1	12692277	109		SULF1	8	69466624
Kcnd1	X	7822289	61		Slco5a1	1	12866549	109		SLCO5A1	8	69667047
Tbc1d25	X	8154472	62		Mreg	1	72159442	111		MREG	2	215942805
Porcn	X	8193848	62		Igfbp2	1	72824503	111		IGFBP2	2	216632828
Kdm6a	X	18162575	63		Tfcp2l1	1	118627945	113		TFCP2L1	2	121216587
Jade3	X	20425688	63		Ptpn4	1	119652467	113		PTPN4	2	119759631
Uba1	X	20658326	63		Tmem37	1	120067377	113		TMEM37	2	119429901
Cdk16	X	20687954	63		Qsox1	1	155776029	114		QSOX1	1	180154834
Klhl13	X	23219271	64		Fam163a	1	156075966	114		FAM163A	1	179743163
Wdr44	X	23693051	64		Soat1	1	156424525	114		SOAT1	1	179293714
Rhox5	X	37804842	65		Mael	1	166201201	115		MAEL	1	166975582
Rhox6	X	37826910	65		Ildr2	1	166254139	115		ILDR2	1	166895711
Rhox9	X	37899097	65		Irf6	1	193153111	117		IRF6	1	209785623
1700013H16Rik	X	53742901	66		Plxna2	1	194618218	117		PLXNA2	1	208022242
Xlr	X	53777118	66		Prr36	8	4209543	118		PRR36	19	7868719
Smim10l2a	X	56374586	66		Lrrc8e	8	4226827	118		LRRC8E	19	7888505
Fhl1	X	56731787	66		Cers4	8	4493026	118		CERS4	19	8206736
Zic3	X	58022700	67		Got1l1	8	27197459	120		GOT1L1	8	37934281
Mcf2	X	60055956	67		Adrb3	8	27225776	120		ADRB3	8	37962991
Atp2b3	X	73503086	68		Irx3	8	91798525	122		IRX3	16	54283304
Abcd1	X	73716597	68		Irx5	8	92357625	122		IRX5	16	54930862
Arhgap4	X	73891442	68		Plcg2	8	117498291	124		PLCG2	16	81739097
Gdpd2	X	100729873	69		Sdr42e1	8	117661399	124		SDR42E1	16	81988855
Dlg3	X	100767722	69		Necab2	8	119446719	124		NECAB2	16	83968632
Gm4779	X	101790053	70		Kcng4	8	119623854	124		KCNG4	16	84218667
Phka1	X	102513975	70		Fbxo31	8	121549440	125		FBXO31	16	87326987
Trmt2b	X	134222339	71		Klhl32	4	24612554	126		KLHL32	6	96924620
Tmem35a	X	134295225	71		Epha7	4	28813131	126		EPHA7	6	93240020
Drp2	X	134404551	71		Dab1	4	103619359	128		DAB1	1	56994778
Taf7l	X	134460118	71		Pcsk9	4	106442329	128		PCSK9	1	55039548
Timm8a1	X	134537256	71		Orc1	4	108579423	129		ORC1	1	52372829
Alg13	X	144317804	72		Cc2d1b	4	108619940	129		CC2D1B	1	52345723
Trpc5	X	144381671	72		Tspan1	4	116161869	130		TSPAN1	1	46175073
Sms	X	157443855	73		Pik3r3	4	116221618	130		PIK3R3	1	46040140
Smpx	X	157698910	73		Ccdc30	4	119322893	131		CCDC30	1	42463330
Rps6ka3	X	159210307	73		Edn2	4	120161206	131		EDN2	1	41478775
Map7d2	X	159414572	73		Scmh1	4	120405281	131		SCMH1	1	41027200
Txlng	X	162778919	74		Rims3	4	120854816	131		RIMS3	1	40620679
Zrsr2	X	163935443	74		Rspo1	4	124986430	132		RSPO1	1	37611350
Car5b	X	163976822	74		Grik3	4	125490700	132		GRIK3	1	36795527
Siah1b	X	164070705	74		Sh3d21	4	126150602	132		SH3D21	1	36306387
Ofd1	X	166390033	75		Dlgap3	4	127169204	133		DLGAP3	1	34865436
Egfl6	X	166523007	75		Gjb4	4	127351086	133		GJB4	1	34759741
Hccs	X	169250193	75		Gjb5	4	127354809	133		GJB5	1	34755047
Met	6	17463800	76		Fndc5	4	129136999	134		FNDC5	1	32862268
Kcnd2	6	21215503	76		Cd164l2	4	133212131	135		CD164L2	1	27379176
Tspan12	6	21771395	76		Trnp1	4	133491100	135		TRNP1	1	26993707
Prrt4	6	29169232	77		Kdf1	4	133518963	135		KDF1	1	26949562
Ccdc136	6	29396309	77		Wnt4	4	137277489	136		WNT4	1	22117305
Irf5	6	29526625	77		Alpl	4	137741733	136		ALPL	1	21509372
Tspan33	6	29694222	77		Prkcz	4	155260129	137		PRKCZ	1	2050470
Podxl	6	31519488	78		Abhd3	18	10644411	138		ABHD3	18	21650897
Plxna4	6	32144268	78		Gata6	18	11052510	138		GATA6	18	22169443
Trim24	6	37870811	79		Npc1	18	12189693	138		NPC1	18	23506184
Svopl	6	37983739	79		Tshz1	18	84011627	141		TSHZ1	18	75210755
Stk31	6	49395604	80		Dock4	12	40445952	142		DOCK4	7	111726110
Osbpl3	6	50293330	80		Dpf3	12	83213745	143		DPF3	14	72619296
Kdm3a	6	71588972	81		Papln	12	83763634	143		PAPLN	14	73237497
Reep1	6	71707561	81		Numb	12	83794034	143		NUMB	14	73275107
Sema4f	6	82911885	82		Abcd4	12	84601464	144		ABCD4	14	74285423
M1ap	6	82946902	82		Vrtn	12	84641019	144		VRTN	14	74303069
Lbx2	6	83086367	82		Tshr	12	91384563	145		TSHR	14	80954989
Slc41a3	6	90604725	83		Kcnk10	12	98429437	145		KCNK10	14	88180103
Nup210	6	91013068	83		Pacsin1	17	27655509	146		PACSIN1	6	34466061
Gxylt2	6	100704734	84		Scube3	17	28142316	146		SCUBE3	6	35214419
Cntn4	6	105677660	84		Cdkn1a	17	29090979	147		CDKN1A	6	36676460
Lrrn1	6	107529768	84		Cpne5	17	29156550	147		CPNE5	6	36740775
Gdf3	6	122605403	85		Dnah8	17	30624354	148		DNAH8	6	38715341
Nanog	6	122707489	85		Dazl	17	50279394	149		DAZL	3	16586792
Slc2a3	6	122727809	85		Mtcl1	17	66336982	150		MTCL1	18	8705661
Clstn3	6	124430759	86		Epb41l3	17	69075683	150		EPB41L3	18	5392381
Ptpn6	6	124720707	86		Mta3	17	83706163	151		MTA3	2	42494569
Cdkn1b	6	134920401	87		Haao	17	83831356	151		HAAO	2	42767089
Gprc5a	6	135065651	87		Myh11	16	14194527	152		MYH11	16	15703172
Bcat1	6	144993835	88		Parp9	16	35938470	154		PARP9	3	122527924
Bhlhe41	6	145858243	88		Ccdc80	16	45093402	155		CCDC80	3	112596794
Itpr2	6	146108299	88		Il10rb	16	91406164	156		IL10RB	21	33266358
Tm7sf3	6	146602352	88		Ifnar1	16	91485238	156		IFNAR1	21	33324477
Cacna1d	14	30039939	89		Ifngr2	16	91547072	156		IFNGR2	21	33402896
Tkt	14	30548359	89		Runx1	16	92601466	157		RUNX1	21	34787801
Prkcd	14	30595354	89		Sh3bgr	16	96200470	158		SH3BGR	21	39445855
Dnah1	14	31260375	90		Bace2	16	97356728	158		BACE2	21	41167801
Hacl1	14	31552905	90		Ahnak	19	8989284	159		AHNAK	11	62433542
Rnf31	14	55591708	91		Best1	19	9985174	159		BEST1	11	61949821
Irf9	14	55603571	91		Pank1	19	34810894	160		PANK1	10	89579497
Rec8	14	55618037	91		Pcgf5	19	36348309	160		PCGF5	10	91163012
Atp12a	14	56365068	92		Sema4g	19	44989101	161		SEMA4G	10	100969518
Rnf17	14	56402581	92		Sfxn3	19	45047576	161		SFXN3	10	101031234
Amer2	14	60373259	93		Cnnm2	19	46761596	162		CNNM2	10	102918293
Tnfrsf19	14	60963875	93		Ina	19	47014698	162		INA	10	103277163
Sacs	14	61138457	93		Dusp5	19	53529109	163		DUSP5	10	110497838
Dach1	14	97786853	94		Pdcd4	19	53892231	163		PDCD4	10	110871795
Tbc1d4	14	101442360	94		Emx2	19	59458372	164		EMX2	10	117542444
Lmo7	14	101729957	94		Rab11fip2	19	59902884	164		RAB11FIP2	10	118004916
Slain1	14	103650228	94		Slc16a10	10	40033532	165		SLC16A10	6	111087503
Pik3ip1	11	3330401	95		Mettl24	10	40683282	165		METTL24	6	110245928
Osbp2	11	3703731	95		Fig4	10	41188172	165		FIG4	6	109691312
Hormad2	11	4345814	96		Ggt1	10	75561604	166		GGT1	22	24583750
Nipsnap1	11	4873951	96		Susd2	10	75636706	166		SUSD2	22	24181259
Kcnip1	11	33629339	97		Igf1	10	87858265	167		IGF1	12	102395874
Dock2	11	34226815	97		Sycp3	10	88459569	167		SYCP3	12	101728648
Fam196b	11	34314822	97		Mybpc1	10	88518279	167		MYBPC1	12	101568353
Lyrm7	11	54826866	98		Trhde	10	114398823	169		TRHDE	12	72087266
Tnip1	11	54910785	98		Tph2	10	115078641	169		TPH2	12	71938846
Slc36a1	11	55204350	98		Grip1	10	119453830	170		GRIP1	12	66347431
Nmur2	11	56024987	98		Cdh6	15	13034200	171		CDH6	5	31193750
Hand1	11	57828705	98		Cdh9	15	16778101	171		CDH9	5	26880600
Igtp	11	58199556	98		Laptm4b	15	34238026	172		LAPTM4B	8	97775057
Zfp692	11	58307069	98		Ndrg1	15	66929321	173		NDRG1	8	133237171
Zfp672	11	58315114	98		Col22a1	15	71795795	173		COL22A1	8	138588235
Slc5a10	11	61672781	99		Letmd1	15	100469034	176		LETMD1	12	51047962
Fam83g	11	61684091	99		Slc4a8	15	100761747	176		SLC4A8	12	51391317
Myh8	11	67277124	100		58.6207
Myh13	11	67321658	100
Ybx2	11	69935796	101
Acadvl	11	70010183	101
Rilp	11	75510094	102		Observed %:	58.6207
Doc2b	11	75768966	102		Expected %:	18.81
Rph3al	11	75830999	102
Rab11fip4	11	79591212	103
Rhbdl3	11	80300912	103		ChiSq:	31.7115
Bcas3	11	85353167	104		pval	1.78856e-08
Tbx4	11	85886422	104
Rnf43	11	87662722	105
Epx	11	87864000	105
Ccdc182	11	88294058	105
Scpep1	11	88924020	105
Tob1	11	94211454	106
Epn3	11	94489599	106
Dlx3	11	95120119	107
Fam117a	11	95337018	107
Ern1	11	106394650	108
Pecam1	11	106654217	108
Sulf1	1	12692277	109
Slco5a1	1	12866549	109
Acadl	1	66830839	110
Myl1	1	66924295	110
Mreg	1	72159442	111
Igfbp2	1	72824503	111
Gpr55	1	85938318	112
B3gnt7	1	86302832	112
Tfcp2l1	1	118627945	113
Ptpn4	1	119652467	113
Tmem37	1	120067377	113
Qsox1	1	155776029	114
Fam163a	1	156075966	114
Soat1	1	156424525	114
Mael	1	166201201	115
Ildr2	1	166254139	115
Coq8a	1	180165238	116
Stum	1	180432387	116
Irf6	1	193153111	117
Plxna2	1	194618218	117
Prr36	8	4209543	118
Lrrc8e	8	4226827	118
Cers4	8	4493026	118
Tmem255b	8	13435189	119
Gas6	8	13465374	119
Zfp703	8	26977325	120
Got1l1	8	27197459	120
Adrb3	8	27225776	120
Sh2d4a	8	68276567	121
Csgalnact1	8	68356781	121
Lzts1	8	69132669	121
Irx3	8	91798525	122
Irx5	8	92357625	122
Pdp2	8	104591451	123
Rrad	8	104628070	123
Ces2g	8	104961718	123
D230025D16Rik	8	105225145	123
Plcg2	8	117498291	124
Sdr42e1	8	117661399	124
Necab2	8	119446719	124
Kcng4	8	119623854	124
Fbxo31	8	121549440	125
Zfpm1	8	122282141	125
Klhl32	4	24612554	126
Epha7	4	28813131	126
Epb41l4b	4	56991972	127
D630039A03Rik	4	57908483	127
Dab1	4	103619359	128
Pcsk9	4	106442329	128
Orc1	4	108579423	129
Cc2d1b	4	108619940	129
Tspan1	4	116161869	130
Pik3r3	4	116221618	130
Ccdc30	4	119322893	131
Edn2	4	120161206	131
Scmh1	4	120405281	131
Rims3	4	120854816	131
Rspo1	4	124986430	132
Grik3	4	125490700	132
Sh3d21	4	126150602	132
Dlgap3	4	127169204	133
Gjb4	4	127351086	133
Gjb5	4	127354809	133
Fndc5	4	129136999	134
C77080	4	129219578	134
Cd164l2	4	133212131	135
Trnp1	4	133491100	135
Kdf1	4	133518963	135
Zdhhc18	4	133605299	135
Lin28a	4	134003330	135
Wnt4	4	137277489	136
Alpl	4	137741733	136
Prkcz	4	155260129	137
Mmp23	4	155650655	137
Colec12	18	9707648	138
Abhd3	18	10644411	138
Gata6	18	11052510	138
3110002H16Rik	18	12168717	138
Npc1	18	12189693	138
Ctxn3	18	57468516	139
Adamts19	18	58836764	139
Myo5b	18	74440936	140
Acaa2	18	74779197	140
Zbtb7c	18	75820178	140
Sall3	18	80966376	141
Tshz1	18	84011627	141
Fbxo15	18	84934782	141
Zfp277	12	40315046	142
Dock4	12	40445952	142
Dpf3	12	83213745	143
Papln	12	83763634	143
Numb	12	83794034	143
Abcd4	12	84601464	144
Vrtn	12	84641019	144
Tshr	12	91384563	145
Kcnk10	12	98429437	145
Pacsin1	17	27655509	146
Scube3	17	28142316	146
Cdkn1a	17	29090979	147
Cpne5	17	29156550	147
Dnah8	17	30624354	148
Tff2	17	31141049	148
Ubash3a	17	31207873	148
Daam2	17	49456022	149
Dazl	17	50279394	149
Kat2b	17	53566861	149
Mtcl1	17	66336982	150
Epb41l3	17	69075683	150
Tmem178	17	80944632	151
Mta3	17	83706163	151
Haao	17	83831356	151
Pla2g10	16	13715057	152
2900011O08Rik	16	13986604	152
Myh11	16	14194527	152
Spidr	16	15889227	153
Pkp2	16	16213318	153
Sema5b	16	35541145	154
Parp9	16	35938470	154
Boc	16	44485049	155
Ccdc80	16	45093402	155
Il10rb	16	91406164	156
Ifnar1	16	91485238	156
Ifngr2	16	91547072	156
Clic6	16	92485736	157
Runx1	16	92601466	157
Dopey2	16	93711907	157
Sh3bgr	16	96200470	158
Bace2	16	97356728	158
Ahnak	19	8989284	159
Best1	19	9985174	159
Pank1	19	34810894	160
Pcgf5	19	36348309	160
Scd1	19	44394451	161
Sema4g	19	44989101	161
Sfxn3	19	45047576	161
Cnnm2	19	46761596	162
Ina	19	47014698	162
Dusp5	19	53529109	163
Pdcd4	19	53892231	163
Emx2	19	59458372	164
Rab11fip2	19	59902884	164
Mfsd4b4	10	39890018	165
Slc16a10	10	40033532	165
Mettl24	10	40683282	165
Fig4	10	41188172	165
Gnaz	10	74967177	166
Ggt1	10	75561604	166
Susd2	10	75636706	166
Igf1	10	87858265	167
Sycp3	10	88459569	167
Mybpc1	10	88518279	167
Actr6	10	89711971	168
Uhrf1bp1l	10	89744991	168
Cfap54	10	92775619	168
Trhde	10	114398823	169
Tph2	10	115078641	169
Grip1	10	119453830	170
Helb	10	120083608	170
Cdh6	15	13034200	171
Cdh9	15	16778101	171
Tspyl5	15	33683876	172
Laptm4b	15	34238026	172
Ndrg1	15	66929321	173
Col22a1	15	71795795	173
Kifc2	15	76660641	174
Foxh1	15	76668284	174
Smc1b	15	85064691	175
Ppara	15	85734983	175
Ttc38	15	85832306	175
Letmd1	15	100469034	176
Slc4a8	15	100761747	176
	cluster>5

## Sheet: (C)ClustersE11Male
CLUSTER LOCATOR						COMMON WITH HSBs
Clusters MaleUp E11						Clusters MaleUp E11					Amniote multispecies HSBs > 1Kbp in human
gene_id	chromosome	starting_position	cluster_id			Gene Name	Chr	Start pos	Cluster Number		Gene Name	Chr	Start pos
Rpl7	1	16101295	39			Mrps12	7	28739641	8		RPL7	8	73290267
Rdh10	1	16105774	39			Hnrnpl	7	28808541	8		RDH10	8	73294612
Rpl37a	1	72711290	40			Ech1	7	28825217	8		RPL37A	2	216498189		CLUSTERS > 5:
Igfbp2	1	72824503	40			Eif3k	7	28971372	8		IGFBP2	2	216632828
Mrps14	1	160195215	41			Psmd8	7	29174188	8		PRDX6	1	173477266
Cacybp	1	160202367	41			Spint2	7	29256323	8		PSMB7	9	124353466
Prdx6	1	161240112	41			Tbcb	7	30224131	9		HOXD13	2	176092891
Psmb7	2	38588036	42			Polr2i	7	30231948	9		HOXD12	2	176099730
Wdr38	2	38997476	42			Alkbh6	7	30308717	9		HOXD11	2	176104216
Rpl35	2	39001580	42			Ndufc2	7	97400003	12		HOXD10	2	176108790
Atp5g3	2	73908447	43			Clns1a	7	97696634	12		MTX2	2	176269395
Hoxd13	2	74668310	43			Rps13	7	116331505	13		DUT	15	48331011
Hoxd12	2	74675013	43			Rps15a	7	118104372	13		PIGT	20	45416067
Hoxd11	2	74679557	43			Arl6ip1	7	118118891	13		WFDC2	20	45469706
Hoxd10	2	74691924	43			Cope	8	70302518	17		PMF1	1	156212993
Mtx2	2	74825803	43			Tmem59l	8	70483867	17		SSR2	1	156009048
Gm10801	2	98662237	44			Fkbp8	8	70527724	17		PSMB4	1	151399534
Gm10800	2	98666547	44			Ssbp4	8	70597490	17		PSMD4	1	151254703
Eif3m	2	104999656	45			Lsm4	8	70673248	17		VPS72	1	151169987
Immp1l	2	105904638	45			Nr2f6	8	71374123	18		GSTCD	4	105708778
Dut	2	125247190	46			Mrpl34	8	71464959	18		PPA2	4	105369077
Eid1	2	125673095	46			Hsd11b2	8	105518755	22		AKR1A1	1	45550543
Eif6	2	155819832	47			Kcnk1	8	125995170	25		PRDX1	1	45511036
Ergic3	2	156008045	47			Tomm20	8	126930667	25		RPS8	1	44775251
Romo1	2	156144039	47			Lemd2	17	27189601	28		ERI3	1	44221070
Pigt	2	164497520	48			Rps10	17	27630422	28		SVBP	1	42807052
Wfdc2	2	164562413	48			Snrpc	17	27839974	28		PPIH	1	42658425
Psma7	2	180036373	49			Rnf5	17	34601091	30		MARCKSL1	1	32333832
Rps21	2	180257377	49			Agpat1	17	34604262	30		EIF3I	1	32221928
Pmf1	3	88394143	82			Ralbp1	17	65848433	33		TMEM39B	1	32072031
Ssr2	3	88575876	82			Ndufv2	17	66078795	33		MINOS1	1	19484403
Hax1	3	89995446	83			Fbxo11	17	87990859	34		ENO1	1	8861000
Rps27	3	90212522	83			Hoxa11	6	52242106	35		PARK7	1	7954291
Psmb4	3	94884093	84			Hibadh	6	52546228	35		RPL5	1	92831983
Psmd4	3	95032694	84			Suclg1	6	73248382	36		RNF10	12	120533480
Vps72	3	95111022	84			Cnbp	6	87842615	37		COX6A1	12	120438090
Gstm5	3	107895821	85			H1fx	6	87980421	37		RPLP0	12	120196686
Gstm7	3	107926334	85			Ruvbl1	6	88465409	37		POLR2J	7	102473118
Gstm2	3	107981702	85			Phb2	6	124712336	38		FIS1	7	101239458
Gstcd	3	132981752	86			Tpi1	6	124810586	38		AP1S1	7	101154400
Ppa2	3	133310110	86			Ptms	6	124913681	38		POMP	13	28659104
Akr1a1	4	116636510	98			Mlf2	6	124931386	38		HMGB1	13	30456704
Prdx1	4	116685544	98			Rpl7	1	16101295	39		HOXA11	7	27181510
Rps8	4	117153827	99			Rdh10	1	16105774	39		HIBADH	7	27525442
Eri3	4	117550365	99			Rpl37a	1	72711290	40		SUCLG1	2	84423523
Svbp	4	119195306	100			Igfbp2	1	72824503	40		CNBP	3	129169484
Ppih	4	119300010	100			Prdx6	1	161240112	41		H1FX	3	129314771
Marcksl1	4	129513581	101			Psmb7	2	38588036	42		RUVBL1	3	128064778
Eif3i	4	129591960	101			Hoxd13	2	74668310	43		PHB2	12	6965327
Tmem39b	4	129676355	101			Hoxd12	2	74675013	43		TPI1	12	6867119
Atpif1	4	132530555	102			Hoxd11	2	74679557	43		PTMS	12	6765516
Ppp1r8	4	132826929	102			Hoxd10	2	74691924	43		MLF2	12	6747996
Minos1	4	139101814	103			Mtx2	2	74825803	43		MRPS12	19	38930548
Akr7a5	4	139310744	103			Dut	2	125247190	46		HNRNPL	19	38836388
Eno1	4	150236721	104			Pigt	2	164497520	48		ECH1	19	38815422
Park7	4	150897133	104			Wfdc2	2	164562413	48		EIF3K	19	38619082
Rpl5	5	107900502	75			C1d	11	17257579	52		PSMD8	19	38374536
Atp5k	5	108433244	75			Hist3h2ba	11	58948920	54		SPINT2	19	38244035
Rnf10	5	115241412	76			C1qbp	11	70977836	58		TBCB	19	36114289
Cox6a1	5	115345642	76			Nxn	11	76257198	59		POLR2I	19	36113710
Rplp0	5	115559467	76			Psmb3	11	97703399	60		ALKBH6	19	36009120
Psph	5	129765558	77			Rpl23	11	97777527	60		NDUFC2	11	78068304
Chchd2	5	129881156	77			Rpl19	11	98026710	60		CLNS1A	11	77514936
Cldn4	5	134945119	78			Rpl38	11	114668524	62		RPS13	11	17074389
Cldn3	5	134986214	78			Sumo2	11	115523102	63		RPS15A	16	18781295
Upk3b	5	136038496	79			Smco4	9	15493432	67		ARL6IP1	16	18791667
Polr2j	5	136116631	79			Sdhd	9	50596357	70		COPE	19	18899514
Fis1	5	136953275	80			Timm8b	9	50603910	70		TMEM59L	19	18607430
Ap1s1	5	137034993	80			Psma4	9	54950790	71		FKBP8	19	18531751
Pomp	5	147860461	81			Rplp1	9	61913284	72		SSBP4	19	18418864
Hmgb1	5	149046702	81			Anp32a	9	62341293	72		LSM4	19	18306230
Hoxa11	6	52242106	35			Ppib	9	66060222	73		NR2F6	19	17231883
Hibadh	6	52546228	35			Snx22	9	66065176	73		MRPL34	19	17292609
Tmsb10	6	72957347	36			Rpsa	9	120127689	74		HSD11B2	16	67430652
Suclg1	6	73248382	36			Eif1b	9	120492232	74		KCNK1	1	233614004
Cnbp	6	87842615	37			Rpl5	5	107900502	75		TOMM20	1	235109336
H1fx	6	87980421	37			Rnf10	5	115241412	76		SMCO4	11	93478472
Ruvbl1	6	88465409	37			Cox6a1	5	115345642	76		SDHD	11	112086773
Chchd6	6	89383146	37			Rplp0	5	115559467	76		TIMM8B	11	112084800
Phb2	6	124712336	38			Polr2j	5	136116631	79		PSMA4	15	78540405
Tpi1	6	124810586	38			Fis1	5	136953275	80		RPLP1	15	69452784
Ptms	6	124913681	38			Ap1s1	5	137034993	80		ANP32A	15	68778535
Mlf2	6	124931386	38			Pomp	5	147860461	81		PPIB	15	64155812
Tmc4	7	3665790	3			Hmgb1	5	149046702	81		SNX22	15	64151715
Rps9	7	3703993	3			Pmf1	3	88394143	82		RPSA	3	39406689
Hspbp1	7	4660521	4			Ssr2	3	88575876	82		EIF1B	3	40309684
Rpl28	7	4792874	4			Psmb4	3	94884093	84		TCF21	6	133889138
Ube2s	7	4794546	4			Psmd4	3	95032694	84		RPS12	6	132814441
Selenow	7	15917208	5			Vps72	3	95111022	84		PLEKHJ1	19	2230084
Nop53	7	15936183	5			Gstcd	3	132981752	86		MRPL42	12	93467488
Ap2s1	7	16738410	6			Ppa2	3	133310110	86		C1D	2	68041130
Calm3	7	16915379	6			Rpl15	14	18267823	87		HIST3H2BA	1	228464103
Rps19	7	24884371	7			Tpt1	14	75845093	91		C1QBP	17	5432777
Rabac1	7	24969752	7			Gtf2f2	14	75896937	91		NXN	17	799313
Mrps12	7	28739641	8			Tsc22d1	14	76414961	91		PSMB3	17	38752736
Hnrnpl	7	28808541	8			Tcf21	10	22817281	92		RPL23	17	38847865
Ech1	7	28825217	8			Rps12	10	23785183	92		RPL19	17	39200283
Eif3k	7	28971372	8			Plekhj1	10	80796099	95		RPL38	17	74203582
Psmd8	7	29174188	8			Mrpl42	10	95480805	96		SUMO2	17	75165586
Spint2	7	29256323	8			Akr1a1	4	116636510	98		RPL36AL	14	49618519
Zfp383	7	29908223	9			Prdx1	4	116685544	98		KLHDC2	14	49767608
Zfp146	7	30161269	9			Rps8	4	117153827	99		SLIRP	14	77708071
Tbcb	7	30224131	9			Eri3	4	117550365	99		SNW1	14	77717599
Polr2i	7	30231948	9			Svbp	4	119195306	100		NR2F1	5	93583224
Alkbh6	7	30308717	9			Ppih	4	119300010	100		CETN3	5	90392261
Ruvbl2	7	45421760	10			Marcksl1	4	129513581	101		COX7C	5	86617904
Ftl1	7	45457944	10			Eif3i	4	129591960	101		RPS23	5	82273358
Bax	7	45461697	10			Tmem39b	4	129676355	101		ENC1	5	74627406
Rpl18	7	45715457	11			Minos1	4	139101814	103		BTF3	5	73498408
Grwd1	7	45825223	11			Eno1	4	150236721	104		RPL15	3	23916545
Kdelr1	7	45872772	11			Park7	4	150897133	104		TPT1	13	45333471
Ndufc2	7	97400003	12			Sap130	18	31634371	105		GTF2F2	13	45120515
Clns1a	7	97696634	12			Rab1b	19	5099207	106		TSC22D1	13	44432143
Rps13	7	116331505	13			Banf1	19	5364641	106		MTDH	8	97644179
Rps15a	7	118104372	13			Fau	19	6057888	107		RPL30	8	98024851
Arl6ip1	7	118118891	13			Znhit2	19	6061192	107		COX6C	8	99873200
Ypel3	7	126776955	14			Sh3pxd2a	19	47260174	108		NOL12	22	37681673
Ppp4c	7	126785866	14			Gsto1	19	47854970	108		GCAT	22	37807905
Zfp771	7	127244274	15			Rab11fip2	19	59902884	109		POLR2F	22	37952607
Dctpp1	7	127256959	15			Prdx3	19	60864051	109		TOMM22	22	38681948
Taldo1	7	141392199	16			Nr2f1	13	78188973	111		DNAL4	22	38778508
Rplp2	7	141447370	16			Cetn3	13	81783077	111		RPL3	22	39312882
Cd151	7	141467392	16			Cox7c	13	86044816	111		RPS19BP1	22	39529093
Cope	8	70302518	17			Rps23	13	90922958	111		PHF5A	22	41459717
Tmem59l	8	70483867	17			Enc1	13	97241105	112		SNU13	22	41673930
Fkbp8	8	70527724	17			Btf3	13	98309896	112		CENPM	22	41938721
Ssbp4	8	70597490	17			Mtdh	15	34082694	113		SMDT1	22	42079691
Lsm4	8	70673248	17			Rpl30	15	34440505	113		NDUFA6	22	42085525
Rpl18a	8	70894722	18			Cox6c	15	35925886	113		KRT8	12	52897187
Nr2f6	8	71374123	18			Nol12	15	78934933	114		KRT18	12	52948871
Mrpl34	8	71464959	18			Gcat	15	79030874	114		MRPL39	21	25585656
Ndufb7	8	83566671	19			Polr2f	15	79141351	114		LEMD2	6	33771202
Tecr	8	83571698	19			Tomm22	15	79670861	115		RPS10	6	34417454
Rnaseh2a	8	84956610	20			Dnal4	15	79761453	115		SNRPC	6	34757406
Prdx2	8	84969587	20			Rpl3	15	80077794	115		RNF5	6	32178354
Trir	8	85026823	20			Rps19bp1	15	80260614	115		AGPAT1	6	32168212
Ciapin1	8	94819804	21			Phf5a	15	81865319	116		RALBP1	18	9475009
Polr2c	8	94857450	21			Snu13	15	82041319	116		NDUFV2	18	9102630
Tmem208	8	105326354	22			Cenpm	15	82233779	116		FBXO11	2	47789316
Hsd11b2	8	105518755	22			Smdt1	15	82338959	116		SAP130	2	127941217
Has3	8	106870242	23			Ndufa6	15	82350139	116		RAB1B	11	66268533
Nip7	8	107056877	23			Krt8	15	101996711	117		BANF1	11	66002079
Aprt	8	122574635	24			Krt18	15	102028216	117		FAU	11	65120628
Rpl13	8	123102350	24			Rpl36al	12	69182731	119		ZNHIT2	11	65116403
Kcnk1	8	125995170	25			Klhdc2	12	69296681	119		SH3PXD2A	10	103594027
Tomm20	8	126930667	25			Slirp	12	87443896	120		GSTO1	10	104235356
Gm10722	9	3000922	66			Snw1	12	87449075	120		RAB11FIP2	10	118004916
Gm11168	9	3003346	66			Bex1	X	136213972	122		PRDX3	10	119167703
Gm10718	9	3023547	66			Mrpl39	16	84717576	123		BEX1	X	103062651
Gm10717	9	3025417	66			44.8795
Gm10715	9	3036877	66
4931406C07Rik	9	15283337	67
Smco4	9	15493432	67			Observed %:	44.7447
Pin1	9	20652095	68			Expected %:	18.75
Eif3g	9	20894349	68
Elof1	9	22112989	69
Pigyl	9	22156846	69			ChiSq:	14.3697
Sdhd	9	50596357	70			pval	0.0001502
Timm8b	9	50603910	70
Cib2	9	54544794	71
Psma4	9	54950790	71
Rplp1	9	61913284	72
Anp32a	9	62341293	72
Ppib	9	66060222	73
Snx22	9	66065176	73
Rpsa	9	120127689	74
Eif1b	9	120492232	74
Rpl14	9	120571444	74
Tcf21	10	22817281	92
Rps12	10	23785183	92
D10Jhu81e	10	78162066	93
Syde1	10	78584503	93
Polr2e	10	80035949	94
Gpx4	10	80047166	94
Stk11	10	80115803	94
Atp5d	10	80138632	94
Midn	10	80148272	94
Ndufs7	10	80249121	94
Rps15	10	80292453	94
Mbd3	10	80392539	94
Uqcr11	10	80402997	94
Abhd17a	10	80583654	94
Plekhj1	10	80796099	95
Oaz1	10	80826656	95
Lsm7	10	80852821	95
Timm13	10	80899450	95
Map2k2	10	81105915	95
Snrpf	10	93583029	96
Ndufa12	10	94198955	96
Mrpl42	10	95480805	96
Rpl41	10	128548114	97
Pa2g4	10	128557766	97
Rps26	10	128624534	97
Uqcr10	11	4701973	50
Zmat5	11	4704678	50
Ppia	11	6415443	51
H2afv	11	6427229	51
Tbrg4	11	6615598	51
Sec61g	11	16500530	52
C1d	11	17257579	52
Skp1a	11	52231995	53
Uqcrq	11	53427922	53
Hist3h2ba	11	58948920	54
Guk1	11	59183875	54
Trp53	11	69580359	55
Eif4a1	11	69666936	55
Tmem256	11	69838514	56
Eif5a	11	69916714	56
Cldn7	11	69964779	56
Gabarap	11	69991143	56
Tm4sf5	11	70505244	57
Psmb6	11	70525367	57
Kif1c	11	70700548	58
C1qbp	11	70977836	58
Pimreg	11	72042032	58
Nxn	11	76257198	59
Timm22	11	76406952	59
Psmb3	11	97703399	60
Rpl23	11	97777527	60
Rpl19	11	98026710	60
Dcakd	11	102994047	61
Hexim1	11	103116231	61
Sox9	11	112782224	62
Rpl38	11	114668524	62
Atp5h	11	115415689	63
Sumo2	11	115523102	63
Tbc1d16	11	119143045	64
Eif4a3	11	119288363	64
Mcrip1	11	120542888	65
Anapc11	11	120598421	65
Aspscr1	11	120672973	65
Fkbp3	12	65062424	119
Rpl36al	12	69182731	119
Klhdc2	12	69296681	119
Slirp	12	87443896	120
Snw1	12	87449075	120
Zfyve21	12	111814170	121
2010107E04Rik	12	111961375	121
Siva1	12	112644679	121
Hist1h2ae	13	23570517	110
Hist1h1e	13	23620629	110
Nr2f1	13	78188973	111
Cetn3	13	81783077	111
Cox7c	13	86044816	111
Rps23	13	90922958	111
Enc1	13	97241105	112
Gm10260	13	97760072	112
Btf3	13	98309896	112
Rpl15	14	18267823	87
Gm21738	14	19415857	87
Ttc5	14	50765415	88
Apex1	14	50924968	88
Tmem55b	14	50926070	88
Mrpl52	14	54426909	89
Psmb5	14	54614120	89
Psme1	14	55578123	90
Psme2	14	55587441	90
Nedd8	14	55662265	90
Tpt1	14	75845093	91
Gtf2f2	14	75896937	91
Tsc22d1	14	76414961	91
Mtdh	15	34082694	113
Rpl30	15	34440505	113
Cox6c	15	35925886	113
Nol12	15	78934933	114
Gcat	15	79030874	114
Polr2f	15	79141351	114
Tomm22	15	79670861	115
Dnal4	15	79761453	115
Rpl3	15	80077794	115
Rps19bp1	15	80260614	115
Phf5a	15	81865319	116
Snu13	15	82041319	116
Cenpm	15	82233779	116
Smdt1	15	82338959	116
Ndufa6	15	82350139	116
Krt8	15	101996711	117
Krt18	15	102028216	117
Pfdn5	15	102326116	118
Pcbp2	15	102470632	118
Mrpl39	16	84717576	123
Atp5j	16	84827866	123
Cldn6	17	23679365	26
Flywch2	17	23776916	26
Elob	17	23824740	26
Nme4	17	26091734	27
Gm8186	17	26098872	27
Mrpl28	17	26123520	27
Bak1	17	27019810	28
Uqcc2	17	27122663	28
Lemd2	17	27189601	28
Rps10	17	27630422	28
Snrpc	17	27839974	28
Ndufa7	17	33824591	29
Cd320	17	33843091	29
Rps18	17	33951999	29
Rnf5	17	34601091	30
Agpat1	17	34604262	30
Ppp1r11	17	36948356	31
Znrd1	17	36954356	31
2410015M20Rik	17	56607452	32
Rpl36	17	56613395	32
Ndufa11	17	56717762	32
Clpp	17	56990264	32
Crb3	17	57059105	32
Ralbp1	17	65848433	33
Ndufv2	17	66078795	33
Epcam	17	87635979	34
Fbxo11	17	87990859	34
Sap130	18	31634371	105
Polr2d	18	31789159	105
Rab1b	19	5099207	106
Banf1	19	5364641	106
Fau	19	6057888	107
Znhit2	19	6061192	107
Usmg5	19	47083471	108
Sh3pxd2a	19	47260174	108
Gsto1	19	47854970	108
Rab11fip2	19	59902884	109
Prdx3	19	60864051	109
Bex1	X	136213972	122
Tceal9	X	136245079	122
Bex3	X	136270253	122
Uba1y	Y	818649	1
Kdm5d	Y	897788	1
Eif2s3y	Y	1010543	1
Uty	Y	1096861	1
Ddx3y	Y	1260771	1
Usp9y	Y	1298961	1
Sry	Y	2662471	1
Gm3376	Y	3771673	2
Gm28919	Y	6583546	2
Gm21719	Y	6680421	2
	cluster>5

## Sheet: (D) ClustersE12Male
CLUSTER LOCATOR					COMMON WITH HSBs
Clusters MaleUp E12					Clusters MaleUp E12					Amniote multispecies HSBs > 1Kbp in human
Gene Name	chromosome	starting_position	cluster_id		Gene Name	Chr	Start pos	Cluster Number		Gene Name	Chr	Start pos
Ppp1r14c	10	3366057	1		Ppp1r14c	10	3366057	1		PPP1R14C	6	150143076
Plekhg1	10	3740364	1		Plekhg1	10	3740364	1		PLEKHG1	6	150599883
Tcf21	10	22817281	2		Tcf21	10	22817281	2		TCF21	6	133889138
Vnn1	10	23894688	2		Vnn1	10	23894688	2		VNN1	6	132681590		CLUSTERS > 5:
Ctgf	10	24595442	3		Tmem200a	10	25912331	3		TMEM200A	6	130365734
Tmem200a	10	25912331	3		Dse	10	34151393	4		DSE	6	116254173
Dse	10	34151393	4		Marcks	10	37133375	4		MARCKS	6	113857362
Marcks	10	37133375	4		Lama4	10	38965515	4		LAMA4	6	112108760
Lama4	10	38965515	4		Fyn	10	39368855	4		FYN	6	111660332
Fyn	10	39368855	4		Bves	10	45335772	5		BVES	6	105096822
Traf3ip2	10	39612934	4		Cdh23	10	60302748	6		CDH23	10	71396934
Cd24a	10	43578284	5		Tspan15	10	62185396	6		TSPAN15	10	69451473
Bves	10	45335772	5		Reep3	10	67009189	7		REEP3	10	63521363
Cdh23	10	60302748	6		Cdk1	10	69335146	8		CDK1	10	60778331
Unc5b	10	60762593	6		Syn3	10	86055125	12		SYN3	22	32512552
Nodal	10	61417972	6		Timp3	10	86300372	12		TIMP3	22	32801701
Npffr1	10	61595492	6		Hsp90b1	10	86690209	12		HSP90B1	12	103930107
Col13a1	10	61838236	6		Spic	10	88674772	13		SPIC	12	101475421
Tspan15	10	62185396	6		Gas2l3	10	89408823	13		GAS2L3	12	100573683
Dnajc12	10	63382443	7		Plxnc1	10	94790866	14		PLXNC1	12	94148723
Reep3	10	67009189	7		Socs2	10	95385362	14		SOCS2	12	93569814
Cdk1	10	69335146	8		Dcn	10	97479609	14		DCN	12	91140484
Bicc1	10	70922832	8		Epyc	10	97644068	14		EPYC	12	90963679
Col6a2	10	76595762	9		Dusp6	10	99263231	14		DUSP6	12	89347232
Col6a1	10	76708792	9		Avpr1a	10	122448499	16		AVPR1A	12	63142759
Col18a1	10	77052178	9		Fam19a2	10	123263996	16		FAM19A2	12	61708259
Pofut2	10	77259218	9		Slc16a7	10	125219270	16		SLC16A7	12	59596067
Cnn2	10	79988584	10		Myo1a	10	127705170	17		MYO1A	12	57028517
Midn	10	80148272	10		Gpr182	10	127747276	17		GPR182	12	56994446
Amh	10	80805243	11		Zeb2	2	44983632	18		ZEB2	2	144364364
Jsrp1	10	80808496	11		Rnd3	2	51130438	18		RND3	2	150468195
Syn3	10	86055125	12		Tnfaip6	2	52038009	18		TNFAIP6	2	151357592
Timp3	10	86300372	12		Acvr1c	2	58267453	19		ACVR1C	2	157526767
Hsp90b1	10	86690209	12		Acvr1	2	58388644	19		ACVR1	2	157736444
Spic	10	88674772	13		Grb14	2	64912476	20		GRB14	2	164492812
Gas2l3	10	89408823	13		Cobll1	2	65088339	20		COBLL1	2	164653624
Ikbip	10	91082940	13		Cers6	2	68861441	21		CERS6	2	168455862
Tmcc3	10	94311949	14		Spc25	2	69193895	21		SPC25	2	168834132
Plxnc1	10	94790866	14		Fkbp7	2	76663044	22		FKBP7	2	178463664
Socs2	10	95385362	14		Itga4	2	79255426	22		ITGA4	2	181457202
Dcn	10	97479609	14		Mybpc3	2	91118144	23		MYBPC3	11	47331397
Epyc	10	97644068	14		Lrp4	2	91457511	23		LRP4	11	46856868
Dusp6	10	99263231	14		Creb3l1	2	91982328	24		CREB3L1	11	46277661
Hmga2	10	120361275	15		Chst1	2	92599707	24		CHST1	11	45648877
Wif1	10	121033960	15		Ankrd63	2	118699103	25		ANKRD63	15	40281444
Avpr1a	10	122448499	16		Plcb2	2	118707517	25		PLCB2	15	40278176
Fam19a2	10	123263996	16		Sstr4	2	148395344	29		SSTR4	20	23035386
Slc16a7	10	125219270	16		Thbd	2	148404466	29		THBD	20	23045633
Myo1a	10	127705170	17		Slc52a3	2	151996511	30		SLC52A3	20	760080
Tac2	10	127724478	17		Foxs1	2	152931898	31		FOXS1	20	31844301
Gpr182	10	127747276	17		Dusp15	2	152940997	31		DUSP15	20	31847637
Zeb2	2	44983632	18		Hck	2	153108468	31		HCK	20	32052188
Rnd3	2	51130438	18		Emilin3	2	160906437	32		EMILIN3	20	41359966
Tnfaip6	2	52038009	18		Tox2	2	163203125	32		TOX2	20	43914864
Kcnj3	2	55435970	19		Pltp	2	164839518	33		PLTP	20	45898621
Acvr1c	2	58267453	19		Cd40	2	165055627	33		CD40	20	46118272
Acvr1	2	58388644	19		Bmp7	2	172868012	34		BMP7	20	57168748
Grb14	2	64912476	20		Ghr	15	3317760	37		GHR	5	42423777
Cobll1	2	65088339	20		Plcxd3	15	4375491	37		PLCXD3	5	41306954
Cers6	2	68861441	21		C7	15	4988762	37		C7	5	40909252
Spc25	2	69193895	21		Lifr	15	7129559	38		LIFR	5	38474963
Fkbp7	2	76663044	22		Egflam	15	7206120	38		EGFLAM	5	38258409
Itga4	2	79255426	22		Gdnf	15	7811011	38		GDNF	5	37812677
Ssfa2	2	79635352	22		Prlr	15	10177238	39		PRLR	5	35048756
Mybpc3	2	91118144	23		C1qtnf3	15	10952332	39		C1QTNF3	5	34019448
Lrp4	2	91457511	23		Npr3	15	11839896	39		NPR3	5	32689070
Creb3l1	2	91982328	24		Trio	15	27730652	40		TRIO	5	14143702
Chst1	2	92599707	24		Kcns2	15	34837381	41		KCNS2	8	98427022
Ankrd63	2	118699103	25		Osr2	15	35296098	41		OSR2	8	98944403
Plcb2	2	118707517	25		Rnf19a	15	36239934	41		RNF19A	8	100257060
Duox2	2	122279247	26		Ncald	15	37366175	41		NCALD	8	101686543
Gatm	2	122594467	26		Aard	15	52040107	42		AARD	8	116938199
Mal	2	127633226	27		Mal2	15	54571366	42		MAL2	8	119165034
Mall	2	127704386	27		Col14a1	15	55307750	42		COL14A1	8	120059780
Prnp	2	131909928	28		Trib1	15	59648350	43		TRIB1	8	125430321
Prokr2	2	132337733	28		Myc	15	61985391	43		MYC	8	127735434
Sstr4	2	148395344	29		Gpr20	15	73694604	44		GPR20	8	141356500
Thbd	2	148404466	29		Ptp4a3	15	73723145	44		PTP4A3	8	141391993
Cst11	2	148768609	29		Sox10	15	79154913	45		SOX10	22	37970686
8030411F24Rik	2	148782009	29		Maff	15	79347541	45		MAFF	22	38200767
Cst8	2	148798785	29		Kdelr3	15	79516408	45		KDELR3	22	38468062
Cst9	2	148835147	29		Rangap1	15	81704248	46		RANGAP1	22	41245611
Cst3	2	148871722	29		Tef	15	81802421	46		TEF	22	41367333
Fkbp1a	2	151542483	30		Adamts20	15	94270163	47		ADAMTS20	12	43353866
Slc52a3	2	151996511	30		Tmem117	15	94629185	47		TMEM117	12	43835967
Defb19	2	152576086	31		Dhh	15	98893031	48		DHH	12	49086656
Rem1	2	152626951	31		Tuba1a	15	98949841	48		TUBA1A	12	49184796
Foxs1	2	152931898	31		Troap	15	99074973	48		TROAP	12	49323236
Dusp15	2	152940997	31		Krt79	15	101929332	50		KRT79	12	52821410
Hck	2	153108468	31		Tns2	15	102102988	50		TNS2	12	53046969
Ppp1r16b	2	158665398	32		Steap4	5	7960457	51		STEAP4	7	88270892
Fam83d	2	158768093	32		Sorcs2	5	36017180	52		SORCS2	4	7192538
Emilin3	2	160906437	32		Fam184b	5	45529705	53		FAM184B	4	17629306
Tox2	2	163203125	32		Ppargc1a	5	51454250	53		PPARGC1A	4	23755041
Pltp	2	164839518	33		Slc34a2	5	53038081	53		SLC34A2	4	25648011
Cd40	2	165055627	33		Sel1l3	5	53107083	53		SEL1L3	4	25747427
Bmp7	2	172868012	34		Zar1	5	72576806	54		ZAR1	4	48490252
Pmepa1	2	173224458	34		Cnga1	5	72603696	54		CNGA1	4	47935977
Slco4a1	2	180456245	35		Nipal1	5	72647795	54		NIPAL1	4	47914142
Col9a3	2	180597790	35		Sowahb	5	93041123	55		SOWAHB	4	76894928
Zfy1	Y	725128	36		2011-09-01	5	93093437	55		2011-09-01	4	76949703
Uba1y	Y	818649	36		Taok3	5	117120129	56		TAOK3	12	118149801
Kdm5d	Y	897788	36		Vsig10	5	117319083	56		VSIG10	12	118063593
Eif2s3y	Y	1010543	36		Tesc	5	118027743	56		TESC	12	117038923
Uty	Y	1096861	36		Mafk	5	139791513	58		MAFK	7	1530714
Ddx3y	Y	1260771	36		Tmem184a	5	139802485	58		TMEM184A	7	1542235
Ghr	15	3317760	37		Radil	5	142484839	59		RADIL	7	4797055
Plcxd3	15	4375491	37		Mmd2	5	142562358	59		MMD2	7	4905989
C7	15	4988762	37		Klhl14	18	21550377	61		KLHL14	18	32672671
Lifr	15	7129559	38		Dtna	18	23415135	61		DTNA	18	34493290
Egflam	15	7206120	38		Lox	18	52516069	63		LOX	5	122063195
Gdnf	15	7811011	38		Sncaip	18	52767709	63		SNCAIP	5	122311354
Prlr	15	10177238	39		Tubb6	18	67390717	65		TUBB6	18	12307669
C1qtnf3	15	10952332	39		Slc29a1	17	45585200	69		SLC29A1	6	44219505
Npr3	15	11839896	39		Vegfa	17	46016993	69		VEGFA	6	43770184
Fam105a	15	27655071	40		Rrs1	1	9545408	70		RRS1	8	66429028
Trio	15	27730652	40		Adhfe1	1	9547948	70		ADHFE1	8	66432486
Kcns2	15	34837381	41		Mybl1	1	9667415	70		MYBL1	8	66562175
Osr2	15	35296098	41		Sgk3	1	9798107	70		SGK3	8	66667596
Rnf19a	15	36239934	41		Eya1	1	14168954	71		EYA1	8	71197433
Ncald	15	37366175	41		Msc	1	14753346	71		MSC	8	71841549
Aard	15	52040107	42		Slc9a2	1	40680574	72		SLC9A2	2	102619707
Mal2	15	54571366	42		Fhl2	1	43123074	72		FHL2	2	105357712
Col14a1	15	55307750	42		Slc40a1	1	45908068	73		SLC40A1	2	189560579
Trib1	15	59648350	43		Tmeff2	1	50900647	73		TMEFF2	2	191949043
Myc	15	61985391	43		Nabp1	1	51465862	73		NABP1	2	191678068
Gpr20	15	73694604	44		Chpf	1	75474569	74		CHPF	2	219538947
Ptp4a3	15	73723145	44		Tmem198	1	75479532	74		TMEM198	2	219543663
Sox10	15	79154913	45		Inha	1	75507077	74		INHA	2	219569162
Maff	15	79347541	45		Serpine2	1	79794197	75		SERPINE2	2	223975112
Kdelr3	15	79516408	45		Col4a4	1	82448423	75		COL4A4	2	227002711
Rangap1	15	81704248	46		Col4a3	1	82586921	75		COL4A3	2	227164565
Tef	15	81802421	46		Efhd1	1	87264363	76		EFHD1	2	232606057
Adamts20	15	94270163	47		Ngef	1	87476834	76		NGEF	2	232878686
Tmem117	15	94629185	47		Gli2	1	118834132	78		GLI2	2	120735623
Dhh	15	98893031	48		Inhbb	1	119415465	78		INHBB	2	120346143
Tuba1a	15	98949841	48		Tmem185b	1	119526160	78		TMEM185B	2	120221278
Troap	15	99074973	48		Atp2b4	1	133699457	79		ATP2B4	1	203626561
Aqp5	15	99590849	49		Nav1	1	135434580	80		NAV1	1	201622885
Racgap1	15	99620496	49		Csrp1	1	135720061	80		CSRP1	1	201483530
Krt79	15	101929332	50		Phlda3	1	135766119	80		PHLDA3	1	201464383
Tns2	15	102102988	50		Tnnt2	1	135836354	80		TNNT2	1	201359008
Steap1	5	5736317	51		Ier5	1	155096361	81		IER5	1	181088712
Steap4	5	7960457	51		Ralgps2	1	156804166	82		RALGPS2	1	178725147
Dok7	5	35056766	52		Sec16b	1	157506728	82		SEC16B	1	177923956
Htra3	5	35652023	52		Atp1a2	1	172271709	83		ATP1A2	1	160115759
Sorcs2	5	36017180	52		Kcnh1	1	192190774	85		KCNH1	1	210676823
Fam184b	5	45529705	53		Sertad4	1	192844488	85		SERTAD4	1	210232799
Ppargc1a	5	51454250	53		Stc2	11	31357307	87		STC2	5	173314713
Slc34a2	5	53038081	53		Cdc42se2	11	54717456	88		CDC42SE2	5	131245493
Sel1l3	5	53107083	53		Gpx3	11	54902453	88		GPX3	5	151020438
Zar1	5	72576806	54		Sparc	11	55394500	88		SPARC	5	151661096
Gm5868	5	72581638	54		Galnt10	11	57645442	88		GALNT10	5	154190730
Cnga1	5	72603696	54		Gas7	11	67455437	89		GAS7	17	9910609
Nipal1	5	72647795	54		Glp2r	11	67661502	89		GLP2R	17	9822206
Scarb2	5	92441314	55		Hic1	11	75164565	92		HIC1	17	2054154
Sowahb	5	93041123	55		Rtn4rl1	11	75193783	92		RTN4RL1	17	1934677
Sept11	5	93093437	55		Copz2	11	96849870	93		COPZ2	17	48026167
Taok3	5	117120129	56		Scrn2	11	97029938	93		SCRN2	17	47837692
Vsig10	5	117319083	56		Grin2c	11	115249169	97		GRIN2C	17	74842023
Tesc	5	118027743	56		Fdxr	11	115268024	97		FDXR	17	74862497
Zan	5	137378637	57		Ush1g	11	115315192	97		USH1G	17	74916084
Pcolce	5	137605103	57		Ubald2	11	116434094	98		UBALD2	17	76265202
Mafk	5	139791513	58		Sphk1	11	116530925	98		SPHK1	17	76376584
Tmem184a	5	139802485	58		Irs2	8	10984681	99		IRS2	13	109752698
Radil	5	142484839	59		Col4a1	8	11198423	99		COL4A1	13	110148963
Mmd2	5	142562358	59		Col4a2	8	11312805	99		COL4A2	13	110305812
Svil	18	4920540	60		Rab20	8	11453518	99		RAB20	13	110523066
Mkx	18	6910459	60		Tacc1	8	25154552	100		TACC1	8	38728186
Klhl14	18	21550377	61		Star	8	25806555	100		STAR	8	38143649
Dtna	18	23415135	61		Dlc1	8	36567751	101		DLC1	8	13083361
Gm6665	18	31819862	62		Zdhhc2	8	40423815	101		ZDHHC2	8	17156029
Proc	18	32123129	62		Fat1	8	44935447	102		FAT1	4	186587783
Lox	18	52516069	63		Pdlim3	8	45885461	102		PDLIM3	4	185500660
Sncaip	18	52767709	63		Enpp6	8	46986887	103		ENPP6	4	184088706
Prrc1	18	57354733	64		Stox2	8	47180048	103		STOX2	4	183797692
Slc27a6	18	58556257	64		Neto2	8	85636588	106		NETO2	16	47077703
Pmaip1	18	66458604	65		Cbln1	8	87468405	106		CBLN1	16	49277917
Mc4r	18	66857715	65		Mmp2	8	92827291	107		MMP2	16	55389700
Tubb6	18	67390717	65		Lpcat2	8	92855339	107		LPCAT2	16	55508998
Mro	18	73859385	66		Ptn	6	36714929	112		PTN	7	137227341
Mapk4	18	73928486	66		Creb3l2	6	37327255	112		CREB3L2	7	137874979
Sox8	17	25565892	67		Hipk2	6	38694390	113		HIPK2	7	139561570
Lmf1	17	25579174	67		Kdm7a	6	39136623	113		KDM7A	7	140084746
Arhgdig	17	26196226	68		Cycs	6	50562563	114		CYCS	7	25120091
Atp6v0e	17	26676396	68		Creb5	6	53287270	115		CREB5	7	28299321
Slc29a1	17	45585200	69		Prickle2	6	92370908	118		PRICKLE2	3	64092242
Vegfa	17	46016993	69		Adamts9	6	92772699	118		ADAMTS9	3	64515654
Rrs1	1	9545408	70		Bhlhe40	6	108660629	119		BHLHE40	3	4979116
Adhfe1	1	9547948	70		Oxtr	6	112473683	119		OXTR	3	8750408
3110035E14Rik	1	9601199	70		Prmt8	6	127689011	120		PRMT8	12	3381349
Mybl1	1	9667415	70		Tspan11	6	127887589	120		TSPAN11	12	30926428
Sgk3	1	9798107	70		Tspan9	6	127961396	120		TSPAN9	12	3077355
Eya1	1	14168954	71		Rerg	6	137054825	121		RERG	12	15107783
Msc	1	14753346	71		Eps8	6	137477245	121		EPS8	12	15620158
Slc9a2	1	40680574	72		Gem	4	11704457	122		GEM	8	94249253
Fhl2	1	43123074	72		Cdh17	4	11758147	122		CDH17	8	94127171
Gulp1	1	44551511	73		Lpar1	4	58435255	124		LPAR1	9	110873263
Col3a1	1	45311538	73		Ptgr1	4	58965439	124		PTGR1	9	111549722
Slc40a1	1	45908068	73		Akna	4	63367125	125		AKNA	9	114334156
Tmeff2	1	50900647	73		Whrn	4	63414910	125		WHRN	9	114402080
Nabp1	1	51465862	73		Tnc	4	63959785	125		TNC	9	115019578
Chpf	1	75474569	74		Pappa	4	65124174	125		PAPPA	9	116153804
Tmem198	1	75479532	74		Trim32	4	65604986	125		TRIM32	9	116687302
Inha	1	75507077	74		Ppt1	4	122836242	126		PPT1	1	40071461
Epha4	1	77367185	74		Mfsd2a	4	122946850	126		MFSD2A	1	39955112
Serpine2	1	79794197	75		Heyl	4	123233556	126		HEYL	1	39624153
Dock10	1	80501073	75		Tinagl1	4	130164454	127		TINAGL1	1	31576485
Col4a4	1	82448423	75		Fabp3	4	130308595	127		FABP3	1	31365625
Col4a3	1	82586921	75		Nr0b2	4	133553376	128		NR0B2	1	26911489
Efhd1	1	87264363	76		Cela3b	4	137420999	129		CELA3B	1	21977021
Ngef	1	87476834	76		Hspg2	4	137468769	129		HSPG2	1	21822245
Gpc1	1	92831645	77		Pla2g5	4	138799244	130		PLA2G5	1	20028179
Ankmy1	1	92859803	77		Htr6	4	139061108	130		HTR6	1	19665287
Gli2	1	118834132	78		Epha2	4	141301240	131		EPHA2	1	16124337
Inhbb	1	119415465	78		Agmat	4	141746672	131		AGMAT	1	15572353
Tmem185b	1	119526160	78		Spsb1	4	149896283	132		SPSB1	1	9292880
Ren1	1	133350510	79		H6pd	4	149979475	132		H6PD	1	9234775
Etnk2	1	133363572	79		Eno1	4	150236721	132		ENO1	1	8861000
Sox13	1	133382303	79		Gpr153	4	152274232	133		GPR153	1	6247346
Atp2b4	1	133699457	79		Ajap1	4	153373221	133		AJAP1	1	4654732
Nav1	1	135434580	80		Megf6	4	154170730	134		MEGF6	1	3489920
Csrp1	1	135720061	80		Hes5	4	154960923	134		HES5	1	2528745
Phlda3	1	135766119	80		Peli2	14	48120869	136		PELI2	14	56117814
Tnnt2	1	135836354	80		Tmem260	14	48446128	136		TMEM260	14	56488354
Rgs16	1	153740349	81		Otx2	14	48657679	136		OTX2	14	56799905
Ier5	1	155096361	81		Scara5	14	65666403	137		SCARA5	8	27869882
BC034090	1	155212471	81		Clu	14	65968483	137		CLU	8	27596917
Ralgps2	1	156804166	82		Ptk2b	14	66153257	137		PTK2B	8	27311482
Sec16b	1	157506728	82		Stc1	14	69029238	138		STC1	8	23841915
Atp1a2	1	172271709	83		Loxl2	14	69609068	138		LOXL2	8	23297189
Tagln2	1	172500047	83		Gcnt1	19	17326141	141		GCNT1	9	76419850
Lefty2	1	180893108	84		Pcsk5	19	17432832	141		PCSK5	9	75890644
Pycr2	1	180904293	84		Aldh1a1	19	20492715	141		ALDH1A1	9	72900662
Lefty1	1	180935022	84		Dkk1	19	30545863	142		DKK1	10	52314296
Tmem63a	1	180942344	84		Papss2	19	32620005	142		PAPSS2	10	87659613
Ephx1	1	180976210	84		Cyp17a1	19	46667165	143		CYP17A1	10	102830531
Kcnh1	1	192190774	85		Casp7	19	56397129	144		CASP7	10	113679162
Sertad4	1	192844488	85		Plekhs1	19	56461640	144		PLEKHS1	10	113751454
Selenom	11	3514684	86		Adrb1	19	56722372	144		ADRB1	10	114044056
Smtn	11	3517523	86		Afap1l2	19	56912361	144		AFAP1L2	10	114294824
Tcn2	11	3917192	86		Gfra1	19	58235604	144		GFRA1	10	116056925
Stc2	11	31357307	87		Hspa12a	19	58795751	144		HSPA12A	10	116671192
Rhbdf1	11	32209585	87		Fabp5	3	10012548	145		FABP5	8	81280363
Cdc42se2	11	54717456	88		Impa1	3	10311956	145		IMPA1	8	81657961
Gpx3	11	54902453	88		Arhgef26	3	62338344	147		ARHGEF26	3	154121003
Sparc	11	55394500	88		Mme	3	63241537	147		MME	3	155024124
Galnt10	11	57645442	88		Sema6c	3	95160457	148		SEMA6C	1	151131685
Gas7	11	67455437	89		Cdc42se1	3	95228732	148		CDC42SE1	1	151050971
Glp2r	11	67661502	89		Phgdh	3	98313170	149		PHGDH	1	119648411
Atp1b2	11	69599736	90		Hsd3b1	3	98852194	149		HSD3B1	1	119507198
Shbg	11	69614804	90		Hao2	3	98874521	149		HAO2	1	119368779
Smtnl2	11	72389164	91		Igsf3	3	101377083	149		IGSF3	1	116574399
Atp2a3	11	72961169	91		Atp1a1	3	101576219	149		ATP1A1	1	116372668
Hic1	11	75164565	92		Syt6	3	103575231	150		SYT6	1	114089291
Rtn4rl1	11	75193783	92		Olfml3	3	103722222	150		OLFML3	1	113979391
Copz2	11	96849870	93		Psrc1	3	108383839	152		PSRC1	1	109279556
Scrn2	11	97029938	93		Col11a1	3	114030540	153		COL11A1	1	102876467
Ppp1r1b	11	98348404	94		Vcam1	3	116109949	153		VCAM1	1	100719742
Pnmt	11	98386450	94		Plppr4	3	117319139	154		PLPPR4	1	99263953
Jup	11	100368958	95		Plppr5	3	117574836	154		PLPPR5	1	98890245
P3h4	11	100408456	95		F3	3	121723537	155		F3	1	94529225
Rprml	11	103649570	96		Bcar3	3	122294136	155		BCAR3	1	93561786
Wnt3	11	103774150	96		Pde5a	3	122728947	155		PDE5A	4	119494395
Crhr1	11	104132855	96		Sec24d	3	123267455	155		SEC24D	4	118722823
Grin2c	11	115249169	97		Prss12	3	123446913	155		PRSS12	4	118280038
Fdxr	11	115268024	97		Enpep	3	129269175	156		ENPEP	4	110365733
Ush1g	11	115315192	97		Tacr3	3	134829007	157		TACR3	4	103586031
Ubald2	11	116434094	98		Ddit4l	3	137621612	158		DDIT4L	4	100185870
Sphk1	11	116530925	98		H2afz	3	137864487	158		H2AFZ	4	99948086
Irs2	8	10984681	99		Lmo4	3	144188530	159		LMO4	1	87328468
Col4a1	8	11198423	99		Fam84a	12	14146830	160		FAM84A	2	14632686
Col4a2	8	11312805	99		Trib2	12	15791727	160		TRIB2	2	12716889
Rab20	8	11453518	99		Pdia6	12	17266545	160		PDIA6	2	10783391
Tacc1	8	25154552	100		Rnf144a	12	26300964	161		RNF144A	2	6917392
Star	8	25806555	100		Twist1	12	33957671	162		TWIST1	7	19020991
Dlc1	8	36567751	101		Bzw2	12	36091835	162		BZW2	7	16646131
Zdhhc2	8	40423815	101		Sostdc1	12	36314139	162		SOSTDC1	7	16461481
Fat1	8	44935447	102		Ispd	12	36381450	162		ISPD	7	16087527
Pdlim3	8	45885461	102		Lrrn3	12	41451668	162		LRRN3	7	111091006
Enpp6	8	46986887	103		Fbln5	12	101746565	163		FBLN5	14	91869412
Stox2	8	47180048	103		Rin3	12	102283048	163		RIN3	14	92513774
Pkn1	8	83666536	104		Serpina5	12	104101113	164		SERPINA5	14	94561442
Ptger1	8	83666678	104		Hs6st2	X	51387212	165		HS6ST2	X	132626016
Ier2	8	84661331	105		Gpc3	X	52272426	165		GPC3	X	133535745
Calr	8	84841850	105		Armcx3	X	134756595	170		ARMCX3	X	101622797
Neto2	8	85636588	106		Armcx2	X	134804145	170		ARMCX2	X	101655281
Cbln1	8	87468405	106		Vegfd	X	164373378	173		VEGFD	X	15345591
Zfp423	8	87661810	106		Gpm6b	X	166238911	173		GPM6B	X	13771031
Mmp2	8	92827291	107		Dnajb11	16	22857845	174		DNAJB11	3	186567403
Lpcat2	8	92855339	107		Ahsg	16	22892042	174		AHSG	3	186612923
Ccl17	8	94810453	108		Itgb5	16	33829665	175		ITGB5	3	124761948
Adgrg1	8	94974751	108		Mylk	16	34745210	175		MYLK	3	123610049
Ctrb1	8	111686519	109		Lrrc58	16	37868389	176		LRRC58	3	120324509
Bcar1	8	111710474	109		Adprh	16	38445399	176		ADPRH	3	119579268
Piezo1	8	122481698	110		Robo1	16	72663149	177		ROBO1	3	78597240
Cbfa2t3	8	122625141	110		Foxc1	13	31806633	181		FOXC1	6	1609972
Akr1b8	6	34354119	111		Barx1	13	48662998	182		BARX1	9	93951622
Akr1b7	6	34412334	111		Susd3	13	49230690	182		SUSD3	9	93058688
Ptn	6	36714929	112		S1pr3	13	51408639	183		S1PR3	9	88990863
Creb3l2	6	37327255	112		Diras2	13	52504380	183		DIRAS2	9	90609832
Hipk2	6	38694390	113		Cplx2	13	54371349	184		CPLX2	5	175796310
Kdm7a	6	39136623	113		Cltb	13	54592401	184		CLTB	5	176392455
Cycs	6	50562563	114		Ptch1	13	63508328	185		PTCH1	9	95442980
4921507P07Rik	6	50573302	114		Hsd17b3	13	64058266	185		HSD17B3	9	96235306
Creb5	6	53287270	115		Mef2c	13	83504034	186		MEF2C	5	88717117
Scrn1	6	54501173	115		Vcan	13	89655312	186		VCAN	5	83471465
Fkbp14	6	54577604	115		Ubash3b	9	41011098	187		UBASH3B	11	122655675
St3gal5	6	72097592	116		Oaf	9	43221235	187		OAF	11	120210767
Rnf181	6	72359714	116		Mcam	9	44134469	187		MCAM	11	119308529
Dok1	6	83030934	117		H2afx	9	44334694	187		H2AFX	11	119093854
Loxl3	6	83034173	117		Hyou1	9	44379490	187		HYOU1	11	119044189
Prickle2	6	92370908	118		Mpzl2	9	45039799	188		MPZL2	11	118253403
Adamts9	6	92772699	118		Tmprss13	9	45319100	188		TMPRSS13	11	117900643
A730049H05Rik	6	92816478	118		Fxyd6	9	45370185	188		FXYD6	11	117836976
Bhlhe40	6	108660629	119		Gldn	9	54286486	190		GLDN	15	51341629
Oxtr	6	112473683	119		Acsbg1	9	54604877	190		ACSBG1	15	78167468
Prmt8	6	127689011	120		Cyp11a1	9	58006411	191		CYP11A1	15	74337759
Tspan11	6	127887589	120		Islr	9	58156268	191		ISLR	15	74173671
Tspan9	6	127961396	120		Paqr5	9	61953481	192		PAQR5	15	69298947
Art4	6	136848451	121		Itga11	9	62677826	192		ITGA11	15	68296533
Rerg	6	137054825	121		Iqch	9	63421455	192		IQCH	15	67254800
Eps8	6	137477245	121		Aagab	9	63602660	192		AAGAB	15	67201033
Gem	4	11704457	122		Kbtbd13	9	65388684	193		KBTBD13	15	65076816
Cdh17	4	11758147	122		Rasl12	9	65398506	193		RASL12	15	65053337
Glipr2	4	43957401	123		Bnip2	9	69989466	194		BNIP2	15	59659146
Gne	4	44034075	123		Me1	9	86581371	195		ME1	6	83210389
Lpar1	4	58435255	124		Prss35	9	86743649	195		PRSS35	6	83512538
Ptgr1	4	58965439	124		Nt5e	9	88327197	195		NT5E	6	85449584
Col27a1	4	63214004	125		Adamts7	9	90163069	196		ADAMTS7	15	78759203
Akna	4	63367125	125		Plod2	9	92542223	196		PLOD2	3	146069440
Whrn	4	63414910	125		Chst2	9	95399292	196		CHST2	3	143119331
Tnc	4	63959785	125		Dll3	7	28293553	199		DLL3	19	39498895
Pappa	4	65124174	125		Zfp36	7	28376784	199		ZFP36	19	39406813
Trim32	4	65604986	125		Tmem86a	7	47050601	201		TMEM86A	11	18693122
Col9a2	4	121039385	126		Ptpn5	7	47077795	201		PTPN5	11	18727928
Ppt1	4	122836242	126		Synm	7	67730160	202		SYNM	15	99098217
Mfsd2a	4	122946850	126		St8sia2	7	73939119	202		ST8SIA2	15	92393828
Heyl	4	123233556	126		Slco3a1	7	74275419	202		SLCO3A1	15	91853695
Hcrtr1	4	130130217	127		Tmc3	7	83584927	204		TMC3	15	81331217
Tinagl1	4	130164454	127		Acer3	7	98206389	205		ACER3	11	76860867
Fabp3	4	130308595	127		Tsku	7	98350668	205		TSKU	11	76782251
Nr0b2	4	133553376	128		Lrrc32	7	98489283	205		LRRC32	11	76657524
Hmgn2	4	133964738	128		Wnt11	7	98835112	205		WNT11	11	76186325
Cela3b	4	137420999	129		P4ha3	7	100285520	206		P4HA3	11	74235801
Hspg2	4	137468769	129		Ucp2	7	100493337	206		UCP2	11	73974667
Pla2g5	4	138799244	130		Dkk3	7	112116017	208		DKK3	11	11963106
Htr6	4	139061108	130		Mical2	7	112225856	208		MICAL2	11	12094008
Iffo2	4	139530548	130		61.2676
Epha2	4	141301240	131
Fblim1	4	141576062	131
Agmat	4	141746672	131
Efhd2	4	141858142	131
Spsb1	4	149896283	132		Observed %:	61.2676
H6pd	4	149979475	132		Expected %:	18.93
Eno1	4	150236721	132
Gpr153	4	152274232	133
Ajap1	4	153373221	133		ChiSq:	35.5942
Megf6	4	154170730	134		pval	2.43006e-09
Hes5	4	154960923	134
Zfp488	14	33967070	135
Syt15	14	34219595	135
Peli2	14	48120869	136
Tmem260	14	48446128	136
Otx2	14	48657679	136
3632451O06Rik	14	49681560	136
Scara5	14	65666403	137
Clu	14	65968483	137
Ptk2b	14	66153257	137
Stc1	14	69029238	138
Loxl2	14	69609068	138
Cnmd	14	79637690	139
Pcdh8	14	79766775	139
Dtx4	19	12466341	140
Fam111a	19	12545740	140
Gcnt1	19	17326141	141
Pcsk5	19	17432832	141
Aldh1a1	19	20492715	141
Aldh1a7	19	20692953	141
Dkk1	19	30545863	142
Papss2	19	32620005	142
Cyp17a1	19	46667165	143
Usmg5	19	47083471	143
Casp7	19	56397129	144
Plekhs1	19	56461640	144
Adrb1	19	56722372	144
Afap1l2	19	56912361	144
Gfra1	19	58235604	144
Hspa12a	19	58795751	144
Fabp5	3	10012548	145
Impa1	3	10311956	145
Anxa5	3	36448923	146
Gm11549	3	36515057	146
Trpc3	3	36620482	146
Arhgef26	3	62338344	147
Mme	3	63241537	147
Sema6c	3	95160457	148
Cdc42se1	3	95228732	148
Phgdh	3	98313170	149
Hsd3b1	3	98852194	149
Hao2	3	98874521	149
Fam46c	3	100451628	149
Igsf3	3	101377083	149
Atp1a1	3	101576219	149
Casq2	3	102086415	149
Syt6	3	103575231	150
Olfml3	3	103722222	150
Gstm7	3	107926334	151
Gstm6	3	107938847	151
Gstm2	3	107981702	151
Gstm1	3	108012255	151
Sort1	3	108284082	152
Psrc1	3	108383839	152
Col11a1	3	114030540	153
Vcam1	3	116109949	153
Plppr4	3	117319139	154
Plppr5	3	117574836	154
F3	3	121723537	155
Bcar3	3	122294136	155
Pde5a	3	122728947	155
1810037I17Rik	3	122924203	155
Sec24d	3	123267455	155
Prss12	3	123446913	155
Pitx2	3	129199878	156
Enpep	3	129269175	156
Cxxc4	3	134236484	157
Tacr3	3	134829007	157
Ddit4l	3	137621612	158
H2afz	3	137864487	158
Lmo4	3	144188530	159
Clca3a1	3	144729677	159
Fam84a	12	14146830	160
Trib2	12	15791727	160
Pdia6	12	17266545	160
Odc1	12	17544794	160
Rnf144a	12	26300964	161
Colec11	12	28594173	161
Twist1	12	33957671	162
Bzw2	12	36091835	162
Sostdc1	12	36314139	162
Ispd	12	36381450	162
Etv1	12	38779380	162
Lrrn3	12	41451668	162
Fbln5	12	101746565	163
Rin3	12	102283048	163
Serpina5	12	104101113	164
Serpina3b	12	104127996	164
Serpina3g	12	104236245	164
Hs6st2	X	51387212	165
Gpc3	X	52272426	165
Haus7	X	73437315	166
Bgn	X	73483602	166
Slc6a8	X	73673150	166
Plxnb3	X	73757090	166
Maged1	X	94535474	167
Spin4	X	95022510	167
Gjb1	X	101376378	168
Nhsl2	X	101849385	168
Cited1	X	102247381	168
Fgf16	X	105764279	169
Atp7a	X	106027276	169
Armcx3	X	134756595	170
Armcx2	X	134804145	170
Bex2	X	136066564	171
Bex3	X	136270253	171
Kcne1l	X	142304752	172
Pak3	X	143518591	172
Capn6	X	143802231	172
Vegfd	X	164373378	173
Gpm6b	X	166238911	173
Dnajb11	16	22857845	174
Ahsg	16	22892042	174
Itgb5	16	33829665	175
Mylk	16	34745210	175
Lrrc58	16	37868389	176
Adprh	16	38445399	176
Robo1	16	72663149	177
Robo2	16	73892306	177
Sfrp4	13	19623104	178
Elmo1	13	20090596	178
Btn1a1	13	23456992	179
Btn2a2	13	23477676	179
Hist1h4d	13	23581598	180
Hist1h2bc	13	23684199	180
Hist1h1c	13	23738808	180
Foxc1	13	31806633	181
Serpinb1a	13	32842092	181
Serpinb9	13	33003250	181
Barx1	13	48662998	182
Susd3	13	49230690	182
S1pr3	13	51408639	183
Diras2	13	52504380	183
Cplx2	13	54371349	184
Cltb	13	54592401	184
Ptch1	13	63508328	185
Hsd17b3	13	64058266	185
Aaed1	13	64275280	185
Ctsl	13	64359337	185
Mef2c	13	83504034	186
Vcan	13	89655312	186
Gramd1b	9	40293233	187
Ubash3b	9	41011098	187
Oaf	9	43221235	187
Mcam	9	44134469	187
H2afx	9	44334694	187
Hyou1	9	44379490	187
Mpzl2	9	45039799	188
Tmprss13	9	45319100	188
Fxyd6	9	45370185	188
Arhgap20	9	51765337	189
AI593442	9	52673042	189
Gldn	9	54286486	190
Acsbg1	9	54604877	190
Cyp11a1	9	58006411	191
Islr	9	58156268	191
Islr2	9	58196297	191
Paqr5	9	61953481	192
Itga11	9	62677826	192
Iqch	9	63421455	192
Aagab	9	63602660	192
Kbtbd13	9	65388684	193
Rasl12	9	65398506	193
Car12	9	66713686	194
Aph1b	9	66775202	194
Tpm1	9	67022590	194
Bnip2	9	69989466	194
Me1	9	86581371	195
Prss35	9	86743649	195
Nt5e	9	88327197	195
Adamts7	9	90163069	196
Plod2	9	92542223	196
Chst2	9	95399292	196
Tdgf1	9	110939603	197
Trank1	9	111311739	197
Tgfb1	7	25687002	198
Cyp2s1	7	25802475	198
Dll3	7	28293553	199
Zfp36	7	28376784	199
Cebpa	7	35119293	200
Nudt19	7	35547185	200
Tshz3	7	36698118	200
Tmem86a	7	47050601	201
Ptpn5	7	47077795	201
Synm	7	67730160	202
Nr2f2	7	70351944	202
St8sia2	7	73939119	202
Slco3a1	7	74275419	202
Hapln3	7	79115102	203
Mfge8	7	79133768	203
Adamtsl3	7	82335694	204
Tmc3	7	83584927	204
Acer3	7	98206389	205
Tsku	7	98350668	205
Lrrc32	7	98489283	205
Wnt11	7	98835112	205
Arrb1	7	99535466	205
P4ha3	7	100285520	206
Ucp2	7	100493337	206
Olfml1	7	107567446	207
Ppfibp2	7	107595207	207
Dkk3	7	112116017	208
Mical2	7	112225856	208
Il4ra	7	125552120	209
Gsg1l	7	125878420	209
Sct	7	141278330	210
Cend1	7	141426446	210
Lsp1	7	142460809	211
Tspan32	7	143005046	211
