# Supplementary material for: Differential isoform expression and alternative splicing in sex determination in mice
Source: BMC Genomics. 2019 Mar 12;20:202. doi: 10.1186/s12864-019-5572-x (PMC6419433; doi:10.1186/s12864-019-5572-x)
Supplement: Supplementary file 9 — Differentially expressed isoforms (DEI) in males vs females at E11 (A), at E12 (B) and at E11 vs E12 in males (C) and females (D). (XLSX 2931 kb) [file 12864_2019_5572_MOESM9_ESM.xlsx]

## Sheet: (A). MvsF E11
Ensembl Transcript ID	Gene name	logFC	logCPM	Pvalue	edger.adjpvalues	MALE / FEMALE UP	Gene stable ID	Transcript name	Refseq mRNA ID	Chr	Transcript start	Transcript end	Transcript type	R1m	R2m	R4f	R5f	R6f	Description
ENSMUST00000188484	Ddx3y	14.3289	3.83528	4.18292e-104	5.53082e-99	MALE UP	ENSMUSG00000069045	Ddx3y-204		Y	1262313	1286582	nonsense_mediated_decay	2137.71	2842.35	0	0	0	ATP-dependent RNA helicase DDX3Y [Source:UniProtKB/Swiss-Prot;Acc:Q62095]
ENSMUST00000091197	Eif2s3y	10.9646	3.77038	2.89356e-99	1.91299e-94	MALE UP	ENSMUSG00000069049	Eif2s3y-201	NM_012011	Y	1010543	1028594	protein_coding	2262.3	2478.49	3.39318	0	0	Eukaryotic translation initiation factor 2 subunit 3, Y-linked [Source:UniProtKB/Swiss-Prot;Acc:Q9Z0N2]
ENSMUST00000069309	Uty	13.7987	3.30624	1.44291e-93	6.35956e-89	MALE UP	ENSMUSG00000068457	Uty-201	NM_009484	Y	1097144	1245718	protein_coding	1633.67	1803.29	0	0	0	ubiquitously transcribed tetratricopeptide repeat gene, Y chromosome [Source:MGI Symbol;Acc:MGI:894810]
ENSMUST00000210390	Exosc6	12.9429	2.45333	3.88674e-72	1.2848e-67	MALE UP	ENSMUSG00000109941	Exosc6-201	NM_028274	8	111056339	111057664	protein_coding	958.462	936.331	0	0	0	Exosome complex component MTR3 [Source:UniProtKB/Swiss-Prot;Acc:Q8BTW3]
ENSMUST00000190780	Fn1	-13.326	3.42079	1.08915e-66	2.88024e-62	FEMALE UP	ENSMUSG00000026193	Fn1-217	NM_001276411	1	71585524	71653172	protein_coding	0	0.000341531	1273.05	1326.03	1342.68	Fibronectin Anastellin [Source:UniProtKB/Swiss-Prot;Acc:P11276]
ENSMUST00000187296	Kdm5d	12.5024	2.01524	5.04911e-60	1.11269e-55	MALE UP	ENSMUSG00000056673	Kdm5d-205		Y	916529	943562	retained_intron	672.719	726.039	0	0	0	Lysine-specific demethylase 5D [Source:UniProtKB/Swiss-Prot;Acc:Q62240]
ENSMUST00000156510	Mga	-13.0852	3.17867	5.81154e-55	1.09775e-50	FEMALE UP	ENSMUSG00000033943	Mga-215		2	119897305	119960794	protein_coding	0	0	1054.59	927.544	1332.12	MAX-associated protein [Source:UniProtKB/Swiss-Prot;Acc:A2AWL7]
ENSMUST00000127786	Xist	-5.27185	6.10448	9.59752e-54	1.58628e-49	FEMALE UP	ENSMUSG00000086503	Xist-201		X	103460506	103483217	lincRNA	187.203	219.349	7582.04	10791.7	6755.18	inactive X specific transcripts [Source:MGI Symbol;Acc:MGI:98974]
ENSMUST00000154004	Uty	12.4332	1.9465	7.48004e-50	1.09893e-45	MALE UP	ENSMUSG00000068457	Uty-208	NM_001326683	Y	1098020	1245759	protein_coding	458.202	888.688	0	0	0	ubiquitously transcribed tetratricopeptide repeat gene, Y chromosome [Source:MGI Symbol;Acc:MGI:894810]
ENSMUST00000187938	Fn1	12.0049	1.57167	7.01837e-49	9.27997e-45	MALE UP	ENSMUSG00000026193	Fn1-211	NM_001276409	1	71585523	71653172	protein_coding	513.81	510.84	0.00417069	0.00219124	0.00737953	Fibronectin Anastellin [Source:UniProtKB/Swiss-Prot;Acc:P11276]
ENSMUST00000124758	Ptprf	12.3627	1.87657	2.75318e-45	3.30942e-41	MALE UP	ENSMUSG00000033295	Ptprf-203		4	118209010	118236016	protein_coding	827.403	426.22	0	5.41e-05	0	Receptor-type tyrosine-protein phosphatase F [Source:UniProtKB/Swiss-Prot;Acc:A2A8L5]
ENSMUST00000079934	Mga	11.8908	1.40831	3.77952e-45	4.16453e-41	MALE UP	ENSMUSG00000033943	Mga-202	NM_001164274	2	119897228	119969581	protein_coding	465.25	448.256	0	0	0	MAX-associated protein [Source:UniProtKB/Swiss-Prot;Acc:A2AWL7]
ENSMUST00000137823	Usp34	6.36404	2.30284	3.64325e-43	3.70557e-39	MALE UP	ENSMUSG00000056342	Usp34-205		11	23306916	23489744	protein_coding	942.769	726.303	15.8719	11.1201	5.2017	ubiquitin specific peptidase 34 [Source:MGI Symbol;Acc:MGI:109473]
ENSMUST00000148961	Eif2s3y	5.59759	2.50686	1.14105e-41	1.07767e-37	MALE UP	ENSMUSG00000069049	Eif2s3y-205		Y	1010595	1028847	retained_intron	866.139	1048.99	15.6704	17.0582	29.3613	Eukaryotic translation initiation factor 2 subunit 3, Y-linked [Source:UniProtKB/Swiss-Prot;Acc:Q9Z0N2]
ENSMUST00000091190	Ddx3y	8.20431	3.96906	4.90541e-37	4.32409e-33	MALE UP	ENSMUSG00000069045	Ddx3y-201	NM_012008	Y	1260771	1286629	protein_coding	2636.82	2777.78	23.0076	0	5.73763	ATP-dependent RNA helicase DDX3Y [Source:UniProtKB/Swiss-Prot;Acc:Q62095]
ENSMUST00000166330	Pkn2	-11.6208	2.19362	8.23099e-36	6.80209e-32	FEMALE UP	ENSMUSG00000004591	Pkn2-202		3	142799952	142881920	processed_transcript	0.00465143	0.0893681	750.85	378.718	542.703	Serine/threonine-protein kinase N2 [Source:UniProtKB/Swiss-Prot;Acc:Q8BWW9]
ENSMUST00000152916	Tsix	-4.54171	4.1195	8.92139e-36	6.93895e-32	FEMALE UP	ENSMUSG00000085715	Tsix-201		X	103431517	103484957	antisense	85.13	82.5175	1761.34	2415.51	2064.02	X (inactive)-specific transcript, opposite strand [Source:MGI Symbol;Acc:MGI:1336196]
ENSMUST00000129487	Taf1	11.6913	1.21076	2.05962e-34	1.51295e-30	MALE UP	ENSMUSG00000031314	Taf1-203		X	101556310	101601034	retained_intron	521.57	265.333	9.11e-06	3.95e-05	5.32e-08	TATA-box binding protein associated factor 1 [Source:MGI Symbol;Acc:MGI:1336878]
ENSMUST00000190013	Uba1y	11.4716	0.993886	1.20203e-29	8.36511e-26	MALE UP	ENSMUSG00000069053	Uba1y-202	NM_001357043	Y	818649	843684	protein_coding	191.24	503.46	0	0	0	ubiquitin-activating enzyme, Chr Y [Source:MGI Symbol;Acc:MGI:98891]
ENSMUST00000187483	4732465J04Rik	-5.97578	2.67444	1.28718e-27	8.50978e-24	FEMALE UP	ENSMUSG00000101517	4732465J04Rik-202		10	95746077	95796831	lincRNA	11.8349	11.093	738.912	514.538	1045.28	RIKEN cDNA 4732465J04 gene [Source:MGI Symbol;Acc:MGI:3041208]
ENSMUST00000228029	Ubr5	4.93911	1.95792	4.44732e-27	2.8002e-23	MALE UP	ENSMUSG00000037487	Ubr5-207		15	37967859	37984367	retained_intron	675.113	601.96	10.9252	25.3539	29.6351	ubiquitin protein ligase E3 component n-recognin 5 [Source:MGI Symbol;Acc:MGI:1918040]
ENSMUST00000144959	Grip1	8.46482	0.586422	6.5106e-27	3.91299e-23	MALE UP	ENSMUSG00000034813	Grip1-211		10	119819525	120087060	protein_coding	215.058	299.34	1.92425	2.05e-06	0.00121456	Glutamate receptor-interacting protein 1 [Source:UniProtKB/Swiss-Prot;Acc:Q925T6]
ENSMUST00000186788	Dnajc13	-7.95686	2.1568	1.41681e-26	8.14504e-23	FEMALE UP	ENSMUSG00000032560	Dnajc13-203		9	104152317	104246827	protein_coding	0	3.91422	318.002	533.455	768.453	DnaJ heat shock protein family (Hsp40) member C13 [Source:HGNC Symbol;Acc:HGNC:30343]
ENSMUST00000137048	Uty	10.7665	0.299912	3.7707e-26	2.0774e-22	MALE UP	ENSMUSG00000068457	Uty-203		Y	1157961	1245702	protein_coding	188.373	232.36	0	0	0	ubiquitously transcribed tetratricopeptide repeat gene, Y chromosome [Source:MGI Symbol;Acc:MGI:894810]
ENSMUST00000049081	S100pbp	-6.99135	1.43454	2.72499e-25	1.44124e-21	FEMALE UP	ENSMUSG00000040928	S100pbp-201		4	129149372	129182530	protein_coding	0	4.64534	308.899	329.463	343.283	S100P binding protein [Source:MGI Symbol;Acc:MGI:1921898]
ENSMUST00000186140	Gm3376	10.8476	0.379673	3.21782e-25	1.63643e-21	MALE UP	ENSMUSG00000096520	Gm3376-202	NM_001270512	Y	3771673	3783267	protein_coding	154.699	293.676	0	0	0	RNA-binding motif protein, Y chromosome, family 1 member B [Source:UniProtKB/Swiss-Prot;Acc:Q60990]
ENSMUST00000113034	Cntrl	-10.4989	1.07383	3.5444e-25	1.73576e-21	FEMALE UP	ENSMUSG00000057110	Cntrl-205		2	35132234	35160636	protein_coding	0.0918779	7.65e-05	301.242	211.988	251.686	Centriolin [Source:UniProtKB/Swiss-Prot;Acc:A2AL36]
ENSMUST00000215770	Olfr943	-8.5138	2.06831	3.81606e-25	1.80205e-21	FEMALE UP	ENSMUSG00000094970	Olfr943-205		9	39166310	39192350	protein_coding	1.17099	1.22889	247.764	583.567	697.013
ENSMUST00000164110	Ppp1r9a	-11.3783	1.48188	3.95407e-25	1.80284e-21	FEMALE UP	ENSMUSG00000032827	Ppp1r9a-203		6	4903432	5164516	retained_intron	0	0	224.531	295.901	490.941	protein phosphatase 1, regulatory (inhibitor) subunit 9A [Source:MGI Symbol;Acc:MGI:2442401]
ENSMUST00000182944	Birc6	-11.4677	2.55152	5.25409e-25	2.31572e-21	FEMALE UP	ENSMUSG00000024073	Birc6-220		17	74528468	74702383	protein_coding	0.000205181	0.23714	233.644	1101.76	826.263	Baculoviral IAP repeat-containing protein 6 [Source:UniProtKB/Swiss-Prot;Acc:O88738]
ENSMUST00000111775	Xpr1	-10.8339	0.944013	8.00402e-25	3.41395e-21	FEMALE UP	ENSMUSG00000026469	Xpr1-203		1	155278982	155417407	protein_coding	0	0	245.809	237.17	217.43	xenotropic and polytropic retrovirus receptor 1 [Source:MGI Symbol;Acc:MGI:97932]
ENSMUST00000097707	Pikfyve	-10.8238	0.934058	1.05075e-24	4.3417e-21	FEMALE UP	ENSMUSG00000025949	Pikfyve-202	NM_001310624	1	65186750	65274012	protein_coding	0	5.2e-07	243.66	238.69	213.403	phosphoinositide kinase, FYVE type zinc finger containing [Source:MGI Symbol;Acc:MGI:1335106]
ENSMUST00000195572	Gm37440	10.7954	0.328513	1.17762e-24	4.71845e-21	MALE UP	ENSMUSG00000102582	Gm37440-202		Y	15569795	15572178	lincRNA	149.664	282.734	0	0	0	predicted gene, 37440 [Source:MGI Symbol;Acc:MGI:5610668]
ENSMUST00000160961	Clcn7	-10.4566	1.56061	2.94343e-23	1.14468e-19	FEMALE UP	ENSMUSG00000036636	Clcn7-204	NM_001317404	17	25136622	25162098	protein_coding	0.239748	0.00134215	209.424	612.712	269.303	H(+)/Cl(-) exchange transporter 7 [Source:UniProtKB/Swiss-Prot;Acc:O70496]
ENSMUST00000139083	Eif2s3y	10.5012	0.0405512	4.83539e-23	1.82673e-19	MALE UP	ENSMUSG00000069049	Eif2s3y-204		Y	1010624	1016099	processed_transcript	158.471	191.422	0	0	0	Eukaryotic translation initiation factor 2 subunit 3, Y-linked [Source:UniProtKB/Swiss-Prot;Acc:Q9Z0N2]
ENSMUST00000169480	Satb1	10.4975	0.114162	1.48301e-22	5.44693e-19	MALE UP	ENSMUSG00000023927	Satb1-213	NM_001357638	17	51736188	51826588	protein_coding	132.519	238.6	1.34e-08	0.0215474	1.01e-06	Mus musculus special AT-rich sequence binding protein 1 (Satb1), transcript variant 5, mRNA. [Source:RefSeq mRNA;Acc:NM_001357638]
ENSMUST00000028864	Fbln7	10.6727	0.24103	2.18178e-22	7.79687e-19	MALE UP	ENSMUSG00000027386	Fbln7-201	NM_024237	2	128863932	128897030	protein_coding	265.205	132.274	0.00920242	0	0	Fibulin-7 [Source:UniProtKB/Swiss-Prot;Acc:Q501P1]
ENSMUST00000014218	Rnf168	-4.6335	4.15425	5.03624e-22	1.7524e-18	FEMALE UP	ENSMUSG00000014074	Rnf168-201		16	32277461	32300906	protein_coding	65.5562	96.9205	2639.47	1171.42	2525.69	E3 ubiquitin-protein ligase RNF168 [Source:UniProtKB/Swiss-Prot;Acc:Q80XJ2]
ENSMUST00000212888	Tns1	-10.5743	0.688541	7.19471e-22	2.43926e-18	FEMALE UP	ENSMUSG00000055322	Tns1-222		1	73914530	74124447	protein_coding	0	0	205.517	199.304	180.283	tensin 1 [Source:MGI Symbol;Acc:MGI:104552]
ENSMUST00000075144	Nrp2	-10.7893	0.901157	1.72329e-21	5.69652e-18	FEMALE UP	ENSMUSG00000025969	Nrp2-203	NM_010939	1	62703285	62818695	protein_coding	0.000135422	5.52e-05	229.83	308.645	147.007	Neuropilin-2 [Source:UniProtKB/Swiss-Prot;Acc:O35375]
ENSMUST00000105981	Epb41	10.4245	-0.0299648	2.12139e-21	6.77465e-18	MALE UP	ENSMUSG00000028906	Epb41-208		4	131923429	132049078	protein_coding	194.794	134.852	8.53e-08	0.000828668	0.000448732	erythrocyte membrane protein band 4.1 [Source:MGI Symbol;Acc:MGI:95401]
ENSMUST00000188102	Gm28238	7.46937	0.162711	2.15192e-21	6.77465e-18	MALE UP	ENSMUSG00000100653	Gm28238-201		Y	70523216	70523822	lincRNA	174.589	203.878	1	0	2	predicted gene 28238 [Source:MGI Symbol;Acc:MGI:5578944]
ENSMUST00000222620	Ptprf	-6.66495	1.66871	1.1685e-20	3.59312e-17	FEMALE UP	ENSMUSG00000033295	Ptprf-207		4	118236373	118291274	protein_coding	6.84345	0	303.491	325.113	518.114	Receptor-type tyrosine-protein phosphatase F [Source:UniProtKB/Swiss-Prot;Acc:A2A8L5]
ENSMUST00000171933	Mtm1	-10.5213	0.636487	6.81467e-20	2.04787e-16	FEMALE UP	ENSMUSG00000031337	Mtm1-213	NM_001164190	X	71210767	71315295	protein_coding	0	0	171.758	156.077	232.066	X-linked myotubular myopathy gene 1 [Source:MGI Symbol;Acc:MGI:1099452]
ENSMUST00000222549	AC134468.1	-10.5268	0.641873	1.18333e-19	3.47699e-16	FEMALE UP	ENSMUSG00000114147	AC134468.1-201		12	39948444	39949115	transcribed_processed_pseudogene	0	0	137.151	196.575	229.856
ENSMUST00000171845	Commd3	10.221	-0.219416	1.66416e-19	4.78352e-16	MALE UP	ENSMUSG00000051154	Commd3-212		2	18672384	18676230	protein_coding	173.502	114.263	4.1e-06	0.00362409	1.43e-08	COMM domain-containing protein 3 [Source:UniProtKB/Swiss-Prot;Acc:Q63829]
ENSMUST00000177840	Cd151	2.84081	3.55462	2.49655e-19	7.0235e-16	MALE UP	ENSMUSG00000025510	Cd151-203	NM_001111049	7	141467422	141471463	protein_coding	1716.19	1652.52	256.98	201.195	287.464	CD151 antigen [Source:UniProtKB/Swiss-Prot;Acc:O35566]
ENSMUST00000186796	Matr3	10.0937	-0.347789	3.32864e-19	9.1693e-16	MALE UP	ENSMUSG00000037236	Matr3-205		18	35562219	35590581	protein_coding	123.649	141.287	0	0.00195444	0.000160804	matrin 3 [Source:MGI Symbol;Acc:MGI:1298379]
ENSMUST00000187057	Apbb1	-8.82138	0.813243	4.11361e-19	1.08784e-15	FEMALE UP	ENSMUSG00000037032	Apbb1-205	NM_001310600	7	105558818	105568777	protein_coding	0.643737	2.42e-06	176.379	314.083	153.244	Amyloid-beta A4 protein-binding family B member 1 [Source:UniProtKB/Swiss-Prot;Acc:Q9QXJ1]
ENSMUST00000103238	Sema6d	-10.2857	0.405483	4.11346e-19	1.08784e-15	FEMALE UP	ENSMUSG00000027200	Sema6d-205		2	124653635	124665309	protein_coding	0	0	161.851	160.789	155.833	Semaphorin-6D [Source:UniProtKB/Swiss-Prot;Acc:Q76KF0]
ENSMUST00000110391	Cmah	-9.98951	0.638558	4.95962e-19	1.28585e-15	FEMALE UP	ENSMUSG00000016756	Cmah-202		13	24376083	24477265	protein_coding	0.071159	0.0366942	154.79	274.249	140.167	Cytidine monophosphate-N-acetylneuraminic acid hydroxylase [Source:UniProtKB/Swiss-Prot;Acc:Q61419]
ENSMUST00000054167	Ank3	-6.8456	0.963311	6.03507e-19	1.53458e-15	FEMALE UP	ENSMUSG00000069601	Ank3-202	NM_170729	10	69534222	70015633	protein_coding	0.0111235	3.63037	268.686	276.144	165.366	Ankyrin-3 [Source:UniProtKB/Swiss-Prot;Acc:G5E8K5]
ENSMUST00000178421	Eci2	10.0087	-0.324097	6.50909e-19	1.62388e-15	MALE UP	ENSMUSG00000021417	Eci2-213		13	34977750	34994144	protein_coding	105.455	165.405	0.00093909	0.000647025	0.0307899	Enoyl-CoA delta isomerase 2, mitochondrial [Source:UniProtKB/Swiss-Prot;Acc:Q9WUR2]
ENSMUST00000109544	Vcan	-6.31062	2.1233	7.32804e-19	1.79434e-15	FEMALE UP	ENSMUSG00000021614	Vcan-202	NM_001134474	13	89656645	89742334	protein_coding	12.1028	0	333.018	631.059	619.446	versican [Source:MGI Symbol;Acc:MGI:102889]
ENSMUST00000113825	Pcx	7.96555	0.003109	8.78219e-19	2.1113e-15	MALE UP	ENSMUSG00000024892	Pcx-202	NM_008797	19	4594346	4621698	protein_coding	210.015	125.048	0.0782951	1.69988	0.00441201	pyruvate carboxylase [Source:HGNC Symbol;Acc:HGNC:8636]
ENSMUST00000134882	Camsap1	-10.3091	0.428426	1.07216e-18	2.53153e-15	FEMALE UP	ENSMUSG00000026933	Camsap1-205		2	25938540	25983061	protein_coding	0	0	129.614	185.818	171.052	Calmodulin-regulated spectrin-associated protein 1 [Source:UniProtKB/Swiss-Prot;Acc:A2AHC3]
ENSMUST00000190657	Gm28264	9.95783	-0.486724	6.78756e-18	1.57452e-14	MALE UP	ENSMUSG00000101632	Gm28264-201		Y	35551683	35553266	lincRNA	110.51	129.37	0	0	0	predicted gene 28264 [Source:MGI Symbol;Acc:MGI:5578970]
ENSMUST00000171947	Gm21292	8.2765	-0.322224	1.46132e-17	3.3314e-14	MALE UP	ENSMUSG00000091077	Gm21292-201		Y	9130999	9132561	protein_coding	100.757	169.896	0	1	0
ENSMUST00000202264	FO907130.1	9.93521	-0.503413	1.8108e-17	4.05816e-14	MALE UP	ENSMUSG00000106964	FO907130.1-201	NM_025998	CHR_MG4266_PATCH	130556592	130563752	protein_coding	131.011	104.496	0.000163351	0.000111222	0.00126653	sodium/potassium-transporting ATPase subunit beta-1-interacting protein 1 [Source:RefSeq peptide;Acc:NP_080274]
ENSMUST00000192310	Gm37440	4.93038	0.333574	2.77675e-17	6.11921e-14	MALE UP	ENSMUSG00000102582	Gm37440-201		Y	15569801	15572225	lincRNA	197.673	212.266	6	7	8	predicted gene, 37440 [Source:MGI Symbol;Acc:MGI:5610668]
ENSMUST00000136663	Mink1	9.8447	-0.556722	3.32005e-17	7.19657e-14	MALE UP	ENSMUSG00000020827	Mink1-208		11	70601989	70614483	protein_coding	100.842	127.529	0.0108846	0	0	misshapen-like kinase 1 (zebrafish) [Source:MGI Symbol;Acc:MGI:1355329]
ENSMUST00000105972	Epb41	-8.04984	0.434417	3.648e-17	7.77989e-14	FEMALE UP	ENSMUSG00000028906	Epb41-205		4	131926510	132007431	protein_coding	0.0119277	0.906251	120.513	187.25	179.497	erythrocyte membrane protein band 4.1 [Source:MGI Symbol;Acc:MGI:95401]
ENSMUST00000208720	Sytl2	-6.57106	0.640565	3.7645e-17	7.90091e-14	FEMALE UP	ENSMUSG00000030616	Sytl2-217		7	90348698	90385170	non_stop_decay	0	3.49585	191.406	196.93	173.86	Synaptotagmin-like protein 2 [Source:UniProtKB/Swiss-Prot;Acc:Q99N50]
ENSMUST00000069922	Mia3	10.7888	0.320557	3.84664e-17	7.94716e-14	MALE UP	ENSMUSG00000056050	Mia3-201		1	183326827	183334638	protein_coding	347.074	68.6453	0	0	0	transport and Golgi organization [Source:RefSeq peptide;Acc:NP_796363]
ENSMUST00000190676	Sly	9.90326	-0.538941	5.67786e-17	1.155e-13	MALE UP	ENSMUSG00000101155	Sly-203		Y	57187194	57204706	processed_transcript	89.6158	142.575	0	0	0	Sycp3 like Y-linked [Source:MGI Symbol;Acc:MGI:2687328]
ENSMUST00000044359	Ankrd44	9.27489	-0.588907	6.39774e-17	1.28172e-13	MALE UP	ENSMUSG00000052331	Ankrd44-201		1	54645342	54926387	protein_coding	118.191	103.421	1.56e-05	0.188733	0	Serine/threonine-protein phosphatase 6 regulatory ankyrin repeat subunit B [Source:UniProtKB/Swiss-Prot;Acc:B2RXR6]
ENSMUST00000093859	Grin3a	-10.2455	0.366128	6.64586e-17	1.29227e-13	FEMALE UP	ENSMUSG00000039579	Grin3a-202	NM_001276355	4	49661611	49845549	protein_coding	3.09e-08	0	112.211	147.012	203.274	glutamate ionotropic receptor NMDA type subunit 3A [Source:HGNC Symbol;Acc:HGNC:16767]
ENSMUST00000207429	Rapgef6	-9.16428	0.499783	6.60064e-17	1.29227e-13	FEMALE UP	ENSMUSG00000037533	Rapgef6-210	NM_001252494	11	54522946	54696344	protein_coding	1.43e-06	0.319721	105.095	256.093	153.566	Rap guanine nucleotide exchange factor (GEF) 6 [Source:MGI Symbol;Acc:MGI:2384761]
ENSMUST00000197901	Tdrkh	9.02402	-0.609492	7.1618e-17	1.37241e-13	MALE UP	ENSMUSG00000041912	Tdrkh-207		3	94413318	94431507	protein_coding	100.833	118.481	0.286548	1.73e-07	0.00010288	Mus musculus tudor and KH domain containing protein (Tdrkh), transcript variant 4, mRNA. [Source:RefSeq mRNA;Acc:NM_001357713]
ENSMUST00000078112	Kcp	9.47259	-0.518737	1.04988e-16	1.98314e-13	MALE UP	ENSMUSG00000059022	Kcp-201		6	29482037	29507952	protein_coding	81.837	154.249	0.140757	3.18e-08	0	Kielin/chordin-like protein [Source:UniProtKB/Swiss-Prot;Acc:Q3U492]
ENSMUST00000136731	Myo5a	-10.34	0.460115	1.55609e-16	2.89791e-13	FEMALE UP	ENSMUSG00000034593	Myo5a-206		9	75071600	75218953	protein_coding	0	0.00025676	100.017	165.528	228.541	Unconventional myosin-Va [Source:UniProtKB/Swiss-Prot;Acc:Q99104]
ENSMUST00000172240	Zbtb45	9.78786	-0.649822	1.76919e-16	3.24901e-13	MALE UP	ENSMUSG00000049600	Zbtb45-202		7	13004936	13009822	protein_coding	97.6922	115.614	0.000132376	0	0	zinc finger and BTB domain containing 45 [Source:MGI Symbol;Acc:MGI:2685003]
ENSMUST00000121322	Cgnl1	12.1527	1.68399	2.41155e-16	4.36801e-13	MALE UP	ENSMUSG00000032232	Cgnl1-202		9	71626509	71771602	protein_coding	1024.78	48.749	0.00437962	0.000141808	5.08e-06	cingulin like 1 [Source:HGNC Symbol;Acc:HGNC:25931]
ENSMUST00000034285	Cotl1	2.19694	6.5799	2.71189e-16	4.84564e-13	MALE UP	ENSMUSG00000031827	Cotl1-201	NM_028071	8	119809222	119840544	protein_coding	13624.7	11350.5	2262.83	3768.85	2712.17	Coactosin-like protein [Source:UniProtKB/Swiss-Prot;Acc:Q9CQI6]
ENSMUST00000189626	Kdm5d	9.75791	-0.67904	2.81216e-16	4.95781e-13	MALE UP	ENSMUSG00000056673	Kdm5d-208		Y	898032	921980	retained_intron	95.4119	113.452	0	0	0	Lysine-specific demethylase 5D [Source:UniProtKB/Swiss-Prot;Acc:Q62240]
ENSMUST00000087264	N4bp2	-11.1677	1.27352	4.19992e-16	7.30697e-13	FEMALE UP	ENSMUSG00000037795	N4bp2-201		5	65764120	65826650	protein_coding	0	0	80.9672	459.495	344.645	NEDD4 binding protein 2 [Source:HGNC Symbol;Acc:HGNC:29851]
ENSMUST00000190353	Gm28330	8.01516	-0.565711	5.27242e-16	9.05377e-13	MALE UP	ENSMUSG00000099939	Gm28330-201		Y	8644954	8654329	unprocessed_pseudogene	101.152	124.668	0	0	1	predicted gene 28330 [Source:MGI Symbol;Acc:MGI:5579036]
ENSMUST00000159715	Galnt6	-9.95028	0.0781215	1.03114e-15	1.74796e-12	FEMALE UP	ENSMUSG00000037280	Galnt6-202	NM_172451	15	100691813	100729376	protein_coding	5.47e-06	0	142.136	144.176	94.7981	Polypeptide N-acetylgalactosaminyltransferase 6 [Source:UniProtKB/Swiss-Prot;Acc:Q8C7U7]
ENSMUST00000190408	Gm28532	6.37188	-0.239583	1.26336e-15	2.11452e-12	MALE UP	ENSMUSG00000101943	Gm28532-201		Y	57559217	57563464	lincRNA	106.15	177.075	1	1	3	predicted gene 28532 [Source:MGI Symbol;Acc:MGI:5579238]
ENSMUST00000142075	Inpp5f	-3.87656	1.90418	1.57256e-15	2.59913e-12	FEMALE UP	ENSMUSG00000042105	Inpp5f-206		7	128679686	128696274	retained_intron	34.8598	20.6418	413.252	367.025	524.51	inositol polyphosphate-5-phosphatase F [Source:MGI Symbol;Acc:MGI:2141867]
ENSMUST00000212517	Hsdl1	-9.91442	0.0430989	1.90166e-15	3.10426e-12	FEMALE UP	ENSMUSG00000034189	Hsdl1-204		8	119562800	119569995	protein_coding	0	4.36e-06	123.853	103.185	141.075	Inactive hydroxysteroid dehydrogenase-like protein 1 [Source:UniProtKB/Swiss-Prot;Acc:Q8BTX9]
ENSMUST00000186941	Gm28356	4.61071	0.266768	2.13735e-15	3.44645e-12	MALE UP	ENSMUSG00000099684	Gm28356-201		Y	4779382	4794934	processed_transcript	173.134	214.309	7.0003	8.00713	9.7524	predicted gene 28356 [Source:MGI Symbol;Acc:MGI:5579062]
ENSMUST00000072114	Olfr338	9.61565	-0.808238	2.62511e-15	4.18195e-12	MALE UP	ENSMUSG00000068950	Olfr338-201		2	36373519	36382433	protein_coding	91.1741	98.7262	8.66e-08	0.00198273	9.74e-06
ENSMUST00000213821	Gm40518	9.61883	-0.812288	2.70654e-15	4.26036e-12	MALE UP	ENSMUSG00000110924	Gm40518-201		9	48132504	48151430	lincRNA	90.5466	98.8222	0	1.18e-05	0	predicted gene, 40518 [Source:MGI Symbol;Acc:MGI:5623403]
ENSMUST00000189821	Fn1	-9.82655	-0.0410619	3.34181e-15	5.19844e-12	FEMALE UP	ENSMUSG00000026193	Fn1-216	NM_001276413	1	71585523	71653172	protein_coding	0	0.000204995	126.584	123.737	98.8546	Fibronectin Anastellin [Source:UniProtKB/Swiss-Prot;Acc:P11276]
ENSMUST00000186092	Gm29221	3.60531	1.92916	5.22921e-15	7.95654e-12	MALE UP	ENSMUSG00000099485	Gm29221-201		Y	56420276	56429767	lincRNA	454.015	727.02	25	67	61	predicted gene 29221 [Source:MGI Symbol;Acc:MGI:5579927]
ENSMUST00000018506	Kpna2	2.41496	6.46492	5.2352e-15	7.95654e-12	MALE UP	ENSMUSG00000018362	Kpna2-201	NM_010655	11	106988629	106999541	protein_coding	15683.1	8003.11	2641.31	2223.02	2290.88	Importin subunit alpha-1 [Source:UniProtKB/Swiss-Prot;Acc:P52293]
ENSMUST00000063307	Ppargc1b	9.60964	-0.821646	5.83144e-15	8.762e-12	MALE UP	ENSMUSG00000033871	Ppargc1b-201		18	61298510	61400400	protein_coding	105.427	81.6105	0	0	0	Peroxisome proliferator-activated receptor gamma coactivator 1-beta [Source:UniProtKB/Swiss-Prot;Acc:Q8VHJ7]
ENSMUST00000105240	Timeless	7.16628	-0.603316	7.5573e-15	1.12276e-11	MALE UP	ENSMUSG00000039994	Timeless-202		10	128247340	128252939	processed_transcript	102.926	115.581	0	1.73547	0.312247	timeless circadian regulator [Source:HGNC Symbol;Acc:HGNC:11813]
ENSMUST00000106000	Cd151	2.4453	3.67258	8.4252e-15	1.23779e-11	MALE UP	ENSMUSG00000025510	Cd151-202	NM_009842	7	141467393	141471473	protein_coding	1545.89	1937.94	250.496	413.891	351.837	CD151 antigen [Source:UniProtKB/Swiss-Prot;Acc:O35566]
ENSMUST00000018304	Med1	-2.5015	4.44611	1.01643e-14	1.47688e-11	FEMALE UP	ENSMUSG00000018160	Med1-201	NM_013634	11	98154248	98192955	protein_coding	357.361	442.756	2166.6	2181.43	2813.48	Mediator of RNA polymerase II transcription subunit 1 [Source:UniProtKB/Swiss-Prot;Acc:Q925J9]
ENSMUST00000040474	Tbc1d24	-6.28628	0.585541	1.68778e-14	2.39963e-11	FEMALE UP	ENSMUSG00000036473	Tbc1d24-202		17	24176911	24205515	protein_coding	4.03421	0.030235	123.957	185.864	226.903	Netrin-3 [Source:UniProtKB/Swiss-Prot;Acc:Q9R1A3]
ENSMUST00000122302	Son	3.57673	3.57538	1.67703e-14	2.39963e-11	MALE UP	ENSMUSG00000022961	Son-205		16	91647885	91679221	protein_coding	2168.47	1481.33	97.9607	299.234	100.648	Protein SON [Source:UniProtKB/Swiss-Prot;Acc:Q9QX47]
ENSMUST00000124370	Brwd1	-9.86232	-0.0076552	1.97535e-14	2.75195e-11	FEMALE UP	ENSMUSG00000022914	Brwd1-205		16	96035862	96061099	protein_coding	0	0	129.748	84.6001	139.978	Bromodomain and WD repeat-containing protein 1 [Source:UniProtKB/Swiss-Prot;Acc:Q921C3]
ENSMUST00000149274	Taf1	-3.40913	2.48336	1.97722e-14	2.75195e-11	FEMALE UP	ENSMUSG00000031314	Taf1-206	NM_001290729	X	101532759	101599734	protein_coding	37.3025	77.9687	676.582	506.742	739.85	TATA-box binding protein associated factor 1 [Source:MGI Symbol;Acc:MGI:1336878]
ENSMUST00000119333	Fau-ps2	-3.54662	2.09669	2.78439e-14	3.83503e-11	FEMALE UP	ENSMUSG00000082658	Fau-ps2-201		11	3196454	3196824	processed_pseudogene	32	48	333	611	541.865	Finkel-Biskis-Reilly murine sarcoma virus (FBR-MuSV) ubiquitously expressed (fox derived), pseudogene 2 [Source:MGI Symbol;Acc:MGI:103018]
ENSMUST00000098796	Fat1	5.49341	2.48955	2.88905e-14	3.93816e-11	MALE UP	ENSMUSG00000070047	Fat1-201	NM_001081286	8	44950208	45052257	protein_coding	1080.28	790.971	53.0811	8.04048	5.31215	FAT atypical cadherin 1 [Source:HGNC Symbol;Acc:HGNC:3595]
ENSMUST00000218377	Zfyve26	9.47523	-0.949646	3.84189e-14	5.18358e-11	MALE UP	ENSMUSG00000066440	Zfyve26-203		12	79232348	79296282	protein_coding	93.3588	77.2218	0	1.39e-05	0	zinc finger, FYVE domain containing 26 [Source:MGI Symbol;Acc:MGI:1924767]
ENSMUST00000201856	Eln	9.87852	-0.564916	5.20035e-14	6.94557e-11	MALE UP	ENSMUSG00000029675	Eln-203		5	134702838	134747246	nonsense_mediated_decay	169.012	53.2891	0	0	0	Elastin [Source:UniProtKB/Swiss-Prot;Acc:P54320]
ENSMUST00000129241	Sptan1	-9.88244	0.0118105	5.3148e-14	7.02745e-11	FEMALE UP	ENSMUSG00000057738	Sptan1-208	NM_001309460	2	29978380	30031184	protein_coding	0	9.67e-08	114.321	82.1802	161.718	Spectrin alpha chain, non-erythrocytic 1 [Source:UniProtKB/Swiss-Prot;Acc:P16546]
ENSMUST00000025034	Bak1	9.60826	-0.823664	5.81889e-14	7.61779e-11	MALE UP	ENSMUSG00000057789	Bak1-201		17	27019812	27028578	nonsense_mediated_decay	123.28	62.2654	0	0	0	Bcl-2 homologous antagonist/killer [Source:UniProtKB/Swiss-Prot;Acc:O08734]
ENSMUST00000221714	Nbas	9.41982	-1.00226	7.25703e-14	9.40739e-11	MALE UP	ENSMUSG00000020576	Nbas-203		12	13487122	13583803	processed_transcript	87.7455	76.5443	0	0	0	neuroblastoma amplified sequence [Source:HGNC Symbol;Acc:HGNC:15625]
ENSMUST00000055503	Xkr5	9.5298	-0.898367	8.08765e-14	1.03823e-10	MALE UP	ENSMUSG00000039814	Xkr5-201	NM_176951	8	18932729	18950973	protein_coding	112.004	64.0579	0	5.68e-08	1.52e-07	X-linked Kx blood group related 5 [Source:MGI Symbol;Acc:MGI:2442327]
ENSMUST00000188797	Epha4	-10.2117	0.33336	8.22579e-14	1.04581e-10	FEMALE UP	ENSMUSG00000026235	Epha4-204		1	77373139	77515088	protein_coding	0	0.000114414	101.991	94.0417	251.576	Ephrin type-A receptor 4 [Source:UniProtKB/Swiss-Prot;Acc:Q03137]
ENSMUST00000187774	Dock10	-10.1263	0.249855	8.73719e-14	1.10025e-10	FEMALE UP	ENSMUSG00000038608	Dock10-205	NM_001285927	1	80501553	80665309	protein_coding	0	0	74.2409	239.426	119.069	dedicator of cytokinesis 10 [Source:HGNC Symbol;Acc:HGNC:23479]
ENSMUST00000132384	Ston1	9.44407	-0.979771	1.51078e-13	1.88454e-10	MALE UP	ENSMUSG00000033855	Ston1-203		17	88626833	88637535	retained_intron	100.98	65.2454	1.09e-06	0	0	Stonin-1 [Source:UniProtKB/Swiss-Prot;Acc:Q8CDJ8]
ENSMUST00000201905	AC240971.6	3.83824	0.724927	1.85441e-13	2.29156e-10	MALE UP	ENSMUSG00000107274	AC240971.6-201		CHR_MG4211_PATCH	66145305	66146387	protein_coding	179.66	338.272	15.8712	21.5163	19.3677
ENSMUST00000107757	Coro2a	-6.60822	0.043453	1.89007e-13	2.314e-10	FEMALE UP	ENSMUSG00000028337	Coro2a-203	NM_178893	4	46536943	46566458	protein_coding	0.872888	1.25875	93.602	128.892	144.197	Coronin-2A [Source:UniProtKB/Swiss-Prot;Acc:Q8C0P5]
ENSMUST00000043696	Serpinf2	9.43173	-0.63676	1.92615e-13	2.33655e-10	MALE UP	ENSMUSG00000038224	Serpinf2-201	NM_008878	11	75431736	75439501	protein_coding	162.15	48.7159	0	0.088627	0.0242599	serine (or cysteine) peptidase inhibitor, clade F, member 2 [Source:MGI Symbol;Acc:MGI:107173]
ENSMUST00000170156	Ryr2	9.3526	-1.0662	2.45147e-13	2.94676e-10	MALE UP	ENSMUSG00000021313	Ryr2-202		13	11553103	12106945	protein_coding	87.8327	68.6733	1.38e-07	2.65e-06	0	ryanodine receptor 2, cardiac [Source:MGI Symbol;Acc:MGI:99685]
ENSMUST00000033058	Sbf2	6.85254	1.6319	3.31453e-13	3.94829e-10	MALE UP	ENSMUSG00000038371	Sbf2-201	NM_177324	7	110308022	110614920	protein_coding	763.529	274.478	14.1455	6.19e-05	0.0648387	SET binding factor 2 [Source:HGNC Symbol;Acc:HGNC:2135]
ENSMUST00000091178	Sry	5.10546	-0.0840367	4.34489e-13	5.12945e-10	MALE UP	ENSMUSG00000069036	Sry-201	NM_011564	Y	2662471	2663658	protein_coding	89.4927	221.149	4.42967	5.18553	4.19536	sex determining region of Chr Y [Source:MGI Symbol;Acc:MGI:98660]
ENSMUST00000035375	Mdfi	2.93002	2.65411	5.00503e-13	5.8565e-10	MALE UP	ENSMUSG00000032717	Mdfi-201	NM_001276391	17	47815336	47833291	protein_coding	931.098	888.649	83.256	103.703	189.634	MyoD family inhibitor [Source:UniProtKB/Swiss-Prot;Acc:P70331]
ENSMUST00000136789	Lrch2	-8.04759	1.03322	5.34849e-13	6.2035e-10	FEMALE UP	ENSMUSG00000031290	Lrch2-203		X	147470380	147554081	protein_coding	1.25517	0.264288	456.813	81.2955	201.431	Leucine-rich repeat and calponin homology domain-containing protein 2 [Source:UniProtKB/Swiss-Prot;Acc:Q3UMG5]
ENSMUST00000203396	Olfr457	-10.1769	0.298535	6.84614e-13	7.87151e-10	FEMALE UP	ENSMUSG00000091983	Olfr457-202		6	42468015	42476335	protein_coding	0	0	128.185	65.2611	242.468
ENSMUST00000037520	Apob	-9.61153	-0.250823	8.51084e-13	9.61826e-10	FEMALE UP	ENSMUSG00000020609	Apob-201		12	7977779	8016500	protein_coding	0	0	121.866	67.2707	108.885	Apolipoprotein B-100 Apolipoprotein B-48 [Source:UniProtKB/Swiss-Prot;Acc:E9Q414]
ENSMUST00000189723	Gm21064	6.0801	-0.53259	8.48122e-13	9.61826e-10	MALE UP	ENSMUSG00000102088	Gm21064-201		Y	4341127	4381726	processed_transcript	98.7214	129.144	0	4	1	predicted gene, 21064 [Source:MGI Symbol;Acc:MGI:5434419]
ENSMUST00000163062	Arhgef10	9.91289	-0.532325	1.16116e-12	1.30113e-09	MALE UP	ENSMUSG00000071176	Arhgef10-207		8	14945301	15001082	protein_coding	188.373	38.1422	0	0	0	Rho guanine nucleotide exchange factor 10 [Source:UniProtKB/Swiss-Prot;Acc:Q8C033]
ENSMUST00000143495	Gnb2	10.216	-0.205041	1.19888e-12	1.3321e-09	MALE UP	ENSMUSG00000029713	Gnb2-209		5	137528131	137533231	protein_coding	253.372	31.8684	1.44e-07	3.99e-05	0.00939146	guanine nucleotide binding protein (G protein), beta 2 [Source:MGI Symbol;Acc:MGI:95784]
ENSMUST00000198072	Tedc1	-9.46999	-0.387273	1.39122e-12	1.53294e-09	FEMALE UP	ENSMUSG00000037466	Tedc1-204		12	113157571	113164547	retained_intron	0	5.16e-08	113.58	79.5256	78.6346	tubulin epsilon and delta complex 1 [Source:MGI Symbol;Acc:MGI:2144738]
ENSMUST00000106635	Kcnj16	-9.89621	0.0250585	1.57161e-12	1.7174e-09	FEMALE UP	ENSMUSG00000051497	Kcnj16-201	NM_001252209	11	110997487	111027968	protein_coding	0	0	63.6794	108.106	189.454	Inward rectifier potassium channel 16 [Source:UniProtKB/Swiss-Prot;Acc:Q9Z307]
ENSMUST00000053218	Dact2	2.0388	3.54415	1.89956e-12	2.04201e-09	MALE UP	ENSMUSG00000048826	Dact2-201	NM_172826	17	14195231	14203831	protein_coding	1377	1595.97	344	432	375	Dapper homolog 2 [Source:UniProtKB/Swiss-Prot;Acc:Q7TN08]
ENSMUST00000173558	Prrc2a	2.48226	2.09994	1.89471e-12	2.04201e-09	MALE UP	ENSMUSG00000024393	Prrc2a-204		17	35149177	35150366	retained_intron	641.305	522.752	102.083	130.818	100.87	Protein PRRC2A [Source:UniProtKB/Swiss-Prot;Acc:Q7TSC1]
ENSMUST00000102596	Lck	9.32599	-1.09225	2.11698e-12	2.25739e-09	MALE UP	ENSMUSG00000000409	Lck-202	NM_001162433	4	129548349	129573641	protein_coding	101.116	51.4402	0	1.8e-08	0	Proto-onco tyrosine-protein kinase LCK [Source:UniProtKB/Swiss-Prot;Acc:P06240]
ENSMUST00000062181	Zfp146	2.28987	2.40262	2.23236e-12	2.36137e-09	MALE UP	ENSMUSG00000037029	Zfp146-201	NM_011980	7	30161269	30169727	protein_coding	759.798	636	157	151.953	147	zinc finger protein 146 [Source:MGI Symbol;Acc:MGI:1347092]
ENSMUST00000163987	Lonp2	-5.38117	0.708876	2.91279e-12	3.05667e-09	FEMALE UP	ENSMUSG00000047866	Lonp2-207	NM_001168591	8	86651569	86716632	protein_coding	5.43222	3.09643	263.948	102.162	213.304	Lon protease homolog 2, peroxisomal [Source:UniProtKB/Swiss-Prot;Acc:Q9DBN5]
ENSMUST00000036691	Prrc2b	1.94106	4.82087	4.01898e-12	4.1843e-09	MALE UP	ENSMUSG00000039262	Prrc2b-201	NM_172661	2	32151082	32234537	protein_coding	3882.18	3152.02	1160.03	917.08	854.835	Protein PRRC2B [Source:UniProtKB/Swiss-Prot;Acc:Q7TPM1]
ENSMUST00000169220	Vav1	9.25215	-1.13615	4.16686e-12	4.30437e-09	MALE UP	ENSMUSG00000034116	Vav1-204	NM_001163815	17	57279100	57327950	protein_coding	45.5399	105.627	0	0	0.006472	vav 1 oncogene [Source:MGI Symbol;Acc:MGI:98923]
ENSMUST00000180202	Gm3376	9.12168	-1.28258	4.81148e-12	4.93173e-09	MALE UP	ENSMUSG00000096520	Gm3376-201		Y	3774805	3782910	protein_coding	54.7217	80.0492	0	0	0	RNA-binding motif protein, Y chromosome, family 1 member B [Source:UniProtKB/Swiss-Prot;Acc:Q60990]
ENSMUST00000146698	Gpn3	-5.77509	0.180301	4.97673e-12	5.06149e-09	FEMALE UP	ENSMUSG00000029464	Gpn3-204		5	122381268	122382902	nonsense_mediated_decay	4.34349	0	156.316	121.788	124.759	GPN-loop GTPase 3 [Source:MGI Symbol;Acc:MGI:1289326]
ENSMUST00000132066	Rab23	6.5913	-0.914901	5.01463e-12	5.06149e-09	MALE UP	ENSMUSG00000004768	Rab23-204		1	33738137	33740772	retained_intron	69.9099	104.418	0.105264	2.39704	0	RAB23, member RAS oncogene family [Source:MGI Symbol;Acc:MGI:99833]
ENSMUST00000188690	Gm28134	-9.56147	-0.29936	5.70275e-12	5.71243e-09	FEMALE UP	ENSMUSG00000099778	Gm28134-201		Y	65796354	65799698	lincRNA	3.23e-07	7.83e-07	64.7945	83.8574	138.255	predicted gene 28134 [Source:MGI Symbol;Acc:MGI:5578840]
ENSMUST00000153077	Megf8	5.21896	2.05577	7.13496e-12	7.09333e-09	MALE UP	ENSMUSG00000045039	Megf8-202		7	25345981	25365914	retained_intron	664.563	719.111	32.7892	26.9762	0	Multiple epidermal growth factor-like domains protein 8 [Source:UniProtKB/Swiss-Prot;Acc:P60882]
ENSMUST00000214841	Olfr554	-9.55025	-0.310176	7.374e-12	7.27627e-09	FEMALE UP	ENSMUSG00000073971	Olfr554-202		7	102638432	102642555	protein_coding	0	0	60.2221	89.1218	135.616	olfactory receptor family 52 subfamily M member 1 [Source:HGNC Symbol;Acc:HGNC:15225]
ENSMUST00000154556	Eif2s3y	9.15538	-1.2529	8.47945e-12	8.30509e-09	MALE UP	ENSMUSG00000069049	Eif2s3y-206		Y	1010599	1012299	retained_intron	85.2509	50.6014	0	0	0	Eukaryotic translation initiation factor 2 subunit 3, Y-linked [Source:UniProtKB/Swiss-Prot;Acc:Q9Z0N2]
ENSMUST00000005053	Tmem242	1.918	4.37033	1.09249e-11	1.06216e-08	MALE UP	ENSMUSG00000004945	Tmem242-201	NM_027457	17	5410870	5440243	protein_coding	2683.71	2449.59	602.587	796.901	767.517	Transmembrane protein 242 [Source:UniProtKB/Swiss-Prot;Acc:Q8VCR3]
ENSMUST00000184333	Nedd4	-9.91576	0.0442039	1.14823e-11	1.1082e-08	FEMALE UP	ENSMUSG00000032216	Nedd4-207		9	72668680	72720355	protein_coding	7.59e-08	0	45.1266	144.992	177.971	neural precursor cell expressed, developmentally down-regulated 4 [Source:MGI Symbol;Acc:MGI:97297]
ENSMUST00000097930	Lrp8os2	6.8815	-0.962555	1.35993e-11	1.30301e-08	MALE UP	ENSMUSG00000073779	Lrp8os2-201		4	107806033	107810948	antisense	101	65.5675	1.88773	0.00158342	6.22e-05
ENSMUST00000162088	Zdhhc24	-4.69022	0.927781	1.49274e-11	1.41613e-08	FEMALE UP	ENSMUSG00000006463	Zdhhc24-203		19	4878668	4885397	processed_transcript	2.4241	13.9951	224.604	166.736	278.576	zinc finger, DHHC domain containing 24 [Source:MGI Symbol;Acc:MGI:1917855]
ENSMUST00000110089	Mkks	9.3732	-1.04386	1.49941e-11	1.41613e-08	MALE UP	ENSMUSG00000027274	Mkks-202	NM_001286981	2	136873780	136891389	protein_coding	35.8425	126.798	0	0	4.75e-06	McKusick-Kaufman/Bardet-Biedl syndromes putative chaperonin [Source:UniProtKB/Swiss-Prot;Acc:Q9JI70]
ENSMUST00000078481	Scin	-9.99174	0.117696	1.55828e-11	1.46129e-08	FEMALE UP	ENSMUSG00000002565	Scin-202	NM_009132	12	40059769	40134183	protein_coding	0	0	74.9024	72.2275	235.675	scinderin [Source:MGI Symbol;Acc:MGI:1306794]
ENSMUST00000185525	Fam135a	-2.20715	3.16831	1.59368e-11	1.48396e-08	FEMALE UP	ENSMUSG00000026153	Fam135a-202		1	24051764	24100341	retained_intron	186.576	207.116	1005.05	1044.32	850.271	Protein FAM135A [Source:UniProtKB/Swiss-Prot;Acc:Q6NS59]
ENSMUST00000207679	Olfr1555-ps1	-9.47212	-0.384768	1.66532e-11	1.53983e-08	FEMALE UP	ENSMUSG00000108889	Olfr1555-ps1-201		19	12164510	12170074	protein_coding	2.5e-05	0	122.838	102.091	49.4251
ENSMUST00000080630	Tspan8	8.86508	-0.504928	1.98503e-11	1.8227e-08	MALE UP	ENSMUSG00000034127	Tspan8-202		10	115817271	115849620	protein_coding	204.202	25.567	0.424492	6.84e-05	0	Tetraspanin-8 [Source:UniProtKB/Swiss-Prot;Acc:Q8R3G9]
ENSMUST00000143958	Uty	5.56142	-0.804722	2.00553e-11	1.82882e-08	MALE UP	ENSMUSG00000068457	Uty-206		Y	1151949	1245756	nonsense_mediated_decay	92.7613	91.7529	1.27226	1.36029	3.1936	ubiquitously transcribed tetratricopeptide repeat gene, Y chromosome [Source:MGI Symbol;Acc:MGI:894810]
ENSMUST00000029651	Gstcd	2.15958	2.51158	2.24882e-11	2.03663e-08	MALE UP	ENSMUSG00000028018	Gstcd-201	NM_001356309	3	132981752	133091825	protein_coding	777.747	697.274	162.184	206.879	159.245	Mus musculus glutathione S-transferase, C-terminal domain containing (Gstcd), transcript variant 1, mRNA. [Source:RefSeq mRNA;Acc:NM_001356309]
ENSMUST00000212390	Lrba	-9.25428	-0.594332	2.29103e-11	2.06074e-08	FEMALE UP	ENSMUSG00000028080	Lrba-208		3	86225289	86542711	protein_coding	0	0	87.02	91.0421	57.1599	LPS responsive beige-like anchor protein [Source:HGNC Symbol;Acc:HGNC:1742]
ENSMUST00000147744	Plcb4	-10.0574	0.181612	2.39731e-11	2.14177e-08	FEMALE UP	ENSMUSG00000039943	Plcb4-213		2	135987876	136014593	protein_coding	1.02e-07	0	71.1807	73.6545	255.288	phospholipase C, beta 4 [Source:MGI Symbol;Acc:MGI:107464]
ENSMUST00000051401	Cldn4	2.20614	3.15823	2.73309e-11	2.42537e-08	MALE UP	ENSMUSG00000047501	Cldn4-201	NM_009903	5	134945119	134946934	protein_coding	904	1452	264	335	212	Claudin-4 [Source:UniProtKB/Swiss-Prot;Acc:O35054]
ENSMUST00000120310	Ddah1	-9.23506	-0.613159	3.19173e-11	2.79486e-08	FEMALE UP	ENSMUSG00000028194	Ddah1-202		3	145760748	145893266	protein_coding	0	0	80.944	61.3802	87.3382	N(G),N(G)-dimethylarginine dimethylaminohydrolase 1 [Source:UniProtKB/Swiss-Prot;Acc:Q9CWS0]
ENSMUST00000170083	Pms2	8.48876	-1.35501	3.18692e-11	2.79486e-08	MALE UP	ENSMUSG00000079109	Pms2-213		5	143909964	143933968	processed_transcript	79.7107	46.038	0.00213725	0.178295	0.000453555	PMS1 homolog2, mismatch repair system component [Source:MGI Symbol;Acc:MGI:104288]
ENSMUST00000130729	Ssrp1	-11.0451	1.15165	3.94979e-11	3.4359e-08	FEMALE UP	ENSMUSG00000027067	Ssrp1-204		2	85037455	85045772	protein_coding	8.07e-08	0	147.345	52.3016	586.547	FACT complex subunit SSRP1 [Source:UniProtKB/Swiss-Prot;Acc:Q08943]
ENSMUST00000055647	Kif1b	-10.8989	1.0074	4.56321e-11	3.94356e-08	FEMALE UP	ENSMUSG00000063077	Kif1b-202	NM_207682	4	149180236	149307506	protein_coding	0	0	49.1191	143.222	521.903	Kinesin-like protein KIF1B [Source:UniProtKB/Swiss-Prot;Acc:Q60575]
ENSMUST00000228842	Vmn1r181	-10.5868	0.700529	4.98128e-11	4.27691e-08	FEMALE UP	ENSMUSG00000097425	Vmn1r181-208		7	23974615	23988139	protein_coding	0	0	32.6806	227.415	324.002	vomeronasal 1 receptor 181 [Source:MGI Symbol;Acc:MGI:3033489]
ENSMUST00000195574	Gm33815	8.90713	-1.48304	5.37197e-11	4.58261e-08	MALE UP	ENSMUSG00000102388	Gm33815-205		Y	69321132	69323494	protein_coding	50.6144	65.2477	0	0	0
ENSMUST00000202905	Specc1	-9.37261	-0.480631	6.08061e-11	5.15386e-08	FEMALE UP	ENSMUSG00000042331	Specc1-217		11	62018864	62219964	protein_coding	0	0	54.5021	132.352	69.3314	sperm antigen with calponin homology and coiled-coil domains 1 [Source:MGI Symbol;Acc:MGI:2442356]
ENSMUST00000058292	Rasef	-7.94917	-0.0312466	6.51311e-11	5.48528e-08	FEMALE UP	ENSMUSG00000043003	Rasef-201	NM_001017427	4	73714579	73790602	protein_coding	0.393082	0.256068	176.685	130.692	46.2924	Ras and EF-hand domain-containing protein homolog [Source:UniProtKB/Swiss-Prot;Acc:Q5RI75]
ENSMUST00000182207	Ank3	9.28885	-1.12828	7.43433e-11	6.2215e-08	MALE UP	ENSMUSG00000069601	Ank3-213		10	69980323	70024882	protein_coding	114.777	32.7244	0	6.92e-05	0	Ankyrin-3 [Source:UniProtKB/Swiss-Prot;Acc:G5E8K5]
ENSMUST00000086062	Olfr145	-9.77636	-0.090945	8.53547e-11	7.09807e-08	FEMALE UP	ENSMUSG00000066748	Olfr145-201	NM_146313	9	37896724	37903519	protein_coding	4.09e-07	1.9e-07	211.024	62.8701	62.6623	Olfactory receptor 145 [Source:UniProtKB/Swiss-Prot;Acc:Q60882]
ENSMUST00000142312	Hoxd11	2.83599	1.37966	9.01775e-11	7.45227e-08	MALE UP	ENSMUSG00000042499	Hoxd11-202	NM_008273	2	74682323	74684168	protein_coding	334.359	408.844	35.7051	75.6561	54.1754	homeobox D11 [Source:HGNC Symbol;Acc:HGNC:5134]
ENSMUST00000109531	Src	9.32238	-0.943215	1.30079e-10	1.06829e-07	MALE UP	ENSMUSG00000027646	Src-204		2	157455671	157471838	protein_coding	141.702	26.4251	1.2e-08	0.0239485	0.0216588	Neuronal proto-onco tyrosine-protein kinase Src [Source:UniProtKB/Swiss-Prot;Acc:P05480]
ENSMUST00000114037	Son	-4.85566	5.59366	1.37581e-10	1.12293e-07	FEMALE UP	ENSMUSG00000022961	Son-202	NM_178880	16	91647879	91679195	protein_coding	31.7592	357.322	6987.72	4530	5849.79	Protein SON [Source:UniProtKB/Swiss-Prot;Acc:Q9QX47]
ENSMUST00000209133	Arnt2	9.05887	-1.33975	1.56734e-10	1.27141e-07	MALE UP	ENSMUSG00000015709	Arnt2-213		7	84246281	84367911	protein_coding	32.6456	97.8089	0	0	0	Aryl hydrocarbon receptor nuclear translocator 2 [Source:UniProtKB/Swiss-Prot;Acc:Q61324]
ENSMUST00000214192	Olfr824	-9.51702	-0.34143	1.78383e-10	1.4382e-07	FEMALE UP	ENSMUSG00000095804	Olfr824-202		10	130123470	130130000	protein_coding	0	0	45.1414	163.99	74.7945
ENSMUST00000225159	Myof	8.77584	-1.58473	1.92743e-10	1.54456e-07	MALE UP	ENSMUSG00000048612	Myof-208		19	37899524	37967126	protein_coding	44.6914	62.7889	0	0.00566223	0	Myoferlin [Source:UniProtKB/Swiss-Prot;Acc:Q69ZN7]
ENSMUST00000122992	Chd3	2.03341	3.4408	1.9621e-10	1.56287e-07	MALE UP	ENSMUSG00000018474	Chd3-203		11	69343273	69348610	retained_intron	1579.72	1162.14	365.268	433.05	280.255	chromodomain helicase DNA binding protein 3 [Source:MGI Symbol;Acc:MGI:1344395]
ENSMUST00000081224	Fmnl3	-9.2649	-0.583885	2.09788e-10	1.65628e-07	FEMALE UP	ENSMUSG00000023008	Fmnl3-201	NM_001310623	15	99317225	99370449	protein_coding	0	0	54.1511	125.428	58.5135	Formin-like protein 3 [Source:UniProtKB/Swiss-Prot;Acc:Q6ZPF4]
ENSMUST00000041656	Tubgcp6	-10.5453	1.15036	2.10442e-10	1.65628e-07	FEMALE UP	ENSMUSG00000051786	Tubgcp6-201		15	89100410	89122886	protein_coding	0.0971461	0.00189054	23.4286	490	301.406	tubulin, gamma complex associated protein 6 [Source:MGI Symbol;Acc:MGI:2146071]
ENSMUST00000077609	Fus	-1.71305	6.36902	2.44173e-10	1.91039e-07	FEMALE UP	ENSMUSG00000030795	Fus-201		7	127967490	127982032	protein_coding	1910.3	2983.42	7898.11	9013.71	8457.15	RNA-binding protein FUS [Source:UniProtKB/Swiss-Prot;Acc:P56959]
ENSMUST00000115629	Diaph1	-7.70961	-0.309316	2.5319e-10	1.96928e-07	FEMALE UP	ENSMUSG00000024456	Diaph1-203		18	37843605	37906416	protein_coding	0.61835	0	57.4388	160.851	71.5916	1 [Source:UniProtKB/Swiss-Prot;Acc:O08808]
ENSMUST00000080673	Ryr3	-9.23643	-0.545614	2.56405e-10	1.98263e-07	FEMALE UP	ENSMUSG00000057378	Ryr3-201		2	112631371	113217068	protein_coding	0	0.011829	121.891	46.0308	73.4655	Ryanodine receptor 3 [Source:UniProtKB/Swiss-Prot;Acc:A2AGL3]
ENSMUST00000125995	Tbcel	-9.65723	-0.205701	2.71612e-10	2.08801e-07	FEMALE UP	ENSMUSG00000037287	Tbcel-203	NM_001357656	9	42412316	42457599	protein_coding	1.17e-07	1.16e-06	131.445	151.31	31.6502	Mus musculus tubulin folding cofactor E-like (Tbcel), transcript variant 3, mRNA. [Source:RefSeq mRNA;Acc:NM_001357657]
ENSMUST00000202505	Nrbp1	-9.77604	-0.0906491	3.16123e-10	2.41613e-07	FEMALE UP	ENSMUSG00000029148	Nrbp1-206		5	31240932	31247914	protein_coding	4.57e-06	0	171.763	138.781	30.2123	Mus musculus nuclear receptor binding protein 1 (Nrbp1), transcript variant 1, mRNA. [Source:RefSeq mRNA;Acc:NM_001347326]
ENSMUST00000202046	Uvssa	-9.1466	-0.688214	3.37576e-10	2.56527e-07	FEMALE UP	ENSMUSG00000037355	Uvssa-203		5	33378696	33419754	nonsense_mediated_decay	0	0.00166093	103.449	49.4287	65.1241	UV stimulated scaffold protein A [Source:MGI Symbol;Acc:MGI:1918351]
ENSMUST00000154939	Zfp987	-9.00334	-0.833726	3.81404e-10	2.86598e-07	FEMALE UP	ENSMUSG00000066009	Zfp987-203		4	146097298	146098597	processed_transcript	0	0	61.1441	85.1535	51.4383	zinc finger protein 987 [Source:MGI Symbol;Acc:MGI:3702694]
ENSMUST00000188182	Ddx3y	3.78456	-0.144873	3.81483e-10	2.86598e-07	MALE UP	ENSMUSG00000069045	Ddx3y-203		Y	1260772	1265031	retained_intron	119.168	157.931	12.121	8.264	11.0676	ATP-dependent RNA helicase DDX3Y [Source:UniProtKB/Swiss-Prot;Acc:Q62095]
ENSMUST00000137750	Lin54	8.77754	-1.60469	3.91366e-10	2.92361e-07	MALE UP	ENSMUSG00000035310	Lin54-204		5	100441928	100498591	protein_coding	62.8427	41.857	0	0	0	Mus musculus lin-54 homolog (C. elegans) (Lin54), transcript variant 3, mRNA. [Source:RefSeq mRNA;Acc:NM_001346583]
ENSMUST00000033556	Pgr15l	-4.30012	0.140311	4.43836e-10	3.29695e-07	FEMALE UP	ENSMUSG00000031212	Pgr15l-201	NM_001033361	X	97072596	97082104	protein_coding	6.00204	6	112.007	148.016	124.301
ENSMUST00000091188	Usp9y	7.10182	-1.43066	4.58756e-10	3.38875e-07	MALE UP	ENSMUSG00000069044	Usp9y-201	NM_148943	Y	1298961	1459782	protein_coding	45	75	1	0	0	ubiquitin specific peptidase 9, Y chromosome [Source:MGI Symbol;Acc:MGI:1313274]
ENSMUST00000171215	Zfp106	-3.80767	2.65962	4.70115e-10	3.45336e-07	FEMALE UP	ENSMUSG00000027288	Zfp106-211		2	120509614	120539860	protein_coding	22.166	78.8532	379.625	756.956	1064.67	zinc finger protein 106 [Source:MGI Symbol;Acc:MGI:1270153]
ENSMUST00000213781	Olfr1106	-8.95161	-0.883326	4.95469e-10	3.61949e-07	FEMALE UP	ENSMUSG00000075164	Olfr1106-202		2	87046811	87052272	protein_coding	0	2.03e-06	55.4108	61.5683	72.0243
ENSMUST00000109184	Nfatc2	8.7195	-1.65342	5.11549e-10	3.71643e-07	MALE UP	ENSMUSG00000027544	Nfatc2-204	NM_001136073	2	168476410	168590365	protein_coding	40.3021	61.8867	0.000698461	1.21e-07	0	nuclear factor of activated T cells, cytoplasmic, calcineurin dependent 2 [Source:MGI Symbol;Acc:MGI:102463]
ENSMUST00000154986	Myo5b	9.03977	-1.36282	5.82558e-10	4.20919e-07	MALE UP	ENSMUSG00000025885	Myo5b-210		18	74733765	74771477	retained_intron	95.0955	29.0743	0	0	0	myosin VB [Source:MGI Symbol;Acc:MGI:106598]
ENSMUST00000113032	Cntrl	5.88325	-0.850651	5.97356e-10	4.29265e-07	MALE UP	ENSMUSG00000057110	Cntrl-203	NM_012018	2	35109619	35178422	protein_coding	66.85	114.463	6.81e-06	4.53036	0.00507889	Centriolin [Source:UniProtKB/Swiss-Prot;Acc:A2AL36]
ENSMUST00000001878	Hoxd12	4.7572	-0.72441	6.40422e-10	4.57725e-07	MALE UP	ENSMUSG00000001823	Hoxd12-201	NM_008274	2	74675013	74677705	protein_coding	100	91	2	7	2	Homeobox protein Hox-D12 [Source:UniProtKB/Swiss-Prot;Acc:P23812]
ENSMUST00000114157	Nrp2	-9.36205	-0.491945	6.64787e-10	4.72585e-07	FEMALE UP	ENSMUSG00000025969	Nrp2-206	NM_001077403	1	62703702	62818695	protein_coding	0	0	86.7106	37.969	123.744	Neuropilin-2 [Source:UniProtKB/Swiss-Prot;Acc:O35375]
ENSMUST00000217511	Olfr338	-4.15467	1.47875	6.7727e-10	4.77977e-07	FEMALE UP	ENSMUSG00000068950	Olfr338-203		2	36373578	36382433	protein_coding	5.33239	29.724	196.153	408.171	377.966
ENSMUST00000209735	Col4a1	8.6675	-1.7049	6.79602e-10	4.77977e-07	MALE UP	ENSMUSG00000031502	Col4a1-208		8	11198431	11312689	nonsense_mediated_decay	51.8024	45.6682	3.16e-08	6.03e-05	8.35e-07	Collagen alpha-1(IV) chain Arresten [Source:UniProtKB/Swiss-Prot;Acc:P02463]
ENSMUST00000048964	Ciz1	9.12852	-1.27998	6.93008e-10	4.84827e-07	MALE UP	ENSMUSG00000039205	Ciz1-201	NM_028412	2	32363198	32378297	protein_coding	105.472	26.2638	0	0	0	CDKN1A interacting zinc finger protein 1 [Source:MGI Symbol;Acc:MGI:1920234]
ENSMUST00000177373	Stx5a	-10.1482	0.270914	7.00189e-10	4.87272e-07	FEMALE UP	ENSMUSG00000010110	Stx5a-219		19	8741479	8755123	protein_coding	9.9e-08	0	304.996	37.0848	91.4537	Syntaxin-5 [Source:UniProtKB/Swiss-Prot;Acc:Q8K1E0]
ENSMUST00000117505	Gm14390	-6.45055	-0.748138	8.20918e-10	5.68299e-07	FEMALE UP	ENSMUSG00000081599	Gm14390-201		2	176754399	176757439	unprocessed_pseudogene	0	1.26158	76.4174	66.9749	64.5673	predicted gene 14390 [Source:MGI Symbol;Acc:MGI:3649570]
ENSMUST00000097291	Mtcl1	-8.5931	-0.577145	1.14199e-09	7.86448e-07	FEMALE UP	ENSMUSG00000052105	Mtcl1-202	NM_001114098	17	66336986	66449750	protein_coding	0.144587	0	35.2856	85.6485	114.263	Microtubule cross-linking factor 1 [Source:UniProtKB/Swiss-Prot;Acc:Q3UHU5]
ENSMUST00000196308	Gm3143	-9.52276	-0.337023	1.15055e-09	7.88239e-07	FEMALE UP	ENSMUSG00000105153	Gm3143-201		3	34699640	34716660	lincRNA	0	0	32.5432	93.2144	153.019	predicted gene 3143 [Source:MGI Symbol;Acc:MGI:3781322]
ENSMUST00000072427	Gm10033	4.27915	-0.195899	1.16198e-09	7.91967e-07	MALE UP	ENSMUSG00000110444	Gm10033-201		8	69371837	69375439	transcribed_unprocessed_pseudogene	101.892	174.453	11.7085	8.64743	1.94243
ENSMUST00000030021	Coro2a	8.6495	-1.71975	1.19655e-09	8.11345e-07	MALE UP	ENSMUSG00000028337	Coro2a-201		4	46536937	46566440	protein_coding	36.3888	60.9089	0	0	0	Coronin-2A [Source:UniProtKB/Swiss-Prot;Acc:Q8C0P5]
ENSMUST00000005470	Cadm3	4.97728	0.319687	1.24015e-09	8.36618e-07	MALE UP	ENSMUSG00000005338	Cadm3-201		1	173335987	173367685	protein_coding	194.494	212.378	3.6166	17.0338	0	Cell adhesion molecule 3 [Source:UniProtKB/Swiss-Prot;Acc:Q99N28]
ENSMUST00000189428	Gm28509	8.74295	-1.63313	1.27571e-09	8.56244e-07	MALE UP	ENSMUSG00000099372	Gm28509-201		Y	10151537	10154879	lincRNA	31.1622	73.2178	0	0	0	predicted gene 28509 [Source:MGI Symbol;Acc:MGI:5579215]
ENSMUST00000060043	Wnk1	2.12543	3.57969	1.32592e-09	8.85449e-07	MALE UP	ENSMUSG00000045962	Wnk1-202	NM_198703	6	119923969	120038672	protein_coding	1915.75	1143.53	281.893	468.751	378.962	WNK lysine deficient protein kinase 1 [Source:MGI Symbol;Acc:MGI:2442092]
ENSMUST00000159145	Ttc26	-8.9709	-0.86539	1.3807e-09	9.17395e-07	FEMALE UP	ENSMUSG00000056832	Ttc26-201		6	38381525	38427647	nonsense_mediated_decay	0	0	54.0971	49.6861	86.6807	tetratricopeptide repeat domain 26 [Source:MGI Symbol;Acc:MGI:2444853]
ENSMUST00000212929	Taf1c	-5.40965	-0.212706	1.41567e-09	9.35925e-07	FEMALE UP	ENSMUSG00000031832	Taf1c-206		8	119597871	119605206	retained_intron	3.5e-06	4.29981	111.511	128.431	66.0973	TATA box-binding protein-associated factor RNA polymerase I subunit C [Source:UniProtKB/Swiss-Prot;Acc:Q6PDZ2]
ENSMUST00000217001	Olfr1477	-8.92103	-0.912044	1.44626e-09	9.51394e-07	FEMALE UP	ENSMUSG00000071629	Olfr1477-202	NM_146696	19	13500546	13506192	protein_coding	0	0	43.2349	79.5909	63.2058
ENSMUST00000169383	Gtpbp2	8.89728	-1.48966	1.56094e-09	1.02175e-06	MALE UP	ENSMUSG00000023952	Gtpbp2-211		17	46161032	46169368	nonsense_mediated_decay	25.5507	91.3176	0	0	0	GTP-binding protein 2 [Source:UniProtKB/Swiss-Prot;Acc:Q3UJK4]
ENSMUST00000222897	Exoc3l4	-8.82564	-0.806754	1.77713e-09	1.15753e-06	FEMALE UP	ENSMUSG00000021280	Exoc3l4-209		12	111421561	111431182	protein_coding	0.000171368	0.0367754	47.0301	106.314	49.0837	exocyst complex component 3 like 4 [Source:HGNC Symbol;Acc:HGNC:20120]
ENSMUST00000227205	Vmn1r80	-8.99609	-0.840898	1.91182e-09	1.23916e-06	FEMALE UP	ENSMUSG00000115744	Vmn1r80-202		7	12189286	12203313	protein_coding	0	0	97.8153	48.958	48.8583
ENSMUST00000162973	Tle3	4.97167	-0.427785	2.01935e-09	1.30247e-06	MALE UP	ENSMUSG00000032280	Tle3-217	NM_009389	9	61373417	61418490	protein_coding	137.296	99.9469	9.51938	0.887451	1.34422	transducin-like enhancer of split 3 [Source:MGI Symbol;Acc:MGI:104634]
ENSMUST00000064953	Ppt2	8.89259	-1.49387	2.20505e-09	1.41535e-06	MALE UP	ENSMUSG00000015474	Ppt2-201	NM_001302395	17	34616663	34627377	protein_coding	24.2283	92.3507	0	0	0	Lysosomal thioesterase PPT2 [Source:UniProtKB/Swiss-Prot;Acc:O35448]
ENSMUST00000102761	Cacnb4	-9.09939	-0.743384	2.22091e-09	1.41864e-06	FEMALE UP	ENSMUSG00000017412	Cacnb4-203	NM_001285427	2	52428325	52558567	protein_coding	0	0	46.8383	51.7648	108.857	Mus musculus calcium channel, voltage-dependent, beta 4 subunit (Cacnb4), transcript variant 6, mRNA. [Source:RefSeq mRNA;Acc:NM_001355059]
ENSMUST00000019514	Calm3	1.39473	7.31076	2.31841e-09	1.4738e-06	MALE UP	ENSMUSG00000019370	Calm3-201	NM_007590	7	16915379	16924114	protein_coding	17367.5	17795.1	6164.64	7109.65	7969.25	Calmodulin-1 [Source:UniProtKB/Swiss-Prot;Acc:P0DP26]
ENSMUST00000185408	Fn1	2.9004	3.48558	2.47441e-09	1.56544e-06	MALE UP	ENSMUSG00000026193	Fn1-202		1	71585526	71609567	retained_intron	2400.08	777.222	230.08	336.916	131.54	Fibronectin Anastellin [Source:UniProtKB/Swiss-Prot;Acc:P11276]
ENSMUST00000188201	Gm28265	1.8888	5.30788	2.62837e-09	1.65492e-06	MALE UP	ENSMUSG00000101588	Gm28265-201		15	103102284	103104602	lincRNA	4077.97	5780.96	899.762	1603.97	1701.37	predicted gene 28265 [Source:MGI Symbol;Acc:MGI:5578971]
ENSMUST00000149194	Ybx2	9.01582	-1.37878	2.65791e-09	1.66559e-06	MALE UP	ENSMUSG00000018554	Ybx2-205		11	69935914	69941576	protein_coding	20.7363	106.689	0	0	3.96e-06	Y box protein 2 [Source:MGI Symbol;Acc:MGI:1096372]
ENSMUST00000182814	Bin2	8.73978	-1.63553	2.71503e-09	1.69336e-06	MALE UP	ENSMUSG00000098112	Bin2-205		15	100641083	100669505	protein_coding	27.164	77.2731	0	0	1.04e-06	bridging integrator 2 [Source:HGNC Symbol;Acc:HGNC:1053]
ENSMUST00000186664	Gm29617	8.50898	-1.84903	2.7814e-09	1.72661e-06	MALE UP	ENSMUSG00000099685	Gm29617-204		Y	74038742	74039931	processed_transcript	41.8253	45.7892	0	0	0	predicted gene 29617 [Source:MGI Symbol;Acc:MGI:5580323]
ENSMUST00000052949	Hk3	-9.14205	-0.694345	2.81208e-09	1.7375e-06	FEMALE UP	ENSMUSG00000025877	Hk3-201	NM_001033245	13	55005985	55021385	protein_coding	0.00122754	0	112.563	74.2396	32.5369	Hexokinase-3 [Source:UniProtKB/Swiss-Prot;Acc:Q3TRM8]
ENSMUST00000056914	Bend7	-8.73663	-1.08581	2.92368e-09	1.79805e-06	FEMALE UP	ENSMUSG00000048186	Bend7-201	NM_178663	2	4718145	4800925	protein_coding	0	9.3e-05	51.9846	57.6357	53.7717	BEN domain-containing protein 7 [Source:UniProtKB/Swiss-Prot;Acc:Q8BSV3]
ENSMUST00000107586	Mllt6	2.08927	2.32056	3.09108e-09	1.88348e-06	MALE UP	ENSMUSG00000038437	Mllt6-202		11	97663572	97685463	protein_coding	619.707	659.608	176.046	199.649	106.089	MLLT6, PHD finger containing [Source:HGNC Symbol;Acc:HGNC:7138]
ENSMUST00000159664	Tbc1d4	9.10715	-1.2932	3.07689e-09	1.88348e-06	MALE UP	ENSMUSG00000033083	Tbc1d4-203		14	101462963	101501108	nonsense_mediated_decay	18.7491	117.274	0	0	0	TBC1 domain family member 4 [Source:HGNC Symbol;Acc:HGNC:19165]
ENSMUST00000189250	Gm29194	8.50208	-1.85526	3.13681e-09	1.90258e-06	MALE UP	ENSMUSG00000101291	Gm29194-201		Y	5934890	5938242	lincRNA	41.4586	45.7487	0	0	0	predicted gene 29194 [Source:MGI Symbol;Acc:MGI:5579900]
ENSMUST00000151240	Gm14391	-1.76673	4.62092	3.20658e-09	1.93601e-06	FEMALE UP	ENSMUSG00000078903	Gm14391-205		2	175197674	175206876	retained_intron	577.781	831.132	2399.66	2517.27	2663.02	KRAB box and zinc finger, C2H2 type domain containing isoform 2 [Source:RefSeq peptide;Acc:NP_001170951]
ENSMUST00000185592	Gm28431	8.5682	-1.7936	3.36802e-09	2.02424e-06	MALE UP	ENSMUSG00000101706	Gm28431-201		Y	70560130	70563472	lincRNA	32.1626	59.9489	0	0	0	predicted gene 28431 [Source:MGI Symbol;Acc:MGI:5579137]
ENSMUST00000193883	Arl5b	8.51395	-1.84562	3.58259e-09	2.14346e-06	MALE UP	ENSMUSG00000017418	Arl5b-207		2	15074999	15082452	protein_coding	49.4963	37.8862	0	0	0	ADP ribosylation factor like GTPase 5B [Source:HGNC Symbol;Acc:HGNC:23052]
ENSMUST00000199998	Aspm	-2.62856	2.44431	3.7785e-09	2.25049e-06	FEMALE UP	ENSMUSG00000033952	Aspm-204		1	139454773	139474334	retained_intron	49.1865	136.719	585.164	636.548	584.997	Abnormal spindle-like microcephaly-associated protein homolog [Source:UniProtKB/Swiss-Prot;Acc:Q8CJ27]
ENSMUST00000228514	H19	2.85571	4.50038	4.03356e-09	2.39163e-06	MALE UP	ENSMUSG00000000031	H19-207		7	142575531	142576959	lincRNA	4054.14	2397.74	215.978	892.226	345.598
ENSMUST00000123906	Lama5	5.45385	-0.996095	4.22206e-09	2.49222e-06	MALE UP	ENSMUSG00000015647	Lama5-202		2	180177168	180178403	processed_transcript	74.4037	86.2069	4.97632	0	0.472812	Laminin subunit alpha-5 [Source:UniProtKB/Swiss-Prot;Acc:Q61001]
ENSMUST00000189717	Gm28788	7.25711	-1.88536	4.33083e-09	2.5338e-06	MALE UP	ENSMUSG00000101213	Gm28788-201		Y	75319249	75319623	processed_pseudogene	36	49	0.5	0	0	predicted gene 28788 [Source:MGI Symbol;Acc:MGI:5579494]
ENSMUST00000190134	Gm29558	7.25711	-1.88536	4.32755e-09	2.5338e-06	MALE UP	ENSMUSG00000100184	Gm29558-201		Y	55336978	55337352	unprocessed_pseudogene	36	49	0.5	0	0	predicted gene 29558 [Source:MGI Symbol;Acc:MGI:5580264]
ENSMUST00000055032	Kdm5d	2.193	2.41259	4.65684e-09	2.71254e-06	MALE UP	ENSMUSG00000056673	Kdm5d-201	NM_011419	Y	897790	946316	protein_coding	642.054	749.072	102.806	169.576	208.584	Lysine-specific demethylase 5D [Source:UniProtKB/Swiss-Prot;Acc:Q62240]
ENSMUST00000115238	Ahcyl2	-9.10473	-0.738544	5.98703e-09	3.47206e-06	FEMALE UP	ENSMUSG00000029772	Ahcyl2-203	NM_001171001	6	29859379	29912304	protein_coding	0	0	44.013	46.4564	117.179	S-adenosylhomocysteine hydrolase-like 2 [Source:MGI Symbol;Acc:MGI:1921590]
ENSMUST00000202057	Tcf4	2.16915	2.51652	6.03129e-09	3.48245e-06	MALE UP	ENSMUSG00000053477	Tcf4-243		18	69521861	69683260	protein_coding	649.967	842.507	116.51	253.888	158.789	transcription factor 4 [Source:MGI Symbol;Acc:MGI:98506]
ENSMUST00000214438	Olfr1161	-8.9324	-0.889395	6.19975e-09	3.56416e-06	FEMALE UP	ENSMUSG00000045150	Olfr1161-202		2	88022774	88028252	protein_coding	0.00125088	0.000972008	35.9014	60.2516	91.1015
ENSMUST00000213858	Olfr984	-9.54196	-0.316535	6.61747e-09	3.78783e-06	FEMALE UP	ENSMUSG00000045812	Olfr984-202		9	40096515	40104454	protein_coding	0	0	61.8689	199.543	30.8667	olfactory receptor family 4 subfamily D member 5 [Source:HGNC Symbol;Acc:HGNC:14852]
ENSMUST00000176707	Vmn1r69	-8.83623	-0.992199	6.95081e-09	3.96148e-06	FEMALE UP	ENSMUSG00000091662	Vmn1r69-203		7	10578930	10613659	protein_coding	0	0	35.2373	81.0482	59.3225	vomeronasal 1 receptor 69 [Source:MGI Symbol;Acc:MGI:2182253]
ENSMUST00000185919	Dopey1	-9.11577	-0.628049	7.59215e-09	4.29047e-06	FEMALE UP	ENSMUSG00000034973	Dopey1-204		9	86467214	86555804	nonsense_mediated_decay	0.0178291	0	26.6498	122.094	80.7369	dopey family member 1 [Source:HGNC Symbol;Acc:HGNC:21194]
ENSMUST00000135934	Stt3a	9.53278	-0.898343	7.59294e-09	4.29047e-06	MALE UP	ENSMUSG00000032116	Stt3a-204		9	36732426	36754867	protein_coding	161.255	11.4972	0	6.75e-06	0	STT3, subunit of the oligosaccharyltransferase complex, homolog A (S. cerevisiae) [Source:MGI Symbol;Acc:MGI:105124]
ENSMUST00000106927	Leprot	-9.86379	-0.00474567	8.01843e-09	4.51161e-06	FEMALE UP	ENSMUSG00000035212	Leprot-202		4	101647793	101659364	protein_coding	0	1.66e-08	57.4361	275.8	33.4457	Leptin receptor-related protein [Source:UniProtKB/Swiss-Prot;Acc:O89013]
ENSMUST00000008878	Gprc5b	2.07945	1.94122	8.45861e-09	4.73911e-06	MALE UP	ENSMUSG00000008734	Gprc5b-201	NM_022420	7	118972047	118995211	protein_coding	468.457	511.991	115.541	106.746	144.782	G protein-coupled receptor, family C, group 5, member B [Source:MGI Symbol;Acc:MGI:1927596]
ENSMUST00000225717	Cacna1d	8.4459	-1.90775	8.58506e-09	4.78967e-06	MALE UP	ENSMUSG00000015968	Cacna1d-212		14	30039939	30082758	retained_intron	50.0798	33.0613	0	0	0	Voltage-dependent L-type calcium channel subunit alpha-1D [Source:UniProtKB/Swiss-Prot;Acc:Q99246]
ENSMUST00000196454	Orai2	8.46585	-1.88996	8.84977e-09	4.91661e-06	MALE UP	ENSMUSG00000039747	Orai2-202		5	136147464	136170628	protein_coding	52.3239	31.867	0	0	0	Protein orai-2 [Source:UniProtKB/Swiss-Prot;Acc:Q8BH10]
ENSMUST00000119523	Fbxl5	-9.40935	-0.44432	8.93086e-09	4.9409e-06	FEMALE UP	ENSMUSG00000039753	Fbxl5-204		5	43744615	43782143	protein_coding	0	0	60.8309	175.773	29.6585	F-box/LRR-repeat protein 5 [Source:UniProtKB/Swiss-Prot;Acc:Q8C2S5]
ENSMUST00000191978	Gm38127	8.38113	-1.96417	9.31457e-09	5.13171e-06	MALE UP	ENSMUSG00000104050	Gm38127-201		Y	18321027	18322074	lincRNA	36.3207	43.981	0	0	0	predicted gene, 38127 [Source:MGI Symbol;Acc:MGI:5611355]
ENSMUST00000222091	Heatr1	4.91699	1.51816	9.77445e-09	5.34057e-06	MALE UP	ENSMUSG00000050244	Heatr1-206		13	12424741	12440289	nonsense_mediated_decay	578.925	353.824	37.3025	12.5118	0	HEAT repeat containing 1 [Source:HGNC Symbol;Acc:HGNC:25517]
ENSMUST00000142247	Zfp91	2.31733	2.30412	9.75186e-09	5.34057e-06	MALE UP	ENSMUSG00000024695	Zfp91-203		19	12763660	12796126	nonsense_mediated_decay	887.668	408.336	123.585	165.879	131.141	zinc finger protein 91 [Source:MGI Symbol;Acc:MGI:104854]
ENSMUST00000227443	Vmn1r87	-1.99123	4.71854	9.98705e-09	5.43427e-06	FEMALE UP	ENSMUSG00000070815	Vmn1r87-203		7	13130904	13140157	protein_coding	520.223	802.999	1922.18	3210.2	3178.17	vomeronasal 1 receptor 87 [Source:MGI Symbol;Acc:MGI:2159698]
ENSMUST00000223638	Gm47685	-2.70738	1.44298	1.05501e-08	5.71711e-06	FEMALE UP	ENSMUSG00000114574	Gm47685-201		14	14589946	14590314	processed_pseudogene	34.1925	52.829	231.018	323.271	345.697	predicted gene, 47685 [Source:MGI Symbol;Acc:MGI:6096789]
ENSMUST00000194130	Gm37937	8.52354	-1.83323	1.08252e-08	5.84223e-06	MALE UP	ENSMUSG00000102726	Gm37937-201		Y	17867025	17870364	lincRNA	25.2691	64.4528	0	0	0	predicted gene, 37937 [Source:MGI Symbol;Acc:MGI:5611165]
ENSMUST00000189980	Abi2	-5.56804	-0.0382419	1.12215e-08	6.03152e-06	FEMALE UP	ENSMUSG00000026782	Abi2-210	NM_001198571	1	60409734	60479518	protein_coding	0	4.38563	99.352	59.54	180.427	abl-interactor 2 [Source:MGI Symbol;Acc:MGI:106913]
ENSMUST00000037836	Fgfr1op2	-7.86297	-1.04571	1.18409e-08	6.33869e-06	FEMALE UP	ENSMUSG00000040242	Fgfr1op2-201		6	146577203	146592865	protein_coding	0	0.213879	32.7958	74.3131	61.1943	Mus musculus FGFR1 onco partner 2 (Fgfr1op2), transcript variant 2, mRNA. [Source:RefSeq mRNA;Acc:NM_001347513]
ENSMUST00000222230	Gm48166	-2.08404	3.32136	1.24518e-08	6.63884e-06	FEMALE UP	ENSMUSG00000113618	Gm48166-201		13	65493490	65630774	lincRNA	206.959	265.849	756.594	1145.92	1270.02	predicted gene, 48166 [Source:MGI Symbol;Acc:MGI:6097539]
ENSMUST00000208390	Zfp78	8.34851	-1.9946	1.38821e-08	7.37167e-06	MALE UP	ENSMUSG00000055150	Zfp78-206	NM_001112805	7	6363310	6380917	protein_coding	41.9183	36.1285	0	0	0	zinc finger protein 78 [Source:MGI Symbol;Acc:MGI:107783]
ENSMUST00000219980	Baz2a	-3.31633	0.834823	1.51177e-08	7.99569e-06	FEMALE UP	ENSMUSG00000040054	Baz2a-207		10	128096380	128119340	retained_intron	14.244	24.1021	281.775	171.788	155.136	bromodomain adjacent to zinc finger domain 2A [Source:HGNC Symbol;Acc:HGNC:962]
ENSMUST00000110333	Anapc1	-1.68612	4.57266	1.52525e-08	8.00297e-06	FEMALE UP	ENSMUSG00000014355	Anapc1-203		2	128642077	128687376	protein_coding	576.304	851.77	2291.74	2649.23	2340.21	Anaphase-promoting complex subunit 1 [Source:UniProtKB/Swiss-Prot;Acc:P53995]
ENSMUST00000206805	Pik3c2a	2.37139	1.41788	1.52114e-08	8.00297e-06	MALE UP	ENSMUSG00000030660	Pik3c2a-207		7	116337276	116340629	retained_intron	437.235	270.29	72.251	80.9294	66.6447	phosphatidylinositol-4-phosphate 3-kinase catalytic subunit type 2 alpha [Source:MGI Symbol;Acc:MGI:1203729]
ENSMUST00000211297	Gm8110	-7.02625	-0.870465	1.54907e-08	8.09582e-06	FEMALE UP	ENSMUSG00000110322	Gm8110-202		8	28520676	28529237	lincRNA	0	0.682587	44.1417	58.0274	87.1346	predicted gene 8110 [Source:MGI Symbol;Acc:MGI:3645532]
ENSMUST00000111528	Ablim1	-9.1284	-0.716277	1.6411e-08	8.543e-06	FEMALE UP	ENSMUSG00000025085	Ablim1-206		19	57036418	57119007	protein_coding	0	0	46.6187	36.9123	126.812	actin-binding LIM protein 1 [Source:MGI Symbol;Acc:MGI:1194500]
ENSMUST00000185225	Gm29586	8.58267	-1.7787	1.83445e-08	9.51212e-06	MALE UP	ENSMUSG00000101177	Gm29586-201		Y	65744914	65754999	processed_transcript	21.2843	72.572	0	0	0	predicted gene 29586 [Source:MGI Symbol;Acc:MGI:5580292]
ENSMUST00000225232	Slc4a7	8.30953	-2.02954	1.88885e-08	9.75594e-06	MALE UP	ENSMUSG00000021733	Slc4a7-218		14	14703065	14786402	nonsense_mediated_decay	40.8438	35.1136	0	1.38e-07	0	solute carrier family 4, sodium bicarbonate cotransporter, member 7 [Source:MGI Symbol;Acc:MGI:2443878]
ENSMUST00000207867	Gm21035	-8.86703	-0.962284	1.96767e-08	1.01235e-05	FEMALE UP	ENSMUSG00000109172	Gm21035-201		7	50975547	50978154	processed_pseudogene	0	0	41.4872	102.893	36.8516	predicted gene, 21035 [Source:MGI Symbol;Acc:MGI:5434390]
ENSMUST00000214809	Olfr1215	-8.73999	-1.08369	2.06228e-08	1.05283e-05	FEMALE UP	ENSMUSG00000100016	Olfr1215-202		2	89000021	89006973	protein_coding	0	0	32.5093	55.637	74.5166
ENSMUST00000191151	Gm28079	8.30797	-2.02911	2.05583e-08	1.05283e-05	MALE UP	ENSMUSG00000099550	Gm28079-210		Y	70013072	70014899	protein_coding	31.0816	45.481	0	0	0
ENSMUST00000092431	Ank3	8.54166	-1.81608	2.1025e-08	1.06923e-05	MALE UP	ENSMUSG00000069601	Ank3-203	NM_170690	10	69534222	70015633	protein_coding	21.3348	69.8348	0	0	0	Ankyrin-3 [Source:UniProtKB/Swiss-Prot;Acc:G5E8K5]
ENSMUST00000228145	Vmn1r184	-6.2734	-0.654024	2.16547e-08	1.09704e-05	FEMALE UP	ENSMUSG00000046130	Vmn1r184-206		7	26260334	26270619	protein_coding	1.55793	0	99.9126	42.6243	78.4388	vomeronasal 1 receptor, 184 [Source:MGI Symbol;Acc:MGI:3852451]
ENSMUST00000020308	Ddit4	-1.60647	4.26857	2.17448e-08	1.0974e-05	FEMALE UP	ENSMUSG00000020108	Ddit4-201	NM_029083	10	59949669	59951834	protein_coding	572	632	1913	2035	1887	DNA damage-inducible transcript 4 protein [Source:UniProtKB/Swiss-Prot;Acc:Q9D3F7]
ENSMUST00000186475	Zfp383	2.00859	1.74925	2.2138e-08	1.11299e-05	MALE UP	ENSMUSG00000099689	Zfp383-201	NM_001243908	7	29908517	29916807	protein_coding	419.235	426.06	103.246	117.888	113.184	zinc finger protein 383 [Source:HGNC Symbol;Acc:HGNC:18609]
ENSMUST00000225010	Zswim8	8.82152	-1.56702	2.2297e-08	1.11674e-05	MALE UP	ENSMUSG00000021819	Zswim8-209		14	20716545	20723619	retained_intron	88.8385	17.3424	0	0	0	zinc finger SWIM-type containing 8 [Source:MGI Symbol;Acc:MGI:1919156]
ENSMUST00000169594	Usp9x	-1.85425	3.5778	2.41165e-08	1.20331e-05	FEMALE UP	ENSMUSG00000031010	Usp9x-206		X	13071498	13123449	protein_coding	264.294	384.599	1090.48	1236.01	1379.59	ubiquitin specific peptidase 9, X chromosome [Source:MGI Symbol;Acc:MGI:894681]
ENSMUST00000137531	Afdn	6.46272	-1.75223	2.50281e-08	1.2441e-05	MALE UP	ENSMUSG00000068036	Afdn-208		17	13888530	13904076	protein_coding	31.8133	62.0664	1.29916	0	0	Afadin [Source:UniProtKB/Swiss-Prot;Acc:Q9QZQ1]
ENSMUST00000032146	Frmd4b	-8.68634	-1.13391	2.58178e-08	1.2782e-05	FEMALE UP	ENSMUSG00000030064	Frmd4b-201		6	97288360	97487805	protein_coding	0	0	74.2607	33.9626	48.8993	Mus musculus FERM domain containing 4B (Frmd4b), transcript variant 2, mRNA. [Source:RefSeq mRNA;Acc:NM_001346639]
ENSMUST00000202538	Med13l	2.69157	1.11198	2.59074e-08	1.2782e-05	MALE UP	ENSMUSG00000018076	Med13l-205		5	118747319	118763916	retained_intron	354.503	244.555	38.4942	75.7281	35.5387	mediator of RNA polymerase II transcription subunit 13-like isoform 1 [Source:RefSeq peptide;Acc:NP_001334374]
ENSMUST00000152455	Mdfi	3.34816	0.168694	2.68492e-08	1.31974e-05	MALE UP	ENSMUSG00000032717	Mdfi-209		17	47820837	47833272	protein_coding	168.521	164.339	8.527	16.8335	26.042	MyoD family inhibitor [Source:UniProtKB/Swiss-Prot;Acc:P70331]
ENSMUST00000204827	Fancd2	-8.77276	-1.05204	3.26958e-08	1.59944e-05	FEMALE UP	ENSMUSG00000034023	Fancd2-208		6	113531704	113596273	protein_coding	1.33e-07	0	27.4615	81.7532	58.8656	Fanconi anemia group D2 protein homolog [Source:UniProtKB/Swiss-Prot;Acc:Q80V62]
ENSMUST00000076842	Rps2-ps10	12.4711	2.06974	3.27814e-08	1.59944e-05	MALE UP	ENSMUSG00000091957	Rps2-ps10-201		18	61259083	61259961	transcribed_processed_pseudogene	0.000717128	1505.04	0.0176967	0.00572977	1.2e-05	ribosomal protein S2, pseudogene 10 [Source:MGI Symbol;Acc:MGI:3645604]
ENSMUST00000121312	Gata4	4.47929	1.24035	3.4642e-08	1.68401e-05	MALE UP	ENSMUSG00000021944	Gata4-203		14	63198924	63213607	protein_coding	281.067	487.986	3.36e-06	26.6398	27.2514	Transcription factor GATA-4 [Source:UniProtKB/Swiss-Prot;Acc:Q08369]
ENSMUST00000109467	Gm6158	5.46566	-1.23114	3.50817e-08	1.69914e-05	MALE UP	ENSMUSG00000090381	Gm6158-201		14	24069734	24070637	processed_pseudogene	60.1786	75.2925	0	4.55955	0	predicted gene 6158 [Source:MGI Symbol;Acc:MGI:3779562]
ENSMUST00000105460	Vsir	-9.13239	-0.712683	3.52426e-08	1.7007e-05	FEMALE UP	ENSMUSG00000020101	Vsir-203	NM_001159572	10	60346851	60372684	protein_coding	2.13e-07	0	46.9114	31.7227	131.868	V-set immunoregulatory receptor [Source:MGI Symbol;Acc:MGI:1921298]
ENSMUST00000105852	Lypla2	-2.19488	3.43447	3.59073e-08	1.72648e-05	FEMALE UP	ENSMUSG00000028670	Lypla2-202		4	135968224	135971929	protein_coding	284.924	188.109	1453.96	805.179	1200.66	Acyl-protein thioesterase 2 [Source:UniProtKB/Swiss-Prot;Acc:Q9WTL7]
ENSMUST00000143570	Eef1a1	1.56622	4.19248	3.60638e-08	1.72772e-05	MALE UP	ENSMUSG00000037742	Eef1a1-204		9	78478912	78479501	processed_transcript	1899.2	2330.66	724.473	930.45	623.855	Elongation factor 1-alpha 1 [Source:UniProtKB/Swiss-Prot;Acc:P10126]
ENSMUST00000218620	Pxdn	2.54552	4.47419	3.62801e-08	1.7318e-05	MALE UP	ENSMUSG00000020674	Pxdn-207		12	29999964	30017657	retained_intron	3643.74	2454.99	644.241	860.324	199.212	Peroxidasin homolog [Source:UniProtKB/Swiss-Prot;Acc:Q3UQ28]
ENSMUST00000201202	Babam2	-8.56892	-1.24417	3.6439e-08	1.73313e-05	FEMALE UP	ENSMUSG00000052139	Babam2-208		5	31698014	31831216	retained_intron	0	0	36.6939	44.8966	62.8535	BRISC and BRCA1-A complex member 2 [Source:UniProtKB/Swiss-Prot;Acc:Q8K3W0]
ENSMUST00000114908	Atp6v0a4	8.26343	-2.07035	3.6796e-08	1.74384e-05	MALE UP	ENSMUSG00000038600	Atp6v0a4-202		6	38048483	38109549	protein_coding	43.1055	30.2681	0	1.79e-05	0.000303674	ATPase, H+ transporting, lysosomal V0 subunit A4 [Source:MGI Symbol;Acc:MGI:2153480]
ENSMUST00000207923	Akap13	-1.93178	2.69867	3.70577e-08	1.7454e-05	FEMALE UP	ENSMUSG00000066406	Akap13-207		7	75610039	75697343	protein_coding	151.484	183.806	716.928	793.078	532.761	A-kinase anchor protein 13 [Source:UniProtKB/Swiss-Prot;Acc:E9Q394]
ENSMUST00000103101	Pigt	1.53898	4.45937	3.70929e-08	1.7454e-05	MALE UP	ENSMUSG00000017721	Pigt-201	NM_133779	2	164497520	164508301	protein_coding	2626.71	2404.44	777.408	969.576	1011.69	GPI transamidase component PIG-T [Source:UniProtKB/Swiss-Prot;Acc:Q8BXQ2]
ENSMUST00000217237	Olfr1238	-8.87216	-0.95745	3.74802e-08	1.75737e-05	FEMALE UP	ENSMUSG00000111517	Olfr1238-203		2	89401991	89409676	protein_coding	0	0	32.0507	107.045	42.6504
ENSMUST00000211967	Gm45821	-2.29467	3.68207	3.95965e-08	1.85004e-05	FEMALE UP	ENSMUSG00000110703	Gm45821-201		8	74081645	74093684	lincRNA	184.716	353.766	895.267	1461.27	1788.7	predicted gene 45821 [Source:MGI Symbol;Acc:MGI:5804936]
ENSMUST00000171634	Plec	-8.50567	-1.3029	4.0532e-08	1.88708e-05	FEMALE UP	ENSMUSG00000022565	Plec-222		15	76186611	76206321	protein_coding	0	0	35.9127	48.8493	53.9606	plectin [Source:MGI Symbol;Acc:MGI:1277961]
ENSMUST00000168176	Cd59a	8.22537	-2.10485	4.20983e-08	1.95313e-05	MALE UP	ENSMUSG00000032679	Cd59a-203	NM_001111060	2	104095801	104115349	protein_coding	39.6888	31.8688	0	0	0	CD59A glycoprotein [Source:UniProtKB/Swiss-Prot;Acc:O55186]
ENSMUST00000145953	Gm15276	-2.44255	1.88988	4.46163e-08	2.06271e-05	FEMALE UP	ENSMUSG00000086906	Gm15276-201		X	31351400	31351897	unprocessed_pseudogene	58.69	81.5657	272.015	454.855	480.654	predicted gene 15276 [Source:MGI Symbol;Acc:MGI:3826605]
ENSMUST00000178401	Zfp870	-6.04741	0.485703	4.4936e-08	2.06306e-05	FEMALE UP	ENSMUSG00000095325	Zfp870-201		17	32879228	32886083	protein_coding	0.225338	4.36544	314.998	153.325	38.8873	zinc finger protein 870 [Source:MGI Symbol;Acc:MGI:3029586]
ENSMUST00000060632	Ogfod1	8.19984	-2.09525	4.47973e-08	2.06306e-05	MALE UP	ENSMUSG00000033009	Ogfod1-201		8	94037291	94067921	protein_coding	42.396	29.5492	1.26e-07	2.15e-07	0.00986737	Prolyl 3-hydroxylase OGFOD1 [Source:UniProtKB/Swiss-Prot;Acc:Q3U0K8]
ENSMUST00000124761	Hexdc	-8.82973	-0.999431	4.56175e-08	2.0871e-05	FEMALE UP	ENSMUSG00000039307	Hexdc-203		11	121212050	121221025	protein_coding	0	0	27.7281	54.2531	90.4332	Hexosaminidase D [Source:UniProtKB/Swiss-Prot;Acc:Q3U4H6]
ENSMUST00000113960	Pet2	-4.69584	-0.35859	4.70964e-08	2.14734e-05	FEMALE UP	ENSMUSG00000035395	Pet2-202	NM_008821	X	89403848	89409689	protein_coding	3.43865	2.88192	61	83.318	124.38
ENSMUST00000212955	Alkbh8	-2.10668	2.03341	4.92731e-08	2.23886e-05	FEMALE UP	ENSMUSG00000025899	Alkbh8-210		9	3379207	3387837	processed_transcript	87.8063	101.972	396.596	411.763	487.923	Alkylated DNA repair 8 [Source:UniProtKB/Swiss-Prot;Acc:Q80Y20]
ENSMUST00000205263	Blm	-2.56978	1.40477	5.02447e-08	2.26743e-05	FEMALE UP	ENSMUSG00000030528	Blm-203		7	80469249	80514692	retained_intron	35.7596	56.6475	222.486	352.565	296.403	Bloom syndrome protein homolog [Source:UniProtKB/Swiss-Prot;Acc:O88700]
ENSMUST00000174713	Pear1	-8.51653	-1.29236	5.01259e-08	2.26743e-05	FEMALE UP	ENSMUSG00000028073	Pear1-215		3	87749098	87768949	nonsense_mediated_decay	0	3.65e-06	32.5275	59.9947	47.9178	platelet endothelial aggregation receptor 1 [Source:MGI Symbol;Acc:MGI:1920432]
ENSMUST00000167541	Enpp2	-8.72518	-1.09615	5.08201e-08	2.28559e-05	FEMALE UP	ENSMUSG00000022425	Enpp2-202	NM_001285994	15	54839366	54919961	protein_coding	0	0	68.8793	70.7797	24.2218	Ectonucleotide pyrophosphatase/phosphodiesterase family member 2 [Source:UniProtKB/Swiss-Prot;Acc:Q9R1E6]
ENSMUST00000131136	Dlg1	-8.93866	-0.896428	5.3704e-08	2.4071e-05	FEMALE UP	ENSMUSG00000022770	Dlg1-208		16	31791771	31842818	protein_coding	0	0	24.8163	58.449	102.449	Disks large homolog 1 [Source:UniProtKB/Swiss-Prot;Acc:Q811D0]
ENSMUST00000190485	A830008E24Rik	-1.81065	5.14827	5.573e-08	2.48948e-05	FEMALE UP	ENSMUSG00000100627	A830008E24Rik-202		1	154048109	154117951	lincRNA	877.216	1098.27	2490.52	3921.89	4545.27	RIKEN cDNA A830008E24 gene [Source:MGI Symbol;Acc:MGI:3041183]
ENSMUST00000190572	Gm28510	8.23919	-2.08941	5.87933e-08	2.61747e-05	MALE UP	ENSMUSG00000101396	Gm28510-201		Y	10412737	10444691	protein_coding	24.7989	48.5305	0	0	0
ENSMUST00000036033	Dip2a	-1.50572	4.73909	5.92939e-08	2.6309e-05	FEMALE UP	ENSMUSG00000020231	Dip2a-201	NM_001081419	10	76263051	76345260	protein_coding	827.513	940.154	2734.68	2564.74	2672.64	Disco-interacting A [Source:UniProtKB/Swiss-Prot;Acc:Q8BWT5]
ENSMUST00000118504	Cbs	-8.47912	-1.31138	5.99149e-08	2.64956e-05	FEMALE UP	ENSMUSG00000024039	Cbs-203	NM_001271353	17	31612640	31637165	protein_coding	0.00147405	0.00141974	61.8159	37.0683	39.2241	Cystathionine beta-synthase [Source:UniProtKB/Swiss-Prot;Acc:Q91WT9]
ENSMUST00000213586	Gm39312	-1.75312	5.27939	6.10864e-08	2.68342e-05	FEMALE UP	ENSMUSG00000111240	Gm39312-201		9	26028685	26033479	lincRNA	1003.08	1233.31	2798.65	4183.66	4938.64	predicted gene, 39312 [Source:MGI Symbol;Acc:MGI:5622197]
ENSMUST00000209079	Irgm2	8.50319	-1.85833	6.09203e-08	2.68342e-05	MALE UP	ENSMUSG00000069874	Irgm2-203		11	58215008	58222782	protein_coding	66.4797	18.9948	0	0	0
ENSMUST00000139666	Afdn	1.93577	2.73601	6.30288e-08	2.75957e-05	MALE UP	ENSMUSG00000068036	Afdn-212	NM_010806	17	13760548	13906150	protein_coding	733.229	931.467	184.222	190.56	309.795	Afadin [Source:UniProtKB/Swiss-Prot;Acc:Q9QZQ1]
ENSMUST00000053063	Hexim1	1.55811	3.63078	6.3935e-08	2.79002e-05	MALE UP	ENSMUSG00000048878	Hexim1-201	NM_138753	11	103116231	103119725	protein_coding	1530.07	1309.65	543.733	509.956	487.289	Protein HEXIM1 [Source:UniProtKB/Swiss-Prot;Acc:Q8R409]
ENSMUST00000115442	Met	-9.07166	-0.767644	6.4623e-08	2.81076e-05	FEMALE UP	ENSMUSG00000009376	Met-202		6	17464038	17572229	protein_coding	0	0	84.4174	107.302	18.019	MET proto-oncogene, receptor tyrosine kinase [Source:HGNC Symbol;Acc:HGNC:7029]
ENSMUST00000184550	Nfkb1	3.16732	1.10772	6.72833e-08	2.90734e-05	MALE UP	ENSMUSG00000028163	Nfkb1-207		3	135584745	135603796	nonsense_mediated_decay	342.443	290.549	52.0903	52.0259	9.76978	Nuclear factor NF-kappa-B p105 subunit Nuclear factor NF-kappa-B p50 subunit [Source:UniProtKB/Swiss-Prot;Acc:P25799]
ENSMUST00000108402	Slc6a4	8.49675	-1.8561	6.71591e-08	2.90734e-05	MALE UP	ENSMUSG00000020838	Slc6a4-202		11	76998603	77032339	protein_coding	17.0385	71.5962	0	0	0	Sodium-dependent serotonin transporter [Source:UniProtKB/Swiss-Prot;Acc:Q60857]
ENSMUST00000175654	Obox4-ps28	-2.86844	1.37568	6.78595e-08	2.92269e-05	FEMALE UP	ENSMUSG00000093913	Obox4-ps28-201		7	15442998	15444936	unprocessed_pseudogene	21.2872	54.1751	229.817	390.091	253.878	oocyte specific homeobox 4, pseudogene 28 [Source:MGI Symbol;Acc:MGI:3641736]
ENSMUST00000200237	Smarcc1	-3.16113	4.67781	6.90695e-08	2.96514e-05	FEMALE UP	ENSMUSG00000032481	Smarcc1-208		9	110132037	110213863	retained_intron	107.295	524.02	4154.7	1845.72	2753.3	SWI/SNF related, matrix associated, actin dependent regulator of chromatin, subfamily c, member 1 [Source:MGI Symbol;Acc:MGI:1203524]
ENSMUST00000199141	Cenpc1	-1.87511	3.6174	6.98462e-08	2.98878e-05	FEMALE UP	ENSMUSG00000029253	Cenpc1-203		5	86057116	86065522	retained_intron	280.843	377.171	941.528	1432.23	1448.54	Centromere protein C [Source:UniProtKB/Swiss-Prot;Acc:P49452]
ENSMUST00000101547	Zfp934	5.30541	-0.195351	7.07636e-08	3.01827e-05	MALE UP	ENSMUSG00000074865	Zfp934-202	NM_001162911	13	62516797	62558511	protein_coding	114.418	171.878	11.106	9.86e-08	0	zinc finger protein 934 [Source:MGI Symbol;Acc:MGI:1924367]
ENSMUST00000197165	Gm42721	-2.0033	4.2348	7.12292e-08	3.02837e-05	FEMALE UP	ENSMUSG00000104592	Gm42721-201		3	106007865	106009387	sense_intronic	417.948	517.47	1234.98	2204.32	2493.87	predicted gene 42721 [Source:MGI Symbol;Acc:MGI:5662858]
ENSMUST00000228134	Lrch1	-8.71291	-1.10748	7.36264e-08	3.12025e-05	FEMALE UP	ENSMUSG00000068015	Lrch1-204		14	74756127	74885255	processed_transcript	0	1.03e-05	33.9465	93.7602	35.0766	Leucine-rich repeat and calponin homology domain-containing protein 1 [Source:UniProtKB/Swiss-Prot;Acc:P62046]
ENSMUST00000186380	Dhx9	-2.18055	1.97867	7.61173e-08	3.2155e-05	FEMALE UP	ENSMUSG00000042699	Dhx9-202	NM_007842	1	153455758	153487608	protein_coding	87.3576	86.9142	318.391	482.922	458.424	DExH-box helicase 9 [Source:HGNC Symbol;Acc:HGNC:2750]
ENSMUST00000194908	Gm34015	8.12799	-2.19003	7.93411e-08	3.33041e-05	MALE UP	ENSMUSG00000104510	Gm34015-201		Y	17002626	17018392	unprocessed_pseudogene	32.481	34.7154	0	0	0	predicted gene, 34015 [Source:MGI Symbol;Acc:MGI:5593174]
ENSMUST00000227440	Tmem260	6.24497	-1.93511	7.93157e-08	3.33041e-05	MALE UP	ENSMUSG00000036339	Tmem260-210		14	48446124	48520368	protein_coding	34.8725	46.1308	0	1.32509	1.07e-06	Transmembrane protein 260 [Source:UniProtKB/Swiss-Prot;Acc:Q8BMD6]
ENSMUST00000212270	Slc38a7	1.95223	3.61772	8.02324e-08	3.35717e-05	MALE UP	ENSMUSG00000036534	Slc38a7-204		8	95835924	95853539	protein_coding	1381.25	1700.27	338.856	661.566	278.195	Putative sodium-coupled neutral amino acid transporter 7 [Source:UniProtKB/Swiss-Prot;Acc:Q8BWH0]
ENSMUST00000227663	Acbd5	8.21905	-2.107	8.08623e-08	3.37285e-05	MALE UP	ENSMUSG00000026781	Acbd5-212		2	23068167	23115418	protein_coding	23.1642	49.2375	0	0	0	acyl-Coenzyme A binding domain containing 5 [Source:MGI Symbol;Acc:MGI:1921409]
ENSMUST00000021778	Prl2c5	-6.44257	-1.10468	8.14548e-08	3.38688e-05	FEMALE UP	ENSMUSG00000055360	Prl2c5-201	NM_181852	13	13182715	13191923	protein_coding	0	0.92332	49	41.0754	68.8982	Prolactin-2C5 [Source:UniProtKB/Swiss-Prot;Acc:Q9JLV9]
ENSMUST00000215369	Olfr446	-8.37718	-1.42226	8.22598e-08	3.40963e-05	FEMALE UP	ENSMUSG00000073111	Olfr446-202		6	42921377	42931141	protein_coding	0	0	44.5018	37.9811	44.3939	olfactory receptor family 2 subfamily A member 12 [Source:HGNC Symbol;Acc:HGNC:15082]
ENSMUST00000186400	Gm29406	6.62678	-1.86204	8.40234e-08	3.47185e-05	MALE UP	ENSMUSG00000099595	Gm29406-201		Y	56941294	56942627	lincRNA	26.6632	60	1	0	0	predicted gene 29406 [Source:MGI Symbol;Acc:MGI:5580112]
ENSMUST00000099683	Gm10800	1.34649	10.464	8.57588e-08	3.53251e-05	MALE UP	ENSMUSG00000075014	Gm10800-201		2	98666547	98667301	protein_coding	149800	159476	48309.2	82903.7	62995.2
ENSMUST00000217947	Gm47015	-2.03892	4.03002	8.65959e-08	3.55592e-05	FEMALE UP	ENSMUSG00000112907	Gm47015-201		10	79412962	79417905	lincRNA	318.082	479.005	1108.55	1905.17	2151.67	predicted gene, 47015 [Source:MGI Symbol;Acc:MGI:6095697]
ENSMUST00000212573	Ankar	-8.43403	-1.36965	9.49446e-08	3.87759e-05	FEMALE UP	ENSMUSG00000039342	Ankar-203		1	72642980	72700579	protein_coding	0	4.65e-05	36	38.8599	56.6457	Mus musculus ankyrin and armadillo repeat containing (Ankar), transcript variant 2, mRNA. [Source:RefSeq mRNA;Acc:NM_001347063]
ENSMUST00000216364	Olfr1116	-1.93275	3.82399	9.50159e-08	3.87759e-05	FEMALE UP	ENSMUSG00000070855	Olfr1116-202		2	87267534	87278262	protein_coding	305.528	429.314	1008.16	1724.21	1707.41
ENSMUST00000147755	Rapgef1	-2.34982	1.97112	9.55403e-08	3.88699e-05	FEMALE UP	ENSMUSG00000039844	Rapgef1-207		2	29619910	29738327	nonsense_mediated_decay	55.2108	102.683	361.562	381.319	521.734	Rap guanine nucleotide exchange factor (GEF) 1 [Source:MGI Symbol;Acc:MGI:104580]
ENSMUST00000183253	Rsrc2	-1.77525	3.13129	9.91683e-08	4.02222e-05	FEMALE UP	ENSMUSG00000029422	Rsrc2-223		5	123741949	123749381	retained_intron	258.24	235.953	1040.78	911.041	754.538	arginine/serine-rich coiled-coil 2 [Source:MGI Symbol;Acc:MGI:1913489]
ENSMUST00000085519	Anp32a	1.70263	4.45353	1.03779e-07	4.19634e-05	MALE UP	ENSMUSG00000032249	Anp32a-201	NM_009672	9	62341329	62378812	protein_coding	2796.02	2398.86	666.232	1222.53	681.334	Acidic leucine-rich nuclear phosphoprotein 32 family member A [Source:UniProtKB/Swiss-Prot;Acc:O35381]
ENSMUST00000203012	Plekha5	-7.54537	-1.14656	1.05109e-07	4.22698e-05	FEMALE UP	ENSMUSG00000030231	Plekha5-202		6	140544018	140597110	protein_coding	0.218849	0.0647474	62.2616	73.9986	21.5767	pleckstrin homology domain containing A5 [Source:HGNC Symbol;Acc:HGNC:30036]
ENSMUST00000095187	Srbd1	1.63466	3.58475	1.05176e-07	4.22698e-05	MALE UP	ENSMUSG00000024135	Srbd1-201	NM_030133	17	85984665	86145175	protein_coding	1433	1372	405	630	413	S1 RNA binding domain 1 [Source:MGI Symbol;Acc:MGI:1925836]
ENSMUST00000148319	Arhgap4	8.5633	-1.78798	1.11377e-07	4.46264e-05	MALE UP	ENSMUSG00000031389	Arhgap4-217		X	73894532	73911271	retained_intron	75.0205	14.8599	0	0	0.00480647	Rho GTPase activating protein 4 [Source:MGI Symbol;Acc:MGI:2159577]
ENSMUST00000114541	Myo1b	-8.45241	-1.35303	1.1207e-07	4.47682e-05	FEMALE UP	ENSMUSG00000018417	Myo1b-204		1	51749989	51907316	protein_coding	0	0	36.5906	35.821	60.4908	myosin IB [Source:MGI Symbol;Acc:MGI:107752]
ENSMUST00000123499	Cul5	3.16182	0.975585	1.12617e-07	4.48514e-05	MALE UP	ENSMUSG00000032030	Cul5-203		9	53633909	53667487	retained_intron	400.693	169.428	27.9347	59.4963	16.7231	cullin 5 [Source:HGNC Symbol;Acc:HGNC:2556]
ENSMUST00000072787	Vmn2r37	-5.44132	-0.839569	1.13191e-07	4.49446e-05	FEMALE UP	ENSMUSG00000066828	Vmn2r37-201	NM_009489	7	9205546	9223653	protein_coding	2.53096	0	58.2675	82.7054	53.0016
ENSMUST00000108796	Dnajc5	-8.32606	-1.46948	1.17491e-07	4.65124e-05	FEMALE UP	ENSMUSG00000000826	Dnajc5-202		2	181520947	181549590	protein_coding	0	0	38.1129	40.8658	43.5755	DnaJ homolog subfamily C member 5 [Source:UniProtKB/Swiss-Prot;Acc:P60904]
ENSMUST00000200460	Setd2	1.66451	2.7908	1.21946e-07	4.8132e-05	MALE UP	ENSMUSG00000044791	Setd2-210		9	110573622	110618607	protein_coding	814.576	812.726	320.069	279.331	220.586	Histone-lysine N-methyltransferase SETD2 [Source:UniProtKB/Swiss-Prot;Acc:E9Q5F9]
ENSMUST00000221310	Gm47904	-2.03198	4.06643	1.25042e-07	4.92071e-05	FEMALE UP	ENSMUSG00000113788	Gm47904-201		13	4091286	4092636	lincRNA	340.444	479.497	1170.35	1716.54	2389.33	predicted gene, 47904 [Source:MGI Symbol;Acc:MGI:6097144]
ENSMUST00000033611	Xkrx	1.80731	4.09498	1.31105e-07	5.144e-05	MALE UP	ENSMUSG00000031258	Xkrx-201	NM_183319	X	134149043	134161928	protein_coding	1714.39	2466.07	395.11	730.065	761.451	X-linked Kx blood group related, X-linked [Source:MGI Symbol;Acc:MGI:3584011]
ENSMUST00000207544	Gm21036	-3.20692	0.800862	1.31496e-07	5.14407e-05	FEMALE UP	ENSMUSG00000109173	Gm21036-201		7	50984298	50986908	processed_pseudogene	15.479	24.7033	129.907	174.732	280.686	predicted gene, 21036 [Source:MGI Symbol;Acc:MGI:5434391]
ENSMUST00000227847	Vmn1r6	-8.48125	-1.32604	1.35842e-07	5.29839e-05	FEMALE UP	ENSMUSG00000115701	Vmn1r6-206		6	56997243	57009825	protein_coding	0	0	58.7123	27.1145	49.9919	vomeronasal 1 receptor 6 [Source:MGI Symbol;Acc:MGI:2159456]
ENSMUST00000227336	Nipal2	-1.86368	4.90142	1.3781e-07	5.35934e-05	FEMALE UP	ENSMUSG00000038879	Nipal2-204		15	34621754	34678734	processed_transcript	622.843	997.895	2060.07	3624.08	3624.89	NIPA like domain containing 2 [Source:HGNC Symbol;Acc:HGNC:25854]
ENSMUST00000214859	Tln2	5.26884	0.372894	1.42071e-07	5.50886e-05	MALE UP	ENSMUSG00000052698	Tln2-204		9	67220909	67296443	protein_coding	204.222	221.587	16.957	0.298916	0	talin 2 [Source:MGI Symbol;Acc:MGI:1917799]
ENSMUST00000189721	Gm29311	4.26214	-1.22726	1.44392e-07	5.58247e-05	MALE UP	ENSMUSG00000101960	Gm29311-202		Y	77257246	77260032	lincRNA	55.5979	74.6687	2	3.36085	5	predicted gene 29311 [Source:MGI Symbol;Acc:MGI:5580017]
ENSMUST00000227631	Vmn1r6	-1.9102	2.98614	1.46174e-07	5.63489e-05	FEMALE UP	ENSMUSG00000115701	Vmn1r6-205		6	56997243	57009825	protein_coding	196.264	217.92	596.666	924.351	951.892	vomeronasal 1 receptor 6 [Source:MGI Symbol;Acc:MGI:2159456]
ENSMUST00000176410	Snx25	-8.33448	-1.46128	1.47247e-07	5.65977e-05	FEMALE UP	ENSMUSG00000038291	Snx25-208		8	46033272	46116702	retained_intron	0	0	32.6173	51.8481	39.3738	Sorting nexin-25 [Source:UniProtKB/Swiss-Prot;Acc:Q3ZT31]
ENSMUST00000221635	Gm47951	-1.81161	5.56135	1.47873e-07	5.66733e-05	FEMALE UP	ENSMUSG00000113004	Gm47951-201		13	4368681	4372417	processed_pseudogene	996.008	1646.42	3234.16	5693.21	5702.34	predicted gene, 47951 [Source:MGI Symbol;Acc:MGI:6097222]
ENSMUST00000192103	Pcdhgc3	11.6249	1.14378	1.48832e-07	5.6876e-05	MALE UP	ENSMUSG00000102918	Pcdhgc3-202		18	37806416	37841873	nonsense_mediated_decay	733.468	0.00928377	0	0	0	protocadherin gamma subfamily C, 3 [Source:MGI Symbol;Acc:MGI:1935201]
ENSMUST00000215103	CAAA01144662.1	-2.05916	3.3348	1.49343e-07	5.69069e-05	FEMALE UP	ENSMUSG00000111469	CAAA01144662.1-201		CHR_MG132_PATCH	124410161	124410556	protein_coding	188.093	298.053	731.95	1091.31	1364.99
ENSMUST00000127364	Hadhb	-2.39525	1.56951	1.51013e-07	5.73779e-05	FEMALE UP	ENSMUSG00000059447	Hadhb-206		5	30155275	30168273	retained_intron	46.3624	69.1456	242.994	335.762	382.104	hydroxyacyl-Coenzyme A dehydrogenase/3-ketoacyl-Coenzyme A thiolase/enoyl-Coenzyme A hydratase (trifunctional protein), beta subunit [Source:MGI Symbol;Acc:MGI:2136381]
ENSMUST00000173483	Dtnb	5.90522	-1.37583	1.55697e-07	5.88198e-05	MALE UP	ENSMUSG00000071454	Dtnb-212		12	3572417	3781359	nonsense_mediated_decay	88.7785	31.6534	0	0	2.83963	Dystrobrevin beta [Source:UniProtKB/Swiss-Prot;Acc:O70585]
ENSMUST00000109551	Xpo1	1.75756	4.57459	1.55319e-07	5.88198e-05	MALE UP	ENSMUSG00000020290	Xpo1-204	NM_001035226	11	23256041	23297597	protein_coding	3377.22	2317.24	672.81	829.439	1181.17	exportin 1 [Source:MGI Symbol;Acc:MGI:2144013]
ENSMUST00000170391	Chd7	1.9015	2.42682	1.56903e-07	5.91065e-05	MALE UP	ENSMUSG00000041235	Chd7-206		4	8751438	8867224	protein_coding	699.613	625.598	235.035	216.934	118.074	Chromodomain-helicase-DNA-binding protein 7 [Source:UniProtKB/Swiss-Prot;Acc:A2AJK6]
ENSMUST00000155763	Sfi1	-6.34096	-0.0271261	1.68462e-07	6.32803e-05	FEMALE UP	ENSMUSG00000023764	Sfi1-219		11	3165625	3187355	protein_coding	2.44076	0	29.088	109.211	206.114	SFI1 centrin binding protein [Source:HGNC Symbol;Acc:HGNC:29064]
ENSMUST00000207795	Gm45792	-1.72284	6.55714	1.71415e-07	6.42073e-05	FEMALE UP	ENSMUSG00000108884	Gm45792-201		7	119626519	119631058	antisense	2205.29	3335.95	6255.12	10735.8	11850.9	predicted gene 45792 [Source:MGI Symbol;Acc:MGI:5804907]
ENSMUST00000176577	Fbxw10	8.30951	-2.02469	1.73541e-07	6.48199e-05	MALE UP	ENSMUSG00000090173	Fbxw10-205	NM_001291441	11	62847132	62877443	protein_coding	16.4019	61.3022	1.38e-08	0	0	F-box/WD repeat-containing protein 10 [Source:UniProtKB/Swiss-Prot;Acc:Q5SUS0]
ENSMUST00000227299	6030458C11Rik	-2.19618	1.6887	1.77583e-07	6.6143e-05	FEMALE UP	ENSMUSG00000022195	6030458C11Rik-202		15	12808772	12824630	protein_coding	79.5225	60.8371	312.269	344.628	371.529	Mus musculus RIKEN cDNA 6030458C11 (6030458C11Rik), transcript variant 3, mRNA. [Source:RefSeq mRNA;Acc:NM_001357761]
ENSMUST00000204062	Zfp964	-1.95708	4.35757	1.8415e-07	6.83964e-05	FEMALE UP	ENSMUSG00000091764	Zfp964-202		8	69654479	69662889	retained_intron	413.094	637.915	1379.73	2344.35	2705.38	zinc finger protein 964 [Source:MGI Symbol;Acc:MGI:3646490]
ENSMUST00000188674	Fn1	8.25124	-2.08405	2.01913e-07	7.47836e-05	MALE UP	ENSMUSG00000026193	Fn1-213	NM_001276412	1	71585523	71653172	protein_coding	53.6566	18.2896	6.99e-06	3.9e-06	0.00019568	Fibronectin Anastellin [Source:UniProtKB/Swiss-Prot;Acc:P11276]
ENSMUST00000204574	Tmcc1	-1.72122	5.30357	2.0358e-07	7.51903e-05	FEMALE UP	ENSMUSG00000030126	Tmcc1-211		6	116171617	116174313	retained_intron	923.504	1401.67	2793.98	4615.01	4698.1	transmembrane and coiled coil domains 1 [Source:MGI Symbol;Acc:MGI:2442368]
ENSMUST00000124269	Nox4	-2.01228	3.02634	2.11014e-07	7.77188e-05	FEMALE UP	ENSMUSG00000030562	Nox4-204		7	87246649	87287981	processed_transcript	178.882	222.857	559.389	969.088	1038.84	NADPH oxidase 4 [Source:MGI Symbol;Acc:MGI:1354184]
ENSMUST00000165239	Cic	-8.45958	-1.34605	2.12984e-07	7.82268e-05	FEMALE UP	ENSMUSG00000005442	Cic-207		7	25282810	25291342	protein_coding	0	0	24.4927	49.9513	59.6447	capicua transcriptional repressor [Source:HGNC Symbol;Acc:HGNC:14214]
ENSMUST00000144081	Rmnd5a	-8.73661	-1.088	2.14945e-07	7.87283e-05	FEMALE UP	ENSMUSG00000002222	Rmnd5a-204		6	71390467	71396282	processed_transcript	0	0	29.4388	34.692	96.3655	A [Source:UniProtKB/Swiss-Prot;Acc:Q80YQ8]
ENSMUST00000122175	Osbpl1a	-8.23813	-1.55025	2.15957e-07	7.88802e-05	FEMALE UP	ENSMUSG00000044252	Osbpl1a-209		18	12898117	12941777	protein_coding	0	0	37.7485	41.3487	36.4926	Oxysterol-binding protein-related protein 1 [Source:UniProtKB/Swiss-Prot;Acc:Q91XL9]
ENSMUST00000042322	Iqch	-8.29695	-1.49672	2.198e-07	7.9843e-05	FEMALE UP	ENSMUSG00000037801	Iqch-201	NM_001311098	9	63421455	63602493	protein_coding	0	0	33.4063	36.6448	49.6121	IQ domain-containing protein H [Source:UniProtKB/Swiss-Prot;Acc:Q9D2K4]
ENSMUST00000071650	Idua	8.38238	-1.9681	2.1956e-07	7.9843e-05	MALE UP	ENSMUSG00000033540	Idua-201	NM_008325	5	108660331	108684552	protein_coding	63.0659	15.384	0	0	0	iduronidase, alpha-L- [Source:MGI Symbol;Acc:MGI:96418]
ENSMUST00000177068	Chtf8	1.25475	5.79933	2.25278e-07	8.16086e-05	MALE UP	ENSMUSG00000046691	Chtf8-206	NM_145412	8	106883863	106893593	protein_coding	5576.12	6336.24	2352.98	2903.3	2682.47	Chromosome transmission fidelity isoform 2 [Source:UniProtKB/Swiss-Prot;Acc:P0CG14]
ENSMUST00000215911	Olfr237-ps1	-8.22923	-1.55859	2.36163e-07	8.5318e-05	FEMALE UP	ENSMUSG00000094200	Olfr237-ps1-202		6	43146567	43157169	protein_coding	0	0	38.2329	38.3367	38.129
ENSMUST00000032272	Adipor2	1.54005	2.9767	2.44366e-07	8.80409e-05	MALE UP	ENSMUSG00000030168	Adipor2-201	NM_001355692	6	119353150	119417704	protein_coding	815.182	990.982	317.652	344.436	324.112	adiponectin receptor 2 [Source:MGI Symbol;Acc:MGI:93830]
ENSMUST00000187688	Gm29474	7.9797	-2.31872	2.48824e-07	8.94036e-05	MALE UP	ENSMUSG00000100571	Gm29474-201		Y	9609197	9609575	processed_pseudogene	24.9167	36	0	0	0	predicted gene 29474 [Source:MGI Symbol;Acc:MGI:5580180]
ENSMUST00000159440	Gls2	8.09334	-2.22345	2.51549e-07	9.01376e-05	MALE UP	ENSMUSG00000044005	Gls2-211		10	128194726	128210004	nonsense_mediated_decay	43.4216	21.3452	0	0	0	Glutaminase liver isoform, mitochondrial [Source:UniProtKB/Swiss-Prot;Acc:Q571F8]
ENSMUST00000112335	Rbp4	3.82989	2.03916	2.53851e-07	9.07167e-05	MALE UP	ENSMUSG00000024990	Rbp4-202	NM_011255	19	38116620	38124811	protein_coding	1151.96	95	59.6862	37.6515	46	Retinol-binding protein 4 [Source:UniProtKB/Swiss-Prot;Acc:Q00724]
ENSMUST00000176523	Ap2b1	7.97349	-2.32618	2.64409e-07	9.42351e-05	MALE UP	ENSMUSG00000035152	Ap2b1-206		11	83308238	83402644	protein_coding	32.3319	27.7945	0	0	0	AP-2 complex subunit beta [Source:UniProtKB/Swiss-Prot;Acc:Q9DBG3]
ENSMUST00000224362	Zkscan8	-5.20812	0.0531382	2.84526e-07	0.000101132	FEMALE UP	ENSMUSG00000063894	Zkscan8-204	NM_001251833	13	21514682	21527022	protein_coding	5.88501	0	59.9572	87.706	212.711	zinc finger with KRAB and SCAN domains 8 [Source:MGI Symbol;Acc:MGI:1913815]
ENSMUST00000222545	Gm48497	-2.54072	1.14132	2.8984e-07	0.000102141	FEMALE UP	ENSMUSG00000113972	Gm48497-201		13	16533539	16533821	processed_pseudogene	39.3555	38.2645	183.494	245.631	289.91	predicted gene, 48497 [Source:MGI Symbol;Acc:MGI:6098023]
ENSMUST00000184523	Tcf12	-4.50449	-0.177152	2.89961e-07	0.000102141	FEMALE UP	ENSMUSG00000032228	Tcf12-216		9	71849894	72111812	protein_coding	8.12	0	115.777	105.968	86.0695	transcription factor 12 [Source:MGI Symbol;Acc:MGI:101877]
ENSMUST00000216835	Olfr1505	7.94643	-2.3491	2.90454e-07	0.000102141	MALE UP	ENSMUSG00000062314	Olfr1505-203		19	13913530	13921866	protein_coding	29.6299	29.5219	0	0	0
ENSMUST00000170176	Wdr4	7.94541	-2.34971	2.88564e-07	0.000102141	MALE UP	ENSMUSG00000024037	Wdr4-206		17	31494325	31512268	nonsense_mediated_decay	28.6127	30.5668	0	0	0	WD repeat domain 4 [Source:MGI Symbol;Acc:MGI:1889002]
ENSMUST00000024811	Pim1	1.34211	4.49497	2.95662e-07	0.000103697	MALE UP	ENSMUSG00000024014	Pim1-201	NM_008842	17	29490812	29496111	protein_coding	2417.35	2506.31	1011.75	1123.25	962.27	Pim-1 proto-oncogene, serine/threonine kinase [Source:HGNC Symbol;Acc:HGNC:8986]
ENSMUST00000223342	Clmn	7.94246	-2.35168	2.99757e-07	0.000104855	MALE UP	ENSMUSG00000021097	Clmn-207		12	104771757	104865076	nonsense_mediated_decay	26.457	32.7479	0	0	0	Calmin [Source:UniProtKB/Swiss-Prot;Acc:Q8C5W0]
ENSMUST00000217846	Gm48790	-8.33757	-1.45932	3.03411e-07	0.000105853	FEMALE UP	ENSMUSG00000112787	Gm48790-201		12	9729519	9734209	lincRNA	0	4.69e-08	27.3012	40.7264	54.978	predicted gene, 48790 [Source:MGI Symbol;Acc:MGI:6098490]
ENSMUST00000127826	Zfp979	-1.88131	2.82687	3.05348e-07	0.00010597	FEMALE UP	ENSMUSG00000066000	Zfp979-203		4	147639395	147642508	processed_transcript	200.582	174.941	554.334	790.828	859.789	zinc finger protein 979 [Source:MGI Symbol;Acc:MGI:2148252]
ENSMUST00000106803	Fyb2	8.08279	-2.22667	3.05164e-07	0.00010597	MALE UP	ENSMUSG00000078612	Fyb2-201	NM_001162980	4	104913456	105016863	protein_coding	19	47	0	0	0	FYN-binding protein 2 [Source:UniProtKB/Swiss-Prot;Acc:A2A995]
ENSMUST00000226139	Npr3	-8.50506	-1.30471	3.09023e-07	0.000106964	FEMALE UP	ENSMUSG00000022206	Npr3-202		15	11842260	11890988	processed_transcript	0	0	38.3699	26.3225	72.3281	natriuretic peptide receptor 3 [Source:MGI Symbol;Acc:MGI:97373]
ENSMUST00000209473	Olfr635	-1.81325	4.79813	3.10913e-07	0.000107337	FEMALE UP	ENSMUSG00000094520	Olfr635-202		7	103971152	103987540	protein_coding	635.126	915.799	1829.64	3466.67	3326.96
ENSMUST00000047328	Igfbp2	1.18377	7.05446	3.11961e-07	0.000107419	MALE UP	ENSMUSG00000039323	Igfbp2-201	NM_008342	1	72824503	72852474	protein_coding	11989.8	15989.4	7127.99	6676.68	5751.22	Insulin-like growth factor-binding protein 2 [Source:UniProtKB/Swiss-Prot;Acc:P47877]
ENSMUST00000210238	Arntl	-8.26656	-1.52342	3.20569e-07	0.000110096	FEMALE UP	ENSMUSG00000055116	Arntl-204		7	113207557	113314126	protein_coding	0	0	40.9456	50.9391	26.7903	Mus musculus aryl hydrocarbon receptor nuclear translocator-like (Arntl), transcript variant 3, mRNA. [Source:RefSeq mRNA;Acc:NM_001357070]
ENSMUST00000154818	Adgrg4	-8.19689	-1.58783	3.23237e-07	0.000110438	FEMALE UP	ENSMUSG00000053852	Adgrg4-205		X	56870163	56980337	protein_coding	0	0	38.0679	43.5474	31.0224	Adhesion G-protein coupled receptor G4 [Source:UniProtKB/Swiss-Prot;Acc:B7ZCC9]
ENSMUST00000159553	Shprh	-1.75677	2.84179	3.22722e-07	0.000110438	FEMALE UP	ENSMUSG00000090112	Shprh-204		10	11166457	11214297	retained_intron	177.585	233.298	798.012	640.222	759.131	E3 ubiquitin-protein ligase SHPRH [Source:UniProtKB/Swiss-Prot;Acc:Q7TPQ3]
ENSMUST00000139365	Uty	4.26885	-0.104121	3.46217e-07	0.000117985	MALE UP	ENSMUSG00000068457	Uty-204	NM_001326682	Y	1097671	1245724	protein_coding	143.796	148.586	17.3015	6.73561	0	ubiquitously transcribed tetratricopeptide repeat gene, Y chromosome [Source:MGI Symbol;Acc:MGI:894810]
ENSMUST00000218769	Gm30165	-1.78528	4.72976	3.71703e-07	0.000126344	FEMALE UP	ENSMUSG00000112610	Gm30165-201		10	27646313	27698327	lincRNA	645.485	855.593	1838.88	2797.01	3525.86	predicted gene, 30165 [Source:MGI Symbol;Acc:MGI:5589324]
ENSMUST00000201821	Preb	8.09249	-2.22484	3.73417e-07	0.000126602	MALE UP	ENSMUSG00000045302	Preb-206		5	30950853	30959234	protein_coding	45.7607	18.7976	0	0	0	prolactin regulatory element binding [Source:MGI Symbol;Acc:MGI:1355326]
ENSMUST00000217479	Olfr354	-8.63828	-1.18011	3.78313e-07	0.000127934	FEMALE UP	ENSMUSG00000055088	Olfr354-202		2	36905680	36916038	protein_coding	0	0	22.0362	42.6941	85.7317	olfactory receptor family 1 subfamily N member 2 [Source:HGNC Symbol;Acc:HGNC:15111]
ENSMUST00000187706	1700120C14Rik	5.87839	-0.979451	3.83785e-07	0.000129213	MALE UP	ENSMUSG00000100599	1700120C14Rik-201		15	99251836	99261784	antisense	23.7191	143.757	4.05069	0	0	RIKEN cDNA 1700120C14 gene [Source:MGI Symbol;Acc:MGI:1920850]
ENSMUST00000036493	Atp1a1	1.19272	7.74577	3.8405e-07	0.000129213	MALE UP	ENSMUSG00000033161	Atp1a1-201	NM_144900	3	101576219	101604684	protein_coding	19948.4	25305	8839.72	11034.5	11486.2	Sodium/potassium-transporting ATPase subunit alpha-1 [Source:UniProtKB/Swiss-Prot;Acc:Q8VDN2]
ENSMUST00000211010	Gm29895	-1.97817	4.41429	3.95996e-07	0.000132894	FEMALE UP	ENSMUSG00000110382	Gm29895-202		8	78044010	78055473	lincRNA	468.244	608.149	1407.03	2100.26	3164.7	predicted gene, 29895 [Source:MGI Symbol;Acc:MGI:5589054]
ENSMUST00000216641	Olfr1389	-8.36968	-1.42865	4.3525e-07	0.000145697	FEMALE UP	ENSMUSG00000107573	Olfr1389-202		11	49423067	49432968	protein_coding	0	0	22.1611	60.6407	44.1841
ENSMUST00000084589	Cln3	-1.88197	2.8094	4.42019e-07	0.000146848	FEMALE UP	ENSMUSG00000030720	Cln3-202		7	126571207	126585817	protein_coding	142.627	232.131	584.841	755.183	838.311	Battenin [Source:UniProtKB/Swiss-Prot;Acc:Q61124]
ENSMUST00000179394	Fhit	7.97029	-2.33057	4.41676e-07	0.000146848	MALE UP	ENSMUSG00000060579	Fhit-208		14	9550393	10421597	protein_coding	37.8674	21.7295	0	0	0	Bis(5'-adenosyl)-triphosphatase [Source:UniProtKB/Swiss-Prot;Acc:O89106]
ENSMUST00000186227	Zfand2b	8.43697	-1.90887	4.41423e-07	0.000146848	MALE UP	ENSMUSG00000026197	Zfand2b-209		1	75168928	75171402	protein_coding	10.7576	74.6838	0	0	0	zinc finger, AN1 type domain 2B [Source:MGI Symbol;Acc:MGI:1916068]
ENSMUST00000200689	Olfr1408	-3.81691	-0.436778	4.54893e-07	0.000150746	FEMALE UP	ENSMUSG00000062527	Olfr1408-202		1	173128049	173137374	protein_coding	4	7	64.9896	104.302	82
ENSMUST00000210562	Gm30400	-1.71616	4.8635	4.58218e-07	0.000151469	FEMALE UP	ENSMUSG00000109776	Gm30400-202		10	78747130	78767585	antisense	737.609	976.655	1997.33	3244.82	3658.87	predicted gene, 30400 [Source:MGI Symbol;Acc:MGI:5589559]
ENSMUST00000214328	Olfr679	-6.89833	-1.34022	4.62672e-07	0.00015256	FEMALE UP	ENSMUSG00000096029	Olfr679-202		7	105081205	105090642	protein_coding	0	0.471872	51.7085	52.9927	30.84
ENSMUST00000145721	Scp2	2.23685	1.2975	4.6748e-07	0.000153761	MALE UP	ENSMUSG00000028603	Scp2-208		4	108044268	108047879	processed_transcript	233.712	414.322	92.0068	54.7301	69.3198	sterol carrier protein 2, liver [Source:MGI Symbol;Acc:MGI:98254]
ENSMUST00000121358	Gm14324	-2.19022	1.42833	5.21697e-07	0.000171168	FEMALE UP	ENSMUSG00000080709	Gm14324-201		2	177734300	177738757	unprocessed_pseudogene	52.2133	66.0826	243.418	303.126	310.768	predicted gene 14324 [Source:MGI Symbol;Acc:MGI:3652186]
ENSMUST00000133979	Wdr73	7.86802	-2.41761	5.3467e-07	0.000174991	MALE UP	ENSMUSG00000025722	Wdr73-203		7	80892996	80901219	processed_transcript	30.4745	25.3665	0	0	0	WD repeat domain 73 [Source:MGI Symbol;Acc:MGI:1919218]
ENSMUST00000034588	Apoa1	4.86242	0.730762	5.46378e-07	0.000178381	MALE UP	ENSMUSG00000032083	Apoa1-201	NM_009692	9	46228580	46230466	protein_coding	498.073	26	11	15.2261	3.45407	Apolipoprotein A-I Proapolipoprotein A-I Truncated apolipoprotein A-I [Source:UniProtKB/Swiss-Prot;Acc:Q00623]
ENSMUST00000205088	Vmn1r46	-1.69487	4.11516	5.52907e-07	0.000180068	FEMALE UP	ENSMUSG00000061653	Vmn1r46-202		6	89969313	89986721	protein_coding	460.739	570.306	1261.45	1940.31	2085.08	vomeronasal 1 receptor 46 [Source:MGI Symbol;Acc:MGI:2148519]
ENSMUST00000110133	Nrxn3	7.99092	-2.31334	5.54497e-07	0.000180142	MALE UP	ENSMUSG00000066392	Nrxn3-203		12	89812483	90332899	protein_coding	40.9265	19.3524	0	0	0	Neurexin-3 [Source:UniProtKB/Swiss-Prot;Acc:Q6P9K9]
ENSMUST00000115578	Ufd1	-8.3893	-1.40949	5.74636e-07	0.000186227	FEMALE UP	ENSMUSG00000005262	Ufd1-202		16	18811832	18835256	protein_coding	0	0	27.7977	73.557	28.5506	ubiquitin recognition factor in ER-associated degradation 1 [Source:MGI Symbol;Acc:MGI:109353]
ENSMUST00000097437	Plac8	2.1799	1.74203	5.80242e-07	0.000187584	MALE UP	ENSMUSG00000029322	Plac8-202		5	100553726	100562858	protein_coding	274.286	604.853	115.676	122.888	68.2303	Placenta-specific 8 protein [Source:UniProtKB/Swiss-Prot;Acc:Q9JI48]
ENSMUST00000214652	Kif15	-3.06788	0.989723	5.9119e-07	0.000190657	FEMALE UP	ENSMUSG00000036768	Kif15-206		9	122951077	123001076	protein_coding	13.2166	37.4244	271.313	139.918	253.931	Kinesin-like protein KIF15 [Source:UniProtKB/Swiss-Prot;Acc:Q6P9L6]
ENSMUST00000228213	Vmn1r77	-1.89147	2.7923	5.99473e-07	0.000192858	FEMALE UP	ENSMUSG00000095864	Vmn1r77-204		7	12036752	12049292	protein_coding	166.694	199.706	491.94	899.431	771.6	vomeronasal 1 receptor 77 [Source:MGI Symbol;Acc:MGI:3779641]
ENSMUST00000118351	Gm7332	5.7831	-1.20494	6.17802e-07	0.000198272	MALE UP	ENSMUSG00000080875	Gm7332-201		5	9260935	9261388	processed_pseudogene	113.771	21.8068	0	3.70193	0	predicted gene 7332 [Source:MGI Symbol;Acc:MGI:3643344]
ENSMUST00000052250	Zfp423	4.04993	2.01754	6.24631e-07	0.000199979	MALE UP	ENSMUSG00000045333	Zfp423-201		8	87661812	87895735	protein_coding	267.599	1043.58	10.7762	102.35	13.2611	zinc finger protein 423 [Source:MGI Symbol;Acc:MGI:1891217]
ENSMUST00000205855	Gm36694	-2.19863	1.99946	6.39668e-07	0.000204048	FEMALE UP	ENSMUSG00000108613	Gm36694-201		7	24054232	24073164	antisense	86	89	272	469	535	predicted gene, 36694 [Source:MGI Symbol;Acc:MGI:5595853]
ENSMUST00000173140	Tmcc1	-7.71295	-1.66075	6.41785e-07	0.000204048	FEMALE UP	ENSMUSG00000030126	Tmcc1-208		6	116021712	116056955	protein_coding	0.07779	0	32.4227	32.2221	41.0661	transmembrane and coiled coil domains 1 [Source:MGI Symbol;Acc:MGI:2442368]
ENSMUST00000219733	Susd2	7.87508	-2.40856	6.43514e-07	0.000204048	MALE UP	ENSMUSG00000006342	Susd2-204		10	75636708	75644008	retained_intron	20.8948	35.9021	0	0	0	Sushi domain-containing protein 2 [Source:UniProtKB/Swiss-Prot;Acc:Q9DBX3]
ENSMUST00000138589	Trrap	2.1028	2.0307	6.43459e-07	0.000204048	MALE UP	ENSMUSG00000045482	Trrap-209		5	144857276	144859343	processed_transcript	602.62	438.136	135.492	185.802	71.1075	transformation/transcription domain associated protein [Source:HGNC Symbol;Acc:HGNC:12347]
ENSMUST00000188805	Atf7ip	-1.82849	4.01604	6.56381e-07	0.00020763	FEMALE UP	ENSMUSG00000030213	Atf7ip-208		6	136577579	136582411	retained_intron	347.176	547.332	1132.19	1865.99	2012.03	Activating transcription factor 7-interacting protein 1 [Source:UniProtKB/Swiss-Prot;Acc:Q7TT18]
ENSMUST00000113509	Nup210	-8.08205	-1.69319	6.60146e-07	0.000208323	FEMALE UP	ENSMUSG00000030091	Nup210-202		6	91013070	91116819	protein_coding	2.77e-08	0	34.9555	35.2543	33.3963	Nuclear pore membrane glycoprotein 210 [Source:UniProtKB/Swiss-Prot;Acc:Q9QY81]
ENSMUST00000190492	Mrpl3	6.1258	-2.0246	6.67572e-07	0.000210164	MALE UP	ENSMUSG00000032563	Mrpl3-206		9	105053270	105055627	nonsense_mediated_decay	19.9869	56.2333	0	1.34418	0	39S ribosomal protein L3, mitochondrial [Source:UniProtKB/Swiss-Prot;Acc:Q99N95]
ENSMUST00000213739	Gm48391	-1.72123	5.03856	6.70206e-07	0.000210492	FEMALE UP	ENSMUSG00000111023	Gm48391-202		9	36249948	36254801	transcribed_processed_pseudogene	737.095	1199.91	2284.15	3791.68	3992.33	predicted gene, 48391 [Source:MGI Symbol;Acc:MGI:6097874]
ENSMUST00000189378	Apbb1	3.38529	2.16214	6.90152e-07	0.000215955	MALE UP	ENSMUSG00000037032	Apbb1-214	NM_001253886	7	105558503	105581491	protein_coding	136.522	1257.33	68.0509	102.67	37.8168	Amyloid-beta A4 protein-binding family B member 1 [Source:UniProtKB/Swiss-Prot;Acc:Q9QXJ1]
ENSMUST00000195077	Mbnl1	2.82459	0.850055	6.90864e-07	0.000215955	MALE UP	ENSMUSG00000027763	Mbnl1-221		3	60473042	60603894	protein_coding	238.921	272.168	16.213	33.5412	63.317	Muscleblind-like protein 1 [Source:UniProtKB/Swiss-Prot;Acc:Q9JKP5]
ENSMUST00000213300	Olfr341	-1.81213	3.27978	6.95796e-07	0.000216983	FEMALE UP	ENSMUSG00000075387	Olfr341-202		2	36473721	36482468	protein_coding	217.736	323.053	731.511	1081.68	1185.27
ENSMUST00000227855	Vmn1r90	-8.96026	-0.873225	7.00798e-07	0.000218029	FEMALE UP	ENSMUSG00000100586	Vmn1r90-209		7	14555474	14563506	protein_coding	0	0	17.4954	138.157	38.7745	vomeronasal 1 receptor 90 [Source:MGI Symbol;Acc:MGI:3612342]
ENSMUST00000197927	Sema3d	-3.02249	0.479489	7.12155e-07	0.000221042	FEMALE UP	ENSMUSG00000040254	Sema3d-205		5	12383506	12578844	protein_coding	9.73514	26.5346	134.353	177.773	154.882	Semaphorin-3D [Source:UniProtKB/Swiss-Prot;Acc:Q8BH34]
ENSMUST00000140480	4932438A13Rik	-1.79782	3.57572	7.16472e-07	0.000221677	FEMALE UP	ENSMUSG00000037270	4932438A13Rik-212		3	37018856	37023854	retained_intron	266.287	403.877	875.486	1370.05	1434.27	Uncharacterized protein KIAA1109 [Source:UniProtKB/Swiss-Prot;Acc:A2AAE1]
ENSMUST00000144923	Mybbp1a	8.10936	-2.21105	7.17554e-07	0.000221677	MALE UP	ENSMUSG00000040463	Mybbp1a-204		11	72450574	72451102	retained_intron	50.1426	14.8982	0	0	0	Myb-binding protein 1A [Source:UniProtKB/Swiss-Prot;Acc:Q7TPV4]
ENSMUST00000020529	Ahsa2	1.46705	3.70702	7.21121e-07	0.00022226	MALE UP	ENSMUSG00000020288	Ahsa2-201	NM_172391	11	23488547	23498030	protein_coding	1303.17	1647.28	680.188	532.27	482.635	Activator of 90 kDa heat shock 2 [Source:UniProtKB/Swiss-Prot;Acc:Q8N9S3]
ENSMUST00000215243	Gm29154	-8.08696	-1.689	7.47472e-07	0.000229312	FEMALE UP	ENSMUSG00000099722	Gm29154-232		9	103919392	103945851	lincRNA	0	0	38.7116	29.7024	35.2771	predicted gene 29154 [Source:MGI Symbol;Acc:MGI:5579860]
ENSMUST00000159368	Spef2	7.82201	-2.45501	7.4717e-07	0.000229312	MALE UP	ENSMUSG00000072663	Spef2-203	NM_001305044	15	9704312	9748777	protein_coding	22.9187	31.6229	0	0	0	Sperm flagellar protein 2 [Source:UniProtKB/Swiss-Prot;Acc:Q8C9J3]
ENSMUST00000103116	Ppp1r16b	-3.89983	0.848354	7.56624e-07	0.000230516	FEMALE UP	ENSMUSG00000037754	Ppp1r16b-203	NM_153089	2	158666733	158766334	protein_coding	20.2222	5.497	345.04	204.6	82.5034	protein phosphatase 1, regulatory (inhibitor) subunit 16B [Source:MGI Symbol;Acc:MGI:2151841]
ENSMUST00000195923	Sema3d	-2.80794	0.446791	7.56001e-07	0.000230516	FEMALE UP	ENSMUSG00000040254	Sema3d-202		5	12575794	12588752	processed_transcript	14.8604	25.5799	154.764	152.045	143.601	Semaphorin-3D [Source:UniProtKB/Swiss-Prot;Acc:Q8BH34]
ENSMUST00000227080	Vmn1r81	-1.75987	4.99874	7.56023e-07	0.000230516	FEMALE UP	ENSMUSG00000115027	Vmn1r81-202		7	12247241	12268269	protein_coding	768.79	1068.76	2061.01	3629.17	4132.87	vomeronasal 1 receptor 81 [Source:MGI Symbol;Acc:MGI:2159648]
ENSMUST00000180084	Obox4-ps12	-2.7089	0.907104	7.60262e-07	0.000231092	FEMALE UP	ENSMUSG00000095952	Obox4-ps12-201		7	15139546	15141484	unprocessed_pseudogene	37.0135	21.7841	194.893	273.603	155.065	oocyte specific homeobox 4, pseudogene 12 [Source:MGI Symbol;Acc:MGI:3782150]
ENSMUST00000139200	Plekhh3	8.07759	-2.22456	8.61251e-07	0.000261188	MALE UP	ENSMUSG00000035172	Plekhh3-204		11	101162679	101165620	nonsense_mediated_decay	49.9166	14.4132	0	0	0.00439378	Mus musculus pleckstrin homology domain containing, family H (with MyTH4 domain) member 3 (Plekhh3), transcript variant 2, mRNA. [Source:RefSeq mRNA;Acc:NM_001346769]
ENSMUST00000110567	Map4k5	10.634	0.172029	8.80441e-07	0.000266397	MALE UP	ENSMUSG00000034761	Map4k5-202		12	69803750	69893009	protein_coding	370.119	3.95e-05	9.2e-06	0.000246481	0.000948615	Mitogen-activated protein kinase kinase kinase kinase 5 [Source:UniProtKB/Swiss-Prot;Acc:Q8BPM2]
ENSMUST00000177290	Corin	-8.25439	-1.53551	8.94573e-07	0.000269316	FEMALE UP	ENSMUSG00000005220	Corin-207		5	72301486	72504439	protein_coding	0	0	20.5814	49.4721	46.6553	Atrial natriuretic peptide-converting enzyme Atrial natriuretic peptide-converting enzyme, N-terminal propeptide Atrial natriuretic peptide-converting enzyme, activated protease fragment Atrial natriuretic peptide-converting enzyme, 180 kDa soluble fragment [Source:UniProtKB/Swiss-Prot;Acc:Q9Z319]
ENSMUST00000127757	Gm11033	-1.96587	3.4295	8.92362e-07	0.000269316	FEMALE UP	ENSMUSG00000079011	Gm11033-201		8	74590987	74833947	lincRNA	214.273	334.504	694.734	1318.98	1370
ENSMUST00000048086	Hoxd11	2.09004	1.53941	8.96199e-07	0.000269316	MALE UP	ENSMUSG00000042499	Hoxd11-201		2	74679557	74687016	processed_transcript	323.31	421.098	59.6746	131.437	87.273	homeobox D11 [Source:HGNC Symbol;Acc:HGNC:5134]
ENSMUST00000101295	9930111J21Rik2	-1.79274	4.0813	8.99736e-07	0.000269766	FEMALE UP	ENSMUSG00000069892	9930111J21Rik2-202		11	49015874	49051225	protein_coding	397.145	556.616	1133.62	2001.32	2089.19	RIKEN cDNA 9930111J21 gene 2 [Source:MGI Symbol;Acc:MGI:3711310]
ENSMUST00000117467	Klhl20	-8.34023	-1.4556	9.06705e-07	0.00027124	FEMALE UP	ENSMUSG00000026705	Klhl20-202		1	161088380	161131428	nonsense_mediated_decay	0	0	67.5086	35.8056	21.3283	Kelch-like protein 20 [Source:UniProtKB/Swiss-Prot;Acc:Q8VCK5]
ENSMUST00000221481	Sirt5	10.4841	0.141331	9.16713e-07	0.000273615	MALE UP	ENSMUSG00000054021	Sirt5-206		13	43365496	43387656	protein_coding	362.128	1.87e-05	0	1.44e-06	0.0339574	NAD-dependent protein deacylase sirtuin-5, mitochondrial [Source:UniProtKB/Swiss-Prot;Acc:Q8K2C6]
ENSMUST00000214022	Olfr1217	-8.24132	-1.54826	9.2578e-07	0.000275699	FEMALE UP	ENSMUSG00000101391	Olfr1217-203		2	89021336	89032065	protein_coding	0	0	22.7086	37.8788	54.3127
ENSMUST00000108273	Necab1	-9.16849	-0.676675	9.33204e-07	0.000277285	FEMALE UP	ENSMUSG00000040536	Necab1-202		4	14954929	15149794	protein_coding	0	0	8.72813	113.65	98.0956	N-terminal EF-hand calcium-binding protein 1 [Source:UniProtKB/Swiss-Prot;Acc:Q8BG18]
ENSMUST00000144933	AI838599	-2.46284	1.24076	9.45448e-07	0.000279435	FEMALE UP	ENSMUSG00000085180	AI838599-204		4	3247518	3248527	lincRNA	47.0163	40.1839	178.662	260.566	326.475	expressed sequence AI838599 [Source:MGI Symbol;Acc:MGI:3510989]
ENSMUST00000182597	Birc6	-3.26864	2.49587	9.43769e-07	0.000279435	FEMALE UP	ENSMUSG00000024073	Birc6-215		17	74528468	74702383	protein_coding	54.8738	71.7578	1239.55	206.404	484.215	Baculoviral IAP repeat-containing protein 6 [Source:UniProtKB/Swiss-Prot;Acc:O88738]
ENSMUST00000159973	Speer4e	-2.4623	0.904048	9.46779e-07	0.000279435	FEMALE UP	ENSMUSG00000091255	Speer4e-201	NM_001122661	5	14933221	14938429	protein_coding	28.7938	40.5338	172.342	224.536	210.578
ENSMUST00000057596	Olfr77	-1.90738	3.74422	9.89611e-07	0.000291426	FEMALE UP	ENSMUSG00000051118	Olfr77-201	NM_146339	9	19916865	19929124	protein_coding	262.078	445.926	913.793	1540.65	1726.15
ENSMUST00000159891	Clec4a2	-2.19048	1.7493	1.0006e-06	0.000294009	FEMALE UP	ENSMUSG00000030148	Clec4a2-203		6	123106428	123123669	protein_coding	60.6108	87.83	244.898	411.99	416.156	C-type lectin domain family 4 member A [Source:UniProtKB/Swiss-Prot;Acc:Q9QZ15]
ENSMUST00000066127	Dgcr2	7.87444	-2.4141	1.01075e-06	0.000296331	MALE UP	ENSMUSG00000003166	Dgcr2-202		16	17840361	17891657	protein_coding	36.9172	18.7292	0	0	0
ENSMUST00000215995	Olfr554	7.75842	-2.50922	1.0541e-06	0.000308357	MALE UP	ENSMUSG00000073971	Olfr554-203		7	102638432	102642555	protein_coding	22.0653	30.1095	4.03e-05	0	1.21e-08	olfactory receptor family 52 subfamily M member 1 [Source:HGNC Symbol;Acc:HGNC:15225]
ENSMUST00000115317	Klhl13	-8.51105	-1.29801	1.06265e-06	0.000310172	FEMALE UP	ENSMUSG00000036782	Klhl13-204		X	23219286	23284829	protein_coding	0	0	83.9849	19.8766	35.266	Kelch-like protein 13 [Source:UniProtKB/Swiss-Prot;Acc:Q80TF4]
ENSMUST00000185289	Gm29364	5.52276	-1.99519	1.0682e-06	0.000311106	MALE UP	ENSMUSG00000100080	Gm29364-201		Y	8986692	8990039	lincRNA	33.8365	42.3858	0	0	2.23062	predicted gene 29364 [Source:MGI Symbol;Acc:MGI:5580070]
ENSMUST00000224630	Gm48488	-2.17013	2.25062	1.10237e-06	0.000320352	FEMALE UP	ENSMUSG00000114433	Gm48488-202		13	60178059	60182862	lincRNA	119.875	91.2245	302.773	580.681	633.907	predicted gene, 48488 [Source:MGI Symbol;Acc:MGI:6098010]
ENSMUST00000219418	Gm48306	-1.84812	3.34806	1.11285e-06	0.000322687	FEMALE UP	ENSMUSG00000112183	Gm48306-201		10	87980462	87984220	lincRNA	246.013	307.664	684.552	1153.99	1315.16	predicted gene, 48306 [Source:MGI Symbol;Acc:MGI:6097752]
ENSMUST00000211973	Cnot1	-1.5892	3.34236	1.15123e-06	0.000333085	FEMALE UP	ENSMUSG00000036550	Cnot1-205		8	95743174	95761431	protein_coding	260.115	381.919	1036.48	958.726	1057.59	CCR4-NOT transcription complex subunit 1 [Source:UniProtKB/Swiss-Prot;Acc:Q6ZQ08]
ENSMUST00000121909	Gm4915	-5.30585	-1.26664	1.16155e-06	0.000335339	FEMALE UP	ENSMUSG00000082511	Gm4915-201		X	114021997	114023565	processed_pseudogene	1	1	32	60	49	predicted gene 4915 [Source:MGI Symbol;Acc:MGI:3647071]
ENSMUST00000182755	Ptprc	7.74778	-2.51677	1.17267e-06	0.000337812	MALE UP	ENSMUSG00000026395	Ptprc-204	NM_001268286	1	138063420	138175300	protein_coding	22.4362	29.3885	0.000558752	0	0	protein tyrosine phosphatase, receptor type, C [Source:MGI Symbol;Acc:MGI:97810]
ENSMUST00000216623	Olfr1505	-2.97105	0.723023	1.21278e-06	0.000348607	FEMALE UP	ENSMUSG00000062314	Olfr1505-202		19	13913530	13921866	protein_coding	16.8481	27.4632	103.009	222.934	225.496
ENSMUST00000220170	Wdcp	-5.69581	-1.50342	1.23821e-06	0.000354693	FEMALE UP	ENSMUSG00000051721	Wdcp-204		12	4843394	4851767	protein_coding	2.7e-07	1.20573	36.2546	45.427	36.9539	WD repeat and coiled coil containing [Source:MGI Symbol;Acc:MGI:3040699]
ENSMUST00000179404	Gm10256	7.83289	-2.44361	1.23932e-06	0.000354693	MALE UP	ENSMUSG00000095852	Gm10256-201		Y	2830699	2873293	protein_coding	16.7953	38.6045	0	0	0
ENSMUST00000222287	Dock4	-2.52397	0.918059	1.2794e-06	0.000365374	FEMALE UP	ENSMUSG00000035954	Dock4-208		12	40446039	40790321	retained_intron	25.9637	41.5418	249.977	167.216	197.725	Dedicator of cytokinesis protein 4 [Source:UniProtKB/Swiss-Prot;Acc:P59764]
ENSMUST00000200841	Rbm19	7.75156	-2.51476	1.28916e-06	0.000367367	MALE UP	ENSMUSG00000029594	Rbm19-202		5	120156811	120198971	processed_transcript	20.7329	31.2729	0	0	0	Probable RNA-binding protein 19 [Source:UniProtKB/Swiss-Prot;Acc:Q8R3C6]
ENSMUST00000215861	Olfr1392	-8.17335	-1.61104	1.30485e-06	0.000371037	FEMALE UP	ENSMUSG00000101750	Olfr1392-206		11	49285285	49295891	protein_coding	0	0	37.7792	21.9687	49.48
ENSMUST00000222525	Gm47191	-2.12515	1.9567	1.36209e-06	0.000386484	FEMALE UP	ENSMUSG00000113850	Gm47191-201		13	64615414	64615824	transcribed_processed_pseudogene	68.7806	110.032	284.373	443.032	503.341	predicted gene, 47191 [Source:MGI Symbol;Acc:MGI:6095983]
ENSMUST00000182089	Gm26992	-7.97215	-1.79294	1.36859e-06	0.000387496	FEMALE UP	ENSMUSG00000098078	Gm26992-201		X	103422010	103481705	protein_coding	0	0	34	32	30
ENSMUST00000201805	Tbc1d24	7.70809	-2.55368	1.37738e-06	0.000389152	MALE UP	ENSMUSG00000036473	Tbc1d24-213		17	24178774	24205531	protein_coding	25.8282	24.2299	4.16e-06	0	0	Netrin-3 [Source:UniProtKB/Swiss-Prot;Acc:Q9R1A3]
ENSMUST00000074740	Olfr920	-2.4252	1.23893	1.39284e-06	0.000391844	FEMALE UP	ENSMUSG00000061039	Olfr920-201	NM_146787	9	38752299	38760117	protein_coding	39.0113	50.7042	179.323	250.982	331.712
ENSMUST00000096285	Wnk3	-7.97358	-1.79159	1.40388e-06	0.000394111	FEMALE UP	ENSMUSG00000041245	Wnk3-201		X	151198140	151318309	protein_coding	0	0	29.102	35.6322	31.417	WNK lysine deficient protein kinase 3 [Source:MGI Symbol;Acc:MGI:2652875]
ENSMUST00000006697	Itih3	-8.11043	-1.66722	1.40961e-06	0.000394881	FEMALE UP	ENSMUSG00000006522	Itih3-201	NM_008407	14	30908572	30923760	protein_coding	0	0	51.2357	27.8001	26.7028	Inter-alpha-trypsin inhibitor heavy chain H3 [Source:UniProtKB/Swiss-Prot;Acc:Q61704]
ENSMUST00000186123	Gm28758	5.16566	-1.74839	1.47518e-06	0.000412377	MALE UP	ENSMUSG00000101405	Gm28758-201		Y	84872139	84875484	lincRNA	34.6862	57.044	0	3.72048	0	predicted gene 28758 [Source:MGI Symbol;Acc:MGI:5579464]
ENSMUST00000031690	Hyal6	-3.26033	-0.127563	1.47933e-06	0.000412664	FEMALE UP	ENSMUSG00000029679	Hyal6-201	NM_028920	6	24733245	24745452	protein_coding	7	13	89.0467	107	110.032	hyaluronoglucosaminidase 6 [Source:MGI Symbol;Acc:MGI:1921659]
ENSMUST00000212767	Olfr868	-7.97432	-1.7914	1.58821e-06	0.000442103	FEMALE UP	ENSMUSG00000044106	Olfr868-201	NM_146559	9	20098626	20104754	protein_coding	0	0	34.2233	27.4536	34.1297
ENSMUST00000090180	Sema3g	-1.84182	2.22184	1.62029e-06	0.000450088	FEMALE UP	ENSMUSG00000021904	Sema3g-201	NM_001025379	14	31217860	31230352	protein_coding	122	131	365	618	466	Semaphorin-3G [Source:UniProtKB/Swiss-Prot;Acc:Q4LFA9]
ENSMUST00000177011	Arhgap39	-2.46596	1.53365	1.63841e-06	0.000454166	FEMALE UP	ENSMUSG00000033697	Arhgap39-208		15	76733457	76818129	retained_intron	31.3769	77.2512	301.01	430.428	221.893	Rho GTPase activating protein 39 [Source:MGI Symbol;Acc:MGI:107858]
ENSMUST00000186554	Gm28969	5.74364	-2.27573	1.68775e-06	0.000466863	MALE UP	ENSMUSG00000102129	Gm28969-204		Y	72989161	72999814	processed_transcript	28.3429	33.0985	0	0	1.43315	predicted gene 28969 [Source:MGI Symbol;Acc:MGI:5579675]
ENSMUST00000177203	Sik2	-1.72024	4.6952	1.70048e-06	0.000469404	FEMALE UP	ENSMUSG00000037112	Sik2-207		9	50930562	51008984	processed_transcript	572.332	955.531	1755.43	3113.62	3072.28	salt inducible kinase 2 [Source:HGNC Symbol;Acc:HGNC:21680]
ENSMUST00000138181	Ube4b	9.53691	-0.885798	1.71332e-06	0.000471963	MALE UP	ENSMUSG00000028960	Ube4b-206		4	149328422	149335114	nonsense_mediated_decay	0.921948	184.306	2.84e-07	0	4.5e-06	ubiquitination factor E4B [Source:MGI Symbol;Acc:MGI:1927086]
ENSMUST00000072061	Entpd5	-2.45273	2.47097	1.76202e-06	0.000484368	FEMALE UP	ENSMUSG00000021236	Entpd5-202	NM_007647	12	84373857	84405476	protein_coding	151.096	53.6197	468.396	523.431	810.057	Ectonucleoside triphosphate diphosphohydrolase 5 [Source:UniProtKB/Swiss-Prot;Acc:Q9WUZ9]
ENSMUST00000152754	H19	1.25523	6.68509	1.76887e-06	0.000485244	MALE UP	ENSMUSG00000000031	H19-205		7	142575533	142577386	lincRNA	10749.6	11235.8	4861.18	6428.29	3491.79
ENSMUST00000180164	Fsd1l	-6.57135	1.17936	1.78698e-06	0.000489196	FEMALE UP	ENSMUSG00000054752	Fsd1l-207		4	53643280	53707009	protein_coding	5.07305	1.3e-05	18.6179	216.401	568.261	Mus musculus fibronectin type III and SPRY domain containing 1-like (Fsd1l), transcript variant 3, mRNA. [Source:RefSeq mRNA;Acc:NM_001355377]
ENSMUST00000214347	Olfr607	-1.76828	4.56553	1.82975e-06	0.000499253	FEMALE UP	ENSMUSG00000081945	Olfr607-202		7	103455526	103464151	protein_coding	538.697	817.176	1513.7	2768.66	3003.36	olfactory receptor 607 [Source:MGI Symbol;Acc:MGI:3030441]
ENSMUST00000187537	Pign	-2.46777	1.14918	1.83127e-06	0.000499253	FEMALE UP	ENSMUSG00000056536	Pign-206		1	105552630	105663643	protein_coding	28.929	53.5376	179.196	322.275	223.796	phosphatidylinositol glycan anchor biosynthesis class N [Source:HGNC Symbol;Acc:HGNC:8967]
ENSMUST00000106545	Cyp4x1	-2.04396	2.29584	1.84307e-06	0.000501437	FEMALE UP	ENSMUSG00000047155	Cyp4x1-202		4	115106323	115134281	protein_coding	103.431	133.677	317.303	569.671	659.451	Cytochrome P450 4X1 [Source:UniProtKB/Swiss-Prot;Acc:Q6A152]
ENSMUST00000139059	Myh10	2.04118	4.4447	1.85839e-06	0.000504567	MALE UP	ENSMUSG00000020900	Myh10-206		11	68814362	68816544	processed_transcript	2877.21	2658.07	1184.76	670.034	308.39	Myosin-10 [Source:UniProtKB/Swiss-Prot;Acc:Q61879]
ENSMUST00000179321	Slc18b1	-8.49513	-1.31476	1.8982e-06	0.000514318	FEMALE UP	ENSMUSG00000037455	Slc18b1-206		10	23796986	23827968	protein_coding	0	0	40.5609	15.9303	78.8758	Mus musculus solute carrier family 18, subfamily B, member 1 (Slc18b1), transcript variant 2, mRNA. [Source:RefSeq mRNA;Acc:NM_001358812]
ENSMUST00000184149	Gm18852	-7.93277	-1.82872	1.90736e-06	0.000515744	FEMALE UP	ENSMUSG00000099241	Gm18852-201		7	105925000	105928592	processed_pseudogene	0	0	28	32.2684	33
ENSMUST00000213918	Olfr706	-8.26521	-1.52596	1.91713e-06	0.000517328	FEMALE UP	ENSMUSG00000109354	Olfr706-202		7	106882589	106888162	protein_coding	0	0	16.392	47.3708	53.4398
ENSMUST00000115324	Grm8	-8.05984	-1.71229	1.96972e-06	0.000530435	FEMALE UP	ENSMUSG00000024211	Grm8-203		6	27275128	28126125	protein_coding	0	0	40.4124	43.3131	19.211	glutamate receptor, metabotropic 8 [Source:MGI Symbol;Acc:MGI:1351345]
ENSMUST00000140021	Gm14565	-1.69784	4.86246	1.9847e-06	0.000533384	FEMALE UP	ENSMUSG00000085635	Gm14565-201		X	38705481	38737762	lincRNA	711.798	1021.87	1861.68	3367.85	3650.63	predicted gene 14565 [Source:MGI Symbol;Acc:MGI:3705304]
ENSMUST00000181572	Gm26870	1.21798	10.7562	2.01698e-06	0.000540239	MALE UP	ENSMUSG00000097312	Gm26870-202		9	3017875	3038310	lincRNA	173607	192730	59509.7	100511	90554.6	predicted gene, 26870 [Source:MGI Symbol;Acc:MGI:5477364]
ENSMUST00000126402	Hoxa10	1.92578	2.54877	2.01838e-06	0.000540239	MALE UP	ENSMUSG00000000938	Hoxa10-203		6	52231199	52233324	processed_transcript	418.847	1056.44	157.087	214.085	236.115	Homeobox protein Hox-A10 [Source:UniProtKB/Swiss-Prot;Acc:P31310]
ENSMUST00000208854	Spef2	-3.27617	-0.139156	2.09831e-06	0.000560498	FEMALE UP	ENSMUSG00000072663	Spef2-206		15	9598789	9748838	protein_coding	9.9173	9.5649	68.1368	127.356	108.937	Sperm flagellar protein 2 [Source:UniProtKB/Swiss-Prot;Acc:Q8C9J3]
ENSMUST00000135789	Ppia	1.27488	4.82585	2.11352e-06	0.000563424	MALE UP	ENSMUSG00000071866	Ppia-203		11	6415868	6418437	retained_intron	2698.23	3410.18	1233.28	1628.16	1160.58	peptidylprolyl isomerase A [Source:MGI Symbol;Acc:MGI:97749]
ENSMUST00000215972	Olfr1104	-7.93883	-1.82335	2.14169e-06	0.000569784	FEMALE UP	ENSMUSG00000075166	Olfr1104-203		2	87020703	87027080	protein_coding	0	0	24.9206	33.355	35.3187	olfactory receptor family 8 subfamily I member 2 [Source:HGNC Symbol;Acc:HGNC:15310]
ENSMUST00000099981	Ttn	-1.79576	2.8467	2.16115e-06	0.000572915	FEMALE UP	ENSMUSG00000051747	Ttn-203		2	76703980	76982455	protein_coding	178.206	224.584	518.88	780.407	912.767	titin [Source:MGI Symbol;Acc:MGI:98864]
ENSMUST00000151104	Ppargc1a	7.9819	-2.32334	2.16212e-06	0.000572915	MALE UP	ENSMUSG00000029167	Ppargc1a-204		5	51458180	51567704	nonsense_mediated_decay	47.3194	12.1003	0	0	0	Peroxisome proliferator-activated receptor gamma coactivator 1-alpha [Source:UniProtKB/Swiss-Prot;Acc:O70343]
ENSMUST00000121052	Pomgnt1	-2.08337	2.648	2.17818e-06	0.000576016	FEMALE UP	ENSMUSG00000028700	Pomgnt1-205		4	116137755	116159844	protein_coding	204.999	85.6802	754.01	695.366	547.751	Protein O-linked-mannose beta-1,2-N-acetylglucosaminyltransferase 1 [Source:UniProtKB/Swiss-Prot;Acc:Q91X88]
ENSMUST00000048026	Hoxa11	2.87365	1.17026	2.20101e-06	0.00058089	MALE UP	ENSMUSG00000038210	Hoxa11-201	NM_010450	6	52242106	52245810	protein_coding	312	331.046	11.013	74	54.7739	Homeobox protein Hox-A11 [Source:UniProtKB/Swiss-Prot;Acc:P31311]
ENSMUST00000177153	Ppp1r9a	-7.98417	-1.78244	2.28563e-06	0.000602022	FEMALE UP	ENSMUSG00000032827	Ppp1r9a-210		6	4905416	5159809	nonsense_mediated_decay	0	0	21.8995	35.9671	38.6757	protein phosphatase 1, regulatory (inhibitor) subunit 9A [Source:MGI Symbol;Acc:MGI:2442401]
ENSMUST00000122303	Magi3	-1.83196	2.256	2.34075e-06	0.000615316	FEMALE UP	ENSMUSG00000052539	Magi3-203		3	104016469	104220238	protein_coding	92.2055	170.705	449.883	569.723	461.444	Membrane-associated guanylate kinase, WW and PDZ domain-containing protein 3 [Source:UniProtKB/Swiss-Prot;Acc:Q9EQJ9]
ENSMUST00000209550	Arfip2	7.63568	-2.6131	2.38333e-06	0.000625265	MALE UP	ENSMUSG00000030881	Arfip2-212		7	105636225	105640316	protein_coding	20.3052	27.585	0	0	0	Arfaptin-2 [Source:UniProtKB/Swiss-Prot;Acc:Q8K221]
ENSMUST00000138226	Anp32a	2.43487	3.62757	2.43927e-06	0.000638674	MALE UP	ENSMUSG00000032249	Anp32a-207		9	62341293	62377701	processed_transcript	1626.78	1734.89	180.806	682.589	146.854	Acidic leucine-rich nuclear phosphoprotein 32 family member A [Source:UniProtKB/Swiss-Prot;Acc:O35381]
ENSMUST00000132906	Necap2	7.74228	-2.52066	2.45901e-06	0.000642571	MALE UP	ENSMUSG00000028923	Necap2-205		4	141066512	141078342	processed_transcript	15.2041	36.8465	0	0	0	Adaptin ear-binding coat-associated protein 2 [Source:UniProtKB/Swiss-Prot;Acc:Q9D1J1]
ENSMUST00000023442	Lrrc74b	-1.76614	2.76068	2.52651e-06	0.000658906	FEMALE UP	ENSMUSG00000022759	Lrrc74b-201	NM_001145435	16	17544465	17561247	protein_coding	173.077	212.718	487.331	769.054	823.193	Leucine-rich repeat-containing protein 74B [Source:UniProtKB/Swiss-Prot;Acc:Q14BP6]
ENSMUST00000170303	Gm20390	1.27554	5.27863	2.53584e-06	0.000660036	MALE UP	ENSMUSG00000091228	Gm20390-201		11	93949819	93968293	protein_coding	4431.86	3876.43	1774.48	2293.4	1446.28
ENSMUST00000143311	Gm12022	-1.96431	2.36398	2.54617e-06	0.000661425	FEMALE UP	ENSMUSG00000085675	Gm12022-201		11	18467479	18493255	lincRNA	118.402	141.993	334.837	591.519	682.688	predicted gene 12022 [Source:MGI Symbol;Acc:MGI:3650976]
ENSMUST00000062451	Muc6	-2.67601	1.10852	2.55795e-06	0.000663182	FEMALE UP	ENSMUSG00000048191	Muc6-201		7	141633972	141655319	protein_coding	39.2343	30.1972	154.339	199.928	350.225	mucin-6 [Source:RefSeq peptide;Acc:NP_001316930]
ENSMUST00000215457	Olfr1160	-1.91222	3.04908	2.6026e-06	0.000673436	FEMALE UP	ENSMUSG00000075141	Olfr1160-202		2	88000927	88008268	protein_coding	158.376	277.173	609.777	829.978	1132.69	olfactory receptor 1160 [Source:MGI Symbol;Acc:MGI:3030994]
ENSMUST00000117805	Gng7	9.11468	-0.0288491	2.6333e-06	0.000680051	MALE UP	ENSMUSG00000048240	Gng7-203		10	80948624	81014945	protein_coding	320.321	0.148535	0.0733042	0.359558	0.140959	guanine nucleotide binding protein (G protein), gamma 7 [Source:MGI Symbol;Acc:MGI:95787]
ENSMUST00000076968	Syt7	2.28671	1.63234	2.66066e-06	0.000685776	MALE UP	ENSMUSG00000024743	Syt7-202		19	10389431	10453180	protein_coding	461.232	352.458	89.9911	42.7609	130.333	Synaptotagmin-7 [Source:UniProtKB/Swiss-Prot;Acc:Q9R0N7]
ENSMUST00000142914	4930571N24Rik	-2.25937	1.30279	2.68103e-06	0.000689681	FEMALE UP	ENSMUSG00000086467	4930571N24Rik-202		15	77427979	77461966	antisense	54.8244	48.4542	186.351	283.088	318.829	RIKEN cDNA 4930571N24 gene [Source:MGI Symbol;Acc:MGI:1925474]
ENSMUST00000110936	Taf6	-10.2123	1.05343	2.70819e-06	0.000695316	FEMALE UP	ENSMUSG00000036980	Taf6-202	NM_001356601	5	138178617	138187451	protein_coding	0.148522	0.00997393	324.146	449.664	0.760535	Mus musculus TATA-box binding protein associated factor 6 (Taf6), transcript variant 4, mRNA. [Source:RefSeq mRNA;Acc:NM_001356602]
ENSMUST00000080857	Plec	10.104	-0.349135	2.7359e-06	0.00070107	MALE UP	ENSMUSG00000022565	Plec-208	NM_201388	15	76170974	76208253	protein_coding	255.479	0	0	0	0	plectin [Source:MGI Symbol;Acc:MGI:1277961]
ENSMUST00000159991	Gnaz	-7.98048	-1.78583	2.77727e-06	0.000710294	FEMALE UP	ENSMUSG00000040009	Gnaz-202		10	74990841	75016898	protein_coding	0	0	20.7862	35.9839	39.4863	guanine nucleotide binding protein, alpha z subunit [Source:MGI Symbol;Acc:MGI:95780]
ENSMUST00000228793	Vmn1r176	-8.10485	-1.67283	2.81396e-06	0.000716904	FEMALE UP	ENSMUSG00000096859	Vmn1r176-207		7	23833840	23837372	protein_coding	1.35e-05	2.57e-05	17.5899	39.7096	47.4802	vomeronasal 1 receptor 176 [Source:MGI Symbol;Acc:MGI:3809206]
ENSMUST00000082303	Col15a1	7.59227	-2.65012	2.81014e-06	0.000716904	MALE UP	ENSMUSG00000028339	Col15a1-201		4	47208161	47313163	protein_coding	21.3562	24.9924	0	0	0	Collagen alpha-1(XV) chain Restin [Source:UniProtKB/Swiss-Prot;Acc:O35206]
ENSMUST00000022349	Cfap70	-7.98524	-1.78118	2.82983e-06	0.00071956	FEMALE UP	ENSMUSG00000039543	Cfap70-202	NM_001163638	14	20394270	20452222	protein_coding	0	0	19.8307	40.1522	36.8549	cilia and flagella associated protein 70 [Source:MGI Symbol;Acc:MGI:1923920]
ENSMUST00000190543	Gm29023	4.49402	-1.20686	2.84319e-06	0.00072061	MALE UP	ENSMUSG00000101820	Gm29023-201		Y	36884897	36888946	lincRNA	44.4149	90.1251	7	0	2	predicted gene 29023 [Source:MGI Symbol;Acc:MGI:5579729]
ENSMUST00000209630	Rrm1	2.54872	1.51285	2.84486e-06	0.00072061	MALE UP	ENSMUSG00000030978	Rrm1-202		7	102463722	102468682	nonsense_mediated_decay	532.283	240.223	39.6664	125.462	50.4586	Ribonucleoside-diphosphate reductase large subunit [Source:UniProtKB/Swiss-Prot;Acc:P07742]
ENSMUST00000005218	Cd44	-2.90714	0.620781	2.88034e-06	0.000728203	FEMALE UP	ENSMUSG00000005087	Cd44-201	NM_009851	2	102811141	102901625	protein_coding	28.0612	14.1869	114.966	165.24	228.485	CD44 molecule (Indian blood group) [Source:HGNC Symbol;Acc:HGNC:1681]
ENSMUST00000150156	Rtn1	-8.4311	-1.1168	2.90423e-06	0.000732843	FEMALE UP	ENSMUSG00000021087	Rtn1-205		12	72211752	72235739	processed_transcript	0.0496224	0	13.3585	114.693	34.2781	reticulon 1 [Source:MGI Symbol;Acc:MGI:1933947]
ENSMUST00000228348	Vmn1r218	-1.68651	4.04608	3.04155e-06	0.00076603	FEMALE UP	ENSMUSG00000115020	Vmn1r218-206		13	23133155	23146112	processed_transcript	385.644	605.953	1161.18	1843.91	2027.05	vomeronasal 1 receptor 218 [Source:MGI Symbol;Acc:MGI:2159691]
ENSMUST00000227010	Vmn1r72	-2.19865	1.66369	3.05139e-06	0.000767048	FEMALE UP	ENSMUSG00000095430	Vmn1r72-203		7	11664479	11680147	protein_coding	64.9919	73.5879	216.771	486.347	315.532	vomeronasal 1 receptor 72 [Source:MGI Symbol;Acc:MGI:2182256]
ENSMUST00000196095	Tyms	1.45116	2.79869	3.07133e-06	0.000770595	MALE UP	ENSMUSG00000025747	Tyms-207		5	30061131	30073569	nonsense_mediated_decay	852.301	698.685	310.763	298.752	296.937	thymidylate synthase [Source:MGI Symbol;Acc:MGI:98878]
ENSMUST00000145900	Ddr1	7.59355	-2.65089	3.15813e-06	0.000790871	MALE UP	ENSMUSG00000003534	Ddr1-207		17	35691135	35702046	protein_coding	25.8906	20.1867	0	0	0	Epithelial discoidin domain-containing receptor 1 [Source:UniProtKB/Swiss-Prot;Acc:Q03146]
ENSMUST00000102777	Lepr	-7.9615	-1.8034	3.19052e-06	0.000797474	FEMALE UP	ENSMUSG00000057722	Lepr-202	NM_010704	4	101717404	101792258	protein_coding	0	0	38.8029	20.7429	35.1321	Leptin receptor [Source:UniProtKB/Swiss-Prot;Acc:P48356]
ENSMUST00000036113	Tbc1d16	1.35769	3.86704	3.20372e-06	0.00079926	MALE UP	ENSMUSG00000039976	Tbc1d16-201	NM_001347625	11	119143045	119228499	protein_coding	1712.21	1474.05	671.948	781.822	541.461	Mus musculus TBC1 domain family, member 16 (Tbc1d16), transcript variant 2, mRNA. [Source:RefSeq mRNA;Acc:NM_001347625]
ENSMUST00000185702	Tns1	-2.02069	3.53724	3.25968e-06	0.00081169	FEMALE UP	ENSMUSG00000055322	Tns1-205		1	73914093	73995372	protein_coding	139.973	438.685	1199.86	1317.99	1161.2	tensin 1 [Source:MGI Symbol;Acc:MGI:104552]
ENSMUST00000227412	AC140209.1	-1.77763	3.96598	3.27376e-06	0.000813665	FEMALE UP	ENSMUSG00000115681	AC140209.1-203		15	60144270	60187408	lincRNA	363.724	524.84	980.961	1852.26	1978.36
ENSMUST00000163058	Als2	-2.62099	1.11149	3.28794e-06	0.000815657	FEMALE UP	ENSMUSG00000026024	Als2-204	NM_001159948	1	59164058	59237093	protein_coding	16.6743	56.8768	255.66	249.638	207.092	Alsin [Source:UniProtKB/Swiss-Prot;Acc:Q920R0]
ENSMUST00000218431	Nrcam	-8.17587	-1.60595	3.29783e-06	0.000816577	FEMALE UP	ENSMUSG00000020598	Nrcam-206		12	44532428	44544871	protein_coding	0	0	50.77	46.8544	14.283	Neuronal cell adhesion molecule [Source:UniProtKB/Swiss-Prot;Acc:Q810U4]
ENSMUST00000032344	Arhgdib	1.67943	2.57291	3.32474e-06	0.000821702	MALE UP	ENSMUSG00000030220	Arhgdib-201	NM_007486	6	136923655	136941756	protein_coding	563.281	849.863	181.875	208.482	302.736	Rho GDP-dissociation inhibitor 2 [Source:UniProtKB/Swiss-Prot;Acc:Q61599]
ENSMUST00000112668	Phf8	-1.70204	2.4967	3.36755e-06	0.000830729	FEMALE UP	ENSMUSG00000041229	Phf8-205		X	151521187	151589220	protein_coding	148.15	185.034	435.529	642.207	642.038	Histone lysine demethylase PHF8 [Source:UniProtKB/Swiss-Prot;Acc:Q80TJ7]
ENSMUST00000125161	Gm40614	-1.84965	2.86804	3.38135e-06	0.000831994	FEMALE UP	ENSMUSG00000085451	Gm40614-201		10	24123214	24132480	lincRNA	166.395	230.411	481.339	863.821	916.519	predicted gene, 40614 [Source:MGI Symbol;Acc:MGI:5623499]
ENSMUST00000191243	Rhoay-ps1	7.85122	-2.4259	3.38526e-06	0.000831994	MALE UP	ENSMUSG00000101443	Rhoay-ps1-201		Y	2095392	2095972	processed_pseudogene	11.391	45.125	0	0	0	ras homolog A translocated to the Y, pseudogene 1 [Source:MGI Symbol;Acc:MGI:1314639]
ENSMUST00000213281	Olfr586	7.57734	-2.66415	3.55505e-06	0.000872102	MALE UP	ENSMUSG00000066268	Olfr586-203		7	103118403	103125638	protein_coding	24.9167	20.6905	0	5.47e-08	0
ENSMUST00000133960	AI838599	-1.66339	5.305	3.59288e-06	0.000879637	FEMALE UP	ENSMUSG00000085180	AI838599-201		4	3246005	3258092	lincRNA	1015.23	1386.48	2379.67	4590.06	5047.63	expressed sequence AI838599 [Source:MGI Symbol;Acc:MGI:3510989]
ENSMUST00000144425	Atp1b2	-7.95574	-1.80836	3.61238e-06	0.000879637	FEMALE UP	ENSMUSG00000041329	Atp1b2-204		11	69601358	69603613	processed_transcript	0	0	42.9651	20.6409	30.8806	Sodium/potassium-transporting ATPase subunit beta-2 [Source:UniProtKB/Swiss-Prot;Acc:P14231]
ENSMUST00000063530	Gsdmc4	-7.8814	-1.87469	3.60686e-06	0.000879637	FEMALE UP	ENSMUSG00000055748	Gsdmc4-201		15	63891265	63902936	protein_coding	3.43e-08	0	22.078	37.0094	31.1314	Gasdermin-C4 [Source:UniProtKB/Swiss-Prot;Acc:Q3TR54]
ENSMUST00000044286	Zdhhc1	5.38826	-1.3549	3.61054e-06	0.000879637	MALE UP	ENSMUSG00000039199	Zdhhc1-201		8	105472481	105484350	protein_coding	21.7634	103.625	1.97e-05	0	4.20297	zinc finger, DHHC domain containing 1 [Source:MGI Symbol;Acc:MGI:1918046]
ENSMUST00000099331	4833422C13Rik	-2.00646	2.77101	3.69102e-06	0.000895173	FEMALE UP	ENSMUSG00000074782	4833422C13Rik-201		13	91713308	91741828	antisense	149.042	188.53	416.454	730.047	992.652	RIKEN cDNA 4833422C13 gene [Source:MGI Symbol;Acc:MGI:3603826]
ENSMUST00000215579	Gm48863	-1.82842	2.30285	3.69649e-06	0.000895173	FEMALE UP	ENSMUSG00000111288	Gm48863-201		10	30879749	30880888	processed_pseudogene	104.846	166.708	380.889	548.742	592.745	predicted gene, 48863 [Source:MGI Symbol;Acc:MGI:6098605]
ENSMUST00000177207	Tsc22d1	2.00954	1.24377	3.69605e-06	0.000895173	MALE UP	ENSMUSG00000022010	Tsc22d1-214	NM_001310647	14	76504214	76507763	protein_coding	293.518	300.217	109.369	67.9512	57.7261	TSC22 domain family, member 1 [Source:MGI Symbol;Acc:MGI:109127]
ENSMUST00000216210	Gm48861	-1.71429	4.11839	3.7263e-06	0.000900743	FEMALE UP	ENSMUSG00000111675	Gm48861-201		10	30875132	30879706	processed_pseudogene	384.734	642.476	1179.34	2052.63	2083.29	predicted gene, 48861 [Source:MGI Symbol;Acc:MGI:6098603]
ENSMUST00000181957	Gm26870	1.13329	10.8385	3.78076e-06	0.000912241	MALE UP	ENSMUSG00000097312	Gm26870-203		9	3024048	3038313	lincRNA	180996	197749	69222.8	111109	94737.6	predicted gene, 26870 [Source:MGI Symbol;Acc:MGI:5477364]
ENSMUST00000015800	Hspa8	1.56608	4.63831	3.80024e-06	0.00091527	MALE UP	ENSMUSG00000015656	Hspa8-201	NM_031165	9	40800984	40805200	protein_coding	1718.8	4110.21	1030.26	1178.14	891.862	Heat shock cognate 71 kDa protein [Source:UniProtKB/Swiss-Prot;Acc:P63017]
ENSMUST00000119209	Gm7058	-7.88941	-1.86708	3.81471e-06	0.000917084	FEMALE UP	ENSMUSG00000082205	Gm7058-201		X	132169206	132170107	processed_pseudogene	0	0	22	41	28	predicted gene 7058 [Source:MGI Symbol;Acc:MGI:3643915]
ENSMUST00000173166	Uggt1	-2.05683	1.89287	3.8326e-06	0.000919065	FEMALE UP	ENSMUSG00000037470	Uggt1-204		1	36162226	36182634	nonsense_mediated_decay	58.8261	120.009	462.278	309.285	398.069	UDP-glucose glycoprotein glucosyltransferase 1 [Source:MGI Symbol;Acc:MGI:2443162]
ENSMUST00000149770	Rai1	2.06424	1.44947	3.83685e-06	0.000919065	MALE UP	ENSMUSG00000062115	Rai1-205		11	60105013	60199197	processed_transcript	389.767	299.576	72.8845	135.511	57.9878	retinoic acid induced 1 [Source:MGI Symbol;Acc:MGI:103291]
ENSMUST00000214922	Olfr1338	7.63006	-2.62193	3.92208e-06	0.00093778	MALE UP	ENSMUSG00000095218	Olfr1338-202		4	118751975	118758716	protein_coding	30.5295	16.4566	0	0	0
ENSMUST00000101190	Gm15127	-7.9773	-1.78763	3.94748e-06	0.000938762	FEMALE UP	ENSMUSG00000096834	Gm15127-202		X	148663604	148703849	protein_coding	0	0	19.053	47.3824	30.4061
ENSMUST00000222932	Nudt14	2.89277	0.98934	3.93593e-06	0.000938762	MALE UP	ENSMUSG00000002804	Nudt14-205		12	112934729	112939004	retained_intron	216.16	355.869	82.0292	21.8603	17.7845	Uridine diphosphate glucose pyrophosphatase [Source:UniProtKB/Swiss-Prot;Acc:Q9D142]
ENSMUST00000108242	Pik3ca	7.54419	-2.6909	3.94488e-06	0.000938762	MALE UP	ENSMUSG00000027665	Pik3ca-202		3	32436376	32466107	protein_coding	22.3672	22.3358	0	0	0	Phosphatidylinositol 4,5-bisphosphate 3-kinase catalytic subunit alpha isoform [Source:UniProtKB/Swiss-Prot;Acc:P42337]
ENSMUST00000130870	Gm14226	-1.08473	8.45681	4.02854e-06	0.000956319	FEMALE UP	ENSMUSG00000084897	Gm14226-201		2	155018266	155027104	protein_coding	13376	15933.3	29710.9	33900.8	35002
ENSMUST00000073707	Cd40	5.61583	-0.708985	4.16205e-06	0.000986241	MALE UP	ENSMUSG00000017652	Cd40-202	NM_170702	2	165055636	165071654	protein_coding	171.587	21.4228	0	0	5.92264	Tumor necrosis factor receptor superfamily member 5 [Source:UniProtKB/Swiss-Prot;Acc:P27512]
ENSMUST00000100730	Sh3bp5	-8.35122	-1.44505	4.23087e-06	0.00100075	FEMALE UP	ENSMUSG00000021892	Sh3bp5-202		14	31373785	31417677	protein_coding	0	0	12.5768	73.3679	40.0609	SH3-domain binding protein 5 (BTK-associated) [Source:MGI Symbol;Acc:MGI:1344391]
ENSMUST00000112586	Apobec1	-8.31435	-1.48187	4.2402e-06	0.00100117	FEMALE UP	ENSMUSG00000040613	Apobec1-202	NM_031159	6	122577792	122602444	protein_coding	0	0	53.856	12.3989	53.8288	apolipoprotein B mRNA editing enzyme, catalytic polypeptide 1 [Source:MGI Symbol;Acc:MGI:103298]
ENSMUST00000215312	Olfr1328	-2.02906	1.88069	4.26015e-06	0.00100409	FEMALE UP	ENSMUSG00000111259	Olfr1328-202		4	118930071	118938612	protein_coding	78.6144	100.352	253.814	419.319	482.99
ENSMUST00000227633	Gfra2	7.6786	-2.57381	4.38005e-06	0.00103051	MALE UP	ENSMUSG00000022103	Gfra2-202		14	70941886	70979823	protein_coding	13.0563	36.8448	3.07e-07	2.86e-05	0	GDNF family receptor alpha-2 [Source:UniProtKB/Swiss-Prot;Acc:O08842]
ENSMUST00000190989	Gm28593	3.61888	-0.391991	4.38908e-06	0.0010308	MALE UP	ENSMUSG00000101525	Gm28593-201		Y	6259341	6262689	lincRNA	117.447	110.606	4.12404	3.68917	20.8585	predicted gene 28593 [Source:MGI Symbol;Acc:MGI:5579299]
ENSMUST00000192880	Cfh	-2.38299	0.687806	4.5031e-06	0.0010557	FEMALE UP	ENSMUSG00000026365	Cfh-206		1	140084708	140183280	protein_coding	31.8919	30.2476	147.451	193.025	178.034	Complement factor H [Source:UniProtKB/Swiss-Prot;Acc:P06909]
ENSMUST00000098546	Fam83b	7.19036	-2.64184	4.526e-06	0.0010592	MALE UP	ENSMUSG00000032358	Fam83b-201	NM_001045518	9	76490705	76545804	protein_coding	14.6978	32.2084	0	0	0.123881	Protein FAM83B [Source:UniProtKB/Swiss-Prot;Acc:Q0VBM2]
ENSMUST00000189069	Kdm5d	3.79412	-1.27109	4.5868e-06	0.00107153	MALE UP	ENSMUSG00000056673	Kdm5d-207		Y	897788	917605	protein_coding	76.1744	44.9093	4.13163	2.05241	7.35604	Lysine-specific demethylase 5D [Source:UniProtKB/Swiss-Prot;Acc:Q62240]
ENSMUST00000121063	Gm6591	-5.79688	-1.6148	4.62777e-06	0.00107729	FEMALE UP	ENSMUSG00000084070	Gm6591-201		X	54312878	54333284	unprocessed_pseudogene	0	1	25.6244	44.5096	38.8952	predicted gene 6591 [Source:MGI Symbol;Acc:MGI:3645686]
ENSMUST00000183011	Prrc2c	1.26916	4.66689	4.6243e-06	0.00107729	MALE UP	ENSMUSG00000040225	Prrc2c-211		1	162710367	162740404	protein_coding	2926.53	2496.92	1296.17	1354.56	960.198	Protein PRRC2C [Source:UniProtKB/Swiss-Prot;Acc:Q3TLH4]
ENSMUST00000227379	Mill2	-2.21245	1.33914	4.64834e-06	0.00108018	FEMALE UP	ENSMUSG00000040987	Mill2-205		7	18839966	18863608	protein_coding	61.9575	46.7912	191.885	286.595	326.707	MHC I like leukocyte 2 [Source:MGI Symbol;Acc:MGI:2179989]
ENSMUST00000042755	Afp	2.31043	2.56348	4.67432e-06	0.00108431	MALE UP	ENSMUSG00000054932	Afp-201	NM_007423	5	90490737	90508907	protein_coding	938.993	621.021	312.878	112.53	81.11	Alpha-fetoprotein [Source:UniProtKB/Swiss-Prot;Acc:P02772]
ENSMUST00000123353	Rhobtb3	-8.64322	-1.17676	4.69182e-06	0.00108647	FEMALE UP	ENSMUSG00000021589	Rhobtb3-203		13	75872013	75885667	processed_transcript	0	0	47.7028	10.0848	91.7436	Rho-related BTB domain-containing protein 3 [Source:UniProtKB/Swiss-Prot;Acc:Q9CTN4]
ENSMUST00000112650	Rpap2	-7.97336	-1.79026	4.76111e-06	0.00110058	FEMALE UP	ENSMUSG00000033773	Rpap2-202	NM_001163462	5	107597373	107642922	protein_coding	0	0	26.8053	51.3303	19.0966	Putative RNA polymerase II subunit B1 CTD phosphatase Rpap2 [Source:UniProtKB/Swiss-Prot;Acc:Q8VC34]
ENSMUST00000154394	Ankef1	-3.7474	-0.534979	4.77779e-06	0.00110251	FEMALE UP	ENSMUSG00000074771	Ankef1-209		2	136501910	136515515	processed_transcript	2.99843	7.76689	49.0696	106.508	78.2526	Ankyrin repeat and EF-hand domain-containing protein 1 [Source:UniProtKB/Swiss-Prot;Acc:Q9D2J7]
ENSMUST00000099980	Ttn	-2.97435	0.321334	4.79069e-06	0.00110356	FEMALE UP	ENSMUSG00000051747	Ttn-202		2	76913944	76982455	protein_coding	12.0528	21.2046	80.2035	171.96	163.479	titin [Source:MGI Symbol;Acc:MGI:98864]
ENSMUST00000118234	Pex26	-7.96275	-1.80236	4.85673e-06	0.00111683	FEMALE UP	ENSMUSG00000067825	Pex26-202	NM_001304774	6	121183667	121196185	protein_coding	0	0	18.2632	32.6638	43.8282	Peroxisome assembly protein 26 [Source:UniProtKB/Swiss-Prot;Acc:Q8BGI5]
ENSMUST00000119916	Tada2b	-8.62248	-1.19082	4.88003e-06	0.00112024	FEMALE UP	ENSMUSG00000029196	Tada2b-202		5	36475742	36484112	protein_coding	0	0	45.6443	99.4624	9.32731	transcriptional adaptor 2B [Source:HGNC Symbol;Acc:HGNC:30781]
ENSMUST00000216513	Gm3126	-3.87441	-0.986944	4.89941e-06	0.00112274	FEMALE UP	ENSMUSG00000111015	Gm3126-201		9	78213378	78214845	processed_pseudogene	3	4	54	54	60	predicted gene 3126 [Source:MGI Symbol;Acc:MGI:3781302]
ENSMUST00000179829	Gm20821	7.57824	-2.6594	5.00823e-06	0.00114569	MALE UP	ENSMUSG00000094556	Gm20821-201		Y	9781804	9784197	protein_coding	15.3626	30.9374	0	0	0
ENSMUST00000094427	Gcn1l1	2.8354	1.32468	5.03545e-06	0.00114993	MALE UP	ENSMUSG00000041638	Gcn1l1-202		5	115605696	115622648	processed_transcript	488.808	214.023	30.504	107.003	24.3294	eIF-2-alpha kinase activator GCN1 [Source:UniProtKB/Swiss-Prot;Acc:E9PVA8]
ENSMUST00000135395	Anp32a	1.94318	1.4375	5.08924e-06	0.00116021	MALE UP	ENSMUSG00000032249	Anp32a-205		9	62342075	62377672	protein_coding	372.719	295.673	61.1579	120.56	96.6834	Acidic leucine-rich nuclear phosphoprotein 32 family member A [Source:UniProtKB/Swiss-Prot;Acc:O35381]
ENSMUST00000215130	AC175315.1	-1.69035	3.9117	5.14661e-06	0.00116925	FEMALE UP	ENSMUSG00000111385	AC175315.1-205		CHR_MG3999_PATCH	192007680	192011465	retained_intron	337.644	564.551	1044.08	1716.19	1827.96
ENSMUST00000193355	Traf5	-1.69057	3.91169	5.14382e-06	0.00116925	FEMALE UP	ENSMUSG00000026637	Traf5-203		1	192055377	192059162	retained_intron	337.516	564.559	1044.09	1716.24	1827.97	TNF receptor-associated factor 5 [Source:MGI Symbol;Acc:MGI:107548]
ENSMUST00000051344	Col19a1	-7.86549	-1.88943	5.20593e-06	0.0011807	FEMALE UP	ENSMUSG00000026141	Col19a1-201		1	24279770	24587411	protein_coding	0	0	19.488	34.2021	35.2514	Collagen alpha-1(XIX) chain [Source:UniProtKB/Swiss-Prot;Acc:Q0VF58]
ENSMUST00000161744	Lamc1	9.82225	-0.621583	5.28715e-06	0.00119707	MALE UP	ENSMUSG00000026478	Lamc1-204		1	153218922	153229144	protein_coding	210.126	0	0	0	0	laminin subunit gamma 1 [Source:HGNC Symbol;Acc:HGNC:6492]
ENSMUST00000217860	AC158605.1	-2.02609	2.55167	5.36606e-06	0.0012128	FEMALE UP	ENSMUSG00000112110	AC158605.1-202		10	82178372	82193325	lincRNA	132.276	153.668	380.456	547.433	906.325
ENSMUST00000219567	Gm48177	-2.0124	1.89814	5.37499e-06	0.0012128	FEMALE UP	ENSMUSG00000111939	Gm48177-201		12	77525282	77526398	processed_pseudogene	74.9012	108.448	257.116	436.494	475.88	predicted gene, 48177 [Source:MGI Symbol;Acc:MGI:6097553]
ENSMUST00000176903	Mir5620	-1.48478	4.66296	5.4233e-06	0.00122162	FEMALE UP	ENSMUSG00000093599	Mir5620-201		7	7298891	7298946	miRNA	694	1010	1847	3147	2571	microRNA 5620 [Source:MGI Symbol;Acc:MGI:5453349]
ENSMUST00000137905	Adtrp	-8.10901	-1.664	5.45479e-06	0.00122662	FEMALE UP	ENSMUSG00000058022	Adtrp-203		13	41777513	41828453	protein_coding	0	0.000889203	13.7305	46.7947	45.2753	Androgen-dependent TFPI-regulating protein [Source:UniProtKB/Swiss-Prot;Acc:Q8C138]
ENSMUST00000057676	Ubald2	1.10303	5.56105	5.50166e-06	0.00123506	MALE UP	ENSMUSG00000050628	Ubald2-201	NM_176902	11	116434094	116439077	protein_coding	4750.66	4916.19	2288.8	2385	2483.45	UBA-like domain containing 2 [Source:MGI Symbol;Acc:MGI:1914635]
ENSMUST00000152901	Gnb4	1.63603	2.90782	5.59015e-06	0.0012528	MALE UP	ENSMUSG00000027669	Gnb4-204		3	32583998	32616525	retained_intron	1128.65	606.51	313.498	270.46	312.829	guanine nucleotide binding protein (G protein), beta 4 [Source:MGI Symbol;Acc:MGI:104581]
ENSMUST00000209016	Gm9343	-2.95222	0.890252	5.62749e-06	0.00125903	FEMALE UP	ENSMUSG00000109409	Gm9343-201		7	50940546	50943154	processed_pseudogene	7.91687	43.2827	209.89	229.71	182.964	predicted gene 9343 [Source:MGI Symbol;Acc:MGI:3645198]
ENSMUST00000227151	Ano6	-1.96723	1.83038	5.65258e-06	0.00126251	FEMALE UP	ENSMUSG00000064210	Ano6-207		15	95790933	95973826	nonsense_mediated_decay	77.5362	101.793	274.723	355.913	476.462	Anoctamin-6 [Source:UniProtKB/Swiss-Prot;Acc:Q6P9J9]
ENSMUST00000202891	Gm7452	-3.87619	-0.722019	5.76432e-06	0.0012853	FEMALE UP	ENSMUSG00000107310	Gm7452-202		6	36956850	36959888	processed_transcript	1.26952	7.35492	65.5548	67.4903	71.0314	predicted pseudogene 7452 [Source:MGI Symbol;Acc:MGI:3645151]
ENSMUST00000137192	Pls3	7.48107	-2.74245	5.8194e-06	0.0012954	MALE UP	ENSMUSG00000016382	Pls3-206		X	75786771	75843185	protein_coding	19.8707	23.0141	0	0	0	Mus musculus plastin 3 (T-isoform) (Pls3), transcript variant 4, mRNA. [Source:RefSeq mRNA;Acc:NM_001346519]
ENSMUST00000121345	Olfr1291-ps1	-2.68927	0.692795	5.85103e-06	0.00130025	FEMALE UP	ENSMUSG00000108891	Olfr1291-ps1-201		2	111497180	111504553	protein_coding	14.2084	38.0361	129.965	205.248	196.383
ENSMUST00000130355	Zc3h7a	-7.91036	-1.85014	5.87334e-06	0.00130301	FEMALE UP	ENSMUSG00000037965	Zc3h7a-204		16	11156528	11174944	protein_coding	0	0	32.8288	18.2214	39.9763	zinc finger CCCH type containing 7 A [Source:MGI Symbol;Acc:MGI:2445044]
ENSMUST00000212788	Fam192a	7.55251	-2.68041	5.92909e-06	0.00131098	MALE UP	ENSMUSG00000031774	Fam192a-213		8	94587423	94601701	protein_coding	14.2002	31.3393	0	0	0	Protein FAM192A [Source:UniProtKB/Swiss-Prot;Acc:Q91WE2]
ENSMUST00000170096	Prrg3	7.51722	-2.71505	5.92768e-06	0.00131098	MALE UP	ENSMUSG00000033361	Prrg3-203	NM_001303028	X	71962625	71970110	protein_coding	25.9454	17.6486	0	0	0	Transmembrane gamma-carboxyglutamic acid protein 3 [Source:UniProtKB/Swiss-Prot;Acc:Q6PAQ9]
ENSMUST00000122100	Igf1	7.73346	-2.53688	5.98293e-06	0.00132068	MALE UP	ENSMUSG00000020053	Igf1-206	NM_001111274	10	87861329	87930877	protein_coding	38.5554	11.526	0	0	0	Insulin-like growth factor I [Source:UniProtKB/Swiss-Prot;Acc:P05017]
ENSMUST00000163624	Iqch	7.44572	-2.76351	6.04485e-06	0.00133212	MALE UP	ENSMUSG00000037801	Iqch-203		9	63421620	63602448	protein_coding	21.0942	20.9478	0	0	0.00281004	IQ domain-containing protein H [Source:UniProtKB/Swiss-Prot;Acc:Q9D2K4]
ENSMUST00000213844	Olfr126	-7.92229	-1.83777	6.10201e-06	0.00134248	FEMALE UP	ENSMUSG00000109212	Olfr126-202		17	37847483	37852057	protein_coding	0	0	16.442	42.6105	33.8398
ENSMUST00000098862	Atp6v0c	7.63113	-2.62227	6.19808e-06	0.00136135	MALE UP	ENSMUSG00000024121	Atp6v0c-202		17	24164153	24169677	protein_coding	33.3887	13.4312	0	0	0	ATPase, H+ transporting, lysosomal V0 subunit C [Source:MGI Symbol;Acc:MGI:88116]
ENSMUST00000003152	Stk11	1.45251	5.14234	6.29811e-06	0.00138103	MALE UP	ENSMUSG00000003068	Stk11-201	NM_011492	10	80115803	80130682	protein_coding	4236.54	3669.8	1054.11	1453.09	2075.25	Serine/threonine-protein kinase STK11 [Source:UniProtKB/Swiss-Prot;Acc:Q9WTK7]
ENSMUST00000130971	Dlgap1	5.30507	-2.19607	6.33713e-06	0.00138729	MALE UP	ENSMUSG00000003279	Dlgap1-205		17	69969421	70594408	retained_intron	37.1928	27.2502	0	2.26344	0	Mus musculus DLG associated protein 1 (Dlgap1), transcript variant 6, mRNA. [Source:RefSeq mRNA;Acc:NM_001347412]
ENSMUST00000221030	Gm47853	-1.76728	3.1796	6.37795e-06	0.00139391	FEMALE UP	ENSMUSG00000113667	Gm47853-201		13	4023169	4025827	processed_pseudogene	208.631	309.102	586.047	1162.49	1042.75	predicted gene, 47853 [Source:MGI Symbol;Acc:MGI:6097062]
ENSMUST00000085934	Ache	-8.64326	-1.17722	6.44348e-06	0.00140591	FEMALE UP	ENSMUSG00000023328	Ache-202		5	137288284	137294460	protein_coding	0	0	18.439	20.3639	110.193	acetylcholinesterase [Source:MGI Symbol;Acc:MGI:87876]
ENSMUST00000218445	Kcnc2	-8.255	-1.53561	6.59727e-06	0.0014371	FEMALE UP	ENSMUSG00000035681	Kcnc2-202		10	112315340	112465874	protein_coding	0	0	11.2563	47.9389	57.0162	Potassium voltage-gated channel subfamily C member 2 [Source:UniProtKB/Swiss-Prot;Acc:Q14B80]
ENSMUST00000106006	Slc25a22	7.72285	-2.54589	6.61159e-06	0.00143785	MALE UP	ENSMUSG00000019082	Slc25a22-202		7	141429749	141437631	protein_coding	38.2452	11.4698	0	0	0	solute carrier family 25 (mitochondrial carrier, glutamate), member 22 [Source:MGI Symbol;Acc:MGI:1915517]
ENSMUST00000085658	6030419C18Rik	1.40356	2.79189	6.71667e-06	0.0014583	MALE UP	ENSMUSG00000066607	6030419C18Rik-201	NM_176921	9	58488603	58499742	protein_coding	633.851	906.985	323.393	316.33	283.187	UPF0583 [Source:UniProtKB/Swiss-Prot;Acc:Q8CD60]
ENSMUST00000197259	Fnbp1l	1.33456	3.26273	6.7424e-06	0.00146149	MALE UP	ENSMUSG00000039735	Fnbp1l-204		3	122538719	122563881	protein_coding	1123.14	957.949	412.899	472.448	433.729	formin binding protein 1 like [Source:HGNC Symbol;Acc:HGNC:20851]
ENSMUST00000206227	Gm44581	-2.19814	1.89085	6.80129e-06	0.0014671	FEMALE UP	ENSMUSG00000108593	Gm44581-201		7	3928853	3932849	lincRNA	72.5115	90.2363	222.473	395.339	560.389	predicted gene 44581 [Source:MGI Symbol;Acc:MGI:5753157]
ENSMUST00000181242	Gm26870	1.12345	12.4894	6.80156e-06	0.0014671	MALE UP	ENSMUSG00000097312	Gm26870-201		9	3000282	3018084	lincRNA	561553	624958	212606	345489	308555	predicted gene, 26870 [Source:MGI Symbol;Acc:MGI:5477364]
ENSMUST00000149090	Spata5l1	2.97752	-0.257598	6.79827e-06	0.0014671	MALE UP	ENSMUSG00000074876	Spata5l1-201		2	122630625	122632704	processed_transcript	101.683	136.375	18.2331	6.2588	22.5397
ENSMUST00000230593	AC136518.1	-1.54018	7.00068	6.87223e-06	0.00147992	FEMALE UP	ENSMUSG00000116450	AC136518.1-201		16	7870102	7879859	lincRNA	3523.12	4826.26	7468.78	14442.9	16417.2
ENSMUST00000001699	Hoxc10	2.05093	3.59437	6.89574e-06	0.00148257	MALE UP	ENSMUSG00000022484	Hoxc10-201	NM_010462	15	102966796	102971893	protein_coding	845.296	2283.95	247.334	323.186	599.109	Homeobox protein Hox-C10 [Source:UniProtKB/Swiss-Prot;Acc:P31257]
ENSMUST00000226679	Glycam1	-3.98466	-0.95936	6.97685e-06	0.00149758	FEMALE UP	ENSMUSG00000022491	Glycam1-202		15	103562759	103565070	retained_intron	4	2.58619	41.357	67.3093	63.5703	Glycosylation-dependent cell adhesion molecule 1 [Source:UniProtKB/Swiss-Prot;Acc:Q02596]
ENSMUST00000152990	Aspscr1	2.87442	-0.108027	6.99362e-06	0.00149874	MALE UP	ENSMUSG00000025142	Aspscr1-214		11	120708658	120709442	retained_intron	126.15	134.656	29.7123	7.77076	18.4626	Tether containing UBX domain for GLUT4 [Source:UniProtKB/Swiss-Prot;Acc:Q8VBT9]
ENSMUST00000192127	Gm38072	4.74955	-0.82669	7.01601e-06	0.00150111	MALE UP	ENSMUSG00000103917	Gm38072-201		Y	18199139	18202472	lincRNA	77.1243	101.197	10.1679	0	0	predicted gene, 38072 [Source:MGI Symbol;Acc:MGI:5611300]
ENSMUST00000090409	Gm10248	-3.95052	-0.430292	7.11524e-06	0.00151988	FEMALE UP	ENSMUSG00000068680	Gm10248-201		14	23038194	23094571	antisense	6	4	36	117	100
ENSMUST00000183131	Plce1	-1.72697	2.80032	7.20467e-06	0.0015365	FEMALE UP	ENSMUSG00000024998	Plce1-207		19	38734914	38751123	retained_intron	175.276	230.901	470.814	834.578	825.344	1-phosphatidylinositol 4,5-bisphosphate phosphodiesterase epsilon-1 [Source:UniProtKB/Swiss-Prot;Acc:Q8K4S1]
ENSMUST00000216465	Olfr166	-7.96717	-1.79918	7.3025e-06	0.00155486	FEMALE UP	ENSMUSG00000056822	Olfr166-203		16	19483694	19489882	protein_coding	0	0	19.2896	25.1588	50.0575
ENSMUST00000223831	Zkscan3	-2.60886	1.80508	7.37101e-06	0.00156692	FEMALE UP	ENSMUSG00000021327	Zkscan3-207		13	21387003	21402731	protein_coding	20.8775	100.307	476.165	371.567	309.342	zinc finger with KRAB and SCAN domains 3 [Source:MGI Symbol;Acc:MGI:1919989]
ENSMUST00000067136	1700082M22Rik	-1.53105	5.5366	7.43221e-06	0.00157487	FEMALE UP	ENSMUSG00000023737	1700082M22Rik-201		8	104652617	104658447	antisense	1292.71	1747.19	2887.31	5244.89	5749.46	RIKEN cDNA 1700082M22 gene [Source:MGI Symbol;Acc:MGI:1920784]
ENSMUST00000226842	Gmfb	-1.82292	1.56676	7.43119e-06	0.00157487	FEMALE UP	ENSMUSG00000062014	Gmfb-205		14	46815198	46817793	retained_intron	71.1756	91.0941	315.631	310.564	286.476	glia maturation factor, beta [Source:MGI Symbol;Acc:MGI:1927133]
ENSMUST00000147582	Appl2	-1.43248	3.16008	7.63234e-06	0.00161468	FEMALE UP	ENSMUSG00000020263	Appl2-208		10	83605645	83648670	retained_intron	270.908	345.302	937.952	947.143	761.361	DCC-interacting protein 13-beta [Source:UniProtKB/Swiss-Prot;Acc:Q8K3G9]
ENSMUST00000209613	Vmn2r29	-2.14823	2.59021	7.65501e-06	0.0016169	FEMALE UP	ENSMUSG00000095730	Vmn2r29-202		7	7240640	7243705	retained_intron	62.9663	214.552	554.737	791.601	585.543	vomeronasal 2, receptor 29 [Source:MGI Symbol;Acc:MGI:1923479]
ENSMUST00000228331	Vmn1r174	-1.80067	2.08245	7.72056e-06	0.00162814	FEMALE UP	ENSMUSG00000090411	Vmn1r174-202		7	23752270	23762403	protein_coding	101.797	134.113	310.985	508.435	484.521	vomeronasal 1 receptor 174 [Source:MGI Symbol;Acc:MGI:3033491]
ENSMUST00000223053	Lyst	-4.48281	-1.09725	7.84564e-06	0.00165188	FEMALE UP	ENSMUSG00000019726	Lyst-206		13	13590397	13636259	retained_intron	0	4.25836	42.5283	48.3259	65.9559	lysosomal trafficking regulator [Source:MGI Symbol;Acc:MGI:107448]
ENSMUST00000146398	1700026D11Rik	-6.75629	-1.78819	8.0314e-06	0.00168029	FEMALE UP	ENSMUSG00000086379	1700026D11Rik-204		2	132490744	132512300	antisense	4.67e-08	0.321066	25.193	18.1049	51.4228	RIKEN cDNA 1700026D11 gene [Source:MGI Symbol;Acc:MGI:1917621]
ENSMUST00000161561	Ghr	-1.90806	1.53347	8.00819e-06	0.00168029	FEMALE UP	ENSMUSG00000055737	Ghr-208	NM_001286370	15	3319009	3581842	protein_coding	61.0724	90.075	297.222	358.048	248.122	Growth hormone receptor Growth hormone-binding protein [Source:UniProtKB/Swiss-Prot;Acc:P16882]
ENSMUST00000193364	Gm13266	-2.32793	1.24816	7.9937e-06	0.00168029	FEMALE UP	ENSMUSG00000084901	Gm13266-203		2	14512599	14535607	lincRNA	43.0782	52.7136	165.416	234.756	358.997	predicted gene 13266 [Source:MGI Symbol;Acc:MGI:3652181]
ENSMUST00000205013	Olfr812	-8.00431	-1.76414	8.02481e-06	0.00168029	FEMALE UP	ENSMUSG00000049052	Olfr812-203		10	129841418	129846094	protein_coding	0	0	13.444	42.5319	42
ENSMUST00000204666	Erc1	-2.24795	0.864144	8.14544e-06	0.00170146	FEMALE UP	ENSMUSG00000030172	Erc1-213		6	119617267	119622105	retained_intron	32.1278	44.7741	157.312	203.253	218.787	ELKS/Rab6-interacting/CAST family member 1 [Source:UniProtKB/Swiss-Prot;Acc:Q99MI1]
ENSMUST00000215237	Olfr577	-7.81554	-1.9343	8.17073e-06	0.00170405	FEMALE UP	ENSMUSG00000043354	Olfr577-203		7	102971180	102975943	protein_coding	0	0	17.5057	33.3633	35	olfactory receptor family 51 subfamily G member 2 [Source:HGNC Symbol;Acc:HGNC:15198]
ENSMUST00000188486	Sgk3	-1.81	2.80182	8.20298e-06	0.00170808	FEMALE UP	ENSMUSG00000025915	Sgk3-206		1	9895427	9899174	retained_intron	149.294	239.47	461.323	829.689	860.368	serum/glucocorticoid regulated kinase 3 [Source:MGI Symbol;Acc:MGI:2182368]
ENSMUST00000146030	Atcay	6.09355	-2.43491	8.24108e-06	0.00171332	MALE UP	ENSMUSG00000034958	Atcay-203		10	81204508	81230785	nonsense_mediated_decay	16.5999	38.3162	0	0	0.879916	Caytaxin [Source:UniProtKB/Swiss-Prot;Acc:Q8BHE3]
ENSMUST00000121972	Mylk3	-7.70765	-2.02958	8.26884e-06	0.00171639	FEMALE UP	ENSMUSG00000031698	Mylk3-202		8	85327053	85365347	protein_coding	0	0	29.3969	29.941	20.8125	Myosin light chain kinase 3 [Source:UniProtKB/Swiss-Prot;Acc:Q3UIZ8]
ENSMUST00000216182	Olfr815	-4.23894	-0.979967	8.29091e-06	0.00171827	FEMALE UP	ENSMUSG00000061961	Olfr815-202		10	129900570	129905867	protein_coding	1.39487	4.10175	35.453	70.1588	65.2359
ENSMUST00000148834	Agbl3	-5.21626	-1.30577	8.39773e-06	0.00173769	FEMALE UP	ENSMUSG00000038836	Agbl3-208		6	34780848	34859459	nonsense_mediated_decay	0	2.0957	22.772	49.5121	63.5954	Cytosolic carboxypeptidase 3 [Source:UniProtKB/Swiss-Prot;Acc:Q8CDP0]
ENSMUST00000216169	Olfr1440	-2.30349	1.06766	8.71064e-06	0.00179962	FEMALE UP	ENSMUSG00000046650	Olfr1440-206		19	12387286	12401584	processed_transcript	43.6286	41.6836	158.299	212.026	298.188	Olfactory receptor 1440 [Source:UniProtKB/Swiss-Prot;Acc:Q8VFV4]
ENSMUST00000138507	Gtpbp6	4.60679	-1.6907	8.75606e-06	0.00180618	MALE UP	ENSMUSG00000033434	Gtpbp6-207		5	110103978	110105335	retained_intron	54.7097	38.0658	4.69915	1.06605	0	GTP binding protein 6 (putative) [Source:HGNC Symbol;Acc:HGNC:30189]
ENSMUST00000197265	Kntc1	7.70994	-2.55737	8.8641e-06	0.00182562	MALE UP	ENSMUSG00000029414	Kntc1-203		5	123811393	123821591	nonsense_mediated_decay	39.0492	10.1373	0	0	0	Kinetochore-associated protein 1 [Source:UniProtKB/Swiss-Prot;Acc:Q8C3Y4]
ENSMUST00000117477	Gm8107	-7.77101	-1.97278	8.90199e-06	0.00183057	FEMALE UP	ENSMUSG00000080710	Gm8107-201		X	57736547	57738555	processed_pseudogene	0	0	21	40	23	predicted gene 8107 [Source:MGI Symbol;Acc:MGI:3645536]
ENSMUST00000134778	Mars	7.46203	-2.76136	8.92194e-06	0.00183182	MALE UP	ENSMUSG00000040354	Mars-203		10	127296226	127297764	protein_coding	26.4832	15.3606	0	0	0	Methionine--tRNA ligase, cytoplasmic [Source:UniProtKB/Swiss-Prot;Acc:Q68FL6]
ENSMUST00000100235	Tmem104	-7.93352	-1.82889	8.93886e-06	0.00183245	FEMALE UP	ENSMUSG00000045980	Tmem104-202		11	115187487	115247023	protein_coding	0	0	45.088	15.156	32.5181	Transmembrane protein 104 [Source:UniProtKB/Swiss-Prot;Acc:Q3TB48]
ENSMUST00000024947	Six2	4.46841	-0.100618	9.02843e-06	0.00184795	MALE UP	ENSMUSG00000024134	Six2-201		17	85684282	85688254	protein_coding	272	14.8259	10.702	3.25217	6.88346	Homeobox protein SIX2 [Source:UniProtKB/Swiss-Prot;Acc:Q62232]
ENSMUST00000172235	Rnf213	1.41277	3.74008	9.07194e-06	0.00185398	MALE UP	ENSMUSG00000070327	Rnf213-203		11	119478057	119487417	protein_coding	1191.58	1796.68	670.914	693.753	421.387	ring finger protein 213 [Source:MGI Symbol;Acc:MGI:1289196]
ENSMUST00000211803	Dock9	2.15824	2.34934	9.12485e-06	0.00186192	MALE UP	ENSMUSG00000025558	Dock9-203		14	121542114	121592444	processed_transcript	826.905	480.381	218.511	198.796	59.4236	dedicator of cytokinesis protein 9 isoform 5 [Source:RefSeq peptide;Acc:NP_001334525]
ENSMUST00000173073	Kmt2c	-1.54542	3.24553	9.2328e-06	0.00188105	FEMALE UP	ENSMUSG00000038056	Kmt2c-205		5	25315737	25498702	protein_coding	372.257	234.158	916.286	989.544	937.828	lysine methyltransferase 2C [Source:HGNC Symbol;Acc:HGNC:13726]
ENSMUST00000034512	Oaf	1.05343	5.78947	9.30438e-06	0.00189271	MALE UP	ENSMUSG00000032014	Oaf-201	NM_178644	9	43221235	43239911	protein_coding	5145	6046.57	2983.36	2946.61	2645.84	Out at first protein homolog [Source:UniProtKB/Swiss-Prot;Acc:Q8QZR4]
ENSMUST00000227028	AC154627.2	-2.00531	1.27837	9.38546e-06	0.00190558	FEMALE UP	ENSMUSG00000115344	AC154627.2-201		14	44955217	44989624	processed_transcript	64.7894	53.4138	207.292	288.139	264.266
ENSMUST00000050239	Pcdh11x	-7.75874	-1.98478	9.39647e-06	0.00190558	FEMALE UP	ENSMUSG00000034755	Pcdh11x-201		X	120290259	120906344	protein_coding	0	0	38.3476	21.1225	23.185	protocadherin 11 X-linked [Source:MGI Symbol;Acc:MGI:2442849]
ENSMUST00000119117	Gm14404	-4.07601	-0.360477	9.41158e-06	0.00190572	FEMALE UP	ENSMUSG00000082343	Gm14404-201		2	177419902	177422936	unprocessed_pseudogene	0	9.91967	88.4441	68.7731	107.933	predicted gene 14404 [Source:MGI Symbol;Acc:MGI:3649814]
ENSMUST00000213477	Olfr575	-7.72616	0.226648	9.47558e-06	0.00191575	FEMALE UP	ENSMUSG00000066269	Olfr575-202		7	102952270	102958775	protein_coding	1.66e-07	1.01658	171.573	256.816	2.44676
ENSMUST00000111016	Muc15	-7.70863	-2.02941	9.50231e-06	0.00191822	FEMALE UP	ENSMUSG00000050808	Muc15-202	NM_172979	2	110721340	110739527	protein_coding	0	0	20.0088	30.327	29.4897	Mucin-15 [Source:UniProtKB/Swiss-Prot;Acc:Q8C6Z1]
ENSMUST00000114954	Kalrn	7.40087	-2.80691	9.59486e-06	0.00193395	MALE UP	ENSMUSG00000061751	Kalrn-206		16	34152025	34263200	protein_coding	16.1557	24.5785	0	0	0	Kalirin [Source:UniProtKB/Swiss-Prot;Acc:A2CG49]
ENSMUST00000090858	Ppig	1.27177	3.93275	9.69333e-06	0.00195082	MALE UP	ENSMUSG00000042133	Ppig-202		2	69722805	69754012	protein_coding	1615.9	1655.41	838.924	750.033	575.6	Peptidyl-prolyl cis-trans isomerase G [Source:UniProtKB/Swiss-Prot;Acc:A2AR02]
ENSMUST00000186648	Trip12	-1.15641	5.4525	9.85248e-06	0.00197693	FEMALE UP	ENSMUSG00000026219	Trip12-207		1	84724264	84839288	protein_coding	1785.69	1714.97	4372.11	3913.45	4142.04	thyroid hormone receptor interactor 12 [Source:MGI Symbol;Acc:MGI:1309481]
ENSMUST00000032338	Gucy2c	9.55708	-0.876172	9.85297e-06	0.00197693	MALE UP	ENSMUSG00000042638	Gucy2c-201	NM_001127318	6	136697284	136781765	protein_coding	174.818	0	0	0	0	Heat-stable enterotoxin receptor [Source:UniProtKB/Swiss-Prot;Acc:Q3UWA6]
ENSMUST00000097955	Cachd1	-11.0022	1.10979	1.00023e-05	0.00200385	FEMALE UP	ENSMUSG00000028532	Cachd1-202		4	100776675	101029220	protein_coding	0	9.67e-07	0	374.578	408.22	VWFA and cache domain-containing protein 1 [Source:UniProtKB/Swiss-Prot;Acc:Q6PDJ1]
ENSMUST00000210333	Gm45844	-1.82625	2.23151	1.01577e-05	0.00203009	FEMALE UP	ENSMUSG00000110105	Gm45844-205		7	7233331	7267276	protein_coding	98.2045	160.619	333.546	550.688	564.903
ENSMUST00000125184	Uba52	1.36824	4.2471	1.0164e-05	0.00203009	MALE UP	ENSMUSG00000090137	Uba52-203		8	70508263	70510581	protein_coding	1554.32	2656.31	702.423	1032.69	844.432	ubiquitin A-52 residue ribosomal protein fusion product 1 [Source:MGI Symbol;Acc:MGI:98887]
ENSMUST00000215480	Gm47932	-1.61373	2.77487	1.0182e-05	0.00203063	FEMALE UP	ENSMUSG00000111696	Gm47932-201		9	101754915	101757705	processed_pseudogene	185.383	240.313	498.809	798.223	769.18	predicted gene, 47932 [Source:MGI Symbol;Acc:MGI:6097194]
ENSMUST00000227987	Vmn1r173	-1.92487	2.10596	1.02196e-05	0.00203505	FEMALE UP	ENSMUSG00000115021	Vmn1r173-203		7	23700703	23711009	protein_coding	126.407	94.4746	284.481	583.51	478.302	vomeronasal 1 receptor 173 [Source:MGI Symbol;Acc:MGI:3645760]
ENSMUST00000027053	Rdh10	1.18707	5.95913	1.02395e-05	0.00203596	MALE UP	ENSMUSG00000025921	Rdh10-201	NM_133832	1	16105774	16133734	protein_coding	5281.09	7848.21	3738.91	2852.31	2544.23	Retinol dehydrogenase 10 [Source:UniProtKB/Swiss-Prot;Acc:Q8VCH7]
ENSMUST00000061720	Zfp775	7.74255	0.176871	1.02644e-05	0.00203783	MALE UP	ENSMUSG00000007216	Zfp775-201	NM_173429	6	48613180	48623227	protein_coding	369.177	0.0012538	0.19564	2.29245	0.0233201	zinc finger protein 775 [Source:MGI Symbol;Acc:MGI:2683557]
ENSMUST00000136265	Csgalnact2	-8.11562	-1.66492	1.03323e-05	0.00204212	FEMALE UP	ENSMUSG00000042042	Csgalnact2-203		6	118109336	118126406	protein_coding	0	0	15.327	25.6958	63.3031	Chondroitin sulfate N-acetylgalactosaminyltransferase 2 [Source:UniProtKB/Swiss-Prot;Acc:Q8C1F4]
ENSMUST00000215784	Tln2	-1.33116	3.82242	1.03048e-05	0.00204212	FEMALE UP	ENSMUSG00000052698	Tln2-207		9	67220909	67539615	protein_coding	465.351	566.489	1545.17	1341.05	1239.9	talin 2 [Source:MGI Symbol;Acc:MGI:1917799]
ENSMUST00000022587	Tsc22d1	0.964518	9.05011	1.03319e-05	0.00204212	MALE UP	ENSMUSG00000022010	Tsc22d1-201	NM_009366	14	76504478	76507765	protein_coding	45896.1	58786.7	29061.2	29610.6	26512.4	TSC22 domain family, member 1 [Source:MGI Symbol;Acc:MGI:109127]
ENSMUST00000216145	Olfr1440	-8.18641	-1.60075	1.04227e-05	0.00205691	FEMALE UP	ENSMUSG00000046650	Olfr1440-205		19	12387288	12401584	protein_coding	0	0	21.4112	17.5774	70.1	Olfactory receptor 1440 [Source:UniProtKB/Swiss-Prot;Acc:Q8VFV4]
ENSMUST00000189570	Clasp1	-9.33525	-0.518043	1.04405e-05	0.00205735	FEMALE UP	ENSMUSG00000064302	Clasp1-214		1	118389456	118607739	protein_coding	0	0	2.79493	93.2163	148.404	Mus musculus CLIP associating protein 1 (Clasp1), transcript variant 10, mRNA. [Source:RefSeq mRNA;Acc:NM_001359334]
ENSMUST00000216400	Acy1	7.35574	-2.84514	1.05292e-05	0.00207174	MALE UP	ENSMUSG00000023262	Acy1-211		9	106433077	106437737	protein_coding	18.6567	20.6088	0	0	0
ENSMUST00000213940	Olfr373	-8.57235	-1.24386	1.05478e-05	0.00207232	FEMALE UP	ENSMUSG00000061561	Olfr373-202		8	72083177	72103084	protein_coding	0	0	17.7453	17.7944	106.177
ENSMUST00000217066	Olfr1109	-2.10443	1.69605	1.05978e-05	0.00207906	FEMALE UP	ENSMUSG00000075161	Olfr1109-203		2	87091195	87096008	protein_coding	70.7883	79.2288	194.926	406.52	423.473
ENSMUST00000079945	Phex	-3.06144	-0.257851	1.06723e-05	0.00209057	FEMALE UP	ENSMUSG00000057457	Phex-201	NM_011077	X	157162075	157415286	protein_coding	13.6189	6.79521	92.8044	90.7039	92.6374	Metalloendopeptidase homolog PEX [Source:UniProtKB/Swiss-Prot;Acc:P70669]
ENSMUST00000217716	D830005E20Rik	-1.90001	2.55522	1.07193e-05	0.00209358	FEMALE UP	ENSMUSG00000112707	D830005E20Rik-201		10	33222345	33256357	antisense	145.512	163.185	380.562	567.516	869.651	RIKEN cDNA D830005E20 gene [Source:MGI Symbol;Acc:MGI:3045284]
ENSMUST00000128136	Hcfc1	5.16922	0.736129	1.07152e-05	0.00209358	MALE UP	ENSMUSG00000031386	Hcfc1-203		X	73942795	73949253	protein_coding	391.299	148.079	0	24.7376	0	Host cell factor 1 HCF N-terminal chain 1 HCF N-terminal chain 2 HCF N-terminal chain 3 HCF N-terminal chain 4 HCF N-terminal chain 5 HCF N-terminal chain 6 HCF C-terminal chain 1 HCF C-terminal chain 2 HCF C-terminal chain 3 HCF C-terminal chain 4 HCF C-terminal chain 5 HCF C-terminal chain 6 [Source:UniProtKB/Swiss-Prot;Acc:Q61191]
ENSMUST00000197574	Cd36	-7.76047	-1.98223	1.08378e-05	0.00211359	FEMALE UP	ENSMUSG00000002944	Cd36-205		5	17814675	17888801	protein_coding	0	0	37.3857	29.3617	16.5816	Platelet glycoprotein 4 [Source:UniProtKB/Swiss-Prot;Acc:Q08857]
ENSMUST00000188314	Uba1y-ps1	7.37878	-2.825	1.11035e-05	0.00216222	MALE UP	ENSMUSG00000099748	Uba1y-ps1-201		Y	2637211	2647300	unprocessed_pseudogene	16.1075	23.99	0	0	0	ubiquitin-activating enzyme, Chr Y, pseudogene 1 [Source:MGI Symbol;Acc:MGI:98892]
ENSMUST00000109787	Zmiz2	1.96635	2.29098	1.11232e-05	0.00216287	MALE UP	ENSMUSG00000041164	Zmiz2-205	NM_028601	11	6389074	6406158	protein_coding	474.29	759.118	80.2283	175.632	239.173	zinc finger, MIZ-type containing 2 [Source:MGI Symbol;Acc:MGI:106374]
ENSMUST00000107725	Tgfbr1	-1.59727	2.87064	1.11979e-05	0.0021742	FEMALE UP	ENSMUSG00000007613	Tgfbr1-203	NM_001312869	4	47386216	47411035	protein_coding	177.942	282.965	586.719	778.798	835.294	transforming growth factor, beta receptor I [Source:MGI Symbol;Acc:MGI:98728]
ENSMUST00000176682	1110032A03Rik	-7.81604	-1.86191	1.13082e-05	0.00218924	FEMALE UP	ENSMUSG00000037971	1110032A03Rik-205		9	50763730	50764562	retained_intron	0	0.0140564	18.5539	22.8592	48.5539	RIKEN cDNA 1110032A03 gene [Source:MGI Symbol;Acc:MGI:1915971]
ENSMUST00000215790	Gm18508	-3.62356	-0.879551	1.13085e-05	0.00218924	FEMALE UP	ENSMUSG00000110846	Gm18508-201		10	28988799	28990440	processed_pseudogene	4	5	45	62	73	predicted gene, 18508 [Source:MGI Symbol;Acc:MGI:5010693]
ENSMUST00000223746	Gm47265	-3.13643	-0.152751	1.13713e-05	0.00219819	FEMALE UP	ENSMUSG00000114356	Gm47265-201		X	72229990	72231507	unprocessed_pseudogene	7.73558	13.5575	61.1134	112.258	124.933	predicted gene, 47265 [Source:MGI Symbol;Acc:MGI:6096100]
ENSMUST00000179802	Cmtm4	1.27977	3.18395	1.14425e-05	0.00220872	MALE UP	ENSMUSG00000096188	Cmtm4-201	NM_153582	8	104348191	104395807	protein_coding	943	1007	456	417	405	CKLF-like MARVEL transmembrane domain-containing protein 4 [Source:UniProtKB/Swiss-Prot;Acc:Q8CJ61]
ENSMUST00000220608	Ncapg2	-2.00104	1.40589	1.15338e-05	0.00222311	FEMALE UP	ENSMUSG00000042029	Ncapg2-202		12	116415560	116418367	retained_intron	54.3676	76.3194	209.381	288.638	329.561	non-SMC condensin II complex, subunit G2 [Source:MGI Symbol;Acc:MGI:1923294]
ENSMUST00000190575	1700030N03Rik	-4.15973	0.587069	1.1588e-05	0.00223029	FEMALE UP	ENSMUSG00000100969	1700030N03Rik-203		19	3065711	3197714	lincRNA	0.0249841	18.694	89.312	209.018	225.133	RIKEN cDNA 1700030N03 gene [Source:MGI Symbol;Acc:MGI:1917261]
ENSMUST00000030041	Ambp	3.43854	1.14552	1.17226e-05	0.00225292	MALE UP	ENSMUSG00000028356	Ambp-201	NM_007443	4	63143275	63154173	protein_coding	594.858	54	32	20	44.861	Protein AMBP Alpha-1-microglobulin Inter-alpha-trypsin inhibitor light chain Trypstatin [Source:UniProtKB/Swiss-Prot;Acc:Q07456]
ENSMUST00000137772	Mtmr14	-4.02146	0.183192	1.17657e-05	0.00225793	FEMALE UP	ENSMUSG00000030269	Mtmr14-204		6	113260625	113277935	protein_coding	0	15.3541	179.148	88.0666	124.364	Myotubularin-related protein 14 [Source:UniProtKB/Swiss-Prot;Acc:Q8VEL2]
ENSMUST00000115424	Steap2	9.46927	-0.960033	1.18174e-05	0.00226456	MALE UP	ENSMUSG00000015653	Steap2-202	NM_001285470	5	5671730	5694060	protein_coding	164.474	0.0112623	0	0	0	six transmembrane epithelial antigen of prostate 2 [Source:MGI Symbol;Acc:MGI:1921301]
ENSMUST00000153800	Fcho1	7.34492	-2.8539	1.20083e-05	0.00229716	MALE UP	ENSMUSG00000070000	Fcho1-212		8	71715767	71725704	protein_coding	18.4937	20.4781	0	0	0	F-BAR domain only protein 1 [Source:UniProtKB/Swiss-Prot;Acc:Q8K285]
ENSMUST00000185542	Kdm5d	7.34644	-2.85269	1.20223e-05	0.00229716	MALE UP	ENSMUSG00000056673	Kdm5d-202		Y	899482	900934	retained_intron	18.5735	20.4357	0	0	0	Lysine-specific demethylase 5D [Source:UniProtKB/Swiss-Prot;Acc:Q62240]
ENSMUST00000005292	Prdx2	1.01605	6.03602	1.21153e-05	0.00231159	MALE UP	ENSMUSG00000005161	Prdx2-201	NM_011563	8	84969611	84974834	protein_coding	6168.07	6955.65	3520.18	3505.28	3295.64	Peroxiredoxin-2 [Source:UniProtKB/Swiss-Prot;Acc:Q61171]
ENSMUST00000174072	Tmem229b	-3.19488	1.01188	1.21878e-05	0.00232207	FEMALE UP	ENSMUSG00000046157	Tmem229b-204		12	78961797	78980763	protein_coding	12.6377	34.7499	343.355	277.342	72.9505	Transmembrane protein 229B [Source:UniProtKB/Swiss-Prot;Acc:Q8BFQ2]
ENSMUST00000150694	Gm12018	-1.65431	4.69971	1.23458e-05	0.00234602	FEMALE UP	ENSMUSG00000085453	Gm12018-201		11	18095986	18103384	lincRNA	601.055	990.412	1600.36	2975.35	3311.03	predicted gene 12018 [Source:MGI Symbol;Acc:MGI:3651187]
ENSMUST00000228802	Vmn1r216	-1.89148	2.8264	1.2349e-05	0.00234602	FEMALE UP	ENSMUSG00000115697	Vmn1r216-203		13	23096976	23108732	nonsense_mediated_decay	109.868	269.711	538.711	831.042	839.625	vomeronasal 1 receptor 216 [Source:MGI Symbol;Acc:MGI:2159696]
ENSMUST00000109617	6430550D23Rik	7.31602	-2.8646	1.24498e-05	0.00236177	MALE UP	ENSMUSG00000074646	6430550D23Rik-202	NM_001145351	2	156000444	156004427	protein_coding	19.9577	18.569	6.14e-07	0.00355152	0.000885545	RIKEN cDNA 6430550D23 gene [Source:MGI Symbol;Acc:MGI:2443361]
ENSMUST00000217280	Olfr859	-10.9317	1.53386	1.25055e-05	0.00236895	FEMALE UP	ENSMUSG00000095448	Olfr859-203		9	19804908	19817626	protein_coding	0.0522642	0.0475119	0.0256314	220.545	810.239
ENSMUST00000125581	Hoxa10	1.8336	3.12572	1.25359e-05	0.00237131	MALE UP	ENSMUSG00000000938	Hoxa10-202	NM_008263	6	52231197	52234939	protein_coding	613.025	1550.59	255.796	249.698	437.533	Homeobox protein Hox-A10 [Source:UniProtKB/Swiss-Prot;Acc:P31310]
ENSMUST00000170159	Myh2	-7.91784	-1.84417	1.25633e-05	0.00237311	FEMALE UP	ENSMUSG00000033196	Myh2-203	NM_001039545	11	67171027	67197517	protein_coding	1.57e-05	1.28e-05	22.7257	17.8695	50.4182	myosin heavy chain 2 [Source:HGNC Symbol;Acc:HGNC:7572]
ENSMUST00000025511	Rps14	1.09343	6.37	1.25827e-05	0.00237337	MALE UP	ENSMUSG00000024608	Rps14-201	NM_020600	18	60774510	60778546	protein_coding	6569.82	10454.8	4070.06	4476.95	4069.7	40S ribosomal protein S14 [Source:UniProtKB/Swiss-Prot;Acc:P62264]
ENSMUST00000160850	Alkbh1	-7.73545	-2.00626	1.26354e-05	0.00237992	FEMALE UP	ENSMUSG00000079036	Alkbh1-205		12	87433257	87443839	retained_intron	0	0	17.1959	27.7919	35.9691	Nucleic acid dioxygenase ALKBH1 [Source:UniProtKB/Swiss-Prot;Acc:P0CB42]
ENSMUST00000078691	Bak1	1.60057	1.90096	1.26708e-05	0.00238319	MALE UP	ENSMUSG00000057789	Bak1-202	NM_007523	17	27019810	27029009	protein_coding	461.528	399	121.648	154.666	175.494	Bcl-2 homologous antagonist/killer [Source:UniProtKB/Swiss-Prot;Acc:O08734]
ENSMUST00000112401	Adgrg2	-7.48056	-1.90725	1.27259e-05	0.00239016	FEMALE UP	ENSMUSG00000031298	Adgrg2-203	NM_001079847	X	160390724	160498070	protein_coding	0.0688505	0	13.9791	42.3807	31.6699	Adhesion G-protein coupled receptor G2 [Source:UniProtKB/Swiss-Prot;Acc:Q8CJ12]
ENSMUST00000216259	Olfr161	-1.56218	4.11762	1.27529e-05	0.00239183	FEMALE UP	ENSMUSG00000051003	Olfr161-202		16	3591042	3599323	protein_coding	468.685	647.49	1134.52	2021.79	2057.73	olfactory receptor family 1 subfamily F member 1 [Source:HGNC Symbol;Acc:HGNC:8194]
ENSMUST00000143847	Meg3	2.23419	1.02705	1.29162e-05	0.00241902	MALE UP	ENSMUSG00000021268	Meg3-208		12	109546445	109571722	lincRNA	285.605	243.363	70.6548	28.3076	78.4348
ENSMUST00000216559	Olfr1338	-4.40396	-1.02022	1.29526e-05	0.00242242	FEMALE UP	ENSMUSG00000095218	Olfr1338-203		4	118751975	118758737	protein_coding	0	4.78305	38.8623	67.8131	59.9891
ENSMUST00000012847	Cd209a	-4.20916	-1.14608	1.30281e-05	0.0024331	FEMALE UP	ENSMUSG00000031494	Cd209a-201	NM_133238	8	3743397	3748984	protein_coding	3	1.88362	30.0112	68	53.3845	CD209 antigen-like protein A [Source:UniProtKB/Swiss-Prot;Acc:Q91ZX1]
ENSMUST00000160770	Amotl1	-4.45293	-0.258862	1.31281e-05	0.00244675	FEMALE UP	ENSMUSG00000013076	Amotl1-202		9	14547505	14643529	processed_transcript	0	8.2521	82.8896	44.2514	157.62	Angiomotin-like protein 1 [Source:UniProtKB/Swiss-Prot;Acc:Q9D4H4]
ENSMUST00000168641	Gm8251	-2.68604	0.142544	1.31483e-05	0.00244675	FEMALE UP	ENSMUSG00000091844	Gm8251-201		1	44055952	44061936	protein_coding	16	19	91	164	107
ENSMUST00000146953	Fryl	1.898	1.5234	1.31568e-05	0.00244675	MALE UP	ENSMUSG00000070733	Fryl-205		5	73020337	73047001	processed_transcript	403.891	298.655	63.1521	110.179	127.296	FRY like transcription coactivator [Source:HGNC Symbol;Acc:HGNC:29127]
ENSMUST00000123773	Uhrf2	2.49612	0.54411	1.33633e-05	0.00248167	MALE UP	ENSMUSG00000024817	Uhrf2-203		19	30089056	30093722	retained_intron	254.816	134.47	19.3376	39.3347	51.5584	ubiquitin-like, containing PHD and RING finger domains 2 [Source:MGI Symbol;Acc:MGI:1923718]
ENSMUST00000152495	Pole	1.6503	1.64158	1.3515e-05	0.00250633	MALE UP	ENSMUSG00000007080	Pole-206		5	110327619	110337451	retained_intron	355.075	373.705	141.824	139.704	89.7101	polymerase (DNA directed), epsilon [Source:MGI Symbol;Acc:MGI:1196391]
ENSMUST00000068452	Cnot1	-1.94447	3.71835	1.36914e-05	0.00253548	FEMALE UP	ENSMUSG00000036550	Cnot1-201	NM_153164	8	95719458	95807381	protein_coding	196.854	487.576	1447.24	892.644	1756.7	CCR4-NOT transcription complex subunit 1 [Source:UniProtKB/Swiss-Prot;Acc:Q6ZQ08]
ENSMUST00000121829	Lrp1	-1.89164	3.01182	1.39182e-05	0.00257387	FEMALE UP	ENSMUSG00000040249	Lrp1-203		10	127589156	127620970	protein_coding	134.314	296.894	1172.86	782.659	571.398	LDL receptor related protein 1 [Source:HGNC Symbol;Acc:HGNC:6692]
ENSMUST00000210769	Saa2	7.40212	-2.81098	1.4094e-05	0.00260275	MALE UP	ENSMUSG00000057465	Saa2-203		7	46751790	46754313	protein_coding	26.354	13.7122	0	0	0	Mus musculus serum amyloid A 2 (Saa2), transcript variant 2, mRNA. [Source:RefSeq mRNA;Acc:NM_001357491]
ENSMUST00000181920	Gm26885	1.26216	3.20773	1.41441e-05	0.00260835	MALE UP	ENSMUSG00000097125	Gm26885-201		17	29461896	29491925	lincRNA	944	1030	413	457	439	predicted gene, 26885 [Source:MGI Symbol;Acc:MGI:5477379]
ENSMUST00000058089	Raly	1.10549	6.63128	1.41896e-05	0.00261309	MALE UP	ENSMUSG00000027593	Raly-202	NM_023130	2	154791157	154867261	protein_coding	10624.8	9645.12	4460.33	4492.75	6006.43	hnRNP-associated with lethal yellow [Source:MGI Symbol;Acc:MGI:97850]
ENSMUST00000148610	Gm10660	-1.57397	4.34084	1.42356e-05	0.00261793	FEMALE UP	ENSMUSG00000074292	Gm10660-201		8	67352104	67365004	lincRNA	542.937	751.749	1288.71	2281.37	2518.34	predicted gene 10660 [Source:MGI Symbol;Acc:MGI:3642761]
ENSMUST00000227230	Vmn1r184	-2.84702	0.343487	1.45514e-05	0.00267228	FEMALE UP	ENSMUSG00000046130	Vmn1r184-202		7	26260334	26270619	protein_coding	7.91691	29.0631	124.844	172.537	123.838	vomeronasal 1 receptor, 184 [Source:MGI Symbol;Acc:MGI:3852451]
ENSMUST00000155368	Hace1	-1.56177	3.65905	1.4607e-05	0.00267877	FEMALE UP	ENSMUSG00000038822	Hace1-207		10	45677117	45712271	retained_intron	337.598	474.511	874.462	1364.66	1546.41	E3 ubiquitin-protein ligase HACE1 [Source:UniProtKB/Swiss-Prot;Acc:Q3U0D9]
ENSMUST00000030530	Pla2g2c	7.3556	-2.8482	1.46484e-05	0.00268265	MALE UP	ENSMUSG00000028750	Pla2g2c-201	NM_008868	4	138725325	138744575	protein_coding	24.3027	14.5698	0	0	0	phospholipase A2, group IIC [Source:MGI Symbol;Acc:MGI:106638]
ENSMUST00000198034	Bank1	-2.30718	0.823893	1.47207e-05	0.00269216	FEMALE UP	ENSMUSG00000037922	Bank1-204		3	136210162	136247755	retained_intron	29.682	42.4367	129.705	216.931	219.681	B-cell scaffold protein with ankyrin repeats [Source:UniProtKB/Swiss-Prot;Acc:Q80VH0]
ENSMUST00000046644	Tbca	1.10993	4.90597	1.48807e-05	0.00271766	MALE UP	ENSMUSG00000042043	Tbca-201	NM_009321	13	94788910	94842922	protein_coding	2855.79	3305.67	1629.13	1436.92	1467.45	tubulin cofactor A [Source:MGI Symbol;Acc:MGI:107549]
ENSMUST00000150644	Otud5	-7.62595	-2.10336	1.49462e-05	0.00272586	FEMALE UP	ENSMUSG00000031154	Otud5-208		X	7842605	7875284	retained_intron	0	0	23.4186	20.9803	30.5851	OTU domain-containing protein 5 [Source:UniProtKB/Swiss-Prot;Acc:Q3U2S4]
ENSMUST00000162170	Pianp	7.47819	-2.7405	1.51952e-05	0.00276746	MALE UP	ENSMUSG00000030329	Pianp-207	NM_001145927	6	124998437	125003096	protein_coding	10.774	32.6571	0	0	0	PILR alpha-associated neural protein [Source:UniProtKB/Swiss-Prot;Acc:Q6P1B3]
ENSMUST00000214301	Olfr1336	-1.55805	3.86611	1.53637e-05	0.0027943	FEMALE UP	ENSMUSG00000048620	Olfr1336-202		7	6456168	6466817	protein_coding	415.226	522.712	943.434	1695.3	1736.92
ENSMUST00000197932	Gm35507	-1.66394	3.59984	1.53921e-05	0.00279562	FEMALE UP	ENSMUSG00000105102	Gm35507-201		3	106827307	106879361	lincRNA	317.282	417.199	756.779	1351.26	1568.82	predicted gene, 35507 [Source:MGI Symbol;Acc:MGI:5594666]
ENSMUST00000102969	Hist1h2ae	1.30805	4.06432	1.5709e-05	0.00284925	MALE UP	ENSMUSG00000069272	Hist1h2ae-201	NM_178187	13	23570517	23571220	protein_coding	2104.68	1490.06	693.565	930.31	710.899	Histone H2A type 1-B [Source:UniProtKB/Swiss-Prot;Acc:C0HKE1]
ENSMUST00000081827	Xlr4b	7.30351	-2.88874	1.57515e-05	0.00285305	MALE UP	ENSMUSG00000067768	Xlr4b-203		X	73214432	73222450	protein_coding	20.576	17.1077	0	0	0	X-linked lymphocyte-regulated 4B [Source:MGI Symbol;Acc:MGI:1350975]
ENSMUST00000216599	Slfn3	-1.66732	3.73496	1.59996e-05	0.00289402	FEMALE UP	ENSMUSG00000018986	Slfn3-203		11	83208796	83214823	processed_transcript	354.366	450.368	873.958	1293.28	1859.36	schlafen 3 [Source:MGI Symbol;Acc:MGI:1329005]
ENSMUST00000210776	Gm45518	-1.36475	5.37681	1.60309e-05	0.00289573	FEMALE UP	ENSMUSG00000110368	Gm45518-201		8	64701107	64711076	lincRNA	1297.48	1685.47	2847.14	4373.19	4924.4	predicted gene 45518 [Source:MGI Symbol;Acc:MGI:5791354]
ENSMUST00000007961	Zmiz1	-1.12432	5.60469	1.6075e-05	0.00289973	FEMALE UP	ENSMUSG00000007817	Zmiz1-201	NM_001310666	14	25459267	25664719	protein_coding	1691.87	2290.02	4562.96	4736.03	4461.94	zinc finger, MIZ-type containing 1 [Source:MGI Symbol;Acc:MGI:3040693]
ENSMUST00000211805	D130040H23Rik	-1.46413	4.03394	1.61143e-05	0.00290287	FEMALE UP	ENSMUSG00000079038	D130040H23Rik-202		8	69271094	69293726	retained_intron	474.865	637.395	1164.47	1766.44	1921.49	RIKEN cDNA D130040H23 gene [Source:MGI Symbol;Acc:MGI:2444324]
ENSMUST00000174592	Ccdc28a	-7.77313	-1.96987	1.63083e-05	0.00293381	FEMALE UP	ENSMUSG00000059554	Ccdc28a-205		10	18213682	18227473	protein_coding	0	1.8e-05	20.4875	46.6079	17.5117	coiled-coil domain containing 28A [Source:MGI Symbol;Acc:MGI:2443508]
ENSMUST00000060404	Tor1aip2	-1.68128	2.8486	1.64266e-05	0.00295108	FEMALE UP	ENSMUSG00000050565	Tor1aip2-201	NM_001358626	1	156040890	156068861	protein_coding	281.175	143.268	717.313	755.626	721.127	torsin A interacting protein 2 [Source:MGI Symbol;Acc:MGI:3582695]
ENSMUST00000218173	Gm9129	-4.48572	-1.52205	1.65004e-05	0.00296031	FEMALE UP	ENSMUSG00000111969	Gm9129-201		10	57386423	57391155	processed_pseudogene	1	2	32	45	38	predicted gene 9129 [Source:MGI Symbol;Acc:MGI:3648388]
ENSMUST00000119593	Gm11251	-5.27576	-1.30685	1.65937e-05	0.00297302	FEMALE UP	ENSMUSG00000084162	Gm11251-201		4	73029819	73036074	processed_pseudogene	0	2	18	68	51	predicted gene 11251 [Source:MGI Symbol;Acc:MGI:3651054]
ENSMUST00000070705	Rlim	-1.1135	5.57095	1.68787e-05	0.00301999	FEMALE UP	ENSMUSG00000056537	Rlim-201	NM_001358205	X	103957163	103981284	protein_coding	1830.63	2068.93	4785.31	4163.86	4448.35	Mus musculus ring finger protein, LIM domain interacting (Rlim), transcript variant 2, mRNA. [Source:RefSeq mRNA;Acc:NM_001358205]
ENSMUST00000203185	Tpra1	-2.96451	0.321841	1.69454e-05	0.00302783	FEMALE UP	ENSMUSG00000002871	Tpra1-218		6	88905946	88912231	protein_coding	10.0881	23.5156	191.586	160.052	68.1217	Transmembrane protein adipocyte-associated 1 [Source:UniProtKB/Swiss-Prot;Acc:Q99MU1]
ENSMUST00000176010	Rpl41	1.29808	5.37867	1.71112e-05	0.00305332	MALE UP	ENSMUSG00000093674	Rpl41-201		10	128548114	128549305	protein_coding	3008.9	6083.09	1709.04	2191.83	1924.53	60S ribosomal protein L41 [Source:UniProtKB/Swiss-Prot;Acc:P62947]
ENSMUST00000219167	4930503E24Rik	-7.76988	-1.97542	1.73277e-05	0.00308778	FEMALE UP	ENSMUSG00000112364	4930503E24Rik-201		10	124469074	124524488	processed_transcript	0	0	14.028	32	37	RIKEN cDNA 4930503E24 gene [Source:MGI Symbol;Acc:MGI:1922280]
ENSMUST00000060551	Apol10a	-2.84617	-0.086227	1.75868e-05	0.00312566	FEMALE UP	ENSMUSG00000050982	Apol10a-201	NM_177744	15	77477047	77491069	protein_coding	11.0177	15.8714	86.0592	88.4078	132.42	apolipoprotein L 10A [Source:MGI Symbol;Acc:MGI:3036238]
ENSMUST00000190106	Gm28533	7.27688	-2.90847	1.75875e-05	0.00312566	MALE UP	ENSMUSG00000100724	Gm28533-202		Y	57598047	57600691	processed_transcript	17.1599	20.0381	0	0	0	predicted gene 28533 [Source:MGI Symbol;Acc:MGI:5579239]
ENSMUST00000132064	Sntg1	-7.67918	-2.05384	1.78413e-05	0.00316651	FEMALE UP	ENSMUSG00000025909	Sntg1-204	NM_001290392	1	8361475	9298573	protein_coding	1.53e-06	0	25.1678	37.8403	16.05	gamma-1-syntrophin isoform 3 [Source:RefSeq peptide;Acc:NP_001277321]
ENSMUST00000133648	Gm13977	-1.44118	5.46769	1.7895e-05	0.00317178	FEMALE UP	ENSMUSG00000086735	Gm13977-201		2	115556786	115581555	antisense	1272.56	1776.78	2844.53	4773.19	5450.74	predicted gene 13977 [Source:MGI Symbol;Acc:MGI:3652169]
ENSMUST00000127567	Sidt1	-7.55676	-2.16358	1.80935e-05	0.00320267	FEMALE UP	ENSMUSG00000022696	Sidt1-204		16	44240180	44269532	protein_coding	0	0	25.9275	21.9926	23.8407	SID1 transmembrane family member 1 [Source:UniProtKB/Swiss-Prot;Acc:Q6AXF6]
ENSMUST00000224615	Gm48663	-2.00107	1.77295	1.81533e-05	0.00320672	FEMALE UP	ENSMUSG00000114494	Gm48663-201		14	36231441	36232041	processed_pseudogene	59.1757	110.624	234.784	417.852	419.235	predicted gene, 48663 [Source:MGI Symbol;Acc:MGI:6098279]
ENSMUST00000186734	Zbed4-ps1	-2.9019	-0.193652	1.81649e-05	0.00320672	FEMALE UP	ENSMUSG00000101532	Zbed4-ps1-201		7	13639107	13642572	processed_pseudogene	10	14	92.949	74.0515	118.068	zinc finger, BED type containing 4, pseudogene 1 [Source:MGI Symbol;Acc:MGI:3645416]
ENSMUST00000137386	Ift140	-1.97515	1.43542	1.82747e-05	0.00321323	FEMALE UP	ENSMUSG00000024169	Ift140-202		17	25016091	25092801	protein_coding	45.4629	90.762	301.046	249.319	292.928	Intraflagellar transport [Source:UniProtKB/Swiss-Prot;Acc:E9PY46]
ENSMUST00000146295	Add1	7.37365	-2.8345	1.82526e-05	0.00321323	MALE UP	ENSMUSG00000029106	Add1-211		5	34573769	34605893	protein_coding	26.3973	12.8425	0	0	0	Mus musculus adducin 1 (alpha) (Add1), transcript variant 5, mRNA. [Source:RefSeq mRNA;Acc:NM_001331081]
ENSMUST00000029630	Fga	5.5318	-2.60633	1.82368e-05	0.00321323	MALE UP	ENSMUSG00000028001	Fga-201	NM_010196	3	83026076	83032263	protein_coding	25.7945	20.8861	0	1.24888	0	Fibrinogen alpha chain Fibrinopeptide A Fibrinogen alpha chain [Source:UniProtKB/Swiss-Prot;Acc:E9PV24]
ENSMUST00000127880	Dmxl2	-5.03048	-0.235618	1.8441e-05	0.00323817	FEMALE UP	ENSMUSG00000041268	Dmxl2-204		9	54415645	54474183	protein_coding	5.37592	0	26.2044	81.4992	184.645	DmX-like protein 2 [Source:UniProtKB/Swiss-Prot;Acc:Q8BPN8]
ENSMUST00000111905	Grin2b	7.3189	-2.87819	1.86882e-05	0.00327722	MALE UP	ENSMUSG00000030209	Grin2b-202	NM_008171	6	135729826	136173511	protein_coding	24.1866	13.6696	0	0	0	glutamate receptor, ionotropic, NMDA2B (epsilon 2) [Source:MGI Symbol;Acc:MGI:95821]
ENSMUST00000175787	4933438K21Rik	-1.55963	2.24991	1.87568e-05	0.00328489	FEMALE UP	ENSMUSG00000093617	4933438K21Rik-201		4	147063366	147068436	antisense	136.722	167.441	386.262	520.87	516.18	RIKEN cDNA 4933438K21 gene [Source:MGI Symbol;Acc:MGI:1918520]
ENSMUST00000021028	Itgb3	-1.21773	4.47096	1.8963e-05	0.00331662	FEMALE UP	ENSMUSG00000020689	Itgb3-201	NM_016780	11	104608000	104670476	protein_coding	884.613	829.063	2313.87	2044.46	1999.85	Integrin beta-3 [Source:UniProtKB/Swiss-Prot;Acc:O54890]
ENSMUST00000152483	4932414J04Rik	-2.96514	0.0214392	1.89912e-05	0.00331716	FEMALE UP	ENSMUSG00000078962	4932414J04Rik-201		11	21494730	21511178	lincRNA	9.21384	17.8049	73.0061	107.193	153.381	RIKEN cDNA 4932414J04 gene [Source:MGI Symbol;Acc:MGI:3605619]
ENSMUST00000219489	Gm17870	-5.57764	-1.81342	1.93796e-05	0.00338054	FEMALE UP	ENSMUSG00000112299	Gm17870-201		10	99988621	99989794	processed_pseudogene	0	1	23	30	40	predicted gene, 17870 [Source:MGI Symbol;Acc:MGI:5010055]
ENSMUST00000151353	Yipf6	7.62766	-2.61425	1.94118e-05	0.0033817	MALE UP	ENSMUSG00000047694	Yipf6-206		X	98937273	98943635	protein_coding	7.3443	41.1931	0	0	0	Yip1 domain family, member 6 [Source:MGI Symbol;Acc:MGI:1925179]
ENSMUST00000102869	Xpo1	-1.09287	6.02595	1.94667e-05	0.00338679	FEMALE UP	ENSMUSG00000020290	Xpo1-202		11	23256078	23298249	protein_coding	2412.41	3001.99	6394.25	5596.02	6301.02	exportin 1 [Source:MGI Symbol;Acc:MGI:2144013]
ENSMUST00000222528	Dicer1	-1.57587	3.49803	1.96193e-05	0.00340887	FEMALE UP	ENSMUSG00000041415	Dicer1-206		12	104691428	104722052	processed_transcript	227.67	497.948	1048.15	1212.4	1142.37	dicer 1, ribonuclease III [Source:HGNC Symbol;Acc:HGNC:17098]
ENSMUST00000106804	Fyb2	-7.58569	-2.13865	1.97975e-05	0.00343531	FEMALE UP	ENSMUSG00000078612	Fyb2-202		4	104913524	105016863	protein_coding	0	0	29	18	26	FYN-binding protein 2 [Source:UniProtKB/Swiss-Prot;Acc:A2A995]
ENSMUST00000108348	Clvs1	-5.31996	-1.84374	1.99236e-05	0.00345266	FEMALE UP	ENSMUSG00000041216	Clvs1-202		4	9271455	9451691	protein_coding	0	1.20501	39.2748	27.3608	24.5218	Clavesin-1 [Source:UniProtKB/Swiss-Prot;Acc:Q9D4C9]
ENSMUST00000129410	Gm15245	-2.18678	0.898787	2.00459e-05	0.00346477	FEMALE UP	ENSMUSG00000087587	Gm15245-201		X	169447830	169475913	lincRNA	31	51	150	219	222	predicted gene 15245 [Source:MGI Symbol;Acc:MGI:3705110]
ENSMUST00000189187	Gm28696	7.41146	-2.79529	2.00419e-05	0.00346477	MALE UP	ENSMUSG00000100286	Gm28696-201		Y	80536406	80539754	lincRNA	10.4828	30.9583	0	0	0	predicted gene 28696 [Source:MGI Symbol;Acc:MGI:5579402]
ENSMUST00000140048	Rtf2	7.30825	-2.88077	2.01472e-05	0.00347773	MALE UP	ENSMUSG00000027502	Rtf2-203		2	172452977	172469908	processed_transcript	12.9778	25.3573	0	0	0	replication termination factor 2 [Source:MGI Symbol;Acc:MGI:1913654]
ENSMUST00000207801	Cc2d2b	-7.55912	-2.1614	2.04696e-05	0.00352879	FEMALE UP	ENSMUSG00000108929	Cc2d2b-203		19	40748753	40827743	protein_coding	0	0	18.8399	27.083	26.0239	coiled-coil and C2 domain containing 2B [Source:MGI Symbol;Acc:MGI:3645359]
ENSMUST00000077856	Rpl27	1.31975	3.45472	2.05491e-05	0.00353787	MALE UP	ENSMUSG00000063316	Rpl27-201	NM_011289	11	101442298	101445529	protein_coding	931.067	1463.94	446.643	523.701	543.936	60S ribosomal protein L27 [Source:UniProtKB/Swiss-Prot;Acc:P61358]
ENSMUST00000197191	Fbxw19	-1.3645	3.03317	2.05895e-05	0.00354021	FEMALE UP	ENSMUSG00000074061	Fbxw19-202		9	109476654	109478817	retained_intron	292.215	291.036	748.724	796.196	844.957
ENSMUST00000216910	Olfr1469	-3.04716	-0.36621	2.0691e-05	0.00354905	FEMALE UP	ENSMUSG00000063777	Olfr1469-202		19	13407849	13414540	protein_coding	7.06756	12.2592	71.102	74.2443	108.657
ENSMUST00000027741	Xpr1	-1.24179	4.57955	2.06971e-05	0.00354905	FEMALE UP	ENSMUSG00000026469	Xpr1-201	NM_011273	1	155275701	155417329	protein_coding	796.002	1038.74	2239.62	2110.92	2509.82	xenotropic and polytropic retrovirus receptor 1 [Source:MGI Symbol;Acc:MGI:97932]
ENSMUST00000151252	Zmat1	-1.49597	3.72451	2.07214e-05	0.00354905	FEMALE UP	ENSMUSG00000052676	Zmat1-204		X	134972943	134981434	processed_transcript	355.489	527.319	947.931	1428.11	1554.78	zinc finger, matrin type 1 [Source:MGI Symbol;Acc:MGI:2442284]
ENSMUST00000214659	Cdk19	-1.40465	2.83303	2.07834e-05	0.00355507	FEMALE UP	ENSMUSG00000038481	Cdk19-203		10	40349526	40482101	nonsense_mediated_decay	269.78	225.026	687.74	746.877	662.008	Cyclin-dependent kinase 19 [Source:UniProtKB/Swiss-Prot;Acc:Q8BWD8]
ENSMUST00000173079	Mms22l	-10.4881	0.603292	2.09285e-05	0.00357526	FEMALE UP	ENSMUSG00000045751	Mms22l-210		4	24496451	24581338	retained_intron	0	7.3e-08	343.731	0.00105626	199.192	Protein MMS22-like [Source:UniProtKB/Swiss-Prot;Acc:B1AUR6]
ENSMUST00000166775	Rxra	-10.3384	0.46007	2.11203e-05	0.00360337	FEMALE UP	ENSMUSG00000015846	Rxra-206		2	27677262	27761417	protein_coding	0.000180304	0.000303431	0.0761329	284.043	214.746	retinoid X receptor alpha [Source:MGI Symbol;Acc:MGI:98214]
ENSMUST00000212771	Tomm20	1.47868	2.78619	2.11753e-05	0.0036081	MALE UP	ENSMUSG00000093904	Tomm20-202		8	126934986	126945844	protein_coding	749.818	805.792	217.61	421.935	254.371	translocase of outer mitochondrial membrane 20 homolog (yeast) [Source:MGI Symbol;Acc:MGI:1915202]
ENSMUST00000191419	Gm29218	7.39758	-2.8065	2.1357e-05	0.00363438	MALE UP	ENSMUSG00000101164	Gm29218-208		Y	67917874	67928301	processed_transcript	10.1971	30.8578	0	0	0	predicted gene 29218 [Source:MGI Symbol;Acc:MGI:5579924]
ENSMUST00000093141	Rasgef1c	7.38549	-2.81669	2.15749e-05	0.00366674	MALE UP	ENSMUSG00000020374	Rasgef1c-202		11	49901835	49980222	protein_coding	10.7425	29.9226	0	0	0	Ras-GEF domain-containing family member 1C [Source:UniProtKB/Swiss-Prot;Acc:Q9D300]
ENSMUST00000140291	Rbbp4	1.24447	5.43294	2.16228e-05	0.00367017	MALE UP	ENSMUSG00000057236	Rbbp4-203		4	129309517	129334644	processed_transcript	4988.63	4174.44	2482.16	2360.99	1380.25	Histone-binding protein RBBP4 [Source:UniProtKB/Swiss-Prot;Acc:Q60972]
ENSMUST00000085056	Serpina1a	3.111	-0.600859	2.16769e-05	0.00367462	MALE UP	ENSMUSG00000066366	Serpina1a-202	NM_009243	12	103853591	103863551	protein_coding	142.561	41.9845	11.542	13.9017	9.05077	serine (or cysteine) peptidase inhibitor, clade A, member 1A [Source:MGI Symbol;Acc:MGI:891971]
ENSMUST00000110029	Limk2	-7.67425	-2.0615	2.1805e-05	0.00369161	FEMALE UP	ENSMUSG00000020451	Limk2-204	NM_001034030	11	3344256	3356141	protein_coding	0	0	24.3264	16.4354	36.3912	LIM domain kinase 2 [Source:UniProtKB/Swiss-Prot;Acc:O54785]
ENSMUST00000109020	Gm14288	9.22281	-1.19334	2.19454e-05	0.00371062	MALE UP	ENSMUSG00000078889	Gm14288-201	NM_001033123	2	175789357	175801093	protein_coding	138.695	0.00231702	0	0.00019307	8.05e-07
ENSMUST00000136793	4930473A02Rik	4.60428	0.105353	2.21083e-05	0.00373339	MALE UP	ENSMUSG00000060029	4930473A02Rik-202		2	130543791	130563749	antisense	322.506	11.034	3.86373	14.4565	4.2258	RIKEN cDNA 4930473A02 gene [Source:MGI Symbol;Acc:MGI:2447823]
ENSMUST00000167913	Gm3476	-4.05343	-0.817396	2.2172e-05	0.00373938	FEMALE UP	ENSMUSG00000079371	Gm3476-202		14	6117368	6125747	protein_coding	0	7.15285	48.1229	75.8396	67.7637
ENSMUST00000099492	Midn	1.36116	3.83175	2.23785e-05	0.00376939	MALE UP	ENSMUSG00000035621	Midn-202	NM_001347117	10	80148272	80158367	protein_coding	1794.88	1307.52	516.129	635.144	775.88	Mus musculus midnolin (Midn), transcript variant 4, mRNA. [Source:RefSeq mRNA;Acc:NM_001347117]
ENSMUST00000227999	Trio	1.58512	3.14181	2.24425e-05	0.00377537	MALE UP	ENSMUSG00000022263	Trio-212		15	27730651	27742323	processed_transcript	1049.25	988.814	522.905	359.79	207.436	Triple functional domain protein [Source:UniProtKB/Swiss-Prot;Acc:Q0KL02]
ENSMUST00000190315	Gm21874	4.89709	-2.05302	2.28926e-05	0.00384619	MALE UP	ENSMUSG00000096223	Gm21874-202		Y	9413518	9416148	protein_coding	22.9603	49.1955	0	0	3.38129
ENSMUST00000165024	Spock2	-8.44207	-1.3651	2.29282e-05	0.00384728	FEMALE UP	ENSMUSG00000058297	Spock2-203		10	60106468	60133908	protein_coding	0	3.43e-07	9.29679	26.1448	94.4777	Testican-2 [Source:UniProtKB/Swiss-Prot;Acc:Q9ER58]
ENSMUST00000224620	C330022B21Rik	-1.634	2.06218	2.29718e-05	0.00384971	FEMALE UP	ENSMUSG00000114729	C330022B21Rik-201		13	66340586	66342935	processed_pseudogene	116.514	139.132	332.008	442.107	484.143	RIKEN cDNA C330022B21 gene [Source:MGI Symbol;Acc:MGI:1925949]
ENSMUST00000162432	Gm16169	-1.80525	3.10802	2.30597e-05	0.00385955	FEMALE UP	ENSMUSG00000089907	Gm16169-202		17	10807834	10826625	antisense	175.494	307.692	564.112	857.631	1224.82	predicted gene 16169 [Source:MGI Symbol;Acc:MGI:3802011]
ENSMUST00000150982	Rundc3a	7.47087	-2.75691	2.31949e-05	0.00387727	MALE UP	ENSMUSG00000006575	Rundc3a-210		11	102399167	102402229	processed_transcript	32.1008	9.61426	0	0	0	RUN domain-containing protein 3A [Source:UniProtKB/Swiss-Prot;Acc:O08576]
ENSMUST00000213027	Ccdc149	-7.52542	-2.19118	2.32796e-05	0.00388216	FEMALE UP	ENSMUSG00000045790	Ccdc149-203		5	52376027	52405122	protein_coding	0	0	27.6877	19.4497	23.0191	coiled-coil domain containing 149 [Source:MGI Symbol;Acc:MGI:2685293]
ENSMUST00000055226	Fn1	-1.13082	9.29568	2.32829e-05	0.00388216	FEMALE UP	ENSMUSG00000026193	Fn1-201	NM_010233	1	71585524	71653175	protein_coding	30675.5	19932.2	56700.6	61895.3	59348	Fibronectin Anastellin [Source:UniProtKB/Swiss-Prot;Acc:P11276]
ENSMUST00000067760	Nadk2	-9.84515	0.140907	2.33313e-05	0.00388534	FEMALE UP	ENSMUSG00000022253	Nadk2-201	NM_001085410	15	9071260	9110487	protein_coding	0.0296544	1.19e-06	165.436	240.641	0.251555	NAD kinase 2, mitochondrial [Source:UniProtKB/Swiss-Prot;Acc:Q8C5H8]
ENSMUST00000049457	Mrap2	-8.0519	-1.7226	2.35669e-05	0.00391358	FEMALE UP	ENSMUSG00000042761	Mrap2-201	NM_001101482	9	87144306	87184045	protein_coding	0	0	9.80962	32.3142	58.0561	Melanocortin-2 receptor accessory protein 2 [Source:UniProtKB/Swiss-Prot;Acc:D3Z1Q2]
ENSMUST00000219024	Ppfia2	-3.09546	-0.602169	2.35628e-05	0.00391358	FEMALE UP	ENSMUSG00000053825	Ppfia2-204		10	106893006	106932512	processed_transcript	6.17394	9.56469	64.9251	67.7182	82.7231	protein tyrosine phosphatase, receptor type, f polypeptide (PTPRF), interacting protein (liprin), alpha 2 [Source:MGI Symbol;Acc:MGI:2443834]
ENSMUST00000065111	Usp45	-4.02799	1.86131	2.35958e-05	0.00391358	FEMALE UP	ENSMUSG00000040455	Usp45-202	NM_152825	4	21776272	21837870	protein_coding	0.800207	49.8039	277.393	341.904	645.581	ubiquitin specific petidase 45 [Source:MGI Symbol;Acc:MGI:101850]
ENSMUST00000130054	B430119L08Rik	1.98083	1.23826	2.36193e-05	0.00391358	MALE UP	ENSMUSG00000086432	B430119L08Rik-201		12	103895897	103898784	antisense	402	178	75	82	80	RIKEN cDNA B430119L08 gene [Source:MGI Symbol;Acc:MGI:2441857]
ENSMUST00000125612	Sycp3	-7.57372	-2.1485	2.37272e-05	0.00392654	FEMALE UP	ENSMUSG00000020059	Sycp3-203		10	88459664	88473236	protein_coding	0	0	33.0766	19.4345	20.1869	synaptonemal complex protein 3 [Source:MGI Symbol;Acc:MGI:109542]
ENSMUST00000217023	Olfr63	-1.51517	4.04878	2.37581e-05	0.00392674	FEMALE UP	ENSMUSG00000054666	Olfr63-203		17	33264676	33275644	protein_coding	477.225	614.076	1062.56	1885.82	1989.11	Olfactory receptor 63 [Source:UniProtKB/Swiss-Prot;Acc:Q8VBW9]
ENSMUST00000063824	Rasal3	7.35808	-2.84048	2.4248e-05	0.00400271	MALE UP	ENSMUSG00000052142	Rasal3-201	NM_178785	17	32390659	32403583	protein_coding	27.8169	11.1406	0	0	0.00244893	RAS protein activator like 3 [Source:MGI Symbol;Acc:MGI:2444128]
ENSMUST00000173913	Pkn2	-1.7176	2.63433	2.44346e-05	0.00402849	FEMALE UP	ENSMUSG00000004591	Pkn2-207		3	142793709	142881915	nonsense_mediated_decay	139.648	225.377	807.988	430.298	650.871	Serine/threonine-protein kinase N2 [Source:UniProtKB/Swiss-Prot;Acc:Q8BWW9]
ENSMUST00000204325	Clasp1	1.69741	3.43329	2.45441e-05	0.00404149	MALE UP	ENSMUSG00000064302	Clasp1-226		1	118532079	118609457	nonsense_mediated_decay	1543.7	998.969	315.552	685.224	273.801	Mus musculus CLIP associating protein 1 (Clasp1), transcript variant 10, mRNA. [Source:RefSeq mRNA;Acc:NM_001359334]
ENSMUST00000141726	Efl1	7.31109	-2.88508	2.46365e-05	0.00405165	MALE UP	ENSMUSG00000038563	Efl1-203		7	82648614	82674555	protein_coding	25.0574	12.5231	0	0	0	Elongation factor-like GTPase 1 [Source:UniProtKB/Swiss-Prot;Acc:Q8C0D5]
ENSMUST00000215562	Olfr1226	-7.98767	-1.77849	2.46766e-05	0.00405322	FEMALE UP	ENSMUSG00000075097	Olfr1226-203		2	89192105	89199971	protein_coding	0	0	8.958	50.8775	37.5004
ENSMUST00000184864	Erc1	-10.3691	0.486556	2.47362e-05	0.00405424	FEMALE UP	ENSMUSG00000030172	Erc1-210		6	119573728	119848059	protein_coding	0	0	0	197.893	303.153	ELKS/Rab6-interacting/CAST family member 1 [Source:UniProtKB/Swiss-Prot;Acc:Q99MI1]
ENSMUST00000217182	Olfr1489	-1.66232	3.12261	2.47441e-05	0.00405424	FEMALE UP	ENSMUSG00000045678	Olfr1489-202		19	13631621	13643987	protein_coding	203.825	325.49	567.236	1027.54	1049.61
ENSMUST00000159903	Wnk1	1.54884	2.73329	2.51473e-05	0.00411519	MALE UP	ENSMUSG00000045962	Wnk1-208		6	119923969	119927261	retained_intron	804.256	715.354	272.45	396.045	169.444	WNK lysine deficient protein kinase 1 [Source:MGI Symbol;Acc:MGI:2442092]
ENSMUST00000212838	Gm45699	-1.97133	2.5127	2.52578e-05	0.00412817	FEMALE UP	ENSMUSG00000110511	Gm45699-201		9	19842073	19872536	antisense	110.629	178.467	349.097	540.305	886.054	predicted gene 45699 [Source:MGI Symbol;Acc:MGI:5804814]
ENSMUST00000227265	Vmn1r209	-2.0562	2.55216	2.53298e-05	0.00413482	FEMALE UP	ENSMUSG00000071491	Vmn1r209-203		13	22800629	22809682	protein_coding	71.4791	213.67	418.797	661.631	770.898	vomeronasal 1 receptor 209 [Source:MGI Symbol;Acc:MGI:3650395]
ENSMUST00000065567	Acss3	-1.60539	3.43026	2.56118e-05	0.0041757	FEMALE UP	ENSMUSG00000035948	Acss3-202		10	107105993	107123649	processed_transcript	257.638	419.861	716.085	1284.64	1254.05	Acyl-CoA synthetase short-chain family member 3, mitochondrial [Source:UniProtKB/Swiss-Prot;Acc:Q14DH7]
ENSMUST00000164097	Ihh	3.85804	0.677583	2.57605e-05	0.00419477	MALE UP	ENSMUSG00000006538	Ihh-201	NM_010544	1	74945315	74951672	protein_coding	454.807	26.362	28.581	18.7598	7.35266	Indian hedgehog [Source:MGI Symbol;Acc:MGI:96533]
ENSMUST00000045902	Fmo2	7.18769	-2.97973	2.58744e-05	0.00420813	MALE UP	ENSMUSG00000040170	Fmo2-201	NM_018881	1	162874317	162898712	protein_coding	16.4293	18.5033	0	0	0	Dimethylaniline monooxygenase [N-oxide-forming] 2 [Source:UniProtKB/Swiss-Prot;Acc:Q8K2I3]
ENSMUST00000057793	Adnp	-1.29858	3.94237	2.59914e-05	0.0042168	FEMALE UP	ENSMUSG00000051149	Adnp-201	NM_001310086	2	168180986	168206922	protein_coding	498.567	644.247	1604.95	1285.88	1555.67	Activity-dependent neuroprotector homeobox protein [Source:UniProtKB/Swiss-Prot;Acc:Q9Z103]
ENSMUST00000100127	Gtdc1	-2.9442	-0.00664006	2.59854e-05	0.0042168	FEMALE UP	ENSMUSG00000036890	Gtdc1-202		2	44785490	44927236	protein_coding	11.5615	15.146	65.1665	106.3	154.91	Glycosyltransferase-like domain-containing protein 1 [Source:UniProtKB/Swiss-Prot;Acc:Q8BW56]
ENSMUST00000139864	4933408N05Rik	-1.46936	3.38028	2.61231e-05	0.00423297	FEMALE UP	ENSMUSG00000084848	4933408N05Rik-201		8	114341160	114351479	antisense	332.292	369.562	758.131	1050.43	1270	RIKEN cDNA 4933408N05 gene [Source:MGI Symbol;Acc:MGI:1918372]
ENSMUST00000139803	Rev3l	2.40029	2.11372	2.61767e-05	0.00423646	MALE UP	ENSMUSG00000019841	Rev3l-205		10	39825131	39875208	nonsense_mediated_decay	619.16	543.376	53.6732	250.681	54.5313	DNA polymerase zeta catalytic subunit [Source:UniProtKB/Swiss-Prot;Acc:Q61493]
ENSMUST00000102487	Szrd1	-1.22747	4.50357	2.63461e-05	0.00425866	FEMALE UP	ENSMUSG00000040842	Szrd1-203	NM_001277195	4	141113001	141139766	protein_coding	922.271	819.776	2270.69	1947.7	2278.23	SUZ domain-containing protein 1 [Source:UniProtKB/Swiss-Prot;Acc:Q6NXN1]
ENSMUST00000063980	Zkscan7	-1.4671	2.5851	2.64599e-05	0.00427183	FEMALE UP	ENSMUSG00000063488	Zkscan7-201	NM_001177505	9	122888471	122898618	protein_coding	208.221	194.668	516.383	574.984	680.1	zinc finger with KRAB and SCAN domains 7 [Source:MGI Symbol;Acc:MGI:3040678]
ENSMUST00000164095	Herc2	-10.2399	0.369735	2.65025e-05	0.0042735	FEMALE UP	ENSMUSG00000030451	Herc2-202		7	56050389	56231763	protein_coding	0.00163509	7.61e-05	250.917	0.00321839	207.46	E3 ubiquitin-protein ligase HERC2 [Source:UniProtKB/Swiss-Prot;Acc:Q4U2R1]
ENSMUST00000222471	Zfp410	1.43879	2.08633	2.66313e-05	0.00428904	MALE UP	ENSMUSG00000042472	Zfp410-211		12	84327440	84343457	protein_coding	496.812	446.206	215.81	173.949	165.578	zinc finger protein 410 [Source:MGI Symbol;Acc:MGI:1289280]
ENSMUST00000211498	Wrn	-3.36816	-0.751027	2.66754e-05	0.00429091	FEMALE UP	ENSMUSG00000031583	Wrn-204		8	33235684	33330550	protein_coding	5.22749	6.52339	46.4602	94.433	56.7709	Werner syndrome RecQ like helicase [Source:MGI Symbol;Acc:MGI:109635]
ENSMUST00000203269	Gm19065	-1.90947	1.542	2.68402e-05	0.00431217	FEMALE UP	ENSMUSG00000107873	Gm19065-201		6	128209044	128211644	processed_transcript	76.5133	74.3833	228.509	275.305	394.83	predicted gene, 19065 [Source:MGI Symbol;Acc:MGI:5011250]
ENSMUST00000217109	Gm33180	-1.5318	4.44753	2.69106e-05	0.00431824	FEMALE UP	ENSMUSG00000111852	Gm33180-201		9	59499361	59512865	lincRNA	648.144	776.023	1297.62	2600.98	2631.37	predicted gene, 33180 [Source:MGI Symbol;Acc:MGI:5592339]
ENSMUST00000217526	Olfr556	-7.61148	-2.11685	2.70555e-05	0.00433622	FEMALE UP	ENSMUSG00000073969	Olfr556-203		7	102664899	102673270	protein_coding	0	0	25	15.612	33.3085
ENSMUST00000174561	H2afz	1.48908	2.24964	2.71629e-05	0.00434816	MALE UP	ENSMUSG00000037894	H2afz-207	NM_001316995	3	137864573	137866818	protein_coding	581.148	487.371	264.518	184.425	160.293	Histone H2A.Z [Source:UniProtKB/Swiss-Prot;Acc:P0C0S6]
ENSMUST00000149301	AI314180	-1.38635	4.10966	2.7532e-05	0.00440193	FEMALE UP	ENSMUSG00000050812	AI314180-209		4	58811431	58911930	protein_coding	485.208	741.611	1893.45	1346.71	1811.41	Proteasome-associated [Source:UniProtKB/Swiss-Prot;Acc:Q6PDI5]
ENSMUST00000185789	Kcnq1ot1	-1.25095	9.13839	2.77966e-05	0.00442283	FEMALE UP	ENSMUSG00000101609	Kcnq1ot1-201		7	143203458	143296549	antisense	19259.2	23782.9	35378.3	61562.6	65278	KCNQ1 overlapping transcript 1 [Source:MGI Symbol;Acc:MGI:1926855]
ENSMUST00000118111	Nlgn3	-3.89243	0.13774	2.76987e-05	0.00442283	FEMALE UP	ENSMUSG00000031302	Nlgn3-202		X	101299168	101325963	protein_coding	15.3962	0.000976212	131.718	97.3437	147.508	Neuroligin-3 [Source:UniProtKB/Swiss-Prot;Acc:Q8BYM5]
ENSMUST00000202000	Senp7	-1.48295	3.89386	2.77311e-05	0.00442283	FEMALE UP	ENSMUSG00000052917	Senp7-211	NM_001304503	16	56075480	56141897	protein_coding	423.997	574.756	997.301	1652.77	1764.51	SUMO1/sentrin specific peptidase 7 [Source:MGI Symbol;Acc:MGI:1913565]
ENSMUST00000166890	Pde1c	7.35813	-2.84838	2.77653e-05	0.00442283	MALE UP	ENSMUSG00000004347	Pde1c-206	NM_001159957	6	56104008	56369631	protein_coding	28.2965	10.3666	0	0	0	phosphodiesterase 1C [Source:MGI Symbol;Acc:MGI:108413]
ENSMUST00000067258	Adra1b	-7.99565	-1.77158	2.79348e-05	0.00442884	FEMALE UP	ENSMUSG00000050541	Adra1b-201	NM_001284380	11	43774606	43901210	protein_coding	0	0	8.39322	48.9813	40.3066	adrenoceptor alpha 1B [Source:HGNC Symbol;Acc:HGNC:278]
ENSMUST00000162295	Clstn2	-1.76301	2.22162	2.79119e-05	0.00442884	FEMALE UP	ENSMUSG00000032452	Clstn2-202		9	97453257	98032983	protein_coding	171.626	90.1168	407.632	473.951	545.248	Calsyntenin-2 [Source:UniProtKB/Swiss-Prot;Acc:Q9ER65]
ENSMUST00000112851	Dcx	-1.98931	0.949765	2.79114e-05	0.00442884	FEMALE UP	ENSMUSG00000031285	Dcx-203	NM_001110224	X	143860711	143933204	protein_coding	48.1687	46.7789	200.047	186.62	213.865	Neuronal migration protein doublecortin [Source:UniProtKB/Swiss-Prot;Acc:O88809]
ENSMUST00000226085	Gm48841	-1.58223	3.30411	2.81213e-05	0.00445306	FEMALE UP	ENSMUSG00000114268	Gm48841-201		14	14254663	14257503	processed_pseudogene	254.357	373.34	652.414	1127.79	1188.87	predicted gene, 48841 [Source:MGI Symbol;Acc:MGI:6098573]
ENSMUST00000156515	Hoxa11os	2.84967	0.16824	2.84114e-05	0.00449362	MALE UP	ENSMUSG00000086427	Hoxa11os-206		6	52244393	52249791	antisense	134.516	183.371	5.36826	38.4201	26.0869	homeobox A11, opposite strand [Source:MGI Symbol;Acc:MGI:107208]
ENSMUST00000195022	Ifi214	-1.97425	1.72698	2.85947e-05	0.00451182	FEMALE UP	ENSMUSG00000070501	Ifi214-204		1	173531162	173535941	retained_intron	78.4462	87.2307	207.447	362.945	460.5
ENSMUST00000139926	Scrn3	7.38085	-2.81966	2.85636e-05	0.00451182	MALE UP	ENSMUSG00000008226	Scrn3-204		2	73312676	73322022	processed_transcript	9.30385	31.3297	0	0	0	secernin 3 [Source:MGI Symbol;Acc:MGI:1921866]
ENSMUST00000034723	Aldh1a2	1.01103	8.63341	2.87354e-05	0.00452862	MALE UP	ENSMUSG00000013584	Aldh1a2-201	NM_009022	9	71215789	71296243	protein_coding	32992	46666	24874	18981	18734.6	Retinal dehydrogenase 2 [Source:UniProtKB/Swiss-Prot;Acc:Q62148]
ENSMUST00000146404	Gm13589	-1.56205	4.33915	2.88854e-05	0.00453604	FEMALE UP	ENSMUSG00000085950	Gm13589-201		2	38424002	38455851	lincRNA	538.826	763.64	1213.31	2414.14	2452.61	predicted gene 13589 [Source:MGI Symbol;Acc:MGI:3649991]
ENSMUST00000186589	Gm28704	7.32308	-2.86695	2.88762e-05	0.00453604	MALE UP	ENSMUSG00000100823	Gm28704-201		Y	77605955	77609301	lincRNA	9.81526	29.1497	0	0	0	predicted gene 28704 [Source:MGI Symbol;Acc:MGI:5579410]
ENSMUST00000188149	Gm29636	7.32332	-2.86675	2.8872e-05	0.00453604	MALE UP	ENSMUSG00000101529	Gm29636-201		Y	67716432	67719778	lincRNA	9.8175	29.154	0	0	0	predicted gene 29636 [Source:MGI Symbol;Acc:MGI:5580342]
ENSMUST00000200116	Klhl7	-1.42475	3.35357	2.89578e-05	0.00454201	FEMALE UP	ENSMUSG00000028986	Klhl7-204		5	24100606	24160784	nonsense_mediated_decay	334.044	372.284	734.999	1166.86	1113.22	kelch-like 7 [Source:MGI Symbol;Acc:MGI:1196453]
ENSMUST00000110324	Fbln7	-1.88441	1.30206	2.92961e-05	0.00458963	FEMALE UP	ENSMUSG00000027386	Fbln7-202		2	128862981	128897034	protein_coding	47.0482	83.6171	253.136	277.652	233.488	Fibulin-7 [Source:UniProtKB/Swiss-Prot;Acc:Q501P1]
ENSMUST00000120102	Dsg2	-1.559	2.88682	2.9388e-05	0.00459516	FEMALE UP	ENSMUSG00000044393	Dsg2-202		18	20558155	20585553	protein_coding	181.733	294.793	557.187	795.899	861.3	Desmoglein-2 [Source:UniProtKB/Swiss-Prot;Acc:O55111]
ENSMUST00000179973	Gm21870	-3.96937	-0.98539	2.94046e-05	0.00459516	FEMALE UP	ENSMUSG00000094564	Gm21870-201		X	33985639	33986816	protein_coding	1	5.63463	41.0037	50.187	76.6525
ENSMUST00000161654	Impdh1	-4.10772	-0.543148	2.94357e-05	0.00459516	FEMALE UP	ENSMUSG00000003500	Impdh1-206		6	29204562	29206439	retained_intron	2.69e-07	8.47109	103.681	88.3109	43.9331	Inosine-5'-monophosphate dehydrogenase 1 [Source:UniProtKB/Swiss-Prot;Acc:P50096]
ENSMUST00000154503	Cybb	-4.7105	-1.67103	2.95185e-05	0.00460265	FEMALE UP	ENSMUSG00000015340	Cybb-203		X	9449381	9451533	retained_intron	1.12751	1.11177	20.43	42.2932	40.2215	Cytochrome b-245 heavy chain [Source:UniProtKB/Swiss-Prot;Acc:Q61093]
ENSMUST00000075263	Zfp26	-7.46195	-2.24652	2.9595e-05	0.00460916	FEMALE UP	ENSMUSG00000063108	Zfp26-201		9	20437062	20459989	retained_intron	0	0	25.0367	19.831	22.2817	zinc finger protein 26 [Source:MGI Symbol;Acc:MGI:99173]
ENSMUST00000138684	Gm15839	-1.67007	3.28484	2.96992e-05	0.00461646	FEMALE UP	ENSMUSG00000084999	Gm15839-201		16	56886367	56889453	antisense	242.085	346.753	591.258	1121.89	1245.16	predicted gene 15839 [Source:MGI Symbol;Acc:MGI:3801729]
ENSMUST00000144093	Spout1	1.38943	2.57519	2.97118e-05	0.00461646	MALE UP	ENSMUSG00000039660	Spout1-207		2	30173473	30178459	retained_intron	570.803	747.394	259.32	222.211	312.052	SPOUT domain containing methyltransferase 1 [Source:MGI Symbol;Acc:MGI:106544]
ENSMUST00000133690	Bche	-7.7674	-1.97782	3.00349e-05	0.00465586	FEMALE UP	ENSMUSG00000027792	Bche-202		3	73648416	73708242	retained_intron	0	0	11.17	32.6372	39.0026	Cholinesterase [Source:UniProtKB/Swiss-Prot;Acc:Q03311]
ENSMUST00000214214	Olfr466	-1.63943	2.01053	3.00358e-05	0.00465586	FEMALE UP	ENSMUSG00000049806	Olfr466-202		13	65150240	65156152	protein_coding	108.228	137.857	325.552	405.129	482.345	olfactory receptor family 9 subfamily H member 1 pseudogene [Source:HGNC Symbol;Acc:HGNC:15038]
ENSMUST00000225567	Gm10873	-1.70147	3.48485	3.0139e-05	0.00466639	FEMALE UP	ENSMUSG00000114345	Gm10873-201		14	56376902	56391562	antisense	278.063	386.191	637.769	1342.41	1433.87
ENSMUST00000205447	Gm44520	-3.12522	-0.477079	3.04307e-05	0.00470604	FEMALE UP	ENSMUSG00000108340	Gm44520-201		7	41273595	41274396	processed_pseudogene	5	12	57	81	98	predicted gene 44520 [Source:MGI Symbol;Acc:MGI:5753096]
ENSMUST00000221686	Dgkb	-3.5351	-0.831735	3.05743e-05	0.00472272	FEMALE UP	ENSMUSG00000036095	Dgkb-207		12	38017714	38019774	retained_intron	2	8	47	79	61	Diacylglycerol kinase beta [Source:UniProtKB/Swiss-Prot;Acc:Q6NS52]
ENSMUST00000121043	Hoxa10	2.14188	0.716267	3.06432e-05	0.00472785	MALE UP	ENSMUSG00000000938	Hoxa10-201	NM_001122950	6	52231922	52240854	protein_coding	125.258	300.699	45.9833	65.5675	40.5544	Homeobox protein Hox-A10 [Source:UniProtKB/Swiss-Prot;Acc:P31310]
ENSMUST00000182491	Rxfp1	-1.94977	1.54517	3.08441e-05	0.00475329	FEMALE UP	ENSMUSG00000034009	Rxfp1-202		3	79644112	79737880	nonsense_mediated_decay	92.3492	54.1579	227.177	366.731	317.496	Relaxin receptor 1 [Source:UniProtKB/Swiss-Prot;Acc:Q6R6I7]
ENSMUST00000154620	Srebf1	-7.69179	-2.04192	3.10278e-05	0.00477604	FEMALE UP	ENSMUSG00000020538	Srebf1-210		11	60204189	60206112	processed_transcript	0	0	25.1965	42.4138	12.4647	Mus musculus sterol regulatory element binding transcription factor 1 (Srebf1), transcript variant 4, mRNA. [Source:RefSeq mRNA;Acc:NM_001358315]
ENSMUST00000066298	B430305J03Rik	1.71997	1.39022	3.17034e-05	0.00487436	MALE UP	ENSMUSG00000053706	B430305J03Rik-201		3	61362250	61365951	protein_coding	313.202	306.745	73.1966	137.267	90.7438	RIKEN cDNA B430305J03 gene [Source:MGI Symbol;Acc:MGI:3697707]
ENSMUST00000197179	Cux2	-7.85359	-1.90273	3.18762e-05	0.00489524	FEMALE UP	ENSMUSG00000042589	Cux2-211		5	121860308	121866063	retained_intron	0	0	26.0947	11.7232	48.9802	Homeobox protein cut-like 2 [Source:UniProtKB/Swiss-Prot;Acc:P70298]
ENSMUST00000193899	Pcdh11x	-2.39745	0.284281	3.19651e-05	0.00490319	FEMALE UP	ENSMUSG00000034755	Pcdh11x-208		X	120364786	120410700	protein_coding	20.6696	25.7582	105.819	168.111	117.869	protocadherin 11 X-linked [Source:MGI Symbol;Acc:MGI:2442849]
ENSMUST00000041866	Brwd3	-9.46995	0.166586	3.22228e-05	0.0049316	FEMALE UP	ENSMUSG00000063663	Brwd3-201		X	108742568	108834372	nonsense_mediated_decay	0	0.117557	0.0718783	215.228	188.43	Bromodomain and WD repeat-containing protein 3 [Source:UniProtKB/Swiss-Prot;Acc:A2AHJ4]
ENSMUST00000205289	Kdm3a	-10.4446	0.560124	3.22249e-05	0.0049316	FEMALE UP	ENSMUSG00000053470	Kdm3a-203		6	71599326	71632686	protein_coding	0	0	0.000307521	139.086	383.2	Lysine-specific demethylase 3A [Source:UniProtKB/Swiss-Prot;Acc:Q6PCM1]
ENSMUST00000069423	Mdk	0.891707	8.43493	3.244e-05	0.00495879	MALE UP	ENSMUSG00000027239	Mdk-202	NM_001012336	2	91929828	91931780	protein_coding	31248.2	35440.9	19417.4	19524.2	18226.5	Midkine [Source:UniProtKB/Swiss-Prot;Acc:P12025]
ENSMUST00000100802	Nufip2	-1.08908	5.95166	3.24868e-05	0.0049602	FEMALE UP	ENSMUSG00000037857	Nufip2-201	NM_001024205	11	77686155	77712741	protein_coding	2118.16	3048.04	6033.43	5609.72	5741.76	Nuclear fragile X mental retardation-interacting protein 2 [Source:UniProtKB/Swiss-Prot;Acc:Q5F2E7]
ENSMUST00000180726	E030030I06Rik	-1.45592	2.62109	3.25559e-05	0.00496502	FEMALE UP	ENSMUSG00000097327	E030030I06Rik-204		10	22113050	22148819	processed_transcript	209.776	206.302	479.478	677.578	661.567
ENSMUST00000169094	G3bp2	-10.0995	0.243297	3.27175e-05	0.00497246	FEMALE UP	ENSMUSG00000029405	G3bp2-204	NM_001080794	5	92053717	92083513	protein_coding	0.00357861	0	238.878	0.000670963	180.618	Mus musculus GTPase activating protein (SH3 domain) binding protein 2 (G3bp2), transcript variant 8, mRNA. [Source:RefSeq mRNA;Acc:NM_001359197]
ENSMUST00000225279	Gm47678	-1.56043	4.03772	3.2669e-05	0.00497246	FEMALE UP	ENSMUSG00000114676	Gm47678-201		14	14585369	14589216	processed_pseudogene	422.76	635.792	1013.04	2009.84	1913.88	predicted gene, 47678 [Source:MGI Symbol;Acc:MGI:6096778]
ENSMUST00000041623	Enc1	1.25098	3.436	3.27173e-05	0.00497246	MALE UP	ENSMUSG00000041773	Enc1-201	NM_007930	13	97241105	97253034	protein_coding	1297	995	494	579	472	Ectoderm-neural cortex protein 1 [Source:UniProtKB/Swiss-Prot;Acc:O35709]
ENSMUST00000222477	Platr25	-3.06617	-0.0571761	3.31742e-05	0.00503608	FEMALE UP	ENSMUSG00000074863	Platr25-207		13	62672667	62712753	protein_coding	16.0745	7.41505	104.064	64.8937	146.67
ENSMUST00000174857	E2f7	-1.37833	3.35092	3.33461e-05	0.00505057	FEMALE UP	ENSMUSG00000020185	E2f7-209		10	110745465	110756637	protein_coding	328.674	395.688	770.443	1126.64	1092.51	Mus musculus E2F transcription factor 7 (E2f7), transcript variant 2, mRNA. [Source:RefSeq mRNA;Acc:NM_001358560]
ENSMUST00000143918	Sptan1	-1.47654	2.55435	3.33382e-05	0.00505057	FEMALE UP	ENSMUSG00000057738	Sptan1-210		2	29965677	29994037	retained_intron	179.317	214.632	449.168	666.02	626.705	Spectrin alpha chain, non-erythrocytic 1 [Source:UniProtKB/Swiss-Prot;Acc:P16546]
ENSMUST00000215167	Wdr48	-7.45326	-2.25442	3.37047e-05	0.00509322	FEMALE UP	ENSMUSG00000032512	Wdr48-204		9	119907713	119926238	protein_coding	0	0	20.7802	20.3098	25.5222	WD repeat domain 48 [Source:MGI Symbol;Acc:MGI:1914811]
ENSMUST00000172448	Zfp27	8.96286	-1.4251	3.36665e-05	0.00509322	MALE UP	ENSMUSG00000062040	Zfp27-206		7	29894079	29898863	protein_coding	5.83e-08	124.376	8.06e-06	0	0	zinc finger protein 27 [Source:MGI Symbol;Acc:MGI:99174]
ENSMUST00000211163	Gm45389	-1.52001	4.26808	3.40203e-05	0.00513481	FEMALE UP	ENSMUSG00000110163	Gm45389-201		8	52024987	52031271	lincRNA	551.385	716.177	1172.89	2211.69	2366.55	predicted gene 45389 [Source:MGI Symbol;Acc:MGI:5791225]
ENSMUST00000216675	Olfr1184	-3.17147	-0.627542	3.40576e-05	0.00513481	FEMALE UP	ENSMUSG00000051424	Olfr1184-202		2	88483598	88489284	protein_coding	6.67664	7.9779	46.4743	90	76.7311
ENSMUST00000060792	Cavin1	-1.11391	4.99851	3.45025e-05	0.00516654	FEMALE UP	ENSMUSG00000004044	Cavin1-201	NM_008986	11	100956733	100970887	protein_coding	1288	1328.76	3159.16	3305.5	2581.8	Caveolae-associated protein 1 [Source:UniProtKB/Swiss-Prot;Acc:O54724]
ENSMUST00000215190	Gm32017	-1.53467	4.39338	3.44724e-05	0.00516654	FEMALE UP	ENSMUSG00000111631	Gm32017-201		9	70930488	70934430	processed_transcript	577.246	795.577	1273.22	2374.86	2633.69	predicted gene, 32017 [Source:MGI Symbol;Acc:MGI:5591176]
ENSMUST00000181955	2610203C20Rik	2.07924	0.274713	3.44067e-05	0.00516654	MALE UP	ENSMUSG00000074415	2610203C20Rik-206		9	41581339	41592487	lincRNA	173.001	129.36	39.2895	37.903	37.0846	RIKEN cDNA 2610203C20 gene [Source:MGI Symbol;Acc:MGI:1917705]
ENSMUST00000186558	Gm29617	3.07549	-1.06085	3.44968e-05	0.00516654	MALE UP	ENSMUSG00000099685	Gm29617-203		Y	74032867	74043464	processed_transcript	53.2334	81.7336	3.60491	11.7441	9.67292	predicted gene 29617 [Source:MGI Symbol;Acc:MGI:5580323]
ENSMUST00000161211	Med6	1.44789	3.26507	3.44478e-05	0.00516654	MALE UP	ENSMUSG00000002679	Med6-204	NM_001347384	12	81573557	81595006	protein_coding	739.523	1436.75	520.295	353.574	381.178	Mus musculus mediator complex subunit 6 (Med6), transcript variant 1, mRNA. [Source:RefSeq mRNA;Acc:NM_001347384]
ENSMUST00000023269	Rpl24	0.992702	6.29916	3.44632e-05	0.00516654	MALE UP	ENSMUSG00000098274	Rpl24-201	NM_024218	16	55966275	55971435	protein_coding	6531.31	9172.86	4139.49	4552.26	3829.92	60S ribosomal protein L24 [Source:UniProtKB/Swiss-Prot;Acc:Q8BP67]
ENSMUST00000210046	Gm45268	-1.60097	2.65419	3.47506e-05	0.0051936	FEMALE UP	ENSMUSG00000109929	Gm45268-201		7	13364707	13365076	processed_pseudogene	177.964	215.825	412.855	763.62	720.601	predicted gene 45268 [Source:MGI Symbol;Acc:MGI:5791104]
ENSMUST00000113696	Tpm1	8.95236	-1.43487	3.47617e-05	0.0051936	MALE UP	ENSMUSG00000032366	Tpm1-212	NM_001164253	9	67022590	67043907	protein_coding	0.00098356	123.468	0	0	0	tropomyosin 1, alpha [Source:MGI Symbol;Acc:MGI:98809]
ENSMUST00000228070	Vmn1r26	-1.4948	3.2293	3.48381e-05	0.00519913	FEMALE UP	ENSMUSG00000048697	Vmn1r26-203		6	58004934	58015159	protein_coding	289.546	333.828	642.966	1012.3	1129.22	vomeronasal 1 receptor 26 [Source:MGI Symbol;Acc:MGI:2159453]
ENSMUST00000113183	Gm15023	-4.6822	-0.936657	3.51657e-05	0.0052421	FEMALE UP	ENSMUSG00000079432	Gm15023-201	NM_001099321	X	135167624	135177632	protein_coding	4.05676	0	22.4184	59.0257	94.7317
ENSMUST00000126981	Coq2	9.03264	-1.37303	3.52524e-05	0.00524911	MALE UP	ENSMUSG00000029319	Coq2-202		5	100657943	100674249	nonsense_mediated_decay	121.486	0	0	0	0	4-hydroxybenzoate polyprenyltransferase, mitochondrial [Source:UniProtKB/Swiss-Prot;Acc:Q66JT7]
ENSMUST00000184643	Pou2f1	9.02568	-1.37956	3.53559e-05	0.0052586	MALE UP	ENSMUSG00000026565	Pou2f1-216		1	165875457	166002618	protein_coding	120.9	0	0	0	0	POU domain, class 2, transcription factor 1 [Source:UniProtKB/Swiss-Prot;Acc:P25425]
ENSMUST00000122833	Copg2	7.13514	-3.02317	3.57453e-05	0.00531055	MALE UP	ENSMUSG00000025607	Copg2-202		6	30858803	30896426	processed_transcript	19.0131	14.4453	0	0	0	Coatomer subunit gamma-2 [Source:UniProtKB/Swiss-Prot;Acc:Q9QXK3]
ENSMUST00000222371	Gm18795	-3.54346	-1.0727	3.58466e-05	0.00531412	FEMALE UP	ENSMUSG00000113134	Gm18795-201		12	101216840	101373116	processed_transcript	4.77594	3.39546	48.047	57.3582	50.999	predicted gene, 18795 [Source:MGI Symbol;Acc:MGI:5010980]
ENSMUST00000137006	Eif2s3y	3.75135	-1.70793	3.58498e-05	0.00531412	MALE UP	ENSMUSG00000069049	Eif2s3y-203		Y	1010595	1015461	retained_intron	41.843	46.1462	6	1	3	Eukaryotic translation initiation factor 2 subunit 3, Y-linked [Source:UniProtKB/Swiss-Prot;Acc:Q9Z0N2]
ENSMUST00000036041	Ap1g2	1.77496	1.05953	3.58984e-05	0.00531537	MALE UP	ENSMUSG00000040701	Ap1g2-201	NM_007455	14	55098850	55106593	protein_coding	262.357	234.383	77.7811	96.6398	58.4023	AP-1 complex subunit gamma-like 2 [Source:UniProtKB/Swiss-Prot;Acc:O88512]
ENSMUST00000111950	Lrp6	-1.43855	2.30367	3.60555e-05	0.00533266	FEMALE UP	ENSMUSG00000030201	Lrp6-202		6	134450483	134471293	retained_intron	175.452	160.924	450.828	560.17	448.019	LDL receptor related protein 6 [Source:HGNC Symbol;Acc:HGNC:6698]
ENSMUST00000131312	Swt1	-1.48889	3.10772	3.61362e-05	0.00533863	FEMALE UP	ENSMUSG00000052748	Swt1-205		1	151416319	151423344	retained_intron	230.715	346.645	634.429	954.163	972.411	Transcriptional protein SWT1 [Source:UniProtKB/Swiss-Prot;Acc:Q9DBQ9]
ENSMUST00000159504	Me3	-1.88258	1.59681	3.63565e-05	0.00536517	FEMALE UP	ENSMUSG00000030621	Me3-205		7	89632392	89810197	retained_intron	64.0614	96.3866	211.501	348.166	375.477	NADP-dependent malic enzyme, mitochondrial [Source:UniProtKB/Swiss-Prot;Acc:Q8BMF3]
ENSMUST00000208791	Grm5	-1.62028	2.35215	3.6405e-05	0.00536635	FEMALE UP	ENSMUSG00000049583	Grm5-206		7	87584168	87805180	retained_intron	134.851	181.23	356.648	551.205	628.394	glutamate receptor, metabotropic 5 [Source:MGI Symbol;Acc:MGI:1351342]
ENSMUST00000155218	Gabra6	-7.49425	-2.21803	3.66352e-05	0.00539427	FEMALE UP	ENSMUSG00000020428	Gabra6-203	NM_001099641	11	42306438	42321051	protein_coding	3.12e-07	3.35e-07	15.2383	28.354	25.239	Gamma-aminobutyric acid receptor subunit alpha-6 [Source:UniProtKB/Swiss-Prot;Acc:P16305]
ENSMUST00000195989	Mir101c	-2.21654	0.528714	3.69237e-05	0.0054307	FEMALE UP	ENSMUSG00000106183	Mir101c-201		9	3038669	3038743	miRNA	23	39	147	158	152	microRNA 101c [Source:MGI Symbol;Acc:MGI:4950030]
ENSMUST00000107778	Zbbx	-7.80643	-1.9413	3.73155e-05	0.00548223	FEMALE UP	ENSMUSG00000034151	Zbbx-204	NM_172515	3	75037907	75143772	protein_coding	0	0	9.60809	46.0659	30.2929	zinc finger, B-box domain containing [Source:MGI Symbol;Acc:MGI:2674085]
ENSMUST00000185360	1700003C15Rik	-2.29818	0.83667	3.7504e-05	0.00549771	FEMALE UP	ENSMUSG00000099391	1700003C15Rik-201		5	11689253	11769283	lincRNA	38.3657	34.2889	114.044	213.963	241.766	RIKEN cDNA 1700003C15 gene [Source:MGI Symbol;Acc:MGI:1916595]
ENSMUST00000121249	Tdrd1	8.92239	-1.46264	3.7484e-05	0.00549771	MALE UP	ENSMUSG00000025081	Tdrd1-204	NM_031387	19	56826286	56870012	protein_coding	0	120.924	0	0	0	Tudor domain-containing protein 1 [Source:UniProtKB/Swiss-Prot;Acc:Q99MV1]
ENSMUST00000129643	A630010A05Rik	-1.5666	2.38063	3.76428e-05	0.00551193	FEMALE UP	ENSMUSG00000075395	A630010A05Rik-202		16	14562317	14634108	protein_coding	141.051	191.41	380.3	564.177	613.419	RIKEN cDNA A630010A05 gene [Source:MGI Symbol;Acc:MGI:3584518]
ENSMUST00000121616	Fus	-1.54999	2.46472	3.77624e-05	0.00552333	FEMALE UP	ENSMUSG00000030795	Fus-204		7	127967508	127982032	protein_coding	151.453	204.365	457.242	494.858	690.564	RNA-binding protein FUS [Source:UniProtKB/Swiss-Prot;Acc:P56959]
ENSMUST00000175659	Mia2	-1.7123	2.54396	3.79249e-05	0.00554098	FEMALE UP	ENSMUSG00000021000	Mia2-204		12	59166790	59175509	retained_intron	132.964	210.739	368.712	709.421	701.168	Mus musculus melanoma inhibitory activity 2 (Mia2), transcript variant 1, mRNA. [Source:RefSeq mRNA;Acc:NM_001329047]
ENSMUST00000130623	Supt3	-1.72646	1.81444	3.8077e-05	0.00555705	FEMALE UP	ENSMUSG00000038954	Supt3-204		17	44777325	44925857	processed_transcript	90.2375	113.833	257.127	393.266	419.962	SPT3 homolog, SAGA and STAGA complex component [Source:HGNC Symbol;Acc:HGNC:11466]
ENSMUST00000210918	Rpl13a	3.65154	0.918613	3.81678e-05	0.00556417	MALE UP	ENSMUSG00000074129	Rpl13a-214		7	45126181	45128737	protein_coding	218.012	366.692	0	30.5895	41.8856	ribosomal protein L13A [Source:MGI Symbol;Acc:MGI:1351455]
ENSMUST00000004222	Hira	1.14025	4.46954	3.82981e-05	0.00557701	MALE UP	ENSMUSG00000022702	Hira-201	NM_010435	16	18877066	18970309	protein_coding	2508.15	2053.98	1010.52	1143.96	1152.33	Protein HIRA [Source:UniProtKB/Swiss-Prot;Acc:Q61666]
ENSMUST00000182772	Rnf4	-1.98338	0.889851	3.83638e-05	0.00558043	FEMALE UP	ENSMUSG00000029110	Rnf4-208		5	34336424	34347426	retained_intron	50.4682	40.6156	199.742	192.618	184.484	E3 ubiquitin-protein ligase RNF4 [Source:UniProtKB/Swiss-Prot;Acc:Q9QZS2]
ENSMUST00000194661	Gm26621	-1.54597	4.53032	3.8454e-05	0.00558741	FEMALE UP	ENSMUSG00000096967	Gm26621-202		15	68334715	68337430	TEC	662.16	835.648	1320.88	2707.95	2893.06	predicted gene, 26621 [Source:MGI Symbol;Acc:MGI:5477115]
ENSMUST00000214206	Olfr810	7.10014	-3.04924	3.87692e-05	0.00562702	MALE UP	ENSMUSG00000069421	Olfr810-202		10	129787289	129794917	protein_coding	16.4546	16.339	0	0	0
ENSMUST00000213465	Olfr183	-7.75731	-1.98484	3.98353e-05	0.00577542	FEMALE UP	ENSMUSG00000062105	Olfr183-203		16	58995362	59001441	protein_coding	0	0	10.3343	45.9625	26.9354
ENSMUST00000043605	Kif27	-8.02123	-1.74518	4.00377e-05	0.00579841	FEMALE UP	ENSMUSG00000060176	Kif27-201	NM_175214	13	58287516	58354862	protein_coding	0	0	14.0654	72.4888	14.8965	Kinesin-like protein KIF27 [Source:UniProtKB/Swiss-Prot;Acc:Q7M6Z4]
ENSMUST00000228346	Xpo7	-10.0873	0.212655	4.02916e-05	0.00582826	FEMALE UP	ENSMUSG00000022100	Xpo7-206		14	70664841	70708035	protein_coding	0.000338145	7.58e-06	5.51e-05	148.509	262.972	exportin 7 [Source:MGI Symbol;Acc:MGI:1929705]
ENSMUST00000186071	Gm28253	3.69812	-1.64166	4.0332e-05	0.00582826	MALE UP	ENSMUSG00000100165	Gm28253-201		Y	64886721	64890470	processed_transcript	26.8596	66.3777	5.32539	2.23988	3.33921	predicted gene 28253 [Source:MGI Symbol;Acc:MGI:5578959]
ENSMUST00000156529	Pgap2	1.19641	3.37703	4.0854e-05	0.00589725	MALE UP	ENSMUSG00000030990	Pgap2-225	NM_145583	7	102223028	102238567	protein_coding	1024.26	1158.59	456.214	593.276	468.71	Post-GPI attachment to proteins factor 2 [Source:UniProtKB/Swiss-Prot;Acc:Q3TQR0]
ENSMUST00000099604	Olfr1307	-1.47725	5.4137	4.0918e-05	0.00590004	FEMALE UP	ENSMUSG00000094747	Olfr1307-201		2	111930116	111949440	protein_coding	1172.86	1707.99	2679.94	4126.95	5798.54
ENSMUST00000188577	4930433N12Rik	-2.27791	0.866271	4.11915e-05	0.00593301	FEMALE UP	ENSMUSG00000042360	4930433N12Rik-202		9	3190271	3199799	retained_intron	38.6982	36.4769	114.308	212.528	253.429	RIKEN cDNA 4930433N12 gene [Source:MGI Symbol;Acc:MGI:2149746]
ENSMUST00000215186	Olfr1330	-1.71409	2.12466	4.17686e-05	0.00600959	FEMALE UP	ENSMUSG00000073768	Olfr1330-204		4	118888609	118899597	processed_transcript	100.672	155.475	299.687	501.031	526.772
ENSMUST00000135386	Cd84	-1.87402	1.80068	4.19905e-05	0.00603495	FEMALE UP	ENSMUSG00000038147	Cd84-203	NM_001252472	1	171840565	171855097	protein_coding	64.329	122.359	254.399	379.761	442.073	CD84 antigen [Source:MGI Symbol;Acc:MGI:1336885]
ENSMUST00000161616	Hdgf	8.87221	-1.50904	4.20591e-05	0.00603824	MALE UP	ENSMUSG00000004897	Hdgf-205		3	87907534	87914166	processed_transcript	0	116.78	0	0	0	Hepatoma-derived growth factor [Source:UniProtKB/Swiss-Prot;Acc:P51859]
ENSMUST00000228662	Vmn1r45	-7.73854	-2.00368	4.24285e-05	0.00608467	FEMALE UP	ENSMUSG00000044248	Vmn1r45-208		6	89931649	89940598	protein_coding	0	0	9.85321	31.9689	39.2892	vomeronasal 1 receptor 45 [Source:MGI Symbol;Acc:MGI:1333762]
ENSMUST00000216736	Cdk19	-7.67887	-2.05828	4.31361e-05	0.00617275	FEMALE UP	ENSMUSG00000038481	Cdk19-205		10	40339564	40480868	processed_transcript	0	0	17.4897	16.1432	43.4293	Cyclin-dependent kinase 19 [Source:UniProtKB/Swiss-Prot;Acc:Q8BWD8]
ENSMUST00000060807	Fam83h	7.72105	-1.49449	4.30991e-05	0.00617275	MALE UP	ENSMUSG00000046761	Fam83h-201	NM_134087	15	76001093	76014336	protein_coding	110.56	0.000149467	0.483715	2.6e-08	0	Protein FAM83H [Source:UniProtKB/Swiss-Prot;Acc:Q148V8]
ENSMUST00000189556	St8sia4	-1.72489	1.42374	4.38889e-05	0.0062737	FEMALE UP	ENSMUSG00000040710	St8sia4-204	NM_001159745	1	95618551	95667535	protein_coding	77.5533	77.217	234.266	294.646	286.733	ST8 alpha-N-acetyl-neuraminide alpha-2,8-sialyltransferase 4 [Source:MGI Symbol;Acc:MGI:106018]
ENSMUST00000174655	Gm9577	-3.09507	-0.0876946	4.42825e-05	0.00632311	FEMALE UP	ENSMUSG00000092269	Gm9577-201		17	37840310	37842929	processed_pseudogene	4.1571	19.0044	71.1695	119.398	121.846	predicted gene 9577 [Source:MGI Symbol;Acc:MGI:3779986]
ENSMUST00000131073	Mib1	-2.91499	-0.24412	4.43995e-05	0.00632708	FEMALE UP	ENSMUSG00000024294	Mib1-203		18	10725744	10755699	retained_intron	11.8817	10.9397	127.848	97.4622	53.519	E3 ubiquitin-protein ligase MIB1 [Source:UniProtKB/Swiss-Prot;Acc:Q80SY4]
ENSMUST00000221066	Wrnip1	-7.8079	-1.93852	4.44059e-05	0.00632708	FEMALE UP	ENSMUSG00000021400	Wrnip1-203		13	32807146	32821117	processed_transcript	0	0	11.3766	54.8395	20.5893	Werner helicase interacting protein 1 [Source:MGI Symbol;Acc:MGI:1926153]
ENSMUST00000201615	N4bp2	-1.41505	3.65442	4.47553e-05	0.00636999	FEMALE UP	ENSMUSG00000037795	N4bp2-206		5	65764120	65817284	protein_coding	370.299	508.173	1410.29	907.265	1374.32	NEDD4 binding protein 2 [Source:HGNC Symbol;Acc:HGNC:29851]
ENSMUST00000107836	Rnf38	-7.46605	-2.24237	4.50037e-05	0.00639283	FEMALE UP	ENSMUSG00000035696	Rnf38-204		4	44129420	44158943	protein_coding	0	0	14.2823	29.4972	23.8092	Mus musculus ring finger protein 38 (Rnf38), transcript variant 3, mRNA. [Source:RefSeq mRNA;Acc:NM_001355181]
ENSMUST00000065353	Yap1	1.12925	3.96713	4.50124e-05	0.00639283	MALE UP	ENSMUSG00000053110	Yap1-201	NM_001171147	9	7931999	8004596	protein_coding	1641.71	1576.5	760.088	770.624	811.883	yes-associated protein 1 [Source:MGI Symbol;Acc:MGI:103262]
ENSMUST00000163821	Shtn1	7.27136	-2.91854	4.55775e-05	0.00646613	MALE UP	ENSMUSG00000041362	Shtn1-202	NM_175172	19	58973358	59076069	protein_coding	26.7827	9.60144	0	0	0	Shootin-1 [Source:UniProtKB/Swiss-Prot;Acc:Q8K2Q9]
ENSMUST00000208525	Olfr136	-5.02868	-1.53215	4.57199e-05	0.00647939	FEMALE UP	ENSMUSG00000096840	Olfr136-202		17	38329851	38336643	protein_coding	0	2	17.1837	56.0657	42.1078
ENSMUST00000153125	Gucd1	-1.70302	2.58221	4.62982e-05	0.00655432	FEMALE UP	ENSMUSG00000033416	Gucd1-210		10	75416467	75511281	protein_coding	159.91	193.354	352.965	706.095	763.239	Mus musculus guanylyl cyclase domain containing 1 (Gucd1), transcript variant 2, mRNA. [Source:RefSeq mRNA;Acc:NM_001347201]
ENSMUST00000075774	Tubb2b	1.11934	5.41264	4.6804e-05	0.00661883	MALE UP	ENSMUSG00000045136	Tubb2b-201	NM_023716	13	34126748	34130354	protein_coding	4712.39	4018.69	1726.49	2174.27	2500.97	tubulin, beta 2B class IIB [Source:MGI Symbol;Acc:MGI:1920960]
ENSMUST00000132846	Ppia	1.03757	6.25782	4.71885e-05	0.00666003	MALE UP	ENSMUSG00000071866	Ppia-202	NM_008907	11	6415443	6419817	protein_coding	5920.33	9582.18	4008.13	3917.38	3994.56	peptidylprolyl isomerase A [Source:MGI Symbol;Acc:MGI:97749]
ENSMUST00000102845	Rps27a	1.37277	4.1203	4.72464e-05	0.00666003	MALE UP	ENSMUSG00000020460	Rps27a-202	NM_001033865	11	29545846	29548109	protein_coding	1206.64	2670.1	685.563	866.057	801.617	ribosomal protein S27A [Source:MGI Symbol;Acc:MGI:1925544]
ENSMUST00000109376	Wfdc15b	2.58003	-0.585748	4.72172e-05	0.00666003	MALE UP	ENSMUSG00000018211	Wfdc15b-202	NM_138685	2	164214454	164221660	protein_coding	96.8321	80.8374	12.974	23.0345	11.5123	WAP four-disulfide core domain 15B [Source:MGI Symbol;Acc:MGI:2445041]
ENSMUST00000180848	Gm26629	-1.7879	2.15684	4.73006e-05	0.00666057	FEMALE UP	ENSMUSG00000097446	Gm26629-201		19	50677406	50778662	lincRNA	107.17	143.242	267.173	534.969	566.461	predicted gene, 26629 [Source:MGI Symbol;Acc:MGI:5477123]
ENSMUST00000193306	Gm20773	7.34978	-2.84392	4.75688e-05	0.00669121	MALE UP	ENSMUSG00000095900	Gm20773-202		Y	13494026	13496466	protein_coding	7.58015	32.2916	0	0	0
ENSMUST00000216478	Olfr124	-7.50375	-2.21091	4.81656e-05	0.00676795	FEMALE UP	ENSMUSG00000044985	Olfr124-203		17	37799991	37808604	protein_coding	0	4.7e-06	30.2331	13.2724	25.2868
ENSMUST00000127884	Atg16l1	-1.45978	2.7744	4.85793e-05	0.00681255	FEMALE UP	ENSMUSG00000026289	Atg16l1-204		1	87778458	87788562	retained_intron	202.436	261.711	496.782	797.446	732.161	autophagy related 16-like 1 (S. cerevisiae) [Source:MGI Symbol;Acc:MGI:1924290]
ENSMUST00000218389	Gm47968	-1.58337	3.46352	4.8586e-05	0.00681255	FEMALE UP	ENSMUSG00000112516	Gm47968-201		10	54212871	54216723	processed_pseudogene	298.038	401.779	658.725	1447.39	1223.27	predicted gene, 47968 [Source:MGI Symbol;Acc:MGI:6097248]
ENSMUST00000134937	Fermt1	-3.97166	-0.496822	4.91559e-05	0.00687787	FEMALE UP	ENSMUSG00000027356	Fermt1-202		2	132904389	132945629	retained_intron	9.21751	0	49.3195	105.339	86.7428	Fermitin family homolog 1 [Source:UniProtKB/Swiss-Prot;Acc:P59113]
ENSMUST00000172738	Psme1	7.12205	-3.03462	4.91437e-05	0.00687787	MALE UP	ENSMUSG00000022216	Psme1-202		14	55578575	55581381	protein_coding	20.6253	12.4066	0	0	0	proteasome (prosome, macropain) activator subunit 1 (PA28 alpha) [Source:MGI Symbol;Acc:MGI:1096367]
ENSMUST00000137568	Crem	-5.22797	-1.56226	4.92619e-05	0.00688542	FEMALE UP	ENSMUSG00000063889	Crem-217	NM_001110850	18	3267585	3327507	protein_coding	0.0842501	1.58392	64.3339	25.9888	22.619	cAMP-responsive element modulator [Source:UniProtKB/Swiss-Prot;Acc:P27699]
ENSMUST00000040372	Tmem258	1.31021	3.17706	4.94163e-05	0.0068997	MALE UP	ENSMUSG00000036372	Tmem258-201	NM_026919	19	10204014	10207824	protein_coding	767.029	1202.81	394.98	524.362	342.818	transmembrane protein 258 [Source:MGI Symbol;Acc:MGI:1916288]
ENSMUST00000185303	Gm28370	-1.40386	5.10221	5.00044e-05	0.00697208	FEMALE UP	ENSMUSG00000099478	Gm28370-201		12	81492199	81497015	antisense	995.769	1421.14	2205.36	3525.23	4346.59	predicted gene 28370 [Source:MGI Symbol;Acc:MGI:5579076]
ENSMUST00000165955	Hacl1	4.74785	-2.21893	5.00401e-05	0.00697208	MALE UP	ENSMUSG00000021884	Hacl1-211		14	31608011	31640878	nonsense_mediated_decay	23.1463	39.7039	0	0	3.26864	2-hydroxyacyl-CoA lyase 1 [Source:UniProtKB/Swiss-Prot;Acc:Q9QXE0]
ENSMUST00000165217	Enpep	-6.215	-2.10944	5.01682e-05	0.00698257	FEMALE UP	ENSMUSG00000028024	Enpep-203		3	129298594	129332720	retained_intron	0	0.393699	13.8103	44.0231	17.5673	glutamyl aminopeptidase [Source:MGI Symbol;Acc:MGI:106645]
ENSMUST00000117418	Gm11406	-5.42736	-1.94697	5.02826e-05	0.00699113	FEMALE UP	ENSMUSG00000082555	Gm11406-201		4	80440398	80440881	processed_pseudogene	0	1	18	32	34	predicted gene 11406 [Source:MGI Symbol;Acc:MGI:3651132]
ENSMUST00000109767	Trmt1	1.52314	3.22891	5.04005e-05	0.00700016	MALE UP	ENSMUSG00000001909	Trmt1-203	NM_198020	8	84689247	84699787	protein_coding	1265.28	856.252	268.968	589.846	334.474	tRNA methyltransferase 1 [Source:MGI Symbol;Acc:MGI:1289155]
ENSMUST00000227581	Vmn1r12	-1.62262	2.5075	5.0616e-05	0.00702271	FEMALE UP	ENSMUSG00000057981	Vmn1r12-203		6	57156920	57165329	protein_coding	148.525	203.365	372.191	632.42	707.999	vomeronasal 1 receptor 12 [Source:MGI Symbol;Acc:MGI:3645555]
ENSMUST00000155806	Mgat1	-7.43165	-2.27185	5.10569e-05	0.00706905	FEMALE UP	ENSMUSG00000020346	Mgat1-211		11	49247483	49260822	processed_transcript	0	6.9e-06	29.759	21.3729	14.9857	Alpha-1,3-mannosyl-glycoprotein 2-beta-N-acetylglucosaminyltransferase [Source:UniProtKB/Swiss-Prot;Acc:P27808]
ENSMUST00000044556	Tbc1d13	1.47079	1.84145	5.10238e-05	0.00706905	MALE UP	ENSMUSG00000039678	Tbc1d13-201	NM_146252	2	30133746	30152013	protein_coding	398.879	404.1	161.586	186.338	115.944	TBC1 domain family, member 13 [Source:MGI Symbol;Acc:MGI:2385326]
ENSMUST00000223862	Tmem161b	-7.78444	-1.96507	5.1271e-05	0.00709127	FEMALE UP	ENSMUSG00000035762	Tmem161b-203		13	84222312	84295858	nonsense_mediated_decay	0	0	19.2978	12.612	50.6717	Transmembrane protein 161B [Source:UniProtKB/Swiss-Prot;Acc:Q8C2L6]
ENSMUST00000206579	Gm32647	-1.757	2.55565	5.15792e-05	0.00712645	FEMALE UP	ENSMUSG00000108532	Gm32647-202		7	94042752	94709171	lincRNA	143.888	192.833	367.653	570.575	852.45	predicted gene, 32647 [Source:MGI Symbol;Acc:MGI:5591806]
ENSMUST00000132993	Apbb1ip	-3.03918	-0.599422	5.16889e-05	0.00712671	FEMALE UP	ENSMUSG00000026786	Apbb1ip-203		2	22774445	22828586	retained_intron	6.02513	10.3556	52.7268	77.9932	84.7148	amyloid beta (A4) precursor protein-binding, family B, member 1 interacting protein [Source:MGI Symbol;Acc:MGI:1861354]
ENSMUST00000187588	Traf3ip1	4.46071	-0.794016	5.16587e-05	0.00712671	MALE UP	ENSMUSG00000034292	Traf3ip1-202		1	91518262	91529307	retained_intron	100.583	78.3503	12.6753	0	0	TRAF3 interacting protein 1 [Source:MGI Symbol;Acc:MGI:1921269]
ENSMUST00000114601	Mtmr1	-7.77359	-1.97401	5.18433e-05	0.00713312	FEMALE UP	ENSMUSG00000015214	Mtmr1-202		X	71364760	71419196	protein_coding	0	0	10.951	22.3207	49.0769	Myotubularin-related protein 1 [Source:UniProtKB/Swiss-Prot;Acc:Q9Z2C4]
ENSMUST00000189034	Gm28768	7.07666	-3.06523	5.18104e-05	0.00713312	MALE UP	ENSMUSG00000101805	Gm28768-201		Y	5682517	5682894	processed_pseudogene	12.6417	19.8591	0	0	0	predicted gene 28768 [Source:MGI Symbol;Acc:MGI:5579474]
ENSMUST00000227242	Hnrnpc	-8.54031	-0.0921171	5.19269e-05	0.0071372	FEMALE UP	ENSMUSG00000060373	Hnrnpc-205	NM_001170982	14	52073545	52104005	protein_coding	0.322885	0	198.185	143.449	1.64e-05	Heteroous nuclear ribonucleoproteins C1/C2 [Source:UniProtKB/Swiss-Prot;Acc:Q9Z204]
ENSMUST00000138363	Adam12	-7.6013	-2.12654	5.20754e-05	0.00714276	FEMALE UP	ENSMUSG00000054555	Adam12-204		7	133886196	133961265	protein_coding	0	0	24.9562	12.031	36.148	Disintegrin and metalloproteinase domain-containing protein 12 [Source:UniProtKB/Swiss-Prot;Acc:Q61824]
ENSMUST00000143764	Fsip2	-2.44601	0.150608	5.20229e-05	0.00714276	FEMALE UP	ENSMUSG00000075249	Fsip2-203		2	82943634	83008937	protein_coding	20.7032	20.104	84.7444	154.149	118.221	Fibrous sheath-interacting protein 2 [Source:UniProtKB/Swiss-Prot;Acc:A2ARZ3]
ENSMUST00000208396	Olfr1452-ps1	-4.57893	-1.44944	5.21844e-05	0.00715029	FEMALE UP	ENSMUSG00000109148	Olfr1452-ps1-201		19	13016225	13017149	polymorphic_pseudogene	0	3	23	58	41	olfactory receptor 1452, pseudogene 1 [Source:MGI Symbol;Acc:MGI:3031286]
ENSMUST00000216443	Olfr1009	-1.6934	2.05905	5.27442e-05	0.00721952	FEMALE UP	ENSMUSG00000043226	Olfr1009-203		2	85715419	85725136	protein_coding	105.677	141.348	278.528	485.011	501.721	Olfactory receptor 1009 [Source:UniProtKB/Swiss-Prot;Acc:Q8VFK1]
ENSMUST00000100672	Samd4	-2.4789	1.47495	5.29971e-05	0.00724663	FEMALE UP	ENSMUSG00000021838	Samd4-202	NM_028966	14	46882989	47103150	protein_coding	79.8753	20.171	347.086	205.573	348.724	1 [Source:UniProtKB/Swiss-Prot;Acc:Q8CBY1]
ENSMUST00000184922	Mark1-ps3	-3.49472	-1.18451	5.39715e-05	0.00736463	FEMALE UP	ENSMUSG00000098834	Mark1-ps3-201		17	53723690	53724383	transcribed_processed_pseudogene	3	4.81563	41.7047	53	49	MAP/microtubule affinity-regulating kinase 1, pseudogene 3 [Source:MGI Symbol;Acc:MGI:5011703]
ENSMUST00000166990	Csnk1a1	7.17476	-2.99485	5.39663e-05	0.00736463	MALE UP	ENSMUSG00000024576	Csnk1a1-207		18	61555318	61585631	protein_coding	24.0471	10.0374	0	0	0	casein kinase 1, alpha 1 [Source:MGI Symbol;Acc:MGI:1934950]
ENSMUST00000204354	Dysf	7.4585	-2.76737	5.40274e-05	0.00736466	MALE UP	ENSMUSG00000033788	Dysf-214		6	84019385	84210857	protein_coding	35.0177	6.16409	0	1.01e-06	0.000506738	Dysferlin [Source:UniProtKB/Swiss-Prot;Acc:Q9ESD7]
ENSMUST00000118866	Gm9119	-7.67786	-2.05924	5.40969e-05	0.00736654	FEMALE UP	ENSMUSG00000083680	Gm9119-201		X	102777738	102779484	unprocessed_pseudogene	0	0	14	18.1376	44.8662	predicted pseudogene 9119 [Source:MGI Symbol;Acc:MGI:3648179]
ENSMUST00000147575	Cpa6	-1.52382	2.42998	5.44205e-05	0.00740298	FEMALE UP	ENSMUSG00000042501	Cpa6-203		1	10472475	10477823	retained_intron	156.63	195.389	383.024	590.871	630.039	Carboxypeptidase A6 [Source:UniProtKB/Swiss-Prot;Acc:Q5U901]
ENSMUST00000144481	Morc4	-2.03222	0.906908	5.50656e-05	0.00748304	FEMALE UP	ENSMUSG00000031434	Morc4-205		X	139856348	139871625	retained_intron	56.6361	32.4486	194.086	206.165	186.721	MORC family CW-type zinc finger protein 4 [Source:UniProtKB/Swiss-Prot;Acc:Q8BMD7]
ENSMUST00000224913	B230220B15Rik	-3.79206	-1.12784	5.5566e-05	0.00754329	FEMALE UP	ENSMUSG00000114627	B230220B15Rik-202		13	107996285	108003954	lincRNA	4.14659	2.46296	30.5359	50.7152	69.174	RIKEN cDNA B230220B15 gene [Source:MGI Symbol;Acc:MGI:2444601]
ENSMUST00000220820	Catsperb	-2.36358	0.326942	5.58095e-05	0.00755414	FEMALE UP	ENSMUSG00000047014	Catsperb-203		12	101515125	101550993	nonsense_mediated_decay	23.4725	25.297	103.882	122.396	172.262	Cation channel sperm-associated protein subunit beta [Source:UniProtKB/Swiss-Prot;Acc:A2RTF1]
ENSMUST00000140868	Snrnp200	-2.91627	-0.457318	5.58174e-05	0.00755414	FEMALE UP	ENSMUSG00000003660	Snrnp200-203		2	127221695	127225157	processed_transcript	11.1297	8.35691	110.35	68.6829	59.0447	U5 small nuclear ribonucleoprotein 200 kDa helicase [Source:UniProtKB/Swiss-Prot;Acc:Q6P4T2]
ENSMUST00000140607	Tbc1d14	1.74421	1.88847	5.57753e-05	0.00755414	MALE UP	ENSMUSG00000029192	Tbc1d14-210		5	36490608	36581792	protein_coding	376.53	511.522	165.564	189.959	69.1258	TBC1 domain family, member 14 [Source:MGI Symbol;Acc:MGI:1098708]
ENSMUST00000110894	Tpt1	0.966865	5.63205	5.58903e-05	0.00755628	MALE UP	ENSMUSG00000060126	Tpt1-201	NM_009429	14	75845093	75848415	protein_coding	4690.26	5075.39	2833.11	2644.8	2475.67	Translationally-controlled tumor protein [Source:UniProtKB/Swiss-Prot;Acc:P63028]
ENSMUST00000087332	Gm16223	-1.73375	2.96137	5.61869e-05	0.00758862	FEMALE UP	ENSMUSG00000067285	Gm16223-201		5	42067960	42216798	protein_coding	182.474	271.053	500.61	712.878	1152.37
ENSMUST00000209833	Gm45844	-1.90755	1.46929	5.66461e-05	0.00764283	FEMALE UP	ENSMUSG00000110105	Gm45844-204		7	7213017	7278232	protein_coding	51.0948	93.9429	201.654	325.055	331.711
ENSMUST00000126263	BC017158	7.22018	-2.95961	5.68633e-05	0.00766431	MALE UP	ENSMUSG00000030780	BC017158-203		7	128272326	128298095	nonsense_mediated_decay	26.0543	9.03966	0	0	0	cDNA sequence BC017158 [Source:MGI Symbol;Acc:MGI:2384572]
ENSMUST00000188783	Glrx2	8.84061	-1.55183	5.69894e-05	0.00767349	MALE UP	ENSMUSG00000018196	Glrx2-212		1	143744983	143746686	retained_intron	106.354	0	0	0.000112004	0	Glutaredoxin-2, mitochondrial [Source:UniProtKB/Swiss-Prot;Acc:Q923X4]
ENSMUST00000105371	Stk11	2.08669	0.382482	5.70758e-05	0.0076773	MALE UP	ENSMUSG00000003068	Stk11-203		10	80116347	80130470	nonsense_mediated_decay	181.369	145.718	33.5577	33.7419	54.7042	Serine/threonine-protein kinase STK11 [Source:UniProtKB/Swiss-Prot;Acc:Q9WTK7]
ENSMUST00000123285	Nyap2	-2.34102	0.281845	5.71988e-05	0.00768603	FEMALE UP	ENSMUSG00000054976	Nyap2-203	NM_001356397	1	81077583	81341764	protein_coding	25.0524	22.7181	102.252	126.491	157.262	neuronal tyrosine-phophorylated phosphoinositide 3-kinase adaptor 2 [Source:MGI Symbol;Acc:MGI:2443135]
ENSMUST00000162761	Car7	-7.56101	-2.15728	5.73903e-05	0.00770394	FEMALE UP	ENSMUSG00000031883	Car7-204	NM_001301165	8	104541309	104550337	protein_coding	0	0	25.6222	36.7089	10.7283	Carbonic anhydrase 7 [Source:UniProtKB/Swiss-Prot;Acc:Q9ERQ8]
ENSMUST00000159176	Fam20c	7.02835	-3.10412	5.76997e-05	0.00773762	MALE UP	ENSMUSG00000025854	Fam20c-202		5	138786500	138809159	processed_transcript	14.3264	16.9532	0	0	0	Extracellular serine/threonine protein kinase FAM20C [Source:UniProtKB/Swiss-Prot;Acc:Q5MJS3]
ENSMUST00000174484	Psme1	-4.75855	0.0294273	5.79273e-05	0.00776026	FEMALE UP	ENSMUSG00000022216	Psme1-210		14	55578123	55581346	protein_coding	0	8.25437	91.0747	252.086	23.5754	proteasome (prosome, macropain) activator subunit 1 (PA28 alpha) [Source:MGI Symbol;Acc:MGI:1096367]
ENSMUST00000223414	Gm48260	-1.57293	3.12216	5.80364e-05	0.00776701	FEMALE UP	ENSMUSG00000113978	Gm48260-201		13	8295315	8299143	processed_pseudogene	242.419	312.356	529.642	1134.49	958.529	predicted gene, 48260 [Source:MGI Symbol;Acc:MGI:6097678]
ENSMUST00000120633	Fmnl3	1.4913	3.07563	5.81922e-05	0.00777998	MALE UP	ENSMUSG00000023008	Fmnl3-203	NM_001310622	15	99317225	99370449	protein_coding	1198.61	688.792	365.185	476.514	247.188	Formin-like protein 3 [Source:UniProtKB/Swiss-Prot;Acc:Q6ZPF4]
ENSMUST00000170546	Gm8159	-5.1277	-1.71381	5.88168e-05	0.00785079	FEMALE UP	ENSMUSG00000094258	Gm8159-202		14	4632410	4640802	protein_coding	0	1.58133	21.4897	50.2679	29.2364
ENSMUST00000112145	Frmpd4	8.82441	-1.56725	5.89e-05	0.00785079	MALE UP	ENSMUSG00000049176	Frmpd4-201	NM_001290427	X	167471313	167897558	protein_coding	105.134	2.14e-06	0	0	0	Mus musculus FERM and PDZ domain containing 4 (Frmpd4), transcript variant 4, mRNA. [Source:RefSeq mRNA;Acc:NM_001359072]
ENSMUST00000030805	Park7	0.960713	6.34346	5.88787e-05	0.00785079	MALE UP	ENSMUSG00000028964	Park7-201	NM_020569	4	150897133	150909926	protein_coding	6942.91	9075.89	4874.78	4245.48	3940.04	Protein/nucleic acid deglycase DJ-1 [Source:UniProtKB/Swiss-Prot;Acc:Q99LX0]
ENSMUST00000189984	Gm28848	7.01982	-3.11035	5.92438e-05	0.00788868	MALE UP	ENSMUSG00000100463	Gm28848-201		Y	9462449	9477366	unprocessed_pseudogene	13.722	17.4068	0	0	0	predicted gene 28848 [Source:MGI Symbol;Acc:MGI:5579554]
ENSMUST00000130627	Myo18a	-1.60729	2.89515	5.93166e-05	0.00789042	FEMALE UP	ENSMUSG00000000631	Myo18a-211		11	77777316	77864848	protein_coding	148.328	320.159	745.432	618.25	870.544	myosin XVIIIA [Source:MGI Symbol;Acc:MGI:2667185]
ENSMUST00000180955	Gm2824	-1.58669	3.21468	5.9617e-05	0.00792241	FEMALE UP	ENSMUSG00000097452	Gm2824-202		15	24981620	25027358	lincRNA	238.581	349.77	569.343	1083.54	1138.57	predicted gene 2824 [Source:MGI Symbol;Acc:MGI:3780995]
ENSMUST00000142237	Xlr4b	-4.53811	-1.58397	5.97279e-05	0.00792917	FEMALE UP	ENSMUSG00000067768	Xlr4b-207		X	73218363	73221941	processed_transcript	0	2.76954	31.9576	32.1361	45.0924	X-linked lymphocyte-regulated 4B [Source:MGI Symbol;Acc:MGI:1350975]
ENSMUST00000108416	Pou2f2	7.28	-2.91245	6.00351e-05	0.00796197	MALE UP	ENSMUSG00000008496	Pou2f2-204		7	25092520	25132488	protein_coding	28.233	8.27843	0	0	0	POU domain, class 2, transcription factor 2 [Source:UniProtKB/Swiss-Prot;Acc:Q00196]
ENSMUST00000099663	Gm813	-4.3226	-1.66831	6.04726e-05	0.00800984	FEMALE UP	ENSMUSG00000075002	Gm813-201	NM_001033404	16	58613686	58616978	protein_coding	1	2	40	25	37
ENSMUST00000092984	Myh10	-0.965264	8.15875	6.05172e-05	0.00800984	FEMALE UP	ENSMUSG00000020900	Myh10-202		11	68692316	68816624	protein_coding	12556.3	12742	28832.8	22785.3	26862.7	Myosin-10 [Source:UniProtKB/Swiss-Prot;Acc:Q61879]
ENSMUST00000021750	Ryr2	-1.78408	1.38723	6.1076e-05	0.00807018	FEMALE UP	ENSMUSG00000021313	Ryr2-201	NM_023868	13	11553102	12106945	protein_coding	81.59	63.6033	210.363	293.788	295.691	ryanodine receptor 2, cardiac [Source:MGI Symbol;Acc:MGI:99685]
ENSMUST00000188650	Twf2	-2.37171	2.10475	6.10952e-05	0.00807018	FEMALE UP	ENSMUSG00000023277	Twf2-204		9	106206798	106215387	protein_coding	50.5899	121.197	589.984	182.971	607.465	twinfilin actin binding protein 2 [Source:MGI Symbol;Acc:MGI:1346078]
ENSMUST00000202570	Eln	-3.91622	-0.284766	6.12625e-05	0.00807614	FEMALE UP	ENSMUSG00000029675	Eln-204		5	134702838	134725300	retained_intron	2.22e-06	11.7239	108.043	52.5325	117.286	Elastin [Source:UniProtKB/Swiss-Prot;Acc:P54320]
ENSMUST00000181023	Nufip2	-1.23741	4.6315	6.1238e-05	0.00807614	FEMALE UP	ENSMUSG00000037857	Nufip2-204		11	77686172	77741921	protein_coding	705.942	1209.74	2491.95	2270.2	2360.46	Nuclear fragile X mental retardation-interacting protein 2 [Source:UniProtKB/Swiss-Prot;Acc:Q5F2E7]
ENSMUST00000173825	Obox4-ps35	-2.59605	-0.206617	6.16253e-05	0.00810781	FEMALE UP	ENSMUSG00000092576	Obox4-ps35-201		7	15820167	15825815	lincRNA	10	19	89	97	93	oocyte specific homeobox 4, pseudogene 35 [Source:MGI Symbol;Acc:MGI:3646889]
ENSMUST00000202352	G3bp2	1.65688	1.876	6.15912e-05	0.00810781	MALE UP	ENSMUSG00000029405	G3bp2-210		5	92056360	92067532	processed_transcript	447.394	410.014	84.2767	161.225	186.539	Mus musculus GTPase activating protein (SH3 domain) binding protein 2 (G3bp2), transcript variant 8, mRNA. [Source:RefSeq mRNA;Acc:NM_001359197]
ENSMUST00000008826	Rpl10	1.15322	5.8488	6.1701e-05	0.00810969	MALE UP	ENSMUSG00000008682	Rpl10-201	NM_052835	X	74270812	74273135	protein_coding	4051.37	8057.33	2751.79	2996.55	2823.94	ribosomal protein L10 [Source:MGI Symbol;Acc:MGI:105943]
ENSMUST00000201221	Alms1	-1.67555	1.98996	6.18921e-05	0.00811342	FEMALE UP	ENSMUSG00000063810	Alms1-202		6	85666683	85669723	retained_intron	118.522	118.118	270.655	440.541	490.455	Alstrom syndrome [Source:UniProtKB/Swiss-Prot;Acc:Q8K4E0]
ENSMUST00000225055	Gm18577	-2.46758	0.221516	6.18481e-05	0.00811342	FEMALE UP	ENSMUSG00000114947	Gm18577-201		14	19529679	19531632	processed_pseudogene	18.1459	24.4053	80.512	144.527	149.38	predicted gene, 18577 [Source:MGI Symbol;Acc:MGI:5010762]
ENSMUST00000213795	Gm48130	-2.03519	0.818952	6.19134e-05	0.00811342	FEMALE UP	ENSMUSG00000110973	Gm48130-201		10	49955660	49955981	processed_pseudogene	32.4902	52.4088	148.046	207.867	195.678	predicted gene, 48130 [Source:MGI Symbol;Acc:MGI:6097490]
ENSMUST00000139966	Nsd3	-2.25112	1.0372	6.20881e-05	0.00812022	FEMALE UP	ENSMUSG00000054823	Nsd3-204		8	25602284	25714970	protein_coding	60.054	25.1155	194.147	181.073	275.961	Histone-lysine N-methyltransferase NSD3 [Source:UniProtKB/Swiss-Prot;Acc:Q6P2L6]
ENSMUST00000170122	Rps27	1.08408	5.71865	6.20724e-05	0.00812022	MALE UP	ENSMUSG00000090733	Rps27-201	NM_027015	3	90212671	90213651	protein_coding	4307.25	6490.83	2412.52	3382.5	2300.81	40S ribosomal protein S27 [Source:UniProtKB/Swiss-Prot;Acc:Q6ZWU9]
ENSMUST00000125442	Dnaja1	2.16976	0.809112	6.25069e-05	0.00816691	MALE UP	ENSMUSG00000028410	Dnaja1-202		4	40722945	40728164	protein_coding	192.658	260.062	25.5234	89.6969	45.4219	DnaJ homolog subfamily A member 1 [Source:UniProtKB/Swiss-Prot;Acc:P63037]
ENSMUST00000056849	Olfr1030	-2.20287	0.590601	6.26404e-05	0.00817627	FEMALE UP	ENSMUSG00000044923	Olfr1030-201	NM_146588	2	85979276	85988294	protein_coding	27	38.1575	110.59	182.009	183.612	Olfactory receptor 1030 [Source:UniProtKB/Swiss-Prot;Acc:Q8VFL5]
ENSMUST00000101375	Npm1	-1.87675	2.55657	6.29805e-05	0.00821255	FEMALE UP	ENSMUSG00000057113	Npm1-203		11	33155328	33163076	protein_coding	161.173	151.124	1009.63	462.776	363.944	nucleophosmin 1 [Source:MGI Symbol;Acc:MGI:106184]
ENSMUST00000203502	Bicd1	-1.34713	4.28032	6.32561e-05	0.00824037	FEMALE UP	ENSMUSG00000003452	Bicd1-209		6	149408886	149419328	retained_intron	646.627	758.154	1311.21	2034.72	2313.88	Protein bicaudal D homolog 1 [Source:UniProtKB/Swiss-Prot;Acc:Q8BR07]
ENSMUST00000117973	Gm15088	-7.41092	-2.28943	6.33974e-05	0.00825064	FEMALE UP	ENSMUSG00000096213	Gm15088-201		X	149157977	149159484	unprocessed_pseudogene	0	0	14.812	31.8198	18.7093	predicted gene 15088 [Source:MGI Symbol;Acc:MGI:3705869]
ENSMUST00000070997	Myo1d	-1.57865	1.87844	6.39694e-05	0.00829245	FEMALE UP	ENSMUSG00000035441	Myo1d-202		11	80583827	80780025	protein_coding	93.1071	139.827	430.852	356.682	315.965	Unconventional myosin-Id [Source:UniProtKB/Swiss-Prot;Acc:Q5SYD0]
ENSMUST00000206150	Snrpa1	-7.65686	-2.07817	6.39664e-05	0.00829245	FEMALE UP	ENSMUSG00000030512	Snrpa1-207		7	66059003	66074343	processed_transcript	0	0	22.3	11.1475	42.3006	small nuclear ribonucleoprotein polypeptide A' [Source:MGI Symbol;Acc:MGI:1916231]
ENSMUST00000115405	Cftr	8.64302	-1.71939	6.39618e-05	0.00829245	MALE UP	ENSMUSG00000041301	Cftr-202		6	18170687	18322767	nonsense_mediated_decay	0.0627034	99.5119	0	0	0	Cystic fibrosis transmembrane conductance regulator [Source:UniProtKB/Swiss-Prot;Acc:P26361]
ENSMUST00000108259	Gpr160	7.0425	-3.09064	6.38998e-05	0.00829245	MALE UP	ENSMUSG00000037661	Gpr160-203	NM_001286995	3	30855950	30897190	protein_coding	10.777	21.0644	0	0	0	G protein-coupled receptor 160 [Source:MGI Symbol;Acc:MGI:1919112]
ENSMUST00000098521	Adcy7	-6.58106	-0.240956	6.42962e-05	0.00832144	FEMALE UP	ENSMUSG00000031659	Adcy7-201	NM_001037724	8	88294235	88329961	protein_coding	1.70542	0.00057074	254.782	7.56924	37.2667	Adenylate cyclase type 7 [Source:UniProtKB/Swiss-Prot;Acc:P51829]
ENSMUST00000201552	Gm6509	-5.37751	-1.66113	6.4319e-05	0.00832144	FEMALE UP	ENSMUSG00000094195	Gm6509-202		5	94623979	94626848	protein_coding	1.33511	0	10.5698	47.4723	46.5099
ENSMUST00000172947	D7Ertd443e	-7.30686	-2.37993	6.45977e-05	0.00834934	FEMALE UP	ENSMUSG00000030994	D7Ertd443e-203	NM_001199941	7	134266262	134364884	protein_coding	0	0	23.6537	20.1437	16.6918	DNA segment, Chr 7, ERATO Doi 443, expressed [Source:MGI Symbol;Acc:MGI:1196431]
ENSMUST00000051186	Prkaa1	1.47707	4.46171	6.51209e-05	0.00840874	MALE UP	ENSMUSG00000050697	Prkaa1-201	NM_001013367	15	5143861	5181899	protein_coding	2277.8	2711.41	601.414	1561.96	715.163	protein kinase, AMP-activated, alpha 1 catalytic subunit [Source:MGI Symbol;Acc:MGI:2145955]
ENSMUST00000088233	Fmnl3	-1.2737	6.32111	6.59178e-05	0.00850333	FEMALE UP	ENSMUSG00000023008	Fmnl3-202	NM_011711	15	99317225	99370482	protein_coding	2511.15	3532.73	9514.33	5152.92	8337.34	Formin-like protein 3 [Source:UniProtKB/Swiss-Prot;Acc:Q6ZPF4]
ENSMUST00000059566	Pacsin3	8.6854	-1.68067	6.61601e-05	0.00852627	MALE UP	ENSMUSG00000027257	Pacsin3-202	NM_001289677	2	91256162	91264679	protein_coding	0	102.559	0	0	0	Protein kinase C and casein kinase II substrate protein 3 [Source:UniProtKB/Swiss-Prot;Acc:Q99JB8]
ENSMUST00000105345	Tcf3	1.39719	4.64109	6.68846e-05	0.00861125	MALE UP	ENSMUSG00000020167	Tcf3-209	NM_011548	10	80409514	80433647	protein_coding	2097.34	3474.95	1146.48	717.25	1444.23	Transcription factor E2-alpha [Source:UniProtKB/Swiss-Prot;Acc:P15806]
ENSMUST00000112908	Hpse	-7.74352	-2.00161	6.70899e-05	0.00862928	FEMALE UP	ENSMUSG00000035273	Hpse-202		5	100684581	100719705	protein_coding	0	0	23.4745	9.77025	47.0359	Heparanase Heparanase 8 kDa subunit Heparanase 50 kDa subunit [Source:UniProtKB/Swiss-Prot;Acc:Q6YGZ1]
ENSMUST00000097788	Mthfr	-1.90763	1.0814	6.74918e-05	0.00867253	FEMALE UP	ENSMUSG00000029009	Mthfr-202	NM_010840	4	148039077	148056206	protein_coding	55.7409	53.5722	167.244	228.304	257.414	Methylenetetrahydrofolate reductase [Source:UniProtKB/Swiss-Prot;Acc:Q9WU20]
ENSMUST00000122966	Nol11	-7.40468	-2.29744	6.76378e-05	0.00868285	FEMALE UP	ENSMUSG00000018433	Nol11-203		11	107167360	107168433	processed_transcript	0	0	15.4582	18.496	30.1541	Nucleolar protein 11 [Source:UniProtKB/Swiss-Prot;Acc:Q8BJW5]
ENSMUST00000173214	Rhox4c	-3.40078	-1.11819	6.92498e-05	0.00886398	FEMALE UP	ENSMUSG00000079635	Rhox4c-202		X	37480453	37482496	retained_intron	5.42619	3.24813	40.7521	61.2985	48.5635	reproductive homeobox 4C [Source:MGI Symbol;Acc:MGI:3613386]
ENSMUST00000167059	Tnfrsf12a	-7.8029	-1.94371	6.91904e-05	0.00886398	FEMALE UP	ENSMUSG00000023905	Tnfrsf12a-202	NM_001161746	17	23675447	23677449	protein_coding	0	0	7.87287	51.4874	26.749	Tumor necrosis factor receptor superfamily member 12A [Source:UniProtKB/Swiss-Prot;Acc:Q9CR75]
ENSMUST00000154649	Rrbp1	1.40128	2.73912	6.9152e-05	0.00886398	MALE UP	ENSMUSG00000027422	Rrbp1-207		2	143947395	143952281	processed_transcript	757.653	715.908	384.401	322.359	188.46	Ribosome-binding protein 1 [Source:UniProtKB/Swiss-Prot;Acc:Q99PL5]
ENSMUST00000044500	Gm4117	-1.26566	7.87668	6.9393e-05	0.00887372	FEMALE UP	ENSMUSG00000089940	Gm4117-201		13	89739460	89842373	antisense	7851.87	9963.73	13823.7	25768.2	28164.6	predicted gene 4117 [Source:MGI Symbol;Acc:MGI:3782293]
ENSMUST00000044380	Foxa1	3.77652	1.54769	6.94715e-05	0.00887517	MALE UP	ENSMUSG00000035451	Foxa1-201	NM_008259	12	57540628	57546121	protein_coding	859.422	18.9951	43.251	25.6994	35.9658	Hepatocyte nuclear factor 3-alpha [Source:UniProtKB/Swiss-Prot;Acc:P35582]
ENSMUST00000220450	Gm18881	-3.31888	-1.05423	6.96791e-05	0.00889309	FEMALE UP	ENSMUSG00000113916	Gm18881-201		13	28006512	28008056	processed_pseudogene	3.7091	6.00034	42.6817	54.9437	59.1059	predicted gene, 18881 [Source:MGI Symbol;Acc:MGI:5011066]
ENSMUST00000026420	Rps26	1.32636	4.91411	7.00501e-05	0.00893183	MALE UP	ENSMUSG00000025362	Rps26-201	NM_013765	10	128624537	128626747	protein_coding	2166.51	4471.82	1023.61	1747.65	1403.18	ribosomal protein S26 [Source:MGI Symbol;Acc:MGI:1351628]
ENSMUST00000136448	Ift80	-1.70612	1.90971	7.03558e-05	0.00896216	FEMALE UP	ENSMUSG00000027778	Ift80-204		3	68892499	69004559	retained_intron	105.267	114.911	244.153	445.533	452.275	Intraflagellar transport [Source:UniProtKB/Swiss-Prot;Acc:Q8K057]
ENSMUST00000222739	Vmn2r-ps102	-3.81033	-1.2354	7.10756e-05	0.00903645	FEMALE UP	ENSMUSG00000113350	Vmn2r-ps102-203		13	66192322	66194292	processed_transcript	4	2	26	64.6357	49.5608	vomeronasal 2, receptor, pseudogene 102 [Source:MGI Symbol;Acc:MGI:3761521]
ENSMUST00000184887	Ets1	7.14634	-1.18377	7.10288e-05	0.00903645	MALE UP	ENSMUSG00000032035	Ets1-206		9	32696121	32755275	protein_coding	138.559	0	6.87e-05	1.10264	0.145186	Protein C-ets-1 [Source:UniProtKB/Swiss-Prot;Acc:P27577]
ENSMUST00000139323	Plxna3	-7.29842	-2.38664	7.13233e-05	0.00905922	FEMALE UP	ENSMUSG00000031398	Plxna3-204		X	74335232	74336336	retained_intron	0	0	17.2766	26.0984	16.9402	plexin A3 [Source:MGI Symbol;Acc:MGI:107683]
ENSMUST00000185286	Gm28126	7.00722	-3.12343	7.15369e-05	0.00906024	MALE UP	ENSMUSG00000100298	Gm28126-201		Y	82110703	82112245	lincRNA	18.4005	12.1308	0	0	0	predicted gene 28126 [Source:MGI Symbol;Acc:MGI:5578832]
ENSMUST00000189002	Gm28908	7.00701	-3.1236	7.14658e-05	0.00906024	MALE UP	ENSMUSG00000100778	Gm28908-201		Y	53729612	53731157	lincRNA	18.396	12.1308	0	0	0	predicted gene 28908 [Source:MGI Symbol;Acc:MGI:5579614]
ENSMUST00000188946	Gm28944	7.00714	-3.1235	7.15286e-05	0.00906024	MALE UP	ENSMUSG00000101002	Gm28944-201		Y	51697441	51698982	lincRNA	18.3987	12.1308	0	0	0	predicted gene 28944 [Source:MGI Symbol;Acc:MGI:5579650]
ENSMUST00000216723	Olfr878	-7.2786	-2.40492	7.19952e-05	0.0090985	FEMALE UP	ENSMUSG00000066747	Olfr878-205		9	37917840	37922474	nonsense_mediated_decay	0	0	21.5991	17.1244	20.3253	olfactory receptor family 8 subfamily B member 4 (gene/pseudogene) [Source:HGNC Symbol;Acc:HGNC:8473]
ENSMUST00000113294	Sytl4	-1.96852	1.24086	7.19669e-05	0.0090985	FEMALE UP	ENSMUSG00000031255	Sytl4-202	NM_001290719	X	133946448	133981812	protein_coding	49.64	69.0143	155.232	308.079	274.208	synaptotagmin-like 4 [Source:MGI Symbol;Acc:MGI:1351606]
ENSMUST00000154861	Smtn	6.9742	-3.14708	7.20454e-05	0.0090985	MALE UP	ENSMUSG00000020439	Smtn-208		11	3517523	3539252	processed_transcript	15.6367	14.3574	0	0	0	Smoothelin [Source:UniProtKB/Swiss-Prot;Acc:Q921U8]
ENSMUST00000166950	Sec61g	1.66118	1.98349	7.21307e-05	0.00910058	MALE UP	ENSMUSG00000078974	Sec61g-206	NM_011343	11	16501638	16508484	protein_coding	289.313	650.267	113.488	197.756	156.518	Protein transport protein Sec61 subunit gamma [Source:UniProtKB/Swiss-Prot;Acc:P60060]
ENSMUST00000217484	Idh3a	1.92612	2.58439	7.22385e-05	0.0091055	MALE UP	ENSMUSG00000032279	Idh3a-205		9	54586334	54604661	protein_coding	320.872	1199.78	131.44	251.511	240.632	Isocitrate dehydrogenase [NAD] subunit alpha, mitochondrial [Source:UniProtKB/Swiss-Prot;Acc:Q9D6R2]
ENSMUST00000212676	Cotl1	2.65722	-0.471309	7.27162e-05	0.00915698	MALE UP	ENSMUSG00000031827	Cotl1-204		8	119810183	119822717	processed_transcript	107.958	86.9166	16.3007	26.6099	6.83079	Coactosin-like protein [Source:UniProtKB/Swiss-Prot;Acc:Q9CQI6]
ENSMUST00000033160	Gga2	-1.38128	3.6494	7.32642e-05	0.00921721	FEMALE UP	ENSMUSG00000030872	Gga2-201	NM_028758	7	121986722	122021222	protein_coding	334.14	560.867	1243.51	1002.32	1416.94	ADP-ribosylation factor-binding protein GGA2 [Source:UniProtKB/Swiss-Prot;Acc:Q6P5E6]
ENSMUST00000140958	Gm15507	-7.43524	-2.26752	7.42302e-05	0.00932987	FEMALE UP	ENSMUSG00000084847	Gm15507-203		9	59957713	59961771	lincRNA	0	2.38e-08	25.4488	30.0754	11.215	predicted gene 15507 [Source:MGI Symbol;Acc:MGI:3782955]
ENSMUST00000159337	Vcan	-2.47001	-0.0528823	7.43834e-05	0.00934024	FEMALE UP	ENSMUSG00000021614	Vcan-205	NM_172955	13	89711226	89742318	protein_coding	15.1824	19.7072	129.382	97.7301	82.1236	versican [Source:MGI Symbol;Acc:MGI:102889]
ENSMUST00000217566	Olfr167	-1.57492	2.47088	7.45623e-05	0.00935316	FEMALE UP	ENSMUSG00000045341	Olfr167-203		16	19509558	19522169	processed_transcript	138.436	214.743	408.27	534.878	712.341
ENSMUST00000000033	Igf2	1.05509	5.36479	7.46278e-05	0.00935316	MALE UP	ENSMUSG00000048583	Igf2-201	NM_001122737	7	142650766	142657496	protein_coding	4266.21	4041.35	2037.49	1845.76	2463.03	Insulin-like growth factor II Insulin-like growth factor II Preptin [Source:UniProtKB/Swiss-Prot;Acc:P09535]
ENSMUST00000088476	Pi15	-1.42379	2.71527	7.47186e-05	0.00935567	FEMALE UP	ENSMUSG00000067780	Pi15-201	NM_053191	1	17601901	17630939	protein_coding	199.077	255.299	477.584	747.708	708.873	peptidase inhibitor 15 [Source:MGI Symbol;Acc:MGI:1934659]
ENSMUST00000149584	Setd5	-3.50035	2.82513	7.48287e-05	0.0093606	FEMALE UP	ENSMUSG00000034269	Setd5-210		6	113109865	113151835	retained_intron	127.542	4.49359	877.722	820.169	765.483	Mus musculus SET domain containing 5 (Setd5), transcript variant 2, mRNA. [Source:RefSeq mRNA;Acc:NM_173005]
ENSMUST00000039317	Tmc3	1.91477	0.38364	7.52869e-05	0.00940902	MALE UP	ENSMUSG00000038540	Tmc3-201	NM_177695	7	83584931	83625614	protein_coding	136.713	183.018	43.4071	44.4023	46.2135	transmembrane channel like 3 [Source:HGNC Symbol;Acc:HGNC:22995]
ENSMUST00000176647	Gm20663	-1.69293	2.95908	7.596e-05	0.00948417	FEMALE UP	ENSMUSG00000093378	Gm20663-201		7	105901568	106093337	antisense	161.295	304.132	497.202	825.441	1037.83	predicted gene 20663 [Source:MGI Symbol;Acc:MGI:5313110]
ENSMUST00000156314	Rnf20	-9.66037	-0.20545	7.63498e-05	0.00952385	FEMALE UP	ENSMUSG00000028309	Rnf20-209		4	49632060	49650251	protein_coding	0	0	0.291249	70.5639	231.469	ring finger protein 20 [Source:MGI Symbol;Acc:MGI:1925927]
ENSMUST00000080795	Sox1ot	-1.45639	3.75038	7.83691e-05	0.00976454	FEMALE UP	ENSMUSG00000047935	Sox1ot-201		8	12385771	12436729	sense_overlapping	427.127	487.629	828.917	1494.52	1655.09
ENSMUST00000126869	Nrros	8.62336	-1.73726	7.84271e-05	0.00976454	MALE UP	ENSMUSG00000052384	Nrros-204		16	32142795	32147881	protein_coding	9.1e-05	98.2289	0	0	0	Mus musculus negative regulator of reactive oxygen species (Nrros), transcript variant 2, mRNA. [Source:RefSeq mRNA;Acc:NM_001347181]
ENSMUST00000118899	Gm4991	-7.47831	-2.23077	7.88855e-05	0.00981237	FEMALE UP	ENSMUSG00000083928	Gm4991-201		X	109910221	109911772	processed_pseudogene	0	0	11.4887	36.013	21.0118	predicted gene 4991 [Source:MGI Symbol;Acc:MGI:3643043]
ENSMUST00000113947	Arx	1.59579	2.39598	7.95205e-05	0.00988206	MALE UP	ENSMUSG00000035277	Arx-202	NM_001305940	X	93286510	93298062	protein_coding	380.362	853.937	166.606	301.246	178.022	Homeobox protein ARX [Source:UniProtKB/Swiss-Prot;Acc:O35085]
ENSMUST00000190637	Bckdhb	1.1861	4.36664	8.01979e-05	0.00995689	MALE UP	ENSMUSG00000032263	Bckdhb-206	NM_001305935	9	83925145	84124239	protein_coding	1710.06	2641.56	797.445	1167.33	1060.21	2-oxoisovalerate dehydrogenase subunit beta, mitochondrial [Source:UniProtKB/Swiss-Prot;Acc:Q6P3A8]

## Sheet: (B). MvsF E12
Ensembl Transcript ID	Gene name	logFC	logCPM	Pvalue	edger.adjpvalues	MALE / FEMALE UP	Gene stable ID	Transcript name	Refseq mRNA ID	Chr	Transcript start	Transcript end	Transcript type	R8m	R9m	R10f	R11f	Description
ENSMUST00000036016	Amh	10.9728	7.33568	8.86038e-124	1.17155e-118	MALE UP	ENSMUSG00000035262	Amh-201	NM_007445	10	80805243	80807648	protein_coding	23715	23816	16	8	anti-Mullerian hormone [Source:MGI Symbol;Acc:MGI:88006]
ENSMUST00000103059	Col9a3	9.31027	7.71952	2.29996e-120	1.52055e-115	MALE UP	ENSMUSG00000027570	Col9a3-201	NM_009936	2	180598222	180622185	protein_coding	30946	31004.8	43.3195	57.03	collagen, type IX, alpha 3 [Source:MGI Symbol;Acc:MGI:894686]
ENSMUST00000223640	Fst	-8.1562	6.23683	6.73598e-89	2.96886e-84	FEMALE UP	ENSMUSG00000021765	Fst-202	NM_001301375	13	114452290	114458730	protein_coding	36.6975	40.7899	11832.7	10881.7	follistatin FST315 [Source:RefSeq peptide;Acc:NP_001288302]
ENSMUST00000190013	Uba1y	15.0089	4.78603	1.26601e-81	4.18492e-77	MALE UP	ENSMUSG00000069053	Uba1y-202	NM_001357043	Y	818649	843684	protein_coding	3505.38	4667.27	0	0	ubiquitin-activating enzyme, Chr Y [Source:MGI Symbol;Acc:MGI:98891]
ENSMUST00000023737	Dhh	7.33836	6.46543	6.76699e-71	1.65185e-66	MALE UP	ENSMUSG00000023000	Dhh-201	NM_007857	15	98891152	98898540	protein_coding	12143	13788	60	105	Desert hedgehog protein Desert hedgehog protein N-product Desert hedgehog protein C-product [Source:UniProtKB/Swiss-Prot;Acc:Q61488]
ENSMUST00000120033	Mro	14.438	4.21575	7.49571e-71	1.65185e-66	MALE UP	ENSMUSG00000064036	Mro-202	NM_001305882	18	73859385	73878730	protein_coding	2742.77	2718.89	0	0	maestro [Source:HGNC Symbol;Acc:HGNC:24121]
ENSMUST00000091197	Eif2s3y	14.7524	4.52977	3.14144e-69	5.93391e-65	MALE UP	ENSMUSG00000069049	Eif2s3y-201	NM_012011	Y	1010543	1028594	protein_coding	3876.95	2866	0	0	Eukaryotic translation initiation factor 2 subunit 3, Y-linked [Source:UniProtKB/Swiss-Prot;Acc:Q9Z0N2]
ENSMUST00000230242	AC161165.2	7.1141	6.06805	2.20744e-68	3.64845e-64	MALE UP	ENSMUSG00000116033	AC161165.2-201		15	98893351	98895175	antisense	9589	10037	56	90
ENSMUST00000188484	Ddx3y	13.938	3.71656	4.27032e-62	6.27377e-58	MALE UP	ENSMUSG00000069045	Ddx3y-204		Y	1262313	1286582	nonsense_mediated_decay	1700.55	2186.25	0	0	ATP-dependent RNA helicase DDX3Y [Source:UniProtKB/Swiss-Prot;Acc:Q62095]
ENSMUST00000091190	Ddx3y	10.9288	4.33537	1.49579e-61	1.9778e-57	MALE UP	ENSMUSG00000069045	Ddx3y-201	NM_012008	Y	1260771	1286629	protein_coding	3378.26	2511.68	2.87064	0	ATP-dependent RNA helicase DDX3Y [Source:UniProtKB/Swiss-Prot;Acc:Q62095]
ENSMUST00000022287	Fst	-8.49798	5.29242	5.51047e-58	6.62379e-54	FEMALE UP	ENSMUSG00000021765	Fst-201	NM_001301373	13	114452262	114458949	protein_coding	6.41669	25.6647	6174.67	5632.63	follistatin FST315 [Source:RefSeq peptide;Acc:NP_001288302]
ENSMUST00000049997	Prokr2	7.69462	4.78919	7.08697e-57	7.8089e-53	MALE UP	ENSMUSG00000050558	Prokr2-201	NM_144944	2	132370329	132385400	protein_coding	4030.97	4064.48	26.4087	13.3268	Prokineticin receptor 2 [Source:UniProtKB/Swiss-Prot;Acc:Q8K458]
ENSMUST00000031304	Tesc	6.61299	5.08043	2.96981e-55	3.02062e-51	MALE UP	ENSMUSG00000029359	Tesc-201	NM_021344	5	118027743	118061878	protein_coding	5162.91	4665.67	55.4868	47.6222	tescalcin [Source:MGI Symbol;Acc:MGI:1930803]
ENSMUST00000024660	Smoc2	5.68467	6.93408	5.55067e-55	5.24237e-51	MALE UP	ENSMUSG00000023886	Smoc2-201	NM_022315	17	14279506	14404790	protein_coding	19537	15574	308	400	SPARC related modular calcium binding 2 [Source:MGI Symbol;Acc:MGI:1929881]
ENSMUST00000137417	Ptgds	6.82832	4.36235	8.80341e-52	7.76015e-48	MALE UP	ENSMUSG00000015090	Ptgds-204		2	25466712	25469157	processed_transcript	3005.09	2989.6	25.1434	28.9295	Prostaglandin-H2 D-isomerase [Source:UniProtKB/Swiss-Prot;Acc:O09114]
ENSMUST00000069309	Uty	13.2157	2.99607	1.23748e-51	1.02266e-47	MALE UP	ENSMUSG00000068457	Uty-201	NM_009484	Y	1097144	1245718	protein_coding	1140.22	1204.24	0	0	ubiquitously transcribed tetratricopeptide repeat gene, Y chromosome [Source:MGI Symbol;Acc:MGI:894810]
ENSMUST00000015800	Hspa8	-5.25446	9.11414	3.54489e-49	2.75718e-45	FEMALE UP	ENSMUSG00000015656	Hspa8-201	NM_031165	9	40800984	40805200	protein_coding	2351.16	1785.58	68273.8	95958.2	Heat shock cognate 71 kDa protein [Source:UniProtKB/Swiss-Prot;Acc:P63017]
ENSMUST00000094556	Ren1	6.03539	5.7736	7.57039e-49	5.56104e-45	MALE UP	ENSMUSG00000070645	Ren1-201	NM_031192	1	133350510	133360325	protein_coding	9098.35	6635.97	132.176	115.761	Mus musculus renin 2 tandem duplication of Ren1 (Ren2), mRNA. [Source:RefSeq mRNA;Acc:NM_031193]
ENSMUST00000000579	Sox9	4.87706	7.47051	8.80253e-48	6.12582e-44	MALE UP	ENSMUSG00000000567	Sox9-201	NM_011448	11	112782224	112787760	protein_coding	26462.7	23900.5	744.775	1029.36	Transcription factor SOX-9 [Source:UniProtKB/Swiss-Prot;Acc:Q04887]
ENSMUST00000040019	Sox10	7.15564	3.74232	4.0499e-47	2.67747e-43	MALE UP	ENSMUSG00000033006	Sox10-201	NM_011437	15	79154913	79164490	protein_coding	1976	1927	11	17	Transcription factor SOX-10 [Source:UniProtKB/Swiss-Prot;Acc:Q04888]
ENSMUST00000037048	Mmd2	6.10346	5.05786	1.57441e-46	9.91306e-43	MALE UP	ENSMUSG00000039533	Mmd2-201	NM_175217	5	142562358	142608800	protein_coding	5484.87	4105.6	67.8725	76.5235	Monocyte to macrophage differentiation factor 2 [Source:UniProtKB/Swiss-Prot;Acc:Q8R189]
ENSMUST00000114259	Ptgds	6.82604	3.97408	1.67468e-46	1.00651e-42	MALE UP	ENSMUSG00000015090	Ptgds-203		2	25466709	25469749	protein_coding	2340.03	2233.64	23.3612	17.8094	Prostaglandin-H2 D-isomerase [Source:UniProtKB/Swiss-Prot;Acc:O09114]
ENSMUST00000154004	Uty	12.7434	2.52553	1.42906e-45	8.21545e-42	MALE UP	ENSMUSG00000068457	Uty-208	NM_001326683	Y	1098020	1245759	protein_coding	817.927	872.335	0	0	ubiquitously transcribed tetratricopeptide repeat gene, Y chromosome [Source:MGI Symbol;Acc:MGI:894810]
ENSMUST00000085797	Lefty2	5.12494	5.57162	2.98321e-41	1.64355e-37	MALE UP	ENSMUSG00000066652	Lefty2-201	NM_177099	1	180893108	180899103	protein_coding	5435.39	8311.86	198.648	202.075	Left-right determination factor 2 [Source:UniProtKB/Swiss-Prot;Acc:P57785]
ENSMUST00000087950	Cbln4	4.74142	5.43615	4.93695e-39	2.61113e-35	MALE UP	ENSMUSG00000067578	Cbln4-201	NM_175631	2	172036233	172043466	protein_coding	6027	6265	251	220	Cerebellin-4 [Source:UniProtKB/Swiss-Prot;Acc:Q8BME9]
ENSMUST00000045537	Chrm4	-6.27979	3.43528	1.13443e-38	5.76917e-35	FEMALE UP	ENSMUSG00000040495	Chrm4-201	NM_007699	2	91927249	91928688	protein_coding	23	17	1572	1655	cholinergic receptor, muscarinic 4 [Source:MGI Symbol;Acc:MGI:88399]
ENSMUST00000047477	Sprr2d	-7.2299	3.22925	7.23652e-38	3.54386e-34	FEMALE UP	ENSMUSG00000042212	Sprr2d-201	NM_011470	3	92339140	92340873	protein_coding	9	9	1698	1096.99	Small proline-rich protein 2D [Source:UniProtKB/Swiss-Prot;Acc:O70555]
ENSMUST00000053180	Defb19	5.16067	4.53326	1.58914e-37	7.50439e-34	MALE UP	ENSMUSG00000050645	Defb19-201	NM_145157	2	152576086	152580312	protein_coding	3413	3201	99	91	Beta-defensin 19 [Source:UniProtKB/Swiss-Prot;Acc:Q8K3I8]
ENSMUST00000010904	Phlda2	-5.80625	4.6943	7.44218e-37	3.39322e-33	FEMALE UP	ENSMUSG00000010760	Phlda2-201	NM_009434	7	143501545	143502541	protein_coding	49	86	4495	3159	Pleckstrin homology-like domain family A member 2 [Source:UniProtKB/Swiss-Prot;Acc:O08969]
ENSMUST00000051312	Foxl2	-5.18025	4.21688	9.62073e-36	4.24031e-32	FEMALE UP	ENSMUSG00000050397	Foxl2-201	NM_012020	9	98955288	98958543	protein_coding	68	79	2388	3102	Forkhead box protein L2 [Source:UniProtKB/Swiss-Prot;Acc:O88470]
ENSMUST00000187296	Kdm5d	12.1271	1.91253	1.44518e-35	6.16413e-32	MALE UP	ENSMUSG00000056673	Kdm5d-205		Y	916529	943562	retained_intron	480.713	627.233	0	0	Lysine-specific demethylase 5D [Source:UniProtKB/Swiss-Prot;Acc:Q62240]
ENSMUST00000027467	Serpine2	3.76774	7.33372	5.88363e-35	2.43112e-31	MALE UP	ENSMUSG00000026249	Serpine2-201	NM_009255	1	79794197	79858696	protein_coding	23066	21072.3	1615.78	1726.3	serine (or cysteine) peptidase inhibitor, clade E, member 2 [Source:MGI Symbol;Acc:MGI:101780]
ENSMUST00000022744	Gdnf	5.70345	3.28356	9.83169e-35	3.93935e-31	MALE UP	ENSMUSG00000022144	Gdnf-201	NM_010275	15	7810846	7837575	protein_coding	1441	1360.67	28	27.108	Mus musculus glial cell line derived neurotrophic factor (Gdnf), transcript variant 3, mRNA. [Source:RefSeq mRNA;Acc:NM_001301333]
ENSMUST00000140687	Gm15501	-5.31364	5.41225	1.5239e-34	5.92636e-31	FEMALE UP	ENSMUSG00000087412	Gm15501-202		7	93179021	93179645	transcribed_processed_pseudogene	163.985	142.177	7801.33	4676.82	predicted pseudogene 15501 [Source:MGI Symbol;Acc:MGI:3704296]
ENSMUST00000223865	Fst	-7.51856	2.89886	2.52804e-34	9.55051e-31	FEMALE UP	ENSMUSG00000021765	Fst-203		13	114453105	114454551	retained_intron	9.99009	1.50875	1211.92	1019.78	follistatin FST315 [Source:RefSeq peptide;Acc:NP_001288302]
ENSMUST00000044002	Tmem184a	3.76585	6.72004	2.90276e-34	1.06615e-30	MALE UP	ENSMUSG00000036687	Tmem184a-201	NM_001161548	5	139804952	139814283	protein_coding	14650.1	14234.5	1055.39	1131.24	transmembrane protein 184a [Source:MGI Symbol;Acc:MGI:2385897]
ENSMUST00000119239	Mro	7.36874	4.05502	1.12501e-33	4.02036e-30	MALE UP	ENSMUSG00000064036	Mro-201	NM_027741	18	73859402	73878730	protein_coding	2429.32	2427.32	25.049	4.585	maestro [Source:HGNC Symbol;Acc:HGNC:24121]
ENSMUST00000028864	Fbln7	12.0079	1.79438	1.7316e-33	6.02524e-30	MALE UP	ENSMUSG00000027386	Fbln7-201	NM_024237	2	128863932	128897030	protein_coding	537.455	473.019	2.56e-05	0	Fibulin-7 [Source:UniProtKB/Swiss-Prot;Acc:Q501P1]
ENSMUST00000079038	Hhip	4.31621	4.97071	3.36777e-33	1.14179e-29	MALE UP	ENSMUSG00000064325	Hhip-201	NM_020259	8	79965853	80058006	protein_coding	4188.39	4616.35	224.032	229.222	Hedgehog-interacting protein [Source:UniProtKB/Swiss-Prot;Acc:Q7TN16]
ENSMUST00000169693	Cbln1	4.91277	4.13406	3.9523e-33	1.30647e-29	MALE UP	ENSMUSG00000031654	Cbln1-202		8	87469238	87472386	protein_coding	2313.4	2701.84	91.5211	78.4796	Cerebellin-1 Cerebellin [des-Ser1]-cerebellin [Source:UniProtKB/Swiss-Prot;Acc:Q9R171]
ENSMUST00000166224	Hsd17b3	12.0174	1.97892	1.71042e-32	5.51606e-29	MALE UP	ENSMUSG00000033122	Hsd17b3-202	NM_008291	13	64058274	64089201	protein_coding	399.642	771.506	0	0.0329742	hydroxysteroid (17-beta) dehydrogenase 3 [Source:MGI Symbol;Acc:MGI:107177]
ENSMUST00000113498	Fbln2	3.4693	7.78326	2.25664e-32	7.10433e-29	MALE UP	ENSMUSG00000064080	Fbln2-202	NM_001081437	6	91212455	91272539	protein_coding	26998.6	32766.5	2543.75	2989.99	Fibulin-2 [Source:UniProtKB/Swiss-Prot;Acc:P37889]
ENSMUST00000211279	Cbln1	5.61586	3.17546	6.97987e-32	2.14629e-28	MALE UP	ENSMUSG00000031654	Cbln1-203		8	87468867	87471068	processed_transcript	1377.65	1213.87	21.9792	32.4807	Cerebellin-1 Cerebellin [des-Ser1]-cerebellin [Source:UniProtKB/Swiss-Prot;Acc:Q9R171]
ENSMUST00000034363	Hsd11b2	3.73086	6.6552	7.6435e-32	2.29694e-28	MALE UP	ENSMUSG00000031891	Hsd11b2-201	NM_008289	8	105518755	105523988	protein_coding	14131	13422	1142	990	hydroxysteroid 11-beta dehydrogenase 2 [Source:MGI Symbol;Acc:MGI:104720]
ENSMUST00000030765	Padi2	4.50637	4.6212	1.26194e-31	3.70797e-28	MALE UP	ENSMUSG00000028927	Padi2-201	NM_008812	4	140906344	140952586	protein_coding	3564.59	3358.43	141.022	173.212	Protein-arginine deiminase type-2 [Source:UniProtKB/Swiss-Prot;Acc:Q08642]
ENSMUST00000225068	Fst	-7.16889	2.09531	5.02462e-31	1.44429e-27	FEMALE UP	ENSMUSG00000021765	Fst-204		13	114453709	114455210	protein_coding	5.89571	2.45765	638.615	637.766	follistatin FST315 [Source:RefSeq peptide;Acc:NP_001288302]
ENSMUST00000114144	Islr2	11.7746	1.56268	1.04413e-30	2.93741e-27	MALE UP	ENSMUSG00000051243	Islr2-201	NM_001161541	9	58196298	58204319	protein_coding	391.994	474.109	0	0	Immunoglobulin superfamily containing leucine-rich repeat protein 2 [Source:UniProtKB/Swiss-Prot;Acc:Q5RKR3]
ENSMUST00000055698	Gjb2	5.54178	2.9807	1.52007e-30	4.18729e-27	MALE UP	ENSMUSG00000046352	Gjb2-201	NM_008125	14	57098600	57104702	protein_coding	1173	1091	20	30	gap junction protein, beta 2 [Source:MGI Symbol;Acc:MGI:95720]
ENSMUST00000015234	Ptgds	11.8975	1.68467	3.18786e-30	8.60228e-27	MALE UP	ENSMUSG00000015090	Ptgds-201	NM_008963	2	25466709	25469842	protein_coding	543.369	387.891	0	0	Prostaglandin-H2 D-isomerase [Source:UniProtKB/Swiss-Prot;Acc:O09114]
ENSMUST00000063116	Msx1	-3.83934	5.8589	5.77452e-30	1.52706e-26	FEMALE UP	ENSMUSG00000048450	Msx1-201	NM_010835	5	37820485	37824583	protein_coding	462.901	661.746	8104.49	8314.77	Homeobox protein MSX-1 [Source:UniProtKB/Swiss-Prot;Acc:P13297]
ENSMUST00000105999	Tinagl1	3.46194	6.58828	1.79657e-29	4.65784e-26	MALE UP	ENSMUSG00000028776	Tinagl1-203	NM_001168333	4	130165602	130174802	protein_coding	13040.8	12918	1136.27	1290.46	Tubulointerstitial nephritis antigen-like [Source:UniProtKB/Swiss-Prot;Acc:Q99JR5]
ENSMUST00000002549	Abhd3	11.8604	1.64778	5.68266e-29	1.44497e-25	MALE UP	ENSMUSG00000002475	Abhd3-201	NM_134130	18	10644413	10706696	protein_coding	545.951	359.933	0	0	abhydrolase domain containing 3 [Source:MGI Symbol;Acc:MGI:2147183]
ENSMUST00000195572	Gm37440	11.8901	1.67729	6.04506e-29	1.50812e-25	MALE UP	ENSMUSG00000102582	Gm37440-202		Y	15569795	15572178	lincRNA	325.293	623.259	0	0	predicted gene, 37440 [Source:MGI Symbol;Acc:MGI:5610668]
ENSMUST00000106382	Pitx2	11.7151	1.50368	8.2416e-29	2.01803e-25	MALE UP	ENSMUSG00000028023	Pitx2-203	NM_001042504	3	129199926	129219591	protein_coding	334.354	501.013	0	0	paired-like homeodomain transcription factor 2 [Source:MGI Symbol;Acc:MGI:109340]
ENSMUST00000023123	Col2a1	5.08234	5.92016	1.39995e-28	3.36558e-25	MALE UP	ENSMUSG00000022483	Col2a1-201	NM_031163	15	97975602	98004695	protein_coding	9303.73	7938.34	154.082	376.96	Collagen alpha-1(II) chain Collagen alpha-1(II) chain Chondrocalcin [Source:UniProtKB/Swiss-Prot;Acc:P28481]
ENSMUST00000034316	Map3k21	4.44898	4.37075	1.50218e-28	3.54687e-25	MALE UP	ENSMUSG00000031853	Map3k21-201	NM_145608	8	125910450	125947440	protein_coding	2797	3032	110	165	Mitogen-activated protein kinase kinase kinase 21 [Source:UniProtKB/Swiss-Prot;Acc:Q8VDG6]
ENSMUST00000117870	Hspa8	-14.2716	4.04974	2.15784e-28	5.00557e-25	FEMALE UP	ENSMUSG00000015656	Hspa8-203		9	40801302	40803026	processed_transcript	0	0	762.962	4342.33	Heat shock cognate 71 kDa protein [Source:UniProtKB/Swiss-Prot;Acc:P63017]
ENSMUST00000036796	Fstl4	4.58316	3.53144	5.57313e-28	1.27052e-24	MALE UP	ENSMUSG00000036264	Fstl4-201	NM_177059	11	52764634	53188538	protein_coding	1591.28	1673.63	71.0656	68.5214	Follistatin-related protein 4 [Source:UniProtKB/Swiss-Prot;Acc:Q5STE3]
ENSMUST00000127786	Xist	-4.64221	5.41541	7.92873e-28	1.7769e-24	FEMALE UP	ENSMUSG00000086503	Xist-201		X	103460506	103483217	lincRNA	238.31	245.338	7911.34	4403.27	inactive X specific transcripts [Source:MGI Symbol;Acc:MGI:98974]
ENSMUST00000097162	Calcoco2	-6.40106	2.15801	1.11472e-27	2.45656e-24	FEMALE UP	ENSMUSG00000006056	Calcoco2-202		11	96099914	96111962	protein_coding	6.78721	8.29556	783.983	536.313	Calcium-binding and coiled-coil domain-containing protein 2 [Source:UniProtKB/Swiss-Prot;Acc:A2A6M5]
ENSMUST00000025003	Sox8	4.08466	4.43508	3.9706e-27	8.6067e-24	MALE UP	ENSMUSG00000024176	Sox8-201	NM_011447	17	25565892	25570686	protein_coding	2667.71	3374.58	173.346	190.916	SRY (sex determining region Y)-box 8 [Source:MGI Symbol;Acc:MGI:98370]
ENSMUST00000205228	Cyp26b1	4.68171	4.10472	7.14591e-27	1.52397e-23	MALE UP	ENSMUSG00000063415	Cyp26b1-205		6	84571414	84587680	protein_coding	2605.04	2245.47	72.8016	123.228	Cytochrome P450 26B1 [Source:UniProtKB/Swiss-Prot;Acc:Q811W2]
ENSMUST00000067491	Cadps	5.84066	2.27047	8.68942e-27	1.82373e-23	MALE UP	ENSMUSG00000054423	Cadps-201	NM_012061	14	12372586	12823045	protein_coding	679.645	710.907	7.26701	17.5589	Calcium-dependent secretion activator 1 [Source:UniProtKB/Swiss-Prot;Acc:Q80TJ1]
ENSMUST00000090025	Aard	3.59792	6.80662	1.27813e-26	2.64063e-23	MALE UP	ENSMUSG00000068522	Aard-201	NM_175503	15	52040107	52045722	protein_coding	13004	17664	1016	1584	alanine and arginine rich domain containing protein [Source:MGI Symbol;Acc:MGI:2181621]
ENSMUST00000139365	Uty	10.613	1.26215	2.01554e-26	4.10004e-23	MALE UP	ENSMUSG00000068457	Uty-204	NM_001326682	Y	1097671	1245724	protein_coding	302.899	400.171	0.205563	0	ubiquitously transcribed tetratricopeptide repeat gene, Y chromosome [Source:MGI Symbol;Acc:MGI:894810]
ENSMUST00000064347	Tmem171	-4.56402	3.24678	2.33592e-26	4.67976e-23	FEMALE UP	ENSMUSG00000052485	Tmem171-201	NM_001025606	13	98686235	98694834	protein_coding	55.4661	57.4719	1422.33	1323.95	Transmembrane protein 171 [Source:UniProtKB/Swiss-Prot;Acc:Q4KL18]
ENSMUST00000148961	Eif2s3y	5.42415	2.37524	6.13761e-26	1.21125e-22	MALE UP	ENSMUSG00000069049	Eif2s3y-205		Y	1010595	1028847	retained_intron	715.676	772.756	12.0683	23.4545	Eukaryotic translation initiation factor 2 subunit 3, Y-linked [Source:UniProtKB/Swiss-Prot;Acc:Q9Z0N2]
ENSMUST00000026012	Cyp17a1	4.30471	4.15946	1.43247e-25	2.78539e-22	MALE UP	ENSMUSG00000003555	Cyp17a1-201	NM_007809	19	46667165	46672974	protein_coding	2603.62	2386.17	148.834	110.131	Steroid 17-alpha-hydroxylase/17,20 lyase [Source:UniProtKB/Swiss-Prot;Acc:P27786]
ENSMUST00000034076	Cbln1	4.76433	2.95418	1.82978e-25	3.50638e-22	MALE UP	ENSMUSG00000031654	Cbln1-201	NM_019626	8	87468405	87472609	protein_coding	973.951	1232.29	46.4997	36.0398	Cerebellin-1 Cerebellin [des-Ser1]-cerebellin [Source:UniProtKB/Swiss-Prot;Acc:Q9R171]
ENSMUST00000094666	Tmem200b	4.55363	3.53936	2.75468e-25	5.20336e-22	MALE UP	ENSMUSG00000070720	Tmem200b-201	NM_001201367	4	131921771	131923140	protein_coding	1660	1614	55	89	transmembrane protein 200B [Source:HGNC Symbol;Acc:HGNC:33785]
ENSMUST00000175795	Irx3	-4.66254	5.37228	3.48825e-25	6.4962e-22	FEMALE UP	ENSMUSG00000031734	Irx3-202	NM_008393	8	91798525	91802067	protein_coding	218.969	245	8016.79	3921.98	Iroquois-class homeodomain protein IRX-3 [Source:UniProtKB/Swiss-Prot;Acc:P81067]
ENSMUST00000201946	Gm8615	11.6271	1.41663	4.63718e-25	8.51593e-22	MALE UP	ENSMUSG00000024437	Gm8615-202		5	149155108	149156019	processed_transcript	257.547	534.274	0	0	predicted pseudogene 8615 [Source:MGI Symbol;Acc:MGI:3647532]
ENSMUST00000029658	Enpep	4.16793	5.63338	5.98921e-25	1.08482e-21	MALE UP	ENSMUSG00000028024	Enpep-201	NM_007934	3	129269175	129332720	protein_coding	7131.86	6682.99	267.832	530.518	glutamyl aminopeptidase [Source:MGI Symbol;Acc:MGI:106645]
ENSMUST00000026474	Gli1	4.65126	3.73069	9.09255e-25	1.62467e-21	MALE UP	ENSMUSG00000025407	Gli1-201	NM_010296	10	127329882	127341974	protein_coding	1759.92	2004.12	52.2884	102.183	Zinc finger protein GLI1 [Source:UniProtKB/Swiss-Prot;Acc:P47806]
ENSMUST00000062572	Fzd9	3.85456	4.41887	9.50648e-25	1.67598e-21	MALE UP	ENSMUSG00000049551	Fzd9-201	NM_010246	5	135248938	135251230	protein_coding	3022	2853	208	210	Frizzled-9 [Source:UniProtKB/Swiss-Prot;Acc:Q9R216]
ENSMUST00000115832	Dtna	4.28451	3.21268	5.51427e-24	9.59367e-21	MALE UP	ENSMUSG00000024302	Dtna-202	NM_001285813	18	23415442	23659715	protein_coding	1295.2	1293.85	71.1531	65.083	Dystrobrevin alpha [Source:UniProtKB/Swiss-Prot;Acc:Q9D2N4]
ENSMUST00000110832	Tmem184a	3.97689	4.17985	5.81953e-24	9.99326e-21	MALE UP	ENSMUSG00000036687	Tmem184a-202	NM_144914	5	139802485	139813243	protein_coding	2356.81	2669.2	134.477	193.998	transmembrane protein 184a [Source:MGI Symbol;Acc:MGI:2385897]
ENSMUST00000104937	Ankrd63	5.20811	3.39017	8.03427e-24	1.36195e-20	MALE UP	ENSMUSG00000078137	Ankrd63-201	NM_001081971	2	118699103	118703963	protein_coding	1523	1473	23	61	Ankyrin repeat domain-containing protein 63 [Source:UniProtKB/Swiss-Prot;Acc:A2ARS0]
ENSMUST00000135540	Tesc	5.49863	1.95505	9.57709e-24	1.60294e-20	MALE UP	ENSMUSG00000029359	Tesc-203		5	118027870	118061870	retained_intron	589.437	516.62	12.0997	12.9061	tescalcin [Source:MGI Symbol;Acc:MGI:1930803]
ENSMUST00000049285	Lrrn1	-3.15276	6.22428	1.11949e-23	1.85029e-20	FEMALE UP	ENSMUSG00000034648	Lrrn1-201	NM_008516	6	107529768	107570214	protein_coding	1082	1145	8864	11548	Leucine-rich repeat neuronal protein 1 [Source:UniProtKB/Swiss-Prot;Acc:Q61809]
ENSMUST00000178730	Ptk2b	3.57635	5.5309	1.34839e-23	2.20111e-20	MALE UP	ENSMUSG00000059456	Ptk2b-208	NM_001162366	14	66153258	66213552	protein_coding	6197.13	6363.21	625.208	451.77	PTK2 protein tyrosine kinase 2 beta [Source:MGI Symbol;Acc:MGI:104908]
ENSMUST00000029611	Lef1	-4.38984	4.3452	3.58736e-23	5.78457e-20	FEMALE UP	ENSMUSG00000027985	Lef1-201	NM_010703	3	131110471	131224356	protein_coding	91.4271	184.697	3221.92	2626.34	Lymphoid enhancer-binding factor 1 [Source:UniProtKB/Swiss-Prot;Acc:P27782]
ENSMUST00000204146	Cyp26b1	4.47812	3.32925	8.81035e-23	1.40354e-19	MALE UP	ENSMUSG00000063415	Cyp26b1-204		6	84571944	84588638	protein_coding	1036.43	1827.65	60.5465	69.7719	Cytochrome P450 26B1 [Source:UniProtKB/Swiss-Prot;Acc:Q811W2]
ENSMUST00000137048	Uty	11.2759	1.06911	9.37692e-23	1.47602e-19	MALE UP	ENSMUSG00000068457	Uty-203		Y	1157961	1245702	protein_coding	221.514	397.09	0	0	ubiquitously transcribed tetratricopeptide repeat gene, Y chromosome [Source:MGI Symbol;Acc:MGI:894810]
ENSMUST00000185176	Lzts1	-3.65174	5.06417	1.3993e-22	2.17671e-19	FEMALE UP	ENSMUSG00000036306	Lzts1-204		8	69132669	69184225	protein_coding	398.108	323.548	5190	4153.78	leucine zipper, putative tumor suppressor 1 [Source:MGI Symbol;Acc:MGI:2684762]
ENSMUST00000072868	Kcns2	7.04865	2.09028	1.45397e-22	2.23546e-19	MALE UP	ENSMUSG00000050963	Kcns2-201	NM_181317	15	34837355	34843407	protein_coding	726.725	498.952	9.26227	0	Potassium voltage-gated channel subfamily S member 2 [Source:UniProtKB/Swiss-Prot;Acc:O35174]
ENSMUST00000113224	Drp2	-3.91067	3.5355	1.50772e-22	2.29145e-19	FEMALE UP	ENSMUSG00000000223	Drp2-202		X	134404780	134453616	protein_coding	99.8521	112.903	1651.11	1631.95	Dystrophin-related protein 2 [Source:UniProtKB/Swiss-Prot;Acc:Q05AA6]
ENSMUST00000041407	Sostdc1	5.03312	2.66763	1.57668e-22	2.36903e-19	MALE UP	ENSMUSG00000036169	Sostdc1-201	NM_025312	12	36314139	36318452	protein_coding	916	891	17.0003	40	Sclerostin domain-containing protein 1 [Source:UniProtKB/Swiss-Prot;Acc:Q9CQN4]
ENSMUST00000110156	Prokr2	5.84591	3.90701	2.50338e-22	3.71917e-19	MALE UP	ENSMUSG00000050558	Prokr2-202		2	132371165	132385447	protein_coding	1758.81	2617.31	59.9099	16.3263	Prokineticin receptor 2 [Source:UniProtKB/Swiss-Prot;Acc:Q8K458]
ENSMUST00000028933	8030411F24Rik	4.84928	2.33811	3.03757e-22	4.46267e-19	MALE UP	ENSMUSG00000027444	8030411F24Rik-201	NM_030135	2	148782009	148785937	protein_coding	800	623	21	30	Cystatin-14 [Source:UniProtKB/Swiss-Prot;Acc:Q8VII3]
ENSMUST00000046746	Igfbp7	3.7565	6.68046	3.1291e-22	4.54661e-19	MALE UP	ENSMUSG00000036256	Igfbp7-201	NM_008048	5	77349240	77408041	protein_coding	17394.2	10367.1	872.123	1277.37	insulin like growth factor binding protein 7 [Source:HGNC Symbol;Acc:HGNC:5476]
ENSMUST00000120154	Hcrtr1	11.1356	0.930616	4.31696e-22	6.20441e-19	MALE UP	ENSMUSG00000028778	Hcrtr1-203	NM_001163027	4	130130217	130138551	protein_coding	218.101	341.417	0	0	Orexin receptor type 1 [Source:UniProtKB/Swiss-Prot;Acc:P58307]
ENSMUST00000071750	Col12a1	-3.83071	4.45795	4.67131e-22	6.6415e-19	FEMALE UP	ENSMUSG00000032332	Col12a1-201	NM_001290308	9	79598991	79718518	protein_coding	158.128	271.325	3010.65	3203.28	Collagen alpha-1(XII) chain [Source:UniProtKB/Swiss-Prot;Acc:Q60847]
ENSMUST00000100012	Akap7	-10.9754	0.927155	5.13745e-22	7.22653e-19	FEMALE UP	ENSMUSG00000039166	Akap7-203	NM_001347460	10	25169090	25200158	protein_coding	0.027837	0.000217705	324.478	240.46	Mus musculus A kinase (PRKA) anchor protein 7 (Akap7), transcript variant 2, mRNA. [Source:RefSeq mRNA;Acc:NM_001347460]
ENSMUST00000106441	Trim47	3.20186	5.61245	7.868e-22	1.09509e-18	MALE UP	ENSMUSG00000020773	Trim47-202	NM_172570	11	116105752	116110237	protein_coding	6935.96	6002.76	695.643	756.742	tripartite motif-containing 47 [Source:MGI Symbol;Acc:MGI:1917374]
ENSMUST00000061328	Sowahb	4.32452	2.46049	1.01163e-21	1.39336e-18	MALE UP	ENSMUSG00000045314	Sowahb-201	NM_175270	5	93041123	93045022	protein_coding	763.517	773.342	39.7927	38.7997	Ankyrin repeat domain-containing protein SOWAHB [Source:UniProtKB/Swiss-Prot;Acc:Q8BZW2]
ENSMUST00000106685	Gstm6	3.03755	6.31539	1.06954e-21	1.45793e-18	MALE UP	ENSMUSG00000068762	Gstm6-205	NM_008184	3	107938847	107943749	protein_coding	11317.6	9485.76	1286.32	1331.04	Glutathione S-transferase Mu 6 [Source:UniProtKB/Swiss-Prot;Acc:O35660]
ENSMUST00000152916	Tsix	-4.27382	3.84805	1.67553e-21	2.26066e-18	FEMALE UP	ENSMUSG00000085715	Tsix-201		X	103431517	103484957	antisense	117.378	89.214	2476.03	1637.32	X (inactive)-specific transcript, opposite strand [Source:MGI Symbol;Acc:MGI:1336196]
ENSMUST00000064061	Scrt2	-5.01818	1.98475	1.89558e-21	2.53173e-18	FEMALE UP	ENSMUSG00000060257	Scrt2-201	NM_001160410	2	152081529	152095802	protein_coding	13.9225	20.7226	626.628	525.028	Transcriptional repressor scratch 2 [Source:UniProtKB/Swiss-Prot;Acc:Q8BTH6]
ENSMUST00000034992	Nt5e	4.40968	2.45583	2.68833e-21	3.55461e-18	MALE UP	ENSMUSG00000032420	Nt5e-201	NM_011851	9	88327197	88372092	protein_coding	737.785	801.015	29.4152	44.9632	5' nucleotidase, ecto [Source:MGI Symbol;Acc:MGI:99782]
ENSMUST00000034211	Mt3	4.97376	2.09981	2.9826e-21	3.90466e-18	MALE UP	ENSMUSG00000031760	Mt3-201	NM_013603	8	94152607	94154146	protein_coding	655.615	555.514	14.733	25	Metallothionein-3 [Source:UniProtKB/Swiss-Prot;Acc:P28184]
ENSMUST00000180948	4930563E18Rik	-3.72565	3.75027	3.80737e-21	4.93554e-18	FEMALE UP	ENSMUSG00000097387	4930563E18Rik-201		18	10706860	10711832	lincRNA	141.726	135.728	1994.38	1779.12	RIKEN cDNA 4930563E18 gene [Source:MGI Symbol;Acc:MGI:1922620]
ENSMUST00000068686	Calcoco2	-4.44924	3.24713	3.99058e-21	5.12282e-18	FEMALE UP	ENSMUSG00000006056	Calcoco2-201	NM_001271018	11	96099326	96111964	protein_coding	40.2128	83.403	1479.91	1254.63	Calcium-binding and coiled-coil domain-containing protein 2 [Source:UniProtKB/Swiss-Prot;Acc:A2A6M5]
ENSMUST00000186092	Gm29221	4.4149	2.66447	4.93966e-21	6.28021e-18	MALE UP	ENSMUSG00000099485	Gm29221-201		Y	56420276	56429767	lincRNA	915	858	51	34	predicted gene 29221 [Source:MGI Symbol;Acc:MGI:5579927]
ENSMUST00000106576	Vav3	-7.46521	3.31473	6.869e-21	8.64997e-18	FEMALE UP	ENSMUSG00000033721	Vav3-202	NM_146139	3	109573907	109685694	protein_coding	15.7717	0	1867.88	1097.11	vav 3 oncogene [Source:MGI Symbol;Acc:MGI:1888518]
ENSMUST00000023044	Fam83f	4.77189	2.40022	8.48561e-21	1.05849e-17	MALE UP	ENSMUSG00000022408	Fam83f-201	NM_145986	15	80671847	80700425	protein_coding	893	584	26	30	family with sequence similarity 83 member F [Source:HGNC Symbol;Acc:HGNC:25148]
ENSMUST00000037361	Lefty1	4.43241	3.46068	1.21298e-20	1.49892e-17	MALE UP	ENSMUSG00000038793	Lefty1-201	NM_010094	1	180935022	180938400	protein_coding	1334.55	1778.4	46.9297	101.339	Left-right determination factor 1 [Source:UniProtKB/Swiss-Prot;Acc:Q64280]
ENSMUST00000030562	Hcrtr1	5.65531	1.88907	1.48076e-20	1.81289e-17	MALE UP	ENSMUSG00000028778	Hcrtr1-201	NM_001305392	4	130130217	130139162	protein_coding	629.677	422.334	6.79478	14.7503	Orexin receptor type 1 [Source:UniProtKB/Swiss-Prot;Acc:P58307]
ENSMUST00000137931	Arfip2	10.9658	0.906307	1.6287e-20	1.97572e-17	MALE UP	ENSMUSG00000030881	Arfip2-209		7	105635656	105640337	nonsense_mediated_decay	334.222	203.669	0.0268247	6.55e-06	Arfaptin-2 [Source:UniProtKB/Swiss-Prot;Acc:Q8K221]
ENSMUST00000021120	Trim47	3.19526	4.85705	1.9462e-20	2.3394e-17	MALE UP	ENSMUSG00000020773	Trim47-201	NM_001205081	11	116105752	116110246	protein_coding	3541.34	4176.09	395.342	469.199	tripartite motif-containing 47 [Source:MGI Symbol;Acc:MGI:1917374]
ENSMUST00000029876	Calb1	-3.79247	4.11957	1.97985e-20	2.35841e-17	FEMALE UP	ENSMUSG00000028222	Calb1-201	NM_009788	4	15881264	15908064	protein_coding	180.029	162.97	2848.61	2028.23	Calbindin [Source:UniProtKB/Swiss-Prot;Acc:P12658]
ENSMUST00000114747	Otof	4.37157	2.26341	2.43585e-20	2.87569e-17	MALE UP	ENSMUSG00000062372	Otof-202	NM_001100395	5	30367062	30461902	protein_coding	709.926	627.345	35.1213	31.192	otoferlin isoform 3 [Source:RefSeq peptide;Acc:NP_001273350]
ENSMUST00000112131	Arhgap6	4.1569	2.47562	2.47176e-20	2.89226e-17	MALE UP	ENSMUSG00000031355	Arhgap6-205	NM_178754	X	169036611	169304435	protein_coding	732.675	814.932	48.1066	40.4747	Rho GTPase activating protein 6 [Source:MGI Symbol;Acc:MGI:1196332]
ENSMUST00000162292	Pde8b	-10.8668	0.667086	3.11871e-20	3.58581e-17	FEMALE UP	ENSMUSG00000021684	Pde8b-208	NM_001170669	13	95024505	95223066	protein_coding	0	0	235.315	237.053	High affinity cAMP-specific and IBMX-insensitive 3',5'-cyclic phosphodiesterase 8B [Source:UniProtKB/Swiss-Prot;Acc:E9Q4S1]
ENSMUST00000165879	Col9a3	6.729	2.58372	3.0981e-20	3.58581e-17	MALE UP	ENSMUSG00000027570	Col9a3-206		2	180614113	180621298	retained_intron	584.254	1186.38	15.238	1.17916	collagen, type IX, alpha 3 [Source:MGI Symbol;Acc:MGI:894686]
ENSMUST00000026234	Kazald1	4.3314	3.51191	3.4706e-20	3.95601e-17	MALE UP	ENSMUSG00000025213	Kazald1-201	NM_178929	19	45076139	45079289	protein_coding	1404.26	1808.45	52.1376	112.156	Kazal-type serine protease inhibitor domain-containing protein 1 [Source:UniProtKB/Swiss-Prot;Acc:Q8BJ66]
ENSMUST00000082320	Porcn	-3.77958	3.50697	3.51217e-20	3.96918e-17	FEMALE UP	ENSMUSG00000031169	Porcn-202	NM_145908	X	8193848	8206525	protein_coding	96.2943	131.742	1717.78	1475.74	Protein-serine O-palmitoleoyltransferase porcupine [Source:UniProtKB/Swiss-Prot;Acc:Q9JJJ7]
ENSMUST00000030372	Col9a2	2.76431	6.67147	3.93995e-20	4.41488e-17	MALE UP	ENSMUSG00000028626	Col9a2-201	NM_007741	4	121039385	121055322	protein_coding	11339.5	14995.5	1828.14	2138.04	collagen type IX alpha 2 chain [Source:HGNC Symbol;Acc:HGNC:2218]
ENSMUST00000108304	Gem	3.57961	4.52264	4.58887e-20	5.09881e-17	MALE UP	ENSMUSG00000028214	Gem-202	NM_010276	4	11704457	11714752	protein_coding	3506.51	2691.15	234.582	303.482	GTP-binding protein GEM [Source:UniProtKB/Swiss-Prot;Acc:P55041]
ENSMUST00000089461	Cds2	-5.92854	1.40727	5.61303e-20	6.18481e-17	FEMALE UP	ENSMUSG00000058793	Cds2-201	NM_001291039	2	132285939	132312050	protein_coding	3.15881	9.22798	387.868	394.427	Phosphatidate cytidylyltransferase 2 [Source:UniProtKB/Swiss-Prot;Acc:Q99L43]
ENSMUST00000029454	Casq2	4.77965	2.15587	6.02873e-20	6.58795e-17	MALE UP	ENSMUSG00000027861	Casq2-201	NM_001355663	3	102086415	102146514	protein_coding	519.974	750	29.4957	17.1552	Mus musculus calsequestrin 2 (Casq2), transcript variant 1, mRNA. [Source:RefSeq mRNA;Acc:NM_001355663]
ENSMUST00000042587	Pitx2	6.90385	1.48971	7.2998e-20	7.91155e-17	MALE UP	ENSMUSG00000028023	Pitx2-202	NM_001042502	3	129213972	129219588	protein_coding	317.747	503.847	6.67071	0	paired-like homeodomain transcription factor 2 [Source:MGI Symbol;Acc:MGI:109340]
ENSMUST00000022545	Fgf9	3.78613	3.24721	8.50036e-20	9.13782e-17	MALE UP	ENSMUSG00000021974	Fgf9-201	NM_013518	14	58072686	58110174	protein_coding	1379.97	1211.36	98.9213	94.4964	Fibroblast growth factor 9 [Source:UniProtKB/Swiss-Prot;Acc:P54130]
ENSMUST00000154145	Olfml3	2.82333	6.04921	1.38662e-19	1.47859e-16	MALE UP	ENSMUSG00000027848	Olfml3-202		3	103733700	103737968	retained_intron	7685.87	9479.42	1120.89	1366.23	olfactomedin like 3 [Source:HGNC Symbol;Acc:HGNC:24956]
ENSMUST00000110039	Sema4d	-11.2829	1.1307	1.55542e-19	1.64531e-16	FEMALE UP	ENSMUSG00000021451	Sema4d-202		13	51701250	51734763	protein_coding	0.00888314	0.000543935	172.221	490.993	Semaphorin-4D [Source:UniProtKB/Swiss-Prot;Acc:O09126]
ENSMUST00000189793	Serpine2	3.83736	2.8985	2.13812e-19	2.24374e-16	MALE UP	ENSMUSG00000026249	Serpine2-203		1	79796845	79821322	protein_coding	1023.36	1021.32	78.1335	68.4978	serine (or cysteine) peptidase inhibitor, clade E, member 2 [Source:MGI Symbol;Acc:MGI:101780]
ENSMUST00000129546	Hotairm1	-3.87257	2.90077	2.37354e-19	2.47118e-16	FEMALE UP	ENSMUSG00000087658	Hotairm1-201		6	52156902	52158528	antisense	57	83.961	1033	1077	Hoxa transcript antisense RNA, myeloid-specific 1 [Source:MGI Symbol;Acc:MGI:3705155]
ENSMUST00000190408	Gm28532	11.4378	1.2295	2.59677e-19	2.68246e-16	MALE UP	ENSMUSG00000101943	Gm28532-201		Y	57559217	57563464	lincRNA	161.311	539.785	0	0	predicted gene 28532 [Source:MGI Symbol;Acc:MGI:5579238]
ENSMUST00000100650	Gtf2ird1	10.2275	0.686049	4.40814e-19	4.51831e-16	MALE UP	ENSMUSG00000023079	Gtf2ird1-203	NM_001081463	5	134358654	134456586	protein_coding	277.528	183.915	0.140958	0.00578036	ral transcription factor II-I repeat domain-containing protein 1 [Source:UniProtKB/Swiss-Prot;Acc:Q9JI57]
ENSMUST00000034261	Insl3	4.40651	2.00226	5.45477e-19	5.54809e-16	MALE UP	ENSMUSG00000079019	Insl3-201	NM_013564	8	71689214	71690575	protein_coding	478.9	648.764	25.4437	28.657
ENSMUST00000023053	Col14a1	3.21461	5.25442	6.1179e-19	6.17506e-16	MALE UP	ENSMUSG00000022371	Col14a1-201		15	55307750	55520803	protein_coding	4685.98	5492.76	430.702	699.335	Collagen alpha-1(XIV) chain [Source:UniProtKB/Swiss-Prot;Acc:Q80X19]
ENSMUST00000100043	Sp5	-3.18453	4.63036	8.02105e-19	8.03467e-16	FEMALE UP	ENSMUSG00000075304	Sp5-201	NM_022435	2	70474923	70477729	protein_coding	307	420	3392	3354	Transcription factor Sp5 [Source:UniProtKB/Swiss-Prot;Acc:Q9JHX2]
ENSMUST00000201905	AC240971.6	4.59927	1.80375	1.0683e-18	1.06207e-15	MALE UP	ENSMUSG00000107274	AC240971.6-201		CHR_MG4211_PATCH	66145305	66146387	protein_coding	464.046	518.63	22.8828	18.3729
ENSMUST00000210390	Exosc6	10.7617	0.562405	1.11654e-18	1.10174e-15	MALE UP	ENSMUSG00000109941	Exosc6-201	NM_028274	8	111056339	111057664	protein_coding	170.79	260.666	0	0	Exosome complex component MTR3 [Source:UniProtKB/Swiss-Prot;Acc:Q8BTW3]
ENSMUST00000189723	Gm21064	7.87694	0.832249	1.20027e-18	1.17559e-15	MALE UP	ENSMUSG00000102088	Gm21064-201		Y	4341127	4381726	processed_transcript	187.66	334.017	1	1	predicted gene, 21064 [Source:MGI Symbol;Acc:MGI:5434419]
ENSMUST00000028856	Mall	4.20181	2.70768	1.87004e-18	1.81811e-15	MALE UP	ENSMUSG00000027377	Mall-201	NM_145532	2	127704386	127729932	protein_coding	1064	737	57	44	MAL-like protein [Source:UniProtKB/Swiss-Prot;Acc:Q91X49]
ENSMUST00000020094	Epyc	10.9885	0.785173	2.18602e-18	2.10982e-15	MALE UP	ENSMUSG00000019936	Epyc-201	NM_007884	10	97644068	97681900	protein_coding	326.758	165.251	0	0	Epiphycan [Source:UniProtKB/Swiss-Prot;Acc:P70186]
ENSMUST00000165963	Fam196b	-4.5655	2.06862	4.50343e-18	4.31494e-15	FEMALE UP	ENSMUSG00000069911	Fam196b-202	NM_001025382	11	34314822	34422640	protein_coding	15.2172	35	561.24	652.124	Protein FAM196B [Source:UniProtKB/Swiss-Prot;Acc:Q6GQV1]
ENSMUST00000026546	Adam8	-6.51343	2.27053	4.88534e-18	4.64719e-15	FEMALE UP	ENSMUSG00000025473	Adam8-201	NM_001291066	7	139978932	139992548	protein_coding	14.681	3.32e-05	787.962	644.404	Disintegrin and metalloproteinase domain-containing protein 8 [Source:UniProtKB/Swiss-Prot;Acc:Q05910]
ENSMUST00000212543	Wwp2	3.37325	3.56433	5.02781e-18	4.74855e-15	MALE UP	ENSMUSG00000031930	Wwp2-205		8	107545012	107557213	protein_coding	1581.26	1588.56	161.575	152.462	WW domain containing E3 ubiquitin protein ligase 2 [Source:MGI Symbol;Acc:MGI:1914144]
ENSMUST00000182174	Gm2694	3.95784	2.63387	5.16754e-18	4.8459e-15	MALE UP	ENSMUSG00000097248	Gm2694-205		8	87472812	87525553	lincRNA	961.678	737.173	60.5204	52.198	predicted gene 2694 [Source:MGI Symbol;Acc:MGI:3780864]
ENSMUST00000028103	Lypd6b	-3.46902	3.15159	7.0043e-18	6.52209e-15	FEMALE UP	ENSMUSG00000026765	Lypd6b-201	NM_027990	2	49787688	49948849	protein_coding	106.525	109.49	1213.21	1247.41	Ly6/PLAUR domain-containing protein 6B [Source:UniProtKB/Swiss-Prot;Acc:Q9D7F2]
ENSMUST00000124820	Mysm1	10.8502	0.649066	7.65124e-18	7.07467e-15	MALE UP	ENSMUSG00000062627	Mysm1-202		4	94942063	94953388	processed_transcript	288.012	159.945	3.13e-06	0	Histone H2A deubiquitinase MYSM1 [Source:UniProtKB/Swiss-Prot;Acc:Q69Z66]
ENSMUST00000111234	Tnfrsf19	-2.97425	5.63144	8.44522e-18	7.73982e-15	FEMALE UP	ENSMUSG00000060548	Tnfrsf19-201	NM_013869	14	60964036	61046469	protein_coding	897.803	741.079	5591.63	7773.79	Tumor necrosis factor receptor superfamily member 19 [Source:UniProtKB/Swiss-Prot;Acc:Q9JLL3]
ENSMUST00000102514	Rtn4rl1	2.75537	5.85498	8.48767e-18	7.73982e-15	MALE UP	ENSMUSG00000045287	Rtn4rl1-201	NM_177708	11	75193783	75267769	protein_coding	7357.2	7484.87	1224.48	1028.93	Reticulon-4 receptor-like 1 [Source:UniProtKB/Swiss-Prot;Acc:Q8K0S5]
ENSMUST00000080145	Adamts16	2.56118	6.47048	9.29958e-18	8.42211e-15	MALE UP	ENSMUSG00000049538	Adamts16-201	NM_172053	13	70727802	70841811	protein_coding	11039.7	11291.1	1997.55	1887.21	A disintegrin and metalloproteinase with thrombospondin motifs 16 [Source:UniProtKB/Swiss-Prot;Acc:Q69Z28]
ENSMUST00000105998	Tinagl1	3.4802	3.22921	1.08068e-17	9.72052e-15	MALE UP	ENSMUSG00000028776	Tinagl1-202	NM_023476	4	130165719	130175122	protein_coding	1209.85	1322.66	126.358	105.733	Tubulointerstitial nephritis antigen-like [Source:UniProtKB/Swiss-Prot;Acc:Q99JR5]
ENSMUST00000168265	Spsb3	7.91795	0.512717	1.13197e-17	1.01131e-14	MALE UP	ENSMUSG00000024160	Spsb3-209	NM_001163751	17	24886674	24892147	protein_coding	189.854	222.725	0.267718	1.23153	SPRY domain-containing SOCS box protein 3 [Source:UniProtKB/Swiss-Prot;Acc:Q571F5]
ENSMUST00000122943	Porcn	-4.68971	2.52613	1.39764e-17	1.23201e-14	FEMALE UP	ENSMUSG00000031169	Porcn-205		X	8193853	8206497	nonsense_mediated_decay	15.2784	48.7649	887.926	780.23	Protein-serine O-palmitoleoyltransferase porcupine [Source:UniProtKB/Swiss-Prot;Acc:Q9JJJ7]
ENSMUST00000188102	Gm28238	10.6055	0.408986	1.39361e-17	1.23201e-14	MALE UP	ENSMUSG00000100653	Gm28238-201		Y	70523216	70523822	lincRNA	159.621	226.879	0	0	predicted gene 28238 [Source:MGI Symbol;Acc:MGI:5578944]
ENSMUST00000164508	Bricd5	6.44604	0.939	1.54603e-17	1.35379e-14	MALE UP	ENSMUSG00000045744	Bricd5-202		17	24473967	24475387	protein_coding	314.058	232.835	2.08533	4.18078	BRICHOS domain containing 5 [Source:MGI Symbol;Acc:MGI:2441766]
ENSMUST00000133337	Irx3os	-5.2678	3.00782	1.61315e-17	1.40327e-14	FEMALE UP	ENSMUSG00000046413	Irx3os-202		8	91800415	91807539	antisense	14.926	45.7858	1578	764.844
ENSMUST00000050226	Smtnl2	2.67819	6.33475	2.31563e-17	2.00118e-14	MALE UP	ENSMUSG00000045667	Smtnl2-201	NM_177776	11	72390114	72411713	protein_coding	10656.6	9849.22	1391.36	1923.64	Smoothelin-like protein 2 [Source:UniProtKB/Swiss-Prot;Acc:Q8CI12]
ENSMUST00000029465	Hsd3b1	3.2002	4.67315	2.72177e-17	2.33691e-14	MALE UP	ENSMUSG00000027871	Hsd3b1-201	NM_001304800	3	98852196	98859794	protein_coding	3377.57	3390.45	445.239	307.899	hydroxy-delta-5-steroid dehydrogenase, 3 beta- and steroid delta-isomerase 1 [Source:MGI Symbol;Acc:MGI:96233]
ENSMUST00000192127	Gm38072	11.3765	1.16894	3.07711e-17	2.62495e-14	MALE UP	ENSMUSG00000103917	Gm38072-201		Y	18199139	18202472	lincRNA	129.746	544.716	0	0	predicted gene, 38072 [Source:MGI Symbol;Acc:MGI:5611300]
ENSMUST00000110383	Ripor2	3.55188	2.79527	3.19355e-17	2.70682e-14	MALE UP	ENSMUSG00000036006	Ripor2-204	NM_001286100	13	24582189	24733816	protein_coding	951.163	923.746	86.3204	77.7438	RHO family interacting cell polarization regulator 2 [Source:MGI Symbol;Acc:MGI:2444879]
ENSMUST00000142948	Tle6	10.9927	0.78917	4.59509e-17	3.86994e-14	MALE UP	ENSMUSG00000034758	Tle6-210	NM_001346695	10	81590904	81600875	protein_coding	349.474	141.722	1e-07	0	transducin-like enhancer of split 6 [Source:MGI Symbol;Acc:MGI:2149593]
ENSMUST00000045747	Wnt4	-2.49518	6.29851	4.91218e-17	4.11081e-14	FEMALE UP	ENSMUSG00000036856	Wnt4-201	NM_009523	4	137277489	137299726	protein_coding	1630.64	1870.95	9468.34	10799.1	wingless-type MMTV integration site family, member 4 [Source:MGI Symbol;Acc:MGI:98957]
ENSMUST00000076275	Nr6a1	-3.09184	4.66107	5.24982e-17	4.36574e-14	FEMALE UP	ENSMUSG00000063972	Nr6a1-201	NM_010264	2	38723374	38926217	protein_coding	326.271	461.151	2896.73	3981.11	Nuclear receptor subfamily 6 group A member 1 [Source:UniProtKB/Swiss-Prot;Acc:Q64249]
ENSMUST00000034435	Ctrb1	4.93923	1.82063	5.69909e-17	4.70973e-14	MALE UP	ENSMUSG00000031957	Ctrb1-201	NM_025583	8	111686519	111691010	protein_coding	518	480	24	9	Chymotrypsinogen B Chymotrypsin B chain A Chymotrypsin B chain B Chymotrypsin B chain C [Source:UniProtKB/Swiss-Prot;Acc:Q9CR35]
ENSMUST00000141056	Col9a3	7.14173	1.51387	6.02503e-17	4.94816e-14	MALE UP	ENSMUSG00000027570	Col9a3-204		2	180598806	180605777	retained_intron	191.306	658.966	4.04216	1.71174	collagen, type IX, alpha 3 [Source:MGI Symbol;Acc:MGI:894686]
ENSMUST00000059954	Pltp	2.73524	5.9048	7.69716e-17	6.2824e-14	MALE UP	ENSMUSG00000017754	Pltp-201	NM_011125	2	164839518	164857711	protein_coding	7907.41	7396.91	984.692	1393.43	phospholipid transfer protein [Source:MGI Symbol;Acc:MGI:103151]
ENSMUST00000191431	Hck	4.72501	1.76193	7.9739e-17	6.46835e-14	MALE UP	ENSMUSG00000003283	Hck-204		2	153108693	153151149	protein_coding	489.901	463.984	10.769	26.416	Tyrosine-protein kinase HCK [Source:UniProtKB/Swiss-Prot;Acc:P08103]
ENSMUST00000099200	Foxs1	3.15676	3.68006	1.01483e-16	8.18199e-14	MALE UP	ENSMUSG00000074676	Foxs1-201	NM_010226	2	152931898	152933208	protein_coding	1698	1688	199	191	Forkhead box protein S1 [Source:UniProtKB/Swiss-Prot;Acc:Q61574]
ENSMUST00000190353	Gm28330	10.4955	0.301178	1.0608e-16	8.5008e-14	MALE UP	ENSMUSG00000099939	Gm28330-201		Y	8644954	8654329	unprocessed_pseudogene	146.89	211.317	0	0	predicted gene 28330 [Source:MGI Symbol;Acc:MGI:5579036]
ENSMUST00000162153	Pde8b	-10.4438	0.252327	1.34781e-16	1.07357e-13	FEMALE UP	ENSMUSG00000021684	Pde8b-207		13	95026103	95250274	protein_coding	0	0	166.745	186.005	High affinity cAMP-specific and IBMX-insensitive 3',5'-cyclic phosphodiesterase 8B [Source:UniProtKB/Swiss-Prot;Acc:E9Q4S1]
ENSMUST00000029603	Prss12	3.41797	2.91191	1.93369e-16	1.5219e-13	MALE UP	ENSMUSG00000027978	Prss12-201	NM_008939	3	123446913	123506597	protein_coding	869	1165	98	96	protease, serine 12 neurotrypsin (motopsin) [Source:MGI Symbol;Acc:MGI:1100881]
ENSMUST00000021346	Tshr	-4.00233	1.95823	2.234e-16	1.74786e-13	FEMALE UP	ENSMUSG00000020963	Tshr-202	NM_011648	12	91400994	91540509	protein_coding	31.2637	35.4332	594.656	502.362	thyroid stimulating hormone receptor [Source:MGI Symbol;Acc:MGI:98849]
ENSMUST00000020323	Avpr1a	4.76951	1.45666	2.62541e-16	2.04201e-13	MALE UP	ENSMUSG00000020123	Avpr1a-201	NM_016847	10	122448499	122453452	protein_coding	420	349	11	18	arginine vasopressin receptor 1A [Source:MGI Symbol;Acc:MGI:1859216]
ENSMUST00000019503	Gdpd2	-3.37532	2.93677	3.11903e-16	2.41176e-13	FEMALE UP	ENSMUSG00000019359	Gdpd2-201	NM_023608	X	100729942	100738894	protein_coding	102.43	94.5192	971.994	1139.26	Mus musculus glycerophosphodiester phosphodiesterase domain containing 2 (Gdpd2), transcript variant 3, mRNA. [Source:RefSeq mRNA;Acc:NM_001358507]
ENSMUST00000052907	Adamts19	-2.87376	4.49221	3.32663e-16	2.55733e-13	FEMALE UP	ENSMUSG00000053441	Adamts19-201	NM_175506	18	58836764	59053678	protein_coding	391	404	2846	3150	A disintegrin and metalloproteinase with thrombospondin motifs 19 [Source:UniProtKB/Swiss-Prot;Acc:P59509]
ENSMUST00000077595	Porcn	-4.10213	1.75052	3.37027e-16	2.5759e-13	FEMALE UP	ENSMUSG00000031169	Porcn-201	NM_023638	X	8193850	8206501	protein_coding	26.2473	27.687	480.328	474.349	Protein-serine O-palmitoleoyltransferase porcupine [Source:UniProtKB/Swiss-Prot;Acc:Q9JJJ7]
ENSMUST00000004140	Gstm1	2.38488	8.81667	3.87711e-16	2.94625e-13	MALE UP	ENSMUSG00000058135	Gstm1-201	NM_010358	3	108012255	108017973	protein_coding	60803.2	50075.9	11365.1	10543.2	Glutathione S-transferase Mu 1 [Source:UniProtKB/Swiss-Prot;Acc:P10649]
ENSMUST00000028836	Bmp2	-2.84005	6.13868	3.97719e-16	3.00503e-13	FEMALE UP	ENSMUSG00000027358	Bmp2-201	NM_007553	2	133552159	133562885	protein_coding	1470.25	1050	10347	8302	Bone morphotic protein 2 [Source:UniProtKB/Swiss-Prot;Acc:P21274]
ENSMUST00000126663	Stk39	10.7683	0.568271	4.73694e-16	3.55873e-13	MALE UP	ENSMUSG00000027030	Stk39-203		2	68210448	68366519	retained_intron	291.689	129.507	0	0	STE20/SPS1-related proline-alanine-rich protein kinase [Source:UniProtKB/Swiss-Prot;Acc:Q9Z1W9]
ENSMUST00000047954	Dtna	4.49861	1.58007	4.76744e-16	3.56141e-13	MALE UP	ENSMUSG00000024302	Dtna-201	NM_010087	18	23415510	23604231	protein_coding	445.4	387.609	22.1835	15.4748	Dystrobrevin alpha [Source:UniProtKB/Swiss-Prot;Acc:Q9D2N4]
ENSMUST00000193759	Gm9748	-10.4348	0.243384	4.92399e-16	3.65769e-13	FEMALE UP	ENSMUSG00000102774	Gm9748-201		14	79769982	79772691	antisense	0	0	200.977	147.596
ENSMUST00000112907	Acsl4	-7.47153	0.463699	5.4338e-16	4.01385e-13	FEMALE UP	ENSMUSG00000031278	Acsl4-204		X	142317993	142390344	protein_coding	0.361644	1.63812	168.429	240.653	Long-chain-fatty-acid--CoA ligase 4 [Source:UniProtKB/Swiss-Prot;Acc:Q9QUJ7]
ENSMUST00000087181	Dcun1d4	-9.60134	0.207469	5.92001e-16	4.34871e-13	FEMALE UP	ENSMUSG00000051674	Dcun1d4-202	NM_001190734	5	73481000	73560794	protein_coding	0.176587	0.00472116	190.005	149.922	DCN1-like protein 4 [Source:UniProtKB/Swiss-Prot;Acc:Q8CCA0]
ENSMUST00000041416	Vnn1	2.87506	4.54853	6.14543e-16	4.48935e-13	MALE UP	ENSMUSG00000037440	Vnn1-201	NM_011704	10	23894688	23905343	protein_coding	3072.6	2979.52	381.015	470	vanin 1 [Source:MGI Symbol;Acc:MGI:108395]
ENSMUST00000108783	Wnt9a	-3.13007	4.05205	7.50216e-16	5.45036e-13	FEMALE UP	ENSMUSG00000000126	Wnt9a-202	NM_139298	11	59306930	59333552	protein_coding	283.602	212.764	2195.06	2306.99	wingless-type MMTV integration site family, member 9A [Source:MGI Symbol;Acc:MGI:2446084]
ENSMUST00000107132	Atxn7l3	-10.686	0.500994	8.1703e-16	5.90333e-13	FEMALE UP	ENSMUSG00000059995	Atxn7l3-202	NM_001098836	11	102289301	102296629	protein_coding	0	0.00196712	120.161	304.886	Ataxin-7-like protein 3 [Source:UniProtKB/Swiss-Prot;Acc:A2AWT3]
ENSMUST00000206591	Ticrr	10.3898	0.21754	9.44512e-16	6.78734e-13	MALE UP	ENSMUSG00000046591	Ticrr-205		7	79660247	79693933	nonsense_mediated_decay	127.7	210.95	0.0035595	0	TOPBP1-interacting checkpoint and replication regulator [Source:MGI Symbol;Acc:MGI:1924261]
ENSMUST00000061925	Plcxd3	4.44856	1.69024	1.0383e-15	7.42101e-13	MALE UP	ENSMUSG00000049148	Plcxd3-201	NM_177355	15	4375504	4575553	protein_coding	522.288	371.755	23.4835	18.6345	phosphatidylinositol-specific phospholipase C, X domain containing 3 [Source:MGI Symbol;Acc:MGI:2442605]
ENSMUST00000053273	Itpr2	-3.0554	4.17789	1.21698e-15	8.65128e-13	FEMALE UP	ENSMUSG00000030287	Itpr2-201	NM_019923	6	146111480	146501912	protein_coding	275.731	296.44	1974.6	2935.68	Inositol 1,4,5-trisphosphate receptor type 2 [Source:UniProtKB/Swiss-Prot;Acc:Q9Z329]
ENSMUST00000065143	Bcor	9.55048	0.126279	1.67214e-15	1.18234e-12	MALE UP	ENSMUSG00000040363	Bcor-202	NM_175045	X	12036740	12080553	protein_coding	133.01	182.905	0.0501756	0.127156	BCL-6 corepressor [Source:UniProtKB/Swiss-Prot;Acc:Q8CGN4]
ENSMUST00000224840	Plekhs1	10.3438	0.152448	1.7092e-15	1.20212e-12	MALE UP	ENSMUSG00000035818	Plekhs1-203		19	56461659	56486752	retained_intron	176.142	141.863	0	0	Pleckstrin homology domain-containing family S member 1 [Source:UniProtKB/Swiss-Prot;Acc:Q8BW88]
ENSMUST00000014957	Stc1	2.6281	5.23131	1.90274e-15	1.33115e-12	MALE UP	ENSMUSG00000014813	Stc1-201	NM_009285	14	69029238	69041804	protein_coding	4908.45	4588.92	814.159	766.485	stanniocalcin 1 [Source:MGI Symbol;Acc:MGI:109131]
ENSMUST00000165224	Col9a3	4.79462	1.53013	1.93234e-15	1.34474e-12	MALE UP	ENSMUSG00000027570	Col9a3-205		2	180616266	180621602	retained_intron	333.132	488.137	8.46058	21.6817	collagen, type IX, alpha 3 [Source:MGI Symbol;Acc:MGI:894686]
ENSMUST00000109428	Tox2	2.99885	3.63409	2.04932e-15	1.41869e-12	MALE UP	ENSMUSG00000074607	Tox2-202		2	163203125	163324170	protein_coding	1617.59	1625.06	204.363	212.673	TOX high mobility group box family member 2 [Source:HGNC Symbol;Acc:HGNC:16095]
ENSMUST00000034034	Isx	-4.57913	1.27068	2.18515e-15	1.50484e-12	FEMALE UP	ENSMUSG00000031621	Isx-201	NM_027837	8	74873173	74893506	protein_coding	14	14	331.273	362.839	intestine specific homeobox [Source:MGI Symbol;Acc:MGI:1918847]
ENSMUST00000125416	Col14a1	3.33664	2.58593	2.68704e-15	1.84089e-12	MALE UP	ENSMUSG00000022371	Col14a1-204		15	55448826	55519689	protein_coding	744.273	863.336	72.2671	90.9824	Collagen alpha-1(XIV) chain [Source:UniProtKB/Swiss-Prot;Acc:Q80X19]
ENSMUST00000105901	Kdf1	-9.46069	0.434319	2.97289e-15	2.02622e-12	FEMALE UP	ENSMUSG00000037600	Kdf1-202		4	133519055	133530785	protein_coding	0	0.308531	276.972	119.175	Keratinocyte differentiation factor 1 [Source:UniProtKB/Swiss-Prot;Acc:A2A9F4]
ENSMUST00000060481	Dcaf12l1	-2.76496	5.38132	3.04339e-15	2.06364e-12	FEMALE UP	ENSMUSG00000045284	Dcaf12l1-201	NM_178739	X	44786570	44790197	protein_coding	899.793	661.269	5208.07	5799.97	DDB1- and CUL4-associated factor 12-like protein 1 [Source:UniProtKB/Swiss-Prot;Acc:Q8CBW4]
ENSMUST00000019625	Myh8	-3.01343	3.64852	3.34345e-15	2.25553e-12	FEMALE UP	ENSMUSG00000055775	Myh8-201	NM_177369	11	67277124	67308634	protein_coding	195.291	211.291	1476.62	1905.95	Myosin-8 [Source:UniProtKB/Swiss-Prot;Acc:P13542]
ENSMUST00000112712	Lypd6	-3.15559	4.26699	3.52666e-15	2.36705e-12	FEMALE UP	ENSMUSG00000050447	Lypd6-202	NM_177139	2	50066429	50193569	protein_coding	338.853	226.799	2739.98	2485.08	Ly6/PLAUR domain-containing protein 6 [Source:UniProtKB/Swiss-Prot;Acc:Q8BPP5]
ENSMUST00000117200	Robo2	2.53412	5.26086	3.64202e-15	2.43213e-12	MALE UP	ENSMUSG00000052516	Robo2-202		16	73894355	74411292	protein_coding	4557.71	5088.72	801.821	908.548	roundabout guidance receptor 2 [Source:MGI Symbol;Acc:MGI:1890110]
ENSMUST00000004137	Gstm7	2.53362	6.25206	4.25437e-15	2.82678e-12	MALE UP	ENSMUSG00000004035	Gstm7-201	NM_026672	3	107926334	107931817	protein_coding	10711.2	8297.27	1757.5	1635.44	Glutathione S-transferase Mu 7 [Source:UniProtKB/Swiss-Prot;Acc:Q80W21]
ENSMUST00000111236	Tnfrsf19	-2.41699	5.82698	4.58215e-15	3.02935e-12	FEMALE UP	ENSMUSG00000060548	Tnfrsf19-202	NM_001164155	14	60963875	61037950	protein_coding	1186.89	1461.05	7001.19	7478.87	Tumor necrosis factor receptor superfamily member 19 [Source:UniProtKB/Swiss-Prot;Acc:Q9JLL3]
ENSMUST00000219723	Fam19a2	3.43165	2.38151	4.98347e-15	3.27828e-12	MALE UP	ENSMUSG00000044071	Fam19a2-203		10	123264985	123740947	processed_transcript	593.35	814.719	69.0785	63.7202	protein FAM19A2 isoform 2 [Source:RefSeq peptide;Acc:NP_001239316]
ENSMUST00000099270	Thbd	2.49626	5.50833	5.25185e-15	3.43772e-12	MALE UP	ENSMUSG00000074743	Thbd-201	NM_009378	2	148404466	148408188	protein_coding	5448	5954	948	1130	thrombomodulin [Source:MGI Symbol;Acc:MGI:98736]
ENSMUST00000170872	Thbs2	-3.04309	3.97774	5.38794e-15	3.50943e-12	FEMALE UP	ENSMUSG00000023885	Thbs2-201	NM_011581	17	14665500	14694262	protein_coding	239	263	1688	2583	Thrombospondin-2 [Source:UniProtKB/Swiss-Prot;Acc:Q03350]
ENSMUST00000051065	Gprin3	3.2876	2.53237	5.87949e-15	3.81083e-12	MALE UP	ENSMUSG00000045441	Gprin3-201	NM_183183	6	59347226	59426294	protein_coding	724	819	73	89.146	G protein-regulated inducer of neurite outgrowth 3 [Source:UniProtKB/Swiss-Prot;Acc:Q8BWS5]
ENSMUST00000023282	Miox	6.88016	0.522317	6.06697e-15	3.91317e-12	MALE UP	ENSMUSG00000022613	Miox-201	NM_019977	15	89334398	89337015	protein_coding	230.751	178.693	3.32528	0	Inositol oxygenase [Source:UniProtKB/Swiss-Prot;Acc:Q9QXN5]
ENSMUST00000009396	Tspan32	3.64319	2.01922	7.1912e-15	4.61578e-12	MALE UP	ENSMUSG00000000244	Tspan32-201	NM_001128080	7	143005046	143019486	protein_coding	534.889	564.663	49.0808	40.8807	tetraspanin 32 [Source:MGI Symbol;Acc:MGI:1350360]
ENSMUST00000015197	Gata2	-2.92065	3.96709	8.80804e-15	5.62625e-12	FEMALE UP	ENSMUSG00000015053	Gata2-201	NM_008090	6	88198334	88207030	protein_coding	222.815	317.733	2126.64	2045.86	Mus musculus GATA binding protein 2 (Gata2), transcript variant 2, mRNA. [Source:RefSeq mRNA;Acc:NM_001355253]
ENSMUST00000004232	Adh1	3.41385	2.47108	9.354e-15	5.94627e-12	MALE UP	ENSMUSG00000074207	Adh1-201	NM_007409	3	138277494	138290698	protein_coding	593.031	908.019	72.4178	70.6441	Alcohol dehydrogenase 1 [Source:UniProtKB/Swiss-Prot;Acc:P00329]
ENSMUST00000172330	Pak3	3.22374	4.25965	1.04953e-14	6.63985e-12	MALE UP	ENSMUSG00000031284	Pak3-210	NM_008778	X	143693286	143797796	protein_coding	3042.28	1993.12	312.955	244.896	Serine/threonine-protein kinase PAK 3 [Source:UniProtKB/Swiss-Prot;Acc:Q61036]
ENSMUST00000115056	Dcaf12l1	-2.7969	4.52769	1.05722e-14	6.65667e-12	FEMALE UP	ENSMUSG00000045284	Dcaf12l1-202	NM_001190718	X	44786570	44790161	protein_coding	460.207	389.538	3144.93	2945.98	DDB1- and CUL4-associated factor 12-like protein 1 [Source:UniProtKB/Swiss-Prot;Acc:Q8CBW4]
ENSMUST00000117919	Rerg	5.45687	3.76574	1.06941e-14	6.70152e-12	MALE UP	ENSMUSG00000030222	Rerg-202	NM_001164212	6	137054831	137169732	protein_coding	2011.39	1890.66	77.341	12.2929	Ras-related and estrogen-regulated growth inhibitor [Source:UniProtKB/Swiss-Prot;Acc:Q8R367]
ENSMUST00000114999	Stra8	-7.65872	0.257487	1.22497e-14	7.64011e-12	FEMALE UP	ENSMUSG00000029848	Stra8-203	NM_009292	6	34920960	34939342	protein_coding	0	1.4622	130.392	224.221	Stimulated by retinoic acid 8 protein [Source:UniProtKB/Swiss-Prot;Acc:P70278]
ENSMUST00000106683	Gstm6	3.66488	2.63761	1.28321e-14	7.96578e-12	MALE UP	ENSMUSG00000068762	Gstm6-203		3	107938962	107943362	protein_coding	980.785	696.495	81.4725	54.7597	Glutathione S-transferase Mu 6 [Source:UniProtKB/Swiss-Prot;Acc:O35660]
ENSMUST00000211561	Stum	-6.02055	1.10075	1.30963e-14	8.09179e-12	FEMALE UP	ENSMUSG00000053963	Stum-205		1	180437683	180483329	protein_coding	0	9.4343	286.874	346.396	stum, mechanosensory transduction mediator homolog [Source:HGNC Symbol;Acc:HGNC:30491]
ENSMUST00000050149	Mical2	2.52509	5.91177	1.36021e-14	8.36521e-12	MALE UP	ENSMUSG00000038244	Mical2-202	NM_177282	7	112225856	112355194	protein_coding	6958.47	8197.92	1080.46	1630.87	[F-actin]-monooxygenase MICAL2 [Source:UniProtKB/Swiss-Prot;Acc:Q8BML1]
ENSMUST00000139083	Eif2s3y	10.2678	0.077994	1.42907e-14	8.74803e-12	MALE UP	ENSMUSG00000069049	Eif2s3y-204		Y	1010624	1016099	processed_transcript	178.955	121.506	0	0	Eukaryotic translation initiation factor 2 subunit 3, Y-linked [Source:UniProtKB/Swiss-Prot;Acc:Q9Z0N2]
ENSMUST00000082089	Rbm10	-5.51086	1.39528	1.44497e-14	8.80461e-12	FEMALE UP	ENSMUSG00000031060	Rbm10-202		X	20620098	20650684	protein_coding	1.86101	14.7217	436.782	331.819	Mus musculus RNA binding motif protein 10 (Rbm10), transcript variant 4, mRNA. [Source:RefSeq mRNA;Acc:NM_001358903]
ENSMUST00000225706	Gm47040	-4.00954	1.58062	1.50853e-14	9.14969e-12	FEMALE UP	ENSMUSG00000114935	Gm47040-201		13	114458663	114462047	antisense	23	28	438	406	predicted gene, 47040 [Source:MGI Symbol;Acc:MGI:6095741]
ENSMUST00000179709	Micu1	10.1534	-0.0332588	1.61378e-14	9.7434e-12	MALE UP	ENSMUSG00000020111	Micu1-212		10	59702618	59864130	protein_coding	141.078	138.915	0	0	Mus musculus mitochondrial calcium uptake 1 (Micu1), transcript variant 4, mRNA. [Source:RefSeq mRNA;Acc:NM_001359267]
ENSMUST00000092788	Tmem100	3.27912	2.39815	1.81091e-14	1.08839e-11	MALE UP	ENSMUSG00000069763	Tmem100-201	NM_026433	11	90030348	90036508	protein_coding	625	783	76	72	Transmembrane protein 100 [Source:UniProtKB/Swiss-Prot;Acc:Q9CQG9]
ENSMUST00000037370	Sorcs2	2.39896	5.88299	1.9105e-14	1.14305e-11	MALE UP	ENSMUSG00000029093	Sorcs2-201	NM_030889	5	36017180	36398124	protein_coding	6780.29	7873.14	1233.23	1623.36	sortilin-related VPS10 domain containing receptor 2 [Source:MGI Symbol;Acc:MGI:1932289]
ENSMUST00000112580	Nanog	-10.3057	0.197563	1.975e-14	1.17632e-11	FEMALE UP	ENSMUSG00000012396	Nanog-202	NM_001289830	6	122707565	122714633	protein_coding	0.0136018	0.000867782	223.519	112.29	Nanog homeobox [Source:MGI Symbol;Acc:MGI:1919200]
ENSMUST00000022622	Ptk2b	3.08535	3.51888	2.32734e-14	1.37996e-11	MALE UP	ENSMUSG00000059456	Ptk2b-201		14	66153257	66281052	protein_coding	1682.88	1311.22	164.828	200.807	PTK2 protein tyrosine kinase 2 beta [Source:MGI Symbol;Acc:MGI:104908]
ENSMUST00000088666	3110035E14Rik	3.72088	2.03306	2.42026e-14	1.42865e-11	MALE UP	ENSMUSG00000067879	3110035E14Rik-201	NM_178399	1	9601199	9627143	protein_coding	484.039	636.451	52	34.1742	Uncharacterized [Source:UniProtKB/Swiss-Prot;Acc:Q8BG31]
ENSMUST00000107016	Hsd3b1	3.99925	2.38777	2.84782e-14	1.67356e-11	MALE UP	ENSMUSG00000027871	Hsd3b1-202	NM_008293	3	98852194	98859794	protein_coding	732.418	709.815	25.2184	68.3469	hydroxy-delta-5-steroid dehydrogenase, 3 beta- and steroid delta-isomerase 1 [Source:MGI Symbol;Acc:MGI:96233]
ENSMUST00000171947	Gm21292	7.37163	0.343949	3.53461e-14	2.06797e-11	MALE UP	ENSMUSG00000091077	Gm21292-201		Y	9130999	9132561	protein_coding	129.334	239.985	2	0
ENSMUST00000227415	Gm1821	-2.65243	4.56187	4.41803e-14	2.56584e-11	FEMALE UP	ENSMUSG00000044285	Gm1821-202		14	46084028	46085000	processed_transcript	502.377	448.037	2947.45	3221.51
ENSMUST00000028624	Gatm	2.44456	5.96948	4.43558e-14	2.56584e-11	MALE UP	ENSMUSG00000027199	Gatm-201	NM_025961	2	122594467	122611303	protein_coding	8561.07	6937.02	1322.85	1627.81	Glycine amidinotransferase, mitochondrial [Source:UniProtKB/Swiss-Prot;Acc:Q9D964]
ENSMUST00000215775	Gatm	2.44451	5.96953	4.4438e-14	2.56584e-11	MALE UP	ENSMUSG00000111138	Gatm-206		CHR_MG3836_PATCH	122594467	122611303	protein_coding	8561.25	6937.3	1322.83	1628.04	Glycine amidinotransferase, mitochondrial [Source:UniProtKB/Swiss-Prot;Acc:Q9D964]
ENSMUST00000020546	Stc2	2.78403	3.77557	4.51078e-14	2.59319e-11	MALE UP	ENSMUSG00000020303	Stc2-201	NM_011491	11	31357307	31370074	protein_coding	1722.52	1795.39	247.252	277.949	stanniocalcin 2 [Source:MGI Symbol;Acc:MGI:1316731]
ENSMUST00000193989	Wdr49	-4.05742	1.69492	4.61917e-14	2.64401e-11	FEMALE UP	ENSMUSG00000104301	Wdr49-201		3	75274988	75481740	protein_coding	22.6684	31	546.968	364.95	WD repeat domain 49 [Source:MGI Symbol;Acc:MGI:3645287]
ENSMUST00000172482	Dnm2	-6.26261	1.43671	4.72239e-14	2.68573e-11	FEMALE UP	ENSMUSG00000033335	Dnm2-206	NM_001253893	9	21425096	21506402	protein_coding	0.0119565	10.1455	252.648	556.898	Mus musculus dynamin 2 (Dnm2), transcript variant 5, mRNA. [Source:RefSeq mRNA;Acc:NM_001357718]
ENSMUST00000127699	Hspa8	-10.0829	-0.0995316	4.73268e-14	2.68573e-11	FEMALE UP	ENSMUSG00000015656	Hspa8-204		9	40802342	40802912	retained_intron	0	0	141.593	132.367	Heat shock cognate 71 kDa protein [Source:UniProtKB/Swiss-Prot;Acc:P63017]
ENSMUST00000106684	Gstm6	3.52766	2.14356	5.02722e-14	2.84068e-11	MALE UP	ENSMUSG00000068762	Gstm6-204		3	107938848	107943734	protein_coding	638.82	546.852	59.9565	45.5989	Glutathione S-transferase Mu 6 [Source:UniProtKB/Swiss-Prot;Acc:O35660]
ENSMUST00000002079	Plxnb3	4.53225	1.06907	5.16595e-14	2.90665e-11	MALE UP	ENSMUSG00000031385	Plxnb3-201	NM_019587	X	73757099	73772514	protein_coding	259.361	329.059	11.635	14.168	Plexin-B3 [Source:UniProtKB/Swiss-Prot;Acc:Q9QY40]
ENSMUST00000190657	Gm28264	10.1371	-0.049465	6.27266e-14	3.51439e-11	MALE UP	ENSMUSG00000101632	Gm28264-201		Y	35551683	35553266	lincRNA	159.571	115.237	0	0	predicted gene 28264 [Source:MGI Symbol;Acc:MGI:5578970]
ENSMUST00000177608	Sulf1	-2.28224	7.29158	6.30003e-14	3.51483e-11	FEMALE UP	ENSMUSG00000016918	Sulf1-202	NM_001198565	1	12692277	12861192	protein_coding	3581.15	4319.39	15792.2	23762.9	Extracellular sulfatase Sulf-1 [Source:UniProtKB/Swiss-Prot;Acc:Q8K007]
ENSMUST00000108680	Gas7	10.0606	-0.123518	6.49262e-14	3.60706e-11	MALE UP	ENSMUSG00000033066	Gas7-202	NM_001277080	11	67586701	67683554	protein_coding	124.76	138.526	0	0	growth arrest-specific protein 7 isoform d [Source:RefSeq peptide;Acc:NP_001264009]
ENSMUST00000134402	Pak3	3.26125	2.24399	6.65802e-14	3.68347e-11	MALE UP	ENSMUSG00000031284	Pak3-207		X	143518698	143765378	protein_coding	634.932	620.595	63.8771	70.7755	Serine/threonine-protein kinase PAK 3 [Source:UniProtKB/Swiss-Prot;Acc:Q61036]
ENSMUST00000140501	Gm13031	3.58834	1.94661	6.96953e-14	3.83974e-11	MALE UP	ENSMUSG00000087698	Gm13031-201		4	140947666	140957902	antisense	559	478	39	50	predicted gene 13031 [Source:MGI Symbol;Acc:MGI:3702680]
ENSMUST00000022952	Osr2	2.76705	3.81455	7.23976e-14	3.97207e-11	MALE UP	ENSMUSG00000022330	Osr2-201	NM_054049	15	35296098	35303305	protein_coding	1774.69	1833.56	250.249	295.295	Protein odd-skipped-related 2 [Source:UniProtKB/Swiss-Prot;Acc:Q91ZD1]
ENSMUST00000093984	5830411N06Rik	10.0554	-0.128521	7.4296e-14	4.05939e-11	MALE UP	ENSMUSG00000054672	5830411N06Rik-202	NM_001128145	7	140247381	140299791	protein_coding	119.239	143.605	0	0	RIKEN cDNA 5830411N06 gene [Source:MGI Symbol;Acc:MGI:2443685]
ENSMUST00000028935	Cst9	5.82462	3.55712	8.87883e-14	4.83125e-11	MALE UP	ENSMUSG00000027445	Cst9-201	NM_009979	2	148835147	148838738	protein_coding	2737	553	39	22	Cystatin-9 [Source:UniProtKB/Swiss-Prot;Acc:Q9Z0H6]
ENSMUST00000057442	Diras2	3.39839	2.09621	8.98705e-14	4.8701e-11	MALE UP	ENSMUSG00000047842	Diras2-201	NM_001024474	13	52504380	52531279	protein_coding	539.415	607.007	47.283	64.3534	GTP-binding protein Di-Ras2 [Source:UniProtKB/Swiss-Prot;Acc:Q5PR73]
ENSMUST00000130007	Flna	10.3223	0.187056	9.27908e-14	5.00782e-11	MALE UP	ENSMUSG00000031328	Flna-207		X	74223789	74246364	protein_coding	90.078	244.774	6.06e-05	0.00997279	Filamin-A [Source:UniProtKB/Swiss-Prot;Acc:Q8BTM8]
ENSMUST00000198154	Dclk1	-3.24496	3.81209	9.50937e-14	5.11125e-11	FEMALE UP	ENSMUSG00000027797	Dclk1-206		3	55247279	55256391	retained_intron	192.108	202.005	2441.67	1366.9	Mus musculus doublecortin-like kinase 1 (Dclk1), transcript variant 12, mRNA. [Source:RefSeq mRNA;Acc:NM_001357475]
ENSMUST00000212027	Gm45765	-3.15723	2.5465	1.01552e-13	5.43626e-11	FEMALE UP	ENSMUSG00000110718	Gm45765-201		8	93363623	93431049	antisense	82.5987	90.1439	679.299	910.056	predicted gene 45765 [Source:MGI Symbol;Acc:MGI:5804880]
ENSMUST00000204542	Ntf3	3.55757	1.9723	1.17681e-13	6.27431e-11	MALE UP	ENSMUSG00000049107	Ntf3-203	NM_001164035	6	126101412	126164960	protein_coding	545.053	511.205	52.7489	39.1031	Neurotrophin-3 [Source:UniProtKB/Swiss-Prot;Acc:P20181]
ENSMUST00000037287	Cdkn1c	-2.12924	8.69299	1.23649e-13	6.566e-11	FEMALE UP	ENSMUSG00000037664	Cdkn1c-201	NM_009876	7	143458342	143461050	protein_coding	12294.2	10273.2	51518.1	50411.2	Mus musculus cyclin-dependent kinase inhibitor 1C (P57) (Cdkn1c), mRNA. [Source:RefSeq mRNA;Acc:NM_001354981]
ENSMUST00000136521	Stum	-4.26177	1.1848	1.427e-13	7.54732e-11	FEMALE UP	ENSMUSG00000053963	Stum-201	NM_001081227	1	180432387	180483467	protein_coding	14.3668	18.3276	327.432	318.742	stum, mechanosensory transduction mediator homolog [Source:HGNC Symbol;Acc:HGNC:30491]
ENSMUST00000012348	Gstm2	2.15013	8.6554	1.61031e-13	8.48291e-11	MALE UP	ENSMUSG00000040562	Gstm2-201	NM_008183	3	107981702	107986453	protein_coding	53519.2	42827.1	11099.7	11347.3	Glutathione S-transferase Mu 2 [Source:UniProtKB/Swiss-Prot;Acc:P15626]
ENSMUST00000031090	Sel1l3	2.23689	5.92519	1.73914e-13	9.12523e-11	MALE UP	ENSMUSG00000029189	Sel1l3-201	NM_172710	5	53107083	53213452	protein_coding	7483.35	7258.42	1568.13	1651.85	3 [Source:UniProtKB/Swiss-Prot;Acc:Q80TS8]
ENSMUST00000100644	Tspoap1	-9.97993	-0.199409	1.76679e-13	9.23366e-11	FEMALE UP	ENSMUSG00000034156	Tspoap1-202		11	87760587	87785928	protein_coding	2.26e-08	0	127.316	128.011	Peripheral-type benzodiazepine receptor-associated protein 1 [Source:UniProtKB/Swiss-Prot;Acc:Q7TNF8]
ENSMUST00000033054	Adm	-3.05135	4.05671	1.82621e-13	9.50665e-11	FEMALE UP	ENSMUSG00000030790	Adm-201	NM_009627	7	110627661	110629820	protein_coding	317.514	203.474	2436.14	2040.39	ADM Adrenomedullin Proadrenomedullin N-20 terminal peptide [Source:UniProtKB/Swiss-Prot;Acc:P97297]
ENSMUST00000021922	Msx2	-2.7553	3.85811	2.12487e-13	1.1018e-10	FEMALE UP	ENSMUSG00000021469	Msx2-201	NM_013601	13	53466884	53473074	protein_coding	291.997	255.894	1954.61	1858.84	Homeobox protein MSX-2 [Source:UniProtKB/Swiss-Prot;Acc:Q03358]
ENSMUST00000162531	Pard3	-8.87657	-0.042174	2.19146e-13	1.13189e-10	FEMALE UP	ENSMUSG00000025812	Pard3-221		8	127064345	127474606	protein_coding	0.288983	0.056027	182.412	100.716	par-3 family cell polarity regulator [Source:MGI Symbol;Acc:MGI:2135608]
ENSMUST00000045503	Ppp1r16b	2.60631	5.20274	2.25196e-13	1.15861e-10	MALE UP	ENSMUSG00000037754	Ppp1r16b-201	NM_001159662	2	158667119	158766334	protein_coding	5269.29	3973.15	842.622	725.299	protein phosphatase 1, regulatory (inhibitor) subunit 16B [Source:MGI Symbol;Acc:MGI:2151841]
ENSMUST00000028177	Olfm1	-2.36	5.18556	2.51989e-13	1.29143e-10	FEMALE UP	ENSMUSG00000026833	Olfm1-201	NM_019498	2	28205659	28230736	protein_coding	860.749	885.88	4513.64	4704.93	olfactomedin 1 [Source:MGI Symbol;Acc:MGI:1860437]
ENSMUST00000144016	Ptgds	4.26347	1.23849	2.56224e-13	1.30807e-10	MALE UP	ENSMUSG00000015090	Ptgds-205		2	25466711	25469383	retained_intron	305.182	350.351	12.4955	22.4318	Prostaglandin-H2 D-isomerase [Source:UniProtKB/Swiss-Prot;Acc:O09114]
ENSMUST00000145943	Slc22a18	-6.04776	0.611467	2.66244e-13	1.35399e-10	FEMALE UP	ENSMUSG00000000154	Slc22a18-204		7	143473780	143499334	nonsense_mediated_decay	0	6.46655	228.494	219.071	solute carrier family 22 (organic cation transporter), member 18 [Source:MGI Symbol;Acc:MGI:1336884]
ENSMUST00000179758	Adtrp	-6.93997	0.086904	2.69165e-13	1.36361e-10	FEMALE UP	ENSMUSG00000058022	Adtrp-204	NM_001145875	13	41764590	41847616	protein_coding	0.231873	2.00736	135.239	176.833	Androgen-dependent TFPI-regulating protein [Source:UniProtKB/Swiss-Prot;Acc:Q8C138]
ENSMUST00000049575	Cltb	3.0082	2.87893	3.15902e-13	1.59427e-10	MALE UP	ENSMUSG00000047547	Cltb-201		13	54593585	54611292	protein_coding	974.479	943.777	103.517	142.582	Clathrin light chain B [Source:UniProtKB/Swiss-Prot;Acc:Q6IRU5]
ENSMUST00000177083	Asap1	10.2009	0.332482	3.25086e-13	1.63438e-10	MALE UP	ENSMUSG00000022377	Asap1-216	NM_001276463	15	64088536	64312639	protein_coding	78.8611	294.409	0.000142256	0.0640361	Arf-GAP with SH3 domain, ANK repeat and PH domain-containing protein 1 [Source:UniProtKB/Swiss-Prot;Acc:Q9QWY8]
ENSMUST00000114270	Dok7	2.7581	3.51201	3.41267e-13	1.70923e-10	MALE UP	ENSMUSG00000044716	Dok7-203	NM_001348274	5	35056862	35080964	protein_coding	1400.21	1525.66	229.165	213.972	Mus musculus docking protein 7 (Dok7), transcript variant 4, mRNA. [Source:RefSeq mRNA;Acc:NM_001348276]
ENSMUST00000190543	Gm29023	9.97343	-0.207943	3.43036e-13	1.71161e-10	MALE UP	ENSMUSG00000101820	Gm29023-201		Y	36884897	36888946	lincRNA	100.046	149.533	0	0	predicted gene 29023 [Source:MGI Symbol;Acc:MGI:5579729]
ENSMUST00000080882	Atp1a3	3.8633	1.54224	3.45043e-13	1.71515e-10	MALE UP	ENSMUSG00000040907	Atp1a3-201	NM_001290469	7	24978167	25005958	protein_coding	352.285	447.706	32.6825	23.0821	Sodium/potassium-transporting ATPase subunit alpha-3 [Source:UniProtKB/Swiss-Prot;Acc:Q6PIC6]
ENSMUST00000167912	Cdkn1c	-2.02277	7.76815	3.87647e-13	1.91971e-10	FEMALE UP	ENSMUSG00000037664	Cdkn1c-202	NM_001161624	7	143458339	143460996	protein_coding	6407.43	6258.31	27482.4	25408.3	Mus musculus cyclin-dependent kinase inhibitor 1C (P57) (Cdkn1c), mRNA. [Source:RefSeq mRNA;Acc:NM_001354981]
ENSMUST00000113744	Gdpd2	-3.46889	1.8722	4.21939e-13	2.08173e-10	FEMALE UP	ENSMUSG00000019359	Gdpd2-202	NM_001305941	X	100730186	100738894	protein_coding	37.8169	51.1617	529.796	477.815	Mus musculus glycerophosphodiester phosphodiesterase domain containing 2 (Gdpd2), transcript variant 3, mRNA. [Source:RefSeq mRNA;Acc:NM_001358507]
ENSMUST00000151792	Tesc	3.84553	1.45581	4.25803e-13	2.09299e-10	MALE UP	ENSMUSG00000029359	Tesc-206		5	118036031	118061773	processed_transcript	364.245	384.977	22.1748	31.2973	tescalcin [Source:MGI Symbol;Acc:MGI:1930803]
ENSMUST00000143698	Frmd4b	10.086	-0.0982067	4.53091e-13	2.21887e-10	MALE UP	ENSMUSG00000030064	Frmd4b-209		6	97287082	97312380	processed_transcript	88.3494	183.518	0	0	Mus musculus FERM domain containing 4B (Frmd4b), transcript variant 2, mRNA. [Source:RefSeq mRNA;Acc:NM_001346639]
ENSMUST00000096378	Mageb4	5.93108	0.577849	4.67185e-13	2.27945e-10	MALE UP	ENSMUSG00000035427	Mageb4-201		X	86250256	86305093	protein_coding	220.602	203.801	0.496104	6.48572	Melanoma-associated antigen B4 [Source:UniProtKB/Swiss-Prot;Acc:A2A9R3]
ENSMUST00000110260	Lzts3	9.90164	-0.277871	4.72478e-13	2.2968e-10	MALE UP	ENSMUSG00000037703	Lzts3-203	NM_001291028	2	130632839	130638095	protein_coding	111.906	123.868	0	1.76e-08	Leucine zipper putative tumor suppressor 3 [Source:UniProtKB/Swiss-Prot;Acc:A2AHG0]
ENSMUST00000208055	Gm44732	-2.09866	8.72434	5.25566e-13	2.54551e-10	FEMALE UP	ENSMUSG00000108934	Gm44732-201		7	143459749	143460640	antisense	12885	10568	53697	49985	predicted gene 44732 [Source:MGI Symbol;Acc:MGI:5753308]
ENSMUST00000047275	Bace2	-2.50678	4.52343	5.37421e-13	2.59343e-10	FEMALE UP	ENSMUSG00000040605	Bace2-201	NM_019517	16	97356728	97439012	protein_coding	464	552	3079	2827	beta-site APP-cleaving enzyme 2 [Source:HGNC Symbol;Acc:HGNC:934]
ENSMUST00000199736	Cspg5	3.63685	3.091	5.39541e-13	2.59419e-10	MALE UP	ENSMUSG00000032482	Cspg5-205		9	110246065	110262575	protein_coding	1224.79	1083.57	53.3861	139.957	Chondroitin sulfate proteoglycan 5 [Source:UniProtKB/Swiss-Prot;Acc:Q71M36]
ENSMUST00000004986	Mapk13	2.2375	5.64841	7.21418e-13	3.45612e-10	MALE UP	ENSMUSG00000004864	Mapk13-201	NM_011950	17	28769307	28778698	protein_coding	5960.89	6229.79	1364.99	1287.63	Mitogen-activated protein kinase 13 [Source:UniProtKB/Swiss-Prot;Acc:Q9Z1B7]
ENSMUST00000037488	Dock4	-2.13032	6.0938	7.2494e-13	3.46045e-10	FEMALE UP	ENSMUSG00000035954	Dock4-201	NM_172803	12	40445952	40846874	protein_coding	1769.63	1977.92	8006.18	8840.85	Dedicator of cytokinesis protein 4 [Source:UniProtKB/Swiss-Prot;Acc:P59764]
ENSMUST00000115894	Uba1y	4.0396	1.44993	7.82769e-13	3.72305e-10	MALE UP	ENSMUSG00000069053	Uba1y-201	NM_011667	Y	818713	844224	protein_coding	372.298	379.398	15.4718	31.5975	ubiquitin-activating enzyme, Chr Y [Source:MGI Symbol;Acc:MGI:98891]
ENSMUST00000212478	Gatad2a	-9.91533	1.81945	7.95285e-13	3.76903e-10	FEMALE UP	ENSMUSG00000036180	Gatad2a-206	NM_001286450	8	69908657	69996384	protein_coding	0.658993	0.160414	947.896	87.4263	Transcriptional repressor p66 alpha [Source:UniProtKB/Swiss-Prot;Acc:Q8CHY6]
ENSMUST00000116318	Prcd	-2.90017	2.76023	8.00404e-13	3.77974e-10	FEMALE UP	ENSMUSG00000075410	Prcd-202	NM_001163318	11	116657108	116668387	protein_coding	104.37	131.382	908.423	892.644	Progressive rod-cone deration protein homolog [Source:UniProtKB/Swiss-Prot;Acc:Q00LT2]
ENSMUST00000081654	Col18a1	1.98018	10.1558	8.48066e-13	3.99056e-10	MALE UP	ENSMUSG00000001435	Col18a1-202	NM_009929	10	77052178	77166548	protein_coding	127894	140673	30380.6	39703.1	Collagen alpha-1(XVIII) chain Endostatin Non-collagenous domain 1 [Source:UniProtKB/Swiss-Prot;Acc:P39061]
ENSMUST00000061828	Kcng4	-2.81594	3.29294	8.73495e-13	4.09564e-10	FEMALE UP	ENSMUSG00000045246	Kcng4-201	NM_025734	8	119623854	119635680	protein_coding	186	171	1377	1209	Potassium voltage-gated channel subfamily G member 4 [Source:UniProtKB/Swiss-Prot;Acc:Q80XM3]
ENSMUST00000167204	Dclk1	-2.44099	5.88327	8.82283e-13	4.12223e-10	FEMALE UP	ENSMUSG00000027797	Dclk1-203	NM_001111053	3	55242526	55471316	protein_coding	1441.58	1250.23	8763.21	6247.45	Mus musculus doublecortin-like kinase 1 (Dclk1), transcript variant 12, mRNA. [Source:RefSeq mRNA;Acc:NM_001357475]
ENSMUST00000100322	Slitrk1	-3.32702	1.99119	9.82524e-13	4.57441e-10	FEMALE UP	ENSMUSG00000075478	Slitrk1-201	NM_199065	14	108908800	108914158	protein_coding	43	63	494	596	SLIT and NTRK-like family, member 1 [Source:MGI Symbol;Acc:MGI:2679446]
ENSMUST00000154105	Txlna	11.4265	1.21892	1.02608e-12	4.76042e-10	MALE UP	ENSMUSG00000053841	Txlna-207		4	129634381	129640978	protein_coding	64.8221	640.789	0	1.78e-08	taxilin alpha [Source:MGI Symbol;Acc:MGI:105968]
ENSMUST00000032157	Gxylt2	-2.30826	5.35116	1.11046e-12	5.10002e-10	FEMALE UP	ENSMUSG00000030074	Gxylt2-201	NM_198612	6	100704734	100810913	protein_coding	1025.03	990.637	5355.68	4905.06	Glucoside xylosyltransferase 2 [Source:UniProtKB/Swiss-Prot;Acc:Q810K9]
ENSMUST00000178851	Anapc15	-9.92116	-0.255991	1.11085e-12	5.10002e-10	FEMALE UP	ENSMUSG00000030649	Anapc15-213		7	101897795	101901639	protein_coding	1.37e-05	1.18e-06	93.3517	153.398	Anaphase-promoting complex subunit 15 [Source:UniProtKB/Swiss-Prot;Acc:P60007]
ENSMUST00000108402	Slc6a4	9.9832	-0.199314	1.10809e-12	5.10002e-10	MALE UP	ENSMUSG00000020838	Slc6a4-202		11	76998603	77032339	protein_coding	151.682	94.4727	0	0	Sodium-dependent serotonin transporter [Source:UniProtKB/Swiss-Prot;Acc:Q60857]
ENSMUST00000073536	Nrap	-10.0409	-0.140582	1.14603e-12	5.24335e-10	FEMALE UP	ENSMUSG00000049134	Nrap-202	NM_008733	19	56320041	56390037	protein_coding	0	0	172.231	91.9252	Nebulin-related-anchoring protein [Source:UniProtKB/Swiss-Prot;Acc:Q80XB4]
ENSMUST00000207871	BC048679	-9.84201	-0.332918	1.15809e-12	5.28026e-10	FEMALE UP	ENSMUSG00000061877	BC048679-203		7	81494320	81498271	protein_coding	7.77e-06	0	119.338	112.492	cDNA sequence BC048679 [Source:MGI Symbol;Acc:MGI:3510776]
ENSMUST00000063816	D630039A03Rik	-2.94972	2.8484	1.16627e-12	5.29928e-10	FEMALE UP	ENSMUSG00000052117	D630039A03Rik-201	NM_178727	4	57908483	57916297	protein_coding	99	145	1018	902	chromosome 9 open reading frame 152 [Source:HGNC Symbol;Acc:HGNC:31455]
ENSMUST00000078988	Lpp	9.83655	-0.34088	1.19532e-12	5.41268e-10	MALE UP	ENSMUSG00000033306	Lpp-202	NM_001145952	16	24448091	24992576	protein_coding	104.985	120.576	0	0	Lipoma-preferred partner homolog [Source:UniProtKB/Swiss-Prot;Acc:Q8BFW7]
ENSMUST00000113707	Tpm1	2.3045	5.28703	1.22597e-12	5.53249e-10	MALE UP	ENSMUSG00000032366	Tpm1-216	NM_024427	9	67022590	67049406	protein_coding	4616.44	4954.01	874.985	1120	tropomyosin 1, alpha [Source:MGI Symbol;Acc:MGI:98809]
ENSMUST00000101558	Magi2	-2.96499	2.58229	1.29041e-12	5.8035e-10	FEMALE UP	ENSMUSG00000040003	Magi2-202	NM_001170745	5	19907518	20704792	protein_coding	104.851	93.7883	824.777	773.57	Membrane-associated guanylate kinase, WW and PDZ domain-containing protein 2 [Source:UniProtKB/Swiss-Prot;Acc:Q9WVQ1]
ENSMUST00000030687	Rspo1	-2.27273	5.89082	1.30304e-12	5.82073e-10	FEMALE UP	ENSMUSG00000028871	Rspo1-201	NM_138683	4	124986430	125009099	protein_coding	1566.6	1419.92	8107.54	6728.09	R-spondin 1 [Source:MGI Symbol;Acc:MGI:2183426]
ENSMUST00000119429	Myl1	-4.09048	2.70662	1.30051e-12	5.82073e-10	FEMALE UP	ENSMUSG00000061816	Myl1-202	NM_001113387	1	66924298	66935354	protein_coding	65.8103	38.9576	1290.99	546.848	Myosin light chain 1/3, skeletal muscle isoform [Source:UniProtKB/Swiss-Prot;Acc:P05977]
ENSMUST00000084512	Tacc1	2.73607	3.81549	1.35869e-12	6.04887e-10	MALE UP	ENSMUSG00000065954	Tacc1-202	NM_199323	8	25154552	25201449	protein_coding	1921.86	1663.07	234.645	322.687	Transforming acidic coiled-coil-containing protein 1 [Source:UniProtKB/Swiss-Prot;Acc:Q6Y685]
ENSMUST00000150289	Col12a1	-4.24688	2.3649	1.41313e-12	6.27012e-10	FEMALE UP	ENSMUSG00000032332	Col12a1-206		9	79692028	79718720	retained_intron	14.4145	62.877	675.484	801.972	Collagen alpha-1(XII) chain [Source:UniProtKB/Swiss-Prot;Acc:Q60847]
ENSMUST00000170089	Gata2	-2.33109	5.228	1.42564e-12	6.30447e-10	FEMALE UP	ENSMUSG00000015053	Gata2-202	NM_001355253	6	88193891	88207032	protein_coding	772.578	1069.83	4427.88	5047.04	Mus musculus GATA binding protein 2 (Gata2), transcript variant 2, mRNA. [Source:RefSeq mRNA;Acc:NM_001355253]
ENSMUST00000159756	Plcb2	3.3891	1.78262	1.45935e-12	6.43205e-10	MALE UP	ENSMUSG00000040061	Plcb2-206	NM_001290790	2	118707996	118728359	protein_coding	447.522	471.516	47.4331	42.3118	1-phosphatidylinositol 4,5-bisphosphate phosphodiesterase beta-2 [Source:UniProtKB/Swiss-Prot;Acc:A3KGF7]
ENSMUST00000113990	Paqr5	9.80011	-0.376265	1.84019e-12	8.08364e-10	MALE UP	ENSMUSG00000032278	Paqr5-202		9	61956046	61976573	protein_coding	107.969	111.398	0	0	Membrane progestin receptor gamma [Source:UniProtKB/Swiss-Prot;Acc:Q9DCU0]
ENSMUST00000196877	Gm42609	-2.87634	3.75433	1.89305e-12	8.28831e-10	FEMALE UP	ENSMUSG00000105975	Gm42609-202		3	55380266	55401024	antisense	251.829	221.876	2136.08	1432.2	predicted gene 42609 [Source:MGI Symbol;Acc:MGI:5662746]
ENSMUST00000219640	Gm47200	4.44586	0.826617	1.9791e-12	8.63646e-10	MALE UP	ENSMUSG00000112426	Gm47200-201		10	127332391	127370406	antisense	238	255	11	12	predicted gene, 47200 [Source:MGI Symbol;Acc:MGI:6095997]
ENSMUST00000108461	Ercc2	-6.61265	0.284735	2.0839e-12	9.06385e-10	FEMALE UP	ENSMUSG00000030400	Ercc2-203		7	19382031	19395692	protein_coding	3.26272	0.00758632	210.928	144.187	TFIIH basal transcription factor complex helicase XPD subunit [Source:UniProtKB/Swiss-Prot;Acc:O08811]
ENSMUST00000050519	Elfn1	-3.00523	3.41535	2.26949e-12	9.83873e-10	FEMALE UP	ENSMUSG00000048988	Elfn1-201	NM_175522	5	139907943	139974722	protein_coding	118.018	234.235	1427.38	1437.87	Protein ELFN1 [Source:UniProtKB/Swiss-Prot;Acc:Q8C8T7]
ENSMUST00000186071	Gm28253	7.37207	-0.0245975	2.38729e-12	1.03156e-09	MALE UP	ENSMUSG00000100165	Gm28253-201		Y	64886721	64890470	processed_transcript	91.1356	194.09	0	1.49529	predicted gene 28253 [Source:MGI Symbol;Acc:MGI:5578959]
ENSMUST00000107273	Cgn	-2.52448	5.296	2.41305e-12	1.03259e-09	FEMALE UP	ENSMUSG00000068876	Cgn-202	NM_001037711	3	94760069	94786492	protein_coding	622.01	1113.36	4614.06	5536.89	cingulin [Source:HGNC Symbol;Acc:HGNC:17429]
ENSMUST00000087050	Col4a4	3.54255	1.79513	2.40907e-12	1.03259e-09	MALE UP	ENSMUSG00000067158	Col4a4-201	NM_007735	1	82448423	82586849	protein_coding	406.984	533.462	30.0528	52.6679	Collagen alpha-4(IV) chain [Source:UniProtKB/Swiss-Prot;Acc:Q9QZR9]
ENSMUST00000213114	Ldlr	9.82571	-0.351061	2.41311e-12	1.03259e-09	MALE UP	ENSMUSG00000032193	Ldlr-202	NM_001252658	9	21723632	21749915	protein_coding	89.0801	136.304	0	2.14e-08	Low-density lipoprotein receptor [Source:UniProtKB/Swiss-Prot;Acc:P35951]
ENSMUST00000087638	Aldh1a1	2.15248	7.0404	2.91254e-12	1.24228e-09	MALE UP	ENSMUSG00000053279	Aldh1a1-201	NM_013467	19	20601961	20643462	protein_coding	16860.9	14662.2	4089.98	3200.13	Retinal dehydrogenase 1 [Source:UniProtKB/Swiss-Prot;Acc:P24549]
ENSMUST00000195574	Gm33815	9.92855	-0.251095	2.96322e-12	1.25984e-09	MALE UP	ENSMUSG00000102388	Gm33815-205		Y	69321132	69323494	protein_coding	79.0974	164.635	0	0
ENSMUST00000163017	Vgll2	-5.45938	0.622039	3.00946e-12	1.27397e-09	FEMALE UP	ENSMUSG00000049641	Vgll2-202	NM_153786	10	52022502	52028471	protein_coding	4	5.70706	292.646	151.176	vestigial like family member 2 [Source:MGI Symbol;Acc:MGI:2447460]
ENSMUST00000036300	Col27a1	2.51288	3.93743	3.01572e-12	1.27397e-09	MALE UP	ENSMUSG00000045672	Col27a1-201	NM_025685	4	63215435	63334991	protein_coding	1776.26	2070.15	330.018	360.89	Collagen alpha-1(XXVII) chain [Source:UniProtKB/Swiss-Prot;Acc:Q5QNQ9]
ENSMUST00000141333	Gxylt2	-3.01962	2.57775	3.05226e-12	1.28529e-09	FEMALE UP	ENSMUSG00000030074	Gxylt2-202		6	100704755	100707674	processed_transcript	93.7261	98.3972	923.105	671.451	Glucoside xylosyltransferase 2 [Source:UniProtKB/Swiss-Prot;Acc:Q810K9]
ENSMUST00000190106	Gm28533	9.8834	-0.29494	3.08778e-12	1.29612e-09	MALE UP	ENSMUSG00000100724	Gm28533-202		Y	57598047	57600691	processed_transcript	80.6229	155.188	0	0	predicted gene 28533 [Source:MGI Symbol;Acc:MGI:5579239]
ENSMUST00000031650	Cdx2	-4.34677	1.38206	3.17716e-12	1.32942e-09	FEMALE UP	ENSMUSG00000029646	Cdx2-201	NM_007673	5	147300805	147307270	protein_coding	9.00074	27	308.08	440.092	Homeobox protein CDX-2 [Source:UniProtKB/Swiss-Prot;Acc:P43241]
ENSMUST00000066668	Dnpep	4.85911	0.716875	3.95029e-12	1.64771e-09	MALE UP	ENSMUSG00000026209	Dnpep-201		1	75307896	75317637	protein_coding	184.861	280.437	5.01688	11.1565	Aspartyl aminopeptidase [Source:UniProtKB/Swiss-Prot;Acc:Q9Z2W0]
ENSMUST00000120520	Acer3	2.60852	4.2025	4.16571e-12	1.7321e-09	MALE UP	ENSMUSG00000030760	Acer3-202		7	98213658	98321208	protein_coding	2487.3	2146.39	326.034	461.427	alkaline ceramidase 3 [Source:MGI Symbol;Acc:MGI:1913440]
ENSMUST00000041768	Akr1c14	-2.76845	3.19809	4.3456e-12	1.80123e-09	FEMALE UP	ENSMUSG00000033715	Akr1c14-201	NM_134072	13	4059591	4090413	protein_coding	142.691	204.818	1073.57	1349.77	aldo-keto reductase family 1, member C14 [Source:MGI Symbol;Acc:MGI:2145458]
ENSMUST00000175941	Zfp536	9.72423	-0.449695	5.01605e-12	2.07263e-09	MALE UP	ENSMUSG00000043456	Zfp536-202		7	37479104	37769624	protein_coding	106.667	101.026	0	0	zinc finger protein 536 [Source:MGI Symbol;Acc:MGI:1926102]
ENSMUST00000226264	Vmn1r90	9.46079	-0.460377	5.40131e-12	2.22487e-09	MALE UP	ENSMUSG00000100586	Vmn1r90-202		7	14555474	14563506	protein_coding	104.753	101.409	4.66e-08	0.0483828	vomeronasal 1 receptor 90 [Source:MGI Symbol;Acc:MGI:3612342]
ENSMUST00000097541	Fam129a	-2.84736	2.93038	5.436e-12	2.2322e-09	FEMALE UP	ENSMUSG00000026483	Fam129a-202		1	151571452	151719342	nonsense_mediated_decay	106.916	168.58	962.714	1059.1	Protein Niban [Source:UniProtKB/Swiss-Prot;Acc:Q3UW53]
ENSMUST00000091609	Cltb	2.46061	4.70142	5.58967e-12	2.2882e-09	MALE UP	ENSMUSG00000047547	Cltb-202	NM_028870	13	54592401	54611344	protein_coding	3400.63	3058.23	677.154	528.152	Clathrin light chain B [Source:UniProtKB/Swiss-Prot;Acc:Q6IRU5]
ENSMUST00000027800	Tmem63a	3.02102	2.23961	5.84292e-12	2.38449e-09	MALE UP	ENSMUSG00000026519	Tmem63a-201	NM_144794	1	180942459	180975112	protein_coding	554.361	683.348	64.4238	92.0005	transmembrane protein 63a [Source:MGI Symbol;Acc:MGI:2384789]
ENSMUST00000093312	Irx3	-5.92805	1.05672	6.31321e-12	2.56849e-09	FEMALE UP	ENSMUSG00000031734	Irx3-201	NM_001253822	8	91798525	91801915	protein_coding	9.3103	0	388.209	218.461	Iroquois-class homeodomain protein IRX-3 [Source:UniProtKB/Swiss-Prot;Acc:P81067]
ENSMUST00000016315	Lamb3	-9.7358	-0.435275	6.44191e-12	2.61281e-09	FEMALE UP	ENSMUSG00000026639	Lamb3-201	NM_008484	1	193301993	193343878	protein_coding	3.72e-05	2.6e-05	121.915	92.8794	Laminin subunit beta-3 [Source:UniProtKB/Swiss-Prot;Acc:Q61087]
ENSMUST00000118800	Afap1l2	2.2935	5.05101	6.50345e-12	2.6297e-09	MALE UP	ENSMUSG00000025083	Afap1l2-202	NM_001177797	19	56912361	57008198	protein_coding	4033.76	4068.54	731.219	974.15	Actin filament-associated protein 1-like 2 [Source:UniProtKB/Swiss-Prot;Acc:Q5DTU0]
ENSMUST00000183013	Msx1	-4.67322	1.45185	6.72399e-12	2.71059e-09	FEMALE UP	ENSMUSG00000048450	Msx1-202		5	37822703	37824582	retained_intron	17.0989	12.608	205.471	594.234	Homeobox protein MSX-1 [Source:UniProtKB/Swiss-Prot;Acc:P13297]
ENSMUST00000112235	Gpm6b	2.44513	4.49215	6.93495e-12	2.78713e-09	MALE UP	ENSMUSG00000031342	Gpm6b-209	NM_001177961	X	166238911	166388988	protein_coding	2931.1	2646.13	563.488	489.95	glycoprotein m6b [Source:MGI Symbol;Acc:MGI:107672]
ENSMUST00000029252	Lrrc34	-2.18396	5.51667	7.28939e-12	2.9207e-09	FEMALE UP	ENSMUSG00000027702	Lrrc34-201	NM_027941	3	30624267	30647869	protein_coding	1153	1283	6017.93	5313.92	Leucine-rich repeat-containing protein 34 [Source:UniProtKB/Swiss-Prot;Acc:Q9DAM1]
ENSMUST00000202308	Sept11	2.61319	3.50966	7.52194e-12	3.00478e-09	MALE UP	ENSMUSG00000058013	Sept11-208	NM_001310671	5	93093451	93176437	protein_coding	1400.03	1479.8	208.885	275.947	septin 11 [Source:MGI Symbol;Acc:MGI:1277214]
ENSMUST00000081542	Kcnd2	-2.36919	4.51387	7.57187e-12	3.01561e-09	FEMALE UP	ENSMUSG00000060882	Kcnd2-201	NM_019697	6	21215503	21729805	protein_coding	499	595	2623	3180	Potassium voltage-gated channel subfamily D member 2 [Source:UniProtKB/Swiss-Prot;Acc:Q9Z0V2]
ENSMUST00000169169	Tnnc1	4.38076	0.873916	7.60291e-12	3.01888e-09	MALE UP	ENSMUSG00000091898	Tnnc1-202	NM_009393	14	31208312	31211729	protein_coding	282.383	222.475	14.6903	10.0529	Troponin C, slow skeletal and cardiac muscles [Source:UniProtKB/Swiss-Prot;Acc:P19123]
ENSMUST00000137772	Mtmr14	-9.65962	-0.498423	8.47211e-12	3.35394e-09	FEMALE UP	ENSMUSG00000030269	Mtmr14-204		6	113260625	113277935	protein_coding	0	0.0018596	104.022	101.886	Myotubularin-related protein 14 [Source:UniProtKB/Swiss-Prot;Acc:Q8VEL2]
ENSMUST00000034184	Irx5	-3.75116	1.83456	8.58825e-12	3.38977e-09	FEMALE UP	ENSMUSG00000031737	Irx5-201	NM_018826	8	92357749	92361456	protein_coding	37.4817	34.2426	649.154	339.683	Iroquois-class homeodomain protein IRX-5 [Source:UniProtKB/Swiss-Prot;Acc:Q9JKQ4]
ENSMUST00000073527	Thsd7b	-2.34775	4.51031	8.74624e-12	3.44185e-09	FEMALE UP	ENSMUSG00000042581	Thsd7b-202	NM_172485	1	129273344	130219278	protein_coding	493.784	612.21	2759.55	3006.52	thrombospondin, type I, domain containing 7B [Source:MGI Symbol;Acc:MGI:2443925]
ENSMUST00000129335	Numb	-3.30697	1.83137	9.20555e-12	3.61185e-09	FEMALE UP	ENSMUSG00000021224	Numb-207	NM_001136075	12	83795439	83842343	protein_coding	50.9482	44.0213	411.529	563.643	NUMB, endocytic adaptor protein [Source:HGNC Symbol;Acc:HGNC:8060]
ENSMUST00000023672	Rcan1	2.10412	6.05091	9.37002e-12	3.66551e-09	MALE UP	ENSMUSG00000022951	Rcan1-201	NM_019466	16	92391953	92400077	protein_coding	7559.88	8307.14	1610.14	2191.47	regulator of calcineurin 1 [Source:MGI Symbol;Acc:MGI:1890564]
ENSMUST00000002395	Rec8	-3.78276	3.75849	1.02722e-11	4.00656e-09	FEMALE UP	ENSMUSG00000002324	Rec8-201	NM_020002	14	55618037	55625395	protein_coding	78.8427	195.812	1093.09	2765.79	Meiotic recombination [Source:UniProtKB/Swiss-Prot;Acc:Q8C5S7]
ENSMUST00000224069	Adk	-2.24377	5.00277	1.03407e-11	4.02144e-09	FEMALE UP	ENSMUSG00000039197	Adk-207	NM_001243041	14	21076152	21448562	protein_coding	724.063	930.006	4091.36	3910.22	Adenosine kinase [Source:UniProtKB/Swiss-Prot;Acc:P55264]
ENSMUST00000001122	Slc13a2	4.08732	0.908106	1.21941e-11	4.72832e-09	MALE UP	ENSMUSG00000001095	Slc13a2-201	NM_022411	11	78397087	78422217	protein_coding	246	270	13	18	Solute carrier family 13 member 2 [Source:UniProtKB/Swiss-Prot;Acc:Q9ES88]
ENSMUST00000026698	Podxl	-1.98966	7.94132	1.23304e-11	4.76716e-09	FEMALE UP	ENSMUSG00000025608	Podxl-201	NM_013723	6	31519488	31563981	protein_coding	6536.72	8095.13	24192.4	35558.2	podocalyxin-like [Source:MGI Symbol;Acc:MGI:1351317]
ENSMUST00000025724	Il33	-9.58563	-0.515917	1.26862e-11	4.89045e-09	FEMALE UP	ENSMUSG00000024810	Il33-201	NM_001164724	19	29945790	29960704	protein_coding	0	0.0116237	86.8039	117.361	Interleukin-33 Interleukin-33(102-266) Interleukin-33(109-266) [Source:UniProtKB/Swiss-Prot;Acc:Q8BVZ5]
ENSMUST00000085758	Radil	-10.1964	0.0115938	1.2835e-11	4.93342e-09	FEMALE UP	ENSMUSG00000029576	Radil-202	NM_001310752	5	142484842	142545028	protein_coding	8.25e-08	1.07e-06	64.5153	236.895	Ras-associating and dilute domain-containing protein [Source:UniProtKB/Swiss-Prot;Acc:Q69Z89]
ENSMUST00000184887	Ets1	10.4749	0.282165	1.28818e-11	4.93707e-09	MALE UP	ENSMUSG00000032035	Ets1-206		9	32696121	32755275	protein_coding	57.5491	304.546	0	0	Protein C-ets-1 [Source:UniProtKB/Swiss-Prot;Acc:P27577]
ENSMUST00000149685	Tspyl2	-9.69013	-0.479692	1.33632e-11	5.10675e-09	FEMALE UP	ENSMUSG00000041096	Tspyl2-203		X	152336852	152342425	retained_intron	0	1.13e-06	121.425	86.4298	Mus musculus TSPY-like 2 (Tspyl2), transcript variant 3, mRNA. [Source:RefSeq mRNA;Acc:NM_001358369]
ENSMUST00000109940	Hmgxb4	-2.85039	2.51622	1.42641e-11	5.43534e-09	FEMALE UP	ENSMUSG00000034518	Hmgxb4-202	NM_001316753	8	75016222	75031913	protein_coding	85.3798	120.151	667.156	851.855	HMG domain-containing protein 4 isoform 2 [Source:RefSeq peptide;Acc:NP_001303682]
ENSMUST00000130314	Adamts9	2.62505	3.48627	1.44412e-11	5.48697e-09	MALE UP	ENSMUSG00000030022	Adamts9-203		6	92845594	92860155	retained_intron	1527.58	1293.63	213.223	259.917	a disintegrin-like and metallopeptidase (reprolysin type) with thrombospondin type 1 motif, 9 [Source:MGI Symbol;Acc:MGI:1916320]
ENSMUST00000112877	Nr6a1	-2.68182	3.25809	1.53152e-11	5.8024e-09	FEMALE UP	ENSMUSG00000063972	Nr6a1-202		2	38723370	38927688	protein_coding	162.434	218.762	1060.64	1448.88	Nuclear receptor subfamily 6 group A member 1 [Source:UniProtKB/Swiss-Prot;Acc:Q64249]
ENSMUST00000068106	Smim10l2a	-2.4889	3.59583	1.75473e-11	6.62906e-09	FEMALE UP	ENSMUSG00000054850	Smim10l2a-201		X	56374586	56377799	protein_coding	246.415	292.687	1486.74	1616.59	Smim10l2a [Source:RefSeq peptide;Acc:NP_898851]
ENSMUST00000094713	Zmym6	9.61677	-0.552893	1.84712e-11	6.95823e-09	MALE UP	ENSMUSG00000042408	Zmym6-202	NM_001285887	4	127077397	127124372	protein_coding	83.5782	110.728	0	0	zinc finger, MYM-type 6 [Source:MGI Symbol;Acc:MGI:106505]
ENSMUST00000149206	Gm14866	-2.64689	2.94531	1.96252e-11	7.37193e-09	FEMALE UP	ENSMUSG00000085314	Gm14866-201		X	100736983	100740929	processed_transcript	143.84	168.263	1026.84	975.322
ENSMUST00000022603	Cnmd	9.63716	-0.533957	2.16522e-11	8.1103e-09	MALE UP	ENSMUSG00000022025	Cnmd-201	NM_010701	14	79637693	79662170	protein_coding	109.81	84.7669	0	0	Leukocyte cell-derived chemotaxin 1 Chondrosurfactant protein Chondromodulin-1 [Source:UniProtKB/Swiss-Prot;Acc:Q9Z1F6]
ENSMUST00000213642	Olfr1564	-9.69627	-0.472463	2.20162e-11	8.22336e-09	FEMALE UP	ENSMUSG00000096169	Olfr1564-203		17	33211217	33221652	protein_coding	0.000208737	4.33e-05	128.997	79.572
ENSMUST00000148160	Padi2	4.93843	0.570469	2.30432e-11	8.58272e-09	MALE UP	ENSMUSG00000028927	Padi2-203		4	140924159	140932787	processed_transcript	235.823	177.728	3.5414	10.2782	Protein-arginine deiminase type-2 [Source:UniProtKB/Swiss-Prot;Acc:Q08642]
ENSMUST00000120683	Hdac7	9.58525	-0.583357	2.35506e-11	8.74708e-09	MALE UP	ENSMUSG00000022475	Hdac7-207	NM_001204280	15	97792709	97844164	protein_coding	85.9516	103.732	0	0	Histone deacetylase 7 [Source:UniProtKB/Swiss-Prot;Acc:Q8C2B3]
ENSMUST00000054946	Bricd5	9.57864	-0.589861	2.47424e-11	9.16396e-09	MALE UP	ENSMUSG00000045744	Bricd5-201	NM_175682	17	24473884	24475469	protein_coding	90.4016	97.9312	0	0	BRICHOS domain containing 5 [Source:MGI Symbol;Acc:MGI:2441766]
ENSMUST00000033640	Pak3	9.57079	-0.597343	2.79384e-11	1.03188e-08	MALE UP	ENSMUSG00000031284	Pak3-201	NM_001195046	X	143518591	143797792	protein_coding	87.6301	99.9065	0	0	Serine/threonine-protein kinase PAK 3 [Source:UniProtKB/Swiss-Prot;Acc:Q61036]
ENSMUST00000164495	Kcns3	9.64096	-0.530451	3.13737e-11	1.15553e-08	MALE UP	ENSMUSG00000043673	Kcns3-202	NM_001168564	12	11090740	11150842	protein_coding	114.916	79.6906	0	0	Potassium voltage-gated channel subfamily S member 3 [Source:UniProtKB/Swiss-Prot;Acc:Q8BQZ8]
ENSMUST00000096494	Egflam	2.65266	4.40941	3.58147e-11	1.31543e-08	MALE UP	ENSMUSG00000042961	Egflam-202	NM_001289498	15	7206578	7398351	protein_coding	2416.42	3004.4	305.801	583.126	Pikachurin [Source:UniProtKB/Swiss-Prot;Acc:Q4VBE4]
ENSMUST00000187688	Gm29474	10.3592	0.169053	3.86371e-11	1.41517e-08	MALE UP	ENSMUSG00000100571	Gm29474-201		Y	9609197	9609575	processed_pseudogene	52.6242	281.576	0	0	predicted gene 29474 [Source:MGI Symbol;Acc:MGI:5580180]
ENSMUST00000227320	Vmn1r77	9.57699	-0.590997	3.95685e-11	1.44528e-08	MALE UP	ENSMUSG00000095864	Vmn1r77-203		7	12036752	12049295	protein_coding	75.8023	113.761	3.71e-07	0	vomeronasal 1 receptor 77 [Source:MGI Symbol;Acc:MGI:3779641]
ENSMUST00000045521	Dtx4	2.22065	4.90012	4.20666e-11	1.53229e-08	MALE UP	ENSMUSG00000039982	Dtx4-201	NM_172442	19	12466341	12501996	protein_coding	3307.46	3956.79	684.245	917.278	E3 ubiquitin-protein ligase DTX4 [Source:UniProtKB/Swiss-Prot;Acc:Q6PDK8]
ENSMUST00000006949	Tph2	-4.17155	0.928209	4.61449e-11	1.66494e-08	FEMALE UP	ENSMUSG00000006764	Tph2-201	NM_173391	10	115078641	115185022	protein_coding	12	17	325	210	Tryptophan 5-hydroxylase 2 [Source:UniProtKB/Swiss-Prot;Acc:Q8CGV2]
ENSMUST00000088585	Sulf1	-2.23467	6.06896	4.5968e-11	1.66494e-08	FEMALE UP	ENSMUSG00000016918	Sulf1-201	NM_172294	1	12718529	12860377	protein_coding	1317.65	2187.25	7005.05	9828.42	Extracellular sulfatase Sulf-1 [Source:UniProtKB/Swiss-Prot;Acc:Q8K007]
ENSMUST00000222641	Aldh6a1	9.52858	-0.637982	4.6212e-11	1.66494e-08	MALE UP	ENSMUSG00000021238	Aldh6a1-204		12	84430717	84448317	processed_transcript	87.3857	94.5097	0	0	Methylmalonate-semialdehyde dehydrogenase [acylating], mitochondrial [Source:UniProtKB/Swiss-Prot;Acc:Q9EQ20]
ENSMUST00000196176	Cspg5	3.06857	1.78795	4.59668e-11	1.66494e-08	MALE UP	ENSMUSG00000032482	Cspg5-203		9	110245483	110247605	retained_intron	437.018	466.183	52.1792	58.2649	Chondroitin sulfate proteoglycan 5 [Source:UniProtKB/Swiss-Prot;Acc:Q71M36]
ENSMUST00000162730	Etv1	2.62228	3.81648	4.67906e-11	1.6812e-08	MALE UP	ENSMUSG00000004151	Etv1-212		12	38781113	38867299	retained_intron	1588.19	1993.99	221.902	376.876	ETS translocation variant 1 [Source:UniProtKB/Swiss-Prot;Acc:P41164]
ENSMUST00000172299	Rnf152	-9.59382	-0.571717	4.71758e-11	1.69045e-08	FEMALE UP	ENSMUSG00000047496	Rnf152-202	NM_001160368	1	105276917	105356710	protein_coding	0	0	74.387	122.203	E3 ubiquitin-protein ligase RNF152 [Source:UniProtKB/Swiss-Prot;Acc:Q8BG47]
ENSMUST00000176500	Arhgef2	6.02669	0.0393891	4.82642e-11	1.72478e-08	MALE UP	ENSMUSG00000028059	Arhgef2-219		3	88616143	88648052	protein_coding	122.845	170.026	4.21497	0.0846101	Rho guanine nucleotide exchange factor 2 [Source:UniProtKB/Swiss-Prot;Acc:Q60875]
ENSMUST00000023600	Robo1	2.21227	6.25627	5.40603e-11	1.9267e-08	MALE UP	ENSMUSG00000022883	Robo1-201	NM_019413	16	72663149	73046095	protein_coding	7815.09	10839.7	1547.47	2587	roundabout guidance receptor 1 [Source:MGI Symbol;Acc:MGI:1274781]
ENSMUST00000055032	Kdm5d	2.81643	2.59526	5.78195e-11	2.05514e-08	MALE UP	ENSMUSG00000056673	Kdm5d-201	NM_011419	Y	897790	946316	protein_coding	734.366	821.478	86.1682	141.483	Lysine-specific demethylase 5D [Source:UniProtKB/Swiss-Prot;Acc:Q62240]
ENSMUST00000123121	Dusp15	3.46409	1.45418	5.81682e-11	2.06199e-08	MALE UP	ENSMUSG00000042662	Dusp15-203	NM_001159376	2	152940997	152951456	protein_coding	352.302	382.096	25.6806	42.757	Dual specificity protein phosphatase 15 [Source:UniProtKB/Swiss-Prot;Acc:Q8R4V2]
ENSMUST00000110502	Wdr95	-9.57769	-0.587889	6.08242e-11	2.15038e-08	FEMALE UP	ENSMUSG00000029658	Wdr95-201	NM_029440	5	149528679	149611894	protein_coding	0	0	115.148	76.947	WD40 repeat domain 95 [Source:MGI Symbol;Acc:MGI:1923042]
ENSMUST00000211737	Stox2	2.2901	4.39008	6.30069e-11	2.22161e-08	MALE UP	ENSMUSG00000038143	Stox2-208	NM_001286376	8	47185956	47289362	protein_coding	2209.75	2945.65	536.637	539.369	Storkhead-box protein 2 [Source:UniProtKB/Swiss-Prot;Acc:Q499E5]
ENSMUST00000050389	Tmem174	-3.80806	1.29522	6.55304e-11	2.30444e-08	FEMALE UP	ENSMUSG00000046082	Tmem174-201	NM_026685	13	98634978	98637410	protein_coding	16.0028	32.0198	393	290.17	Transmembrane protein 174 [Source:UniProtKB/Swiss-Prot;Acc:Q9DCX7]
ENSMUST00000035532	Pik3r1	-2.3132	4.10437	6.66835e-11	2.33877e-08	FEMALE UP	ENSMUSG00000041417	Pik3r1-201	NM_001024955	13	101683664	101692630	protein_coding	388.59	461.738	2194.61	2131.38	phosphoinositide-3-kinase regulatory subunit 1 [Source:MGI Symbol;Acc:MGI:97583]
ENSMUST00000223520	Gm7049	2.9844	2.90544	6.97095e-11	2.43843e-08	MALE UP	ENSMUSG00000113637	Gm7049-201		13	62813076	62814787	processed_pseudogene	1055.01	888.447	160.927	90.6011	predicted gene 7049 [Source:MGI Symbol;Acc:MGI:3646400]
ENSMUST00000036426	Prss35	1.98926	6.50533	7.0681e-11	2.46589e-08	MALE UP	ENSMUSG00000033491	Prss35-201	NM_178738	9	86743649	86758443	protein_coding	10632.3	10731.5	2287.23	3271.15	Inactive serine protease 35 [Source:UniProtKB/Swiss-Prot;Acc:Q8C0F9]
ENSMUST00000191978	Gm38127	9.50158	-0.663565	7.45699e-11	2.59472e-08	MALE UP	ENSMUSG00000104050	Gm38127-201		Y	18321027	18322074	lincRNA	75.6946	103.826	0	0	predicted gene, 38127 [Source:MGI Symbol;Acc:MGI:5611355]
ENSMUST00000189888	Zfy1	9.48821	-0.676503	8.02894e-11	2.7864e-08	MALE UP	ENSMUSG00000053211	Zfy1-202		Y	725128	797405	protein_coding	78.0277	99.5322	0	0	zinc finger protein 1, Y-linked [Source:MGI Symbol;Acc:MGI:99212]
ENSMUST00000119118	Fam189a1	2.8655	2.09768	8.71577e-11	3.01684e-08	MALE UP	ENSMUSG00000030518	Fam189a1-201	NM_183087	7	64756091	65156570	protein_coding	536.776	566.293	66.3298	89.4328	Protein FAM189A1 [Source:UniProtKB/Swiss-Prot;Acc:Q6A044]
ENSMUST00000057950	Sall3	-2.65963	2.68433	8.89259e-11	3.07001e-08	FEMALE UP	ENSMUSG00000024565	Sall3-201	NM_178280	18	80966376	80986578	protein_coding	116.277	142.257	718.658	961.06	Sal-like protein 3 [Source:UniProtKB/Swiss-Prot;Acc:Q62255]
ENSMUST00000089883	Masp1	2.65779	2.70274	8.98631e-11	3.09429e-08	MALE UP	ENSMUSG00000022887	Masp1-201	NM_008555	16	23449417	23520815	protein_coding	874	769	121	148	Mus musculus mannan-binding lectin serine peptidase 1 (Masp1), transcript variant 1, mRNA. [Source:RefSeq mRNA;Acc:NM_001359083]
ENSMUST00000053175	Vstm4	1.93085	6.12433	9.07119e-11	3.1154e-08	MALE UP	ENSMUSG00000050666	Vstm4-201	NM_178791	14	32856756	32939491	protein_coding	8217	8039	2241	2142	V-set and transmembrane domain containing 4 [Source:MGI Symbol;Acc:MGI:2444633]
ENSMUST00000144382	Ppp1r18	-10.0849	-0.0814646	9.53033e-11	3.26461e-08	FEMALE UP	ENSMUSG00000034595	Ppp1r18-204	NM_001146711	17	35865625	35875492	protein_coding	0.00230324	0.00037774	53.751	228.646	Phostensin [Source:UniProtKB/Swiss-Prot;Acc:Q8BQ30]
ENSMUST00000189626	Kdm5d	9.46121	-0.702742	1.01265e-10	3.45986e-08	MALE UP	ENSMUSG00000056673	Kdm5d-208		Y	898032	921980	retained_intron	85.9813	87.3463	0	0	Lysine-specific demethylase 5D [Source:UniProtKB/Swiss-Prot;Acc:Q62240]
ENSMUST00000023799	Krt79	3.02513	1.84938	1.09825e-10	3.74264e-08	MALE UP	ENSMUSG00000061397	Krt79-201	NM_146063	15	101929332	101940324	protein_coding	422	521	65	53	Keratin, type II cytoskeletal 79 [Source:UniProtKB/Swiss-Prot;Acc:Q8VED5]
ENSMUST00000148016	Afmid	-9.48705	-0.674725	1.14038e-10	3.87625e-08	FEMALE UP	ENSMUSG00000017718	Afmid-204		11	117832230	117837231	retained_intron	0	0	102.714	77.9697	Kynurenine formamidase [Source:UniProtKB/Swiss-Prot;Acc:Q8K4H1]
ENSMUST00000156449	Pak3	2.90977	1.9591	1.15276e-10	3.90828e-08	MALE UP	ENSMUSG00000031284	Pak3-209		X	143664391	143716145	protein_coding	516.884	485.332	63.3814	73.9862	Serine/threonine-protein kinase PAK 3 [Source:UniProtKB/Swiss-Prot;Acc:Q61036]
ENSMUST00000171765	Proc	3.55036	1.1798	1.17212e-10	3.96374e-08	MALE UP	ENSMUSG00000024386	Proc-201	NM_008934	18	32123129	32139570	protein_coding	271	340	29	24	Vitamin K-dependent protein C Vitamin K-dependent protein C light chain Vitamin K-dependent protein C heavy chain Activation peptide [Source:UniProtKB/Swiss-Prot;Acc:P33587]
ENSMUST00000121394	Prss53	2.82857	2.04865	1.1977e-10	4.03993e-08	MALE UP	ENSMUSG00000044139	Prss53-201	NM_001081268	7	127885841	127890970	protein_coding	535.097	525.662	73.4462	80.1004	protease, serine 53 [Source:MGI Symbol;Acc:MGI:2652890]
ENSMUST00000119423	Hcrtr1	5.56541	0.477396	1.2169e-10	4.09425e-08	MALE UP	ENSMUSG00000028778	Hcrtr1-202		4	130130217	130139359	protein_coding	193.974	200.414	8.20522	0	Orexin receptor type 1 [Source:UniProtKB/Swiss-Prot;Acc:P58307]
ENSMUST00000192923	Gm5850	-3.47906	1.9636	1.22024e-10	4.09505e-08	FEMALE UP	ENSMUSG00000103286	Gm5850-201		3	92227469	92228674	processed_pseudogene	62.6035	29.6799	607.809	464.008	predicted gene 5850 [Source:MGI Symbol;Acc:MGI:3645657]
ENSMUST00000034989	Me1	1.98437	7.67754	1.23686e-10	4.14031e-08	MALE UP	ENSMUSG00000032418	Me1-201	NM_008615	9	86581371	86695953	protein_coding	25390.9	22577.1	4912.19	7665.19	NADP-dependent malic enzyme [Source:UniProtKB/Swiss-Prot;Acc:P06801]
ENSMUST00000076989	Sohlh1	-3.76581	1.15462	1.31989e-10	4.4071e-08	FEMALE UP	ENSMUSG00000059625	Sohlh1-201	NM_001001714	2	25842995	25847248	protein_coding	24	20	366	251	Spermatosis- and oosis-specific basic helix-loop-helix-containing protein 1 [Source:UniProtKB/Swiss-Prot;Acc:Q6IUP1]
ENSMUST00000067757	Pld1	-2.23443	5.11824	1.33746e-10	4.45451e-08	FEMALE UP	ENSMUSG00000027695	Pld1-201	NM_008875	3	27984171	28133234	protein_coding	719.467	1089.31	3693.6	5008.03	phospholipase D1 [Source:HGNC Symbol;Acc:HGNC:9067]
ENSMUST00000029440	Olfml3	2.31296	3.87579	1.35019e-10	4.48561e-08	MALE UP	ENSMUSG00000027848	Olfml3-201	NM_133859	3	103731665	103738001	protein_coding	1621.35	1988.53	353.552	390.439	olfactomedin like 3 [Source:HGNC Symbol;Acc:HGNC:24956]
ENSMUST00000108682	Gas7	2.08767	5.24196	1.4266e-10	4.7276e-08	MALE UP	ENSMUSG00000033066	Gas7-204	NM_001109657	11	67586536	67688990	protein_coding	4772.9	4212.77	1053.73	1128.34	growth arrest-specific protein 7 isoform d [Source:RefSeq peptide;Acc:NP_001264009]
ENSMUST00000017751	Tns4	-3.07189	1.66623	1.46251e-10	4.83446e-08	FEMALE UP	ENSMUSG00000017607	Tns4-201	NM_172564	11	99065678	99089306	protein_coding	48.4476	49.9181	393.205	460.029	Tensin-4 [Source:UniProtKB/Swiss-Prot;Acc:Q8BZ33]
ENSMUST00000028838	Hdc	-2.65315	5.17964	1.64517e-10	5.4247e-08	FEMALE UP	ENSMUSG00000027360	Hdc-201	NM_008230	2	126593667	126618678	protein_coding	626.107	847.125	2923.16	6640.6	histidine decarboxylase [Source:MGI Symbol;Acc:MGI:96062]
ENSMUST00000040821	Heyl	2.02973	5.43312	1.65124e-10	5.4312e-08	MALE UP	ENSMUSG00000032744	Heyl-201	NM_013905	4	123233556	123249875	protein_coding	4808.13	5434.69	1149.23	1429.64	Hairy/enhancer-of-split related with YRPW motif-like protein [Source:UniProtKB/Swiss-Prot;Acc:Q9DBX7]
ENSMUST00000198398	Trac	2.86104	2.26558	1.65745e-10	5.43809e-08	MALE UP	ENSMUSG00000076928	Trac-202		14	54220521	54224206	TR_C_gene	555.204	689.349	65.2417	110.869	T cell receptor alpha constant [Source:MGI Symbol;Acc:MGI:4439838]
ENSMUST00000021921	Ptch1	2.25311	4.33985	1.70196e-10	5.57029e-08	MALE UP	ENSMUSG00000021466	Ptch1-201	NM_008957	13	63508328	63565735	protein_coding	2142.13	2813.05	480.532	583.661	Mus musculus patched 1 (Ptch1), transcript variant 2, mRNA. [Source:RefSeq mRNA;Acc:NM_001328514]
ENSMUST00000106381	Prcd	-2.87077	2.24321	1.72801e-10	5.64158e-08	FEMALE UP	ENSMUSG00000075410	Prcd-201		11	116653855	116668389	protein_coding	95.2593	70.1728	682.01	568.336	Progressive rod-cone deration protein homolog [Source:UniProtKB/Swiss-Prot;Acc:Q00LT2]
ENSMUST00000137416	Zmym3	-9.49827	-0.663266	1.85645e-10	6.03357e-08	FEMALE UP	ENSMUSG00000031310	Zmym3-214		X	101414201	101417477	processed_transcript	0	0	66.2671	117.894	zinc finger, MYM-type 3 [Source:MGI Symbol;Acc:MGI:1927231]
ENSMUST00000159314	Lmo7	-9.39838	-0.752222	1.8572e-10	6.03357e-08	FEMALE UP	ENSMUSG00000033060	Lmo7-205	NM_001347628	14	101840648	101934687	protein_coding	0	0.00125848	82.5705	88.9972	Mus musculus LIM domain only 7 (Lmo7), transcript variant 2, mRNA. [Source:RefSeq mRNA;Acc:NM_001347628]
ENSMUST00000021750	Ryr2	-3.02715	2.41901	1.86247e-10	6.03586e-08	FEMALE UP	ENSMUSG00000021313	Ryr2-201	NM_023868	13	11553102	12106945	protein_coding	109.13	59.6834	750.762	681.829	ryanodine receptor 2, cardiac [Source:MGI Symbol;Acc:MGI:99685]
ENSMUST00000156765	Grb14	3.98053	1.10922	1.92356e-10	6.20345e-08	MALE UP	ENSMUSG00000026888	Grb14-208		2	64930189	64975769	protein_coding	355.186	229.131	13.4964	24.9598	Growth factor receptor-bound protein 14 [Source:UniProtKB/Swiss-Prot;Acc:Q9JLM9]
ENSMUST00000156010	Robo2	2.40319	3.44184	1.91948e-10	6.20345e-08	MALE UP	ENSMUSG00000052516	Robo2-209		16	74349795	74411825	retained_intron	1209.53	1488.55	272.238	248.701	roundabout guidance receptor 2 [Source:MGI Symbol;Acc:MGI:1890110]
ENSMUST00000000412	Egfl6	-2.55783	4.02423	1.96233e-10	6.29775e-08	FEMALE UP	ENSMUSG00000000402	Egfl6-201	NM_019397	X	166523007	166585720	protein_coding	278.156	422.963	1588.58	2644.58	Epidermal growth factor-like protein 6 [Source:UniProtKB/Swiss-Prot;Acc:Q9JJZ5]
ENSMUST00000119285	Gm4297	2.70015	2.30713	1.95788e-10	6.29775e-08	MALE UP	ENSMUSG00000081218	Gm4297-201	NM_001100446	X	24552250	24574895	protein_coding	534.515	731.473	88.6828	110.424
ENSMUST00000178884	Rasgrp1	-3.01639	2.58756	2.04535e-10	6.5483e-08	FEMALE UP	ENSMUSG00000027347	Rasgrp1-207		2	117279994	117342877	protein_coding	106.385	86.3352	549.844	1076.9	RAS guanyl releasing protein 1 [Source:MGI Symbol;Acc:MGI:1314635]
ENSMUST00000197316	Alg13	-2.11366	4.69128	2.12854e-10	6.79815e-08	FEMALE UP	ENSMUSG00000041718	Alg13-212		X	144318000	144374445	nonsense_mediated_decay	662.745	768.43	3158.54	3188.36	Putative bifunctional UDP-N-acetylglucosamine transferase and deubiquitinase ALG13 [Source:UniProtKB/Swiss-Prot;Acc:Q9D8C3]
ENSMUST00000221040	Gm48795	2.02203	7.14771	2.1825e-10	6.95369e-08	MALE UP	ENSMUSG00000114117	Gm48795-201		13	62813969	62815523	lincRNA	18388	14934	3381	5147	predicted gene, 48795 [Source:MGI Symbol;Acc:MGI:6098498]
ENSMUST00000214758	Ilf3	9.5741	-0.591725	2.27096e-10	7.21814e-08	MALE UP	ENSMUSG00000032178	Ilf3-208		9	21377126	21405090	protein_coding	57.4192	133.793	1.33e-06	0.000249978	Interleukin enhancer-binding factor 3 [Source:UniProtKB/Swiss-Prot;Acc:Q9Z1X4]
ENSMUST00000110523	C1qtnf3	6.05518	-0.112411	2.37235e-10	7.52235e-08	MALE UP	ENSMUSG00000058914	C1qtnf3-202	NM_001204134	15	10952357	10979706	protein_coding	115.649	146.918	0	3.82056	Complement C1q tumor necrosis factor-related protein 3 [Source:UniProtKB/Swiss-Prot;Acc:Q9ES30]
ENSMUST00000186941	Gm28356	5.40954	0.0908787	2.39466e-10	7.55682e-08	MALE UP	ENSMUSG00000099684	Gm28356-201		Y	4779382	4794934	processed_transcript	100.184	203.842	3.00076	4	predicted gene 28356 [Source:MGI Symbol;Acc:MGI:5579062]
ENSMUST00000112637	Smarca2	6.69838	0.64121	2.39296e-10	7.55682e-08	MALE UP	ENSMUSG00000024921	Smarca2-203	NM_026003	19	26748403	26778321	protein_coding	350.605	84.2128	0.34387	3.87774	SWI/SNF related, matrix associated, actin dependent regulator of chromatin, subfamily a, member 2 [Source:MGI Symbol;Acc:MGI:99603]
ENSMUST00000141531	Trim47	2.60752	3.01032	2.44385e-10	7.6937e-08	MALE UP	ENSMUSG00000020773	Trim47-206		11	116105752	116108119	processed_transcript	894.34	1149.79	135.107	209.355	tripartite motif-containing 47 [Source:MGI Symbol;Acc:MGI:1917374]
ENSMUST00000111106	Psen2	-9.4133	-0.744721	2.49217e-10	7.82719e-08	FEMALE UP	ENSMUSG00000010609	Psen2-204		1	180227004	180253138	protein_coding	0	0	70.9036	102.24	presenilin 2 [Source:HGNC Symbol;Acc:HGNC:9509]
ENSMUST00000220597	Ryr2	-3.42052	1.36243	2.57415e-10	8.06549e-08	FEMALE UP	ENSMUSG00000021313	Ryr2-203		13	11771040	12106945	protein_coding	23.2903	41.2106	358.632	345.596	ryanodine receptor 2, cardiac [Source:MGI Symbol;Acc:MGI:99685]
ENSMUST00000090096	Oxr1	9.86865	-0.308272	2.5839e-10	8.07692e-08	MALE UP	ENSMUSG00000022307	Oxr1-203	NM_001358978	15	41447482	41861045	protein_coding	49.1726	187.368	1.04e-06	0	Mus musculus oxidation resistance 1 (Oxr1), transcript variant 8, mRNA. [Source:RefSeq mRNA;Acc:NM_001358978]
ENSMUST00000121875	Myo5b	-2.15403	4.76462	2.62293e-10	8.16285e-08	FEMALE UP	ENSMUSG00000025885	Myo5b-203		18	74442607	74770805	protein_coding	787.952	673.146	3360.14	3351.51	myosin VB [Source:MGI Symbol;Acc:MGI:106598]
ENSMUST00000228243	Vmn1r188	-9.36554	-0.789486	2.62374e-10	8.16285e-08	FEMALE UP	ENSMUSG00000069299	Vmn1r188-203		13	22084440	22095916	protein_coding	0.000173864	3.34e-05	83.4044	83.4186	vomeronasal 1 receptor 188 [Source:MGI Symbol;Acc:MGI:2182259]
ENSMUST00000107272	Cgn	-2.03088	5.30555	2.8597e-10	8.87607e-08	FEMALE UP	ENSMUSG00000068876	Cgn-201	NM_001293727	3	94760069	94786463	protein_coding	1138.19	1149.81	5092.87	4501.8	cingulin [Source:HGNC Symbol;Acc:HGNC:17429]
ENSMUST00000070522	Plod2	2.0485	5.5127	2.87184e-10	8.89287e-08	MALE UP	ENSMUSG00000032374	Plod2-201	NM_011961	9	92542223	92608428	protein_coding	5675.68	5115.01	1432.17	1251.47	Procollagen-lysine,2-oxoglutarate 5-dioxygenase 2 [Source:UniProtKB/Swiss-Prot;Acc:Q9R0B9]
ENSMUST00000093142	Rasgef1c	4.24725	0.495756	2.93392e-10	9.06391e-08	MALE UP	ENSMUSG00000020374	Rasgef1c-203	NM_029004	11	49901855	49980215	protein_coding	181.447	207.082	12.346	8.31896	Ras-GEF domain-containing family member 1C [Source:UniProtKB/Swiss-Prot;Acc:Q9D300]
ENSMUST00000190650	Gm28811	9.42935	-0.732455	2.95526e-10	9.10853e-08	MALE UP	ENSMUSG00000101284	Gm28811-201		Y	36676980	36678002	lincRNA	63.2496	108.363	0	0	predicted gene 28811 [Source:MGI Symbol;Acc:MGI:5579517]
ENSMUST00000047328	Igfbp2	-1.78003	7.40122	3.09019e-10	9.50226e-08	FEMALE UP	ENSMUSG00000039323	Igfbp2-201	NM_008342	1	72824503	72852474	protein_coding	5794.54	5407.6	20464.7	19120.2	Insulin-like growth factor-binding protein 2 [Source:UniProtKB/Swiss-Prot;Acc:P47877]
ENSMUST00000096744	Myadm	1.89727	5.94598	3.13227e-10	9.60932e-08	MALE UP	ENSMUSG00000068566	Myadm-201	NM_016969	7	3290534	3299349	protein_coding	7052.98	7259.98	2059	1883.61	myeloid-associated differentiation marker [Source:MGI Symbol;Acc:MGI:1355332]
ENSMUST00000224911	Gm41192	2.83277	1.98559	3.15169e-10	9.6465e-08	MALE UP	ENSMUSG00000114833	Gm41192-201		14	69019434	69029652	antisense	535.102	478.047	66.909	79.8031	predicted gene, 41192 [Source:MGI Symbol;Acc:MGI:5624077]
ENSMUST00000123238	Cfh	-9.34478	-0.810417	3.2463e-10	9.8903e-08	FEMALE UP	ENSMUSG00000026365	Cfh-204		1	140085879	140183322	nonsense_mediated_decay	0	0	80.6798	83.698	Complement factor H [Source:UniProtKB/Swiss-Prot;Acc:P06909]
ENSMUST00000073528	Zar1	3.73179	1.17822	3.2397e-10	9.8903e-08	MALE UP	ENSMUSG00000063935	Zar1-201	NM_174877	5	72577114	72581254	protein_coding	212.347	409.924	24.6015	22.5446	zygote arrest 1 [Source:MGI Symbol;Acc:MGI:2180337]
ENSMUST00000110844	Kcnh1	2.01406	5.11633	3.33091e-10	1.01248e-07	MALE UP	ENSMUSG00000058248	Kcnh1-202	NM_001038607	1	192190774	192510159	protein_coding	4004.68	4183.92	1048.99	1032.48	potassium voltage-gated channel subfamily H member 1 [Source:HGNC Symbol;Acc:HGNC:6250]
ENSMUST00000020664	Itk	-6.32966	-0.42984	3.36834e-10	1.0215e-07	FEMALE UP	ENSMUSG00000020395	Itk-201	NM_010583	11	46325150	46389515	protein_coding	0	2.37578	105.169	109.002	Tyrosine-protein kinase ITK/TSK [Source:UniProtKB/Swiss-Prot;Acc:Q03526]
ENSMUST00000154556	Eif2s3y	9.39381	-0.767794	3.55183e-10	1.07468e-07	MALE UP	ENSMUSG00000069049	Eif2s3y-206		Y	1010599	1012299	retained_intron	93.444	70.8274	0	0	Eukaryotic translation initiation factor 2 subunit 3, Y-linked [Source:UniProtKB/Swiss-Prot;Acc:Q9Z0N2]
ENSMUST00000125990	Prx	-9.44589	-0.713351	3.68519e-10	1.11249e-07	FEMALE UP	ENSMUSG00000053198	Prx-204		7	27507801	27520034	protein_coding	0	0	62.3118	115.361	Periaxin [Source:UniProtKB/Swiss-Prot;Acc:O55103]
ENSMUST00000137942	Mybpc3	2.66564	2.41108	3.85308e-10	1.16052e-07	MALE UP	ENSMUSG00000002100	Mybpc3-202		2	91118144	91136510	protein_coding	571.048	785.691	120.362	97	myosin binding protein C, cardiac [Source:HGNC Symbol;Acc:HGNC:7551]
ENSMUST00000055619	Hic1	1.93688	6.63605	3.86553e-10	1.16163e-07	MALE UP	ENSMUSG00000043099	Hic1-201	NM_010430	11	75164565	75169519	protein_coding	10214.8	13143.1	2515.94	3751.83	HIC ZBTB transcriptional repressor 1 [Source:HGNC Symbol;Acc:HGNC:4909]
ENSMUST00000219444	RF01962	-4.13612	0.90637	3.89443e-10	1.16766e-07	FEMALE UP	ENSMUSG00000112117	RF01962.1-209		10	92081746	92165170	lincRNA	7.48588	22.0802	295.287	232.377
ENSMUST00000153263	Cgn	-2.77614	2.1023	3.90988e-10	1.16964e-07	FEMALE UP	ENSMUSG00000068876	Cgn-203		3	94775215	94786451	protein_coding	70.2731	90.4905	480.123	651.891	cingulin [Source:HGNC Symbol;Acc:HGNC:17429]
ENSMUST00000117872	Fgfr2	-1.94336	5.99742	4.01401e-10	1.19808e-07	FEMALE UP	ENSMUSG00000030849	Fgfr2-207		7	130162512	130266245	protein_coding	1726.75	2174.89	6550.71	8855.53	fibroblast growth factor receptor 2 isoform 3 [Source:RefSeq peptide;Acc:NP_001334567]
ENSMUST00000030021	Coro2a	-9.3302	-0.824103	4.13354e-10	1.23098e-07	FEMALE UP	ENSMUSG00000028337	Coro2a-201		4	46536937	46566440	protein_coding	0	0	70.8974	92.3199	Coronin-2A [Source:UniProtKB/Swiss-Prot;Acc:Q8C0P5]
ENSMUST00000112868	Pak3	6.44775	0.992799	4.392e-10	1.305e-07	MALE UP	ENSMUSG00000031284	Pak3-205		X	143664290	143797792	protein_coding	70.4846	523.307	4.33195	2.12278	Serine/threonine-protein kinase PAK 3 [Source:UniProtKB/Swiss-Prot;Acc:Q61036]
ENSMUST00000129125	Creld1	-9.35798	-0.798087	4.43351e-10	1.31439e-07	FEMALE UP	ENSMUSG00000030284	Creld1-202		6	113492019	113493335	retained_intron	6.13e-06	0	94.4257	70.7521	Cysteine-rich with EGF-like domain protein 1 [Source:UniProtKB/Swiss-Prot;Acc:Q91XD7]
ENSMUST00000214374	Ryr1	-9.62013	-0.547547	4.51089e-10	1.33433e-07	FEMALE UP	ENSMUSG00000030592	Ryr1-208		7	29003344	29125015	protein_coding	0	0	140.061	56.5682	Ryanodine receptor 1 [Source:UniProtKB/Swiss-Prot;Acc:E9PZQ0]
ENSMUST00000108109	Spry1	1.93139	5.58766	4.5541e-10	1.34411e-07	MALE UP	ENSMUSG00000037211	Spry1-203	NM_001305440	3	37639947	37644598	protein_coding	5414.93	5816.4	1392.54	1636.18	sprouty RTK signaling antagonist 1 [Source:MGI Symbol;Acc:MGI:1345139]
ENSMUST00000198779	Adgrl2	9.38623	-0.773708	4.61888e-10	1.36019e-07	MALE UP	ENSMUSG00000028184	Adgrl2-212		3	148817093	148954787	protein_coding	61.3275	105.229	1.62e-08	0	Adhesion G protein-coupled receptor L2 [Source:UniProtKB/Swiss-Prot;Acc:Q8JZZ7]
ENSMUST00000209735	Col4a1	9.42145	-0.741603	4.75187e-10	1.39625e-07	MALE UP	ENSMUSG00000031502	Col4a1-208		8	11198431	11312689	nonsense_mediated_decay	101.606	65.2109	0	8.12e-08	Collagen alpha-1(IV) chain Arresten [Source:UniProtKB/Swiss-Prot;Acc:P02463]
ENSMUST00000139744	Porcn	-4.44045	0.312951	5.21936e-10	1.53021e-07	FEMALE UP	ENSMUSG00000031169	Porcn-206		X	8203439	8206513	retained_intron	6.01969	9.61983	168.176	184.075	Protein-serine O-palmitoleoyltransferase porcupine [Source:UniProtKB/Swiss-Prot;Acc:Q9JJJ7]
ENSMUST00000117828	Abhd3	-2.17796	4.33462	5.4622e-10	1.59786e-07	FEMALE UP	ENSMUSG00000002475	Abhd3-203		18	10644411	10706771	protein_coding	523.566	551.362	2672.41	2312.96	abhydrolase domain containing 3 [Source:MGI Symbol;Acc:MGI:2147183]
ENSMUST00000213821	Gm40518	9.29918	-0.85788	5.52644e-10	1.61309e-07	MALE UP	ENSMUSG00000110924	Gm40518-201		9	48132504	48151430	lincRNA	79.6089	75.005	1.92e-08	0	predicted gene, 40518 [Source:MGI Symbol;Acc:MGI:5623403]
ENSMUST00000075214	Dsc2	-2.18132	4.17631	5.64849e-10	1.64508e-07	FEMALE UP	ENSMUSG00000024331	Dsc2-202	NM_001317365	18	20030633	20059478	protein_coding	469.639	491.447	2028.81	2460.83	Desmocollin-2 [Source:UniProtKB/Swiss-Prot;Acc:P55292]
ENSMUST00000021635	Akr1c18	-9.3004	-0.85247	5.92095e-10	1.71311e-07	FEMALE UP	ENSMUSG00000021214	Akr1c18-201	NM_134066	13	4132622	4150654	protein_coding	0	0	68.9051	91	Mus musculus aldo-keto reductase family 1, member C18 (Akr1c18), transcript variant 2, mRNA. [Source:RefSeq mRNA;Acc:NM_001346535]
ENSMUST00000108622	Acap1	3.77847	0.792937	5.91895e-10	1.71311e-07	MALE UP	ENSMUSG00000001588	Acap1-202		11	69881567	69890331	protein_coding	195.659	276.761	18.7037	16.1211	ArfGAP with coiled-coil, ankyrin repeat and PH domains 1 [Source:MGI Symbol;Acc:MGI:2388270]
ENSMUST00000121322	Cgnl1	7.24343	0.652742	5.91197e-10	1.71311e-07	MALE UP	ENSMUSG00000032232	Cgnl1-202		9	71626509	71771602	protein_coding	368.62	69.5339	2.79795	0	cingulin like 1 [Source:HGNC Symbol;Acc:HGNC:25931]
ENSMUST00000072177	Nuak2	6.62327	-0.194376	5.99855e-10	1.73177e-07	MALE UP	ENSMUSG00000009772	Nuak2-201	NM_001195025	1	132316126	132333293	protein_coding	68.5154	184.329	7.64e-05	2.3453	NUAK family SNF1-like kinase 2 [Source:UniProtKB/Swiss-Prot;Acc:Q8BZN4]
ENSMUST00000113956	Runx1	-2.27355	3.6151	6.30471e-10	1.8138e-07	FEMALE UP	ENSMUSG00000022952	Runx1-202	NM_009821	16	92603656	92697328	protein_coding	311.956	304.456	1540.63	1525.63	runt related transcription factor 1 [Source:MGI Symbol;Acc:MGI:99852]
ENSMUST00000032501	Tspan11	2.20121	4.05943	6.31012e-10	1.8138e-07	MALE UP	ENSMUSG00000030351	Tspan11-201	NM_026743	6	127887589	127953977	protein_coding	2064.28	1956.14	452.135	447.622	Tetraspanin-11 [Source:UniProtKB/Swiss-Prot;Acc:Q9D1D1]
ENSMUST00000109316	Pltp	2.90682	1.89935	6.63746e-10	1.90376e-07	MALE UP	ENSMUSG00000017754	Pltp-202		2	164839518	164857542	protein_coding	491.229	470.346	51.8205	80.623	phospholipid transfer protein [Source:MGI Symbol;Acc:MGI:103151]
ENSMUST00000201463	Cnga1	3.07656	1.49307	6.65966e-10	1.90599e-07	MALE UP	ENSMUSG00000067220	Cnga1-205		5	72603696	72619154	protein_coding	352.042	383.799	40.1294	49.3595	cGMP-gated cation channel alpha-1 [Source:UniProtKB/Swiss-Prot;Acc:P29974]
ENSMUST00000174592	Ccdc28a	-9.25246	-0.898235	7.8518e-10	2.24232e-07	FEMALE UP	ENSMUSG00000059554	Ccdc28a-205		10	18213682	18227473	protein_coding	0	0	72.9591	81.3636	coiled-coil domain containing 28A [Source:MGI Symbol;Acc:MGI:2443508]
ENSMUST00000190409	E330013P04Rik	-2.2475	3.68215	8.36292e-10	2.37845e-07	FEMALE UP	ENSMUSG00000053117	E330013P04Rik-202		19	60144704	60153089	lincRNA	317.205	339.772	1686.72	1511.32
ENSMUST00000180062	Sulf1	-2.20847	5.13473	8.36445e-10	2.37845e-07	FEMALE UP	ENSMUSG00000016918	Sulf1-203	NM_001198566	1	12692323	12860371	protein_coding	863.936	980.11	3226.03	5576.39	Extracellular sulfatase Sulf-1 [Source:UniProtKB/Swiss-Prot;Acc:Q8K007]
ENSMUST00000148599	Tox2	9.26773	-0.887121	8.66599e-10	2.45891e-07	MALE UP	ENSMUSG00000074607	Tox2-204		2	163320378	163323102	protein_coding	62.493	90.3083	0	0	TOX high mobility group box family member 2 [Source:HGNC Symbol;Acc:HGNC:16095]
ENSMUST00000093002	Arhgap44	-9.3845	-0.771923	8.68727e-10	2.45967e-07	FEMALE UP	ENSMUSG00000033389	Arhgap44-203	NM_001099288	11	65002040	65162904	protein_coding	0	0	57.1812	113.219	Rho GTPase-activating protein 44 [Source:UniProtKB/Swiss-Prot;Acc:Q5SSM3]
ENSMUST00000025803	Dkk1	2.35135	3.4074	8.92229e-10	2.52082e-07	MALE UP	ENSMUSG00000024868	Dkk1-201	NM_010051	19	30545863	30549665	protein_coding	1074.43	1555.02	255.785	269.407	Dickkopf-related protein 1 [Source:UniProtKB/Swiss-Prot;Acc:O54908]
ENSMUST00000208137	Cdkn1c	-1.95388	5.83324	9.37014e-10	2.6417e-07	FEMALE UP	ENSMUSG00000037664	Cdkn1c-205		7	143458898	143460162	protein_coding	1882.87	1542.45	7087.05	6610.27	Mus musculus cyclin-dependent kinase inhibitor 1C (P57) (Cdkn1c), mRNA. [Source:RefSeq mRNA;Acc:NM_001354981]
ENSMUST00000037682	Nmur2	-4.50795	0.242161	9.40209e-10	2.64507e-07	FEMALE UP	ENSMUSG00000037393	Nmur2-201	NM_153079	11	56024987	56041010	protein_coding	9	5	170	165	Neuromedin-U receptor 2 [Source:UniProtKB/Swiss-Prot;Acc:Q8BZ39]
ENSMUST00000027463	Ecel1	-9.41058	-0.748247	9.74152e-10	2.72953e-07	FEMALE UP	ENSMUSG00000026247	Ecel1-201		1	87147658	87155027	protein_coding	0	0	112.076	58.451	Endothelin-converting enzyme-like 1 [Source:UniProtKB/Swiss-Prot;Acc:Q9JMI0]
ENSMUST00000073935	Gsg1l	2.32792	3.48579	9.74361e-10	2.72953e-07	MALE UP	ENSMUSG00000046182	Gsg1l-201	NM_001101488	7	125878420	126082411	protein_coding	1427.61	1310.76	300.733	259.92	Germ cell-specific 1-like protein [Source:UniProtKB/Swiss-Prot;Acc:D3Z7H4]
ENSMUST00000028252	Grb14	2.13869	4.64148	9.89183e-10	2.7652e-07	MALE UP	ENSMUSG00000026888	Grb14-201	NM_016719	2	64912476	65022782	protein_coding	3264.43	2689.28	707.871	688.1	Growth factor receptor-bound protein 14 [Source:UniProtKB/Swiss-Prot;Acc:Q9JLM9]
ENSMUST00000116586	Robo2	2.29712	3.39973	1.03681e-09	2.89222e-07	MALE UP	ENSMUSG00000052516	Robo2-201		16	73920206	74411785	protein_coding	1311.58	1261.64	273.827	264.556	roundabout guidance receptor 2 [Source:MGI Symbol;Acc:MGI:1890110]
ENSMUST00000122054	Fgfr2	-2.03253	5.17609	1.05003e-09	2.92292e-07	FEMALE UP	ENSMUSG00000030849	Fgfr2-215	NM_010207	7	130163709	130266191	protein_coding	986.645	1108.38	3642.89	5188.42	fibroblast growth factor receptor 2 isoform 3 [Source:RefSeq peptide;Acc:NP_001334567]
ENSMUST00000029574	Vcam1	2.17414	4.1938	1.05298e-09	2.92499e-07	MALE UP	ENSMUSG00000027962	Vcam1-201	NM_011693	3	116109949	116129688	protein_coding	2088.68	2327.69	428.362	578.961	vascular cell adhesion molecule 1 [Source:MGI Symbol;Acc:MGI:98926]
ENSMUST00000028187	Lamc3	2.13618	4.07882	1.0553e-09	2.92528e-07	MALE UP	ENSMUSG00000026840	Lamc3-201	NM_011836	2	31887344	31946539	protein_coding	1905.78	2153.52	449.409	498.285	Laminin subunit gamma-3 [Source:UniProtKB/Swiss-Prot;Acc:Q9R0B6]
ENSMUST00000114997	Stra8	-5.8008	-0.0802115	1.07754e-09	2.98069e-07	FEMALE UP	ENSMUSG00000029848	Stra8-202		6	34921010	34939342	protein_coding	4.27562	0.188124	108.592	166.17	Stimulated by retinoic acid 8 protein [Source:UniProtKB/Swiss-Prot;Acc:P70278]
ENSMUST00000020721	Smtn	1.71408	7.00551	1.13014e-09	3.11965e-07	MALE UP	ENSMUSG00000020439	Smtn-202	NM_001284428	11	3517523	3539292	protein_coding	14712	14251.6	4289.09	4809.03	Smoothelin [Source:UniProtKB/Swiss-Prot;Acc:Q921U8]
ENSMUST00000059091	Clca3a1	1.76776	6.25882	1.15008e-09	3.16809e-07	MALE UP	ENSMUSG00000056025	Clca3a1-202	NM_009899	3	144729916	144760841	protein_coding	8666.85	8759.07	2561.51	2702.3	Calcium-activated chloride channel regulator 3A-1 [Source:UniProtKB/Swiss-Prot;Acc:Q9QX15]
ENSMUST00000186554	Gm28969	5.74165	-0.205626	1.15722e-09	3.18112e-07	MALE UP	ENSMUSG00000102129	Gm28969-204		Y	72989161	72999814	processed_transcript	122.379	121.004	0	4.47391	predicted gene 28969 [Source:MGI Symbol;Acc:MGI:5579675]
ENSMUST00000034537	St3gal4	1.87866	5.58438	1.17071e-09	3.21153e-07	MALE UP	ENSMUSG00000032038	St3gal4-201	NM_009178	9	35046576	35116873	protein_coding	5399.66	5716.05	1562.6	1540.09	ST3 beta-galactoside alpha-2,3-sialyltransferase 4 [Source:MGI Symbol;Acc:MGI:1316743]
ENSMUST00000164993	Inhba	3.22238	1.98822	1.17747e-09	3.22338e-07	MALE UP	ENSMUSG00000041324	Inhba-202	NM_008380	13	16014475	16027211	protein_coding	567.102	476.66	78.3828	35.8358	Inhibin beta A chain [Source:UniProtKB/Swiss-Prot;Acc:Q04998]
ENSMUST00000112632	Kcnj3	7.93386	-0.918876	1.21808e-09	3.32766e-07	MALE UP	ENSMUSG00000026824	Kcnj3-202	NM_001304810	2	55437165	55598140	protein_coding	60.4834	88.4888	0.368233	0	G protein-activated inward rectifier potassium channel 1 [Source:UniProtKB/Swiss-Prot;Acc:P63250]
ENSMUST00000114020	Rexo4	2.44654	3.58286	1.23837e-09	3.37613e-07	MALE UP	ENSMUSG00000052406	Rexo4-202	NM_207234	2	26953566	26964386	protein_coding	1658.98	1297.91	226.176	337.68	RNA exonuclease 4 [Source:UniProtKB/Swiss-Prot;Acc:Q6PAQ4]
ENSMUST00000039627	Tspoap1	9.21303	-0.939472	1.249e-09	3.39809e-07	MALE UP	ENSMUSG00000034156	Tspoap1-201	NM_172449	11	87760541	87785928	protein_coding	65.3829	81.2062	0	0	Peripheral-type benzodiazepine receptor-associated protein 1 [Source:UniProtKB/Swiss-Prot;Acc:Q7TNF8]
ENSMUST00000040069	Colec12	-1.63197	7.94967	1.25751e-09	3.40975e-07	FEMALE UP	ENSMUSG00000036103	Colec12-201	NM_130449	18	9707648	9877995	protein_coding	8518.12	9272.73	26876.2	29779	Collectin-12 [Source:UniProtKB/Swiss-Prot;Acc:Q8K4Q8]
ENSMUST00000196684	Atp1a3	9.20453	-0.792964	1.25844e-09	3.40975e-07	MALE UP	ENSMUSG00000040907	Atp1a3-205		7	24978170	25005943	protein_coding	102.759	57.4746	0.0226396	0.00769448	Sodium/potassium-transporting ATPase subunit alpha-3 [Source:UniProtKB/Swiss-Prot;Acc:Q6PIC6]
ENSMUST00000025833	Papss2	2.23834	3.7888	1.26838e-09	3.42923e-07	MALE UP	ENSMUSG00000024899	Papss2-201	NM_001201470	19	32620005	32667187	protein_coding	1774.05	1567.11	335.712	395.967	Bifunctional 3'-phosphoadenosine 5'-phosphosulfate synthase 2 Sulfate adenylyltransferase Adenylyl-sulfate kinase [Source:UniProtKB/Swiss-Prot;Acc:O88428]
ENSMUST00000176798	Ppp2r1b	9.46553	-0.680627	1.27082e-09	3.42923e-07	MALE UP	ENSMUSG00000032058	Ppp2r1b-211		9	50856964	50892797	protein_coding	47.9874	131.866	0.00298373	2.23e-05	protein phosphatase 2, regulatory subunit A, beta [Source:MGI Symbol;Acc:MGI:1920949]
ENSMUST00000000228	Drp2	-2.88277	1.77042	1.28423e-09	3.45836e-07	FEMALE UP	ENSMUSG00000000223	Drp2-201		X	134423830	134453400	retained_intron	57.5775	61.392	504.689	394.532	Dystrophin-related protein 2 [Source:UniProtKB/Swiss-Prot;Acc:Q05AA6]
ENSMUST00000154827	Alg13	-1.72967	7.31178	1.30884e-09	3.51748e-07	FEMALE UP	ENSMUSG00000041718	Alg13-210		X	144318023	144374450	nonsense_mediated_decay	4657.82	6255.82	16709.3	20337.9	Putative bifunctional UDP-N-acetylglucosamine transferase and deubiquitinase ALG13 [Source:UniProtKB/Swiss-Prot;Acc:Q9D8C3]
ENSMUST00000200841	Rbm19	9.18368	-0.926921	1.38743e-09	3.72112e-07	MALE UP	ENSMUSG00000029594	Rbm19-202		5	120156811	120198971	processed_transcript	79.8289	66.8111	0.0076948	0	Probable RNA-binding protein 19 [Source:UniProtKB/Swiss-Prot;Acc:Q8R3C6]
ENSMUST00000096066	Cpa2	-2.0308	5.08498	1.39066e-09	3.72224e-07	FEMALE UP	ENSMUSG00000071553	Cpa2-201	NM_001024698	6	30541582	30564476	protein_coding	1043.76	912.82	4383.83	3848.67	Carboxypeptidase A2 [Source:UniProtKB/Swiss-Prot;Acc:Q504N0]
ENSMUST00000177143	Plch1	-9.20219	-0.94616	1.41161e-09	3.77068e-07	FEMALE UP	ENSMUSG00000036834	Plch1-213		3	63696731	63899472	protein_coding	0	0	76.9943	71.6755	1-phosphatidylinositol 4,5-bisphosphate phosphodiesterase eta-1 [Source:UniProtKB/Swiss-Prot;Acc:Q4KWH5]
ENSMUST00000009740	Taf7l	-3.19267	1.33842	1.46837e-09	3.91439e-07	FEMALE UP	ENSMUSG00000009596	Taf7l-201	NM_028958	X	134460118	134476490	protein_coding	35.0425	37.4957	377.698	302.959	Transcription initiation factor TFIID subunit 7-like [Source:UniProtKB/Swiss-Prot;Acc:Q9D3R9]
ENSMUST00000047883	Tspan15	1.75803	6.47068	1.49599e-09	3.97998e-07	MALE UP	ENSMUSG00000037031	Tspan15-201	NM_197996	10	62185396	62231251	protein_coding	10221.8	9909.7	3095.97	3026.08	Tetraspanin-15 [Source:UniProtKB/Swiss-Prot;Acc:F7BWT7]
ENSMUST00000109543	Vcan	3.51956	1.1086	1.52126e-09	4.0391e-07	MALE UP	ENSMUSG00000021614	Vcan-201	NM_001134475	13	89657056	89742244	protein_coding	342.432	229.218	25.2681	26.2692	versican [Source:MGI Symbol;Acc:MGI:102889]
ENSMUST00000224371	Tnfrsf19	-2.3729	2.87982	1.5611e-09	4.13658e-07	FEMALE UP	ENSMUSG00000060548	Tnfrsf19-203		14	60974361	61046490	protein_coding	171.173	178.414	971.064	887.336	Tumor necrosis factor receptor superfamily member 19 [Source:UniProtKB/Swiss-Prot;Acc:Q9JLL3]
ENSMUST00000212349	Bcar1	2.19676	4.32908	1.66e-09	4.38983e-07	MALE UP	ENSMUSG00000031955	Bcar1-203	NM_001198839	8	111710477	111732136	protein_coding	2302.1	2562.65	433.683	660.443	Breast cancer anti-estrogen resistance protein 1 [Source:UniProtKB/Swiss-Prot;Acc:Q61140]
ENSMUST00000129090	Col9a3	3.23503	1.40499	1.69704e-09	4.47884e-07	MALE UP	ENSMUSG00000027570	Col9a3-202		2	180603185	180613415	retained_intron	284.44	420.174	44.6484	31.0507	collagen, type IX, alpha 3 [Source:MGI Symbol;Acc:MGI:894686]
ENSMUST00000094787	Slc34a2	3.95027	0.589718	1.74597e-09	4.59879e-07	MALE UP	ENSMUSG00000029188	Slc34a2-201	NM_011402	5	53049352	53071664	protein_coding	194.357	215.819	16.5095	10.3591	solute carrier family 34 (sodium phosphate), member 2 [Source:MGI Symbol;Acc:MGI:1342284]
ENSMUST00000025295	Spry4	1.99463	4.66529	1.83713e-09	4.82927e-07	MALE UP	ENSMUSG00000024427	Spry4-201	NM_011898	18	38586268	38601268	protein_coding	2862.99	3115.47	738.824	801.928	4 [Source:UniProtKB/Swiss-Prot;Acc:Q9WTP2]
ENSMUST00000211105	6330411D24Rik	-2.82201	1.71173	1.87645e-09	4.91309e-07	FEMALE UP	ENSMUSG00000110067	6330411D24Rik-201		4	142598441	143074839	processed_transcript	55.5203	63.1419	380.014	484.499	RIKEN cDNA 6330411D24 gene [Source:MGI Symbol;Acc:MGI:1917975]
ENSMUST00000229150	AL607074.1	-2.82199	1.71171	1.87643e-09	4.91309e-07	FEMALE UP	ENSMUSG00000116002	AL607074.1-201		CHR_MG51_PATCH	142597700	143074098	processed_transcript	55.5203	63.1419	380.001	484.496
ENSMUST00000033900	Rab20	2.45103	2.48983	1.91624e-09	5.00736e-07	MALE UP	ENSMUSG00000031504	Rab20-201	NM_011227	8	11453518	11478710	protein_coding	693	699	140	121	Ras-related protein Rab-20 [Source:UniProtKB/Swiss-Prot;Acc:P35295]
ENSMUST00000022610	Scara5	2.14553	5.24644	1.93566e-09	5.04814e-07	MALE UP	ENSMUSG00000022032	Scara5-201	NM_028903	14	65666403	65764826	protein_coding	4573.08	4534.91	779.58	1353.03	Scavenger receptor class A member 5 [Source:UniProtKB/Swiss-Prot;Acc:Q8K299]
ENSMUST00000168195	Runx1	-3.55907	1.42917	1.98593e-09	5.16905e-07	FEMALE UP	ENSMUSG00000022952	Runx1-203	NM_001111023	16	92605398	92696125	protein_coding	42.1677	18.056	407.421	334.294	runt related transcription factor 1 [Source:MGI Symbol;Acc:MGI:99852]
ENSMUST00000136627	Espn	-8.45769	-0.95194	2.03401e-09	5.28379e-07	FEMALE UP	ENSMUSG00000028943	Espn-215		4	152121132	152131841	processed_transcript	3.35e-05	0.164671	59.822	88.9279	Espin [Source:UniProtKB/Swiss-Prot;Acc:Q9ET47]
ENSMUST00000169459	Pdzd7	-9.15609	-0.989827	2.04092e-09	5.29133e-07	FEMALE UP	ENSMUSG00000074818	Pdzd7-203	NM_001195265	19	45026907	45045772	protein_coding	0	0	72.8607	71.2192	PDZ domain containing 7 [Source:HGNC Symbol;Acc:HGNC:26257]
ENSMUST00000188182	Ddx3y	4.87593	0.413617	2.07899e-09	5.37951e-07	MALE UP	ENSMUSG00000069045	Ddx3y-203		Y	1260772	1265031	retained_intron	179.546	193.326	1.22974	11.7284	ATP-dependent RNA helicase DDX3Y [Source:UniProtKB/Swiss-Prot;Acc:Q62095]
ENSMUST00000227347	Robo2	2.45812	4.34673	2.12461e-09	5.48681e-07	MALE UP	ENSMUSG00000052516	Robo2-211		16	73928130	74411534	protein_coding	2103.85	3002.59	321.238	634.272	roundabout guidance receptor 2 [Source:MGI Symbol;Acc:MGI:1890110]
ENSMUST00000206499	Ccdc61	-2.30382	3.40788	2.20878e-09	5.69304e-07	FEMALE UP	ENSMUSG00000074358	Ccdc61-207		7	18891005	18893959	protein_coding	247.065	279.271	1485.13	1171.13	Coiled-coil domain-containing protein 61 [Source:UniProtKB/Swiss-Prot;Acc:Q3UJV1]
ENSMUST00000085453	Rasl12	2.14878	4.17491	2.295e-09	5.90379e-07	MALE UP	ENSMUSG00000041696	Rasl12-201	NM_001033158	9	65398525	65412705	protein_coding	2334.15	1981.56	472.653	533.448	Ras-like protein family member 12 [Source:UniProtKB/Swiss-Prot;Acc:Q08AT1]
ENSMUST00000224785	Cacna1d	-3.0724	1.81066	2.32946e-09	5.98079e-07	FEMALE UP	ENSMUSG00000015968	Cacna1d-209		14	30040440	30352991	protein_coding	65.1079	42.6577	363.228	584.587	Voltage-dependent L-type calcium channel subunit alpha-1D [Source:UniProtKB/Swiss-Prot;Acc:Q99246]
ENSMUST00000019445	Hsd17b1	3.0982	1.41683	2.35931e-09	6.04569e-07	MALE UP	ENSMUSG00000019301	Hsd17b1-201	NM_010475	11	101078411	101080527	protein_coding	282	422	44	39.3899	hydroxysteroid (17-beta) dehydrogenase 1 [Source:MGI Symbol;Acc:MGI:105077]
ENSMUST00000033512	Slc38a5	5.66121	2.42258	2.38943e-09	6.11102e-07	MALE UP	ENSMUSG00000031170	Slc38a5-201	NM_172479	X	8271381	8280179	protein_coding	848.64	684.042	4.16e-07	31.787	Sodium-coupled neutral amino acid transporter 5 [Source:UniProtKB/Swiss-Prot;Acc:Q3U1J0]
ENSMUST00000055294	Grem2	2.5357	2.72228	2.48229e-09	6.33627e-07	MALE UP	ENSMUSG00000050069	Grem2-201	NM_011825	1	174833785	174921819	protein_coding	841	808	174	117	Gremlin-2 [Source:UniProtKB/Swiss-Prot;Acc:O88273]
ENSMUST00000020171	Ctgf	1.97114	5.05641	2.50814e-09	6.38991e-07	MALE UP	ENSMUSG00000019997	Ctgf-201	NM_010217	10	24595442	24598678	protein_coding	4172.53	3598.97	1015.05	1030.57	Connective tissue growth factor [Source:UniProtKB/Swiss-Prot;Acc:P29268]
ENSMUST00000087169	Gemin8	-9.1291	-1.01537	2.60743e-09	6.63009e-07	FEMALE UP	ENSMUSG00000040621	Gemin8-202	NM_001310722	X	166170495	166190510	protein_coding	0	0	71.1211	70.3055	Gem-associated protein 8 [Source:UniProtKB/Swiss-Prot;Acc:Q8BHE1]
ENSMUST00000189763	D130058E05Rik	2.13452	4.15622	2.69357e-09	6.83598e-07	MALE UP	ENSMUSG00000092627	D130058E05Rik-202		1	89930261	89933290	retained_intron	1778.98	2527.57	474.103	526.906	RIKEN cDNA D130058E05 gene [Source:MGI Symbol;Acc:MGI:2444614]
ENSMUST00000226478	Robo2	2.20874	3.67339	2.73115e-09	6.91807e-07	MALE UP	ENSMUSG00000052516	Robo2-210	NM_001358493	16	73892306	74410912	protein_coding	1379.58	1719.35	294.471	393.527	roundabout guidance receptor 2 [Source:MGI Symbol;Acc:MGI:1890110]
ENSMUST00000143455	Ung	9.13226	-1.01614	2.74597e-09	6.94231e-07	MALE UP	ENSMUSG00000029591	Ung-205		5	114131229	114138378	nonsense_mediated_decay	60.8309	77.8598	0	0	uracil DNA glycosylase [Source:MGI Symbol;Acc:MGI:109352]
ENSMUST00000036854	Efhd2	1.66068	7.4771	2.8161e-09	7.10603e-07	MALE UP	ENSMUSG00000040659	Efhd2-201	NM_025994	4	141858142	141874920	protein_coding	20485	19301	6602	6348	EF-hand domain family member D2 [Source:HGNC Symbol;Acc:HGNC:28670]
ENSMUST00000116238	Hk1	9.19294	-0.957899	2.93502e-09	7.37448e-07	MALE UP	ENSMUSG00000037012	Hk1-203	NM_010438	10	62269104	62379908	protein_coding	52.6644	93.0663	0	0	Hexokinase-1 [Source:UniProtKB/Swiss-Prot;Acc:P17710]
ENSMUST00000127248	Plcb2	3.82364	1.07856	2.93922e-09	7.37448e-07	MALE UP	ENSMUSG00000040061	Plcb2-204		2	118710817	118714104	retained_intron	301.278	270.99	30.1129	10.9152	1-phosphatidylinositol 4,5-bisphosphate phosphodiesterase beta-2 [Source:UniProtKB/Swiss-Prot;Acc:A3KGF7]
ENSMUST00000137029	Fbln2	2.79169	3.56078	2.93914e-09	7.37448e-07	MALE UP	ENSMUSG00000064080	Fbln2-206		6	91265879	91272431	retained_intron	2015.18	962	233.805	215.268	Fibulin-2 [Source:UniProtKB/Swiss-Prot;Acc:P37889]
ENSMUST00000160244	Etv1	2.29561	3.08579	3.03979e-09	7.61237e-07	MALE UP	ENSMUSG00000004151	Etv1-203		12	38779380	38866249	protein_coding	987.682	1087.74	188.832	246.078	ETS translocation variant 1 [Source:UniProtKB/Swiss-Prot;Acc:P41164]
ENSMUST00000090756	Pde1a	-9.11814	-1.02032	3.35265e-09	8.37998e-07	FEMALE UP	ENSMUSG00000059173	Pde1a-201	NM_001355144	2	79859025	79908399	protein_coding	0.0010129	3.36e-07	76.8137	63.7923	phosphodiesterase 1A, calmodulin-dependent [Source:MGI Symbol;Acc:MGI:1201792]
ENSMUST00000045617	Hpse	-2.39817	2.65858	3.39895e-09	8.47967e-07	FEMALE UP	ENSMUSG00000035273	Hpse-201	NM_152803	5	100679484	100719716	protein_coding	150.341	144.407	858	738.351	Heparanase Heparanase 8 kDa subunit Heparanase 50 kDa subunit [Source:UniProtKB/Swiss-Prot;Acc:Q6YGZ1]
ENSMUST00000061455	Fam46c	1.90819	4.89729	3.42332e-09	8.52438e-07	MALE UP	ENSMUSG00000044468	Fam46c-201	NM_001142952	3	100468057	100489324	protein_coding	3326.11	3610.01	929.412	967.606	Putative nucleotidyltransferase FAM46C [Source:UniProtKB/Swiss-Prot;Acc:Q5SSF7]
ENSMUST00000033828	Gas6	-1.67188	7.27789	3.54263e-09	8.80491e-07	FEMALE UP	ENSMUSG00000031451	Gas6-201	NM_019521	8	13465374	13494490	protein_coding	4863	6111	15852	20014	Growth arrest-specific protein 6 [Source:UniProtKB/Swiss-Prot;Acc:Q61592]
ENSMUST00000189721	Gm29311	5.97987	-0.125072	3.70554e-09	9.19252e-07	MALE UP	ENSMUSG00000101960	Gm29311-202		Y	77257246	77260032	lincRNA	78.7031	184.799	0	4	predicted gene 29311 [Source:MGI Symbol;Acc:MGI:5580017]
ENSMUST00000050715	Pcsk5	1.61685	7.2885	3.78568e-09	9.37373e-07	MALE UP	ENSMUSG00000024713	Pcsk5-202	NM_001163144	19	17558159	17837632	protein_coding	16654.1	18123.2	5798.43	5836.29	Proprotein convertase subtilisin/kexin type 5 [Source:UniProtKB/Swiss-Prot;Acc:Q04592]
ENSMUST00000112210	Prkcd	-1.70506	6.27744	3.86947e-09	9.56331e-07	FEMALE UP	ENSMUSG00000021948	Prkcd-207	NM_011103	14	30595354	30626210	protein_coding	2483.38	2895.47	8488.6	9503.2	protein kinase C, delta [Source:MGI Symbol;Acc:MGI:97598]
ENSMUST00000163623	Nedd9	1.73213	6.58154	3.99412e-09	9.85296e-07	MALE UP	ENSMUSG00000021365	Nedd9-202	NM_017464	13	41309920	41359247	protein_coding	11195.3	10434.1	2992.94	3733.17	neural precursor cell expressed, developmentally down-regulated gene 9 [Source:MGI Symbol;Acc:MGI:97302]
ENSMUST00000062216	Emx2	-1.7196	6.23521	4.07409e-09	1.00315e-06	FEMALE UP	ENSMUSG00000043969	Emx2-201	NM_010132	19	59458372	59465357	protein_coding	2288.43	2905.91	8362.34	9145.86	Homeobox protein EMX2 [Source:UniProtKB/Swiss-Prot;Acc:Q04744]
ENSMUST00000164403	Sugp2	-8.95763	-1.04734	4.08297e-09	1.00347e-06	FEMALE UP	ENSMUSG00000036054	Sugp2-214	NM_001168290	8	70234226	70261042	protein_coding	0.0180029	0.00657994	61.5007	77.0293	SURP and G-patch domain-containing protein 2 [Source:UniProtKB/Swiss-Prot;Acc:Q8CH09]
ENSMUST00000113980	M1ap	-2.11393	3.96363	4.36801e-09	1.07153e-06	FEMALE UP	ENSMUSG00000030041	M1ap-201	NM_033079	6	82946902	83030183	protein_coding	452.991	405.118	1826.52	2008.29	Meiosis 1 arrest protein [Source:UniProtKB/Swiss-Prot;Acc:Q9Z0E1]
ENSMUST00000002883	Sfrp4	5.2505	1.22512	4.43705e-09	1.08645e-06	MALE UP	ENSMUSG00000021319	Sfrp4-201	NM_016687	13	19623175	19632829	protein_coding	350.97	310.388	17.3418	0	secreted frizzled-related protein 4 [Source:MGI Symbol;Acc:MGI:892010]
ENSMUST00000128122	Rnf220	9.05496	-1.05209	4.61445e-09	1.1278e-06	MALE UP	ENSMUSG00000028677	Rnf220-205		4	117271954	117289830	processed_transcript	55.8716	79.5192	0.00144154	0.00551525	ring finger protein 220 [Source:MGI Symbol;Acc:MGI:1913993]
ENSMUST00000126593	Gstm1	2.72333	1.86464	4.68757e-09	1.14356e-06	MALE UP	ENSMUSG00000058135	Gstm1-202		3	108012627	108017806	protein_coding	482.553	440.148	59.9024	84.4574	Glutathione S-transferase Mu 1 [Source:UniProtKB/Swiss-Prot;Acc:P10649]
ENSMUST00000228725	Kcns2	5.11741	1.16002	4.88468e-09	1.18945e-06	MALE UP	ENSMUSG00000050963	Kcns2-202	NM_001271704	15	34838049	34843225	protein_coding	130.275	521.048	2.73773	16	Potassium voltage-gated channel subfamily S member 2 [Source:UniProtKB/Swiss-Prot;Acc:O35174]
ENSMUST00000102558	Mink1	8.72422	-1.06553	4.95285e-09	1.20383e-06	MALE UP	ENSMUSG00000020827	Mink1-204	NM_016713	11	70563070	70613712	protein_coding	71.4751	61.0353	0	0.0709743	misshapen-like kinase 1 (zebrafish) [Source:MGI Symbol;Acc:MGI:1355329]
[truncated: 1,159 more rows]

## Sheet: (C). Male E11vsE12
Ensembl Transcript ID	Gene name	logFC	logCPM	Pvalue	edger.adjpvalues	12 UP/DOWN	Gene stable ID	Transcript name	Refseq mRNA ID	Chr	Transcript start	Transcript end	Transcript type	R1m	R2m	R8m	R9m	Description
[truncated: 4,315 more rows]

[truncated: 2 more sheets: (D). Female E11vsE12, (E)Sex biased isoforms]
