# Supplementary material for: Differential isoform expression and alternative splicing in sex determination in mice
Source: BMC Genomics. 2019 Mar 12;20:202. doi: 10.1186/s12864-019-5572-x (PMC6419433; doi:10.1186/s12864-019-5572-x)
Supplement: Supplementary file 10 — Relative contributions of transcriptional activation and repression to sexually dimorphic DEGs and DEIs for E11 vs E12. Venn diagrams comparing genes manifesting biased expression in one sex, those upregulated in the relevant sex, and those downregulated in the opposite sex. (XLSX 123 kb) [file 12864_2019_5572_MOESM10_ESM.xlsx]

## Sheet: A. MvsF11_CommonDEDT_FEMALE
4930433N12Rik
4932414J04Rik
Adgrg4
Als2
Anapc1
Ankar
Ankef1
Birc6
Birc6
Cavin1
Cd209a
Cdk19
Cdk19
Clasp1
Cnot1
Cnot1
Col19a1
Cyp4x1
Ddit4
Dgkb
Dhx9
Dip2a
Dnajc13
Dock10
Fam135a
Fau-ps2
Fbxw19
Fmnl3
Fmnl3
Fn1
Fn1
Fn1
Fsip2
Fus
Fus
Gm10248
Gm11251
Gm11406
Gm14226
Gm14324
Gm14390
Gm16169
Gm45518
Gm4915
Gm7058
Gm8107
Gm8251
Gm9119
Gm9577
Grm5
Hyal6
Ifi214
Itgb3
Med1
Muc6
Myh10
Nufip2
Nufip2
Nyap2
Olfr1030
Olfr1408
Pet2
Pgr15l
Phex
Pi15
Pign
Plce1
Prl2c5
Rlim
Rnf168
Rxfp1
Ryr2
Sema3g
Shprh
Snrnp200
Sntg1
Spef2
Sytl2
Szrd1
Taf1
Tgfbr1
Tsix
Ttn
Ttn
Usp9x
Vmn1r184
Vmn1r184
Xist
Xpo1
Xpo7
Xpr1
Xpr1
Zbbx
Zbed4-ps1
Zfp106
Zkscan7

## Sheet: B. MvsF11_CommonDEDT_MALE
6030419C18Rik
Aldh1a2
Anp32a
Anp32a
Anp32a
Aspscr1
Atp1a1
Bak1
Bak1
Cadm3
Calm3
Cd151
Cd151
Cldn4
Cmtm4
Cotl1
Cotl1
Dact2
Ddx3y
Ddx3y
Ddx3y
Dnaja1
Eif2s3y
Eif2s3y
Eif2s3y
Eif2s3y
Eif2s3y
Enc1
Gm10800
Gm26870
Gm26870
Gm26870
Gm26885
Gm28356
Gm28510
Gm3376
Gm3376
Gnb2
Gprc5b
Gstcd
H19
H19
H2afz
Hdgf
Hexim1
Hist1h2ae
Hoxa11
Hoxa11os
Hoxd11
Hoxd11
Hoxd12
Igfbp2
Kdm5d
Kdm5d
Kdm5d
Kdm5d
Kdm5d
Mdfi
Mdfi
Mdk
Med6
Midn
Oaf
Park7
Pigt
Pim1
Plac8
Ppia
Ppia
Prdx2
Psme1
Rdh10
Rhoay-ps1
Rpl27
Rpl41
Rps14
Rps26
Rps27
Rps27a
Sec61g
Srbd1
Sry
Stk11
Stk11
Tbc1d13
Tbc1d16
Tbca
Tmem242
Tmem258
Tomm20
Tpt1
Tsc22d1
Tsc22d1
Tubb2b
Uba1y
Ubald2
Usp9y
Uty
Uty
Uty
Uty
Uty
Zfp146
Zfp383

## Sheet: C. MvsF12_CommonDEDT_FEMALE
1010001N08Rik
1700013H16Rik
1700061G19Rik
1700097N02Rik
4930563E18Rik
6330411D24Rik
A230005M16Rik
Abca4
Abcc2
Abhd3
Ablim3
Ablim3
Actr6
Adam8
Adam8
Adam8
Adamts19
Adgrb2
Adgre5
Adgrl3
Adk
Adm
Adtrp
Adtrp
Agtr1a
Akr1c14
Akr1c14
Akr1c18
Aldh1b1
Aldoc
Alg13
Alg13
Alg13
Alg13
Amph
Ano1
Ano1
Anpep
Aqp3
Arhgap29
Arhgap29
Arhgap29
Arhgap4
Arhgap4
Arhgap4
Arhgef19
Asns
Atp6ap1l
Axin2
B3gnt7
Bace2
Baiap3
BC023105
BC048679
Bmp2
C230034O21Rik
Cacna1d
Cacna1d
Cacna1d
Calb1
Calcoco2
Calcoco2
Camkv
Capn1
Car14
Ccdc182
Ccdc182
Cd164l2
Cd83
Cd83
Cdcp1
Cdh9
Cdh9
Cdk15
Cdkn1a
Cdkn1a
Cdkn1a
Cdkn1c
Cdkn1c
Cdkn1c
Cdkn1c
Cdkn1c
Cdx2
Ces1h
Ces2g
Cfap161
Cgn
Cgn
Cgn
Chrm4
Cib2
Clec2l
Clstn3
Cntn4
Cntn4
Cntn5
Cntnap5a
Col12a1
Col12a1
Col12a1
Col22a1
Colec12
Cpa2
Cpeb2
Cpne5
Csgalnact1
Csgalnact1
Csrnp3
Ctxn3
D130058E05Rik
D630039A03Rik
Daam2
Dab1
Dab1
Dab1
Dach1
Dapk1
Dapk1
Dapk1
Dcaf12l1
Dcaf12l1
Dclk1
Dclk1
Dclk1
Dclk1
Dclk1
Dclk1
Dclk1
Dlg3
Dlgap4
Dlx3
Dmpk
Dmrta1
Dnaaf3
Dnah8
Dock2
Dock4
Dock4
Dock4
Dpcr1
Dppa2
Drp2
Drp2
Drp2
Drp2
Dsc2
Dsc2
E330013P04Rik
E330013P04Rik
E330013P04Rik
Ecel1
Edn2
Egfl6
Elfn1
Elfn1
Emb
Emx2
Emx2
Entpd2
Epb41l1
Epha7
Fam129a
Fam129a
Fam129a
Fam160a1
Fam196b
Fam196b
Fam214a
Fam83g
Fat4
Fbxo15
Fgfr2
Fgfr2
Fgfr2
Fkbp6
Fndc1
Fndc5
Foxl2
Frem2
Frmd6
Fst
Fst
Fst
Fst
Gabra4
Gas6
Gata2
Gata2
Gbp2
Gbp2b
Gbx2
Gca
Gdpd2
Gdpd2
Gdpd2
Gdpd2
Ggt1
Gjb4
Gldc
Gm14493
Gm14866
Gm15873
Gm21083
Gm26626
Gm28085
Gm30132
Gm42609
Gm43352
Gm44732
Gm45765
Gm5850
Gm7666
Gmnc
Gpr55
Gprc5a
Grik5
Grip1
Gxylt2
Gxylt2
Haao
Hand1
Hdc
Hmgcs2
Hmgcs2
Hpse
Hs3st1
Ifitm1
Ifitm1
Ifnar1
Ifnar1
Ifnar1
Igfbp2
Igtp
Ints6
Irf6
Irx3
Irx3
Irx3os
Irx5
Isl2
Isx
Isx
Itga6
Itk
Itpr2
Itpr2
Kcnd2
Kcng1
Kcng4
Kcnh3
Kcnip1
Kcnip1
Kcnk10
Kcnq1
Kcnt1
Kcnt1
Kcnt1
Kcnt1
Kcnt1
Kdf1
Kdm3a
Kif1a
Kitl
Klf17
Klf8
Klhl5
Krt20
Laptm4b
Lbx2
Lef1
Lef1
Lhpp
Lin28a
Lmo7
Lor
Lpcat4
Lrrc34
Lrriq4
Lrrk2
Lrrn1
Lypd6
Lypd6b
Lzts1
M1ap
Magi1
Magi2
Man1a
Mapk8ip2
Mbnl3
Mbnl3
Mcf2
Mcf2
Mid1ip1
Mid1ip1
Mogat2
Mreg
Msx1
Msx1
Msx2
Mybpc1
Myh8
Myl1
Myl9
Myo5b
Myo5b
Myo5b
Myo5b
Nanog
Ncmap
Necab3
Neu3
Nkd1
Nlrp12
Nlrp12
Nlrp9b
Nmur2
Nos1
Npnt
Npnt
Npnt
Nr2e3
Nr6a1
Nr6a1
Nr6a1
Nrap
Numb
Olfm1
Orc1
Osbp2
Ovol1
Pank1
Pank1
Papln
Papln
Pcf11
Pcgf5
Pcsk9
Pde8b
Pde8b
Pglyrp1
Phf19
Phlda2
Pik3r1
Pik3r3
Pitpnm3
Plbd1
Plcg2
Plch1
Plch1
Pld1
Pld5
Plxna4
Plxna4os3
Podxl
Porcn
Porcn
Porcn
Porcn
Porcn
Ppara
Prcd
Prcd
Prkag2
Prkcd
Prkd1
Prr36
Prrt4
Ptpn4
Ptpn4
Ptpro
Rasa4
Rasgrp1
Rasgrp4
Rasl10b
Rec8
Reep1
Rgs2
Rgs2
Rhox5
Rhox5
Rhox6
Rhox6
Rhox9
Rhox9
Rnf128
Rnf43
Rnf43
Rrad
Rspo1
Runx1
Runx1
Runx1
Ryr2
Ryr2
S1pr1
Sacs
Sall3
Sall4
Sbspon
Sc5d
Scd1
Scrt2
Sdr42e1
Sema3a
Sema3e
Sema4d
Sfmbt2
Sh3d21
Sh3d21
Slc22a18
Slc28a1
Slc2a3
Slc41a3
Slitrk1
Smim10l2a
Smpdl3b
Smpx
Snca
Soat1
Sohlh1
Sorbs2
Sp5
Sprr2d
Srxn1
Sstr3
Stac2
Stk31
Stra8
Stra8
Stum
Stum
Stx11
Stxbp1
Sulf1
Sulf1
Sulf1
Svopl
Syt13
Taf7l
Taf7l
Tbc1d25
Tbc1d4
Tbx4
Tex15
Tfap2c
Tff2
Tgm3
Thbs2
Thsd7b
Tkt
Tkt
Tmc1
Tmem171
Tmem171
Tmem178
Tnfrsf19
Tnfrsf19
Tnfrsf19
Tns4
Tph2
Tpst2
Trabd2b
Trhde
Trnp1
Trpc5
Tshr
Tsix
Tspan1
Ttc38
Ttc38
Tuba4a
Uap1l1
Ugt2b36
Ugt2b36
Uhrf1bp1l
Vav3
Vgll2
Vgll2
Vrtn
Wdr49
Wnt10a
Wnt2b
Wnt4
Wnt9a
Wt1os
Wt1os
Xist
Zfp277
Zfp277
Zfp385b
Zfp462
Zfp672
Zfp692
Zfp703
Zglp1

## Sheet: D. MvsF12_CommonDEDT_MALE
1110032F04Rik
2610035D17Rik
3110035E14Rik
4930474H06Rik
5830411N06Rik
5830411N06Rik
6030408B16Rik
6030408B16Rik
6330403L08Rik
8030411F24Rik
A330041J22Rik
Aard
Abtb2
Acap1
Acap1
Acer3
Acer3
Acvr1c
Adamts16
Adamts2
Adamts5
Adamts9
Adgrg1
Adh1
Adh1
Adhfe1
Afap1l2
Agmat
Agpat4
Ahsg
Akr1b8
Aldh1a1
Amh
Ankrd63
Aph1b
Apoa4
Arhgap6
Arhgdig
Armcx2
Armcx2
Armcx3
Atp1a3
Atp1a3
Atp1b2
Atp2a3
Atp2b4
AU021092
Avpr1a
B230322F03Rik
Barx1
BC006965
BC034090
Bcar1
Bex2
Bgn
Bhlhe40
Bicc1
Bok
C1ql2
C1qtnf3
C1qtnf3
C430049E01Rik
C7
Cadps
Casq2
Cbln1
Cbln1
Cbln1
Cbln4
Ccl17
Cd24a
Cd40
Cdh11
Cdh17
Cdh4
Cela3b
Cep128
Chchd10
Chp2
Chst1
Cited1
Cited1
Clca3a1
Clca3a1
Cltb
Cltb
Clu
Cnga1
Cnmd
Cnmd
Cnn2
Col14a1
Col14a1
Col14a1
Col18a1
Col27a1
Col27a1
Col27a1
Col27a1
Col2a1
Col4a1
Col4a1
Col4a2
Col4a3
Col4a4
Col9a1
Col9a2
Col9a3
Col9a3
Col9a3
Col9a3
Col9a3
Col9a3
Colec11
Cped1
Creb3l1
Crhr1
Cspg4
Cspg5
Cspg5
Cspg5
Csrp1
Cst3
Cst8
Cst8
Cst9
Ctgf
Ctgf
Ctrb1
Ctsw
Cyp11a1
Cyp17a1
Cyp26b1
Cyp26b1
Dact1
Dact1
Ddx3y
Ddx3y
Ddx3y
Ddx3y
Defb19
Dhh
Diras2
Dkk1
Dkk3
Dlc1
Dlgap1
Dll3
Dock10
Dok7
Dok7
Dtna
Dtna
Dtna
Dtx4
Duox2
Dusp15
Dusp15
Dusp6
Dusp6
E230013L22Rik
Efhd1
Efhd2
Efna5
Egflam
Egflam
Eif2s3y
Eif2s3y
Eif2s3y
Eif2s3y
Enc1
Enpep
Enpp6
Entpd5
Epha2
Eps8
Eps8
Eps8
Epyc
Erbb3
Erbb4
Etl4
Etl4
Etv1
Etv1
Etv1
Etv1
Eya1
F3
Fabp5
Fam184b
Fam189a1
Fam19a2
Fam19a2
Fam19a5
Fam46c
Fam83f
Fat3
Fblim1
Fblim1
Fbln2
Fbln2
Fbln7
Fbxo32
Fdxr
Fgf10
Fgf13
Fgf16
Fgf18
Fgf9
Fgf9
Fosl2
Foxc1
Foxd2
Foxp4
Foxs1
Frem1
Fstl4
Fxyd6
Fxyd6
Fzd9
Galnt10
Gas7
Gas7
Gatm
Gatm
Gdnf
Gem
Gem
Gfra1
Gfra1
Gja5
Gjb1
Gjb2
Gldn
Gli1
Gli2
Glipr2
Glipr2
Gm11946
Gm11946
Gm13031
Gm15270
Gm16559
Gm2694
Gm27820
Gm35065
Gm42517
Gm43240
Gm5868
Gm8615
Gmpr
Gpc3
Gpc3
Gpm6b
Gpm6b
Gpr153
Gprin3
Gpx3
Grb14
Grb14
Grem2
Gsg1l
Gstm1
Gstm1
Gstm1
Gstm2
Gstm2
Gstm6
Gstm6
Gstm6
Gstm6
Gstm6
Gstm6
Gstm7
Gstm7
Gstm7
H6pd
Hapln3
Hapln3
Hapln3
Hck
Hck
Hck
Hck
Hcrtr1
Hcrtr1
Hcrtr1
Heyl
Hhip
Hhip
Hic1
Hist1h2bc
Hivep3
Hmgn2
Hmgn2
Hsd11b2
Hsd17b1
Hsd17b3
Hsd17b3
Hsd17b3
Hsd3b1
Hsd3b1
Hspa12a
Htra3
Igfbp7
Igsf3
Inha
Inhba
Inhbb
Iqgap2
Irs2
Islr2
Islr2
Islr2
Itga9
Itga9
Itga9
Itgb8
Itih5l-ps
Jag1
Jakmip2
Jsrp1
Kazald1
Kcnd3
Kcnd3
Kcne1l
Kcnh1
Kcnj3
Kcns2
Kcns2
Kdm5d
Kdm5d
Kdm5d
Kdm5d
Khdc3
Kif19a
Krt79
Lama4
Lamc3
Lefty1
Lefty2
Lmf1
Loxl2
Loxl2
Lpar1
Lpcat2
Lrp4
Lrrn3
Lsp1
Lsp1
Maff
Mafk
Mal
Mall
Mamld1
Mamld1
Map3k21
Mapk13
Mapk13
Mapk4
Mapk4
Masp1
Mcrip2
Me1
Mef2c
Mef2c
Mef2c
Mfsd2a
Mical2
Mical2
Mical2
Miox
Mmd2
Mmp2
Mro
Mro
Mro
Mt3
Mtus1
Myadm
Myadm
Mybl1
Mybpc3
Mybpc3
Myh14
Mylk
N4bp2l1
Nabp1
Nedd9
Neto2
Ngef
Nid1
Nipal1
Nkd2
Nkd2
Nodal
Nppc
Nr4a1
Nrg1
Nrg1
Nt5e
Ntf3
Ntf3
Ntf5
Oaf
Oaf
Olfml2a
Olfml3
Olfml3
Osr2
Osr2
Otof
Otof
Padi2
Padi2
Pak3
Pak3
Pak3
Pak3
Pak3
Pak3
Papss2
Paqr5
Paqr5
Parm1
Pcdh8
Pcdh8
Pcdhgb7
Pcsk5
Pdia3
Pdyn
Pgf
Pitpnm2
Pitx2
Pitx2
Pitx2
Pkdcc
Pkn1
Pla2g5
Plcb2
Plcb2
Plcb2
Plcb2
Plcxd3
Plekhs1
Plekhs1
Plk5
Plod2
Plppr5
Pltp
Pltp
Plxnb3
Pmaip1
Pnmt
Ppargc1a
Ppargc1a
Ppp1r14c
Ppp1r16b
Ppp1r1b
Ppp1r1b
Ppt1
Prickle2
Prlr
Prlr
Prmt8
Proc
Prokr2
Prokr2
Prss12
Prss35
Psrc1
Ptch1
Ptch1
Ptch1
Ptch1
Ptgds
Ptgds
Ptgds
Ptgds
Ptgds
Ptk2b
Ptk2b
Ptk2b
Ptp4a3
Ptpn5
Qsox2
Qsox2
Rab20
Radil
Ralgps2
Rangap1
Rasgef1b
Rasgef1b
Rasgef1b
Rasgef1c
Rasl12
Rassf5
Rassf5
Rcan1
Rcsd1
Ren1
Rerg
Rerg
Ripor2
Ripor2
Ripor2
Ripor2
Ripor2
Rnd3
Rnf181
Rnf181
Rnf181
Rnf181
Robo1
Robo2
Robo2
Robo2
Robo2
Robo2
Robo2
Robo2
Rtn4rl1
Scara5
Scarb2
Scrn1
Scrn1
Sct
Scx
Sel1l3
Sema3d
Sema4a
Sema5a
Sema6c
Sept11
Sept11
Sept11
Sept11
Sept11
Serinc5
Serpina3b
Serpina3g
Serpina5
Serpinb1a
Serpine2
Serpine2
Serpine2
Serpine2
Sfrp4
Sgip1
Sgip1
Sgk3
Sh2b2
Siglece
Slc13a2
Slc29a1
Slc34a2
Slc35a2
Slc38a5
Slc6a14
Slc6a4
Slc6a4
Slc9a2
Slco3a1
Slfn9
Smoc2
Smtn
Smtnl2
Smtnl2
Sorcs2
Sostdc1
Sowahb
Sox10
Sox6
Sox8
Sox8
Sox9
Sparc
Sparc
Sparc
Spats2l
Spin2c
Spry1
Spry1
Spry4
St3gal4
St8sia2
Star
Stc1
Stc2
Steap1
Steap4
Stox2
Stox2
Stox2
Susd3
Synj2
Synj2
Synj2
Synm
Synpo
Synpo
Tacc1
Tacr3
Tagln2
Tagln2
Tbx2
Tcf21
Tcn2
Tdgf1
Tesc
Tesc
Tesc
Tesc
Thbd
Tinagl1
Tinagl1
Tmc3
Tmc7
Tmeff2
Tmem100
Tmem117
Tmem184a
Tmem184a
Tmem198
Tmem200b
Tmem63a
Tmprss13
Tnfrsf12a
Tnnc1
Tnnt2
Tox2
Tox2
Tpd52l1
Tpd52l1
Tpm1
Tpm1
Tpm1
Tpm1
Trac
Traf3ip2
Trib2
Trim47
Trim47
Trim47
Trpc3
Tspan11
Tspan15
Tspan15
Tspan32
Tspan32
Tyro3
Uba1y
Uba1y
Ubash3b
Unc5b
Ush1g
Uty
Uty
Uty
Uty
Uty
Uty
Uty
Vcam1
Vcan
Vcan
Vcan
Vnn1
Vstm4
Vwa1
Wisp1
Wisp1
Wnt3
Zar1
Zfy1

## Sheet: E. Fem1112_CommonDEDT_11UP
0610040J01Rik
1700006J14Rik
1700006J14Rik
1700011H14Rik
1700011H14Rik
1700011H14Rik
1700011H14Rik
2610528A11Rik
4930402H24Rik
4930426D05Rik
4930426D05Rik
4930426D05Rik
4930474H06Rik
4930503L19Rik
4930538E20Rik
4930538E20Rik
4931428F04Rik
4932441J04Rik
5730596B20Rik
6330403K07Rik
8030451A03Rik
8430419K02Rik
9330154J02Rik
A830082K12Rik
A830082K12Rik
A930012L18Rik
Aadat
Abca5
Abracl
Acap1
Ace
Acer2
Ache
Ackr3
Acss3
Acta1
Acta2
Actc1
Actg2
Actg2
Adam11
Adam12
Adam12
Adam12
Adam23
Adam23
Adam23
Adamts1
Adamts1
Adamts1
Adamts12
Adamts15
Adamts18
Adamts18
Adamts18
Adamts18
Adamts18
Adamts20
Adamts20
Adamts3
Adamts6
Adamts6
Adamts6
Adamts9
Adcy8
Add2
Adgra2
Adgra2
Adgre1
Adgrg3
Adgrg3
Adgrv1
Adgrv1
Adh1
Adh1
Adra1d
Adra2a
Afm
Afp
Agps
Agr2
Agrn
Agtr2
AK157302
Akap12
Akap12
Akr1c19
Alx1
Alx1
Alx1
Alx1
Alx1
Alx1
Alx3
Alx4
Amot
Amotl1
Amotl1
Amotl2
Amotl2
Angpt1
Angpt2
Angpt2
Ank2
Ank2
Ank2
Ank2
Ankrd1
Ankrd44
Anks1b
Anks4b
Ano4
Ano4
Anxa3
Ap1s2
Ap1s2
Apbb1
Apbb1
Apela
Apol7d
Apom
App
App
Arhgap11a
Arhgap20
Arhgap20
Arhgap20os
Arhgap24
Arhgap24
Arhgap27
Arhgap28
Arhgap28
Arhgap31
Arhgap36
Arhgap45
Arhgdib
Arhgef10l
Arhgef40
Arhgef40
Arhgef9
Arl5b
Armcx4
Arnt2
Arnt2
Arrb1
Art4
Artn
Asb2
Asb4
Asb4
Asb9
Ascl1
Asic4
Asic4
Astn1
Astn1
Astn2
Astn2
Asxl3
Atoh8
Atp1a3
Atp2b1
Atp8b1
Atxn1l
AV026068
AV026068
AV026068
AV026068
AV026068
AV026068
AV026068
Avpr1a
B130024G19Rik
B130024G19Rik
B230219D22Rik
B3galt5
B3gnt5
B3gnt5
B4galnt1
Baiap2l2
Basp1
BC030500
Bche
Bcl11a
Bcl11a
Bcl11a
Bcl11a
Bcl2l11
Bdh2
Bdnf
Bex3
Bicc1
Bicc1
Bmp3
Bmp4
Bmp4
Bmp4
Bmp5
Bmper
Bmpr1b
Bmx
Brinp1
Brinp3
C130060K24Rik
C1qb
C1qc
C1qtnf3
C1qtnf3
C2cd4a
C2cd4b
C530008M17Rik
C530008M17Rik
C7
Cabp1
Cacna2d1
Cacna2d1
Cadm1
Cadm1
Cadm2
Cadps
Cadps
Cadps2
Camk2n1
Camsap2
Capn6
Car4
Car7
Casd1
Casp1
Cavin2
Cblb
Cblc
Cbln2
Cbx5
Ccdc40
Ccdc50
Cck
Ccnd1
Ccnj
Ccr1
Cd248
Cd24a
Cd300lf
Cdc26
Cdh10
Cdh11
Cdh16
Cdh16
Cdh16
Cdh16
Cdh16
Cdh18
Cdh18
Cdh18
Cdh19
Cdh2
Cdh2
Cdh6
Cdh8
Cdhr2
Ceacam2
Cecr6
Celf3
Celf3
Celf3
Celf4
Celf4
Celf4
Cers6
Ch25h
Chd7
Chgb
Chrdl1
Chrdl1
Chrm2
Chrna3
Chst13
Chsy3
Clasp1
Clasp1
Clcn5
Cldn1
Cldn12
Cldn34c1
Cldn34c1
Cldn4
Cldn6
Cldn7
Cldn8
Cldn9
Clec14a
Clec18a
Clec18a
Clec18a
Clip3
Clmp
Clstn2
Clstn2
Clvs2
Cnn1
Cnn1
Cnn1
Cnn2
Cnn2
Cntn3
Cntnap3
Cobl
Cobl
Cobl
Cobll1
Col11a1
Col11a1
Col13a1
Col1a1
Col1a2
Col23a1
Col25a1
Col25a1
Col26a1
Col2a1
Col2a1
Col2a1
Col2a1
Col3a1
Col3a1
Col3a1
Col3a1
Col5a2
Col8a1
Col8a2
Col9a1
Col9a3
Colec10
Colec11
Colec11
Corin
Corin
Coro1a
Cpb2
Cped1
Cpm
Cpm
Cpn1
Cpne4
Crabp1
Crabp2
Creb5
Creb5
Creb5
Creb5
Creb5
Crispld1
Crispld1
Crispld2
Crispld2
Crispld2
Crlf1
Crmp1
Crmp1
Cryab
Csf1
Csf1
Csrp1
Csrp2
Csrp2
Csrp2
Ctgf
Ctgf
Cthrc1
Cthrc1
Ctnna2
Ctse
Cttnbp2
Cttnbp2
Cttnbp2
Cttnbp2
Cux1
Cux1
Cux1
Cwc22
Cwc22
Cwc22
Cwc22
Cx3cr1
Cxadr
Cxcl12
Cxcl12
Cxcl12
Cxcl12
Cxcl13
Cxxc4
Cxxc4
Cyp26a1
Cyp26b1
Cyp26b1
Cyr61
Cys1
Cyth4
D030025E07Rik
D030025E07Rik
D3Ertd751e
D430019H16Rik
D930007P13Rik
Dab2
Dab2
Dab2
Dab2
Dach1
Dach1
Dach2
Dach2
Dach2
Dach2
Dach2
Dact1
Dact1
Dact3
Dbh
Dbn1
Dbn1
Dcc
Dcdc2a
Dcdc2a
Dcdc2a
Dchs1
Dcx
Dcx
Ddah2
Ddc
Ddc
Ddc
Ddr2
Ddr2
Ddr2
Ddr2
Ddx5
Des
Dgkk
Dhcr24
Dhh
Dhx57
Diras2
Disp2
Dkk1
Dkk2
Dkk3
Dlg2
Dlk1
Dlk1
Dlk1
Dlk1
Dlk1
Dll3
Dlx1
Dlx1
Dlx1as
Dlx2
Dlx5
Dmtn
Dnajb5
Dnmt3a
Dock10
Dock10
Dock10
Dok5
Dpp4
Dpp6
Dpy19l4
Dpysl3
Dpysl3
Dpysl3
Dpysl4
Dpysl5
Draxin
Dscam
Dtna
Dtx4
Dusp18
Dusp18
Dusp26
Dusp6
Dusp8
Dysf
Dysf
E2f7
Ebf2
Ebf2
Ecm1
Ecm1
Ecm1
Ecm1
Ecm1
Ecm1
Eddm3b
Edil3
Edil3
Edil3
Edn1
Ednrb
Ednrb
Ednrb
Efemp1
Efemp1
Efna3
Efna5
Efnb2
Efnb3
Ehbp1l1
Ehbp1l1
Eif4e3
Elavl4
Elavl4
Elk3
Elmod1
Elmod1
Elovl2
Elovl2
Elovl7
Elovl7
Eml1
Eml1
Eml1
Eno2
Entpd1
Epas1
Epb41l3
Epb41l3
Epha3
Epha7
Epha8
Epm2aip1
Epor
Epyc
Erbb4
Erbb4
Erbb4
Erbin
Esrrg
Esrrg
Etl4
Etl4
Etl4
Etl4
Eya1
Eya2
Eya4
Eya4
F13a1
F2r
F2rl1
F3
Fabp5
Fam105a
Fam107b
Fam168a
Fam171b
Fam199x
Fam19a2
Fam19a2
Fam19a2
Fam46a
Fam78b
Fam78b
Fam83b
Fam84a
Far1
Fat3
Faxc
Fblim1
Fbln2
Fbln5
Fbln5
Fbn1
Fbn2
Fbxl7
Fcer1g
Fcgr3
Fcrls
Fgd5
Fgf10
Fgf14
Fgf5
Fhl1
Fhl2
Fhl2
Fibcd1
Fibin
Fign
Fign
Fignl2
Filip1l
Fli1
Fli1
Flna
Flna
Flrt2
Flrt2
Flrt3
Flrt3
Flywch2
Fmn1
Fmn1
Fmn1
Fmn1
Fn1
Fn1
Fn1
Fndc3a
Fndc3c1
Fndc3c1
Fosl2
Foxc1
Foxc2
Foxd1
Foxd2
Foxd2os
Foxd3
Foxf1
Foxf2
Foxl1
Foxp1
Foxp1
Foxp1
Foxp1
Foxp1
Foxp1
Foxp2
Foxp2
Foxp2
Foxp2
Foxp2
Foxp2
Foxp2
Foxp2
Foxp4
Foxp4
Foxp4
Foxq1
Fras1
Frk
Frmd4a
Frmd4a
Frmd4a
Frmpd4
Frzb
Frzb
Fstl1
Fxyd2
Fzd1
Fzd2
Fzd4
Fzd6
Fzd6
Fzd7
Fzd8
Gabra1
Gabra3
Gabrb2
Gabrb3
Galnt14
Galntl6
Gap43
Gata3
Gata5
Gata5os
Gc
Gcnt1
Gdf10
Gdf2
Gdf5
Gdf6
Gdnf
Gfra1
Gfra1
Gfra3
Ggt7
Ghr
Gja3
Gja4
Gja5
Gjb1
Gkn3
Glb1l2
Gli1
Gli1
Glipr2
Glipr2
Gm10039
Gm11149
Gm11149
Gm11412
Gm11491
Gm11532
Gm11665
Gm11802
Gm12063
Gm12355
Gm12744
Gm12898
Gm13070
Gm13111
Gm13187
Gm13256
Gm13301
Gm13394
Gm13726
Gm14226
Gm14285
Gm14404
Gm15050
Gm15270
Gm15772
Gm15975
Gm15998
Gm16096
Gm16096
Gm16136
Gm16277
Gm16401
Gm16559
Gm16596
Gm16599
Gm17276
Gm17396
Gm17473
Gm17501
Gm17711
Gm20467
Gm20508
Gm20559
Gm20647
Gm20775
Gm22000
Gm23134
Gm26507
Gm266
Gm26672
Gm26771
Gm26778
Gm26903
Gm27204
Gm27516
Gm27530
Gm28438
Gm28876
Gm29100
Gm29430
Gm3149
Gm34030
Gm34030
Gm35065
Gm3558
Gm3739
Gm42557
Gm42901
Gm43236
Gm43256
Gm4353
Gm4366
Gm47512
Gm47512
Gm5436
Gm5514
Gm6356
Gm6768
Gm7292
Gm8116
Gm8615
Gm8615
Gm9885
Gmfb
Gnao1
Gnas
Gnas
Gnas
Gnas
Gnas
Gnas
Gnas
Gnas
Gng7
Gng8
Golim4
Golt1b
Gpalpp1
Gpc2
Gpc3
Gpc3
Gpc6
Gpc6
Gpm6b
Gpr137c
Gpr161
Gpr17
Gpr173
Gpr183
Gpr22
Gpr45
Gpr50
Gpr85
Gpr85
Gpr85
Gpx3
Gramd1c
Grb10
Grb10
Grb10
Grb7
Grem1
Grhl2
Gria1
Gria2
Gria2
Gria3
Grid1
Grik2
Grik2
Grik2
Grik2
Grik4
Grin2c
Grk3
Grm8
Gulp1
Gulp1
Gxylt1
Gypa
H13
H2-D1
H2-D1
H2-DMb2
H2-K1
Hacd4
Hand1
Hand1
Hand2
Hap1
Hap1
Hapln1
Has2
Has2os
Hba-x
Hba-x
Hbb-bh1
Hck
Hcls1
Hcn1
Hcrtr2
Hcrtr2
Hdac7
Hdac7
Hdac9
Hebp1
Hemgn
Hemgn
Heph
Hey2
Heyl
Hgf
Hgf
Hhip
Hif3a
Hip1
Hip1
Hipk2
Hipk2
Hist3h2ba
Hivep2
Hk3
Hkdc1
Hlx
Hmga2
Hmga2
Hmgn3
Hnf1a
Hnf1a
Hnf1b
Hnf1b
Hnf1b
Hnf1b
Hnf4a
Hnf4a
Hotairm1
Hoxa1
Hoxa10
Hoxa2
Hoxa3
Hoxa3
Hoxa4
Hoxa5
Hoxa6
Hoxa7
Hoxa7
Hoxa7
Hoxa7
Hoxa9
Hoxa9
Hoxaas2
Hoxaas2
Hoxb2
Hoxb2
Hoxb3
Hoxb3os
Hoxb4
Hoxb5
Hoxb5os
Hoxb5os
Hoxb6
Hoxb6
Hoxb7
Hoxb8
Hoxb9
Hoxc4
Hoxc4
Hoxc5
Hoxc5
Hoxc6
Hoxc8
Hoxc8
Hoxc9
Hoxd1
Hoxd3
Hp1bp3
Hpgds
Hpgds
Hpn
Hpn
Hs3st6
Hsd11b2
Hsd17b7
Hspa12a
Hykk
Ibsp
Id2
Id3
Ifi202b
Ifit2
Igf1
Igf1
Igf2
Igf2
Igf2
Igf2
Igfbp3
Igfbp3
Ighm
Igsf5
Igsf9
Igsf9
Iigp1
Ikzf4
Il1rap
Inafm2
Insc
Insm1
Insm2
Ipcef1
Irs1
Irs2
Irs4
Irx1
Irx2
Isl1
Isl1
Isl1
Isl1
Itga4
Itga9
Itga9
Itga9
Itgbl1
Itm2a
Itpripl2
Jag1
Jag1
Jakmip2
Jhy
Jph2
Jun
Junos
Kalrn
Kalrn
Kcna3
Kcnab1
Kcnh5
Kcnip4
Kcnj10
Kcnj14
Kcnj16
Kcnj16
Kcnj2
Kcnk9
Kcnmb2
Kcnmb4
Kcnmb4
Kcnmb4os1
Kcnmb4os2
Kcnn4
Kcnq5
Kcns3
Kcnt2
Kctd12
Kctd15
Keg1
Kera
Khdrbs2
Kif12
Kif12
Kif12
Kif12
Kif12
Kif3c
Kif5c
Kirrel
Kirrel3
Kirrel3
Klf1
Klhdc10
Klhl14
Klhl14
Klhl29
Klhl30
Klhl4
Klhl4
Klk14
Kynu
L1cam
L1cam
Lama2
Lama2
Lama5
Lamc2
Laptm5
Lbh
Lbp
Lcp1
Lgi2
Lgi4
Lhfp
Lhfpl2
Lhx6
Lifr
Lima1
Limch1
Limch1
Limch1
Lims2
Lin7a
Lin7c
Lix1
Lmo4
Lmo4
Lmod1
Lmx1a
Lmx1a
Loxl2
Loxl2
Lpar1
Lpar1
Lpar1
Lpp
Lpp
Lpp
Lrig3
Lrig3
Lrp12
Lrp2
Lrp6
Lrp8
Lrrc49
Lrrc7
Lrrc7
Lrrc75b
Lrrc8b
Lrrn3
Lrrtm1
Lrrtm1
Lsamp
Lsamp
Lsamp
Lsp1
Lsp1
Lsp1
Ltbp1
Ltbp1
Lum
Luzp1
Ly6a
Ly6a
Lysmd3
Lyve1
Lyz1
M5C1000I18Rik
Mab21l1
Mab21l2
Mab21l2
Magi1
Magt1
Magt1
Mak
Mal
Mal2
Mamdc2
Maml2
Manea
Map1b
Map1b
Map3k21
Map3k7cl
Mapk11
Mapk15
Mapk15
Mapk1ip1l
Mapk1ip1l
Marcks
Masp1
Matn4
Mc2r
Mcam
Mcc
Mcc
Mcoln2
Mcoln3
Mdk
Mdk
Me3
Me3
Mecom
Mecom
Mecom
Mecom
Mecom
Mecom
Mecom
Mecom
Mecomos
Mef2c
Mef2c
Mef2c
Meg3
Megf10
Megf10
Megf11
Megf11
Megf9
Meis1
Meis1
Meis1
Meis2
Meis2
Meis2
Meis2
Meis2
Meis2
Meis3
Meis3
Meox1
Mex3a
Mfap2
Mfap4
Mfap4
Mfap4
Mfhas1
Mgam
Mgam
Mgam
Miat
Miat
Mirg
Mllt3
Mmgt1
Mmp16
Mmp16
Mmp16
Mmrn1
Mmrn1
Moxd1
Mpeg1
Mpp2
Mrc1
Mrc1
Mrgpre
Msr1
Msrb3
Msrb3
Mstn
Mtmr11
Mturn
Mtus1
Mtus1
Muc1
Mybpc1
Mybpc1
Myh10
Myh10
Myl6
Myo18a
Myom1
Myt1
Mzf1
NA
Nap1l5
Nav3
Ncam1
Ncam1
Ncam1
Ncam1
Ncam2
Ncam2
Ncf4
Ncs1
Ndnf
Ndnf
Ndst1
Ndst3
Ndst3
Ndufa4l2
Nefl
Nefm
Negr1
Nes
Nespas
Nfasc
Nfatc4
Nfatc4
Nfatc4
Nfatc4
Nfatc4
Nhsl2
Nhsl2
Nkain3
Nkx2-3
Nkx3-2
Nlgn3
Nlgn3
Nnat
Nnat
Nnat
Nnat
Nnat
Nog
Nol4
Notch3
Npbwr1
Npr3
Npr3
Nptx1
Nr1h5
Nr1h5
Nr1h5
Nr1h5
Nr2f1
Nr2f1
Nr2f1
Nr2f2
Nr2f2
Nrcam
Nrcam
Nrep
Nrep
Nrk
Nrk
Nrp1
Nrp1
Nrp1
Nrp2
Nrp2
Nrp2
Nrp2
Nrp2
Nrp2
Nrxn1
Nrxn1
Nrxn1
Nsg2
Ntf3
Ntf3
Ntf3
Ntm
Ntm
Ntm
Ntrk2
Ntrk2
Ntrk2
Ntrk2
Ntrk3
Ntrk3
Ntrk3
Ntsr1
Nucks1
Nwd2
Nxpe3
Ocln
Ocln
Olfm2
Olfml3
Olfml3
Opcml
Osr1
Osr1
Osr2
Osr2
Osr2
Oxtr
P3h2
P4ha3
Padi2
Pag1
Pag1
Pamr1
Pantr1
Pantr2
Pappa
Paqr5
Parm1
Parvg
Pax1
Pax2
Pbx1
Pbx1
Pbx1
Pcdh10
Pcdh11x
Pcdh11x
Pcdh17
Pcdh19
Pcdh19
Pcdh20
Pcdh7
Pcdh7
Pcdh7
Pcdh8
Pcdhb18
Pcdhga11
Pcdhga3
Pcdhga9
Pcdhgb4
Pcdhgb5
Pcdhgb6
Pcdhgb7
Pclaf
Pclo
Pcsk1n
Pde3a
Pde3a
Pde4c
Pde4c
Pde4d
Pdgfrb
Pdgfrb
Pdlim5
Pdlim5
Pdlim7
Pdlim7
Pdzk1ip1
Pdzrn3
Pdzrn4
Peg10
Peg3
Peg3
Peli2
Peli2
Penk
Pgf
Phactr2
Phf21b
Phldb2
Phldb2
Phox2a
Phox2b
Pi16
Pi16
Pid1
Piezo2
Piezo2
Pirt
Pitx2
Pitx2
Pitx2
Pitx2
Pkdcc
Pkhd1
Pkia
Pkp3
Pla2g3
Plagl1
Plagl1
Plagl1
Plagl1
Plagl1
Plagl1
Plaur
Plcb1
Plce1
Plcl1
Plcxd3
Pld4
Plekhg1
Plet1
Plet1os
Plod2
Plpp4
Plppr1
Plppr5
Pltp
Plvap
Pnlip
Pnliprp2
Polq
Polq
Popdc2
Popdc2
Postn
Postn
Postn
Postn
Postn
Postn
Pou3f3
Ppfia2
Ppfia3
Ppfibp1
Ppp2r2b
Prdm16
Prdm16
Prdm16
Prdm16
Prdm6
Prdm6
Prickle1
Prickle2
Prickle2
Prickle2
Prkaa2
Prkg1
Prkg1
Prl3b1
Prokr2
Prom1
Prom1
Prox1
Prox1
Prox1os
Prps2
Prr5l
Prrg1
Prrx1
Prrx1
Prrx1
Prrxl1
Prss12
Prss23
Prss23
Prss23
Prss23
Prss23os
Prss8
Prune2
Prune2
Psd
Psrc1
Ptch1
Ptger3
Ptger4
Ptger4
Ptgir
Pth1r
Pth1r
Pth1r
Pthlh
Ptn
Ptn
Ptpn14
Ptprb
Ptprb
Ptprd
Ptprk
Ptprk
Ptprn
Ptprt
Ptpru
Ptx3
Ptx3
Rab17
Rab2b
Rab30
Rab39b
Rab3c
Rai14
Rai2
Rai2
Ralyl
Ralyl
Ralyl
Ranbp6
Rarb
Rarb
Rarb
Rarg
Rarg
Rasgef1c
Rassf4
Rassf9
Rbfox2
Rbm24
Rbms3
Rbms3
Rbms3
Rbp1
Rc3h2
Rc3h2
Rcbtb2
Rcsd1
Redrum
Rem2
Rerg
Rerg
Resp18
Ret
Ret
Rftn2
Rgs4
Rgs5
Rgs8
Rhcg
Rhd
Rhobtb3
Rhobtb3
Rhoq
Rin1
Ripor2
Rmi2
Rnase4
Rnd3
Rnf112
Rnf112
Rnf165
Rnf165
Rnf165
Rnf169
Robo1
Ror1
Ror2
Ros1
Rpl34-ps1
Rprm
Rps2-ps13
Rragd
Rspo2
Rspo3
Rtl3
Rtn1
Rtn1
Rtn2
Runx2
Runx2
Runx2os1
Rusc1
Rxfp1
Rxfp2
Rxfp2
Rxfp2
Rxfp3
Ryr3
S1pr3
Saa1
Saa2
Sall1
Sall2
Samd14
Samd4
Samd4
Scara3
Scarf2
Scd1
Scd2
Scg2
Scg3
Scg5
Scin
Scly
Scn3a
Scn3b
Scn3b
Scn5a
Scnn1b
Scnn1b
Scnn1g
Scrn1
Scrn1
Scx
Sdk2
Sdk2
Sec24d
Sema3b
Sema3b
Sema3c
Sema3c
Sema5a
Sema6a
Sept3
Serinc2
Serinc2
Serpina3g
Serpine2
Serpinf2
Setbp1
Sfrp1
Sfrp2
Sgip1
Sgip1
Sgpp2
Sgsm1
Sgsm1
Sh2d4b
Sh3kbp1
Sh3rf1
Shank1
Shd
Shd
Shh
Shisa3
Shkbp1
Shkbp1
Shox2
Shox2
Siah3
Sim1
Sim1
Sim2
Ska2
Skap1
Skida1
Skida1
Slc10a4
Slc12a1
Slc16a12
Slc18a1
Slc18a2
Slc18a3
Slc1a3
Slc1a3
Slc22a3
Slc25a24
Slc25a37
Slc25a53
Slc2a13
Slc30a10
Slc35e4
Slc35f1
Slc38a6
Slc39a5
Slc39a8
Slc44a4
Slc4a1
Slc4a9
Slc5a7
Slc6a4
Slc7a8
Slc8a1
Slco3a1
Slfn9
Slit1
Slit1
Slit3
Slit3
Slit3
Slitrk2
Slitrk4
Slitrk4
Slitrk5
Slitrk6
Slx4ip
Smad9
Smcr8
Smim10l1
Smoc2
Smpd3
Smtnl2
Smtnl2
Snai1
Sncaip
Sncaip
Sncaip
Sncaip
Sncg
Sntb1
Soga3
Sorcs1
Sorcs3
Sort1
Sort1
Sost
Sostdc1
Sox10
Sox9
Sp6
Spaca6
Specc1
Speer4cos
Sphkap
Sphkap
Sphkap
Spi1
Spin4
Spink1
Spink10
Spint1
Spint1
Spint1
Spock3
Spock3
Spon1
Spon1
Spon2
Spred3
Spry3
Spsb1
Spta1
Sptb
Sptssb
Sptssb
Srgap1
Srrm4
Sst
St6gal2
St6gal2
St6galnac5
St7
St7
St7
St8sia2
St8sia4
Stab1
Stab1
Stac
Stac
Steap2
Steap2
Steap2
Steap4
Stk32b
Stmn2
Stmn3
Stmn4
Stmn4
Stmn4
Stom
Stra6
Stra6
Stra6
Stra6
Stra6
Stxbp5l
Stxbp6
Sulf2
Svep1
Syncrip
Syndig1
Synj2
Synpo
Synpo
Synpo
Synpo
Synpo2
Synpo2
Syp
Syt1
Syt11
Syt11
Syt14
Syt16
Syt17
Syt4
Sytl2
Sytl2
Sytl2
Sytl2
Sytl2
Tacc1
Tacstd2
Tagap
Tagln
Tagln
Tagln
Tagln3
Tbx1
Tbx18
Tbx20
Tbx20
Tbx3
Tbx3
Tbx3
Tbx3
Tbx3
Tbx3os1
Tcaf1
Tcerg1l
Tcp11
Tcp11l1
Tead2
Tek
Tek
Tenm2
Tenm3
Tenm3
Tet3
Tet3
Tet3
Tfap2a
Tfap2b
Tfap2b
Tfap2b
Tfec
Tgfb2
Tgfb2
Tgfb2
Tgfb3
Tgfbr1
Tgm5
Th
Th
Th
Thbs3
Thbs4
Thsd4
Thsd7a
Thsd7a
Thy1
Tia1
Tinag
Tll1
Tlx2
Tlx2
Tm4sf1
Tmc7
Tmed6
Tmeff2
Tmem100
Tmem119
Tmem132d
Tmem132e
Tmem164
Tmem169
Tmem200b
Tmem213
Tmem229a
Tmem252
Tmem26
Tmem27
Tmem30b
Tmem47
Tmem52b
Tmem52b
Tmem59l
Tmem68
Tmpo
Tmprss2
Tmsb4x
Tmtc2
Tmtc4
Tmtc4
Tmtc4
Tmx4
Tnc
Tnc
Tnfaip3
Tnfrsf11a
Tnmd
Tox
Tox2
Tpbg
Tpm1
Tpm1
Tpm1
Tpm1
Tpm1
Tpm1
Tpm2
Tpm2
Tpm4
Tram1l1
Trim2
Trim2
Trim2
Trmt61b
Tro
Trp53inp2
Trpc3
Trpm3
Trpv2
Tshz2
Tshz3
Tspan2
Tspyl4
Ttbk2
Ttc9
Ttll11
Tub
Tuba1a
Tubb3
Tulp4
Twist1
Twist2
Txndc16
Uhmk1
Ulbp1
Unc5b
Unc5c
Unc5c
Uncx
Uvssa
Vangl2
Vat1l
Vav1
Vcam1
Vcan
Vcan
Vcan
Vcan
Vcan
Vcp-rs
Vegfc
Veph1
Vgf
Vgll3
Vgll3
Vldlr
Vldlr
Vldlr
Vmn1r68
Vmn2r22
Vopp1
Vwa2
Vwf
Vwf
Vwf
Wbp1l
Wdr17
Wdr86
Wfdc15b
Wfdc15b
Wnt11
Wnt7a
Wnt7b
Wnt9b
Wsb1
Wsb1
Wsb1
Zcchc12
Zcchc18
Zcchc18
Zcchc18
Zdhhc15
Zeb2
Zeb2
Zeb2
Zeb2os
Zfhx3
Zfhx4
Zfhx4
Zfhx4
Zfp260
Zfp354c
Zfp423
Zfp518b
Zfp536
Zfp536
Zfp536
Zfp608
Zfp629
Zfp663
Zfp663
Zfp691
Zfp691
Zfp691
Zfp697
Zfp804a
Zfp862-ps
Zfp871
Zfp9
Zik1
Zim1
Zkscan8
Zmat4
Zmiz1
Zmiz1
Zmiz1os1
Zswim9

## Sheet: F. Fem1112_CommonDEDT_12UP
0610039K10Rik
1110004E09Rik
1110008L16Rik
1110035H17Rik
1110046J04Rik
1700001L05Rik
1700001L05Rik
1700007K13Rik
1700013H16Rik
1700019A02Rik
1700019D03Rik
1700019D03Rik
1700021F05Rik
1700027J19Rik
1700028I16Rik
1700061G19Rik
1700095J03Rik
1700097N02Rik
1810032O08Rik
2010204K13Rik
2010300C02Rik
2010300C02Rik
2310061I04Rik
2310061I04Rik
2310061I04Rik
2310061I04Rik
2310061I04Rik
2410017I17Rik
2410018L13Rik
2610027K06Rik
2610028E06Rik
2610028E06Rik
2700049A03Rik
3110001I22Rik
3110002H16Rik
3110002H16Rik
3110043O21Rik
4833407H14Rik
4930432K21Rik
4930447C04Rik
4930447C04Rik
4930447C04Rik
4930447C04Rik
4930461G14Rik
4930513N10Rik
4930518J20Rik
4930548H24Rik
4930550L24Rik
4930563E18Rik
4931440J10Rik
4933402E13Rik
4933416C03Rik
4933416M07Rik
5330438D12Rik
5730507C01Rik
5830432E09Rik
6030407O03Rik
6030419C18Rik
6030498E09Rik
6330411D24Rik
6430710C18Rik
8030474K03Rik
8030474K03Rik
8030474K03Rik
9130401M01Rik
A1bg
A230005M16Rik
A230005M16Rik
A430005L14Rik
A430078G23Rik
A530016L24Rik
A530016L24Rik
A730017C20Rik
A930037H05Rik
AA414768
Aard
Aasdh
Aasdh
Aatf
Aatf
Abca4
Abcc2
Abcc4
Abcc4
Abcd4
Abcg1
Abhd11
Abhd14a
Abhd14a
Abhd14b
Abhd3
Abhd6
Abl2
Ablim2
Ablim3
Ablim3
AC149090.1
AC149090.1
Acaa1b
Acaa2
Acacb
Acacb
Acad12
Acadl
Acadl
Acadm
Acadvl
Acadvl
Acan
Acat3
Ackr4
Acot1
Acot1
Acot1
Acot3
Acot3
Acot9
Acsbg1
Acsl1
Acsl1
Acsm3
Acsm3
Acss1
Actn2
Actr3b
Actr3b
Actr6
Acy1
Acy3
Adad2
Adamts14
Adamts16
Adamts16
Adamts19
Adamts8
Adcy3
Adcy3
Adgrb2
Adgre5
Adgre5
Adgre5
Adgrg1
Adgrg1
Adgrg1
Adgrl1
Adhfe1
Adk
Adm
Adora1
Adora1
Adora1
Adpgk
Adrb3
Adsl
Aes
Aes
Afg3l2
Aftph
Agap1
Agk
Agtr1a
AI427809
AI506816
Aifm1
Aifm3
Ak7
Akap1
Akr1b8
Akr1c14
Akr1cl
Akr1cl
Aktip
Aldh1a1
Aldh1a7
Aldh1b1
Aldh2
Aldh2
Aldh2
Aldh2
Aldh3b1
Aldh7a1
Aldoc
Alg13
Alg13
Alg13
Alg13
Alg13
Alg13
Alkbh2
Alpl
Amd2
Amhr2
Amhr2
Amhr2
Amn
Anapc15
Anapc15
Anapc5
Angptl4
Angptl4
Ankrd34a
Ankrd35
Anpep
Anxa2
Anxa4
Anxa7
Ap3b2
Ap3b2
Ap5b1
Aplf
Apoc1
Apoe
Aqp12
Aqp2
Aqp5
Arap2
Arhgap21
Arhgap21
Arhgap26
Arhgap26
Arhgap29
Arhgap4
Arhgap42
Arhgdig
Arhgdig
Arhgdig
Arhgef19
Arhgef19
Arhgef19
Arhgef19
Arid3b
Arid3b
Arl14epl
Arl4d
Armc8
Armc8
Arntl2
Arpc1b
Arpc1b
Arrdc4
Arx
Arx
Arx
Ascl2
Ascl2
Ash2l
Asns
Ass1
Asz1
Asz1
Asz1
Atf7ip2
Atg13
Atg14
Atg16l2
Atp10a
Atp13a3
Atp1b1
Atp1b2
Atp1b2
Atp1b2
Atp2b3
Atp5g1
Atp5g1
Atp9a
Atr
Atrx
AU015836
AU018091
AU020206
AU022751
AU022751
Auh
Aurkc
Aurkc
Avpi1
AW551984
Axin2
Azi2
B230217C12Rik
B3gnt7
B3gnt9
B4galnt3
Bace2
Bag3
Bahd1
Baiap2
Baiap2l1
Baiap3
Baiap3
Banf1
Bard1
Baz2a
Baz2a
BC030867
BC034090
BC034090
BC048679
BC048679
BC048679
Bcap29
Bcap31
Bcas3
Bcas3
Bcas3
Bcat2
Bckdha
Bclaf3
Bclaf3
Best1
Bhlhe41
Bhmt
Bicdl1
Bicdl1
Bid
Bik
Birc2
Blnk
Bmp2
Bmyc
Boll
Boll
Bpnt1
Brap
Brdt
Bst2
Btbd10
Btbd11
Btbd18
Btbd18
Btg3
Btnl1
Bub1
C130071C03Rik
C130071C03Rik
C1qbp
C1qtnf1
C1qtnf4
C1qtnf4
C1qtnf7
C1qtnf7
C1qtnf7
C1ra
C2cd5
C430049E01Rik
Cab39l
Cabp7
Cacna1d
Cacna1d
Cacna1d
Cacnb2
Cacnb2
Cacybp
Cad
Calcoco2
Calcoco2
Calr4
Camkk2
Camsap3
Camsap3
Camsap3
Camsap3
Capn1
Caprin2
Card11
Carnmt1
Cars2
Cars2
Caskin1
Casp6
Casp6
Cast
Casz1
Casz1
Cbr3
Cbs
Cbx7
Cbx7
Cbx7
Cbx7
Cc2d1b
Cc2d1b
Ccdc152
Ccdc170
Ccdc172
Ccdc182
Ccdc182
Ccdc191
Ccdc30
Ccdc61
Ccdc73
Ccdc92
Ccnb1
Ccnb1
Ccnb1ip1
Ccnb2
Ccnh
Cct2
Cct8
Cd164l2
Cd2
Cd320
Cd82
Cd82
Cd82
Cd9
Cdc34
Cdc7
Cdc7
Cdh23
Cdk15
Cdk16
Cdk5rap1
Cdkl2
Cdkl4
Cdkn1a
Cdkn1b
Cdkn2b
Cds1
Cdx1
Cdx2
Cdyl
Ceacam10
Cebpb
Cecr2
Cecr2
Cenpf
Cenpi
Cenpv
Cep164
Cep250
Cep72
Cep85
Cep85
Cercam
Cers4
Ces1h
Ces2g
Cetn3
Cfap161
Cfc1
Cgn
Cgn
Cgn
Cgn
Chchd10
Chchd10
Chchd4
Chd1l
Chdh
Chit1
Chit1
Chka
Chmp2a
Chp2
Chpt1
Chrm4
Cib2
Cilp2
Cinp
Cinp
Cisd1
Cisd3
Ckb
Clca3a1
Clcn2
Clcn2
Clcn2
Clec2l
Clip4
Cln3
Cln3
Cln3
Clpb
Clpb
Clpp
Clstn3
Clu
Cluap1
Clybl
CN725425
Cnot2
Cnot2
Cnpy1
Cntn4
Cntn4
Cntnap5a
Coa7
Coch
Col16a1
Col16a1
Col6a1
Col6a2
Col6a6
Col9a2
Colec12
Coprs
Cops5
Cops7a
Cops7a
Coq8a
Coq8a
Coq8a
Coq8a
Coro2b
Cox18
Cox18
Cox6b2
Cox6b2
Cox6b2
Cox6c
Cox7a1
Cpa1
Cpa2
Cpeb1
Cpeb1
Cpeb1
Cpeb1
Cpeb2
Cpeb2
Cpne5
Cpne8
Cpne8
Cpsf4l
Cpsf4l
Cpsf4l
Cpsf4l
Cpt1a
Cpt2
Cradd
Crip3
Crnde
Crnde
Cry1
Cryl1
Cryl1
Cryl1
Crym
Csgalnact1
Csgalnact1
Csgalnact1
Cst8
Cst8
Cstf2
Ctnnal1
Ctps
Ctps2
Ctps2
Ctps2
Cul2
Cul2
Cul2
Cul4b
Cul4b
Cx3cl1
Cyb5r1
Cyb5r4
Cyb5r4
Cyct
Cygb
Cyp17a1
Cyp1a1
Cyp2r1
Cyp4f13
Cyp4f14
Cyp4v3
D030056L22Rik
D030056L22Rik
D11Wsu47e
D11Wsu47e
D130058E05Rik
D130058E05Rik
D1Pas1
D230025D16Rik
D630039A03Rik
Dab1
Dars
Dars2
Dars2
Dazl
Dbf4
Dbi
Dbp
Dcaf12l1
Dcaf12l1
Dcaf13
Dcaf13
Dcaf4
Dcaf4
Dclk1
Dclk1
Dclk1
Dclk1
Dclk1
Dclk1
Dclk1
Dclk1
Dclk1
Dclk1
Dclk2
Dct
Dctd
Dctd
Dctpp1
Ddhd1
Ddit4l
Ddit4l
Ddit4l
Ddx10
Ddx19b
Ddx27
Ddx4
Ddx4
Ddx43
Ddx58
Ddx58
Dedd2
Dennd1c
Dennd2c
Deptor
Deptor
Derl3
Derl3
Dgcr8
Dgcr8
Dgke
Dhps
Dhrs7
Dhtkd1
Dhtkd1
Dhx32
Diaph1
Dlgap3
Dlx3
Dmc1
Dmpk
Dmrt1
Dmrt3
Dmrta1
Dmrtc2
Dmxl2
Dnaaf3
Dnah8
Dnaja1
Dnaja3
Dnaja3
Dnajb6
Dnajc15
Dnajc15
Dnajc2
Dnajc2
Dnajc21
Dnd1
Dnd1
Dnd1
Doc2b
Dock2
Dock3
Dock4
Dock4
Dock4
Dock4
Dock9
Dock9
Dok7
Dpcr1
Dpp7
Dppa2
Dppa3
Dppa3
Dppa4
Dppa4
Dppa5a
Drp2
Drp2
Drp2
Dtnb
Dtnb
Dtnb
Dtx1
Dus1l
Dusp4
Dusp5
Dut
Dym
Dynlt1
Dyrk3
E030044B06Rik
E130215H24Rik
E130308A19Rik
E2f1
E330013P04Rik
E330013P04Rik
Ears2
Ech1
Echdc2
Echdc2
Echdc2
Echdc3
Eci2
Edar
Edn2
Eef1e1
Eef1g
Eef1g
Eef1g
Eef2kmt
Eefsec
Eefsec
Eefsec
Efhc2
Efna1
Egfl6
Egln3
Eif2d
Eif3g
Eif3j1
Eif4a2
Eif4a2
Elavl2
Elavl2
Elavl2
Elf3
Elf3
Elfn1
Elfn1
Elmo1
Emb
Emb
Emc9
Emilin3
Emp1
Emx2
Endog
Engase
Engase
Enpp3
Enpp3
Enpp3
Enpp3
Enpp4
Entpd2
Entpd2
Entpd6
Epb41l4a
Epb41l4b
Epb41l4b
Epcam
Ephb1
Ephx2
Epn3
Epp13
Epp13
Eprs
Eprs
Eps8
Eps8
Eps8
Epx
Ermard
Esco1
Esco2
Espl1
Espn
Espn
Espn
Espn
Espn
Espn
Espn
Esrp1
Esrp1
Esrrb
Etfa
Etfbkmt
Etfbkmt
Etnk2
Etnk2
Etnk2
Etnk2
Etv5
Etv5
Eva1c
Eva1c
Evx1
Exd1
Exoc1
Exoc1
Exoc3l4
Exosc5
Extl1
Eya3
Ezh1
F930015N05Rik
Fam110c
Fam117a
Fam129a
Fam129a
Fam129a
Fam129a
Fam131c
Fam160a2
Fam160a2
Fam169a
Fam169b
Fam169b
Fam173b
Fam178b
Fam178b
Fam185a
Fam196b
Fam196b
Fam20a
Fam214a
Fam214a
Fam221a
Fam221a
Fam221a
Fam81a
Fam83g
Fam83g
Fam98c
Fam98c
Fam98c
Fam98c
Fancd2
Fancg
Fars2
Farsb
Farsb
Fastkd1
Fastkd1
Fastkd1
Fastkd3
Fau
Fbrsl1
Fbrsl1
Fbxl5
Fbxo15
Fbxo15
Fbxo15
Fbxo17
Fbxo2
Fbxo21
Fbxo22
Fbxo31
Fbxo31
Fbxo47
Fbxo6
Fbxo6
Fbxo6
Fcho1
Fcho1
Fdft1
Fdx1l
Fdxr
Fdxr
Fgd1
Fgd6
Fgf2
Fgfr2
Fgfr2
Fhl4
Fhl4
Fip1l1
Fip1l1
Fkbp5
Fkbp5
Fkbp5
Fkbp6
Fkbp6
Fkbp6
Fkbp6
Fkbp9
Flcn
Flcn
Flot2
Fmnl2
Fmnl2
Fmr1
Fmr1nb
Fndc1
Fndc5
Folr1
Foxh1
Foxl2
Foxl2os
Foxo1
Foxr1
Foxr1
Foxr1
Fpgs
Fra10ac1
Frat2
Frmpd1
Fst
Fst
Fst
Fst
Ftsj1
Fut10
Fut10
Fxr1
Fxr1
Fzd5
G0s2
G2e3
Gabra4
Gabra4
Gabra4
Gabra4
Gabrb1
Gabrb1
Gadd45b
Gadd45g
Galt
Gamt
Gart
Gas6
Gas7
Gata4
Gata4
Gata4
Gata4
Gata4
Gatad2a
Gatsl3
Gbp2
Gbx2
Gca
Gclc
Gclm
Gclm
Gclm
Gcm1
Gcnt2
Gdf15
Gdf3
Gdpd2
Gdpd2
Gdpd2
Gdpd2
Gdpd2
Gemin6
Gfm2
Ggct
Ggct
Git2
Gjb3
Gjb3
Gjb4
Gjb5
Gkap1
Gldc
Gldn
Glis3
Glis3
Glis3
Glp1r
Glrx
Glrx2
Glrx2
Glrx2
Glrx2
Glrx2
Glrx2
Gls2
Gls2
Glt1d1
Glt1d1
Glt1d1
Gm10044
Gm10244
Gm10324
Gm10499
Gm10499
Gm11489
Gm11734
Gm11899
Gm12256
Gm12339
Gm12569
Gm12743
Gm12940
Gm13032
Gm13068
Gm13261
Gm13328
Gm14038
Gm14124
Gm14261
Gm14399
Gm14443
Gm14493
Gm14790
Gm14866
Gm15262
Gm15500
Gm15500
Gm15543
Gm15701
Gm15708
Gm15788
Gm15873
Gm15893
Gm16048
Gm16286
Gm16794
Gm17035
Gm17232
Gm17936
Gm1840
Gm19461
Gm19553
Gm20402
Gm20406
Gm2044
Gm20531
Gm20684
Gm21083
Gm21411
Gm2237
Gm2381
Gm25767
Gm26571
Gm26577
Gm26592
Gm26819
Gm26856
Gm26885
Gm27308
Gm28455
Gm28959
Gm29246
Gm29477
Gm2a
Gm3143
Gm31659
Gm3235
Gm340
Gm3468
Gm35986
Gm37335
Gm37422
Gm41
Gm42413
Gm42609
Gm43305
Gm43352
Gm43401
Gm45494
Gm45549
Gm45716
Gm45716
Gm45765
Gm4779
Gm4779
Gm4779
Gm5345
Gm5850
Gm6871
Gm6880
Gm7666
Gm7972
Gm7972
Gm826
Gm826
Gm8822
Gm8909
Gm8909
Gm9
Gm9112
Gm9625
Gm9770
Gml2
Gmnc
Gmpr
Gna14
Gnat2
Gnaz
Gng13
Gng13
Gnl2
Gnpda1
Got1l1
Got1l1
Got1l1
Gpa33
Gpat2
Gpat3
Gpat3
Gpbp1
Gpc4
Gpld1
Gpr160
Gpr37
Gpr55
Gprc5a
Gprc5b
Gprc5b
Gramd2
Greb1
Greb1l
Grhl1
Grhpr
Grhpr
Grn
Grsf1
Grwd1
Gsdmd
Gsr
Gstcd
Gstm1
Gstm2
Gstm2
Gstm2
Gstm3
Gstm6
Gstm6
Gstm6
Gstm6
Gstp2
Gstp2
Gsx1
Gtf2e2
Gtf2e2
Gtf2f1
Gtpbp4
Gtpbp6
Gtse1
Gtsf1
Gtsf1l
Gucy1a1
Gxylt2
Gxylt2
Haao
Hacl1
Hacl1
Hadha
Hadha
Hadha
Hadhb
Hadhb
Hadhb
Hat1
Hat1
Hba-a2
Hccs
Hcfc1r1
Hcn2
Hdc
Hebp2
Helb
Helb
Hells
Hells
Hells
Hepacam
Herc3
Herc3
Hfm1
Hfm1
Hibadh
Hikeshi
Hikeshi
Hikeshi
Hint2
Hltf
Hmces
Hmgb2
Hmgcs2
Hmgcs2
Hook1
Hormad1
Hormad1
Hormad2
Hormad2
Hormad2
Hoxd10
Hoxd9
Hpcal1
Hpcal1
Hpgd
Hprt
Hps3
Hpse
Hs3st1
Hs3st3a1
Hs6st1
Hsd17b2
Hsf2bp
Hsf2bp
Hsf2bp
Hsf5
Hsp90aa1
Hsp90aa1
Hsp90aa1
Hsp90ab1
Hspa4
Hspa4
Hspa4
Hspa4l
Hspa4l
Hspa8
Hspa8
Hspa8
Hspd1
Hspe1
Htatsf1
Htr1d
Htra1
Iah1
Iars2
Iars2
Icam5
Ide
Ide
Ide
Ide
Ide
Ide
Ide
Ide
Idh3a
Idh3a
Idh3g
Idua
Ier3
Ifi27
Ifi27
Ifi27
Ifi27
Ifi27
Ifi27
Ifitm1
Ifitm1
Ifitm1
Ifitm2
Ifitm3
Ifnar1
Ifnar2
Ifngr2
Ifngr2
Igfbp2
Igfbpl1
Igfbpl1
Igsf21
Igsf23
Igsf23
Igsf9b
Il10rb
Il11ra1
Il11ra1
Il11ra1
Il11ra1
Il17d
Il2rb
Il34
Immp2l
Immt
Impdh1
Impdh1
Ina
Inhbb
Ints10
Ints10
Ints4
Ints6
Ints6
Ints6
Ints7
Ipmk
Ipmk
Ipmk
Iqcb1
Iqcb1
Irf1
Irf1
Irf7
Irf8
Irf9
Irgm1
Irx3
Irx3
Irx3os
Irx5
Isl2
Isl2
Isl2
Isoc2b
Isx
Isyna1
Isyna1
Itga11
Itga6
Itga6
Itga6
Itgb7
Itih5
Itpka
Itpr2
Itpr2
Itpripl1
Jade1
Jade1
Jade1
Jade1
Jade3
Jag2
Jak1
Jak3
Jak3
Jakmip1
Jakmip1
Jam2
Kank3
Kank3
Kat2a
Kat2b
Kat7
Kat7
Kat7
Kazn
Kcna6
Kcnc4
Kcnd2
Kcng1
Kcng1
Kcng3
Kcng4
Kcnh1
Kcnh3
Kcnip1
Kcnip1
Kcnj12
Kcnk12
Kcnk2
Kcnma1
Kcnma1
Kcnq1
Kcnt1
Kcnt1
Kcnt1
Kcnt1
Kcnt1
Kcnt1
Kcnt1
Kctd14
Kctd14
Kctd14
Kctd14
Kctd18
Kctd6
Kdf1
Kdf1
Kdm3a
Kdm3b
Khdc1a
Kif18a
Kif3a
Kifc2
Kifc3
Kifc3
Kit
Kit
Kitl
Kitl
Kitl
Kiz
Klf10
Klf17
Klf2
Klf5
Klf7
Klf8
Klf8
Klhdc4
Klhl12
Klhl13
Klhl13
Klhl15
Klhl21
Klhl23
Klhl23
Klhl25
Klhl32
Klhl32
Klhl32
Klhl5
Klhl8
Kndc1
Kndc1
Kpna2
Krt20
Krt222
Krt7
Krtcap3
Krtcap3
Kyat1
Kyat3
L1td1
Lamp1
Lamp2
Lancl1
Lancl3
Lap3
Laptm4b
Larp1
Larp1b
Larp7
Layn
Lbhd2
Lbx2
Ldhb
Ldhb
Ldhc
Lef1
Lef1
Lef1
Lgals7
Lgals9
Lgals9
Lgr4
Lgr4
Lgr5
Lhcgr
Lhpp
Lhx9
Lhx9
Lhx9
Lhx9
Lhx9
Lig1
Lin28a
Lipg
Liph
Lipt1
Lman2l
Lmo7
Lmo7
Lpin3
Lrig1
Lrp8os2
Lrpprc
Lrr1
Lrrc34
Lrrc4
Lrrc8d
Lrrfip1
Lrriq4
Lrrn1
Lsm2
Lsr
Ltbp4
Ly6g6e
Ly6g6e
Lypd6
Lypd6b
Lyrm4
Lyrm7
Lzts1
M1ap
M1ap
Mael
Mael
Mageb10-ps
Mageb16
Mageb16
Mageb4
Magi1
Magi1
Magi1
Magi2
Magi2
Mansc4
Map3k15
Map7d2
Map7d2
Mapkapk3
Marc2
Marc2
March2
Mark2
Mark3
Matn2
Matn2
Mbnl3
Mboat2
Mc4r
Mcm6
Mcmbp
Mcph1
Mcrip2
Mcrs1
Mdh2
Mdm4
Mdm4
Mdn1
Me1
Med10
Med14
Med14
Med17
Mei4
Mei4
Meioc
Meltf
Mettl24
Mettl5
Mfge8
Mfge8
Mfsd10
Mfsd13a
Mgme1
Mgme1
Mgmt
Mhrt
Mia2
Micu1
Mid1ip1
Mid1ip1
Mir17hg
Mir292
Mir293
Mir294
Mir6357
Mir9-3hg
Mir9-3hg
Mir9-3hg
Mir9-3hg
Mis18bp1
Mis18bp1
Mkrn1
Mkrn1
Mkrn1
Mkrn1
Mkrn1
Mkx
Mlxipl
Mlxipl
Mlxipl
Mmp23
Mmp9
Mms22l
Mnd1
Mns1
Mogat2
Morc1
Morc3
Morn1
Morn2
Mov10
Mov10
Mov10l1
Mov10l1
Mov10l1
Mpc1-ps
Mphosph8
Mplkip
Mpp1
Mpp1
Mpp6
Mpp6
Mpped1
Mreg
Mrm1
Mrpl15
Mrpl15
Mrpl15
Mrpl15
Mrpl23
Mrpl24
Mrpl3
Mrpl42
Mrpl48
Mrpl48
Mrps11
Mrps28
Mrto4
Msh2
Msh4
Msh6
Msrb2
Mst1r
Msx1
Msx2
Mt2
Mta3
Mta3
Mtcl1
Mtcl1
Mtfr1l
Mtg1
Mtmr14
Mtmr7
mt-Nd3
Mtr
Mtr
Mtr
Mtss1l
Mup6
Mup6
Myb
Myb
Mybl2
Mybl2
Mybphl
Mycbpap
Mycn
Mycn
Myh7
Myh8
Myl1
Myl1
Myo10
Myo10
Myo1a
Myo5b
Myo5b
Myo5b
NA
NA
NA
NA
NA
NA
NA
Naa11
Naa16
Naa16
Naaa
Naaa
Nabp1
Nae1
Naip5
Nanog
Nanog
Nanog
Nanos3
Nanos3
Nars2
Nars2
Nars2
Nat10
Nat8l
Nav2
Nav2
Ncapd2
Ncmap
Ncoa4
Ncoa4
Ncoa4
Ndfip1
Ndrg1
Ndufa6
Necab3
Nefh
Nek2
Nek2
Nek3
Nek4
Nemf
Nexmif
Nexmif
Nexmif
Nfatc2ip
Nfkbid
Nfkbiz
Nfxl1
Ngfr
Nhlrc1
Ninj1
Ninj1
Nkx1-1
Nkx6-2
Nln
Nlrp12
Nlrp12
Nlrp14
Nlrp4c
Nlrp4c
Nlrp4c
Nlrp5
Nmd3
Nmi
Nmnat3
Nmrk1
Nmrk1
Nmt2
Nmt2
Nmt2
Nmur2
Noc2l
Nod1
Nodal
Nol6
Nol8
Nol9
Nolc1
Nolc1
Nolc1
Nop16
Nop16
Nop56
Npc1
Nphs1
Nphs1
Npm1
Npr1
Npw
Nqo1
Nr0b1
Nr0b2
Nr1d2
Nr2e3
Nr5a1
Nr5a1
Nr5a2
Nr5a2
Nr6a1
Nr6a1
Nrap
Nrap
Nrap
Nrbp2
Nrbp2
Nrbp2
Nrde2
Nrn1
Nrn1
Nrtn
Nsa2
Nsmce4a
Nsun5
Nt5c3
Nt5c3
Nt5dc3
Nuak2
Nudc
Nudt21
Nudt6
Nudt8
Numb
Nup133
Nup210
Nup35
Nup35
Nup88
Nup93
Nutm1
Nxf3
Nxt1
Odf2
Ofd1
Ogg1
Oip5
Oip5
Oit3
Olfm1
Olfr316
Olig1
Olig3
Ooep
Oplah
Optn
Orc1
Osbp2
Osbpl1a
Osbpl1a
Osbpl1a
Osbpl9
Osgep
Osgep
Ostf1
Otoa
Otog
Otop1
Otud3
Otud6a
Otx1
P2rx4
Pacsin1
Pacsin2
Pacsin2
Padi1
Padi3
Padi6
Paics
Paip1
Paip1
Paip1
Paip1
Pak1ip1
Pak6
Palb2
Palmd
Pank1
Pank1
Papln
Papln
Paqr7
Park7
Park7
Parp1
Parp12
Parp4
Parp9
Pax6
Pax6
Pax6
Pced1b
Pcgf5
Pcgf5
Pcgf5
Pcgf5
Pcgf5
Pcp4l1
Pcsk6
Pcsk6
Pcsk6
Pcx
Pdcd2
Pde1a
Pde1a
Pde4a
Pde4a
Pde6b
Pde8a
Pde8b
Pdk1
Pdk3
Pdk4
Pdp1
Pdp1
Pdpn
Pdpn
Pdyn
Pdzd2
Pdzd2
Pdzd2
Pecam1
Pecam1
Pecam1
Pecr
Perp
Pex26
Pex7
Pex7
Pfas
Pfkfb4
Pfkp
Pgap2
Pgap2
Pgbd5
Pgbd5
Pgbd5
Pgc
Pgghg
Pgp
Phf11d
Phf11d
Phf13
Phf14
Phf19
Phkg1
Phlda2
Phtf2
Pianp
Pigt
Pik3cb
Pik3cb
Pik3cd
Pik3cd
Pik3cd
Pik3cd
Pim1
Pink1
Pip5k1b
Pipox
Pitpnm3
Piwil2
Piwil2
Piwil2
Piwil4
Pkig
Pkig
Pkig
Pkig
Pkp2
Pla1a
Pla2g10
Pla2g10
Pla2g12a
Pla2g16
Pla2g16
Pla2g4a
Pla2g4e
Pla2g5
Pla2g5
Pla2g7
Pla2g7
Plaa
Platr14
Platr17
Platr4
Plbd1
Plbd1
Plcb2
Plcb3
Plcd1
Plcd1
Plcd1
Plcd3
Plcg2
Pld1
Pld1
Pld5
Plekhf1
Plekhf2
Plekhg3
Plekhg4
Plekhh1
Plekhh1
Plin1
Plp2
Pls1
Plxdc1
Plxdc1
Plxna4
Plxna4os3
Plxnc1
Pm20d2
Pml
Pml
Pmm1
Pmm1
Pnldc1
Pnpla2
Pnpla2
Pnpla7
Pnpla7
Pnrc1
Pold1
Pold3
Pold3
Polg
Polg
Polg
Polg2
Poli
Polr2g
Polr3c
Polr3e
Pomgnt1
Porcn
Porcn
Porcn
Porcn
Pot1a
Pot1a
Pou2f3
Pou2f3
Pou5f1
Ppan
Ppara
Ppat
Ppcdc
Ppfia4
Ppig
Ppig
Ppig
Ppil1
Ppm1j
Ppm1j
Ppme1
Ppp1r3g
Ppp2r2c
Ppp3cc
Ppp3cc
Pprc1
Pprc1
Pqlc1
Pqlc1
Pqlc1
Prcd
Prcd
Prdm1
Prdm1
Prdm1
Prdm14
Prdx3
Prim1
Primpol
Prkag2
Prkar1b
Prkar2b
Prkcd
Prkcd
Prkcd
Prkcq
[truncated: 955 more rows]

## Sheet: G. Male1112_CommonDEDT_11UP
0610040J01Rik
1700001O22Rik
1700001O22Rik
1700006J14Rik
1700006J14Rik
1700011H14Rik
1700011H14Rik
1700011H14Rik
1700011H14Rik
1700011H14Rik
2610203C20Rik
2610203C20Rik
2610301B20Rik
2610528J11Rik
2900011O08Rik
3110070M22Rik
4833420G17Rik
4833420G17Rik
4833420G17Rik
4930426D05Rik
4930538E20Rik
4931428F04Rik
4932441J04Rik
5730559C18Rik
5730559C18Rik
5730596B20Rik
5930403N24Rik
6330403K07Rik
6330418K02Rik
6530437J22Rik
9330154J02Rik
9930014A18Rik
AA986860
Aadat
Aatk
Abcd2
Abcg5
Abhd11os
Abhd11os
Abr
Acer2
Ackr3
Acp5
Actc1
Actg2
Actg2
Actn3
Adam11
Adamts1
Adamts1
Adamts1
Adamts18
Adamts18
Adamts18
Adamts18
Adamts20
Adamts3
Adamts4
Adamtsl4
Adamtsl4
Adap1
Adcy4
Adcy8
Adgra2
Adgra2
Adgre1
Adgrg3
Adgrl3
Adh1
Adra2a
Adra2c
Adtrp
Afp
Agrn
Agrn
Agtr2
Ahnak
AI467606
Aif1l
AK157302
Akr1c18
Akr1c19
Akr1e1
Aldh1a2
Alox12b
Alx1
Alx1
Alx1
Alx1
Alx3
Alx4
Ambp
Amigo2
Amot
Amph
Amph
Angpt1
Angpt2
Ank2
Ank2
Ankrd13b
Ankrd6
Anks1b
Anks1b
Anks1b
Anks1b
Anks4b
Ano1
Antxr1
Ap1m2
Ap1s2
Apbb1
Apbb1
Apcdd1
Apela
Apom
App
App
App
Aqp3
Arg1
Arhgap24
Arhgap24
Arhgap28
Arhgap36
Arhgdib
Arhgef10l
Arhgef6
Arl4c
Arnt2
Arnt2
Arnt2
Asb4
Asb4
Asb9
Ascl1
Asic4
Asic4
Asphd2
Astn1
Astn2
Atp2c2
Atxn1l
B230206H07Rik
B3gnt5
B3gnt5
B4galnt1
B4galnt4
Basp1
BC030500
BC049730
BC051226
Bcam
Bcat1
Bcl11a
Bcl11a
Bcl11a
Bcl2l11
Bcl2l12
Bcl7a
Bcl9
Bdh2
Bmf
Bmp3
Bmp4
Bmp4
Bmp5
Bmper
Bmpr1b
Brinp1
Brinp1
C1qa
C1qb
C1qc
C1qtnf6
C1s1
C230034O21Rik
Cabp1
Cachd1
Cacna1a
Cacna2d1
Cacnb3
Cadm3
Cadps2
Cadps2
Calb1
Camk2n1
Capn10
Capn6
Caps2
Car14
Car3
Car4
Car7
Cblc
Ccdc114
Ccdc136
Ccdc40
Ccdc40
Ccdc80
Ccdc85c
Ccl6
Ccnd1
Ccnj
Ccr1
Cd248
Cd53
Cd68
Cd83
Cd83
Cdh10
Cdh16
Cdh16
Cdh16
Cdh18
Cdh18
Cdh2
Cdh2
Cdh2
Cdh6
Cdh8
Cdh8
Cdh9
Cdh9
Cdk14
Cdkn1c
Cdkn1c
Cdkn1c
Cdkn1c
Cdkn1c
Cela1
Celf4
Celsr1
Celsr1
Cgref1
Chd3
Chd3
Chd3
Chd7
Chrdl1
Chrm4
Chrna3
Chst11
Chst13
Clcn5
Cldn1
Cldn19
Cldn3
Cldn4
Cldn6
Cldn7
Cldn8
Cldn9
Clec14a
Clec18a
Clec18a
Clec18a
Clic6
Clip1
Clip3
Clmp
Clstn2
Cnih2
Cnn1
Cnn1
Cnn2
Cntfr
Cntfr
Cntnap2
Cobl
Cobll1
Col11a1
Col11a1
Col12a1
Col12a1
Col12a1
Col1a1
Col22a1
Col23a1
Col26a1
Col26a1
Col4a6
Col5a2
Corin
Coro1a
Cox7b
Cox7b
Cpb2
Cpm
Cpm
Cpn1
Cpt1c
Crabp1
Crabp2
Crb3
Crebzf
Crispld1
Crispld1
Crispld2
Crispld2
Crispld2
Crlf1
Crmp1
Csf1
Csf1
Csf1r
Csrp2
Csrp2
Cthrc1
Cthrc1
Ctnnd2
Ctsc
Ctse
Cttnbp2
Cttnbp2
Ctxn1
Ctxn3
Cuedc1
Cuedc1
Cux1
Cux1
Cux2
Cwc22
Cwc22
Cx3cr1
Cxcl12
Cxcl12
Cxcl12
Cxcl13
Cyp7b1
Cys1
Cys1
Cyth4
D330041H03Rik
D3Ertd751e
D430019H16Rik
D630045J12Rik
Daam2
Daam2
Dab2
Dab2
Dab2
Dab2
Dach1
Dach1
Dach2
Dach2
Dach2
Dach2
Dact3
Dapk1
Dbn1
Dbn1
Dbndd1
Dcdc2a
Dcdc2a
Dcdc2a
Dchs1
Dcx
Ddah2
Ddah2
Ddc
Ddc
Ddr2
Ddr2
Ddr2
Ddr2
Des
Dhcr24
Dkk2
Dlg4
Dlx2
Dlx5
Dmrt2
Dmtn
Dmtn
Dmtn
Dnmbp
Dnmbp
Dnmt3a
Dok3
Dpf3
Dpp10
Dpp4
Dpp6
Dpysl3
Dpysl3
Dpysl3
Dpysl4
Draxin
Drp2
Dsc2
Dusp18
Dzip1
E330013P04Rik
Ecm1
Ecm1
Ecm1
Ecm1
Ecm1
Ecm1
Ecm1
Eddm3b
Edil3
Edil3
Edn3
Ednrb
Ednrb
Ednrb
Efcab1
Efemp1
Efemp1
Efna3
Efna4
Efnb3
Eif4e3
Elof1
Elovl2
Elovl7
Emid1
Emid1
Emid1
Emilin2
Eml1
Emx2
Emx2os
Enho
Eno1b
Eno3
Eno3
Enpp2
Epb41
Epb41l1
Epb41l3
Epb41l3
Epb41l3
Epb41l3
Epb41l3
Epha3
Epha7
Epha7
Epha7
Epha7
Epha7
Epha7
Ephb2
Epor
Eps8l2
Eps8l2
Esrrg
Esrrg
Eya4
F13a1
F2r
F2rl1
Faah
Fam107b
Fam149a
Fam163a
Fam171b
Fam20c
Fam46a
Fam69b
Fam84a
Fam84b
Fap
Fap
Far1
Fat4
Faxc
Fbn2
Fcer1g
Fcgr3
Fcrls
Fes
Fgd2
Fgfr1
Fgfr2
Fgfr2
Fhl1
Fibin
Fign
Filip1l
Fli1
Fli1
Flrt2
Flrt2
Flrt3
Flrt3
Flywch2
Fmn1
Fmn1
Fndc3c1
Foxc1
Foxc2
Foxd1
Foxd2
Foxd2os
Foxi1
Foxp1
Foxp1
Foxp1
Foxp1
Foxp1
Foxp1
Foxp1
Foxp2
Foxp2
Foxp2
Foxp2
Foxp2
Foxq1
Fras1
Frem2
Frmd4a
Frmd4a
Frmd4a
Frzb
Fsd1
Fst
Fst
Fst
Fst
Fstl1
Fv1
Fxyd2
Fxyd2
Fzd1
Fzd2
Fzd4
Fzd7
G6pc2
G6pc2
Galnt14
Galnt3
Galntl6
Galntl6
Gap43
Gas1
Gata2
Gata2
Gata2
Gata2
Gata3
Gata5
Gata5os
Gbp2b
Gc
Gck
Gdf5
Gdf6
Gdpd1
Gfra3
Ggt1
Ggt1
Gipc2
Gja3
Glb1l2
Glb1l2
Glrb
Gm10039
Gm10800
Gm11149
Gm11149
Gm11505
Gm11532
Gm12258
Gm12355
Gm13111
Gm13187
Gm13256
Gm13394
Gm13415
Gm14226
Gm14410
Gm14681
Gm15050
Gm15063
Gm15772
Gm15929
Gm15998
Gm16000
Gm16096
Gm16096
Gm16136
Gm16136
Gm16140
Gm16183
Gm16559
Gm16567
Gm16596
Gm16596
Gm17396
Gm17473
Gm1821
Gm18860
Gm20508
Gm20696
Gm21814
Gm23134
Gm26507
Gm26568
Gm266
Gm26771
Gm26870
Gm26870
Gm26870
Gm27204
Gm28438
Gm28876
Gm29100
Gm29430
Gm3376
Gm3376
Gm3739
Gm38708
Gm42557
Gm42901
Gm4353
Gm43539
Gm4366
Gm44732
Gm45889
Gm45889
Gm47283
Gm4735
Gm47512
Gm47512
Gm5436
Gm5514
Gm6356
Gm7292
Gm8116
Gnas
Gnas
Gng2
Golm1
Golt1b
Got2-ps1
Gpc2
Gpc2
Gpc2
Gpc5
Gpc6
Gpr137c
Gpr17
Gpr173
Gpr183
Gpr45
Gpr85
Grb10
Grb7
Grb7
Grhl2
Gria2
Gria3
Gria3
Grik2
Grik4
Grik5
Grip1
Grm4
Gse1
Gt(ROSA)26Sor
Gt(ROSA)26Sor
Gulp1
Gulp1
Gypa
H19
H19
H19
H19
H2afy2
H2-Bl
H2-D1
H2-D1
H2-DMb2
H2-K1
H2-K1
Habp2
Hacd4
Hacd4
Hand1
Hand1
Hand2
Hapln1
Has2
Hba-x
Hba-x
Hbb-bh1
Hcls1
Hebp1
Hemgn
Hemgn
Hemk1
Hey2
Hist3h2ba
Hk3
Hk3
Hkdc1
Hmga1
Hmga2
Hmga2
Hmgcll1
Hmgn3
Hmgn3
Hmgn3
Hnf1a
Hnf1a
Hnf1b
Hnf1b
Hnf1b
Hnf1b
Hnf1b
Hnf4a
Hoga1
Homer3
Hotairm1
Hotairm1
Hotairm1
Hoxa1
Hoxa10
Hoxa10
Hoxa10
Hoxa11
Hoxa11os
Hoxa11os
Hoxa2
Hoxa3
Hoxa3
Hoxa4
Hoxa5
Hoxa6
Hoxa7
Hoxa7
Hoxa9
Hoxa9
Hoxa9
Hoxaas2
Hoxaas2
Hoxb2
Hoxb2
Hoxb3
Hoxb3os
Hoxb4
Hoxb5
Hoxb5
Hoxb5os
Hoxb5os
Hoxb6
Hoxb6
Hoxb7
Hoxb8
Hoxb8
Hoxb9
Hoxc10
Hoxc4
Hoxc4
Hoxc5
Hoxc5
Hoxc6
Hoxc8
Hoxc8
Hoxc9
Hoxd1
Hoxd12
Hpgds
Hpn
Hpn
Hs3st6
Ibsp
Id2
Id2
Id3
Id3
Ifi202b
Ifit2
Igdcc3
Igdcc3
Igf1
Igf1
Igf1
Igf2
Igf2
Igf2
Igf2
Igf2
Igfbp1
Igfbp2
Igfbp3
Igfbp3
Igfbp4
Ighm
Ighm
Igsf5
Igsf9
Iigp1
Ikzf1
Ikzf2
Ikzf4
Il1rap
Il33
Insc
Ip6k2
Ip6k2
Ip6k2
Ip6k2
Irf6
Irx1
Irx2
Ism1
Itgb4
Itgb4
Itgb6
Itgb6
Itk
Jag1
Josd2
Josd2
Jph2
Kalrn
Kalrn
Kalrn
Kcna3
Kcnab1
Kcnh5
Kcnj14
Kcnj16
Kcnj8
Kcnmb4
Kcnmb4os1
Kcnmb4os2
Kcnn4
Kcnq4
Kcnq5
Kctd1
Kctd15
Khdrbs2
Kif12
Kif12
Kif12
Kif12
Kif12
Kif1a
Kif1a
Kif1c
Kif3c
Kif5c
Kifc1
Klf1
Klhl14
Klhl4
Klhl4
Klk8
Klk8
Kremen2
Krt18
Kynu
L1cam
L1cam
Lad1
Lama5
Lamc2
Laptm5
Large2
Large2
Large2
Lbh
Lbp
Lck
Lhfp
Lhx6
Limch1
Limch1
Limd2
Limd2
Limk2
Limk2
Lims2
Lin7c
Lix1
Llgl2
Llgl2
Lmx1a
Lrfn4
Lrig3
Lrp2
Lrp3
Lrp3
Lrrc49
Lrrc4c
Lrrc56
Lrrc7
Lrrtm1
Lrrtm1
Lsamp
Lsamp
Lsamp
Lsp1
Ltbp1
Ltbp1
Lum
Luzp1
Ly6h
Ly75
Lypd6
Lypd6b
Lyve1
Lyve1
Lzts1
Mab21l2
Mab21l2
Magi2
Magt1
Mal
Mal2
Mamdc2
Mapk12
Mapk15
Mapk15
Marveld2
Matk
Mcoln3
Mdk
Mdk
Mdk
Mdk
Me3
Mecom
Mecom
Mecom
Mecom
Mecom
Mecom
Med13l
Meg3
Meg3
Megf11
Megf11
Megf11
Meis1
Meis1
Meis1
Meis1
Meis1
Meis2
Meis2
Meis2
Meis2
Meis2
Meis2
Meis3
Meis3
Meis3
Meox1
Met
Mettl7a1
Mex3b
Mfap2
Mfap4
Mfap5
Mfhas1
Mfhas1
Mfsd6
Mfsd6l
Mgam
Mgam
Mgam
Mgat3
Misp
Misp
Mkrn2os
Mllt3
Mllt3
Mllt6
Mmp16
Mmp16
Mmrn1
Mmrn1
Moxd1
Mpo
Mpp2
Mpped2
Mrc1
Ms4a6b
Msr1
Msr1
Msrb3
Msx1
Msx1
Muc1
Mvk
Mxra8
Myadml2os
Mybpc1
Mybpc1
Mybpc1
Mybpc1
Mybpc1
Myh10
Myh10
Myl6
Myl9
Myo5a
Myo5a
Myo5a
Myo6
Myrf
NA
NA
Ncam1
Ncam1
Ncs1
Ndrg4
Ndst3
Ndst3
Nefl
Nefm
Negr1
Nespas
Nfam1
Nfatc4
Nfatc4
Nfatc4
Nipsnap1
Nkd1
Nkd1
Nkd1
Nlgn3
Nlgn3
Nnat
Nnat
Nnat
Nnat
Nog
Notch3
Notum
Notum
Notum
Notumos
Npnt
Npnt
Npr2
Npy
Nr2f1
Nr2f1
Nr2f1
Nr2f1
Nradd
Nrcam
Nrep
Nrep
Nrip1
Nrk
Nrk
Nrk
Nrp1
Nrp1
Nrxn1
Nrxn1
Nsg1
Nsg2
Ntm
Ntm
Ntm
Ntrk2
Ntrk2
Ntrk2
Nudt10
Nxn
Nxpe3
Ocln
Ocln
Olfm1
Olfm2
Olfm2
Olfm2
Oprk1
Oprk1
Oprl1
Osr1
Ovol1
Pag1
Pak1
Palm
Pamr1
Pantr1
Pantr2
Parvg
Pax1
Pax2
Pax2
Pax8
Pbx1
Pbx1
Pbx1
Pbx3
Pbx3
Pbx4
Pcbd1
Pcdh19
Pcdh19
Pcdh20
Pcdh20
Pcdh7
Pcdh7
Pcdh7
Pcdhga11
Pcdhgb7
Pcna-ps2
Pcsk1n
Pcsk9
Pde10a
Pde1b
Pde3a
Pdgfc
Pdgfc
Pdgfrb
Pdgfrb
Pdzk1
Pdzk1ip1
Pdzrn3
Pdzrn4
Peg10
Peg10
Peg3
Peg3
Penk
Phactr2
Phf21b
Phlda2
Phldb2
Phldb2
Phox2b
Picalm
Pid1
Pik3r1
Pitpnm1
Pitpnm1
Pitx1
Pkhd1
Pkia
Pklr
Pkp3
Plac8
Plac8
Plagl1
Plagl1
Plat
Plcb1
Plcb1
Plch1
Plch1
Plch1
Plch1
Plch1
Pld4
Plekha5
Plekho1
Plet1
Plet1os
Plpp4
Plppr3
Plppr3
Plppr3
Plvap
Plxna2
Pnlip
Pnliprp1
Pnliprp2
Podxl
Podxl2
Postn
Postn
Postn
Postn
Postn
Pou3f3
Ppl
Ppm1h
Ppp1r1a
Ppp2r2b
Ppp2r2b
Ppwd1
Prdm16
Prdm16
Prdm6
Prdm6
Prickle2
Prkg1
Prkg1
Prkg2
Prkg2
Prl3b1
Prom1
Prox1
Prr15l
Prr16
Prr36
Prr5l
Prrg1
Prrx1
Prrx1
Prrx1
Prrx2
Prrx2
Prss23
Prss23
Prss23
Prss23os
Prss8
Prtg
Prtn3
Prtn3
Prtn3
Prune2
Prune2
Ptger4
Ptger4
Ptgfr
Ptgir
Ptgs1
Pth1r
Pth1r
Pthlh
Ptn
Ptpn14
Ptprc
Ptprc
Ptprk
Ptpru
Ptx3
Qprt
Rab17
Rab32
Rab33a
Rab36
Rab38
Rab39b
Rac2
Rai2
Rai2
Rarb
Rarb
Rarb
Rarb
Rarg
Rarg
Rasl10b
Rassf10
Rassf6
Rassf9
Rassf9
Rbms3
Rbms3
Rbms3
Rbms3
Rbp1
Rcan2
Rdh10
Redrum
Rem2
Ret
Ret
Rgl3
Rgl3
Rgma
Rgp1
Rgs5
Rhcg
Rhd
Rhoq
Rian
Rian
Ripk3
Ripply3
Rmi2
Rnase4
Rnf112
Rnf165
Rnf43
Rnf43
Rnf43
Ror1
Rp2
Rpl34-ps1
Rprm
Rps2-ps13
Rps3a1
Rps6ka6
Rpsa
Rpsa
Rrad
Rsph3b
Rspo2
Rspo3
Rtl3
Runx2
Rusc1
Rxfp2
Rxfp2
Rxfp2
Rxfp3
S100a16
S1pr3
Sall1
Sall2
Samd14
Samd4
Samsn1
Sbspon
Sc5d
Scara3
Scd1
Scg5
Scg5
Scin
Scly
Scnn1b
Scnn1g
Scrt2
Scube3
Scube3
Sdc2
Sdk2
Sdk2
Sdr39u1
Sema3c
Sema3c
Sema4f
Sema6a
Sept1
Sept3
Sept3
Sept4
Sept4
Sept6
Serinc2
Serpinf1
Serpinf1
Serpinf2
Serpinf2
Setbp1
Sfrp1
Sfrp2
Sfrp5
Sfxn4
Sgpp2
Sgsm1
Sh3bp1
Sh3gl3
Shank2
Shd
Shd
Shh
Shisa3
Shkbp1
Shkbp1
Sim1
Sim1
Skap1
Skiv2l
Slc12a1
Slc16a12
Slc16a13
Slc18a1
Slc1a3
Slc1a3
Slc22a3
Slc25a37
Slc25a53
Slc2a2
Slc2a2
Slc30a10
Slc35e4
Slc38a4
Slc39a5
Slc39a8
Slc44a4
Slc6a13
Slc7a8
Slit3
Slit3
Slitrk5
Slitrk6
Smad9
Smarcd3
Smim10l1
Smim10l2a
Sms
Snap25
Snca
Sncaip
Sncg
Soga3
Sox12
Sp6
Spdya
Speg
Speg
Sphkap
Spi1
Spink1
Spink8
Spink8
Spint1
Spint1
Spock3
Spock3
Spon2
Spred3
Sprr2d
Spsb1
Spsb4
Sptb
Sptb
Srgap1
Srxn1
Sry
Ssc4d
Ssc4d
St6gal2
St6gal2
Stab1
Stab1
Stab1
Stac
Stac2
Steap2
Stk32b
Stmn3
Stra6
Stra6
Stra6
Stra6
Stra6
Stx1a
Stx2
Sulf1
Sulf1
Sulf1
Sulf1
Sult1d1
Susd4
Susd4
Sv2a
Svep1
Svopl
Syt11
Syt11
Syt14
Syt16
Syt4
Sytl2
Sytl2
Sytl2
Tacstd2
Taf7l
Taf7l
Tagap
Tagln
Tagln3
Tbx18
Tbx3
Tbx3
Tbx3
Tbx3
Tbx3os1
Tcaf1
Tcf12
Tcf15
Tcp11l1
Tead2
Tek
Tekt1
Tenm2
Tenm2
Tenm3
Tenm3
Tes
Tes
Tet3
Tfap2a
Tfap2b
Tfap2b
Tfap2b
Tfcp2l1
Tfec
Tgm5
Th
Thbs2
Thbs3
Thsd4
Thsd7a
Thsd7a
Thy1
Tinag
Tirap
Tle3
Tle3
Tll1
Tlx2
Tlx2
Tm7sf2
Tmc4
Tmc4
Tmed6
Tmem119
Tmem132c
Tmem132c
Tmem132c
Tmem132d
Tmem169
Tmem178
Tmem213
Tmem229a
Tmem252
Tmem26
Tmem27
Tmem27
Tmem30b
Tmem37
Tmem52b
Tmem52b
Tmem59l
Tmod2
Tmprss2
Tmsb10
Tmsb4x
Tmtc2
Tmtc4
Tnfrsf14
Tnfrsf19
Tnk1
Tox
Tox3
Tpbg
Tpbg
Tph1
Tpm2
Tpm2
Trabd2b
Tram1l1
Trim2
Trim2
Trim9
Trmt61b
Trpc7
Trpc7
Trpc7
Trpv2
Trpv4
Tsc22d3
Tspan12
Tspoap1
Tspyl4
Ttll11
Tub
Tuba1a
Twist1
Twist2
Unc5b
Unc5c
Uncx
Upp1
Ush1c
Vangl2
Vash2
Vat1l
Vav1
Vav3
Vcan
Vcp-rs
Vegfc
Veph1
Vgll4
Vil1
Vmn2r22
Vopp1
Vwa2
Wbp1l
Wdr6
Wdr86
Wdr86
Wfdc13
Wfdc15b
Wfdc15b
Wfdc15b
Wfdc2
Wnt2b
Wnt4
Wnt7b
Wnt9a
Wnt9b
Wscd2
Xpnpep2
Ypel1
Zcchc18
Zcchc18
Zcchc18
Zdhhc24
Zfhx3
Zfhx3
Zfhx4
Zfp462
Zfp503
Zfp518b
Zfp536
Zfp608
Zfp663
Zfp663
Zfp672
Zfp691
Zfp691
Zfp691
Zfp703
Zfp804a
Zfpm1
Zim1
Zmat4
Zrsr1
Zswim5
Zswim6

## Sheet: H. Male1112_CommonDEDT_12UP
1700016F12Rik
1700061G19Rik
2010300C02Rik
2310061I04Rik
2410017I17Rik
2410018L13Rik
2610028E06Rik
2610028E06Rik
2610035D17Rik
2610035D17Rik
2610203C22Rik
3110035E14Rik
4930447C04Rik
4930518J20Rik
4933402E13Rik
6030408B16Rik
6030408B16Rik
6030458C11Rik
8030411F24Rik
8030474K03Rik
8030474K03Rik
A330041J22Rik
A430027H14Rik
A530016L24Rik
A530016L24Rik
Aard
Aasdh
Aasdh
Abcg1
Abtb2
Acan
Acap1
Acer3
Acer3
Acp7
Acsbg1
Actn2
Actn2
Actr3b
Adad2
Adam33
Adam33
Adamts16
Adamts16
Adamts16
Adamts2
Adamts7
Adamts8
Adamts9
Adamtsl3
Adcy7
Adcy7
Adcy7
Adcy9
Adcyap1r1
Adcyap1r1
Adcyap1r1
Adgrg1
Adgrg1
Adgrg1
Adgrg1
Adgrg1
Adhfe1
Adora1
Adora1
Adora1
Afap1l2
Afap1l2
Afap1l2
Aftph
Agap1
Agt
Ahsg
AI427809
AI506816
Akr1b8
Akr1cl
Akr1cl
Aldh1a1
Aldh1a7
Aldh1l1
Aldh3b1
Aldh7a1
Alg13
Alg13
Alpl
Als2cl
Amd2
Amh
Anapc1
Ankrd13a
Ankrd13a
Ankrd63
Ap3b2
Apobec2
Aqp5
Arap2
Arhgap6
Arhgdig
Arhgdig
Arhgdig
Arhgdig
Arhgef3
Arhgef4
Arl14epl
Arntl2
Arntl2
Arpc1b
Arpc1b
Arx
Arx
Arx
Ascl2
Asz1
Asz1
Atad2
Atg16l2
Atg9b
Atp1a2
Atp1b2
Atp1b2
Atp1b2
Atp2a3
Atp2a3
Atp5g1
Atp5g1
Atp8b2
AU015836
AU018091
AU022751
AU022751
Aunip
Aurkc
Aurkc
Axl
Baiap2l1
Baz2a
BC006965
BC034090
BC034090
BC034090
Bdh1
Bdh1
Bdh1
Best1
Bex2
Bmp8a
Bpnt1
Bst2
Btbd18
Btg3
Btn1a1
C1ql2
C1qtnf1
C1qtnf7
C1qtnf7
C430049E01Rik
C7
Cacna1h
Cacna2d2
Cadps
Caprin2
Carnmt1
Caskin1
Casq2
Cbln1
Cbln1
Cbln1
Cbln4
Cbr3
Cbs
Cbx7
Cbx7
Ccdc172
Ccl17
Ccna2
Cdc7
Cdh23
Cdh23
Cdh23
Cdh23
Cebpa
Cecr2
Cela3b
Cemip
Cenpv
Cep85
Cercam
Chchd10
Chchd10
Chdh
Chit1
Chit1
Chka
Chp2
Clca3a1
Clca3a1
Clca3a2
Clpb
Cltb
Cltb
Clu
Clu
CN725425
Cnga1
Cnmd
Cnmd
Cnpy1
Coch
Col14a1
Col14a1
Col14a1
Col18a1
Col27a1
Col27a1
Col27a1
Col4a1
Col4a2
Col4a3
Col4a4
Col6a1
Col6a2
Col6a3
Col9a2
Col9a3
Col9a3
Col9a3
Col9a3
Col9a3
Col9a3
Copa
Cp
Cpeb1
Cpeb1
Cpeb1
Cpeb1
Cpsf4l
Cpsf4l
Cpsf4l
Cpsf4l
Creb3l1
Crhr1
Cspg5
Cspg5
Cspg5
Cst11
Cst12
Cst13
Cst3
Cst8
Cst8
Ctrb1
Cx3cl1
Cyb5r3
Cyp11a1
Cyp11a1
Cyp17a1
Cyp26b1
Cyp26b1
Cyp2b23
Dazl
Dcaf4
Ddit4l
Ddit4l
Ddx19b
Ddx4
Ddx4
Ddx43
Ddx58
Ddx58
Defb19
Degs1
Dennd1c
Dennd2c
Derl3
Dgke
Dhh
Dhx16
Dhx33
Dlc1
Dlgap1
Dlgap1
Dlgap1
Dlgap3
Dmc1
Dmp1
Dmrt1
Dmrt3
Dnd1
Dok7
Dok7
Dok7
Dppa2
Dppa3
Dppa3
Dppa4
Dppa4
Dppa5a
Dtna
Dtna
Dtnb
Duox2
Dusp15
Dusp4
Dusp6
Dynlt1
Efcab10
Efhd1
Efhd1
Efhd1os
Efhd2
Egflam
Egflam
Egflam
Egr1
Egr1
Egr4
Elavl2
Elavl2
Elavl2
Ell2
Elmo1
Elmo1
Elmo1
Emilin3
Emilin3
Emp1
Emp1
Enpep
Enpp3
Enpp3
Enpp3
Enpp3
Enpp6
Entpd2
Entpd5
Entpd5
Epb41l4b
Epp13
Eps8
Eps8
Eps8
Eps8
Epx
Erbb3
Ercc6l2
Ero1l
Ero1lb
Esco2
Esm1
Espn
Espn
Esrrb
Etd
Etnk2
Etnk2
Etnk2
Etv1
Etv1
Etv1
Etv4
Etv4
Etv5
Evx1
Eya3
F930015N05Rik
Fam114a1
Fam169a
Fam169b
Fam184b
Fam189a1
Fam20a
Fam221a
Fam46c
Fam83f
Fancd2
Fastkd1
Fastkd1
Fastkd1
Fastkd3
Fbln2
Fbln2
Fbxl5
Fbxo15
Fbxo15
Fbxo31
Fbxo32
Fdxr
Fdxr
Fdxr
Fer1l4
Fetub
Fgf13
Fgf16
Fgf2
Fgf9
Fgl1
Fkbp5
Fkbp5
Fkbp6
Fkbp6
Fkbp6
Fkbp6
Fmr1nb
Foxh1
Foxr1
Foxr1
Foxr1
Foxs1
Frem1
Fstl4
Fut10
Fyn
Fzd5
Fzd9
G2e3
Galnt10
Galnt6
Gas7
Gas7
Gata4
Gata4
Gata4
Gatm
Gatm
Gatsl3
Gcnt2
Gdf15
Gdf3
Gem
Gem
Gemin6
Ggct
Gjb2
Gjb3
Gjb3
Gldc
Gldn
Gls2
Gm10244
Gm10324
Gm10499
Gm10863
Gm11346
Gm11549
Gm12958
Gm13031
Gm13110
Gm14038
Gm14124
Gm14139
Gm14344
Gm15262
Gm17080
Gm17232
Gm17936
Gm1840
Gm19461
Gm19553
Gm2044
Gm20684
Gm25767
Gm2694
Gm2694
Gm2694
Gm2694
Gm27191
Gm27194
Gm2a
Gm3468
Gm39090
Gm41
Gm42517
Gm43240
Gm43305
Gm4779
Gm4779
Gm5067
Gm5345
Gm5868
Gm6871
Gm7972
Gm7972
Gm8091
Gm826
Gm8909
Gm9
Gm9347
Gm9625
Gm9770
Gml2
Gmpr
Gna14
Gng13
Got1l1
Got1l1
Gpat2
Gpm6b
Gpm6b
Gpr182
Gprin3
Gramd1b
Gramd1b
Gramd2
Grb14
Grb14
Greb1l
Grem2
Grk5
Gsg1l
Gsta2
Gstm1
Gstm1
Gstm1
Gstm1
Gstm2
Gstm2
Gstm3
Gstm6
Gstm6
Gstm6
Gstm6
Gstm6
Gstm6
Gstm7
Gstm7
Gtsf1
Hba-a2
Hck
Hcrtr1
Hcrtr1
Hcrtr1
Helb
Hells
Hes5
Hesx1
Hfm1
Hhip
Hist1h2bc
Hivep3
Hjurp
Hjurp
Hk1
Hmgcs2
Hmgcs2
Hmgn2
Hmgn2
Hmgn2
Hook1
Hormad1
Hormad1
Hormad2
Hpcal1
Hpcal1
Hs3st3a1
Hsd11b2
Hsd17b1
Hsd17b3
Hsd17b3
Hsd17b3
Hsd3b1
Hsd3b1
Hsf2bp
Hsf2bp
Hspa4
Hspa4l
Htr6
Htra1
Htra3
Iars2
Iars2
Ide
Ide
Ide
Ide
Ide
Ide
Ifi27
Ifi27
Igfbp7
Igsf21
Igsf23
Il11ra1
Il11ra1
Il11ra1
Il11ra1
Il17rb
Il17rb
Immt
Inha
Inhbb
Ints10
Iqch
Irf1
Irf8
Irgm1
Islr2
Islr2
Islr2
Itga11
Itgb5
Itgb5
Itgb7
Itgb8
Itih5
Itih5l-ps
Jade1
Jade1
Jade1
Jade1
Jade1
Jak1
Jak3
Jakmip1
Jcad
Kank3
Kank3
Kazald1
Kazn
Kcne1l
Kcnh1
Kcnj3
Kcnk2
Kcnk2
Kcnk3
Kcnma1
Kcnma1
Kcnma1
Kcns2
Kcns2
Kctd14
Kctd14
Kctd18
Khdc1a
Khdc3
Khdc3
Kif19a
Kirrel2
Kit
Kit
Klf5
Klhdc4
Klhl12
Klhl21
Kndc1
Kndc1
Kpna2
Kpna2
Krt222
Krt222
Krt222
Krt79
L1td1
Lama3
Lamc3
Lancl3
Ldhb
Ldhb
Lefty1
Lefty2
Lgr4
Lgr5
Lhcgr
Lhx1
Lig1
Liph
Lmf1
Lpcat2
Lrrc17
Lrrfip1
Lrrfip1
Ltbp4
Ly6g6e
M1ap
Mael
Mael
Mafa
Mafk
Mageb16
Mageb16
Mageb4
Mageb4
Mall
Mamld1
Mamld1
Map3k21
Map7d2
Map7d2
Mapk13
Mapk13
Mapk13
Mapk4
Mapk4
Mapk4
Mars
Mcrip2
Me1
Meltf
Mfge8
Mfge8
Mfsd13a
Mfsd13a
Mgst2
Mical2
Mical2
Mical2
Mical2
Miox
Mkrn1
Mkrn1
Mkrn1
Mkrn1
Mkx
Mmd2
Mme
Mms22l
Mnd1
Morc1
Mov10l1
Mov10l1
Mov10l1
Mpped1
Mro
Mro
Mrto4
Msh3
Mst1r
Mst1r
Mt3
mt-Nd3
Mup6
Myadm
Mybl1
Mybl2
Mybpc3
Mybpc3
Mybphl
Myh14
Myh14
Myh7
Myh8
Myo18a
Myo18a
Myo18a
Myo1a
Myo7a
Myof
N4bp2l1
Naa11
Nabp1
Nabp1
Nabp1
Naip5
Nanog
Nanog
Nav2
Ncoa1
Nedd9
Nefh
Nek2
Nek2
Nexmif
Nfatc2
Nfkbid
Nfkbid
Ngef
Ngef
Ngfr
Nkd2
Nkd2
Nln
Nlrp14
Nlrp4c
Nlrp4c
Nlrp4e
Nlrp5
Nlrp5-ps
Nmi
Nmt2
Nmt2
Nmt2
Nodal
Npffr1
Nphs1
Nphs1
Nphs1os
Nppc
Nr0b2
Nr1d2
Nr1d2
Nr4a1
Nr5a1
Nr5a1
Nrbp2
Nrbp2
Nrbp2
Nrbp2
Nrg1
Nrg1
Nt5dc3
Nt5e
Ntf5
Nuak2
Nup35
Nup35
Odf2
Olfml2a
Olfr316
Olig1
Ooep
Optn
Osgin1
Otoa
Otoa
Otof
Otog
Otx2
P2rx4
Padi2
Paip1
Paip1
Paip1
Paip1
Paip1
Pak3
Pak3
Pak3
Pak3
Pak3
Papss2
Parp12
Pax6
Pax6
Pcdhgc4
Pcgf5
Pcp4l1
Pcsk5
Pcsk6
Pcsk6
Pcsk6
Pdgfra
Pdgfra
Pdk1
Pdp1
Pds5a
Pdyn
Pdzd2
Pdzd2
Pdzd2
Pdzd2
Pex26
Pex26
Pgap2
Pgbd5
Pgp
Phf11d
Phf8
Pianp
Pigt
Pik3cb
Pik3cb
Pik3cd
Pik3cd
Pik3cd
Pik3cd
Pik3cd
Pitpnm2
Piwil2
Pja1
Pknox2
Pla1a
Pla2g10
Pla2g4e
Pla2g4e
Pla2g5
Pla2g5
Plcb2
Plcb2
Plcb2
Plcb2
Plcb2
Plcd1
Plcg2
Plekha4
Plekha4
Plekha6
Plekhg4
Plin1
Plk3
Plk4
Pls1
Pltp
Plxdc1
Plxdc1
Plxnb3
Plxnc1
Pmaip1
Pml
Pmm1
Pmm1
Pmm1
Pnkd
Pnldc1
Pnmal2
Pnmt
Pnpla7
Poli
Pou2f3
Pou5f1
Ppat
Ppm1j
Ppp1r13b
Ppp1r15a
Ppp1r16b
Ppp1r16b
Ppt1
Pqlc1
Pqlc1
Pqlc1
Prdm1
Prdm1
Prdm14
Prlr
Prlr
Proc
Prokr2
Prokr2
Prokr2
Proser2
Proser2
Prpsap1
Prr19
Prr23a3
Prss35
Psat1
Psma8
Psors1c2
Ptgds
Ptgds
Ptgds
Ptgds
Ptgds
Ptk2b
Ptk2b
Ptk2b
Ptk2b
Ptpn22
Ptpn5
Ptpre
Ptpro
Ptpro
Puf60
Qsox2
Qsox2
Rab11fip1
Rab27a
Rab27a
Rab35
Rab35
Rab3b
Rab6b
Rad18
Rad18
Rad54b
Radil
Ralgps2
Ralgps2
Ralgps2
Ralgps2
Rangap1
Rapgef4
Rapgef6
Rapgef6
Rasd1
Rasd2
Rasgef1b
Rasgef1b
Rasgef1b
Rasl12
Rassf5
Rassf5
Rbm44
Rbm45
Rbm46
Rbmxl2
Rcan1
Rdh7
Rec114
Reep2
Ren1
Rex2
Rgcc
Rgn
Rgs11
Rgs11
Rhbdf2
Rhox1
Rhox2a
Rhox2c
Rhox2g
Rhox2h
Rhox5
Rhox5
Rhox8
Rhox9
Rhox9
Rimbp2
Rimbp2
Rims4
Rin3
Ripor2
Ripor2
Ripor2
Rnd2
Rnf17
Rnf17
Rnf17
Rnf17
Rnf181
Rnf181
Rnf19a
Robo2
Robo2
Robo2
Robo2
Robo2
Robo2
Robo2
Rpap2
Rpl10l
Rpl26
Rpl29
Rpl29
Rpl29
Rpl34
Rpl34
Rpl34
Rpl34
Rpl35a
Rpl35a
Rpl35a
Rpl39l
Rpl39l
Rpp25
Rprml
Rps2
Rps2
Rps2
Rps2
Rps2
Rps2
Rps4l
Rpsa-ps10
Rreb1
Rsg1
Rsph1
Rtn4rl1
Sall4
Sbno1
Scara5
Scarb1
Scarb1
Scgn
Schip1
Scml2
Scml2
Sct
Scube2
Sdc4
Sec14l4
Sec16b
Sel1l3
Sema3g
Sema4a
Sema4a
Sema5b
Sema5b
Sema7a
Sept11
Serinc3
Serpina3b
Serpina5
Serpinb1a
Serpinb1a
Serpinb6a
Serpinb6a
Serpine2
Serpine2
Serpine2
Sfn
Sfrp4
Sgk3
Sgk3
Sgpp1
Sh3bp5
Sh3tc2
Shbg
Shisa2
Shtn1
Siglece
Sil1
Sin3b
Sipa1l2
Slc13a2
Slc16a2
Slc25a31
Slc25a33
Slc29a1
Slc29a1
Slc29a1
Slc29a1
Slc29a1
Slc29a1
Slc30a2
Slc34a2
Slc35d3
Slc35f2
Slc37a1
Slc37a1
Slc38a5
Slc44a1
Slc45a4
Slc45a4
Slc4a11
Slc52a3
Slc52a3
Slc5a11
Slc6a14
Slc7a2
Slc7a5
Slc9a2
Slco4c1
Slmap
Smad2
Smc1b
Smoc1
Smoc2
Smtnl2
Smtnl2
Snx14
Snx25
Socs2
Socs2
Socs2
Socs2
Socs2
Socs2
Socs2
Socs2
Sohlh2
Sorbs3
Sorcs2
Sowahb
Sox15
Sox2
Sox8
Sox9
Sparc
Sparc
Spata21
Spata5
Spats2l
Sphk1
Sphk1
Sphk1
Sphk1
Sphk1
Spic
Spo11
Spry4
Sptbn2
Srpx2
St3gal4
St3gal4
St5
Stag3
Stag3
Stambpl1
Star
Stc1
Stc2
Steap3
Stil
Stim1
Stk17b
Stk31
Stk31
Stk38l
Ston1
Stox2
Stox2
Susd3
Susd3
Svil
Syce1
Syce2
Sycp1
Sycp1
Sycp2
Sycp3
Sycp3
Syk
Synj2
Synm
Synm
Sytl3
Sytl3
Tacr3
Taf4b
Tbx2
Tbx4
Tbx4
Tcea1-ps1
Tcf23
Tcfl5
Tcl1
Tcl1
Tdgf1
Tdh
Tdh
Tdrd1
Tdrd12
Tdrd5
Tdrd5
Tdrkh
Terf1
Tesc
Tesc
Tesc
Tesc
Tex10
Tex11
Tex11
Tex12
Tex12
Tex14
Tex19.1
Tex19.2
Tex2
Tex21
Tfap2c
Tfap2c
Tfap2c
Tgif2-ps2
Thbd
Tiam1
Tiam1
Tigar
Tigar
Tinagl1
Tinagl1
Tle6
Tmc3
Tmc3
Tmem117
Tmem181b-ps
Tmem184a
Tmem184a
Tmem200b
Tmem63a
Tmem86a
Tmprss13
Tnfrsf12a
Tnfrsf12a
Tnks2
Tnnc1
Tnni1
Tnni1
Tns1
Tox2
Tpd52
Tprn
Trac
Trak1
Trank1
Trank1
Trap1a
Trib3
Trim12a
Trim47
Trim47
Trim47
Trim6
Triml2
Trpa1
Trpm5
Trpm5
Tsku
Tsku
Tsku
Tsku
Tsku
Tspan11
Tspan15
Tspan15
Tspan32
Tspan32
Tspan32
Tspan5
Ttc39c
Ttyh1
Ttyh1
Ttyh1
Tuba3a
Tuba3b
Tyro3
Uba1y
Uba1y
Ubash3a
Ubc
Ubc
Ube2t
Ublcp1
Ucp2
Ucp2
Umodl1
Umodl1
Unc13b
Unc5a
Upk2
Usp26
Usp43
Usp43
Usp7
Utf1
Vars
Vcp
Vcp
Vdac3
Vdr
Vegfa
Vegfd
Vill
Vnn1
Vsig10
Vsig10
Vstm4
Wdr64
Wdr75
Wfdc1
Whamm
Wnt3
Wnt5a
Wnt6
Wnt6
Wsb2
Xlr4a
Zar1
Zbtb32
Zc3hav1
Zc3hav1
Zfp125
Zfp264
Zfp296
Zfp367
Zfp42
Zfp473
Zfp534
Zfp600
Zfp640
Zfp667
Zfp750
Zfp819
Zfp819
Zfp874a
Zfp874a
Zfp936
Zfp97
Zfp981
Zfp985
Zfp987
Zfp988
Zfy1
Zglp1
Zic3
Zim3
Zscan10
Zscan10
Zscan5b
Zswim1
Zyg11a
Zyg11a
