# Supplementary material for: Differential isoform expression and alternative splicing in sex determination in mice
Source: BMC Genomics. 2019 Mar 12;20:202. doi: 10.1186/s12864-019-5572-x (PMC6419433; doi:10.1186/s12864-019-5572-x)
Supplement: Supplementary file 11 — Gene Ontology analysis of the top 20 significantly enriched biological functions of isoforms upregulated in the genital ridges of E11 males (A) and females (B) and E12 males (C) and females (D). (XLSX 316 kb) [file 12864_2019_5572_MOESM11_ESM.xlsx]

## Sheet: A
Category	Term	PValue	-LOG Pvalue	Genes
GOTERM_BP_DIRECT	proximal/distal pattern formation	0.000371117	3.43049	HOXC10, ALDH1A2, HOXA11, HOXA10, HOXD11
GOTERM_BP_DIRECT	regulation of transcription, DNA-templated	0.00048815	3.31145	RALY, GM14288, FHIT, HOXA11, ARNT2, HOXD12, HIRA, HCFC1, HOXD11, YBX2, ARX, TSC22D1, SRY, ZFP934, CHD7, HEXIM1, POU2F2, GATA4, ANP32A, HOXA10, POU2F1, ZFP410, PRKAA1, YAP1, USP34, NFATC2, TCF4, TCF3, HSPA8, SATB1, ZFP423, ZFP383, FOXA1, ZFP775, TLE3, SIX2, ZFP78, PPARGC1B, ZFP27, HOXC10, MED6, PREB, SON, ZFP146, ETS1, COMMD3, MGA, LIN54, SETD2, APBB1
GOTERM_BP_DIRECT	response to drug	0.000677828	3.16888	XPO1, SLC6A4, ATP1A1, IGF2, MDK, SRC, BAK1, DGCR2, APOA1, GATA4, LCK, IGFBP2, NFATC2, TCF3
GOTERM_BP_DIRECT	cell migration	0.00111074	2.95439	FMNL3, PTPRF, USP9Y, FAT1, SIX2, LAMC1, NFATC2, CD151, MDK, SRC
GOTERM_BP_DIRECT	embryonic limb morphogenesis	0.00153971	2.81256	HOXC10, ALDH1A2, HOXA11, HOXA10, MBNL1, HOXD11
GOTERM_BP_DIRECT	response to mechanical stimulus	0.00153971	2.81256	ETS1, LCK, GATA4, IGFBP2, SRC, KALRN
GOTERM_BP_DIRECT	positive regulation of transcription from RNA polymerase II promoter	0.00186956	2.72826	ARNT2, CHD7, POU2F2, GATA4, POU2F1, HOXA10, H2AFZ, YAP1, TCF4, MLLT6, NFATC2, TCF3, IHH, FOXA1, IGF1, SIX2, IGF2, CD40, PPARGC1B, PARK7, PLAC8, MED6, ETS1, SERPINF2, ZMIZ2, APBB1
GOTERM_BP_DIRECT	uterus development	0.0019579	2.70821	RBP4, HOXA11, HOXA10, SRC
GOTERM_BP_DIRECT	transcription, DNA-templated	0.00221569	2.65449	RALY, FHIT, HOXA11, ARNT2, HOXD12, HIRA, HOXD11, TSC22D1, ARX, SRY, CHD7, HEXIM1, GATA4, POU2F2, ZFP410, POU2F1, HOXA10, ANP32A, PRKAA1, YAP1, TCF4, NFATC2, TCF3, HSPA8, SATB1, ZFP423, FOXA1, ZFP775, TLE3, PPARGC1B, ZFP27, PREB, MED6, HOXC10, SON, ETS1, COMMD3, MGA, LIN54, SETD2, APBB1
GOTERM_BP_DIRECT	response to estradiol	0.00237539	2.62427	ALDH1A2, ETS1, SLC6A4, FOXA1, ARNT2, IGFBP2, IHH
GOTERM_BP_DIRECT	negative regulation of extrinsic apoptotic signaling pathway	0.00279187	2.5541	IGF1, PRDX2, YAP1, SRC, PARK7
GOTERM_BP_DIRECT	positive regulation of gene expression	0.0029007	2.5375	ARX, ALDH1A2, ANK3, SLC6A4, LCK, GATA4, HCFC1, PRKAA1, NFATC2, TCF3, SRC, HSPA8, PARK7, FN1
GOTERM_BP_DIRECT	translation	0.00302848	2.51878	EFL1, EIF2S3Y, RPL27, RPL24, RPS26, RPS27, RPL41, RPL13A, RPS14, SLC25A22, RPL10, RPS27A, UBA52, MARS
GOTERM_BP_DIRECT	skeletal system development	0.00317069	2.49885	HOXC10, CHD7, HOXA11, HOXA10, HOXD12, IHH, HOXD11
GOTERM_BP_DIRECT	cellular response to reactive oxygen species	0.00389304	2.40971	TPM1, SRC, PARK7, PPARGC1B
GOTERM_BP_DIRECT	brain morphogenesis	0.00389304	2.40971	SLC6A4, MKKS, SPEF2, AFDN
GOTERM_BP_DIRECT	plasma membrane repair	0.00603574	2.21927	DYSF, SYT7, MYOF
GOTERM_BP_DIRECT	response to hydrogen peroxide	0.00754558	2.12231	BAK1, LCK, PRKAA1, SRC, PARK7
GOTERM_BP_DIRECT	protein stabilization	0.00755634	2.12169	APOA1, PIM1, HCFC1, IGF1, TCF3, APBB1, PARK7
GOTERM_BP_DIRECT	regulation of chondrocyte differentiation	0.0090601	2.04287	HOXA11, SIX2, HOXD11

## Sheet: B
Category	Term	PValue	-LOG Pvalue	Genes
GOTERM_BP_DIRECT	sensory perception of smell	7.54492e-15	14.1223	OLFR984, OLFR706, OLFR1217, OLFR457, OLFR943, OLFR1392, OLFR1469, OLFR554, OLFR556, OLFR1215, OLFR63, OLFR1109, OLFR166, OLFR1389, OLFR126, OLFR1307, OLFR466, OLFR1009, OLFR124, OLFR161, OLFR1477, GRM8, OLFR1106, OLFR354, OLFR1104, OLFR338, OLFR1238, OLFR868, OLFR136, OLFR1440, OLFR920, OLFR1338, OLFR824, OLFR577, OLFR1336, OLFR1030, OLFR1489, OLFR1505, OLFR635, OLFR575, OLFR1184, OLFR1408, OLFR6…
GOTERM_BP_DIRECT	G-protein coupled receptor signaling pathway	1.11118e-10	9.95421	GNAZ, OLFR706, OLFR984, OLFR1217, OLFR457, OLFR943, OLFR1392, OLFR1469, OLFR554, OLFR556, OLFR1215, OLFR63, OLFR1109, OLFR166, OLFR1389, OLFR126, OLFR1307, OLFR466, OLFR1009, OLFR124, OLFR161, OLFR1477, GRM8, OLFR1106, OLFR354, OLFR1104, OLFR338, OLFR1238, OLFR868, OLFR136, AKAP13, OLFR1440, OLFR920, VMN1R46, OLFR1338, OLFR824, VMN1R45, OLFR577, OLFR1336, OLFR1030, OLFR1489, OLFR1505, OLFR635, OL…
GOTERM_BP_DIRECT	cell adhesion	0.000202961	3.69259	ACHE, PTPRF, CLSTN2, TLN2, TNFRSF12A, NLGN3, ITGB3, NRCAM, CD84, EPHA4, CD36, COL19A1, CD44, DSG2, HPSE, FBLN7, VCAN, ADAM12, MYH10, FN1
GOTERM_BP_DIRECT	positive regulation of dendrite morphogenesis	0.00110816	2.9554	EPHA4, TBC1D24, ACHE, PTPRF, MET
GOTERM_BP_DIRECT	actin filament-based movement	0.00210518	2.67671	MYO5A, MYO1B, APBB1, MYH10
GOTERM_BP_DIRECT	cell-substrate junction assembly	0.00230049	2.63818	TNS1, ITGB3, FN1
GOTERM_BP_DIRECT	response to pheromone	0.00549913	2.25971	VMN1R6, VMN1R87, VMN1R46, VMN1R80, VMN1R45, VMN1R26, VMN1R81
GOTERM_BP_DIRECT	negative chemotaxis	0.00726694	2.13865	NRP2, SEMA3G, SEMA3D, ITGB3
GOTERM_BP_DIRECT	neuron migration	0.0125651	1.90083	NRP2, USP9X, MET, DCX, APBB1, MYH10, DDIT4
GOTERM_BP_DIRECT	lipoprotein metabolic process	0.0129549	1.88757	APOB, LRP1, APOBEC1, APOL10A
GOTERM_BP_DIRECT	receptor-mediated endocytosis	0.0137588	1.86142	CLN3, APOB, LRP1, CD36, NLGN3
GOTERM_BP_DIRECT	cardiac myofibril assembly	0.0141381	1.84961	MYLK3, TTN, MYH10
GOTERM_BP_DIRECT	detection of chemical stimulus involved in sensory perception	0.0148717	1.82764	OLFR984, OLFR1226, OLFR1217, OLFR1238, OLFR1184, OLFR1215, OLFR1307, OLFR1408, OLFR354
GOTERM_BP_DIRECT	semaphorin-plexin signaling pathway	0.0152815	1.81583	SEMA6D, SEMA3G, MET, SEMA3D
GOTERM_BP_DIRECT	protein localization to plasma membrane	0.0153699	1.81333	MYO5A, CLN3, ANK3, RAPGEF6, DLG1
GOTERM_BP_DIRECT	positive regulation of peptidyl-tyrosine phosphorylation	0.0201414	1.69591	CD36, CD44, ENPP2, ADNP, ITGB3, GHR
GOTERM_BP_DIRECT	neuromuscular junction development	0.020597	1.6862	ALS2, NEDD4, ANK3, CACNB4
GOTERM_BP_DIRECT	regulation of cell shape	0.0209224	1.67939	BRWD1, FMNL3, EPB41, DIAPH1, FN1, DLG1, MYH10
GOTERM_BP_DIRECT	actin cytoskeleton organization	0.0229579	1.63907	CLN3, CORO2A, FMNL3, EPB41, DIAPH1, SPECC1, MYH10
GOTERM_BP_DIRECT	positive regulation of axon extension	0.0235882	1.62731	TWF2, TNFRSF12A, ADNP, FN1

## Sheet: C
Category	Term	PValue	-LOG Pvalue	Genes
GOTERM_BP_DIRECT	multicellular organism development	1.18105e-10	9.92773	MEF2C, ZAR1, GLDN, FGF9, PGF, CSPG4, RADIL, CSPG5, JAG1, GLI2, SPRY4, CITED1, GLI1, SPRY1, OLFML3, PLEKHB1, WNT3, UNC5B, SERPINE2, ROBO1, PAK3, SEMA3D, CREB3L1, ETL4, ROBO2, TMEM100, SCX, ISLR2, PITX2, NODAL, ENC1, DLL3, MINK1, PKDCC, COLEC11, KHDC3, LEFTY1, EYA1, DACT1, GTF2IRD1, EFNA5, SEMA4A, DHH, ERBB4, TNFRSF12A, SOX6, BICC1, GREM2, HIC1, PAQR5, SEMA5A, ZFY1, FAT3, LEFTY2, TMEM198, COL18A1, …
GOTERM_BP_DIRECT	nervous system development	4.39897e-08	7.35665	MEF2C, FGF18, GLDN, ERBB4, PPT1, FGF13, CSPG5, GDNF, SEMA5A, SERPINE2, ROBO1, SEMA3D, ROBO2, SH2B2, NRG1, ISLR2, ANAPC2, NGEF, NTF3, NODAL, ENC1, PLXNB3, DLL3, MAFK, GAS7, ADGRG1, DACT1, SEMA6C, GFRA1, EFNA5, CNTN3, SMARCA2, HDAC7, SEMA4A
GOTERM_BP_DIRECT	cell adhesion	7.95914e-08	7.09913	SIGLECE, TNFRSF12A, ATP1B2, BCAR1, IGFBP7, MYBPC3, NEDD9, RADIL, CD24A, CDH4, SRC, VCAM1, WISP1, FAT3, PTK2B, CTGF, CYR61, COL18A1, COL4A3, MAG, TYRO3, HAPLN3, LPP, FBLIM1, NID1, PCDH8, TINAGL1, ADGRG1, EPHA2, ITGA9, LAMA4, COL14A1, CDH17, LAMC3, FREM1, FBLN7, VCAN, CNTN3, CDH11
GOTERM_BP_DIRECT	heart development	1.29987e-06	5.8861	MEF2C, ERBB4, UTY, BICC1, GLI2, SOX9, MMP2, VCAM1, ZFP36L1, ROBO1, TDGF1, ROBO2, NRG1, BCOR, PCSK5, PITX2, RXRA, NODAL, MICAL2, SPARC, DNAIC1, FOXP4, TNNT2, VCAN, FOXC1
GOTERM_BP_DIRECT	cell differentiation	2.18778e-06	5.66	MEF2C, GLDN, FGF9, PGF, CSPG4, CSPG5, GLI2, CITED1, ACVR1C, GLI1, OSR2, SERPINE2, CTGF, ROBO1, TDGF1, SEMA3D, ROBO2, TMEM100, SCX, SOX10, ANAPC2, DLL3, PKDCC, MECOM, AMH, EFNA5, SEMA4A, TNFRSF12A, MYBL1, SOX9, PRDM16, PAQR5, SEMA5A, TEC, NGEF, TESC, HCK, ADGRG1, GAS7, EPHA2, PLK5, SEMA6C, ETS1, KAZALD1, SFRP4, SYT17, LRP4, TMEM176B, DUSP6
GOTERM_BP_DIRECT	negative regulation of canonical Wnt signaling pathway	1.15988e-05	4.93559	SOX10, NKD2, BICC1, ANKRD6, SOX9, GLI1, JADE1, DKK3, GPC3, DKK1, DACT1, SOSTDC1, SFRP4, LRP4
GOTERM_BP_DIRECT	positive regulation of transcription, DNA-templated	1.30925e-05	4.88298	MMS19, MEF2C, FOSL2, ERBB4, FGF9, TFEB, FGF10, AFAP1L2, SOX6, PRDM16, GLI2, SOX9, SOX8, CITED1, SRC, GLI1, OSR2, MDFIC, ETV1, SCX, PITX2, MT3, SOX10, TESC, PHB, RXRA, NR4A1, ILF3, MECOM, PPARGC1A, INHBA, EYA1, ETS1, ETS2, HIVEP3, FOXC1, PTCH1, SMARCA2
GOTERM_BP_DIRECT	peripheral nervous system development	1.95094e-05	4.70976	SOX10, NTF3, ERBB3, HEYL, NRG1, SOX8, GDNF
GOTERM_BP_DIRECT	lacrimal gland development	2.6384e-05	4.57866	SOX10, IGSF3, FGF10, FOXC1, SOX9
GOTERM_BP_DIRECT	negative regulation of neuron apoptotic process	2.70307e-05	4.56814	FZD9, MEF2C, TYRO3, NTF5, STAR, NTF3, ERBB3, PPT1, PPARGC1A, GDNF, CITED1, SCT, UNC5B, PTK2B, BOK, MT3, OXR1
GOTERM_BP_DIRECT	ossification	3.05423e-05	4.5151	FZD9, FGF18, CTGF, KAZALD1, NPPC, COL2A1, FOXC1, GPM6B, STC1, PKDCC, SPARC, SOX9, AHSG
GOTERM_BP_DIRECT	male gonad development	3.20504e-05	4.49417	INSL3, TESC, STAR, REN1, FGF9, INHA, SOX9, SOX8, AHSG, INHBA, COL9A3, BOK, MAMLD1, PITX2
GOTERM_BP_DIRECT	extracellular matrix organization	3.87041e-05	4.41224	COL18A1, COL4A2, COL4A1, OLFML2A, NID1, SOX9, SMOC2, LAMA4, EGFLAM, LAMC3, KAZALD1, COL27A1, VWA1, CYR61
GOTERM_BP_DIRECT	branching involved in ureteric bud morphogenesis	8.32793e-05	4.07946	TCF21, EYA1, GPC3, PGF, ADAMTS16, PTCH1, SOX9, GDNF, CITED1
GOTERM_BP_DIRECT	angiogenesis	0.000119783	3.9216	COL18A1, FGF18, COL4A2, COL4A1, FGF9, PGF, TNFRSF12A, CSPG4, FGF10, ENPEP, GJA5, ADGRG1, MMP2, EPHA2, FLNA, UNC5B, CTGF, PTK2B, TMEM100, SEMA4A
GOTERM_BP_DIRECT	embryonic digestive tract development	0.000149768	3.82458	SCT, FGF9, FGF10, PKDCC, GLI2, PCSK5
GOTERM_BP_DIRECT	axon guidance	0.000165734	3.78059	ABLIM1, NTF3, GLI2, CDH4, CD24A, SRC, SEMA5A, WNT3, SEMA6C, UNC5B, ROBO1, ANK3, ETV1, ROBO2, EFNA5
GOTERM_BP_DIRECT	positive regulation of peptidyl-tyrosine phosphorylation	0.00022752	3.64298	ARHGEF2, NTF3, PTK2B, TDGF1, CSPG4, FGF10, EFNA5, NRG1, CD24A, SRC, LRP4, TEC
GOTERM_BP_DIRECT	palate development	0.000231083	3.63623	MEF2C, TCF21, INHBA, SCHIP1, OSR2, TBX2, CSRNP1, COL2A1, PKDCC, BCOR, PRDM16
GOTERM_BP_DIRECT	brain development	0.000303093	3.51842	IRS2, COL4A1, STAR, NTF3, NODAL, CST3, PPT1, ADGRG1, CITED1, SCT, BOK, PTCH1, FOXC1, ROBO2, EFNA5, NRG1, MT3, PITX2

## Sheet: D
Category	Term	PValue	-LOG Pvalue	Genes
GOTERM_BP_DIRECT	multicellular organism development	5.12803e-05	4.29005	IRX3, NKD1, WNT5B, CDX2, NPNT, NR6A1, ANO1, ANPEP, RADIL, SOHLH1, TAF7L, MSX2, WNT4, KDF1, DAB1, HAND1, DISP1, NUMB, MBNL3, SEMA3A, TCF4, OLFM1, DCLK1, PHC1, ZBTB7B, WNT10A, NANOG, BMP2, TRNP1, EGFL6, EMX2, TBX4, TLE3, DACH1, SLIT2, WNT2B, DLX3, ISL2, EPHA7, MSX1, FREM2, ZGLP1, RYR1, RYR2, SEMA4D, WNT9A
GOTERM_BP_DIRECT	skin development	6.17272e-05	4.20952	WNT10A, ITGA6, IRF6, OVOL1, RYR1, ITGB4, TGM3, TFAP2C, ERCC2
GOTERM_BP_DIRECT	cell adhesion	9.33655e-05	4.02981	CLSTN3, NPNT, ITGB4, RADIL, CNTNAP5A, LAMB3, CDH9, FAT4, SORBS2, HPSE, CD2, COL12A1, EMB, THBS2, MAG, CNTN5, EGFL6, ADGRE5, PODXL, SSPO, KITL, CD36, ITGA6, FREM2, SULF1, DSC2, CNTN4
GOTERM_BP_DIRECT	regulation of cell-cell adhesion	0.000185107	3.73258	EPHA7, WNT4, PODXL, LEF1, ADAM8
GOTERM_BP_DIRECT	neuron differentiation	0.000213844	3.6699	WNT10A, GATA2, WNT4, S1PR1, WNT5B, TRPC5, EMX2, PCSK9, WNT9A, RUNX1, ACSL4, WNT2B
GOTERM_BP_DIRECT	odontogenesis	0.000376998	3.42366	FGFR2, MSX2, WNT10A, MSX1, AXIN2, AQP3
GOTERM_BP_DIRECT	cell differentiation	0.000460436	3.33683	NKD1, PARD3, ELF2, CDX2, FKBP6, NPNT, NR6A1, ANPEP, PRDM16, SOHLH1, TAF7L, GATA2, WNT4, KDF1, DAB1, HAND1, STRA8, RASGRP1, KDM3A, SEMA3A, TCF4, DCLK1, ZBTB7B, M1AP, CPNE9, FOXL2, BMP2, EGFL6, TLE3, SLIT2, PRKD1, TEX15, IRF6, TFAP2C, SEMA4D
GOTERM_BP_DIRECT	odontogenesis of dentin-containing tooth	0.000690058	3.16111	DLX3, BMP2, MSX1, ADM, ITGA6, HAND1, FST, LEF1
GOTERM_BP_DIRECT	positive regulation of osteoblast differentiation	0.0010932	2.9613	PRKD1, MSX2, BMP2, WNT4, IFITM1, NPNT, GJA1, GDPD2
GOTERM_BP_DIRECT	brown fat cell differentiation	0.00113463	2.94515	SCD1, LAMB3, RGS2, ITGA6, ZFP516, PRDM16
GOTERM_BP_DIRECT	potassium ion transmembrane transport	0.00129614	2.88735	KCND2, KCNT1, KCNG4, KCNH3, KCNIP1, KCNQ1, KCNIP4, KCNG1, KCNK10
GOTERM_BP_DIRECT	stem cell population maintenance	0.00141178	2.85023	NANOG, PHF19, SALL4, MED14, TFAP2C, LIN28A, PRDM16, DPPA2
GOTERM_BP_DIRECT	lipid metabolic process	0.00142643	2.84575	SOAT1, SCD1, CPT1B, MOGAT2, PPARA, SC5D, PLD1, HSD17B2, PRKAG2, PLBD1, ABHD3, MID1IP1, GDPD2, CDS2, ACSM3, MTMR1, SMPDL3B, HMGCS2, PLCG2, PLCH1, PCSK9, NEU3, ACSL4
GOTERM_BP_DIRECT	Wnt signaling pathway	0.00171293	2.76626	WNT10A, NKD1, WNT5B, TRABD2B, TLE3, LEF1, PORCN, WNT2B, RNF43, WNT4, RSPO1, RSPO2, WNT9A, AXIN2
GOTERM_BP_DIRECT	transcription, DNA-templated	0.00180279	2.74405	ISX, PPARA, ELF2, CDX2, NR6A1, SOHLH1, DMRTA1, TAF7L, PCGF5, GATA2, ASH2L, STRA8, SMARCD3, RARA, SCRT2, ZFP692, NANOG, RBL2, TLE3, LEF1, MED14, MSX1, ZGLP1, VGLL2, TFAP2C, ZFP516, LBX2, SMARCA2, IRX3, IRX5, ABLIM3, IL33, PRDM16, MSX2, HAND1, OVOL1, GBX2, NFAT5, GATAD2A, KDM3A, RUNX1, TCF4, ZSCAN29, HSPA8, ERCC2, ZBTB7B, FOXL2, KLF8, TRNP1, TBX4, ZFP703, ZFP672, KLF17, SMYD1, TEAD2, DACH1, ATXN7L3…
GOTERM_BP_DIRECT	negative regulation of transcription from RNA polymerase II promoter	0.00237653	2.62406	FGFR2, PPARA, CDX2, FST, NR6A1, PRDM16, MSX2, GATA2, HAND1, OVOL1, GATAD2A, RARA, TCF4, RBM10, SCRT2, NANOG, BMP2, FOXL2, RHOX5, LEF1, KLF17, DACH1, CDKN1C, MSX1, PHF19, SALL4, CD36, ZGLP1, PSEN2, SEMA4D, HDAC7
GOTERM_BP_DIRECT	positive regulation of cytosolic calcium ion concentration	0.00274137	2.56203	GATA2, CD36, ADM, AGTR1A, TRPC5, TACR1, NMUR2, EDN2, PLCG2, GJA1, CIB2
GOTERM_BP_DIRECT	negative regulation of canonical Wnt signaling pathway	0.00287253	2.54174	BMP2, WNT4, NKD1, WNT5B, LEF1, WNT9A, AXIN2, RAPGEF1, PTPRO
GOTERM_BP_DIRECT	positive regulation of neuron differentiation	0.00305184	2.51544	EIF4G1, GATA2, IRX3, BMP2, DAB1, TRPC5, RARA, TCF4, LIN28A
GOTERM_BP_DIRECT	regulation of smooth muscle cell apoptotic process	0.00323455	2.49019	AGTR1A, PDE1A, RBM10
