# Supplementary material for: Differential isoform expression and alternative splicing in sex determination in mice
Source: BMC Genomics. 2019 Mar 12;20:202. doi: 10.1186/s12864-019-5572-x (PMC6419433; doi:10.1186/s12864-019-5572-x)
Supplement: Supplementary file 12 — List of isoforms upregulated in males or females at E11 and E12 genital ridges (B, E, H, K), upregulated in E11 or E12 in male or female genital ridges (A, D, G, J), and specific isoforms for E11 and E12 male or female genital ridges (C, F, I, L). (XLSX 1224 kb) [file 12864_2019_5572_MOESM12_ESM.xlsx]

## Sheet: A. E11UP in Female
Transcript stable ID	Transcript name	Gene name	Chromosome/scaffold name	Transcript start (bp)	Transcript end (bp)	Transcript type	Gene description
ENSMUST00000024956	Rhoq-201	Rhoq	17	86963082	87000069	protein_coding	Rho-related GTP-binding protein RhoQ [Source:UniProtKB/Swiss-Prot;Acc:Q8R527]
ENSMUST00000024954	Epas1-201	Epas1	17	86753907	86833410	protein_coding	Endothelial PAS domain-containing protein 1 [Source:UniProtKB/Swiss-Prot;Acc:P97481]
ENSMUST00000048923	Spred3-201	Spred3	7	29158829	29168647	protein_coding	sprouty related EVH1 domain containing 3 [Source:HGNC Symbol;Acc:HGNC:31041]
ENSMUST00000043237	Trp53inp2-201	Trp53inp2	2	155381814	155389850	protein_coding	Tumor protein p53-inducible nuclear protein 2 [Source:UniProtKB/Swiss-Prot;Acc:Q8CFU8]
ENSMUST00000112338	Rai2-202	Rai2	X	161717069	161779494	protein_coding	Retinoic acid-induced protein 2 [Source:UniProtKB/Swiss-Prot;Acc:Q9QVY8]
ENSMUST00000226357	Nfatc4-204	Nfatc4	14	55825801	55833637	protein_coding	Nuclear factor of activated T-cells, cytoplasmic 4 [Source:UniProtKB/Swiss-Prot;Acc:Q8K120]
ENSMUST00000175916	Prox1-202	Prox1	1	190118035	190170714	protein_coding	Prospero homeobox protein 1 [Source:UniProtKB/Swiss-Prot;Acc:P48437]
ENSMUST00000227689	Vmn1r199-203	Vmn1r199	13	22379818	22388102	protein_coding	vomeronasal 1 receptor 199 [Source:MGI Symbol;Acc:MGI:2159662]
ENSMUST00000036934	Neb-202	Neb	2	52136647	52338798	protein_coding	nebulin [Source:HGNC Symbol;Acc:HGNC:7720]
ENSMUST00000133287	Stra6-205	Stra6	9	58129501	58140871	protein_coding	stimulated by retinoic acid gene 6 [Source:MGI Symbol;Acc:MGI:107742]
ENSMUST00000031246	Ibsp-201	Ibsp	5	104299171	104311469	protein_coding	Bone sialoprotein 2 [Source:UniProtKB/Swiss-Prot;Acc:Q61711]
ENSMUST00000069870	Arl5b-202	Arl5b	2	15055240	15082456	protein_coding	ADP ribosylation factor like GTPase 5B [Source:HGNC Symbol;Acc:HGNC:23052]
ENSMUST00000184867	Tcf12-220	Tcf12	9	71844277	72111807	nonsense_mediated_decay	transcription factor 12 [Source:MGI Symbol;Acc:MGI:101877]
ENSMUST00000088132	Eya2-202	Eya2	2	165595032	165771719	protein_coding	Eyes absent homolog 2 [Source:UniProtKB/Swiss-Prot;Acc:O08575]
ENSMUST00000172872	Gm20467-201	Gm20467	19	43609077	43610625	lincRNA	predicted gene 20467 [Source:MGI Symbol;Acc:MGI:5141932]
ENSMUST00000089461	Cds2-201	Cds2	2	132285939	132312050	protein_coding	Phosphatidate cytidylyltransferase 2 [Source:UniProtKB/Swiss-Prot;Acc:Q99L43]
ENSMUST00000023610	Adamts1-201	Adamts1	16	85793827	85803113	protein_coding	A disintegrin and metalloproteinase with thrombospondin motifs 1 [Source:UniProtKB/Swiss-Prot;Acc:P97857]
ENSMUST00000171544	Abcg5-203	Abcg5	17	84669917	84674370	processed_transcript	ATP binding cassette subfamily G member 5 [Source:MGI Symbol;Acc:MGI:1351659]
ENSMUST00000094836	Stk32b-201	Stk32b	5	37446825	37717171	protein_coding	Serine/threonine-protein kinase 32B [Source:UniProtKB/Swiss-Prot;Acc:Q9JJX8]
ENSMUST00000169241	Tor1aip1-210	Tor1aip1	1	156004599	156034817	protein_coding	torsin A interacting protein 1 [Source:MGI Symbol;Acc:MGI:3582693]
ENSMUST00000057893	Fzd2-201	Fzd2	11	102604396	102608058	protein_coding	Frizzled-2 [Source:UniProtKB/Swiss-Prot;Acc:Q9JIP6]
ENSMUST00000113685	Tpm1-205	Tpm1	9	67027892	67049213	protein_coding	tropomyosin 1, alpha [Source:MGI Symbol;Acc:MGI:98809]
ENSMUST00000162600	Gulp1-206	Gulp1	1	44689144	44796825	protein_coding	PTB domain-containing engulfment adapter protein 1 [Source:UniProtKB/Swiss-Prot;Acc:Q8K2A1]
ENSMUST00000196832	Mef2c-209	Mef2c	13	83524797	83529349	retained_intron	Mus musculus myocyte enhancer factor 2C (Mef2c), transcript variant 14, mRNA. [Source:RefSeq mRNA;Acc:NM_001347577]
ENSMUST00000010319	Prox1-201	Prox1	1	190122453	190169399	protein_coding	Prospero homeobox protein 1 [Source:UniProtKB/Swiss-Prot;Acc:P48437]
ENSMUST00000178186	Ifi213-203	Ifi213	1	173566284	173580353	retained_intron	0
ENSMUST00000101663	Mdfic-201	Mdfic	6	15720661	15802165	protein_coding	MyoD family inhibitor domain-containing protein [Source:UniProtKB/Swiss-Prot;Acc:Q8BX65]
ENSMUST00000023600	Robo1-201	Robo1	16	72663149	73046095	protein_coding	roundabout guidance receptor 1 [Source:MGI Symbol;Acc:MGI:1274781]
ENSMUST00000170200	Angpt2-202	Angpt2	8	18692087	18699547	processed_transcript	Angiopoietin-2 [Source:UniProtKB/Swiss-Prot;Acc:O35608]
ENSMUST00000171533	Nrep-203	Nrep	18	33437019	33463747	protein_coding	Neuronal reration-related protein [Source:UniProtKB/Swiss-Prot;Acc:Q07475]
ENSMUST00000043259	Pde3a-201	Pde3a	6	141249269	141507448	protein_coding	phosphodiesterase 3A, cGMP inhibited [Source:MGI Symbol;Acc:MGI:1860764]
ENSMUST00000000964	Hoxa1-201	Hoxa1	6	52155590	52158317	protein_coding	homeobox A1 [Source:HGNC Symbol;Acc:HGNC:5099]
ENSMUST00000032559	Rtn2-201	Rtn2	7	19282624	19296160	protein_coding	reticulon 2 (Z-band associated protein) [Source:MGI Symbol;Acc:MGI:107612]
ENSMUST00000113697	Tpm1-213	Tpm1	9	67022615	67049275	protein_coding	tropomyosin 1, alpha [Source:MGI Symbol;Acc:MGI:98809]
ENSMUST00000205428	Kcnn4-202	Kcnn4	7	24370263	24385205	protein_coding	potassium intermediate/small conductance calcium-activated channel, subfamily N, member 4 [Source:MGI Symbol;Acc:MGI:1277957]
ENSMUST00000191138	Hivep2-205	Hivep2	10	13966379	14151374	protein_coding	Mus musculus human immunodeficiency virus type I enhancer binding protein 2 (Hivep2), transcript variant 2, mRNA. [Source:RefSeq mRNA;Acc:NM_001358782]
ENSMUST00000113693	Tpm1-210	Tpm1	9	67024324	67049172	protein_coding	tropomyosin 1, alpha [Source:MGI Symbol;Acc:MGI:98809]
ENSMUST00000113690	Tpm1-209	Tpm1	9	67022593	67043962	protein_coding	tropomyosin 1, alpha [Source:MGI Symbol;Acc:MGI:98809]
ENSMUST00000036917	Hand1-201	Hand1	11	57828707	57832147	protein_coding	Heart- and neural crest derivatives-expressed protein 1 [Source:UniProtKB/Swiss-Prot;Acc:Q64279]
ENSMUST00000067219	Dach2-201	Dach2	X	113298257	113835893	protein_coding	Dachshund homolog 2 [Source:UniProtKB/Swiss-Prot;Acc:Q925Q8]
ENSMUST00000032551	Zik1-201	Zik1	7	10487229	10495394	protein_coding	zinc finger protein interacting with K protein 1 [Source:MGI Symbol;Acc:MGI:108070]
ENSMUST00000180472	Gm26771-201	Gm26771	3	83773853	83789956	antisense	predicted gene, 26771 [Source:MGI Symbol;Acc:MGI:5477265]
ENSMUST00000171529	Sptssb-202	Sptssb	3	69820578	69859922	protein_coding	Serine palmitoyltransferase small subunit B [Source:UniProtKB/Swiss-Prot;Acc:Q925E8]
ENSMUST00000061925	Plcxd3-201	Plcxd3	15	4375504	4575553	protein_coding	phosphatidylinositol-specific phospholipase C, X domain containing 3 [Source:MGI Symbol;Acc:MGI:2442605]
ENSMUST00000133294	Rftn2-204	Rftn2	1	55203945	55206489	processed_transcript	Raftlin-2 [Source:UniProtKB/Swiss-Prot;Acc:Q8CHX7]
ENSMUST00000033876	Adgra2-201	Adgra2	8	27085598	27123436	protein_coding	Adhesion G protein-coupled receptor A2 [Source:UniProtKB/Swiss-Prot;Acc:Q91ZV8]
ENSMUST00000111045	Bdnf-205	Bdnf	2	109693563	109727007	protein_coding	Brain-derived neurotrophic factor [Source:UniProtKB/Swiss-Prot;Acc:P21237]
ENSMUST00000102976	Gata3-201	Gata3	2	9857078	9878600	protein_coding	Mus musculus GATA binding protein 3 (Gata3), transcript variant 3, mRNA. [Source:RefSeq mRNA;Acc:NM_001355111]
ENSMUST00000163913	Wnt11-202	Wnt11	7	98835112	98853811	nonsense_mediated_decay	wingless-type MMTV integration site family, member 11 [Source:MGI Symbol;Acc:MGI:101948]
ENSMUST00000045855	Hebp1-201	Hebp1	6	135137522	135168215	protein_coding	heme binding protein 1 [Source:HGNC Symbol;Acc:HGNC:17176]
ENSMUST00000169273	Ndst1-201	Ndst1	18	60685978	60713389	protein_coding	Bifunctional heparan sulfate N-deacetylase/N-sulfotransferase 1 Heparan sulfate N-deacetylase 1 Heparan sulfate N-sulfotransferase 1 [Source:UniProtKB/Swiss-Prot;Acc:Q3UHN9]
ENSMUST00000124360	Itga9-202	Itga9	9	118711657	118897723	protein_coding	Integrin alpha-9 [Source:UniProtKB/Swiss-Prot;Acc:B8JK39]
ENSMUST00000034316	Map3k21-201	Map3k21	8	125910450	125947440	protein_coding	Mitogen-activated protein kinase kinase kinase 21 [Source:UniProtKB/Swiss-Prot;Acc:Q8VDG6]
ENSMUST00000135025	Eef1g-205	Eef1g	19	8972404	8978479	retained_intron	Elongation factor 1-gamma [Source:UniProtKB/Swiss-Prot;Acc:Q9D8N0]
ENSMUST00000186602	Cys1-207	Cys1	12	24665848	24681795	protein_coding	cystin 1 [Source:HGNC Symbol;Acc:HGNC:18525]
ENSMUST00000008032	Crlf1-201	Crlf1	8	70493158	70504081	protein_coding	Cytokine receptor-like factor 1 [Source:UniProtKB/Swiss-Prot;Acc:Q9JM58]
ENSMUST00000101637	Dtnb-202	Dtnb	12	3572523	3781505	nonsense_mediated_decay	Dystrobrevin beta [Source:UniProtKB/Swiss-Prot;Acc:O70585]
ENSMUST00000215667	BC048559-202	BC048559	10	41746721	41783437	antisense	cDNA sequence BC048559 [Source:MGI Symbol;Acc:MGI:3814724]
ENSMUST00000070816	Artn-201	Artn	4	117926162	117929763	protein_coding	Artemin [Source:UniProtKB/Swiss-Prot;Acc:Q9Z0L2]
ENSMUST00000102962	Cntfr-204	Cntfr	4	41657498	41697040	protein_coding	Ciliary neurotrophic factor receptor subunit alpha [Source:UniProtKB/Swiss-Prot;Acc:O88507]
ENSMUST00000102961	Cntfr-203	Cntfr	4	41657498	41695442	protein_coding	Ciliary neurotrophic factor receptor subunit alpha [Source:UniProtKB/Swiss-Prot;Acc:O88507]
ENSMUST00000170252	Hpgds-202	Hpgds	6	65131980	65138271	retained_intron	Hematopoietic prostaglandin D synthase [Source:UniProtKB/Swiss-Prot;Acc:Q9JHF7]
ENSMUST00000171588	Lifr-203	Lifr	15	7154353	7197489	protein_coding	Mus musculus leukemia inhibitory factor receptor (Lifr), transcript variant 3, mRNA. [Source:RefSeq mRNA;Acc:NM_001358593]
ENSMUST00000175941	Zfp536-202	Zfp536	7	37479104	37769624	protein_coding	zinc finger protein 536 [Source:MGI Symbol;Acc:MGI:1926102]
ENSMUST00000115417	St7-206	St7	6	17749216	17943020	protein_coding	Suppressor of tumorigenicity 7 protein [Source:UniProtKB/Swiss-Prot;Acc:Q99M96]
ENSMUST00000031280	Fgf5-201	Fgf5	5	98254184	98277030	protein_coding	Fibroblast growth factor 5 [Source:UniProtKB/Swiss-Prot;Acc:P15656]
ENSMUST00000227655	Osr2-203	Osr2	15	35296098	35303304	retained_intron	Protein odd-skipped-related 2 [Source:UniProtKB/Swiss-Prot;Acc:Q91ZD1]
ENSMUST00000057844	B230219D22Rik-201	B230219D22Rik	13	55693124	55703500	protein_coding	UPF0461 [Source:UniProtKB/Swiss-Prot;Acc:Q80X32]
ENSMUST00000115425	Steap2-203	Steap2	5	5670938	5694052	protein_coding	six transmembrane epithelial antigen of prostate 2 [Source:MGI Symbol;Acc:MGI:1921301]
ENSMUST00000162645	Zmiz1-208	Zmiz1	14	25459224	25666743	protein_coding	zinc finger, MIZ-type containing 1 [Source:MGI Symbol;Acc:MGI:3040693]
ENSMUST00000115421	Steap4-201	Steap4	5	7960457	7982213	protein_coding	Metalloreductase STEAP4 [Source:UniProtKB/Swiss-Prot;Acc:Q923B6]
ENSMUST00000031278	Bmp3-201	Bmp3	5	98854439	98884396	protein_coding	Bone morphotic protein 3 [Source:UniProtKB/Swiss-Prot;Acc:Q8BHE5]
ENSMUST00000159006	Hotairm1-203	Hotairm1	6	52158524	52162020	antisense	Hoxa transcript antisense RNA, myeloid-specific 1 [Source:MGI Symbol;Acc:MGI:3705155]
ENSMUST00000002708	Shh-201	Shh	5	28456815	28467256	protein_coding	Sonic hedgehog protein Sonic hedgehog protein N-product [Source:UniProtKB/Swiss-Prot;Acc:Q62226]
ENSMUST00000150639	Dact1-202	Dact1	12	71309984	71318894	protein_coding	Dapper homolog 1 [Source:UniProtKB/Swiss-Prot;Acc:Q8R4A3]
ENSMUST00000115426	Steap2-204	Steap2	5	5664829	5694578	protein_coding	six transmembrane epithelial antigen of prostate 2 [Source:MGI Symbol;Acc:MGI:1921301]
ENSMUST00000098371	Slco3a1-202	Slco3a1	7	74275419	74554633	protein_coding	Solute carrier organic anion transporter family member 3A1 [Source:UniProtKB/Swiss-Prot;Acc:Q8R3L5]
ENSMUST00000036952	9530068E07Rik-201	9530068E07Rik	11	52396428	52408723	protein_coding	RIKEN cDNA 9530068E07 gene [Source:MGI Symbol;Acc:MGI:2654705]
ENSMUST00000044551	Ick-202	Ick	9	78113315	78172107	protein_coding	Serine/threonine-protein kinase ICK [Source:UniProtKB/Swiss-Prot;Acc:Q9JKV2]
ENSMUST00000065496	Arhgap20-201	Arhgap20	9	51765352	51853856	protein_coding	Rho GTPase-activating protein 20 [Source:UniProtKB/Swiss-Prot;Acc:Q6IFT4]
ENSMUST00000148344	Phldb1-215	Phldb1	9	44686310	44716380	protein_coding	Pleckstrin homology-like domain family B member 1 [Source:UniProtKB/Swiss-Prot;Acc:Q6PDH0]
ENSMUST00000069837	Slit3-201	Slit3	11	35121224	35708507	protein_coding	Slit homolog 3 protein [Source:UniProtKB/Swiss-Prot;Acc:Q9WVB4]
ENSMUST00000076124	Srrm4-201	Srrm4	5	116439276	116591817	protein_coding	serine/arginine repetitive matrix 4 [Source:MGI Symbol;Acc:MGI:1916205]
ENSMUST00000115445	Cldn12-202	Cldn12	5	5505223	5514730	protein_coding	Claudin-12 [Source:UniProtKB/Swiss-Prot;Acc:Q9ET43]
ENSMUST00000085077	Arnt2-201	Arnt2	7	84246278	84410119	protein_coding	Aryl hydrocarbon receptor nuclear translocator 2 [Source:UniProtKB/Swiss-Prot;Acc:Q61324]
ENSMUST00000104797	Gm23134-201	Gm23134	2	157562361	157562447	miRNA	predicted gene, 23134 [Source:MGI Symbol;Acc:MGI:5452911]
ENSMUST00000097014	Tuba1a-201	Tuba1a	15	98949837	98953703	protein_coding	tubulin, alpha 1A [Source:MGI Symbol;Acc:MGI:98869]
ENSMUST00000073043	Cxcl12-201	Cxcl12	6	117168577	117181367	protein_coding	Stromal cell-derived factor 1 [Source:UniProtKB/Swiss-Prot;Acc:P40224]
ENSMUST00000053440	Ccdc40-202	Ccdc40	11	119229129	119262900	protein_coding	Coiled-coil domain-containing protein 40 [Source:UniProtKB/Swiss-Prot;Acc:Q8BI79]
ENSMUST00000111892	Arhgdib-203	Arhgdib	6	136923655	136941503	protein_coding	Rho GDP-dissociation inhibitor 2 [Source:UniProtKB/Swiss-Prot;Acc:Q61599]
ENSMUST00000154144	Adam12-205	Adam12	7	134191272	134225372	processed_transcript	Disintegrin and metalloproteinase domain-containing protein 12 [Source:UniProtKB/Swiss-Prot;Acc:Q61824]
ENSMUST00000154145	Olfml3-202	Olfml3	3	103733700	103737968	retained_intron	olfactomedin like 3 [Source:HGNC Symbol;Acc:HGNC:24956]
ENSMUST00000000910	Dbh-201	Dbh	2	27165233	27183200	protein_coding	Dopamine beta-hydroxylase Soluble dopamine beta-hydroxylase [Source:UniProtKB/Swiss-Prot;Acc:Q64237]
ENSMUST00000167460	Corin-202	Corin	5	72300025	72504473	protein_coding	Atrial natriuretic peptide-converting enzyme Atrial natriuretic peptide-converting enzyme, N-terminal propeptide Atrial natriuretic peptide-converting enzyme, activated protease fragment Atrial natriuretic peptide-converting enzyme, 180 kDa soluble fragment [Source:UniProtKB/Swiss-Prot;Acc:Q9Z319]
ENSMUST00000074372	Irx2-201	Irx2	13	72628820	72634198	protein_coding	Iroquois-class homeodomain protein IRX-2 [Source:UniProtKB/Swiss-Prot;Acc:P81066]
ENSMUST00000146532	Gm13070-201	Gm13070	4	149904006	149908149	antisense	predicted gene 13070 [Source:MGI Symbol;Acc:MGI:3651970]
ENSMUST00000166101	Sptb-202	Sptb	12	76596130	76710023	protein_coding	spectrin beta, erythrocytic [Source:MGI Symbol;Acc:MGI:98387]
ENSMUST00000129195	Adamts20-203	Adamts20	15	94351432	94404350	retained_intron	A disintegrin and metalloproteinase with thrombospondin motifs 20 [Source:UniProtKB/Swiss-Prot;Acc:P59511]
ENSMUST00000052130	Gjb1-201	Gjb1	X	101377273	101385629	protein_coding	gap junction protein, beta 1 [Source:MGI Symbol;Acc:MGI:95719]
ENSMUST00000113603	Ptpa-203	Ptpa	2	30416142	30447617	protein_coding	protein phosphatase 2 protein activator [Source:MGI Symbol;Acc:MGI:1346006]
ENSMUST00000121226	Abca17-202	Abca17	17	24264259	24351029	protein_coding	ATP-binding cassette, sub-family A (ABC1), member 17 [Source:MGI Symbol;Acc:MGI:3625331]
ENSMUST00000146526	Gins2-203	Gins2	8	120578633	120588980	retained_intron	DNA replication complex GINS protein PSF2 [Source:UniProtKB/Swiss-Prot;Acc:Q9D600]
ENSMUST00000033804	Zcchc18-201	Zcchc18	X	136993298	136998472	protein_coding	zinc finger, CCHC domain containing 18 [Source:MGI Symbol;Acc:MGI:1914245]
ENSMUST00000216139	Akap12-203	Akap12	10	4346841	4359470	processed_transcript	A-kinase anchor protein 12 [Source:UniProtKB/Swiss-Prot;Acc:Q9WTQ5]
ENSMUST00000176396	Gm20647-201	Gm20647	5	72316354	72368048	antisense	predicted gene 20647 [Source:MGI Symbol;Acc:MGI:5313094]
ENSMUST00000061093	Slc30a10-201	Slc30a10	1	185454848	185468762	protein_coding	Zinc transporter 10 [Source:UniProtKB/Swiss-Prot;Acc:Q3UVU3]
ENSMUST00000122574	Mir1903-201	Mir1903	8	128359241	128359320	miRNA	microRNA 1903 [Source:MGI Symbol;Acc:MGI:3811412]
ENSMUST00000163082	Dab2-214	Dab2	15	6422240	6438907	protein_coding	DAB2, clathrin adaptor protein [Source:HGNC Symbol;Acc:HGNC:2662]
ENSMUST00000108270	Mecom-202	Mecom	3	29951306	30013505	protein_coding	MDS1 and EVI1 complex locus [Source:MGI Symbol;Acc:MGI:95457]
ENSMUST00000135868	Maml1-202	Maml1	11	50255634	50291804	protein_coding	Mastermind-like protein 1 [Source:UniProtKB/Swiss-Prot;Acc:Q6T264]
ENSMUST00000073062	Zfp663-201	Zfp663	2	165351298	165360136	protein_coding	zinc finger protein 663 [Source:MGI Symbol;Acc:MGI:2685854]
ENSMUST00000114950	Galnt11-202	Galnt11	5	25247363	25265918	protein_coding	Polypeptide N-acetylgalactosaminyltransferase 11 [Source:UniProtKB/Swiss-Prot;Acc:Q921L8]
ENSMUST00000030765	Padi2-201	Padi2	4	140906344	140952586	protein_coding	Protein-arginine deiminase type-2 [Source:UniProtKB/Swiss-Prot;Acc:Q08642]
ENSMUST00000176383	Zfhx4-205	Zfhx4	3	5241672	5415857	protein_coding	zinc finger homeodomain 4 [Source:MGI Symbol;Acc:MGI:2137668]
ENSMUST00000087699	Wiz-202	Wiz	17	32376178	32389401	retained_intron	widely-interspaced zinc finger motifs [Source:MGI Symbol;Acc:MGI:1332638]
ENSMUST00000103426	Ighm-201	Ighm	12	113420741	113422730	IG_C_gene	immunoglobulin heavy constant mu [Source:HGNC Symbol;Acc:HGNC:5541]
ENSMUST00000040162	Gdf5-201	Gdf5	2	155941023	155945367	protein_coding	Growth/differentiation factor 5 [Source:UniProtKB/Swiss-Prot;Acc:P43027]
ENSMUST00000125611	Mecomos-201	Mecomos	3	30012379	30054808	antisense	MDS1 and EVI1 complex locus, opposite strand [Source:MGI Symbol;Acc:MGI:4439646]
ENSMUST00000204128	Galntl6-208	Galntl6	8	57774052	58912640	protein_coding	polypeptide N-acetylgalactosaminyltransferase like 6 [Source:HGNC Symbol;Acc:HGNC:33844]
ENSMUST00000113623	Glb1l-201	Glb1l	1	75199347	75210778	protein_coding	Beta-galactosidase-1-like protein [Source:UniProtKB/Swiss-Prot;Acc:Q8VC60]
ENSMUST00000191115	Gm9796-202	Gm9796	11	95696898	95699143	lincRNA	0
ENSMUST00000147877	Gcgr-204	Gcgr	11	120530744	120538986	processed_transcript	Glucagon receptor [Source:UniProtKB/Swiss-Prot;Acc:Q61606]
ENSMUST00000179488	2610528A11Rik-201	2610528A11Rik	14	37102142	37110101	protein_coding	Protein GPR15L [Source:UniProtKB/Swiss-Prot;Acc:A0A0B4J1N3]
ENSMUST00000160859	Ocln-205	Ocln	13	100498114	100552481	protein_coding	occludin [Source:MGI Symbol;Acc:MGI:106183]
ENSMUST00000042755	Afp-201	Afp	5	90490737	90508907	protein_coding	Alpha-fetoprotein [Source:UniProtKB/Swiss-Prot;Acc:P02772]
ENSMUST00000172832	Trim39-204	Trim39	17	36262607	36272247	retained_intron	tripartite motif-containing 39 [Source:MGI Symbol;Acc:MGI:1890659]
ENSMUST00000135887	Igfbp3-202	Igfbp3	11	7207686	7213923	protein_coding	Insulin-like growth factor-binding protein 3 [Source:UniProtKB/Swiss-Prot;Acc:P47878]
ENSMUST00000098310	Sytl2-201	Sytl2	7	90381121	90410439	processed_transcript	Synaptotagmin-like protein 2 [Source:UniProtKB/Swiss-Prot;Acc:Q99N50]
ENSMUST00000125619	Rc3h2-205	Rc3h2	2	37373138	37422877	nonsense_mediated_decay	Roquin-2 [Source:UniProtKB/Swiss-Prot;Acc:P0C090]
ENSMUST00000178140	Fignl2-201	Fignl2	15	101050194	101054399	protein_coding	fidgetin like 2 [Source:HGNC Symbol;Acc:HGNC:13287]
ENSMUST00000048067	Zcchc12-201	Zcchc12	X	36195946	36199158	protein_coding	zinc finger, CCHC domain containing 12 [Source:MGI Symbol;Acc:MGI:1919943]
ENSMUST00000042767	Slitrk5-201	Slitrk5	14	111675097	111683141	protein_coding	SLIT and NTRK-like protein 5 [Source:UniProtKB/Swiss-Prot;Acc:Q810B7]
ENSMUST00000040104	Hand2-201	Hand2	8	57320983	57324633	protein_coding	Heart- and neural crest derivatives-expressed protein 2 [Source:UniProtKB/Swiss-Prot;Acc:Q61039]
ENSMUST00000020531	Hba-x-201	Hba-x	11	32276400	32278116	protein_coding	hemoglobin X, alpha-like embryonic chain in Hba complex [Source:MGI Symbol;Acc:MGI:96019]
ENSMUST00000020537	Nsg2-201	Nsg2	11	32000463	32059202	protein_coding	neuron specific gene family member 2 [Source:MGI Symbol;Acc:MGI:1202070]
ENSMUST00000204146	Cyp26b1-204	Cyp26b1	6	84571944	84588638	protein_coding	Cytochrome P450 26B1 [Source:UniProtKB/Swiss-Prot;Acc:Q811W2]
ENSMUST00000214391	Tmpo-208	Tmpo	10	91157099	91171524	retained_intron	thymopoietin [Source:MGI Symbol;Acc:MGI:106920]
ENSMUST00000033846	Angpt2-201	Angpt2	8	18690263	18741562	protein_coding	Angiopoietin-2 [Source:UniProtKB/Swiss-Prot;Acc:O35608]
ENSMUST00000214394	Elof1-204	Elof1	9	22113436	22117123	protein_coding	Mus musculus ELF1 homolog, elongation factor 1 (Elof1), transcript variant 4, mRNA. [Source:RefSeq mRNA;Acc:NM_001357311]
ENSMUST00000213061	Adamts18-205	Adamts18	8	113764525	113848738	retained_intron	A disintegrin and metalloproteinase with thrombospondin motifs 18 [Source:UniProtKB/Swiss-Prot;Acc:Q4VC17]
ENSMUST00000213066	4930503L19Rik-208	4930503L19Rik	18	70452212	70464150	retained_intron	RIKEN cDNA 4930503L19 gene [Source:MGI Symbol;Acc:MGI:1922045]
ENSMUST00000199031	Rps27-207	Rps27	3	90212667	90213634	retained_intron	40S ribosomal protein S27 [Source:UniProtKB/Swiss-Prot;Acc:Q6ZWU9]
ENSMUST00000045802	Pclaf-201	Pclaf	9	65890237	65903266	protein_coding	PCNA-associated factor [Source:UniProtKB/Swiss-Prot;Acc:Q9CQX4]
ENSMUST00000167487	Vldlr-207	Vldlr	19	27217357	27254231	protein_coding	very low density lipoprotein receptor [Source:MGI Symbol;Acc:MGI:98935]
ENSMUST00000099626	Fibin-201	Fibin	2	110360917	110363183	protein_coding	Fin bud initiation factor homolog [Source:UniProtKB/Swiss-Prot;Acc:Q9CQS3]
ENSMUST00000167481	Hmg20b-213	Hmg20b	10	81346052	81350327	protein_coding	high mobility group 20B [Source:MGI Symbol;Acc:MGI:1341190]
ENSMUST00000073012	Postn-201	Postn	3	54361125	54391034	protein_coding	periostin, osteoblast specific factor [Source:MGI Symbol;Acc:MGI:1926321]
ENSMUST00000134586	Kcnmb4os1-201	Kcnmb4os1	10	116418052	116421237	antisense	0
ENSMUST00000167479	Stra6-213	Stra6	9	58134665	58153996	protein_coding	stimulated by retinoic acid gene 6 [Source:MGI Symbol;Acc:MGI:107742]
ENSMUST00000213078	Adamts18-207	Adamts18	8	113768506	113845304	retained_intron	A disintegrin and metalloproteinase with thrombospondin motifs 18 [Source:UniProtKB/Swiss-Prot;Acc:Q4VC17]
ENSMUST00000154178	Dock2-206	Dock2	11	34437312	34783883	retained_intron	Dedicator of cytokinesis protein 2 [Source:UniProtKB/Swiss-Prot;Acc:Q8C3J5]
ENSMUST00000121278	Gm13726-201	Gm13726	2	77962269	77963062	processed_pseudogene	predicted gene 13726 [Source:MGI Symbol;Acc:MGI:3649259]
ENSMUST00000024159	Dlx2-201	Dlx2	2	71543408	71546754	protein_coding	Homeobox protein DLX-2 [Source:UniProtKB/Swiss-Prot;Acc:P40764]
ENSMUST00000111807	Neurl1a-201	Neurl1a	19	47228843	47259440	protein_coding	E3 ubiquitin-protein ligase NEURL1 [Source:UniProtKB/Swiss-Prot;Acc:Q923S6]
ENSMUST00000037478	Slc18a1-201	Slc18a1	8	69037711	69089222	protein_coding	Chromaffin granule amine transporter [Source:UniProtKB/Swiss-Prot;Acc:Q8R090]
ENSMUST00000029846	Cyr61-201	Cyr61	3	145646976	145649981	protein_coding	Protein CYR61 [Source:UniProtKB/Swiss-Prot;Acc:P18406]
ENSMUST00000127396	Lnx1-207	Lnx1	5	74592679	74677858	nonsense_mediated_decay	ligand of numb-protein X 1 [Source:MGI Symbol;Acc:MGI:1278335]
ENSMUST00000144727	Cwc22-211	Cwc22	2	77916427	77946199	processed_transcript	Pre-mRNA-splicing factor CWC22 homolog [Source:UniProtKB/Swiss-Prot;Acc:Q8C5N3]
ENSMUST00000095360	Igf1-202	Igf1	10	87859068	87937042	protein_coding	Insulin-like growth factor I [Source:UniProtKB/Swiss-Prot;Acc:P05017]
ENSMUST00000000199	Ncs1-201	Ncs1	2	31245823	31295989	protein_coding	Neuronal calcium sensor 1 [Source:UniProtKB/Swiss-Prot;Acc:Q8BNY6]
ENSMUST00000084696	Spon1-202	Spon1	7	113766174	113932081	protein_coding	spondin 1, (f-spondin) extracellular matrix protein [Source:MGI Symbol;Acc:MGI:2385287]
ENSMUST00000087723	Notch3-201	Notch3	17	32120820	32166880	protein_coding	Neurogenic locus notch homolog protein 3 Notch 3 extracellular truncation Notch 3 intracellular domain [Source:UniProtKB/Swiss-Prot;Acc:Q61982]
ENSMUST00000025497	Fbn2-201	Fbn2	18	58008623	58209926	protein_coding	Fibrillin-2 Fibrillin-2 C-terminal peptide [Source:UniProtKB/Swiss-Prot;Acc:Q61555]
ENSMUST00000063750	Rarb-201	Rarb	14	16430839	16575543	protein_coding	retinoic acid receptor, beta [Source:MGI Symbol;Acc:MGI:97857]
ENSMUST00000129108	Tbx3os1-201	Tbx3os1	5	119617901	119671365	antisense	T-box 3, opposite strand 1 [Source:MGI Symbol;Acc:MGI:3780472]
ENSMUST00000211307	Smpd1-203	Smpd1	7	105555691	105556742	retained_intron	sphingomyelin phosphodiesterase 1, acid lysosomal [Source:MGI Symbol;Acc:MGI:98325]
ENSMUST00000129100	Gfra1-203	Gfra1	19	58235612	58454592	protein_coding	GDNF family receptor alpha-1 [Source:UniProtKB/Swiss-Prot;Acc:P97785]
ENSMUST00000036136	Colec11-201	Colec11	12	28594173	28623330	protein_coding	collectin subfamily member 11 [Source:HGNC Symbol;Acc:HGNC:17213]
ENSMUST00000005889	Vav1-201	Vav1	17	57279100	57328031	protein_coding	vav 1 oncogene [Source:MGI Symbol;Acc:MGI:98923]
ENSMUST00000099725	Madd-206	Madd	2	91137360	91179321	protein_coding	MAP-kinase activating death domain [Source:MGI Symbol;Acc:MGI:2444672]
ENSMUST00000111810	Rgs8-202	Rgs8	1	153665709	153697667	protein_coding	Mus musculus regulator of G-protein signaling 8 (Rgs8), transcript variant 2, mRNA. [Source:RefSeq mRNA;Acc:NM_001347115]
ENSMUST00000138045	Capzb-208	Capzb	4	139226961	139287089	protein_coding	F-actin-capping protein subunit beta [Source:UniProtKB/Swiss-Prot;Acc:P47757]
ENSMUST00000025482	Atp8b1-201	Atp8b1	18	64528979	64661000	protein_coding	Phospholipid-transporting ATPase IC [Source:UniProtKB/Swiss-Prot;Acc:Q148W0]
ENSMUST00000177637	Cx3cr1-202	Cx3cr1	9	119901616	120068283	protein_coding	CX3C chemokine receptor 1 [Source:UniProtKB/Swiss-Prot;Acc:Q9Z0D9]
ENSMUST00000151001	Id3-203	Id3	4	136143864	136144716	retained_intron	DNA-binding protein inhibitor ID-3 [Source:UniProtKB/Swiss-Prot;Acc:P41133]
ENSMUST00000111828	Ddhd1-203	Ddhd1	14	45588467	45658142	protein_coding	phospholipase DDHD1 isoform 4 [Source:RefSeq peptide;Acc:NP_001271328]
ENSMUST00000111824	Cwc22-205	Cwc22	2	77881159	77946180	protein_coding	Pre-mRNA-splicing factor CWC22 homolog [Source:UniProtKB/Swiss-Prot;Acc:Q8C5N3]
ENSMUST00000222885	Gstz1-205	Gstz1	12	87147165	87164324	protein_coding	Maleylacetoacetate isomerase [Source:UniProtKB/Swiss-Prot;Acc:Q9WVL0]
ENSMUST00000075770	Megf10-201	Megf10	18	57133090	57297467	protein_coding	Multiple epidermal growth factor-like domains protein 10 [Source:UniProtKB/Swiss-Prot;Acc:Q6DIB5]
ENSMUST00000219246	Gm9118-201	Gm9118	10	56497341	56498094	processed_pseudogene	predicted gene 9118 [Source:MGI Symbol;Acc:MGI:3648185]
ENSMUST00000109514	Bcl11a-202	Bcl11a	11	24078173	24168429	protein_coding	B-cell lymphoma/leukemia 11A [Source:UniProtKB/Swiss-Prot;Acc:Q9QYE3]
ENSMUST00000049484	Gxylt1-201	Gxylt1	15	93239742	93275161	protein_coding	Glucoside xylosyltransferase 1 [Source:UniProtKB/Swiss-Prot;Acc:Q3UHH8]
ENSMUST00000042850	Svep1-201	Svep1	4	58042442	58206596	protein_coding	Sushi, von Willebrand factor type A, EGF and pentraxin domain-containing protein 1 [Source:UniProtKB/Swiss-Prot;Acc:A2AVA0]
ENSMUST00000012161	Scarf2-201	Scarf2	16	17797282	17808287	protein_coding	Scavenger receptor class F member 2 [Source:UniProtKB/Swiss-Prot;Acc:P59222]
ENSMUST00000131428	Rab17-204	Rab17	1	90958135	90967667	protein_coding	Ras-related protein Rab-17 [Source:UniProtKB/Swiss-Prot;Acc:P35292]
ENSMUST00000094018	Plpp4-201	Plpp4	7	129257031	129391412	protein_coding	Phospholipid phosphatase 4 [Source:UniProtKB/Swiss-Prot;Acc:Q0VBU9]
ENSMUST00000099705	Nxpe3-201	Nxpe3	16	55839953	55895279	protein_coding	neurexophilin and PC-esterase domain family member 3 [Source:HGNC Symbol;Acc:HGNC:28238]
ENSMUST00000222898	Gm18616-201	Gm18616	12	87910965	87913545	processed_pseudogene	predicted gene, 18616 [Source:MGI Symbol;Acc:MGI:5010801]
ENSMUST00000178960	Gm13693-201	Gm13693	2	83961503	83963995	protein_coding	0
ENSMUST00000109526	Nnat-202	Nnat	2	157560110	157562522	protein_coding	Neuronatin [Source:UniProtKB/Swiss-Prot;Acc:Q61979]
ENSMUST00000021921	Ptch1-201	Ptch1	13	63508328	63565735	protein_coding	Mus musculus patched 1 (Ptch1), transcript variant 2, mRNA. [Source:RefSeq mRNA;Acc:NM_001328514]
ENSMUST00000118485	Megf11-203	Megf11	9	64385626	64707290	protein_coding	Multiple epidermal growth factor-like domains protein 11 [Source:UniProtKB/Swiss-Prot;Acc:Q80T91]
ENSMUST00000092285	Gng7-201	Gng7	10	80948624	81014925	protein_coding	guanine nucleotide binding protein (G protein), gamma 7 [Source:MGI Symbol;Acc:MGI:95787]
ENSMUST00000110515	Mtus2-205	Mtus2	5	148265217	148314071	protein_coding	Microtubule-associated tumor suppressor candidate 2 homolog [Source:UniProtKB/Swiss-Prot;Acc:Q3UHD3]
ENSMUST00000072671	Nrxn1-202	Nrxn1	17	90033631	91088907	protein_coding	Neurexin-1 [Source:UniProtKB/Swiss-Prot;Acc:Q9CS84]
ENSMUST00000188348	Pknox2-210	Pknox2	9	36936439	37137567	protein_coding	Homeobox protein PKNOX2 [Source:UniProtKB/Swiss-Prot;Acc:Q8BG99]
ENSMUST00000085989	Cldn9-201	Cldn9	17	23682584	23684018	protein_coding	Claudin-9 [Source:UniProtKB/Swiss-Prot;Acc:Q9Z0S7]
ENSMUST00000108200	Zfp260-202	Zfp260	7	30095185	30107614	protein_coding	zinc finger protein 260 [Source:MGI Symbol;Acc:MGI:1347071]
ENSMUST00000029891	Tmem68-201	Tmem68	4	3549041	3574853	protein_coding	Transmembrane protein 68 [Source:UniProtKB/Swiss-Prot;Acc:Q9D850]
ENSMUST00000036172	Sgpp2-201	Sgpp2	1	78310345	78420289	protein_coding	Sphingosine-1-phosphate phosphatase 2 [Source:UniProtKB/Swiss-Prot;Acc:Q810K3]
ENSMUST00000111855	Wbp1l-202	Wbp1l	19	46623401	46657385	protein_coding	WW domain binding protein 1 like [Source:MGI Symbol;Acc:MGI:107577]
ENSMUST00000070000	Arhgap24-201	Arhgap24	5	102845007	102897937	protein_coding	Rho GTPase activating protein 24 [Source:MGI Symbol;Acc:MGI:1922647]
ENSMUST00000021918	Ror2-201	Ror2	13	53109317	53286124	protein_coding	receptor tyrosine kinase-like orphan receptor 2 [Source:MGI Symbol;Acc:MGI:1347521]
ENSMUST00000057054	Meox1-201	Meox1	11	101877510	101894374	protein_coding	Homeobox protein MOX-1 [Source:UniProtKB/Swiss-Prot;Acc:P32442]
ENSMUST00000220218	Dusp6-203	Dusp6	10	99265641	99266799	processed_transcript	Dual specificity protein phosphatase 6 [Source:UniProtKB/Swiss-Prot;Acc:Q9DBB1]
ENSMUST00000164397	B3gnt5-207	B3gnt5	16	19760234	19772753	protein_coding	Lactosylceramide 1,3-N-acetyl-beta-D-glucosaminyltransferase [Source:UniProtKB/Swiss-Prot;Acc:Q8BGY6]
ENSMUST00000110523	C1qtnf3-202	C1qtnf3	15	10952357	10979706	protein_coding	Complement C1q tumor necrosis factor-related protein 3 [Source:UniProtKB/Swiss-Prot;Acc:Q9ES30]
ENSMUST00000109543	Vcan-201	Vcan	13	89657056	89742244	protein_coding	versican [Source:MGI Symbol;Acc:MGI:102889]
ENSMUST00000027226	Khdrbs2-201	Khdrbs2	1	32172714	32658568	protein_coding	KH domain-containing, RNA-binding, signal transduction-associated protein 2 [Source:UniProtKB/Swiss-Prot;Acc:Q9WU01]
ENSMUST00000030862	Draxin-201	Draxin	4	148098437	148130698	protein_coding	Draxin [Source:UniProtKB/Swiss-Prot;Acc:Q6PAL1]
ENSMUST00000109546	Vcan-203	Vcan	13	89655312	89742509	protein_coding	versican [Source:MGI Symbol;Acc:MGI:102889]
ENSMUST00000080283	Synj2-202	Synj2	17	5941403	6038555	protein_coding	Synaptojanin-2 [Source:UniProtKB/Swiss-Prot;Acc:Q9D2G5]
ENSMUST00000109547	Nup93-202	Nup93	8	94227661	94315066	protein_coding	Mus musculus nucleoporin 93 (Nup93), transcript variant 4, mRNA. [Source:RefSeq mRNA;Acc:NM_001357268]
ENSMUST00000048102	Myh14-201	Myh14	7	44605803	44670843	protein_coding	Myosin-14 [Source:UniProtKB/Swiss-Prot;Acc:Q6URW6]
ENSMUST00000029881	Mmp16-201	Mmp16	4	17853458	18119145	protein_coding	Matrix metalloproteinase-16 [Source:UniProtKB/Swiss-Prot;Acc:Q9WTR0]
ENSMUST00000228152	Osr2-204	Osr2	15	35300300	35303304	protein_coding	Protein odd-skipped-related 2 [Source:UniProtKB/Swiss-Prot;Acc:Q91ZD1]
ENSMUST00000071370	Pcdh17-201	Pcdh17	14	84443563	84539002	protein_coding	protocadherin 17 [Source:HGNC Symbol;Acc:HGNC:14267]
ENSMUST00000190641	Mturn-203	Mturn	6	54681624	54703851	protein_coding	Maturin [Source:UniProtKB/Swiss-Prot;Acc:Q8CGA4]
ENSMUST00000201946	Gm8615-202	Gm8615	5	149155108	149156019	processed_transcript	predicted pseudogene 8615 [Source:MGI Symbol;Acc:MGI:3647532]
ENSMUST00000048112	Sgsm1-201	Sgsm1	5	113243220	113310786	protein_coding	Small G protein signaling modulator 1 [Source:UniProtKB/Swiss-Prot;Acc:Q8BPQ7]
ENSMUST00000155415	Ppfibp1-209	Ppfibp1	6	147002243	147019173	protein_coding	PTPRF interacting protein, binding protein 1 (liprin beta 1) [Source:MGI Symbol;Acc:MGI:1914783]
ENSMUST00000114904	Arhgap36-202	Arhgap36	X	49470450	49500244	protein_coding	Mus musculus Rho GTPase activating protein 36 (Arhgap36), transcript variant 2, mRNA. [Source:RefSeq mRNA;Acc:NM_001356394]
ENSMUST00000111875	Fam129a-203	Fam129a	1	151571496	151690182	protein_coding	Protein Niban [Source:UniProtKB/Swiss-Prot;Acc:Q3UW53]
ENSMUST00000168727	Gdf10-201	Gdf10	14	33923587	33937983	protein_coding	Growth/differentiation factor 10 [Source:UniProtKB/Swiss-Prot;Acc:P97737]
ENSMUST00000109565	Adgrv1-202	Adgrv1	13	81505732	81570640	protein_coding	adhesion G protein-coupled receptor V1 [Source:MGI Symbol;Acc:MGI:1274784]
ENSMUST00000024179	Nfatc4-201	Nfatc4	14	55824795	55833943	protein_coding	Nuclear factor of activated T-cells, cytoplasmic 4 [Source:UniProtKB/Swiss-Prot;Acc:Q8K120]
ENSMUST00000152390	Pofut1-207	Pofut1	2	153257572	153268063	protein_coding	protein O-fucosyltransferase 1 [Source:MGI Symbol;Acc:MGI:2153207]
ENSMUST00000151060	Foxp2-213	Foxp2	6	14901388	15411938	retained_intron	Forkhead box protein P2 [Source:UniProtKB/Swiss-Prot;Acc:P58463]
ENSMUST00000097936	Igf2-202	Igf2	7	142650769	142657466	protein_coding	Insulin-like growth factor II Insulin-like growth factor II Preptin [Source:UniProtKB/Swiss-Prot;Acc:P09535]
ENSMUST00000129970	Gm13305-202	Gm13305	4	42160264	42164734	retained_intron	predicted gene 13305 [Source:MGI Symbol;Acc:MGI:3801997]
ENSMUST00000034363	Hsd11b2-201	Hsd11b2	8	105518755	105523988	protein_coding	hydroxysteroid 11-beta dehydrogenase 2 [Source:MGI Symbol;Acc:MGI:104720]
ENSMUST00000178906	Gm10593-201	Gm10593	4	42552478	42587038	antisense	predicted gene 10593 [Source:MGI Symbol;Acc:MGI:3710526]
ENSMUST00000139303	Gak-205	Gak	5	108584371	108596828	nonsense_mediated_decay	cyclin-G-associated kinase isoform 3 [Source:RefSeq peptide;Acc:NP_001268981]
ENSMUST00000114000	Dmd-203	Dmd	X	82948903	85206141	protein_coding	Dystrophin [Source:UniProtKB/Swiss-Prot;Acc:P11531]
ENSMUST00000022386	Samd4-201	Samd4	14	46882854	47103150	protein_coding	1 [Source:UniProtKB/Swiss-Prot;Acc:Q8CBY1]
ENSMUST00000014743	Csf1-201	Csf1	3	107741048	107760469	protein_coding	Macrophage colony-stimulating factor 1 Processed macrophage colony-stimulating factor 1 [Source:UniProtKB/Swiss-Prot;Acc:P07141]
ENSMUST00000060640	Gm7984-201	Gm7984	8	75398511	75399048	processed_pseudogene	predicted gene 7984 [Source:MGI Symbol;Acc:MGI:3645839]
ENSMUST00000014747	Alx3-201	Alx3	3	107595031	107605776	protein_coding	Homeobox protein aristaless-like 3 [Source:UniProtKB/Swiss-Prot;Acc:O70137]
ENSMUST00000166914	Gm9268-201	Gm9268	7	43018798	43048106	protein_coding	0
ENSMUST00000102920	Gck-201	Gck	11	5900823	5950081	protein_coding	Glucokinase [Source:UniProtKB/Swiss-Prot;Acc:P52792]
ENSMUST00000175866	Zfhx4-203	Zfhx4	3	5218526	5413165	protein_coding	zinc finger homeodomain 4 [Source:MGI Symbol;Acc:MGI:2137668]
ENSMUST00000128651	Lmnb1-202	Lmnb1	18	56728441	56733456	retained_intron	Lamin-B1 [Source:UniProtKB/Swiss-Prot;Acc:P14733]
ENSMUST00000124293	Dlk1-207	Dlk1	12	109454195	109459762	protein_coding	delta like non-canonical Notch ligand 1 [Source:HGNC Symbol;Acc:HGNC:2907]
ENSMUST00000130950	Msrb3-202	Msrb3	10	120783894	120871152	protein_coding	methionine sulfoxide reductase B3 [Source:HGNC Symbol;Acc:HGNC:27375]
ENSMUST00000182155	Ank3-210	Ank3	10	69533843	70024626	protein_coding	Ankyrin-3 [Source:UniProtKB/Swiss-Prot;Acc:G5E8K5]
ENSMUST00000182153	Rnf165-204	Rnf165	18	77466737	77565050	protein_coding	ring finger protein 165 [Source:MGI Symbol;Acc:MGI:2444521]
ENSMUST00000161233	Tmem33-203	Tmem33	5	67260696	67268568	protein_coding	transmembrane protein 33 [Source:MGI Symbol;Acc:MGI:1915128]
ENSMUST00000033018	Far1-201	Far1	7	113513834	113571511	protein_coding	Fatty acyl-CoA reductase 1 [Source:UniProtKB/Swiss-Prot;Acc:Q922J9]
ENSMUST00000202409	Poln-205	Poln	5	34007283	34169426	protein_coding	DNA polymerase N [Source:MGI Symbol;Acc:MGI:2675617]
ENSMUST00000166924	Kcnip4-204	Kcnip4	5	48389502	48599682	protein_coding	Kv channel interacting protein 4 [Source:MGI Symbol;Acc:MGI:1933131]
ENSMUST00000187844	Adam23-211	Adam23	1	63578792	63582179	retained_intron	Disintegrin and metalloproteinase domain-containing protein 23 [Source:UniProtKB/Swiss-Prot;Acc:Q9R1V7]
ENSMUST00000081574	Syt17-201	Syt17	7	118380717	118443560	protein_coding	Synaptotagmin-17 [Source:UniProtKB/Swiss-Prot;Acc:Q920M7]
ENSMUST00000022355	Ppp3cb-201	Ppp3cb	14	20500030	20546512	protein_coding	protein phosphatase 3, catalytic subunit, beta isoform [Source:MGI Symbol;Acc:MGI:107163]
ENSMUST00000057021	Osr1-201	Osr1	12	9574441	9581500	protein_coding	Protein odd-skipped-related 1 [Source:UniProtKB/Swiss-Prot;Acc:Q9WVG7]
ENSMUST00000057023	P4ha3-201	P4ha3	7	100285520	100319699	protein_coding	prolyl 4-hydroxylase subunit alpha 3 [Source:HGNC Symbol;Acc:HGNC:30135]
ENSMUST00000163865	Arhgap28-202	Arhgap28	17	67845735	67901471	protein_coding	Mus musculus Rho GTPase activating protein 28 (Arhgap28), transcript variant 2, mRNA. [Source:RefSeq mRNA;Acc:NM_001347410]
ENSMUST00000191094	Gm4322-201	Gm4322	1	150268926	150269261	processed_pseudogene	predicted gene 4322 [Source:MGI Symbol;Acc:MGI:3782503]
ENSMUST00000021016	Hnf1b-201	Hnf1b	11	83850855	83905819	protein_coding	Hepatocyte nuclear factor 1-beta [Source:UniProtKB/Swiss-Prot;Acc:P27889]
ENSMUST00000026700	Map3k7cl-201	Map3k7cl	16	87553330	87595336	protein_coding	MAP3K7 C-terminal-like protein [Source:UniProtKB/Swiss-Prot;Acc:P58500]
ENSMUST00000058362	Vmn1r68-201	Vmn1r68	7	10527210	10528169	protein_coding	0
ENSMUST00000120709	Kcnt2-202	Kcnt2	1	140246158	140612067	protein_coding	potassium sodium-activated channel subfamily T member 2 [Source:HGNC Symbol;Acc:HGNC:18866]
ENSMUST00000115361	Cadps2-206	Cadps2	6	23262839	23839224	protein_coding	Calcium-dependent secretion activator 2 [Source:UniProtKB/Swiss-Prot;Acc:Q8BYR5]
ENSMUST00000107745	Gria2-202	Gria2	3	80687795	80802835	protein_coding	glutamate receptor 2 isoform 3 [Source:RefSeq peptide;Acc:NP_001034284]
ENSMUST00000046384	C1qb-201	C1qb	4	136880129	136886187	protein_coding	Complement C1q subcomponent subunit B [Source:UniProtKB/Swiss-Prot;Acc:P14106]
ENSMUST00000045054	Tcaf1-201	Tcaf1	6	42668002	42710088	protein_coding	Mus musculus TRPM8 channel-associated factor 1 (Tcaf1), transcript variant 2, mRNA. [Source:RefSeq mRNA;Acc:NM_001355769]
ENSMUST00000093534	Mtus1-203	Mtus1	8	40990918	41054794	protein_coding	mitochondrial tumor suppressor 1 [Source:MGI Symbol;Acc:MGI:2142572]
ENSMUST00000173253	Tubb5-204	Tubb5	17	35835605	35837060	retained_intron	tubulin, beta 5 class I [Source:MGI Symbol;Acc:MGI:107812]
ENSMUST00000036104	Dlc1-202	Dlc1	8	36849126	36952357	retained_intron	DLC1 Rho GTPase activating protein [Source:HGNC Symbol;Acc:HGNC:2897]
ENSMUST00000127351	Cwc22-207	Cwc22	2	77926043	77946183	processed_transcript	Pre-mRNA-splicing factor CWC22 homolog [Source:UniProtKB/Swiss-Prot;Acc:Q8C5N3]
ENSMUST00000085909	Cadm1-202	Cadm1	9	47530257	47851029	protein_coding	Cell adhesion molecule 1 [Source:UniProtKB/Swiss-Prot;Acc:Q8R5M8]
ENSMUST00000070890	Chst13-201	Chst13	6	90308349	90325185	protein_coding	carbohydrate (chondroitin 4) sulfotransferase 13 [Source:MGI Symbol;Acc:MGI:1919047]
ENSMUST00000185234	Scg2-202	Scg2	1	79434669	79440042	protein_coding	secretogranin II [Source:MGI Symbol;Acc:MGI:103033]
ENSMUST00000106427	Synpo2-203	Synpo2	3	123076519	123236147	protein_coding	Synaptopodin-2 [Source:UniProtKB/Swiss-Prot;Acc:Q91YE8]
ENSMUST00000106426	Synpo2-202	Synpo2	3	123076519	123236096	protein_coding	Synaptopodin-2 [Source:UniProtKB/Swiss-Prot;Acc:Q91YE8]
ENSMUST00000047645	Vldlr-202	Vldlr	19	27217357	27249727	protein_coding	very low density lipoprotein receptor [Source:MGI Symbol;Acc:MGI:98935]
ENSMUST00000034393	Tmed6-201	Tmed6	8	107061476	107065644	protein_coding	Transmembrane emp24 domain-containing protein 6 [Source:UniProtKB/Swiss-Prot;Acc:Q9CQG0]
ENSMUST00000148282	Rpl35a-ps6-201	Rpl35a-ps6	5	123255481	123255813	processed_pseudogene	ribosomal protein L35A, pseudogene 6 [Source:MGI Symbol;Acc:MGI:3704258]
ENSMUST00000000163	Igsf5-201	Igsf5	16	96361794	96404028	protein_coding	0
ENSMUST00000161279	Gal3st4-202	Gal3st4	5	138264938	138272801	protein_coding	Mus musculus galactose-3-O-sulfotransferase 4 (Gal3st4), transcript variant 2, mRNA. [Source:RefSeq mRNA;Acc:NM_001347507]
ENSMUST00000043294	Asb4-201	Asb4	6	5383386	5433022	protein_coding	Mus musculus ankyrin repeat and SOCS box-containing 4 (Asb4), transcript variant 2, mRNA. [Source:RefSeq mRNA;Acc:NM_001355662]
ENSMUST00000115383	Cped1-202	Cped1	6	21985916	22256404	protein_coding	cadherin-like and PC-esterase domain containing 1 [Source:MGI Symbol;Acc:MGI:2444814]
ENSMUST00000048982	Prickle1-201	Prickle1	15	93499114	93595891	protein_coding	Prickle-like protein 1 [Source:UniProtKB/Swiss-Prot;Acc:Q3U5C7]
ENSMUST00000107764	Hemgn-202	Hemgn	4	46393989	46404236	protein_coding	Hemogen [Source:UniProtKB/Swiss-Prot;Acc:Q9ERZ0]
ENSMUST00000140316	Hoxa7-203	Hoxa7	6	52216440	52217452	protein_coding	homeobox A7 [Source:MGI Symbol;Acc:MGI:96179]
ENSMUST00000008090	Phox2a-201	Phox2a	7	101818313	101822726	protein_coding	Paired mesoderm homeobox protein 2A [Source:UniProtKB/Swiss-Prot;Acc:Q62066]
ENSMUST00000033050	Lyve1-201	Lyve1	7	110850607	110863239	protein_coding	Lymphatic vessel endothelial hyaluronic acid receptor 1 [Source:UniProtKB/Swiss-Prot;Acc:Q8BHC0]
ENSMUST00000118426	Stmn4-202	Stmn4	14	66344373	66361674	protein_coding	stathmin-like 4 [Source:MGI Symbol;Acc:MGI:1931224]
ENSMUST00000026760	Tmem47-201	Tmem47	X	81070716	81097872	protein_coding	Transmembrane protein 47 [Source:UniProtKB/Swiss-Prot;Acc:Q9JJG6]
ENSMUST00000115399	Prdm6-203	Prdm6	18	53472981	53575907	protein_coding	Putative histone-lysine N-methyltransferase PRDM6 [Source:UniProtKB/Swiss-Prot;Acc:Q3UZD5]
ENSMUST00000186548	Tet3-203	Tet3	6	83368042	83456392	protein_coding	Mus musculus tet methylcytosine dioxygenase 3 (Tet3), transcript variant 1, mRNA. [Source:RefSeq mRNA;Acc:NM_001347313]
ENSMUST00000046332	C1qc-201	C1qc	4	136889804	136893065	protein_coding	Complement C1q subcomponent subunit C [Source:UniProtKB/Swiss-Prot;Acc:Q02105]
ENSMUST00000107773	Tmod1-201	Tmod1	4	46038935	46116032	protein_coding	Tropomodulin-1 [Source:UniProtKB/Swiss-Prot;Acc:P49813]
ENSMUST00000173240	Dtnb-211	Dtnb	12	3572453	3781395	protein_coding	Dystrobrevin beta [Source:UniProtKB/Swiss-Prot;Acc:O70585]
ENSMUST00000025430	Setbp1-201	Setbp1	18	78750380	79109391	protein_coding	SET-binding protein [Source:UniProtKB/Swiss-Prot;Acc:Q9Z180]
ENSMUST00000081564	Postn-202	Postn	3	54361143	54390452	protein_coding	periostin, osteoblast specific factor [Source:MGI Symbol;Acc:MGI:1926321]
ENSMUST00000132716	Gm16096-201	Gm16096	9	40780748	40783461	processed_transcript	predicted gene 16096 [Source:MGI Symbol;Acc:MGI:3801985]
ENSMUST00000072600	Gja5-201	Gja5	3	97032416	97053634	protein_coding	gap junction protein, alpha 5 [Source:MGI Symbol;Acc:MGI:95716]
ENSMUST00000025413	Sncaip-201	Sncaip	18	52767994	52915935	protein_coding	synuclein, alpha interacting protein (synphilin) [Source:MGI Symbol;Acc:MGI:1915097]
ENSMUST00000033036	Dkk3-201	Dkk3	7	112116017	112159057	protein_coding	Dickkopf-related protein 3 [Source:UniProtKB/Swiss-Prot;Acc:Q9QUN9]
ENSMUST00000022398	1700011H14Rik-201	1700011H14Rik	14	49219588	49245474	protein_coding	RIKEN cDNA 1700011H14 gene [Source:MGI Symbol;Acc:MGI:1914332]
ENSMUST00000212665	Adamts18-204	Adamts18	8	113697480	113844878	nonsense_mediated_decay	A disintegrin and metalloproteinase with thrombospondin motifs 18 [Source:UniProtKB/Swiss-Prot;Acc:Q4VC17]
ENSMUST00000017808	Slc35c2-201	Slc35c2	2	165276554	165287827	protein_coding	solute carrier family 35, member C2 [Source:MGI Symbol;Acc:MGI:2385166]
ENSMUST00000165619	Gm3252-201	Gm3252	14	4726775	4747493	protein_coding	0
ENSMUST00000068654	Foxd2-201	Foxd2	4	114906282	114908873	protein_coding	Forkhead box protein D2 [Source:UniProtKB/Swiss-Prot;Acc:O35392]
ENSMUST00000125772	Etl4-212	Etl4	2	20722378	20803430	retained_intron	Sickle tail protein [Source:UniProtKB/Swiss-Prot;Acc:A2AQ25]
ENSMUST00000030042	Kif12-201	Kif12	4	63165637	63172131	protein_coding	Kinesin-like protein KIF12 [Source:UniProtKB/Swiss-Prot;Acc:Q9D2Z8]
ENSMUST00000030036	Brinp1-201	Brinp1	4	68761514	68954397	protein_coding	BMP/retinoic acid-inducible neural-specific protein 1 [Source:UniProtKB/Swiss-Prot;Acc:Q920P3]
ENSMUST00000111131	Cd59b-203	Cd59b	2	104069849	104091160	protein_coding	CD59B glycoprotein [Source:UniProtKB/Swiss-Prot;Acc:P58019]
ENSMUST00000149738	Adarb1-208	Adarb1	10	77316110	77418211	retained_intron	Double-stranded RNA-specific editase 1 [Source:UniProtKB/Swiss-Prot;Acc:Q91ZS8]
ENSMUST00000215584	Gm48862-201	Gm48862	10	30880517	30880850	processed_pseudogene	predicted gene, 48862 [Source:MGI Symbol;Acc:MGI:6098604]
ENSMUST00000124438	Slit3-202	Slit3	11	35544685	35612636	processed_transcript	Slit homolog 3 protein [Source:UniProtKB/Swiss-Prot;Acc:Q9WVB4]
ENSMUST00000023737	Dhh-201	Dhh	15	98891152	98898540	protein_coding	Desert hedgehog protein Desert hedgehog protein N-product Desert hedgehog protein C-product [Source:UniProtKB/Swiss-Prot;Acc:Q61488]
ENSMUST00000226240	Vmn1r43-202	Vmn1r43	6	89858934	89876413	processed_transcript	vomeronasal 1 receptor 43 [Source:MGI Symbol;Acc:MGI:2148510]
ENSMUST00000172997	Uncx-201	Uncx	5	139543494	139548179	protein_coding	UNC homeobox [Source:MGI Symbol;Acc:MGI:108013]
ENSMUST00000137749	Gm11802-201	Gm11802	4	6688169	6704160	antisense	predicted gene 11802 [Source:MGI Symbol;Acc:MGI:3650651]
ENSMUST00000133393	Cul7-204	Cul7	17	46652893	46664364	nonsense_mediated_decay	Cullin-7 [Source:UniProtKB/Swiss-Prot;Acc:Q8VE73]
ENSMUST00000029046	Fabp5-201	Fabp5	3	10012548	10016607	protein_coding	Fatty acid-binding protein, epidermal [Source:UniProtKB/Swiss-Prot;Acc:Q05816]
ENSMUST00000184978	Col11a1-204	Col11a1	3	114165278	114219317	nonsense_mediated_decay	Collagen alpha-1(XI) chain [Source:UniProtKB/Swiss-Prot;Acc:Q61245]
ENSMUST00000207971	Ankrd42-209	Ankrd42	7	92610244	92636260	retained_intron	Ankyrin repeat domain-containing protein 42 [Source:UniProtKB/Swiss-Prot;Acc:Q3V096]
ENSMUST00000042046	Scara3-201	Scara3	14	65919394	65953935	protein_coding	Scavenger receptor class A member 3 [Source:UniProtKB/Swiss-Prot;Acc:Q8C850]
ENSMUST00000171652	C2cd4b-201	C2cd4b	9	67759437	67760930	protein_coding	C2 calcium-dependent domain containing 4B [Source:MGI Symbol;Acc:MGI:1922947]
ENSMUST00000182300	Mirg-207	Mirg	12	109747964	109749458	lincRNA	miRNA containing gene [Source:MGI Symbol;Acc:MGI:3781106]
ENSMUST00000054034	Polq-201	Polq	16	37011786	37095417	protein_coding	polymerase (DNA directed), theta [Source:MGI Symbol;Acc:MGI:2155399]
ENSMUST00000006397	Epor-201	Epor	9	21958897	21963506	protein_coding	Erythropoietin receptor [Source:UniProtKB/Swiss-Prot;Acc:P14753]
ENSMUST00000042054	Foxf2-201	Foxf2	13	31625816	31631403	protein_coding	Forkhead box protein F2 [Source:UniProtKB/Swiss-Prot;Acc:O54743]
ENSMUST00000123143	Ecm1-203	Ecm1	3	95736137	95739549	protein_coding	Mus musculus extracellular matrix protein 1 (Ecm1), transcript variant 3, mRNA. [Source:RefSeq mRNA;Acc:NM_001355070]
ENSMUST00000169343	Ly6e-202	Ly6e	15	74955051	74959905	protein_coding	lymphocyte antigen 6 family member E [Source:HGNC Symbol;Acc:HGNC:6727]
ENSMUST00000060711	Epm2aip1-201	Epm2aip1	9	111271945	111279093	protein_coding	EPM2A-interacting protein 1 [Source:UniProtKB/Swiss-Prot;Acc:Q8VEH5]
ENSMUST00000081635	St7-205	St7	6	17694032	17942966	protein_coding	Suppressor of tumorigenicity 7 protein [Source:UniProtKB/Swiss-Prot;Acc:Q99M96]
ENSMUST00000191242	Msh3-212	Msh3	13	92211880	92241130	processed_transcript	mutS homolog 3 [Source:HGNC Symbol;Acc:HGNC:7326]
ENSMUST00000069943	Gata5os-201	Gata5os	2	180332857	180340732	antisense	0
ENSMUST00000127511	Wdr17-202	Wdr17	8	54629233	54724388	protein_coding	WD repeat domain 17 [Source:MGI Symbol;Acc:MGI:1924662]
ENSMUST00000065587	Ackr3-201	Ackr3	1	90203980	90216751	protein_coding	atypical chemokine receptor 3 [Source:MGI Symbol;Acc:MGI:109562]
ENSMUST00000043315	Serpina3g-201	Serpina3g	12	104236252	104241939	protein_coding	serine (or cysteine) peptidase inhibitor, clade A, member 3G [Source:MGI Symbol;Acc:MGI:105046]
ENSMUST00000223162	Ikzf4-208	Ikzf4	10	128632469	128645844	nonsense_mediated_decay	Mus musculus IKAROS family zinc finger 4 (Ikzf4), transcript variant 3, mRNA. [Source:RefSeq mRNA;Acc:NM_001358537]
ENSMUST00000228850	AC013548.1-201	AC013548.1	7	142650769	142669942	protein_coding	0
ENSMUST00000168064	Vgll3-201	Vgll3	16	65815257	65866368	protein_coding	vestigial like family member 3 [Source:MGI Symbol;Acc:MGI:1920819]
ENSMUST00000135144	Gm15998-201	Gm15998	3	89315439	89318907	antisense	0
ENSMUST00000216872	Cnn1-205	Cnn1	9	22101061	22108188	protein_coding	Calponin-1 [Source:UniProtKB/Swiss-Prot;Acc:Q08091]
ENSMUST00000100420	Loxl2-202	Loxl2	14	69609478	69693698	protein_coding	Lysyl oxidase homolog 2 [Source:UniProtKB/Swiss-Prot;Acc:P58022]
ENSMUST00000107914	Tpm2-203	Tpm2	4	43514711	43523595	protein_coding	tropomyosin 2, beta [Source:MGI Symbol;Acc:MGI:98810]
ENSMUST00000107913	Tpm2-202	Tpm2	4	43514712	43523388	protein_coding	tropomyosin 2, beta [Source:MGI Symbol;Acc:MGI:98810]
ENSMUST00000204876	Plekha5-212	Plekha5	6	140516424	140553030	protein_coding	pleckstrin homology domain containing A5 [Source:HGNC Symbol;Acc:HGNC:30036]
ENSMUST00000223178	Gm16596-203	Gm16596	12	108537243	108555464	antisense	predicted gene, 16596 [Source:MGI Symbol;Acc:MGI:4439520]
ENSMUST00000183691	Prrx1-205	Prrx1	1	163247577	163289224	processed_transcript	Paired mesoderm homeobox protein 1 [Source:UniProtKB/Swiss-Prot;Acc:P63013]
ENSMUST00000193002	Ntrk3-205	Ntrk3	7	78192407	78577789	protein_coding	NT-3 growth factor receptor [Source:UniProtKB/Swiss-Prot;Acc:Q6VNS1]
ENSMUST00000104893	Pcyt1a-202	Pcyt1a	16	32431020	32475065	protein_coding	Choline-phosphate cytidylyltransferase A [Source:UniProtKB/Swiss-Prot;Acc:P49586]
ENSMUST00000029084	Ntsr1-201	Ntsr1	2	180499976	180544980	protein_coding	neurotensin receptor 1 [Source:MGI Symbol;Acc:MGI:97386]
ENSMUST00000128860	Cdh8-203	Cdh8	8	99028961	99416471	protein_coding	Cadherin-8 [Source:UniProtKB/Swiss-Prot;Acc:P97291]
ENSMUST00000043336	St8sia4-201	St8sia4	1	95587682	95667571	protein_coding	ST8 alpha-N-acetyl-neuraminide alpha-2,8-sialyltransferase 4 [Source:MGI Symbol;Acc:MGI:106018]
ENSMUST00000207932	Prss23-204	Prss23	7	89509103	89527187	protein_coding	Serine protease 23 [Source:UniProtKB/Swiss-Prot;Acc:Q9D6X6]
ENSMUST00000081606	P3h1-202	P3h1	4	119233832	119248973	protein_coding	Prolyl 3-hydroxylase 1 [Source:UniProtKB/Swiss-Prot;Acc:Q3V1T4]
ENSMUST00000174729	Gm20482-202	Gm20482	7	8856277	8862652	transcribed_unprocessed_pseudogene	predicted gene 20482 [Source:MGI Symbol;Acc:MGI:5141947]
ENSMUST00000052296	Pthlh-201	Pthlh	6	147252101	147264167	protein_coding	parathyroid hormone-like peptide [Source:MGI Symbol;Acc:MGI:97800]
ENSMUST00000203575	Creb5-204	Creb5	6	53287318	53649006	processed_transcript	cAMP responsive element binding protein 5 [Source:HGNC Symbol;Acc:HGNC:16844]
ENSMUST00000156068	6330403K07Rik-201	6330403K07Rik	11	71031941	71033513	lincRNA	RIKEN cDNA 6330403K07 gene [Source:MGI Symbol;Acc:MGI:1918001]
ENSMUST00000106601	Elavl4-206	Elavl4	4	110203737	110292722	protein_coding	Mus musculus ELAV like RNA binding protein 4 (Elavl4), transcript variant 5, mRNA. [Source:RefSeq mRNA;Acc:NM_001347178]
ENSMUST00000029075	Dok5-201	Dok5	2	170731807	170879769	protein_coding	Docking protein 5 [Source:UniProtKB/Swiss-Prot;Acc:Q91ZM9]
ENSMUST00000089565	Nr2f2-202	Nr2f2	7	70354439	70366735	protein_coding	nuclear receptor subfamily 2, group F, member 2 [Source:MGI Symbol;Acc:MGI:1352452]
ENSMUST00000064265	Pla2g3-202	Pla2g3	11	3488284	3494166	protein_coding	phospholipase A2, group III [Source:MGI Symbol;Acc:MGI:2444945]
ENSMUST00000107938	Shank1-203	Shank1	7	44310253	44360572	protein_coding	SH3 and multiple ankyrin repeat domains protein 1 [Source:UniProtKB/Swiss-Prot;Acc:D3YZU1]
ENSMUST00000043349	Grid1-201	Grid1	14	34820108	35583379	protein_coding	Glutamate receptor ionotropic, delta-1 [Source:UniProtKB/Swiss-Prot;Acc:Q61627]
ENSMUST00000202235	Cthrc1-206	Cthrc1	CHR_MG4261_PATCH	38940083	38950272	protein_coding	Collagen triple helix repeat-containing protein 1 [Source:UniProtKB/Swiss-Prot;Acc:Q9D1D6]
ENSMUST00000035735	Ndufa4l2-201	Ndufa4l2	10	127514967	127517154	protein_coding	NADH dehydrogenase [ubiquinone] 1 alpha subcomplex subunit 4-like 2 [Source:UniProtKB/Swiss-Prot;Acc:Q4FZG9]
ENSMUST00000183662	Mmp16-206	Mmp16	4	17852893	18117457	nonsense_mediated_decay	Matrix metalloproteinase-16 [Source:UniProtKB/Swiss-Prot;Acc:Q9WTR0]
ENSMUST00000227506	Rai14-207	Rai14	15	10568969	10714098	protein_coding	Mus musculus retinoic acid induced 14 (Rai14), transcript variant 3, mRNA. [Source:RefSeq mRNA;Acc:NM_001356534]
ENSMUST00000203558	Casc1-207	Casc1	6	145207983	145211005	retained_intron	cancer susceptibility 1 [Source:HGNC Symbol;Acc:HGNC:29599]
ENSMUST00000066873	Pkp3-201	Pkp3	7	141079760	141090510	protein_coding	Plakophilin-3 [Source:UniProtKB/Swiss-Prot;Acc:Q9QY23]
ENSMUST00000113707	Tpm1-216	Tpm1	9	67022590	67049406	protein_coding	tropomyosin 1, alpha [Source:MGI Symbol;Acc:MGI:98809]
ENSMUST00000228014	Adcy8-202	Adcy8	15	64697084	64922296	protein_coding	Adenylate cyclase type 8 [Source:UniProtKB/Swiss-Prot;Acc:P97490]
ENSMUST00000077524	Mab21l2-201	Mab21l2	3	86545581	86548283	protein_coding	Protein mab-21-like 2 [Source:UniProtKB/Swiss-Prot;Acc:Q8BPP1]
ENSMUST00000135975	Hnf1b-204	Hnf1b	11	83850063	83856098	protein_coding	Hepatocyte nuclear factor 1-beta [Source:UniProtKB/Swiss-Prot;Acc:P27889]
ENSMUST00000166241	Slitrk2-202	Slitrk2	X	66649318	66661393	protein_coding	SLIT and NTRK-like family, member 2 [Source:MGI Symbol;Acc:MGI:2679449]
ENSMUST00000208402	Prss23-205	Prss23	7	89510359	89518193	protein_coding	Serine protease 23 [Source:UniProtKB/Swiss-Prot;Acc:Q9D6X6]
ENSMUST00000054883	Pou3f3-201	Pou3f3	1	42695768	42703176	protein_coding	POU domain, class 3, transcription factor 3 [Source:UniProtKB/Swiss-Prot;Acc:P31361]
ENSMUST00000147954	Gapdh-206	Gapdh	6	125161853	125162527	retained_intron	Glyceraldehyde-3-phosphate dehydrogenase [Source:UniProtKB/Swiss-Prot;Acc:P16858]
ENSMUST00000121325	Plagl1-201	Plagl1	10	13090832	13130982	protein_coding	0
ENSMUST00000216035	Tagln-203	Tagln	9	45930460	45935873	retained_intron	Transgelin [Source:UniProtKB/Swiss-Prot;Acc:P37804]
ENSMUST00000143595	Gm16277-201	Gm16277	19	58204139	58236047	antisense	predicted gene 16277 [Source:MGI Symbol;Acc:MGI:3826543]
ENSMUST00000110689	C7-201	C7	15	4988762	5063740	protein_coding	complement component 7 [Source:MGI Symbol;Acc:MGI:88235]
ENSMUST00000159958	Crispld1-202	Crispld1	1	17727045	17765575	protein_coding	Cysteine-rich secretory protein LCCL domain-containing 1 [Source:UniProtKB/Swiss-Prot;Acc:Q8CGD2]
ENSMUST00000107041	Gm7336-201	Gm7336	7	51746647	51747878	processed_pseudogene	predicted gene 7336 [Source:MGI Symbol;Acc:MGI:3644851]
ENSMUST00000108372	Ralyl-201	Ralyl	3	13946411	14182287	protein_coding	RNA-binding Raly-like protein [Source:UniProtKB/Swiss-Prot;Acc:Q8BTF8]
ENSMUST00000027269	Mstn-201	Mstn	1	53061640	53068079	protein_coding	myostatin [Source:MGI Symbol;Acc:MGI:95691]
ENSMUST00000107048	Rab6a-203	Rab6a	7	100607410	100641268	protein_coding	RAB6A, member RAS oncogene family [Source:MGI Symbol;Acc:MGI:894313]
ENSMUST00000178224	D430019H16Rik-201	D430019H16Rik	12	105453856	105493095	protein_coding	chromosome 14 open reading frame 132 [Source:HGNC Symbol;Acc:HGNC:20346]
ENSMUST00000175178	Gm24080-201	Gm24080	15	14735053	14735284	miRNA	predicted gene, 24080 [Source:MGI Symbol;Acc:MGI:5453857]
ENSMUST00000069926	Slitrk4-201	Slitrk4	X	64264885	64276996	protein_coding	SLIT and NTRK-like family, member 4 [Source:MGI Symbol;Acc:MGI:2442509]
ENSMUST00000154234	Kif12-204	Kif12	4	63169407	63171730	nonsense_mediated_decay	Kinesin-like protein KIF12 [Source:UniProtKB/Swiss-Prot;Acc:Q9D2Z8]
ENSMUST00000044624	Kcnk9-201	Kcnk9	15	72501089	72546340	protein_coding	Potassium channel subfamily K member 9 [Source:UniProtKB/Swiss-Prot;Acc:Q3LS21]
ENSMUST00000168884	Hpn-209	Hpn	7	31098725	31115282	protein_coding	Serine protease hepsin Serine protease hepsin non-catalytic chain Serine protease hepsin catalytic chain [Source:UniProtKB/Swiss-Prot;Acc:O35453]
ENSMUST00000159927	Themis-204	Themis	10	28668627	28883818	nonsense_mediated_decay	thymocyte selection associated [Source:MGI Symbol;Acc:MGI:2443552]
ENSMUST00000142292	Junos-207	Junos	4	95051534	95067422	antisense	jun proto-oncogene, opposite strand [Source:MGI Symbol;Acc:MGI:2652837]
ENSMUST00000078873	Lsamp-201	Lsamp	16	41532858	42146213	protein_coding	Mus musculus limbic system-associated membrane protein (Lsamp), transcript variant 2, mRNA. [Source:RefSeq mRNA;Acc:NM_001347236]
ENSMUST00000108384	Pag1-201	Pag1	3	9691898	9833630	protein_coding	phosphoprotein associated with glycosphingolipid microdomains 1 [Source:MGI Symbol;Acc:MGI:2443160]
ENSMUST00000078880	Sorcs3-201	Sorcs3	19	48206025	48805505	protein_coding	VPS10 domain-containing receptor SorCS3 [Source:UniProtKB/Swiss-Prot;Acc:Q8VI51]
ENSMUST00000028583	Lin7c-201	Lin7c	2	109890853	109901003	protein_coding	C [Source:UniProtKB/Swiss-Prot;Acc:O88952]
ENSMUST00000066885	Skida1-201	Skida1	2	18045253	18048449	protein_coding	SKI/DACH domain-containing protein 1 [Source:UniProtKB/Swiss-Prot;Acc:Q80YR3]
ENSMUST00000228009	Dmtn-208	Dmtn	14	70603670	70630154	protein_coding	Dematin [Source:UniProtKB/Swiss-Prot;Acc:Q9WV69]
ENSMUST00000159939	Phf21b-203	Phf21b	15	84785384	84856049	protein_coding	PHD finger protein 21B [Source:MGI Symbol;Acc:MGI:2443812]
ENSMUST00000027243	Il1r2-201	Il1r2	1	40084698	40125231	protein_coding	Interleukin-1 receptor type 2 Interleukin-1 receptor type 2, membrane form Interleukin-1 receptor type 2, soluble form [Source:UniProtKB/Swiss-Prot;Acc:P27931]
ENSMUST00000134661	Knstrn-206	Knstrn	2	118814003	118837696	protein_coding	Small kinetochore-associated protein [Source:UniProtKB/Swiss-Prot;Acc:Q9D9Z1]
ENSMUST00000145302	Dgkk-202	Dgkk	X	6873484	6948363	protein_coding	diacylglycerol kinase kappa [Source:RefSeq peptide;Acc:NP_808582]
ENSMUST00000155584	Rplp0-203	Rplp0	5	115559623	115561074	retained_intron	ribosomal protein, large, P0 [Source:MGI Symbol;Acc:MGI:1927636]
ENSMUST00000033919	Vegfc-201	Vegfc	8	54077606	54187096	protein_coding	vascular endothelial growth factor C [Source:MGI Symbol;Acc:MGI:109124]
ENSMUST00000018355	Wfdc15b-201	Wfdc15b	2	164214454	164221631	protein_coding	WAP four-disulfide core domain 15B [Source:MGI Symbol;Acc:MGI:2445041]
ENSMUST00000172963	Gm3563-201	Gm3563	7	7493963	7506878	unprocessed_pseudogene	predicted gene 3563 [Source:MGI Symbol;Acc:MGI:3781740]
ENSMUST00000180585	Gm17473-201	Gm17473	15	42676241	42704616	antisense	predicted gene, 17473 [Source:MGI Symbol;Acc:MGI:4937107]
ENSMUST00000050484	Ntf3-201	Ntf3	6	126101412	126166910	protein_coding	Neurotrophin-3 [Source:UniProtKB/Swiss-Prot;Acc:P20181]
ENSMUST00000099761	Lsamp-202	Lsamp	16	41533037	42181679	protein_coding	Mus musculus limbic system-associated membrane protein (Lsamp), transcript variant 2, mRNA. [Source:RefSeq mRNA;Acc:NM_001347236]
ENSMUST00000085108	Foxn3-202	Foxn3	12	99195094	99450074	protein_coding	Forkhead box protein N3 [Source:UniProtKB/Swiss-Prot;Acc:Q499D0]
ENSMUST00000086430	Col5a2-201	Col5a2	1	45374321	45503282	protein_coding	Collagen alpha-2(V) chain [Source:UniProtKB/Swiss-Prot;Acc:Q3U962]
ENSMUST00000125722	Meis1-204	Meis1	11	18986774	19018922	retained_intron	Homeobox protein Meis1 [Source:UniProtKB/Swiss-Prot;Acc:Q60954]
ENSMUST00000199134	Cxxc4-205	Cxxc4	3	134240590	134246917	retained_intron	CXXC-type zinc finger protein 4 [Source:UniProtKB/Swiss-Prot;Acc:Q6NXI8]
ENSMUST00000041543	Vgf-201	Vgf	5	137030295	137033351	protein_coding	VGF nerve growth factor inducible [Source:MGI Symbol;Acc:MGI:1343180]
ENSMUST00000066824	Sgip1-201	Sgip1	4	102760135	102971983	protein_coding	SH3-containing GRB2-like protein 3-interacting protein 1 [Source:UniProtKB/Swiss-Prot;Acc:Q8VD37]
ENSMUST00000112431	Cobll1-205	Cobll1	2	65088350	65238721	protein_coding	Cordon-bleu protein-like 1 [Source:UniProtKB/Swiss-Prot;Acc:Q3UMF0]
ENSMUST00000029002	Stmn2-201	Stmn2	3	8509360	8561606	protein_coding	stathmin-like 2 [Source:MGI Symbol;Acc:MGI:98241]
ENSMUST00000086423	Gm10184-201	Gm10184	17	89908511	89910449	protein_coding	predicted pseudogene 10184 [Source:MGI Symbol;Acc:MGI:3704480]
ENSMUST00000104810	Gm22008-201	Gm22008	9	117999336	117999430	miRNA	predicted gene, 22008 [Source:MGI Symbol;Acc:MGI:5451785]
ENSMUST00000005019	Crabp2-201	Crabp2	3	87948666	87953376	protein_coding	Cellular retinoic acid-binding protein 2 [Source:UniProtKB/Swiss-Prot;Acc:P22935]
ENSMUST00000111103	Col26a1-202	Col26a1	5	136741759	136883184	protein_coding	Mus musculus collagen, type XXVI, alpha 1 (Col26a1), transcript variant 2, mRNA. [Source:RefSeq mRNA;Acc:NM_001346699]
ENSMUST00000033965	Tenm3-201	Tenm3	8	48227682	48674690	protein_coding	teneurin transmembrane protein 3 [Source:MGI Symbol;Acc:MGI:1345183]
ENSMUST00000073150	Peli2-201	Peli2	14	48120823	48260888	protein_coding	pellino E3 ubiquitin protein ligase family member 2 [Source:HGNC Symbol;Acc:HGNC:8828]
ENSMUST00000107094	Jun-201	Jun	4	95049034	95052222	protein_coding	jun proto-oncogene [Source:MGI Symbol;Acc:MGI:96646]
ENSMUST00000132056	BC018473-201	BC018473	11	116752169	116755842	antisense	cDNA sequence BC018473 [Source:MGI Symbol;Acc:MGI:3039625]
ENSMUST00000160953	Sphkap-205	Sphkap	1	83254139	83408200	protein_coding	SPHK1 interactor, AKAP domain containing [Source:HGNC Symbol;Acc:HGNC:30619]
ENSMUST00000144020	Kcnmb4os2-204	Kcnmb4os2	10	116473163	116474982	antisense	0
ENSMUST00000217308	Fat3-205	Fat3	9	15910189	16501285	protein_coding	FAT atypical cadherin 3 [Source:HGNC Symbol;Acc:HGNC:23112]
ENSMUST00000226264	Vmn1r90-202	Vmn1r90	7	14555474	14563506	protein_coding	vomeronasal 1 receptor 90 [Source:MGI Symbol;Acc:MGI:3612342]
ENSMUST00000111118	Tcp11l1-202	Tcp11l1	2	104678017	104712156	protein_coding	T-complex protein 11-like protein 1 [Source:UniProtKB/Swiss-Prot;Acc:Q8BTG3]
ENSMUST00000192535	Pcdhgb5-201	Pcdhgb5	18	37731009	37841873	protein_coding	protocadherin gamma subfamily B, 5 [Source:HGNC Symbol;Acc:HGNC:8712]
ENSMUST00000033952	Sfrp1-201	Sfrp1	8	23411502	23449632	protein_coding	Secreted frizzled-related protein 1 [Source:UniProtKB/Swiss-Prot;Acc:Q8C4U3]
ENSMUST00000112451	Sh3kbp1-204	Sh3kbp1	X	159840468	159975664	protein_coding	SH3 domain-containing kinase-binding protein 1 [Source:UniProtKB/Swiss-Prot;Acc:Q8R550]
ENSMUST00000175115	Gm25956-201	Gm25956	7	54213169	54213385	miRNA	predicted gene, 25956 [Source:MGI Symbol;Acc:MGI:5455733]
ENSMUST00000176444	Isl1-203	Isl1	13	116299395	116303351	retained_intron	Insulin enhancer protein ISL-1 [Source:UniProtKB/Swiss-Prot;Acc:P61372]
ENSMUST00000156831	8430419K02Rik-203	8430419K02Rik	11	18853939	18860115	processed_transcript	RIKEN cDNA 8430419K02 gene [Source:MGI Symbol;Acc:MGI:1921768]
ENSMUST00000066912	Iigp1-202	Iigp1	18	60376029	60392627	protein_coding	Interferon-inducible GTPase 1 [Source:UniProtKB/Swiss-Prot;Acc:Q9QZ85]
ENSMUST00000028639	Meis2-201	Meis2	2	115863064	116065047	protein_coding	Homeobox protein Meis2 [Source:UniProtKB/Swiss-Prot;Acc:P97367]
ENSMUST00000050562	Ch25h-201	Ch25h	19	34473786	34475135	protein_coding	Cholesterol 25-hydroxylase [Source:UniProtKB/Swiss-Prot;Acc:Q9Z0F5]
ENSMUST00000219147	Gm32717-201	Gm32717	10	118238372	118240780	protein_coding	predicted gene, 32717 [Source:MGI Symbol;Acc:MGI:5591876]
ENSMUST00000219140	Mia2-223	Mia2	12	59095800	59189799	protein_coding	Mus musculus melanoma inhibitory activity 2 (Mia2), transcript variant 1, mRNA. [Source:RefSeq mRNA;Acc:NM_001329047]
ENSMUST00000163123	Slc8a1-202	Slc8a1	17	81388691	81649607	protein_coding	solute carrier family 8 (sodium/calcium exchanger), member 1 [Source:MGI Symbol;Acc:MGI:107956]
ENSMUST00000168817	Fcgr3-203	Fcgr3	1	171051174	171058054	retained_intron	Mus musculus Fc receptor, IgG, low affinity III (Fcgr3), transcript variant 2, mRNA. [Source:RefSeq mRNA;Acc:NM_001356511]
ENSMUST00000123901	Sec14l2-202	Sec14l2	11	4097775	4118696	processed_transcript	SEC14-like protein 2 [Source:UniProtKB/Swiss-Prot;Acc:Q99J08]
ENSMUST00000074525	Gulp1-201	Gulp1	1	44551511	44796838	protein_coding	PTB domain-containing engulfment adapter protein 1 [Source:UniProtKB/Swiss-Prot;Acc:Q8K2A1]
ENSMUST00000176438	Zeb2-212	Zeb2	2	44983632	45117395	protein_coding	zinc finger E-box binding homeobox 2 [Source:MGI Symbol;Acc:MGI:1344407]
ENSMUST00000015333	Casd1-201	Casd1	6	4600839	4643355	protein_coding	N-acetylneuraminate 9-O-acetyltransferase [Source:UniProtKB/Swiss-Prot;Acc:Q7TN73]
ENSMUST00000041627	Sdk2-201	Sdk2	11	113776374	114066218	protein_coding	Protein sidekick-2 [Source:UniProtKB/Swiss-Prot;Acc:Q6V4S5]
ENSMUST00000074523	Stmn4-201	Stmn4	14	66344304	66361680	protein_coding	stathmin-like 4 [Source:MGI Symbol;Acc:MGI:1931224]
ENSMUST00000201831	Gm20559-202	Gm20559	6	3333194	3346071	lincRNA	predicted gene, 20559 [Source:MGI Symbol;Acc:MGI:5295666]
ENSMUST00000028633	Fbn1-201	Fbn1	2	125300594	125506385	protein_coding	Fibrillin-1 Asprosin [Source:UniProtKB/Swiss-Prot;Acc:Q61554]
ENSMUST00000109620	Apobec3-202	Apobec3	15	79892408	79908429	protein_coding	apolipoprotein B mRNA editing enzyme, catalytic polypeptide 3 [Source:MGI Symbol;Acc:MGI:1933111]
ENSMUST00000063888	Pld4-201	Pld4	12	112760655	112768990	protein_coding	Phospholipase D4 [Source:UniProtKB/Swiss-Prot;Acc:Q8BG07]
ENSMUST00000117242	Golim4-202	Golim4	3	75876183	75956949	protein_coding	golgi integral membrane protein 4 [Source:MGI Symbol;Acc:MGI:1920374]
ENSMUST00000017961	Jph2-201	Jph2	2	163336242	163397949	protein_coding	Junctophilin-2 [Source:UniProtKB/Swiss-Prot;Acc:Q9ET78]
ENSMUST00000160080	Gm16559-201	Gm16559	3	138281408	138307022	antisense	predicted gene 16559 [Source:MGI Symbol;Acc:MGI:4414979]
ENSMUST00000221443	Card19-202	Card19	13	49202950	49215860	processed_transcript	Caspase recruitment domain-containing protein 19 [Source:UniProtKB/Swiss-Prot;Acc:Q9D1I2]
ENSMUST00000220110	Abracl-204	Abracl	10	18011264	18023218	protein_coding	ABRA C-terminal like [Source:MGI Symbol;Acc:MGI:1920362]
ENSMUST00000025598	Keg1-201	Keg1	19	12695786	12719902	protein_coding	Glycine N-acyltransferase-like protein Keg1 [Source:UniProtKB/Swiss-Prot;Acc:Q9DCY0]
ENSMUST00000172075	Gm17396-201	Gm17396	9	117252536	117254696	processed_transcript	predicted gene, 17396 [Source:MGI Symbol;Acc:MGI:4937030]
ENSMUST00000042970	Kcnj2-201	Kcnj2	11	111066164	111076821	protein_coding	potassium inwardly-rectifying channel, subfamily J, member 2 [Source:MGI Symbol;Acc:MGI:104744]
ENSMUST00000042975	Tmem30b-201	Tmem30b	12	73543402	73546392	protein_coding	transmembrane protein 30B [Source:MGI Symbol;Acc:MGI:2442082]
ENSMUST00000118593	Csf1-202	Csf1	3	107741048	107760236	protein_coding	Macrophage colony-stimulating factor 1 Processed macrophage colony-stimulating factor 1 [Source:UniProtKB/Swiss-Prot;Acc:P07141]
ENSMUST00000111959	Wsb2-202	Wsb2	5	117363522	117377807	protein_coding	WD repeat and SOCS box-containing 2 [Source:MGI Symbol;Acc:MGI:2144041]
ENSMUST00000129245	Meg3-205	Meg3	12	109541001	109545319	lincRNA	0
ENSMUST00000153794	Gm12002-202	Gm12002	11	12314514	12337130	antisense	predicted gene 12002 [Source:MGI Symbol;Acc:MGI:3651521]
ENSMUST00000160092	Mapk15-202	Mapk15	15	75995939	75999154	retained_intron	Mitogen-activated protein kinase 15 [Source:UniProtKB/Swiss-Prot;Acc:Q80Y86]
ENSMUST00000073211	Myom1-202	Myom1	17	71019568	71126856	protein_coding	Myomesin-1 [Source:UniProtKB/Swiss-Prot;Acc:Q62234]
ENSMUST00000012281	Bmp5-201	Bmp5	9	75775364	75900310	protein_coding	Bone morphotic protein 5 [Source:UniProtKB/Swiss-Prot;Acc:P49003]
ENSMUST00000220123	Nrcam-215	Nrcam	12	44456660	44599681	nonsense_mediated_decay	Neuronal cell adhesion molecule [Source:UniProtKB/Swiss-Prot;Acc:Q810U4]
ENSMUST00000070193	Mak-202	Mak	13	41025455	41079704	protein_coding	Serine/threonine-protein kinase MAK [Source:UniProtKB/Swiss-Prot;Acc:Q04859]
ENSMUST00000029941	Pdlim5-201	Pdlim5	3	142239590	142395693	protein_coding	PDZ and LIM domain protein 5 [Source:UniProtKB/Swiss-Prot;Acc:Q8CI51]
ENSMUST00000054955	Eml1-201	Eml1	12	108410542	108539575	protein_coding	Echinoderm microtubule-associated protein-like 1 [Source:UniProtKB/Swiss-Prot;Acc:Q05BC3]
ENSMUST00000028612	Pamr1-201	Pamr1	2	102550012	102643041	protein_coding	Inactive serine protease PAMR1 [Source:UniProtKB/Swiss-Prot;Acc:Q8BU25]
ENSMUST00000105286	Kera-201	Kera	10	97606879	97613692	protein_coding	Keratocan [Source:UniProtKB/Swiss-Prot;Acc:O35367]
ENSMUST00000108315	Dll3-201	Dll3	7	28293553	28302238	protein_coding	Delta-like protein 3 [Source:UniProtKB/Swiss-Prot;Acc:O88516]
ENSMUST00000070132	Col8a2-201	Col8a2	4	126286793	126314330	protein_coding	Collagen alpha-2(VIII) chain [Source:UniProtKB/Swiss-Prot;Acc:P25318]
ENSMUST00000187145	Pitx2-208	Pitx2	3	129213932	129216774	retained_intron	paired-like homeodomain transcription factor 2 [Source:MGI Symbol;Acc:MGI:109340]
ENSMUST00000188466	Clec18a-203	Clec18a	8	111069497	111081862	protein_coding	C-type lectin domain family 18 member A [Source:UniProtKB/Swiss-Prot;Acc:Q7TSQ1]
ENSMUST00000216072	Cxcr6-202	Cxcr6	9	123806499	123811760	protein_coding	C-X-C chemokine receptor type 6 [Source:UniProtKB/Swiss-Prot;Acc:Q9EQ16]
ENSMUST00000109650	Cobl-202	Cobl	11	12236676	12464859	protein_coding	Protein cordon-bleu [Source:UniProtKB/Swiss-Prot;Acc:Q5NBX1]
ENSMUST00000156883	Foxp2-217	Foxp2	6	14903457	15196959	processed_transcript	Forkhead box protein P2 [Source:UniProtKB/Swiss-Prot;Acc:P58463]
ENSMUST00000109654	Grb10-203	Grb10	11	11930508	12027971	protein_coding	Growth factor receptor-bound protein 10 [Source:UniProtKB/Swiss-Prot;Acc:Q60760]
ENSMUST00000051857	Insm2-201	Insm2	12	55599427	55602086	protein_coding	Insulinoma-associated protein 2 [Source:UniProtKB/Swiss-Prot;Acc:Q9JMC2]
ENSMUST00000109655	Zfp423-202	Zfp423	8	87661810	87959595	protein_coding	zinc finger protein 423 [Source:MGI Symbol;Acc:MGI:1891217]
ENSMUST00000181838	Gm26507-201	Gm26507	18	58210252	58221885	lincRNA	predicted gene, 26507 [Source:MGI Symbol;Acc:MGI:5477001]
ENSMUST00000154226	Zfp691-203	Zfp691	4	119170996	119173856	protein_coding	zinc finger protein 691 [Source:MGI Symbol;Acc:MGI:3041163]
ENSMUST00000159910	Vcan-206	Vcan	13	89656340	89742322	protein_coding	versican [Source:MGI Symbol;Acc:MGI:102889]
ENSMUST00000110647	Trp53bp1-201	Trp53bp1	2	121194838	121271341	protein_coding	TP53-binding protein 1 [Source:UniProtKB/Swiss-Prot;Acc:P70399]
ENSMUST00000020702	Igfbp3-201	Igfbp3	11	7206086	7213897	protein_coding	Insulin-like growth factor-binding protein 3 [Source:UniProtKB/Swiss-Prot;Acc:P47878]
ENSMUST00000057178	Nkx2-3-201	Nkx2-3	19	43612325	43615892	protein_coding	Homeobox protein Nkx-2.3 [Source:UniProtKB/Swiss-Prot;Acc:P97334]
ENSMUST00000007757	Tgfbr1-201	Tgfbr1	4	47353222	47414931	protein_coding	transforming growth factor, beta receptor I [Source:MGI Symbol;Acc:MGI:98728]
ENSMUST00000003395	Pde4a-201	Pde4a	9	21196705	21211627	protein_coding	phosphodiesterase 4A, cAMP specific [Source:MGI Symbol;Acc:MGI:99558]
ENSMUST00000078095	Gucy2c-202	Gucy2c	6	136697285	136781742	protein_coding	Heat-stable enterotoxin receptor [Source:UniProtKB/Swiss-Prot;Acc:Q3UWA6]
ENSMUST00000144875	Gm11412-201	Gm11412	4	81743146	81746701	lincRNA	predicted gene 11412 [Source:MGI Symbol;Acc:MGI:3650905]
ENSMUST00000078090	Mllt3-201	Mllt3	4	87769925	88033364	protein_coding	myeloid/lymphoid or mixed-lineage leukemia; translocated to, 3 [Source:MGI Symbol;Acc:MGI:1917372]
ENSMUST00000176486	Cux1-209	Cux1	5	136274070	136373348	protein_coding	cut-like homeobox 1 [Source:MGI Symbol;Acc:MGI:88568]
ENSMUST00000198698	Gm47302-201	Gm47302	1	45311673	45311813	miRNA	predicted gene, 47302 [Source:MGI Symbol;Acc:MGI:6096169]
ENSMUST00000143582	Plagl1-220	Plagl1	10	13091013	13125030	protein_coding	0
ENSMUST00000152499	Cttnbp2-209	Cttnbp2	6	18366478	18428231	retained_intron	Cortactin-binding protein 2 [Source:UniProtKB/Swiss-Prot;Acc:B9EJA2]
ENSMUST00000050544	Has2-201	Has2	15	56665627	56694539	protein_coding	Hyaluronan synthase 2 [Source:UniProtKB/Swiss-Prot;Acc:P70312]
ENSMUST00000184096	Gm27530-201	Gm27530	8	121084609	121084706	miRNA	predicted gene, 27530 [Source:MGI Symbol;Acc:MGI:5530912]
ENSMUST00000117295	Rps2-ps13-201	Rps2-ps13	X	52898588	52899469	processed_pseudogene	ribosomal protein S2, pseudogene 13 [Source:MGI Symbol;Acc:MGI:3705640]
ENSMUST00000164495	Kcns3-202	Kcns3	12	11090740	11150842	protein_coding	Potassium voltage-gated channel subfamily S member 3 [Source:UniProtKB/Swiss-Prot;Acc:Q8BQZ8]
ENSMUST00000110663	Dab2-203	Dab2	15	6386776	6439628	protein_coding	DAB2, clathrin adaptor protein [Source:HGNC Symbol;Acc:HGNC:2662]
ENSMUST00000029987	Aldob-201	Aldob	4	49535995	49549546	protein_coding	Fructose-bisphosphate aldolase B [Source:UniProtKB/Swiss-Prot;Acc:Q91Y97]
ENSMUST00000123974	Dach2-206	Dach2	X	113724349	113834256	processed_transcript	Dachshund homolog 2 [Source:UniProtKB/Swiss-Prot;Acc:Q925Q8]
ENSMUST00000151180	Ccdc158-204	Ccdc158	5	92652054	92675265	protein_coding	Coiled-coil domain-containing protein 158 [Source:UniProtKB/Swiss-Prot;Acc:Q8CDI6]
ENSMUST00000174661	Pitx2-207	Pitx2	3	129199878	129219590	protein_coding	paired-like homeodomain transcription factor 2 [Source:MGI Symbol;Acc:MGI:109340]
ENSMUST00000150698	Hoxb5os-202	Hoxb5os	11	96291024	96306910	antisense	homeobox B5 and homeobox B6, opposite strand [Source:MGI Symbol;Acc:MGI:1922645]
ENSMUST00000147040	Got2-202	Got2	8	95869472	95872392	retained_intron	glutamatic-oxaloacetic transaminase 2, mitochondrial [Source:MGI Symbol;Acc:MGI:95792]
ENSMUST00000139418	Mmp16-203	Mmp16	4	18051757	18093719	retained_intron	Matrix metalloproteinase-16 [Source:UniProtKB/Swiss-Prot;Acc:Q9WTR0]
ENSMUST00000139421	Magt1-203	Magt1	X	105976619	106011780	protein_coding	magnesium transporter 1 [Source:HGNC Symbol;Acc:HGNC:28880]
ENSMUST00000127446	Hjurp-204	Hjurp	1	88266349	88269392	protein_coding	Mus musculus RIKEN cDNA A730008H23 (A730008H23Rik), mRNA. [Source:RefSeq mRNA;Acc:NM_172505]
ENSMUST00000049509	Vat1l-201	Vat1l	8	114205630	114374071	protein_coding	vesicle amine transport protein 1 like [Source:MGI Symbol;Acc:MGI:2142534]
ENSMUST00000057135	Ttbk2-202	Ttbk2	2	120732816	120850406	protein_coding	tau tubulin kinase 2 [Source:MGI Symbol;Acc:MGI:2155779]
ENSMUST00000153739	Nnat-205	Nnat	2	157560078	157562504	protein_coding	Neuronatin [Source:UniProtKB/Swiss-Prot;Acc:Q61979]
ENSMUST00000203619	Cntn3-202	Cntn3	6	102163304	102573101	protein_coding	Contactin-3 [Source:UniProtKB/Swiss-Prot;Acc:Q07409]
ENSMUST00000228936	1700011H14Rik-205	1700011H14Rik	14	49224082	49245428	protein_coding	RIKEN cDNA 1700011H14 gene [Source:MGI Symbol;Acc:MGI:1914332]
ENSMUST00000025522	Pdgfrb-201	Pdgfrb	18	61045150	61085061	protein_coding	platelet-derived growth factor receptor beta isoform 2 [Source:RefSeq peptide;Acc:NP_032835]
ENSMUST00000194252	Ncam1-205	Ncam1	9	49502148	49568549	protein_coding	neural cell adhesion molecule 1 isoform 3 [Source:RefSeq peptide;Acc:NP_001106675]
ENSMUST00000072777	Hmga2-201	Hmga2	10	120361275	120476469	protein_coding	high mobility group AT-hook 2 [Source:MGI Symbol;Acc:MGI:101761]
ENSMUST00000174647	Mocs1-208	Mocs1	17	49428442	49454790	nonsense_mediated_decay	Molybdenum cofactor biosynthesis protein 1 GTP 3',8-cyclase Cyclic pyranopterin monophosphate synthase [Source:UniProtKB/Swiss-Prot;Acc:Q5RKZ7]
ENSMUST00000001534	Sost-201	Sost	11	101962458	101967015	protein_coding	sclerostin [Source:MGI Symbol;Acc:MGI:1921749]
ENSMUST00000224556	Psd-208	Psd	19	46312087	46318091	protein_coding	Mus musculus pleckstrin and Sec7 domain containing (Psd), transcript variant 2, mRNA. [Source:RefSeq mRNA;Acc:NM_001347454]
ENSMUST00000026839	Prps2-201	Prps2	X	167346322	167382749	protein_coding	Ribose-phosphate pyrophosphokinase 2 [Source:UniProtKB/Swiss-Prot;Acc:Q9CS42]
ENSMUST00000115477	Foxp2-207	Foxp2	6	14901349	15441977	protein_coding	Forkhead box protein P2 [Source:UniProtKB/Swiss-Prot;Acc:P58463]
ENSMUST00000115475	Foxp2-206	Foxp2	6	15376689	15439048	nonsense_mediated_decay	Forkhead box protein P2 [Source:UniProtKB/Swiss-Prot;Acc:P58463]
ENSMUST00000115472	Foxp2-204	Foxp2	6	15185506	15438304	protein_coding	Forkhead box protein P2 [Source:UniProtKB/Swiss-Prot;Acc:P58463]
ENSMUST00000212570	Adgrg3-205	Adgrg3	8	95034720	95044868	nonsense_mediated_decay	Adhesion G protein-coupled receptor G3 [Source:UniProtKB/Swiss-Prot;Acc:Q8R0T6]
ENSMUST00000115470	Foxp2-203	Foxp2	6	15184647	15199344	protein_coding	Forkhead box protein P2 [Source:UniProtKB/Swiss-Prot;Acc:P58463]
ENSMUST00000107855	Glipr2-202	Glipr2	4	43957692	43979118	protein_coding	Golgi-associated plant pathosis-related protein 1 [Source:UniProtKB/Swiss-Prot;Acc:Q9CYL5]
ENSMUST00000014848	Hoxa2-201	Hoxa2	6	52162417	52164831	protein_coding	Homeobox protein Hox-A2 [Source:UniProtKB/Swiss-Prot;Acc:P31245]
ENSMUST00000170272	Zmynd8-220	Zmynd8	2	165784155	165882278	protein_coding	zinc finger, MYND-type containing 8 [Source:MGI Symbol;Acc:MGI:1918025]
ENSMUST00000195571	Cenpl-210	Cenpl	1	161071016	161086338	nonsense_mediated_decay	Centromere protein L [Source:UniProtKB/Swiss-Prot;Acc:Q3U3S3]
ENSMUST00000199995	Gm43256-201	Gm43256	3	104187103	104190193	sense_intronic	predicted gene 43256 [Source:MGI Symbol;Acc:MGI:5663393]
ENSMUST00000022467	Gm6768-201	Gm6768	12	119260978	119262855	processed_pseudogene	predicted gene 6768 [Source:MGI Symbol;Acc:MGI:3648259]
ENSMUST00000034453	Acta1-201	Acta1	8	123891769	123894751	protein_coding	Actin, alpha skeletal muscle [Source:UniProtKB/Swiss-Prot;Acc:P68134]
ENSMUST00000001547	Col1a1-201	Col1a1	11	94936224	94953042	protein_coding	Collagen alpha-1(I) chain [Source:UniProtKB/Swiss-Prot;Acc:P11087]
ENSMUST00000000219	Th-201	Th	7	142892752	142900014	protein_coding	tyrosine hydroxylase [Source:MGI Symbol;Acc:MGI:98735]
ENSMUST00000114159	Nacc2-202	Nacc2	2	26055535	26092177	protein_coding	Nucleus accumbens-associated protein 2 [Source:UniProtKB/Swiss-Prot;Acc:Q9DCM7]
ENSMUST00000114158	Crmp1-202	Crmp1	5	37242080	37292133	protein_coding	Dihydropyrimidinase-related protein 1 [Source:UniProtKB/Swiss-Prot;Acc:P97427]
ENSMUST00000114155	Nrp2-205	Nrp2	1	62703702	62799314	protein_coding	Neuropilin-2 [Source:UniProtKB/Swiss-Prot;Acc:O35375]
ENSMUST00000000221	Scnn1g-201	Scnn1g	7	121734479	121768475	protein_coding	Amiloride-sensitive sodium channel subunit gamma [Source:UniProtKB/Swiss-Prot;Acc:Q9WU39]
ENSMUST00000211255	Gm45889-202	Gm45889	7	142283460	142290418	lincRNA	predicted gene 45889 [Source:MGI Symbol;Acc:MGI:5805004]
ENSMUST00000152437	Ganc-209	Ganc	2	120406114	120460223	processed_transcript	glucosidase alpha, neutral C [Source:HGNC Symbol;Acc:HGNC:4139]
ENSMUST00000119854	Limch1-205	Limch1	5	66974543	67056123	protein_coding	LIM and calponin homology domains-containing protein 1 [Source:UniProtKB/Swiss-Prot;Acc:Q3UH68]
ENSMUST00000078019	Dab2-201	Dab2	15	6299788	6440712	protein_coding	DAB2, clathrin adaptor protein [Source:HGNC Symbol;Acc:HGNC:2662]
ENSMUST00000005954	Bloc1s6-201	Bloc1s6	2	122738503	122749475	protein_coding	Biosis of lysosome-related organelles complex 1 subunit 6 [Source:UniProtKB/Swiss-Prot;Acc:Q9R0C0]
ENSMUST00000132822	4930474H06Rik-201	4930474H06Rik	12	71317621	71321660	processed_transcript	RIKEN cDNA 4930474H06 gene [Source:MGI Symbol;Acc:MGI:3697432]
ENSMUST00000165744	Gm3739-201	Gm3739	14	7293648	7315049	protein_coding	0
ENSMUST00000159078	Sphkap-202	Sphkap	1	83255442	83279165	protein_coding	SPHK1 interactor, AKAP domain containing [Source:HGNC Symbol;Acc:HGNC:30619]
ENSMUST00000185356	Lamc2-203	Lamc2	1	153122756	153186047	protein_coding	laminin subunit gamma 2 [Source:HGNC Symbol;Acc:HGNC:6493]
ENSMUST00000054048	Mrgpre-201	Mrgpre	7	143778363	143784500	protein_coding	Mas-related G-protein coupled receptor member E [Source:UniProtKB/Swiss-Prot;Acc:Q91ZB7]
ENSMUST00000184027	Hnf1a-204	Hnf1a	5	114968705	114971094	retained_intron	Hepatocyte nuclear factor 1-alpha [Source:UniProtKB/Swiss-Prot;Acc:P22361]
ENSMUST00000037547	Disp2-201	Disp2	2	118779722	118795175	protein_coding	2 [Source:UniProtKB/Swiss-Prot;Acc:Q8CIP5]
ENSMUST00000042070	Zdhhc15-201	Zdhhc15	X	104536969	104671064	protein_coding	zinc finger, DHHC domain containing 15 [Source:MGI Symbol;Acc:MGI:1915336]
ENSMUST00000115491	Gpr85-202	Gpr85	6	13835077	13837241	protein_coding	Mus musculus G protein-coupled receptor 85 (Gpr85), transcript variant 2, mRNA. [Source:RefSeq mRNA;Acc:NM_001330666]
ENSMUST00000115492	Gpr85-203	Gpr85	6	13835068	13838454	protein_coding	Mus musculus G protein-coupled receptor 85 (Gpr85), transcript variant 2, mRNA. [Source:RefSeq mRNA;Acc:NM_001330666]
ENSMUST00000106548	Pdzk1ip1-202	Pdzk1ip1	4	115088723	115093899	protein_coding	PDZK1-interacting protein 1 [Source:UniProtKB/Swiss-Prot;Acc:Q9CQH0]
ENSMUST00000042078	Alx4-201	Alx4	2	93642384	93681339	protein_coding	Homeobox protein aristaless-like 4 [Source:UniProtKB/Swiss-Prot;Acc:O35137]
ENSMUST00000126151	Sgce-207	Sgce	6	4674354	4747157	protein_coding	Epsilon-sarcoglycan [Source:UniProtKB/Swiss-Prot;Acc:O70258]
ENSMUST00000118533	Gm15772-201	Gm15772	5	3236431	3236868	processed_pseudogene	predicted gene 15772 [Source:MGI Symbol;Acc:MGI:3805541]
ENSMUST00000219194	Alx1-208	Alx1	10	103008864	103029116	protein_coding	ALX homeobox protein 1 [Source:UniProtKB/Swiss-Prot;Acc:Q8C8B0]
ENSMUST00000117202	Gm10600-201	Gm10600	4	42240639	42242685	protein_coding	0
ENSMUST00000026896	St8sia2-201	St8sia2	7	73939119	74013674	protein_coding	Alpha-2,8-sialyltransferase 8B [Source:UniProtKB/Swiss-Prot;Acc:O35696]
ENSMUST00000030902	Prdm16-201	Prdm16	4	154316125	154636866	protein_coding	PR domain zinc finger protein 16 [Source:UniProtKB/Swiss-Prot;Acc:A2A935]
ENSMUST00000106554	Grin2c-202	Grin2c	11	115249169	115267243	protein_coding	Glutamate receptor ionotropic, NMDA 2C [Source:UniProtKB/Swiss-Prot;Acc:Q01098]
ENSMUST00000164428	Gm17455-201	Gm17455	10	60399726	60403556	protein_coding	chromosome 10 open reading frame 105 [Source:HGNC Symbol;Acc:HGNC:20304]
ENSMUST00000159086	Zfp871-202	Zfp871	17	32771236	32788287	protein_coding	zinc finger protein 871 [Source:MGI Symbol;Acc:MGI:1921793]
ENSMUST00000199942	Lgi2-202	Lgi2	5	52533517	52566303	protein_coding	Leucine-rich repeat LGI family member 2 [Source:UniProtKB/Swiss-Prot;Acc:Q8K4Z0]
ENSMUST00000172028	Gm17711-201	Gm17711	10	18011268	18011505	pseudogene	predicted gene, 17711 [Source:MGI Symbol;Acc:MGI:4937345]
ENSMUST00000127499	Srr-206	Srr	11	74906509	74925675	processed_transcript	Serine racemase [Source:UniProtKB/Swiss-Prot;Acc:Q9QZX7]
ENSMUST00000153748	6820431F20Rik-202	6820431F20Rik	8	20268286	20297432	processed_transcript	RIKEN cDNA 6820431F20 gene [Source:MGI Symbol;Acc:MGI:3694236]
ENSMUST00000162694	Polrmt-213	Polrmt	10	79736174	79746571	nonsense_mediated_decay	polymerase (RNA) mitochondrial (DNA directed) [Source:MGI Symbol;Acc:MGI:1915843]
ENSMUST00000021195	Slc6a4-201	Slc6a4	11	76998616	77032340	protein_coding	Sodium-dependent serotonin transporter [Source:UniProtKB/Swiss-Prot;Acc:Q60857]
ENSMUST00000172031	Inpp4b-209	Inpp4b	8	81741306	82127914	protein_coding	Type II inositol 3,4-bisphosphate 4-phosphatase [Source:UniProtKB/Swiss-Prot;Acc:Q6P1Y8]
ENSMUST00000174674	Tlx2-202	Tlx2	6	83068324	83070225	protein_coding	T cell leukemia, homeobox 2 [Source:MGI Symbol;Acc:MGI:1350935]
ENSMUST00000140461	Meis2-213	Meis2	2	115996056	116062360	retained_intron	Homeobox protein Meis2 [Source:UniProtKB/Swiss-Prot;Acc:P97367]
ENSMUST00000033161	Scnn1b-201	Scnn1b	7	121865038	121918512	protein_coding	sodium channel, nonvoltage-gated 1 beta [Source:MGI Symbol;Acc:MGI:104696]
ENSMUST00000165735	Acp5-203	Acp5	9	22126727	22135711	protein_coding	Tartrate-resistant acid phosphatase type 5 [Source:UniProtKB/Swiss-Prot;Acc:Q05117]
ENSMUST00000219173	Ros1-203	Ros1	10	52045721	52194956	nonsense_mediated_decay	Proto-onco tyrosine-protein kinase ROS [Source:UniProtKB/Swiss-Prot;Acc:Q78DX7]
ENSMUST00000000266	Ifi202b-201	Ifi202b	1	173962568	173982744	protein_coding	Interferon-activable protein 202 [Source:UniProtKB/Swiss-Prot;Acc:Q9R002]
ENSMUST00000047793	Hoxd1-201	Hoxd1	2	74762980	74765142	protein_coding	Homeobox protein Hox-D1 [Source:UniProtKB/Swiss-Prot;Acc:Q01822]
ENSMUST00000169470	Cbln2-204	Cbln2	18	86713048	86718283	protein_coding	Cerebellin-2 [Source:UniProtKB/Swiss-Prot;Acc:Q8BGU2]
ENSMUST00000125897	Adamts1-202	Adamts1	16	85795476	85801481	protein_coding	A disintegrin and metalloproteinase with thrombospondin motifs 1 [Source:UniProtKB/Swiss-Prot;Acc:P97857]
ENSMUST00000075069	Ntm-201	Ntm	9	28994750	29963129	protein_coding	Mus musculus neurotrimin (Ntm), transcript variant 7, mRNA. [Source:RefSeq mRNA;Acc:NM_001357603]
ENSMUST00000034515	Grik4-201	Grik4	9	42520412	42808699	protein_coding	Glutamate receptor ionotropic, kainate 4 [Source:UniProtKB/Swiss-Prot;Acc:Q8BMF5]
ENSMUST00000081747	0610040J01Rik-201	0610040J01Rik	5	63812363	63899625	protein_coding	RIKEN cDNA 0610040J01 gene [Source:MGI Symbol;Acc:MGI:1923511]
ENSMUST00000035842	Rassf4-201	Rassf4	6	116633008	116673952	protein_coding	Ras association domain-containing protein 4 [Source:UniProtKB/Swiss-Prot;Acc:Q8CB96]
ENSMUST00000195752	Hyal2-207	Hyal2	9	107567945	107572779	protein_coding	Hyaluronidase-2 [Source:UniProtKB/Swiss-Prot;Acc:O35632]
ENSMUST00000171788	4931428F04Rik-202	4931428F04Rik	8	105280410	105289528	protein_coding	Uncharacterized protein KIAA0895-like [Source:UniProtKB/Swiss-Prot;Acc:Q810A5]
ENSMUST00000174817	Dnmt3a-218	Dnmt3a	12	3807160	3913491	protein_coding	DNA (cytosine-5)-methyltransferase 3A [Source:UniProtKB/Swiss-Prot;Acc:O88508]
ENSMUST00000206968	Ino80e-215	Ino80e	7	126852895	126862361	protein_coding	INO80 complex subunit E [Source:HGNC Symbol;Acc:HGNC:26905]
ENSMUST00000183767	Fli1-202	Fli1	9	32428059	32542861	protein_coding	Friend leukemia integration 1 transcription factor [Source:UniProtKB/Swiss-Prot;Acc:P26323]
ENSMUST00000047852	Fam199x-201	Fam199x	X	137049594	137082503	protein_coding	Protein FAM199X [Source:UniProtKB/Swiss-Prot;Acc:Q8K2D0]
ENSMUST00000217617	Olfr1419-203	Olfr1419	19	11868613	11875106	protein_coding	0
ENSMUST00000182426	Pclo-203	Pclo	5	14514993	14860184	retained_intron	Protein piccolo [Source:UniProtKB/Swiss-Prot;Acc:Q9QYX7]
ENSMUST00000189060	Pde3a-202	Pde3a	6	141249966	141471596	retained_intron	phosphodiesterase 3A, cGMP inhibited [Source:MGI Symbol;Acc:MGI:1860764]
ENSMUST00000023840	Cxcl13-201	Cxcl13	5	95956951	95961068	protein_coding	C-X-C motif chemokine 13 [Source:UniProtKB/Swiss-Prot;Acc:O55038]
ENSMUST00000165099	Gsdme-203	Gsdme	6	50189369	50261755	protein_coding	Gasdermin-E Gasdermin-E, N-terminal Gasdermin-E, C-terminal [Source:UniProtKB/Swiss-Prot;Acc:Q9Z2D3]
ENSMUST00000189068	Ly6a-205	Ly6a	15	74994877	74997907	protein_coding	Lymphocyte antigen 6A-2/6E-1 [Source:UniProtKB/Swiss-Prot;Acc:P05533]
ENSMUST00000081769	Edil3-202	Edil3	13	88821511	89323223	protein_coding	EGF-like repeat and discoidin I-like domain-containing protein 3 [Source:UniProtKB/Swiss-Prot;Acc:O35474]
ENSMUST00000136576	Phactr1-208	Phactr1	13	43122857	43135411	processed_transcript	Phosphatase and actin regulator 1 [Source:UniProtKB/Swiss-Prot;Acc:Q2M3X8]
ENSMUST00000060820	Nkx3-2-201	Nkx3-2	5	41761483	41764501	protein_coding	Homeobox protein Nkx-3.2 [Source:UniProtKB/Swiss-Prot;Acc:P97503]
ENSMUST00000147217	Ecm1-208	Ecm1	3	95737884	95739569	protein_coding	Mus musculus extracellular matrix protein 1 (Ecm1), transcript variant 3, mRNA. [Source:RefSeq mRNA;Acc:NM_001355070]
ENSMUST00000217625	AC154343.1-201	AC154343.1	CHR_MG4222_MG3908_PATCH	55063385	55063864	protein_coding	0
ENSMUST00000191370	Armc8-204	Armc8	9	99551342	99568663	retained_intron	Armadillo repeat-containing protein 8 [Source:UniProtKB/Swiss-Prot;Acc:Q9DBR3]
ENSMUST00000162816	Runx2-212	Runx2	17	44495987	44736176	nonsense_mediated_decay	runt related transcription factor 2 [Source:MGI Symbol;Acc:MGI:99829]
ENSMUST00000067458	Sema5a-201	Sema5a	15	32244813	32696341	protein_coding	sema domain, seven thrombospondin repeats (type 1 and type 1-like), transmembrane domain (TM) and short cytoplasmic domain, (semaphorin) 5A [Source:MGI Symbol;Acc:MGI:107556]
ENSMUST00000100561	Cacna1g-202	Cacna1g	11	94408391	94474100	protein_coding	calcium channel, voltage-dependent, T type, alpha 1G subunit [Source:MGI Symbol;Acc:MGI:1201678]
ENSMUST00000205667	Clns1a-203	Clns1a	7	97717795	97720796	retained_intron	chloride nucleotide-sensitive channel 1A [Source:HGNC Symbol;Acc:HGNC:2080]
ENSMUST00000204333	Mmrn1-203	Mmrn1	6	60944478	60989378	protein_coding	multimerin 1 [Source:MGI Symbol;Acc:MGI:1918195]
ENSMUST00000137894	Synpo-207	Synpo	18	60605883	60660142	processed_transcript	Synaptopodin [Source:UniProtKB/Swiss-Prot;Acc:Q8CC35]
ENSMUST00000114311	H2-K1-203	H2-K1	17	33996018	34000283	retained_intron	histocompatibility 2, K1, K region [Source:MGI Symbol;Acc:MGI:95904]
ENSMUST00000191367	Tns1-220	Tns1	1	73953373	73963043	protein_coding	tensin 1 [Source:MGI Symbol;Acc:MGI:104552]
ENSMUST00000162825	Fndc3a-205	Fndc3a	14	72539530	72602962	protein_coding	Fibronectin type-III domain-containing protein 3A [Source:UniProtKB/Swiss-Prot;Acc:Q8BX90]
ENSMUST00000137890	Wsb1-204	Wsb1	11	79244108	79251024	retained_intron	WD repeat and SOCS box-containing 1 [Source:MGI Symbol;Acc:MGI:1926139]
ENSMUST00000123272	Foxd2os-201	Foxd2os	4	114909257	114921118	processed_transcript	forkhead box D2, opposite strand [Source:MGI Symbol;Acc:MGI:2444065]
ENSMUST00000218926	Fam19a2-202	Fam19a2	10	123263996	123741054	processed_transcript	protein FAM19A2 isoform 2 [Source:RefSeq peptide;Acc:NP_001239316]
ENSMUST00000022576	Cpb2-201	Cpb2	14	75242287	75283555	protein_coding	Carboxypeptidase B2 [Source:UniProtKB/Swiss-Prot;Acc:Q9JHH6]
ENSMUST00000150893	Cep57-211	Cep57	9	13808816	13818665	protein_coding	Centrosomal protein of 57 kDa [Source:UniProtKB/Swiss-Prot;Acc:Q8CEE0]
ENSMUST00000174869	Hoxc5-202	Hoxc5	15	102967443	103015676	processed_transcript	Homeobox protein Hox-C5 [Source:UniProtKB/Swiss-Prot;Acc:P32043]
ENSMUST00000173539	Dlk1-208	Dlk1	12	109453655	109463336	protein_coding	delta like non-canonical Notch ligand 1 [Source:HGNC Symbol;Acc:HGNC:2907]
ENSMUST00000097299	Crb3-202	Crb3	17	57062231	57065918	protein_coding	Mus musculus crumbs family member 3 (Crb3), transcript variant 2, mRNA. [Source:RefSeq mRNA;Acc:NM_001347408]
ENSMUST00000022585	Gpalpp1-201	Gpalpp1	14	76086236	76110760	protein_coding	GPALPP motifs containing 1 [Source:MGI Symbol;Acc:MGI:1914717]
ENSMUST00000089669	Mapk15-201	Mapk15	15	75993769	75999154	protein_coding	Mitogen-activated protein kinase 15 [Source:UniProtKB/Swiss-Prot;Acc:Q80Y86]
ENSMUST00000135260	Slx4ip-204	Slx4ip	2	136891608	137071950	processed_transcript	Mus musculus SLX4 interacting protein (Slx4ip), transcript variant 6, mRNA. [Source:RefSeq mRNA;Acc:NM_001355671]
ENSMUST00000213245	D030045P18Rik-201	D030045P18Rik	10	45807704	45852018	lincRNA	RIKEN cDNA D030045P18 gene [Source:MGI Symbol;Acc:MGI:2443891]
ENSMUST00000008280	Fhl2-201	Fhl2	1	43123074	43163961	protein_coding	Four and a half LIM domains protein 2 [Source:UniProtKB/Swiss-Prot;Acc:O70433]
ENSMUST00000042118	Foxq1-201	Foxq1	13	31556134	31560976	protein_coding	Forkhead box protein Q1 [Source:UniProtKB/Swiss-Prot;Acc:O70220]
ENSMUST00000056760	Flrt3-201	Flrt3	2	140659325	140671400	protein_coding	Leucine-rich repeat transmembrane protein FLRT3 [Source:UniProtKB/Swiss-Prot;Acc:Q8BGT1]
ENSMUST00000152605	Nnat-204	Nnat	2	157560140	157562517	retained_intron	Neuronatin [Source:UniProtKB/Swiss-Prot;Acc:Q61979]
ENSMUST00000182481	Plce1-204	Plce1	19	38481121	38783430	protein_coding	1-phosphatidylinositol 4,5-bisphosphate phosphodiesterase epsilon-1 [Source:UniProtKB/Swiss-Prot;Acc:Q8K4S1]
ENSMUST00000159249	Stab1-203	Stab1	14	31141633	31143192	protein_coding	stabilin 1 [Source:MGI Symbol;Acc:MGI:2178742]
ENSMUST00000068730	Gm11149-201	Gm11149	9	49518336	49562944	antisense	0
ENSMUST00000126308	Mfap4-203	Mfap4	11	61485516	61488900	processed_transcript	Microfibril-associated glycoprotein 4 [Source:UniProtKB/Swiss-Prot;Acc:Q9D1H9]
ENSMUST00000026917	Nrp1-201	Nrp1	8	128359284	128503363	protein_coding	Neuropilin-1 [Source:UniProtKB/Swiss-Prot;Acc:P97333]
ENSMUST00000100530	Gal3st4-201	Gal3st4	5	138264925	138272754	protein_coding	Mus musculus galactose-3-O-sulfotransferase 4 (Gal3st4), transcript variant 2, mRNA. [Source:RefSeq mRNA;Acc:NM_001347507]
ENSMUST00000170481	Mecp2-205	Mecp2	X	74026828	74135363	protein_coding	Methyl-CpG-binding protein 2 [Source:UniProtKB/Swiss-Prot;Acc:Q9Z2D6]
ENSMUST00000169492	Arpp19-209	Arpp19	9	75037614	75060313	protein_coding	Mus musculus cAMP-regulated phosphoprotein 19 (Arpp19), transcript variant 6, mRNA. [Source:RefSeq mRNA;Acc:NM_001357881]
ENSMUST00000047812	Dpp4-201	Dpp4	2	62330073	62412231	protein_coding	Dipeptidyl peptidase 4 Dipeptidyl peptidase 4 membrane form Dipeptidyl peptidase 4 soluble form [Source:UniProtKB/Swiss-Prot;Acc:P28843]
ENSMUST00000222171	Gm47250-201	Gm47250	13	65243717	65243867	processed_pseudogene	predicted gene, 47250 [Source:MGI Symbol;Acc:MGI:6096077]
ENSMUST00000148599	Tox2-204	Tox2	2	163320378	163323102	protein_coding	TOX high mobility group box family member 2 [Source:HGNC Symbol;Acc:HGNC:16095]
ENSMUST00000227863	Ankrd28-207	Ankrd28	14	31698768	31780393	protein_coding	Serine/threonine-protein phosphatase 6 regulatory ankyrin repeat subunit A [Source:UniProtKB/Swiss-Prot;Acc:Q505D1]
ENSMUST00000026911	Ccr1-201	Ccr1	9	123962124	123968692	protein_coding	C-C chemokine receptor type 1 [Source:UniProtKB/Swiss-Prot;Acc:P51675]
ENSMUST00000182462	Ano4-206	Ano4	10	88948994	89257790	nonsense_mediated_decay	Anoctamin-4 [Source:UniProtKB/Swiss-Prot;Acc:Q8C5H1]
ENSMUST00000168166	Arpp19-205	Arpp19	9	75037614	75060294	protein_coding	Mus musculus cAMP-regulated phosphoprotein 19 (Arpp19), transcript variant 6, mRNA. [Source:RefSeq mRNA;Acc:NM_001357881]
ENSMUST00000033201	Anks4b-201	Anks4b	7	120173858	120185586	protein_coding	Ankyrin repeat and SAM domain-containing protein 4B [Source:UniProtKB/Swiss-Prot;Acc:Q8K3X6]
ENSMUST00000029194	Skil-201	Skil	3	31095061	31122577	protein_coding	SKI-like [Source:MGI Symbol;Acc:MGI:106203]
ENSMUST00000100523	Hoxb2-201	Hoxb2	11	96351631	96354012	protein_coding	Homeobox protein Hox-B2 [Source:UniProtKB/Swiss-Prot;Acc:P0C1T1]
ENSMUST00000218918	Tmem26-202	Tmem26	10	68723824	68779201	nonsense_mediated_decay	Transmembrane protein 26 [Source:UniProtKB/Swiss-Prot;Acc:Q3UP23]
ENSMUST00000190081	Fam78b-206	Fam78b	1	167001417	167091302	protein_coding	Protein FAM78B [Source:UniProtKB/Swiss-Prot;Acc:Q8BQN5]
ENSMUST00000189098	AV026068-208	AV026068	8	57320987	57324233	antisense	expressed sequence AV026068 [Source:MGI Symbol;Acc:MGI:2142734]
ENSMUST00000051091	Hist1h2be-201	Hist1h2be	13	23583670	23621124	protein_coding	Histone H2B type 1-C/E/G [Source:UniProtKB/Swiss-Prot;Acc:Q6ZWY9]
ENSMUST00000222185	Rapgef5-206	Rapgef5	12	117688836	117759737	protein_coding	Rap guanine nucleotide exchange factor 5 [Source:UniProtKB/Swiss-Prot;Acc:Q8C0Q9]
ENSMUST00000051087	Nrep-201	Nrep	18	33437019	33463634	protein_coding	Neuronal reration-related protein [Source:UniProtKB/Swiss-Prot;Acc:Q07475]
ENSMUST00000034522	Clmp-201	Clmp	9	40686012	40785319	protein_coding	CXADR-like membrane protein [Source:UniProtKB/Swiss-Prot;Acc:Q8R373]
ENSMUST00000034521	Jhy-201	Jhy	9	40894849	40964118	protein_coding	junctional cadherin complex regulator [Source:MGI Symbol;Acc:MGI:1918239]
ENSMUST00000088349	Col9a1-202	Col9a1	1	24195187	24252684	protein_coding	collagen type IX alpha 1 chain [Source:HGNC Symbol;Acc:HGNC:2217]
ENSMUST00000106731	Lrp8-202	Lrp8	4	107830985	107876840	protein_coding	Low-density lipoprotein receptor-related protein 8 [Source:UniProtKB/Swiss-Prot;Acc:Q924X6]
ENSMUST00000177019	Hnrnpk-216	Hnrnpk	13	58391239	58402464	protein_coding	Heteroous nuclear ribonucleoprotein K [Source:UniProtKB/Swiss-Prot;Acc:P61979]
ENSMUST00000065664	Cyb561d1-201	Cyb561d1	3	108195771	108200834	protein_coding	cytochrome b-561 domain containing 1 [Source:MGI Symbol;Acc:MGI:1919273]
ENSMUST00000220409	Csrp2-207	Csrp2	10	110920190	110938939	protein_coding	Cysteine and glycine-rich protein 2 [Source:UniProtKB/Swiss-Prot;Acc:P97314]
ENSMUST00000128088	Saa1-201	Saa1	7	46740497	46742980	protein_coding	serum amyloid A 1 [Source:MGI Symbol;Acc:MGI:98221]
ENSMUST00000119139	Zswim9-202	Zswim9	7	13258967	13278144	protein_coding	zinc finger SWIM-type containing 9 [Source:MGI Symbol;Acc:MGI:2447816]
ENSMUST00000113821	Dysf-204	Dysf	6	84008590	84211060	protein_coding	Dysferlin [Source:UniProtKB/Swiss-Prot;Acc:Q9ESD7]
ENSMUST00000203079	Gm44248-201	Gm44248	6	129848693	129850241	processed_pseudogene	predicted gene, 44248 [Source:MGI Symbol;Acc:MGI:5690640]
ENSMUST00000020759	Efemp1-201	Efemp1	11	28853204	28926743	protein_coding	EGF-containing fibulin-like extracellular matrix protein 1 [Source:UniProtKB/Swiss-Prot;Acc:Q8BPB5]
ENSMUST00000026068	Vwa2-201	Vwa2	19	56874249	56912078	protein_coding	von Willebrand factor A domain containing 2 [Source:MGI Symbol;Acc:MGI:2684334]
ENSMUST00000052347	Mc2r-201	Mc2r	18	68406907	68429251	protein_coding	melanocortin 2 receptor [Source:MGI Symbol;Acc:MGI:96928]
ENSMUST00000089622	Tet3-202	Tet3	6	83362373	83441675	protein_coding	Mus musculus tet methylcytosine dioxygenase 3 (Tet3), transcript variant 1, mRNA. [Source:RefSeq mRNA;Acc:NM_001347313]
ENSMUST00000119141	Pxylp1-203	Pxylp1	9	96823586	96889433	protein_coding	2-phosphoxylose phosphatase 1 [Source:UniProtKB/Swiss-Prot;Acc:Q8BHA9]
ENSMUST00000119142	Erbb4-201	Erbb4	1	68032186	69107756	protein_coding	Receptor tyrosine-protein kinase erbB-4 ERBB4 intracellular domain [Source:UniProtKB/Swiss-Prot;Acc:Q61527]
ENSMUST00000113838	Heph-203	Heph	X	96456390	96574482	protein_coding	Hephaestin [Source:UniProtKB/Swiss-Prot;Acc:Q9Z0Z4]
ENSMUST00000166376	Mfap2-203	Mfap2	4	141010418	141015814	protein_coding	microfibril associated protein 2 [Source:HGNC Symbol;Acc:HGNC:7033]
ENSMUST00000133426	Ddx5-208	Ddx5	11	106781548	106788494	nonsense_mediated_decay	Mus musculus DEAD (Asp-Glu-Ala-Asp) box polypeptide 5 (Ddx5), transcript variant 3, mRNA. [Source:RefSeq mRNA;Acc:NM_001355677]
ENSMUST00000171706	Gm3629-201	Gm3629	14	6583959	6590613	protein_coding	0
ENSMUST00000108492	Hif3a-202	Hif3a	7	17031507	17062427	protein_coding	Hypoxia-inducible factor 3-alpha [Source:UniProtKB/Swiss-Prot;Acc:Q0VBL6]
ENSMUST00000108493	Dact3-201	Dact3	7	16875317	16887462	protein_coding	Dapper homolog 3 [Source:UniProtKB/Swiss-Prot;Acc:Q0PHV7]
ENSMUST00000007797	Gabrb2-201	Gabrb2	11	42419757	42629028	protein_coding	Gamma-aminobutyric acid receptor subunit beta-2 [Source:UniProtKB/Swiss-Prot;Acc:P63137]
ENSMUST00000178344	Itpripl2-201	Itpripl2	7	118485111	118491975	protein_coding	Inositol 1,4,5-trisphosphate receptor-interacting protein-like 2 [Source:UniProtKB/Swiss-Prot;Acc:Q3UV16]
ENSMUST00000027380	Tmem169-201	Tmem169	1	72284369	72303104	protein_coding	Transmembrane protein 169 [Source:UniProtKB/Swiss-Prot;Acc:Q8BG50]
ENSMUST00000219436	Sim1-202	Sim1	10	50894754	50899998	protein_coding	Single-minded homolog 1 [Source:UniProtKB/Swiss-Prot;Acc:Q61045]
ENSMUST00000120141	Fgfr2-210	Fgfr2	7	130163959	130261857	protein_coding	fibroblast growth factor receptor 2 isoform 3 [Source:RefSeq peptide;Acc:NP_001334567]
ENSMUST00000146775	Cttnbp2-207	Cttnbp2	6	18366565	18434451	protein_coding	Cortactin-binding protein 2 [Source:UniProtKB/Swiss-Prot;Acc:B9EJA2]
ENSMUST00000090602	Mdk-203	Mdk	2	91929966	91931699	protein_coding	Midkine [Source:UniProtKB/Swiss-Prot;Acc:P12025]
ENSMUST00000121473	Erbb4-202	Erbb4	1	68032186	69108059	protein_coding	Receptor tyrosine-protein kinase erbB-4 ERBB4 intracellular domain [Source:UniProtKB/Swiss-Prot;Acc:Q61527]
ENSMUST00000112517	Itgb6-203	Itgb6	2	60604245	60722643	protein_coding	Integrin beta-6 [Source:UniProtKB/Swiss-Prot;Acc:Q9Z0T9]
ENSMUST00000167673	P2ry10b-205	P2ry10b	X	107148927	107173661	protein_coding	purinergic receptor P2Y, G-protein coupled 10B [Source:MGI Symbol;Acc:MGI:2441814]
ENSMUST00000207455	Sytl2-210	Sytl2	7	90375785	90381091	retained_intron	Synaptotagmin-like protein 2 [Source:UniProtKB/Swiss-Prot;Acc:Q99N50]
ENSMUST00000112514	Ltbp1-202	Ltbp1	17	75178911	75391326	protein_coding	Latent-transforming growth factor beta-binding protein 1 [Source:UniProtKB/Swiss-Prot;Acc:Q8CG19]
ENSMUST00000091935	Pcdhga9-201	Pcdhga9	18	37736936	37841870	protein_coding	0
ENSMUST00000032719	Nav3-201	Nav3	10	109681259	110000219	protein_coding	neuron navigator 3 [Source:HGNC Symbol;Acc:HGNC:15998]
ENSMUST00000014065	Clip3-201	Clip3	7	30291753	30308367	protein_coding	CAP-Gly domain-containing linker protein 3 [Source:UniProtKB/Swiss-Prot;Acc:B9EHT4]
ENSMUST00000089641	Tlx2-201	Tlx2	6	83068591	83070293	protein_coding	T cell leukemia, homeobox 2 [Source:MGI Symbol;Acc:MGI:1350935]
ENSMUST00000180636	Slc35a5-204	Slc35a5	16	45144170	45158644	protein_coding	Mus musculus solute carrier family 35, member A5 (Slc35a5), transcript variant 2, mRNA. [Source:RefSeq mRNA;Acc:NM_001356453]
ENSMUST00000153038	Ywhae-204	Ywhae	11	75732961	75757116	retained_intron	tyrosine 3-monooxygenase/tryptophan 5-monooxygenase activation protein, epsilon polypeptide [Source:MGI Symbol;Acc:MGI:894689]
ENSMUST00000078988	Lpp-202	Lpp	16	24448091	24992576	protein_coding	Lipoma-preferred partner homolog [Source:UniProtKB/Swiss-Prot;Acc:Q8BFW7]
ENSMUST00000063029	Chrdl1-201	Chrdl1	X	143285674	143390099	protein_coding	Mus musculus chordin-like 1 (Chrdl1), transcript variant 3, mRNA. [Source:RefSeq mRNA;Acc:NM_001358592]
ENSMUST00000020794	Ska2-201	Ska2	11	87109234	87124635	protein_coding	Spindle and kinetochore-associated protein 2 [Source:UniProtKB/Swiss-Prot;Acc:Q9CR46]
ENSMUST00000042986	Plcl1-201	Plcl1	1	55405921	55754285	protein_coding	Inactive phospholipase C-like protein 1 [Source:UniProtKB/Swiss-Prot;Acc:Q3USB7]
ENSMUST00000097216	Tead2-202	Tead2	7	45217211	45233635	protein_coding	TEA domain family member 2 [Source:MGI Symbol;Acc:MGI:104904]
ENSMUST00000023826	Sncg-201	Sncg	14	34370274	34374789	protein_coding	synuclein, gamma [Source:MGI Symbol;Acc:MGI:1298397]
ENSMUST00000031447	Anxa3-201	Anxa3	5	96793385	96845966	protein_coding	Annexin A3 [Source:UniProtKB/Swiss-Prot;Acc:O35639]
ENSMUST00000009522	Slc16a12-201	Slc16a12	19	34668403	34747289	protein_coding	solute carrier family 16 (monocarboxylic acid transporters), member 12 [Source:MGI Symbol;Acc:MGI:2147716]
ENSMUST00000029131	Ggt7-201	Ggt7	2	155490379	155514848	protein_coding	Glutathione hydrolase 7 Glutathione hydrolase 7 heavy chain Glutathione hydrolase 7 light chain [Source:UniProtKB/Swiss-Prot;Acc:Q99JP7]
ENSMUST00000087883	Col3a1-201	Col3a1	1	45311538	45349706	protein_coding	Collagen alpha-1(III) chain [Source:UniProtKB/Swiss-Prot;Acc:P08121]
ENSMUST00000119185	Mybpc1-201	Mybpc1	10	88518339	88605025	protein_coding	myosin binding protein C, slow type [Source:HGNC Symbol;Acc:HGNC:7549]
ENSMUST00000169445	Cldn34c1-206	Cldn34c1	X	123117567	123143270	protein_coding	claudin 34C1 [Source:MGI Symbol;Acc:MGI:1920311]
ENSMUST00000111219	Mettl27-204	Mettl27	5	134932373	134941723	protein_coding	methyltransferase like 27 [Source:MGI Symbol;Acc:MGI:1933146]
ENSMUST00000113876	Arhgef9-202	Arhgef9	X	95048935	95166361	protein_coding	Rho guanine nucleotide exchange factor 9 [Source:UniProtKB/Swiss-Prot;Acc:Q3UTH8]
ENSMUST00000032766	Rhcg-201	Rhcg	7	79593363	79617657	protein_coding	Ammonium transporter Rh type C [Source:UniProtKB/Swiss-Prot;Acc:Q9QXP0]
ENSMUST00000032768	Nr2f2-201	Nr2f2	7	70351944	70360593	protein_coding	nuclear receptor subfamily 2, group F, member 2 [Source:MGI Symbol;Acc:MGI:1352452]
ENSMUST00000192677	Pcdh11x-206	Pcdh11x	X	120364013	120910607	protein_coding	protocadherin 11 X-linked [Source:MGI Symbol;Acc:MGI:2442849]
ENSMUST00000087876	Gnas-203	Gnas	2	174297859	174346744	protein_coding	GNAS (guanine nucleotide binding protein, alpha stimulating) complex locus [Source:MGI Symbol;Acc:MGI:95777]
ENSMUST00000087877	Gnas-204	Gnas	2	174297859	174302018	protein_coding	GNAS (guanine nucleotide binding protein, alpha stimulating) complex locus [Source:MGI Symbol;Acc:MGI:95777]
ENSMUST00000104933	Gm12355-201	Gm12355	11	98624351	98625661	protein_coding	0
ENSMUST00000170402	Vmn2r36-201	Vmn2r36	7	7876651	7902462	protein_coding	vomeronasal 2, receptor 36 [Source:MGI Symbol;Acc:MGI:3757866]
ENSMUST00000166384	Sgk3-202	Sgk3	1	9798107	9900843	protein_coding	serum/glucocorticoid regulated kinase 3 [Source:MGI Symbol;Acc:MGI:2182368]
ENSMUST00000171738	Slc25a53-214	Slc25a53	X	136981122	136993032	protein_coding	solute carrier family 25, member 53 [Source:MGI Symbol;Acc:MGI:1914312]
ENSMUST00000054990	Trim2-201	Trim2	3	84163722	84270791	protein_coding	tripartite motif-containing 2 [Source:MGI Symbol;Acc:MGI:1933163]
ENSMUST00000189017	Fat1-203	Fat1	8	44950208	45052245	protein_coding	FAT atypical cadherin 1 [Source:HGNC Symbol;Acc:HGNC:3595]
ENSMUST00000061279	Pcdhga11-201	Pcdhga11	18	37755731	37841873	protein_coding	protocadherin gamma subfamily A, 11 [Source:HGNC Symbol;Acc:HGNC:8698]
ENSMUST00000183712	St6gal2-205	St6gal2	CHR_MG4222_MG3908_PATCH	55445523	55514554	protein_coding	Mus musculus beta galactoside alpha 2,6 sialyltransferase 2 (St6gal2), transcript variant 1, mRNA. [Source:RefSeq mRNA;Acc:NM_001347403]
ENSMUST00000026081	Pnliprp2-201	Pnliprp2	19	58759723	58777533	protein_coding	pancreatic lipase-related protein 2 [Source:MGI Symbol;Acc:MGI:1336202]
ENSMUST00000026084	Slc18a2-201	Slc18a2	19	59260878	59296012	protein_coding	Synaptic vesicular amine transporter [Source:UniProtKB/Swiss-Prot;Acc:Q8BRU6]
ENSMUST00000061273	Dact1-201	Dact1	12	71309884	71320107	protein_coding	Dapper homolog 1 [Source:UniProtKB/Swiss-Prot;Acc:Q8R4A3]
ENSMUST00000104942	AK157302-201	AK157302	13	21495223	21497146	protein_coding	cDNA sequence AK157302 [Source:MGI Symbol;Acc:MGI:3574096]
ENSMUST00000124537	Maged2-205	Maged2	X	150811100	150812461	processed_transcript	Mus musculus melanoma antigen, family D, 2 (Maged2), transcript variant 4, mRNA. [Source:RefSeq mRNA;Acc:NM_001358567]
ENSMUST00000038053	Lpp-201	Lpp	16	24393350	24992576	protein_coding	Lipoma-preferred partner homolog [Source:UniProtKB/Swiss-Prot;Acc:Q8BFW7]
ENSMUST00000091900	Prdm6-201	Prdm6	18	53464546	53575857	protein_coding	Putative histone-lysine N-methyltransferase PRDM6 [Source:UniProtKB/Swiss-Prot;Acc:Q3UZD5]
ENSMUST00000040357	Rcsd1-201	Rcsd1	1	165648947	165708048	protein_coding	RCSD domain containing 1 [Source:MGI Symbol;Acc:MGI:2676394]
ENSMUST00000133488	Col2a1-207	Col2a1	15	97995019	97999693	processed_transcript	Collagen alpha-1(II) chain Collagen alpha-1(II) chain Chondrocalcin [Source:UniProtKB/Swiss-Prot;Acc:P28481]
ENSMUST00000165067	Acss3-203	Acss3	10	106933517	107123583	protein_coding	Acyl-CoA synthetase short-chain family member 3, mitochondrial [Source:UniProtKB/Swiss-Prot;Acc:Q14DH7]
ENSMUST00000111235	Igsf9-202	Igsf9	1	172482314	172498878	protein_coding	A [Source:UniProtKB/Swiss-Prot;Acc:Q05BQ1]
ENSMUST00000153087	Gm22000-201	Gm22000	11	104557922	104565661	processed_transcript	predicted gene 22000 [Source:MGI Symbol;Acc:MGI:5440235]
ENSMUST00000176565	Foxp1-220	Foxp1	6	98929189	99520997	protein_coding	Mus musculus forkhead box P1 (Foxp1), transcript variant 4, mRNA. [Source:RefSeq mRNA;Acc:NM_001347345]
ENSMUST00000199206	Gm35065-201	Gm35065	3	123444328	123447447	antisense	predicted gene, 35065 [Source:MGI Symbol;Acc:MGI:5594224]
ENSMUST00000075982	Saa2-201	Saa2	7	46751833	46754313	protein_coding	Mus musculus serum amyloid A 2 (Saa2), transcript variant 2, mRNA. [Source:RefSeq mRNA;Acc:NM_001357491]
ENSMUST00000105373	Arhgap45-203	Arhgap45	10	80016916	80031469	protein_coding	Mus musculus Rho GTPase activating protein 45 (Arhgap45), transcript variant 3, mRNA. [Source:RefSeq mRNA;Acc:NM_001347074]
ENSMUST00000105374	Cnn2-202	Cnn2	10	79988623	79994684	protein_coding	Calponin-2 [Source:UniProtKB/Swiss-Prot;Acc:Q08093]
ENSMUST00000206181	Psg-ps1-202	Psg-ps1	7	17672292	17682060	processed_transcript	pregnancy specific glycoprotein, pseudogene 1 [Source:MGI Symbol;Acc:MGI:1347253]
ENSMUST00000023074	Parvg-201	Parvg	15	84324720	84342942	protein_coding	Gamma-parvin [Source:UniProtKB/Swiss-Prot;Acc:Q9ERD8]
ENSMUST00000142307	Baz1b-203	Baz1b	5	135208408	135218057	retained_intron	Tyrosine-protein kinase BAZ1B [Source:UniProtKB/Swiss-Prot;Acc:Q9Z277]
ENSMUST00000036370	Tagap-201	Tagap	17	7926000	7934897	protein_coding	T-cell activation Rho GTPase-activating protein [Source:UniProtKB/Swiss-Prot;Acc:B2RWW0]
ENSMUST00000209202	Gm34030-201	Gm34030	8	57331692	57334585	lincRNA	predicted gene, 34030 [Source:MGI Symbol;Acc:MGI:5593189]
ENSMUST00000143629	Wdr66-204	Wdr66	5	123271595	123297775	retained_intron	WD repeat domain 66 [Source:MGI Symbol;Acc:MGI:1918495]
ENSMUST00000212882	Cdh16-213	Cdh16	8	104601915	104624345	protein_coding	Cadherin-16 [Source:UniProtKB/Swiss-Prot;Acc:O88338]
ENSMUST00000181904	Cxxc4-203	Cxxc4	3	134236491	134262161	protein_coding	CXXC-type zinc finger protein 4 [Source:UniProtKB/Swiss-Prot;Acc:Q6NXI8]
ENSMUST00000151280	Hacd4-203	Hacd4	4	88410341	88438928	protein_coding	Very-long-chain (3R)-3-hydroxyacyl-CoA dehydratase 4 [Source:UniProtKB/Swiss-Prot;Acc:A2AKM2]
ENSMUST00000027404	Ptprn-201	Ptprn	1	75247027	75264213	protein_coding	protein tyrosine phosphatase, receptor type, N [Source:MGI Symbol;Acc:MGI:102765]
ENSMUST00000028735	Jag1-201	Jag1	2	137081456	137116644	protein_coding	Protein jagged-1 [Source:UniProtKB/Swiss-Prot;Acc:Q9QXX0]
ENSMUST00000040427	Cdh18-201	Cdh18	15	23036463	23446414	retained_intron	cadherin 18 [Source:MGI Symbol;Acc:MGI:1344366]
ENSMUST00000027409	Des-201	Des	1	75360329	75368579	protein_coding	Desmin [Source:UniProtKB/Swiss-Prot;Acc:P31001]
ENSMUST00000073350	Ctse-201	Ctse	1	131638306	131675505	protein_coding	cathepsin E [Source:MGI Symbol;Acc:MGI:107361]
ENSMUST00000190840	Tenm3-206	Tenm3	8	48227926	48674684	protein_coding	teneurin transmembrane protein 3 [Source:MGI Symbol;Acc:MGI:1345183]
ENSMUST00000035027	Clstn2-201	Clstn2	9	97444395	98033181	protein_coding	Calsyntenin-2 [Source:UniProtKB/Swiss-Prot;Acc:Q9ER65]
ENSMUST00000117377	Spock3-202	Spock3	8	62951009	63356852	protein_coding	Testican-3 [Source:UniProtKB/Swiss-Prot;Acc:Q8BKV0]
ENSMUST00000224827	AV026068-224	AV026068	8	57304265	57320744	antisense	expressed sequence AV026068 [Source:MGI Symbol;Acc:MGI:2142734]
ENSMUST00000117373	Postn-204	Postn	3	54361109	54391034	protein_coding	periostin, osteoblast specific factor [Source:MGI Symbol;Acc:MGI:1926321]
ENSMUST00000176551	Peg10-203	Peg10	6	4747406	4760517	protein_coding	Mus musculus paternally expressed 10 (Peg10), transcript variant 1, mRNA. [Source:RefSeq mRNA;Acc:NM_130877]
ENSMUST00000041761	Prss23-201	Prss23	7	89507783	89517586	protein_coding	Serine protease 23 [Source:UniProtKB/Swiss-Prot;Acc:Q9D6X6]
ENSMUST00000110748	Nrcam-202	Nrcam	12	44328886	44600760	protein_coding	Neuronal cell adhesion molecule [Source:UniProtKB/Swiss-Prot;Acc:Q810U4]
ENSMUST00000099947	Gm13691-201	Gm13691	2	83990553	83993045	protein_coding	0
ENSMUST00000099948	Gm13697-201	Gm13697	2	83984743	83987235	protein_coding	0
ENSMUST00000212858	Btbd8-208	Btbd8	5	107437997	107491628	retained_intron	BTB/POZ domain-containing protein 8 [Source:UniProtKB/Swiss-Prot;Acc:D3YUB6]
ENSMUST00000082290	Slc39a12-201	Slc39a12	2	14388399	14494977	protein_coding	Zinc transporter ZIP12 [Source:UniProtKB/Swiss-Prot;Acc:Q5FWH7]
ENSMUST00000095585	Adgrv1-201	Adgrv1	13	81095068	81633154	protein_coding	adhesion G protein-coupled receptor V1 [Source:MGI Symbol;Acc:MGI:1274784]
ENSMUST00000036355	Phldb2-201	Phldb2	16	45746243	45844378	protein_coding	Pleckstrin homology-like domain family B member 2 [Source:UniProtKB/Swiss-Prot;Acc:Q8K1N2]
ENSMUST00000224840	Plekhs1-203	Plekhs1	19	56461659	56486752	retained_intron	Pleckstrin homology domain-containing family S member 1 [Source:UniProtKB/Swiss-Prot;Acc:Q8BW88]
ENSMUST00000074660	Chrdl1-202	Chrdl1	X	143297174	143394184	protein_coding	Mus musculus chordin-like 1 (Chrdl1), transcript variant 3, mRNA. [Source:RefSeq mRNA;Acc:NM_001358592]
ENSMUST00000075994	Pdzrn3-201	Pdzrn3	6	101149609	101377897	protein_coding	E3 ubiquitin-protein ligase PDZRN3 [Source:UniProtKB/Swiss-Prot;Acc:Q69ZS0]
ENSMUST00000164567	Wfdc15b-203	Wfdc15b	2	164214455	164215583	protein_coding	WAP four-disulfide core domain 15B [Source:MGI Symbol;Acc:MGI:2445041]
ENSMUST00000087978	S1pr3-201	S1pr3	13	51408639	51422797	protein_coding	Sphingosine 1-phosphate receptor 3 [Source:UniProtKB/Swiss-Prot;Acc:Q9Z0U9]
ENSMUST00000004784	Cnn2-201	Cnn2	10	79988584	79996062	protein_coding	Calponin-2 [Source:UniProtKB/Swiss-Prot;Acc:Q08093]
ENSMUST00000117383	Sec11a-202	Sec11a	7	80915661	80947780	protein_coding	SEC11 homolog A, signal peptidase complex subunit [Source:MGI Symbol;Acc:MGI:1929464]
ENSMUST00000108437	Serpinf2-202	Serpinf2	11	75431732	75438900	protein_coding	serine (or cysteine) peptidase inhibitor, clade F, member 2 [Source:MGI Symbol;Acc:MGI:107173]
ENSMUST00000196135	Nr1h5-202	Nr1h5	3	102940870	102958383	protein_coding	0
ENSMUST00000176540	Pbx1-205	Pbx1	1	168153542	168431897	protein_coding	Pre-B-cell leukemia transcription factor 1 [Source:UniProtKB/Swiss-Prot;Acc:P41778]
ENSMUST00000039450	Mcoln3-201	Mcoln3	3	146121672	146141806	protein_coding	mucolipin 3 [Source:MGI Symbol;Acc:MGI:1890500]
ENSMUST00000134727	Cdc26-203	Cdc26	4	62383654	62408642	nonsense_mediated_decay	Anaphase-promoting complex subunit CDC26 [Source:UniProtKB/Swiss-Prot;Acc:Q99JP4]
ENSMUST00000063957	Hbb-bh1-201	Hbb-bh1	7	103841637	103843164	protein_coding	hemoglobin Z, beta-like embryonic chain [Source:MGI Symbol;Acc:MGI:96024]
ENSMUST00000163287	Mms19-202	Mms19	19	41944209	41969722	protein_coding	MMS19 nucleotide excision repair protein homolog [Source:UniProtKB/Swiss-Prot;Acc:Q9D071]
ENSMUST00000166315	Akap13-201	Akap13	7	75455534	75754609	protein_coding	A-kinase anchor protein 13 [Source:UniProtKB/Swiss-Prot;Acc:E9Q394]
ENSMUST00000084892	Dpy19l4-201	Dpy19l4	4	11261315	11322137	protein_coding	Probable C-mannosyltransferase DPY19L4 [Source:UniProtKB/Swiss-Prot;Acc:A2AJQ3]
ENSMUST00000212833	Nrp1-203	Nrp1	8	128358604	128365420	retained_intron	Neuropilin-1 [Source:UniProtKB/Swiss-Prot;Acc:P97333]
ENSMUST00000035083	Stac-201	Stac	9	111561437	111690348	protein_coding	src homology three (SH3) and cysteine rich domain [Source:MGI Symbol;Acc:MGI:1201400]
ENSMUST00000039447	Fndc3c1-201	Fndc3c1	X	106420041	106485274	protein_coding	Fibronectin type III domain containing protein 3C1 [Source:UniProtKB/Swiss-Prot;Acc:Q6DFV6]
ENSMUST00000130360	Synpo-206	Synpo	18	60593990	60629853	protein_coding	Synaptopodin [Source:UniProtKB/Swiss-Prot;Acc:Q8CC35]
ENSMUST00000109784	Nol4l-202	Nol4l	2	153407466	153444479	protein_coding	nucleolar protein 4 like [Source:HGNC Symbol;Acc:HGNC:16106]
ENSMUST00000027467	Serpine2-201	Serpine2	1	79794197	79858696	protein_coding	serine (or cysteine) peptidase inhibitor, clade E, member 2 [Source:MGI Symbol;Acc:MGI:101780]
ENSMUST00000039438	Ntrk3-202	Ntrk3	7	78300690	78577982	protein_coding	NT-3 growth factor receptor [Source:UniProtKB/Swiss-Prot;Acc:Q6VNS1]
ENSMUST00000224819	Cmah-208	Cmah	13	24327420	24477377	protein_coding	Cytidine monophosphate-N-acetylneuraminic acid hydroxylase [Source:UniProtKB/Swiss-Prot;Acc:Q61419]
ENSMUST00000107124	Elavl2-209	Elavl2	4	91250769	91376496	protein_coding	Mus musculus ELAV like RNA binding protein 1 (Elavl2), transcript variant 5, mRNA. [Source:RefSeq mRNA;Acc:NM_001347149]
ENSMUST00000109786	Zmiz2-204	Zmiz2	11	6389471	6406158	protein_coding	zinc finger, MIZ-type containing 2 [Source:MGI Symbol;Acc:MGI:106374]
ENSMUST00000002180	Spi1-201	Spi1	2	91096096	91115756	protein_coding	spleen focus forming virus (SFFV) proviral integration oncogene [Source:MGI Symbol;Acc:MGI:98282]
ENSMUST00000168960	Gm17546-201	Gm17546	15	95824458	95830072	antisense	0
ENSMUST00000039431	Ntrk3-201	Ntrk3	7	78175959	78578408	protein_coding	NT-3 growth factor receptor [Source:UniProtKB/Swiss-Prot;Acc:Q6VNS1]
ENSMUST00000113800	B3galt5-202	B3galt5	16	96235801	96319859	protein_coding	Mus musculus UDP-Gal:betaGlcNAc beta 1,3-galactosyltransferase, polypeptide 5 (B3galt5), transcript variant 4, mRNA. [Source:RefSeq mRNA;Acc:NM_001358390]
ENSMUST00000028783	Spint1-201	Spint1	2	119237362	119249514	protein_coding	Kunitz-type protease inhibitor 1 [Source:UniProtKB/Swiss-Prot;Acc:Q9R097]
ENSMUST00000061318	Adamts12-201	Adamts12	15	11064809	11349231	protein_coding	A disintegrin and metalloproteinase with thrombospondin motifs 12 [Source:UniProtKB/Swiss-Prot;Acc:Q811B3]
ENSMUST00000049681	Itgbl1-201	Itgbl1	14	123659971	123975618	protein_coding	Integrin beta-like protein 1 [Source:UniProtKB/Swiss-Prot;Acc:Q8VDV0]
ENSMUST00000215085	D030045P18Rik-204	D030045P18Rik	10	45837880	45852283	lincRNA	RIKEN cDNA D030045P18 gene [Source:MGI Symbol;Acc:MGI:2443891]
ENSMUST00000155651	Sdk2-205	Sdk2	11	113865600	114067046	processed_transcript	Protein sidekick-2 [Source:UniProtKB/Swiss-Prot;Acc:Q6V4S5]
ENSMUST00000143698	Frmd4b-209	Frmd4b	6	97287082	97312380	processed_transcript	Mus musculus FERM domain containing 4B (Frmd4b), transcript variant 2, mRNA. [Source:RefSeq mRNA;Acc:NM_001346639]
ENSMUST00000219445	Rassf9-202	Rassf9	10	102512222	102549736	protein_coding	Ras association domain-containing protein 9 [Source:UniProtKB/Swiss-Prot;Acc:Q8K342]
ENSMUST00000023095	Sept3-201	Sept3	15	82275239	82294574	protein_coding	Neuronal-specific septin-3 [Source:UniProtKB/Swiss-Prot;Acc:Q9Z1S5]
ENSMUST00000082254	Jakmip2-201	Jakmip2	18	43531408	43687773	protein_coding	janus kinase and microtubule interacting protein 2 [Source:MGI Symbol;Acc:MGI:1923467]
ENSMUST00000168972	1700024B05Rik-202	1700024B05Rik	14	41943995	42003819	protein_coding	RIKEN cDNA 1700024B05 gene [Source:MGI Symbol;Acc:MGI:1922768]
ENSMUST00000113814	Ppp1r18-201	Ppp1r18	17	35866660	35875587	protein_coding	Phostensin [Source:UniProtKB/Swiss-Prot;Acc:Q8BQ30]
ENSMUST00000133405	Psrc1-207	Psrc1	3	108383851	108385408	processed_transcript	Proline/serine-rich coiled-coil protein 1 [Source:UniProtKB/Swiss-Prot;Acc:Q9D0P7]
ENSMUST00000049697	Cldn8-201	Cldn8	16	88560828	88563183	protein_coding	Claudin-8 [Source:UniProtKB/Swiss-Prot;Acc:Q9Z260]
ENSMUST00000146717	4930538E20Rik-202	4930538E20Rik	11	24166873	24172781	antisense	RIKEN cDNA 4930538E20 gene [Source:MGI Symbol;Acc:MGI:1925450]
ENSMUST00000218127	Myl6-206	Myl6	10	128490861	128493857	protein_coding	myosin, light polypeptide 6, alkali, smooth muscle and non-muscle [Source:MGI Symbol;Acc:MGI:109318]
ENSMUST00000128885	Ecm1-204	Ecm1	3	95736210	95739569	protein_coding	Mus musculus extracellular matrix protein 1 (Ecm1), transcript variant 3, mRNA. [Source:RefSeq mRNA;Acc:NM_001355070]
ENSMUST00000132908	Sec61a2-206	Sec61a2	2	5871595	5876460	protein_coding	Sec61, alpha subunit 2 (S. cerevisiae) [Source:MGI Symbol;Acc:MGI:1931071]
ENSMUST00000226631	AI182371-206	AI182371	2	35081861	35100684	protein_coding	expressed sequence AI182371 [Source:MGI Symbol;Acc:MGI:2138853]
ENSMUST00000057243	Tmem252-201	Tmem252	19	24674008	24679661	protein_coding	Transmembrane protein 252 [Source:UniProtKB/Swiss-Prot;Acc:Q8C353]
ENSMUST00000140523	Slc38a6-206	Slc38a6	12	73286779	73354049	protein_coding	Probable sodium-coupled neutral amino acid transporter 6 [Source:UniProtKB/Swiss-Prot;Acc:G3UVW3]
ENSMUST00000115576	Lix1-201	Lix1	17	17402672	17459387	protein_coding	Protein limb expression 1 homolog [Source:UniProtKB/Swiss-Prot;Acc:Q6P566]
ENSMUST00000114246	Fzd7-201	Fzd7	1	59482424	59486955	protein_coding	Frizzled-7 [Source:UniProtKB/Swiss-Prot;Acc:Q61090]
ENSMUST00000159159	Adh1-202	Adh1	3	138277651	138290698	nonsense_mediated_decay	Alcohol dehydrogenase 1 [Source:UniProtKB/Swiss-Prot;Acc:P00329]
ENSMUST00000059899	Mmgt1-201	Mmgt1	X	56585512	56598069	protein_coding	Membrane magnesium transporter 1 [Source:UniProtKB/Swiss-Prot;Acc:Q8K273]
ENSMUST00000078182	Gng8-201	Gng8	7	16891786	16895425	protein_coding	guanine nucleotide binding protein (G protein), gamma 8 [Source:MGI Symbol;Acc:MGI:109163]
ENSMUST00000213324	Scg3-202	Scg3	9	75643365	75684015	protein_coding	Secretogranin-3 [Source:UniProtKB/Swiss-Prot;Acc:P47867]
ENSMUST00000213322	Olfr731-202	Olfr731	14	50233531	50241861	processed_transcript	0
ENSMUST00000071533	Dach1-202	Dach1	14	97786853	98169543	protein_coding	Dachshund homolog 1 [Source:UniProtKB/Swiss-Prot;Acc:Q9QYB2]
ENSMUST00000071535	Mgam-201	Mgam	6	40628831	40769123	protein_coding	maltase-glucoamylase [Source:HGNC Symbol;Acc:HGNC:7043]
ENSMUST00000095529	Fgf14-202	Fgf14	14	123977907	124677127	protein_coding	fibroblast growth factor 14 [Source:HGNC Symbol;Acc:HGNC:3671]
ENSMUST00000201324	Gm20756-202	Gm20756	6	25931426	25977227	lincRNA	predicted gene, 20756 [Source:MGI Symbol;Acc:MGI:5434112]
ENSMUST00000034590	Tagln-201	Tagln	9	45929619	45936058	protein_coding	Transgelin [Source:UniProtKB/Swiss-Prot;Acc:P37804]
ENSMUST00000201321	Ptn-202	Ptn	6	36739459	36810179	protein_coding	pleiotrophin [Source:MGI Symbol;Acc:MGI:97804]
ENSMUST00000038946	Lsp1-202	Lsp1	7	142471843	142494599	protein_coding	Lymphocyte-specific protein 1 [Source:UniProtKB/Swiss-Prot;Acc:P19973]
ENSMUST00000139530	1700007J10Rik-201	1700007J10Rik	11	59725917	59732772	processed_transcript	RIKEN cDNA 1700007J10 gene [Source:MGI Symbol;Acc:MGI:1916570]
ENSMUST00000105300	Igf1-203	Igf1	10	87859258	87931801	protein_coding	Insulin-like growth factor I [Source:UniProtKB/Swiss-Prot;Acc:P05017]
ENSMUST00000164506	Ccdc43-205	Ccdc43	11	102684688	102697734	protein_coding	Coiled-coil domain-containing protein 43 [Source:UniProtKB/Swiss-Prot;Acc:Q9CR29]
ENSMUST00000106636	Kcnj16-202	Kcnj16	11	110968033	111027968	protein_coding	Inward rectifier potassium channel 16 [Source:UniProtKB/Swiss-Prot;Acc:Q9Z307]
ENSMUST00000193042	Astn1-205	Astn1	1	158362273	158691779	protein_coding	Astrotactin-1 [Source:UniProtKB/Swiss-Prot;Acc:Q61137]
ENSMUST00000173432	Hoxb6-202	Hoxb6	11	96292476	96301569	protein_coding	Homeobox protein Hox-B6 [Source:UniProtKB/Swiss-Prot;Acc:P09023]
ENSMUST00000210268	5430421F17Rik-202	5430421F17Rik	8	25302650	25306270	lincRNA	RIKEN cDNA 5430421F17 gene [Source:MGI Symbol;Acc:MGI:1921739]
ENSMUST00000168081	Eya1-203	Eya1	1	14168958	14310235	protein_coding	Eyes absent homolog 1 [Source:UniProtKB/Swiss-Prot;Acc:P97767]
ENSMUST00000159129	Dcdc2a-203	Dcdc2a	13	25096347	25119406	processed_transcript	Doublecortin domain-containing protein 2 [Source:UniProtKB/Swiss-Prot;Acc:Q5DU00]
ENSMUST00000057258	Zfp518b-201	Zfp518b	5	38668486	38684750	protein_coding	zinc finger protein 518B [Source:MGI Symbol;Acc:MGI:2140750]
ENSMUST00000045286	Tmem59l-201	Tmem59l	8	70483867	70487358	protein_coding	Transmembrane protein 59-like [Source:UniProtKB/Swiss-Prot;Acc:Q7TNI2]
ENSMUST00000045288	Tgfb2-201	Tgfb2	1	186622792	186705989	protein_coding	Transforming growth factor beta-2 Latency-associated peptide [Source:UniProtKB/Swiss-Prot;Acc:P27090]
ENSMUST00000107973	Dnajb5-204	Dnajb5	4	42953094	42958723	protein_coding	Mus musculus DnaJ heat shock protein family (Hsp40) member B5 (Dnajb5), transcript variant 3, mRNA. [Source:RefSeq mRNA;Acc:NM_001355440]
ENSMUST00000195690	Mecom-217	Mecom	3	30235443	30237960	retained_intron	MDS1 and EVI1 complex locus [Source:MGI Symbol;Acc:MGI:95457]
ENSMUST00000170397	Stra6-214	Stra6	9	58134075	58153996	protein_coding	stimulated by retinoic acid gene 6 [Source:MGI Symbol;Acc:MGI:107742]
ENSMUST00000057270	Pnlip-201	Pnlip	19	58670365	58681786	protein_coding	pancreatic lipase [Source:MGI Symbol;Acc:MGI:97722]
ENSMUST00000162790	Insig2-213	Insig2	1	121307237	121323191	protein_coding	Insulin-induced 2 protein [Source:UniProtKB/Swiss-Prot;Acc:Q91WG1]
ENSMUST00000139557	Cttnbp2-203	Cttnbp2	6	18431940	18514799	retained_intron	Cortactin-binding protein 2 [Source:UniProtKB/Swiss-Prot;Acc:B9EJA2]
ENSMUST00000107985	Postn-203	Postn	3	54361109	54391037	protein_coding	periostin, osteoblast specific factor [Source:MGI Symbol;Acc:MGI:1926321]
ENSMUST00000197463	Gm16401-202	Gm16401	5	44100442	44102515	antisense	0
ENSMUST00000131615	Fign-203	Fign	2	63971507	64098012	protein_coding	Fidgetin [Source:UniProtKB/Swiss-Prot;Acc:Q9ERZ6]
ENSMUST00000173495	Mecom-212	Mecom	3	29951299	30509733	protein_coding	MDS1 and EVI1 complex locus [Source:MGI Symbol;Acc:MGI:95457]
ENSMUST00000224890	Nedd4l-208	Nedd4l	18	65023724	65170248	retained_intron	neural precursor cell expressed, developmentally down-regulated 4-like, E3 ubiquitin protein ligase [Source:HGNC Symbol;Acc:HGNC:7728]
ENSMUST00000028721	Tgm5-201	Tgm5	2	121046111	121085841	protein_coding	Protein-glutamine gamma-glutamyltransferase 5 [Source:UniProtKB/Swiss-Prot;Acc:Q9D7I9]
ENSMUST00000000395	Tmprss2-201	Tmprss2	16	97564684	97611195	protein_coding	Transmembrane protease serine 2 Transmembrane protease serine 2 non-catalytic chain Transmembrane protease serine 2 catalytic chain [Source:UniProtKB/Swiss-Prot;Acc:Q9JIQ8]
ENSMUST00000067491	Cadps-201	Cadps	14	12372586	12823045	protein_coding	Calcium-dependent secretion activator 1 [Source:UniProtKB/Swiss-Prot;Acc:Q80TJ1]
ENSMUST00000066166	Tll1-201	Tll1	8	64014931	64205993	protein_coding	tolloid-like [Source:MGI Symbol;Acc:MGI:106923]
ENSMUST00000045224	Acer2-201	Acer2	4	86874396	86920875	protein_coding	alkaline ceramidase 2 [Source:MGI Symbol;Acc:MGI:1920932]
ENSMUST00000023015	Wnt7b-201	Wnt7b	15	85535441	85581821	protein_coding	wingless-type MMTV integration site family, member 7B [Source:MGI Symbol;Acc:MGI:98962]
ENSMUST00000037666	Mfhas1-201	Mfhas1	8	35587798	35679449	protein_coding	Malignant fibrous histiocytoma-amplified sequence 1 homolog [Source:UniProtKB/Swiss-Prot;Acc:Q3V1N1]
ENSMUST00000223576	Rarb-202	Rarb	14	16435097	16575472	nonsense_mediated_decay	retinoic acid receptor, beta [Source:MGI Symbol;Acc:MGI:97857]
ENSMUST00000184132	AC165954.1-207	AC165954.1	CHR_MG4180_PATCH	109453655	109463336	protein_coding	0
ENSMUST00000114299	Flna-203	Flna	X	74223461	74249820	protein_coding	Filamin-A [Source:UniProtKB/Swiss-Prot;Acc:Q8BTM8]
ENSMUST00000057209	Sgsm1-202	Sgsm1	5	113243229	113280601	protein_coding	Small G protein signaling modulator 1 [Source:UniProtKB/Swiss-Prot;Acc:Q8BPQ7]
ENSMUST00000114297	Vopp1-201	Vopp1	6	57752265	57825159	protein_coding	vesicular, overexpressed in cancer, prosurvival protein 1 [Source:MGI Symbol;Acc:MGI:2141658]
ENSMUST00000210267	Gm45660-201	Gm45660	8	40683497	40683647	processed_pseudogene	predicted gene 45660 [Source:MGI Symbol;Acc:MGI:5791496]
ENSMUST00000176500	Arhgef2-219	Arhgef2	3	88616143	88648052	protein_coding	Rho guanine nucleotide exchange factor 2 [Source:UniProtKB/Swiss-Prot;Acc:Q60875]
ENSMUST00000118661	Meis1-203	Meis1	11	18880668	19012002	processed_transcript	Homeobox protein Meis1 [Source:UniProtKB/Swiss-Prot;Acc:Q60954]
ENSMUST00000202643	Hip1-209	Hip1	5	135406535	135435148	protein_coding	Huntingtin-interacting protein 1 [Source:UniProtKB/Swiss-Prot;Acc:Q8VD75]
ENSMUST00000176506	Meis3-205	Meis3	7	16175275	16186504	protein_coding	Homeobox protein Meis3 [Source:UniProtKB/Swiss-Prot;Acc:P97368]
ENSMUST00000184125	Tex9-209	Tex9	9	72459720	72492101	protein_coding	Testis-expressed protein 9 [Source:UniProtKB/Swiss-Prot;Acc:Q9D845]
ENSMUST00000036315	Gria1-201	Gria1	11	57011810	57330244	protein_coding	Glutamate receptor 1 [Source:UniProtKB/Swiss-Prot;Acc:P23818]
ENSMUST00000197412	Nr1h5-204	Nr1h5	3	102940870	102958383	nonsense_mediated_decay	0
ENSMUST00000197413	D030025E07Rik-203	D030025E07Rik	3	128117015	128231603	lincRNA	RIKEN cDNA D030025E07 gene [Source:MGI Symbol;Acc:MGI:3028083]
ENSMUST00000197414	Gm43236-201	Gm43236	9	111561423	111562036	antisense	predicted gene 43236 [Source:MGI Symbol;Acc:MGI:5663373]
ENSMUST00000071510	Skap1-201	Skap1	11	96464627	96758941	protein_coding	src family associated phosphoprotein 1 [Source:MGI Symbol;Acc:MGI:1925723]
ENSMUST00000092432	Ank3-204	Ank3	10	69534222	70015633	protein_coding	Ankyrin-3 [Source:UniProtKB/Swiss-Prot;Acc:G5E8K5]
ENSMUST00000181094	A930012L18Rik-201	A930012L18Rik	18	44661665	44676271	antisense	RIKEN cDNA A930012L18 gene [Source:MGI Symbol;Acc:MGI:2442887]
ENSMUST00000059888	Itgb6-202	Itgb6	2	60598292	60673711	protein_coding	Integrin beta-6 [Source:UniProtKB/Swiss-Prot;Acc:Q9Z0T9]
ENSMUST00000144930	Mthfs-207	Mthfs	9	89211386	89240226	processed_transcript	5-formyltetrahydrofolate cyclo-ligase [Source:UniProtKB/Swiss-Prot;Acc:Q9D110]
ENSMUST00000214601	Cnn1-203	Cnn1	9	22099216	22108334	protein_coding	Calponin-1 [Source:UniProtKB/Swiss-Prot;Acc:Q08091]
ENSMUST00000066237	Ddc-201	Ddc	11	11814101	11898044	protein_coding	Aromatic-L-amino-acid decarboxylase [Source:UniProtKB/Swiss-Prot;Acc:O88533]
ENSMUST00000181233	Rps19-ps6-201	Rps19-ps6	12	110898114	110898551	processed_pseudogene	ribosomal protein S19, pseudogene 6 [Source:MGI Symbol;Acc:MGI:5011818]
ENSMUST00000001711	Hoxc6-201	Hoxc6	15	103009573	103011881	protein_coding	Homeobox protein Hox-C6 [Source:UniProtKB/Swiss-Prot;Acc:P10629]
ENSMUST00000054245	Tmem132e-201	Tmem132e	11	82388900	82446332	protein_coding	transmembrane protein 132E [Source:MGI Symbol;Acc:MGI:2685490]
ENSMUST00000111377	Lmx1a-202	Lmx1a	1	167689237	167848741	protein_coding	LIM homeobox transcription factor 1-alpha [Source:UniProtKB/Swiss-Prot;Acc:Q9JKU8]
ENSMUST00000075190	Cdh11-201	Cdh11	8	102632095	102785642	protein_coding	Cadherin-11 [Source:UniProtKB/Swiss-Prot;Acc:P55288]
ENSMUST00000218857	Palm-205	Palm	10	79814662	79819480	protein_coding	Paralemmin-1 [Source:UniProtKB/Swiss-Prot;Acc:Q9Z0P4]
ENSMUST00000149978	Inafm2-201	Inafm2	2	118745758	118748810	protein_coding	InaF motif containing 2 [Source:HGNC Symbol;Acc:HGNC:35165]
ENSMUST00000022660	Loxl2-201	Loxl2	14	69609068	69695834	protein_coding	Lysyl oxidase homolog 2 [Source:UniProtKB/Swiss-Prot;Acc:P58022]
ENSMUST00000217521	Pde4c-213	Pde4c	CHR_MG190_MG3751_PATCH	70724065	70751172	protein_coding	cAMP-specific 3',5'-cyclic phosphodiesterase 4C [Source:UniProtKB/Swiss-Prot;Acc:Q3UEI1]
ENSMUST00000087169	Gemin8-202	Gemin8	X	166170495	166190510	protein_coding	Gem-associated protein 8 [Source:UniProtKB/Swiss-Prot;Acc:Q8BHE1]
ENSMUST00000147311	Rpl35a-ps3-201	Rpl35a-ps3	17	29136972	29137304	processed_pseudogene	ribosomal protein L35A, pseudogene 3 [Source:MGI Symbol;Acc:MGI:3704473]
ENSMUST00000205520	Scnn1b-202	Scnn1b	7	121865077	121918514	nonsense_mediated_decay	sodium channel, nonvoltage-gated 1 beta [Source:MGI Symbol;Acc:MGI:104696]
ENSMUST00000081851	Tmeff2-201	Tmeff2	1	50927519	51187270	protein_coding	Tomoregulin-2 [Source:UniProtKB/Swiss-Prot;Acc:Q9QYM9]
ENSMUST00000110057	Flrt3-202	Flrt3	2	140658198	140671469	protein_coding	Leucine-rich repeat transmembrane protein FLRT3 [Source:UniProtKB/Swiss-Prot;Acc:Q8BGT1]
ENSMUST00000137990	Rtn1-203	Rtn1	12	72212289	72236724	protein_coding	reticulon 1 [Source:MGI Symbol;Acc:MGI:1933947]
ENSMUST00000010673	Gm266-201	Gm266	12	111484609	111485823	protein_coding	0
ENSMUST00000047973	Dhcr24-201	Dhcr24	4	106561038	106589113	protein_coding	Delta(24)-sterol reductase [Source:UniProtKB/Swiss-Prot;Acc:Q8VCH6]
ENSMUST00000146012	Rabl6-208	Rabl6	2	25584111	25608465	processed_transcript	Rab-like protein 6 [Source:UniProtKB/Swiss-Prot;Acc:Q5U3K5]
ENSMUST00000017288	Rnd3-201	Rnd3	2	51130438	51149111	protein_coding	Rho-related GTP-binding protein RhoE [Source:UniProtKB/Swiss-Prot;Acc:P61588]
ENSMUST00000054274	Lhfpl2-201	Lhfpl2	13	94057796	94195409	protein_coding	LHFPL tetraspan subfamily member 2 protein [Source:UniProtKB/Swiss-Prot;Acc:Q8BGA2]
ENSMUST00000022638	Nefm-201	Nefm	14	68119283	68124846	protein_coding	neurofilament medium [Source:HGNC Symbol;Acc:HGNC:7734]
ENSMUST00000022639	Nefl-201	Nefl	14	68083863	68089095	protein_coding	Neurofilament light polypeptide [Source:UniProtKB/Swiss-Prot;Acc:P08551]
ENSMUST00000226457	Vmn1r38-201	Vmn1r38	6	66774003	66782627	protein_coding	vomeronasal 1 receptor 38 [Source:MGI Symbol;Acc:MGI:2159445]
ENSMUST00000029271	Trpc3-201	Trpc3	3	36620482	36690167	protein_coding	transient receptor potential cation channel, subfamily C, member 3 [Source:MGI Symbol;Acc:MGI:109526]
ENSMUST00000186907	Gnas-224	Gnas	2	174297859	174346712	protein_coding	GNAS (guanine nucleotide binding protein, alpha stimulating) complex locus [Source:MGI Symbol;Acc:MGI:95777]
ENSMUST00000001706	Hoxc9-201	Hoxc9	15	102977032	102985099	protein_coding	Homeobox protein Hox-C9 [Source:UniProtKB/Swiss-Prot;Acc:P09633]
ENSMUST00000148661	Tmtc4-209	Tmtc4	14	122919760	122983142	protein_coding	Transmembrane and TPR repeat-containing protein 4 [Source:UniProtKB/Swiss-Prot;Acc:Q8BG19]
ENSMUST00000042299	Kcnh5-201	Kcnh5	12	74897220	75177332	protein_coding	Potassium voltage-gated channel subfamily H member 5 [Source:UniProtKB/Swiss-Prot;Acc:Q920E3]
ENSMUST00000001709	Hoxc5-201	Hoxc5	15	103013815	103017429	protein_coding	Homeobox protein Hox-C5 [Source:UniProtKB/Swiss-Prot;Acc:P32043]
ENSMUST00000205546	Gabra1-205	Gabra1	11	42130939	42182163	protein_coding	Mus musculus gamma-aminobutyric acid (GABA) A receptor, subunit alpha 1 (Gabra1), transcript variant 2, mRNA. [Source:RefSeq mRNA;Acc:NM_001359035]
ENSMUST00000209902	Hdac9-205	Hdac9	12	34047580	34528328	protein_coding	histone deacetylase 9 [Source:MGI Symbol;Acc:MGI:1931221]
ENSMUST00000001703	Hoxc8-201	Hoxc8	15	102990607	102993821	protein_coding	Homeobox protein Hox-C8 [Source:UniProtKB/Swiss-Prot;Acc:P09025]
ENSMUST00000114434	Hoxa3-201	Hoxa3	6	52169062	52213115	protein_coding	Homeobox protein Hox-A3 [Source:UniProtKB/Swiss-Prot;Acc:P02831]
ENSMUST00000114435	Hoxaas2-201	Hoxaas2	6	52168510	52169564	processed_transcript	0
ENSMUST00000030243	Prkaa2-201	Prkaa2	4	105029874	105109890	protein_coding	protein kinase, AMP-activated, alpha 2 catalytic subunit [Source:MGI Symbol;Acc:MGI:1336173]
ENSMUST00000139713	Efemp1-203	Efemp1	11	28915667	28926743	protein_coding	EGF-containing fibulin-like extracellular matrix protein 1 [Source:UniProtKB/Swiss-Prot;Acc:Q8BPB5]
ENSMUST00000114430	L1cam-203	L1cam	X	73853778	73869905	protein_coding	L1 cell adhesion molecule [Source:MGI Symbol;Acc:MGI:96721]
ENSMUST00000100676	Bmp4-202	Bmp4	14	46383707	46390550	protein_coding	Bone morphotic protein 4 [Source:UniProtKB/Swiss-Prot;Acc:P21275]
ENSMUST00000213158	Fxyd2-202	Fxyd2	9	45405925	45410278	processed_transcript	FXYD domain-containing ion transport regulator 2 [Source:MGI Symbol;Acc:MGI:1195260]
ENSMUST00000214449	Gm47512-202	Gm47512	10	34297174	34298814	antisense	predicted gene, 47512 [Source:MGI Symbol;Acc:MGI:6096503]
ENSMUST00000109092	Sec24a-203	Sec24a	11	51721690	51756431	protein_coding	Protein transport protein Sec24A [Source:UniProtKB/Swiss-Prot;Acc:Q3U2P1]
ENSMUST00000113113	Bex3-203	Bex3	X	136270775	136271920	protein_coding	Protein BEX3 [Source:UniProtKB/Swiss-Prot;Acc:Q9WTZ9]
ENSMUST00000109096	Gnas-211	Gnas	2	174284320	174346744	protein_coding	GNAS (guanine nucleotide binding protein, alpha stimulating) complex locus [Source:MGI Symbol;Acc:MGI:95777]
ENSMUST00000138411	8030451A03Rik-202	8030451A03Rik	4	63979960	63983350	processed_transcript	RIKEN cDNA 8030451A03 gene [Source:MGI Symbol;Acc:MGI:1915353]
ENSMUST00000037708	Asic4-201	Asic4	1	75450699	75474343	protein_coding	Acid-sensing ion channel 4 [Source:UniProtKB/Swiss-Prot;Acc:Q7TNS7]
ENSMUST00000067512	Smpd3-201	Smpd3	8	106252548	106337988	protein_coding	sphingomyelin phosphodiesterase 3, neutral [Source:MGI Symbol;Acc:MGI:1927578]
ENSMUST00000147356	Grip1-212	Grip1	10	119453830	120087260	protein_coding	Glutamate receptor-interacting protein 1 [Source:UniProtKB/Swiss-Prot;Acc:Q925T6]
ENSMUST00000181269	Redrum-201	Redrum	18	54422295	54452840	lincRNA	Redrum, erythroid developmental long intergenic non-protein coding transcript [Source:MGI Symbol;Acc:MGI:1924683]
ENSMUST00000033341	Tub-201	Tub	7	109010825	109034460	protein_coding	tubby bipartite transcription factor [Source:MGI Symbol;Acc:MGI:2651573]
ENSMUST00000203786	Add2-208	Add2	6	86082781	86118825	protein_coding	Beta-adducin [Source:UniProtKB/Swiss-Prot;Acc:Q9QYB8]
ENSMUST00000025718	Ankrd1-201	Ankrd1	19	36111965	36119844	protein_coding	Ankyrin repeat domain-containing protein 1 [Source:UniProtKB/Swiss-Prot;Acc:Q9CR42]
ENSMUST00000110098	Snap25-202	Snap25	2	136713478	136781351	protein_coding	Mus musculus synaptosomal-associated protein 25 (Snap25), transcript variant 4, mRNA. [Source:RefSeq mRNA;Acc:NM_001355255]
ENSMUST00000158033	Gm24846-201	Gm24846	7	104264683	104264790	snRNA	predicted gene, 24846 [Source:MGI Symbol;Acc:MGI:5454623]
ENSMUST00000161677	Lrrtm1-203	Lrrtm1	6	77242718	77245511	protein_coding	Leucine-rich repeat transmembrane neuronal protein 1 [Source:UniProtKB/Swiss-Prot;Acc:Q8K377]
ENSMUST00000110095	Pde4c-202	Pde4c	8	70724065	70751172	protein_coding	cAMP-specific 3',5'-cyclic phosphodiesterase 4C [Source:UniProtKB/Swiss-Prot;Acc:Q3UEI1]
ENSMUST00000088448	Pkhd1-201	Pkhd1	1	20057779	20618064	protein_coding	PKHD1, fibrocystin/polyductin [Source:HGNC Symbol;Acc:HGNC:9016]
ENSMUST00000047935	Tspyl4-201	Tspyl4	10	34297442	34301320	protein_coding	Testis-specific Y-encoded-like protein 4 [Source:UniProtKB/Swiss-Prot;Acc:Q8VD63]
ENSMUST00000088483	Gpc6-202	Gpc6	14	116925430	117976544	protein_coding	glypican 6 [Source:MGI Symbol;Acc:MGI:1346322]
ENSMUST00000100650	Gtf2ird1-203	Gtf2ird1	5	134358654	134456586	protein_coding	ral transcription factor II-I repeat domain-containing protein 1 [Source:UniProtKB/Swiss-Prot;Acc:Q9JI57]
ENSMUST00000090766	Zfp385b-201	Zfp385b	2	77410634	77719739	protein_coding	zinc finger protein 385B [Source:MGI Symbol;Acc:MGI:2444734]
ENSMUST00000172302	Vldlr-208	Vldlr	19	27217020	27249862	protein_coding	very low density lipoprotein receptor [Source:MGI Symbol;Acc:MGI:98935]
ENSMUST00000146052	Prmt3-205	Prmt3	7	49779876	49787344	processed_transcript	protein arginine N-methyltransferase 3 [Source:MGI Symbol;Acc:MGI:1919224]
ENSMUST00000194568	Gm9722-201	Gm9722	1	185878084	185878885	processed_pseudogene	predicted gene 9722 [Source:MGI Symbol;Acc:MGI:3646115]
ENSMUST00000186945	Smim10l1-202	Smim10l1	6	133105492	133107429	protein_coding	small integral membrane protein 10-like protein 1 isoform 1 [Source:RefSeq peptide;Acc:NP_001258511]
ENSMUST00000100645	Eddm3b-201	Eddm3b	14	51114426	51117807	protein_coding	0
ENSMUST00000146049	Gm14285-201	Gm14285	2	131561614	131563179	antisense	predicted gene 14285 [Source:MGI Symbol;Acc:MGI:3650188]
ENSMUST00000034650	Mcam-201	Mcam	9	44134562	44142727	protein_coding	Cell surface glycoprotein MUC18 [Source:UniProtKB/Swiss-Prot;Acc:Q8R2Y2]
ENSMUST00000201148	Mgam-202	Mgam	6	40628831	40769123	protein_coding	maltase-glucoamylase [Source:HGNC Symbol;Acc:HGNC:7043]
ENSMUST00000114476	Ncam1-201	Ncam1	9	49517278	49798890	protein_coding	neural cell adhesion molecule 1 isoform 3 [Source:RefSeq peptide;Acc:NP_001106675]
ENSMUST00000114474	Plet1-201	Plet1	9	50494525	50505482	protein_coding	Placenta-expressed transcript 1 protein [Source:UniProtKB/Swiss-Prot;Acc:Q8VEN2]
ENSMUST00000075161	Actg2-201	Actg2	6	83512905	83536265	protein_coding	Actin, gamma-enteric smooth muscle [Source:UniProtKB/Swiss-Prot;Acc:P63268]
ENSMUST00000100639	Arhgef40-202	Arhgef40	14	51984864	52005622	protein_coding	Rho guanine nucleotide exchange factor 40 [Source:UniProtKB/Swiss-Prot;Acc:Q3UPH7]
ENSMUST00000114471	Cblb-201	Cblb	16	52031225	52208048	protein_coding	E3 ubiquitin-protein ligase CBL-B [Source:UniProtKB/Swiss-Prot;Acc:Q3TTA7]
ENSMUST00000038160	Lum-201	Lum	10	97565128	97572703	protein_coding	Lumican [Source:UniProtKB/Swiss-Prot;Acc:P51885]
ENSMUST00000101164	Limch1-202	Limch1	5	66745845	67056214	protein_coding	LIM and calponin homology domains-containing protein 1 [Source:UniProtKB/Swiss-Prot;Acc:Q3UH68]
ENSMUST00000171835	Scn3b-203	Scn3b	9	40269433	40291618	protein_coding	sodium channel, voltage-gated, type III, beta [Source:MGI Symbol;Acc:MGI:1918882]
ENSMUST00000038166	Dhx57-201	Dhx57	17	80238304	80290476	protein_coding	Putative ATP-dependent RNA helicase DHX57 [Source:UniProtKB/Swiss-Prot;Acc:Q6P5D3]
ENSMUST00000032853	Me3-201	Me3	7	89829282	89851962	processed_transcript	NADP-dependent malic enzyme, mitochondrial [Source:UniProtKB/Swiss-Prot;Acc:Q8BMF3]
ENSMUST00000032856	Me3-202	Me3	7	89632703	89854359	protein_coding	NADP-dependent malic enzyme, mitochondrial [Source:UniProtKB/Swiss-Prot;Acc:Q8BMF3]
ENSMUST00000120233	Vcp-rs-201	Vcp-rs	X	104345829	104348234	processed_pseudogene	valosin containing protein, related sequence [Source:MGI Symbol;Acc:MGI:894298]
ENSMUST00000177145	Cpsf6-208	Cpsf6	10	117353805	117376928	protein_coding	Cleavage and polyadenylation specificity factor subunit 6 [Source:UniProtKB/Swiss-Prot;Acc:Q6NVF9]
ENSMUST00000191431	Hck-204	Hck	2	153108693	153151149	protein_coding	Tyrosine-protein kinase HCK [Source:UniProtKB/Swiss-Prot;Acc:P08103]
ENSMUST00000064443	Cntfr-201	Cntfr	4	41669674	41695445	processed_transcript	Ciliary neurotrophic factor receptor subunit alpha [Source:UniProtKB/Swiss-Prot;Acc:O88507]
ENSMUST00000096057	Tagln3-201	Tagln3	16	45711230	45724608	protein_coding	Transgelin-3 [Source:UniProtKB/Swiss-Prot;Acc:Q9R1Q8]
ENSMUST00000169513	Rcbtb2-219	Rcbtb2	14	73143099	73184218	protein_coding	regulator of chromosome condensation (RCC1) and BTB (POZ) domain containing protein 2 [Source:MGI Symbol;Acc:MGI:1917200]
ENSMUST00000124604	Ntan1-204	Ntan1	16	13819299	13832551	processed_transcript	Mus musculus N-terminal Asn amidase (Ntan1), transcript variant 3, mRNA. [Source:RefSeq mRNA;Acc:NM_001346107]
ENSMUST00000088402	Hdac7-202	Hdac7	15	97792681	97831767	protein_coding	Histone deacetylase 7 [Source:UniProtKB/Swiss-Prot;Acc:Q8C2B3]
ENSMUST00000219315	Eya4-206	Eya4	10	23105469	23350136	protein_coding	Mus musculus EYA transcriptional coactivator and phosphatase 4 (Eya4), transcript variant 2, mRNA. [Source:RefSeq mRNA;Acc:NM_001347372]
ENSMUST00000063140	Hcrtr2-201	Hcrtr2	9	76225880	76323611	protein_coding	Orexin receptor type 2 [Source:UniProtKB/Swiss-Prot;Acc:P58308]
ENSMUST00000111309	Mdk-204	Mdk	2	91929805	91931688	protein_coding	Midkine [Source:UniProtKB/Swiss-Prot;Acc:P12025]
ENSMUST00000145564	Msl3-204	Msl3	X	168654122	168659018	retained_intron	Male-specific lethal 3 homolog [Source:UniProtKB/Swiss-Prot;Acc:Q9WVG9]
ENSMUST00000171810	Gm3149-202	Gm3149	14	4317341	4325721	protein_coding	0
ENSMUST00000112637	Smarca2-203	Smarca2	19	26748403	26778321	protein_coding	SWI/SNF related, matrix associated, actin dependent regulator of chromatin, subfamily a, member 2 [Source:MGI Symbol;Acc:MGI:99603]
ENSMUST00000154480	Gm13727-201	Gm13727	2	77879753	77881467	processed_transcript	predicted gene 13727 [Source:MGI Symbol;Acc:MGI:3705322]
ENSMUST00000179768	1110059E24Rik-208	1110059E24Rik	19	21598325	21652917	protein_coding	RIKEN cDNA 1110059E24 gene [Source:MGI Symbol;Acc:MGI:1913456]
ENSMUST00000006559	Tpbg-201	Tpbg	9	85842380	85847040	protein_coding	Trophoblast glycoprotein [Source:UniProtKB/Swiss-Prot;Acc:Q9Z0L0]
ENSMUST00000222932	Nudt14-205	Nudt14	12	112934729	112939004	retained_intron	Uridine diphosphate glucose pyrophosphatase [Source:UniProtKB/Swiss-Prot;Acc:Q9D142]
ENSMUST00000137931	Arfip2-209	Arfip2	7	105635656	105640337	nonsense_mediated_decay	Arfaptin-2 [Source:UniProtKB/Swiss-Prot;Acc:Q8K221]
ENSMUST00000165136	Gm8094-201	Gm8094	14	43071142	43076643	protein_coding	0
ENSMUST00000166468	Ptprk-201	Ptprk	10	28074820	28597397	protein_coding	protein tyrosine phosphatase, receptor type, K [Source:MGI Symbol;Acc:MGI:103310]
ENSMUST00000109007	Gm2026-201	Gm2026	2	175965331	175977635	protein_coding	0
ENSMUST00000217597	Tbx20-205	Tbx20	9	24748152	24774284	retained_intron	T-box transcription factor TBX20 [Source:UniProtKB/Swiss-Prot;Acc:Q9ES03]
ENSMUST00000065745	Rxfp2-201	Rxfp2	5	150018675	150081336	protein_coding	Relaxin receptor 2 [Source:UniProtKB/Swiss-Prot;Acc:Q91ZZ5]
ENSMUST00000182521	Ptx3-202	Ptx3	3	66220245	66221430	retained_intron	Pentraxin-related protein PTX3 [Source:UniProtKB/Swiss-Prot;Acc:P48759]
ENSMUST00000189164	Snhg4-205	Snhg4	18	35556139	35557396	retained_intron	small nucleolar RNA host gene 4 [Source:MGI Symbol;Acc:MGI:4937091]
ENSMUST00000112658	Cadps-203	Cadps	14	12372565	12823079	protein_coding	Calcium-dependent secretion activator 1 [Source:UniProtKB/Swiss-Prot;Acc:Q80TJ1]
ENSMUST00000228218	Prkaa1-202	Prkaa1	15	5143891	5181892	protein_coding	protein kinase, AMP-activated, alpha 1 catalytic subunit [Source:MGI Symbol;Acc:MGI:2145955]
ENSMUST00000205577	Kctd14-204	Kctd14	7	97453204	97459556	protein_coding	0
ENSMUST00000204245	Creb5-209	Creb5	6	53287318	53612096	retained_intron	cAMP responsive element binding protein 5 [Source:HGNC Symbol;Acc:HGNC:16844]
ENSMUST00000053753	Gja4-201	Gja4	4	127311421	127314039	protein_coding	gap junction protein, alpha 4 [Source:MGI Symbol;Acc:MGI:95715]
ENSMUST00000136631	Nrip2-204	Nrip2	6	128400048	128408932	retained_intron	Nuclear receptor-interacting protein 2 [Source:UniProtKB/Swiss-Prot;Acc:Q9JHR9]
ENSMUST00000113990	Paqr5-202	Paqr5	9	61956046	61976573	protein_coding	Membrane progestin receptor gamma [Source:UniProtKB/Swiss-Prot;Acc:Q9DCU0]
ENSMUST00000064405	Epha3-201	Epha3	16	63543538	63864158	protein_coding	EPH receptor A3 [Source:HGNC Symbol;Acc:HGNC:3387]
ENSMUST00000148602	Cttnbp2-208	Cttnbp2	6	18366707	18514749	nonsense_mediated_decay	Cortactin-binding protein 2 [Source:UniProtKB/Swiss-Prot;Acc:B9EJA2]
ENSMUST00000109024	Lima1-202	Lima1	15	99778470	99820143	protein_coding	LIM domain and actin-binding protein 1 [Source:UniProtKB/Swiss-Prot;Acc:Q9ERG0]
ENSMUST00000145569	Hba-x-202	Hba-x	11	32276893	32278116	protein_coding	hemoglobin X, alpha-like embryonic chain in Hba complex [Source:MGI Symbol;Acc:MGI:96019]
ENSMUST00000020898	Agr2-201	Agr2	12	35992907	36004087	protein_coding	Anterior gradient [Source:UniProtKB/Swiss-Prot;Acc:O88312]
ENSMUST00000189143	AV026068-209	AV026068	8	57305243	57320830	antisense	expressed sequence AV026068 [Source:MGI Symbol;Acc:MGI:2142734]
ENSMUST00000097311	Foxp4-201	Foxp4	17	47867764	47924435	protein_coding	Forkhead box protein P4 [Source:UniProtKB/Swiss-Prot;Acc:Q9DBY0]
ENSMUST00000099972	Itga4-201	Itga4	2	79255500	79333123	protein_coding	integrin subunit alpha 4 [Source:HGNC Symbol;Acc:HGNC:6140]
ENSMUST00000038188	Limch1-201	Limch1	5	66968416	67057158	protein_coding	LIM and calponin homology domains-containing protein 1 [Source:UniProtKB/Swiss-Prot;Acc:Q3UH68]
ENSMUST00000031545	Foxp2-201	Foxp2	6	15185506	15441201	protein_coding	Forkhead box protein P2 [Source:UniProtKB/Swiss-Prot;Acc:P58463]
ENSMUST00000112680	Epb41l3-202	Epb41l3	17	69156810	69289985	protein_coding	Band 4.1-like protein 3 Band 4.1-like protein 3, N-terminally processed [Source:UniProtKB/Swiss-Prot;Acc:Q9WV92]
ENSMUST00000191453	Gm29430-202	Gm29430	6	52183110	52189925	antisense	predicted gene 29430 [Source:MGI Symbol;Acc:MGI:5580136]
ENSMUST00000084032	Adam9-201	Adam9	8	24949653	25016812	protein_coding	Disintegrin and metalloproteinase domain-containing protein 9 [Source:UniProtKB/Swiss-Prot;Acc:Q61072]
ENSMUST00000032879	Rab30-201	Rab30	7	92741603	92844535	protein_coding	RAB30, member RAS oncogene family [Source:MGI Symbol;Acc:MGI:1923235]
ENSMUST00000198067	Celf3-207	Celf3	3	94482555	94487211	processed_transcript	Mus musculus CUGBP, Elav-like family member 3 (Celf3), transcript variant 8, mRNA. [Source:RefSeq mRNA;Acc:NM_001357786]
ENSMUST00000198069	Mef2c-217	Mef2c	13	83524855	83625535	protein_coding	Mus musculus myocyte enhancer factor 2C (Mef2c), transcript variant 14, mRNA. [Source:RefSeq mRNA;Acc:NM_001347577]
ENSMUST00000225170	Mrps30-202	Mrps30	13	118382879	118386681	retained_intron	28S ribosomal protein S30, mitochondrial [Source:UniProtKB/Swiss-Prot;Acc:Q9D0G0]
ENSMUST00000073379	Dcc-201	Dcc	18	71258990	72351017	protein_coding	Netrin receptor DCC [Source:UniProtKB/Swiss-Prot;Acc:P70211]
ENSMUST00000097320	Runx2os1-201	Runx2os1	17	44735845	44737612	antisense	0
ENSMUST00000171847	Slc29a1-222	Slc29a1	17	45585200	45599603	protein_coding	solute carrier family 29 (nucleoside transporters), member 1 [Source:MGI Symbol;Acc:MGI:1927073]
ENSMUST00000031533	Tfec-201	Tfec	6	16833373	16898441	protein_coding	Transcription factor EC [Source:UniProtKB/Swiss-Prot;Acc:Q9WTW4]
ENSMUST00000031535	Hnf1a-201	Hnf1a	5	114948980	114971067	protein_coding	Hepatocyte nuclear factor 1-alpha [Source:UniProtKB/Swiss-Prot;Acc:P22361]
ENSMUST00000213196	Olfr1252-202	Olfr1252	2	89719575	89725012	protein_coding	0
ENSMUST00000030202	Glipr2-201	Glipr2	4	43957401	43979118	protein_coding	Golgi-associated plant pathosis-related protein 1 [Source:UniProtKB/Swiss-Prot;Acc:Q9CYL5]
ENSMUST00000051129	Lrrc75b-201	Lrrc75b	10	75550125	75560330	protein_coding	Leucine-rich repeat-containing protein 75B [Source:UniProtKB/Swiss-Prot;Acc:Q7TPD7]
ENSMUST00000125997	Slc1a3-202	Slc1a3	15	8634726	8651506	retained_intron	solute carrier family 1 (glial high affinity glutamate transporter), member 3 [Source:MGI Symbol;Acc:MGI:99917]
ENSMUST00000040481	Slc38a7-201	Slc38a7	8	95835920	95853539	protein_coding	Putative sodium-coupled neutral amino acid transporter 7 [Source:UniProtKB/Swiss-Prot;Acc:Q8BWH0]
ENSMUST00000073447	Pcdhga3-201	Pcdhga3	18	37674307	37841873	protein_coding	protocadherin gamma subfamily A, 3 [Source:HGNC Symbol;Acc:HGNC:8701]
ENSMUST00000040522	Mfap4-201	Mfap4	11	61485461	61488075	protein_coding	Microfibril-associated glycoprotein 4 [Source:UniProtKB/Swiss-Prot;Acc:Q9D1H9]
ENSMUST00000019920	Clvs2-201	Clvs2	10	33512286	33624769	protein_coding	Clavesin-2 [Source:UniProtKB/Swiss-Prot;Acc:Q8BG92]
ENSMUST00000039534	Resp18-201	Resp18	1	75272199	75278415	protein_coding	regulated endocrine-specific protein 18 [Source:MGI Symbol;Acc:MGI:1098222]
ENSMUST00000110835	Elf1-202	Elf1	14	79515674	79582494	protein_coding	ETS-related transcription factor Elf-1 [Source:UniProtKB/Swiss-Prot;Acc:Q60775]
ENSMUST00000134802	Phldb2-207	Phldb2	16	45757142	45953598	protein_coding	Pleckstrin homology-like domain family B member 2 [Source:UniProtKB/Swiss-Prot;Acc:Q8K1N2]
ENSMUST00000026221	Scd2-201	Scd2	19	44293676	44306864	protein_coding	stearoyl-Coenzyme A desaturase 2 [Source:MGI Symbol;Acc:MGI:98240]
ENSMUST00000190983	Dock10-209	Dock10	1	80501713	80665275	protein_coding	dedicator of cytokinesis 10 [Source:HGNC Symbol;Acc:HGNC:23479]
ENSMUST00000105492	Rtn4ip1-202	Rtn4ip1	10	43921035	43947862	protein_coding	reticulon 4 interacting protein 1 [Source:MGI Symbol;Acc:MGI:2178759]
ENSMUST00000164696	Gm3095-201	Gm3095	14	3963547	3970207	protein_coding	0
ENSMUST00000186008	Actr3-204	Actr3	1	125393484	125397612	retained_intron	Actin-related protein 3 [Source:UniProtKB/Swiss-Prot;Acc:Q99JY9]
ENSMUST00000150060	Lrrc49-208	Lrrc49	9	60568859	60688124	nonsense_mediated_decay	leucine rich repeat containing 49 [Source:HGNC Symbol;Acc:HGNC:25965]
ENSMUST00000109857	Eml1-202	Eml1	12	108410662	108538392	protein_coding	Echinoderm microtubule-associated protein-like 1 [Source:UniProtKB/Swiss-Prot;Acc:Q05BC3]
ENSMUST00000007949	Twist2-201	Twist2	1	91801461	91848028	protein_coding	twist basic helix-loop-helix transcription factor 2 [Source:MGI Symbol;Acc:MGI:104685]
ENSMUST00000179709	Micu1-212	Micu1	10	59702618	59864130	protein_coding	Mus musculus mitochondrial calcium uptake 1 (Micu1), transcript variant 4, mRNA. [Source:RefSeq mRNA;Acc:NM_001359267]
ENSMUST00000072100	Dbpht2-201	Dbpht2	12	74297474	74300468	lincRNA	0
ENSMUST00000026210	Cpn1-201	Cpn1	19	43956307	43986556	protein_coding	carboxypeptidase N, polypeptide 1 [Source:MGI Symbol;Acc:MGI:2135874]
ENSMUST00000003599	Pcdhgb6-201	Pcdhgb6	18	37742094	37841873	protein_coding	protocadherin gamma subfamily B, 6 [Source:HGNC Symbol;Acc:HGNC:8713]
ENSMUST00000109860	Eml1-203	Eml1	12	108422816	108539564	protein_coding	Echinoderm microtubule-associated protein-like 1 [Source:UniProtKB/Swiss-Prot;Acc:Q05BC3]
ENSMUST00000019924	Hey2-201	Hey2	10	30832359	30842801	protein_coding	Hairy/enhancer-of-split related with YRPW motif protein 2 [Source:UniProtKB/Swiss-Prot;Acc:Q9QUS4]
ENSMUST00000143747	Mdh2-204	Mdh2	5	135778722	135783752	retained_intron	Malate dehydrogenase, mitochondrial [Source:UniProtKB/Swiss-Prot;Acc:P08249]
ENSMUST00000044901	Rbms3-201	Rbms3	9	116578515	117252483	protein_coding	RNA binding motif, single stranded interacting protein [Source:MGI Symbol;Acc:MGI:2444477]
ENSMUST00000015545	Tmem27-201	Tmem27	X	164090187	164118859	protein_coding	Collectrin [Source:UniProtKB/Swiss-Prot;Acc:Q9ESG4]
ENSMUST00000224702	Map1b-206	Map1b	13	99433947	99444467	processed_transcript	microtubule-associated protein 1B [Source:MGI Symbol;Acc:MGI:1306778]
ENSMUST00000203800	Scrn1-205	Scrn1	6	54506265	54520853	protein_coding	Secernin-1 [Source:UniProtKB/Swiss-Prot;Acc:Q9CZC8]
ENSMUST00000027532	Scly-201	Scly	1	91298338	91321075	protein_coding	selenocysteine lyase [Source:HGNC Symbol;Acc:HGNC:18161]
ENSMUST00000027533	Klhl30-201	Klhl30	1	91351016	91362416	protein_coding	Kelch-like protein 30 [Source:UniProtKB/Swiss-Prot;Acc:Q8C3F7]
ENSMUST00000174011	Mterf3-210	Mterf3	13	66921189	66933038	retained_intron	Transcription termination factor 3, mitochondrial [Source:UniProtKB/Swiss-Prot;Acc:Q8R3J4]
ENSMUST00000150046	Sat1-206	Sat1	X	155213306	155216332	retained_intron	spermidine/spermine N1-acetyl transferase 1 [Source:MGI Symbol;Acc:MGI:98233]
ENSMUST00000163361	Cdh18-202	Cdh18	15	22549022	23400567	protein_coding	cadherin 18 [Source:MGI Symbol;Acc:MGI:1344366]
ENSMUST00000028854	Mal-202	Mal	2	127633226	127656695	protein_coding	Myelin and lymphocyte protein [Source:UniProtKB/Swiss-Prot;Acc:O09198]
ENSMUST00000224717	AV026068-222	AV026068	8	57304264	57320056	retained_intron	expressed sequence AV026068 [Source:MGI Symbol;Acc:MGI:2142734]
ENSMUST00000003575	Tpm4-201	Tpm4	8	72135259	72153142	protein_coding	Tropomyosin alpha-4 chain [Source:UniProtKB/Swiss-Prot;Acc:Q6IRU2]
ENSMUST00000051207	Slc35e4-201	Slc35e4	11	3907022	3914664	protein_coding	Solute carrier family 35 member E4 [Source:UniProtKB/Swiss-Prot;Acc:Q8K3D6]
ENSMUST00000052539	Rusc1-201	Rusc1	3	89083981	89093311	protein_coding	RUN and SH3 domain-containing protein 1 [Source:UniProtKB/Swiss-Prot;Acc:Q8BG26]
ENSMUST00000086763	Adgre1-202	Adgre1	17	57358686	57483529	protein_coding	Mus musculus adhesion G protein-coupled receptor E1 (Adgre1), transcript variant 2, mRNA. [Source:RefSeq mRNA;Acc:NM_001355722]
ENSMUST00000018630	Wnt9b-201	Wnt9b	11	103727364	103749821	protein_coding	wingless-type MMTV integration site family, member 9B [Source:MGI Symbol;Acc:MGI:1197020]
ENSMUST00000070375	Penk-201	Penk	4	4133531	4138477	protein_coding	Proenkephalin-A Synenkephalin Met-enkephalin PENK(114-133) PENK(143-184) Met-enkephalin-Arg-Ser-Leu Leu-enkephalin PENK(238-259) Met-enkephalin-Arg-Phe [Source:UniProtKB/Swiss-Prot;Acc:P22005]
ENSMUST00000020958	Klhl29-201	Klhl29	12	5077472	5375682	protein_coding	Kelch-like protein 29 [Source:UniProtKB/Swiss-Prot;Acc:Q80T74]
ENSMUST00000107230	Frem1-202	Frem1	4	82897927	83052339	protein_coding	FRAS1-related extracellular matrix protein 1 [Source:UniProtKB/Swiss-Prot;Acc:Q684R7]
ENSMUST00000048452	Plvap-201	Plvap	8	71497765	71511752	protein_coding	plasmalemma vesicle associated protein [Source:HGNC Symbol;Acc:HGNC:13635]
ENSMUST00000180749	Gm26903-201	Gm26903	9	75897843	76015192	antisense	predicted gene, 26903 [Source:MGI Symbol;Acc:MGI:5477397]
ENSMUST00000143791	Bicc1-203	Bicc1	10	70922832	71159700	protein_coding	Protein bicaudal C homolog 1 [Source:UniProtKB/Swiss-Prot;Acc:Q99MQ1]
ENSMUST00000039568	Pcdh8-201	Pcdh8	14	79766775	79771312	protein_coding	Protocadherin-8 [Source:UniProtKB/Swiss-Prot;Acc:Q7TSK3]
ENSMUST00000039564	Plppr5-201	Plppr5	3	117574836	117689507	protein_coding	Phospholipid phosphatase-related protein type 5 [Source:UniProtKB/Swiss-Prot;Acc:Q8BJ52]
ENSMUST00000110890	Prkar1b-203	Prkar1b	5	139017308	139130386	protein_coding	protein kinase, cAMP dependent regulatory, type I beta [Source:MGI Symbol;Acc:MGI:97759]
ENSMUST00000142459	Frzb-202	Frzb	2	80413114	80438630	processed_transcript	Secreted frizzled-related protein 3 [Source:UniProtKB/Swiss-Prot;Acc:P97401]
ENSMUST00000027587	Ccnt2-201	Ccnt2	1	127774164	127808061	protein_coding	Cyclin-T2 [Source:UniProtKB/Swiss-Prot;Acc:Q7TQK0]
ENSMUST00000061427	Adamts3-201	Adamts3	5	89677087	89882935	protein_coding	a disintegrin-like and metallopeptidase (reprolysin type) with thrombospondin type 1 motif, 3 [Source:MGI Symbol;Acc:MGI:3045353]
ENSMUST00000038228	Tmx4-201	Tmx4	2	134594185	134644145	protein_coding	thioredoxin-related transmembrane protein 4 [Source:MGI Symbol;Acc:MGI:106558]
ENSMUST00000175392	Gm25994-201	Gm25994	11	106783171	106783271	miRNA	predicted gene, 25994 [Source:MGI Symbol;Acc:MGI:5455771]
ENSMUST00000179734	Gm2163-201	Gm2163	4	42466752	42589938	protein_coding	0
ENSMUST00000162060	Shox2-202	Shox2	3	66972780	66978447	protein_coding	short stature homeobox 2 [Source:MGI Symbol;Acc:MGI:1201673]
ENSMUST00000040504	Klhl4-201	Klhl4	X	114474333	114560829	protein_coding	kelch-like protein 4 isoform 3 [Source:RefSeq peptide;Acc:NP_001277407]
ENSMUST00000056096	Zfp697-201	Zfp697	3	98382481	98431951	protein_coding	zinc finger protein 697 [Source:MGI Symbol;Acc:MGI:2139736]
ENSMUST00000220301	Csrp2-206	Csrp2	10	110934671	110939514	processed_transcript	Cysteine and glycine-rich protein 2 [Source:UniProtKB/Swiss-Prot;Acc:P97314]
ENSMUST00000222964	D030007L05Rik-201	D030007L05Rik	13	70650144	70655979	lincRNA	RIKEN cDNA D030007L05 gene [Source:MGI Symbol;Acc:MGI:3026977]
ENSMUST00000228288	Pibf1-206	Pibf1	14	99176551	99254493	processed_transcript	progesterone immunomodulatory binding factor 1 [Source:MGI Symbol;Acc:MGI:1261910]
ENSMUST00000050797	Ets1-202	Ets1	9	32696049	32755004	protein_coding	Protein C-ets-1 [Source:UniProtKB/Swiss-Prot;Acc:P27577]
ENSMUST00000040514	Irs2-201	Irs2	8	10984681	11008458	protein_coding	Insulin receptor substrate 2 [Source:UniProtKB/Swiss-Prot;Acc:P81122]
ENSMUST00000020926	Fam84a-201	Fam84a	12	14146830	14152054	protein_coding	family with sequence similarity 84 member A [Source:HGNC Symbol;Acc:HGNC:20743]
ENSMUST00000027559	Tnfrsf11a-201	Tnfrsf11a	1	105780718	105847981	protein_coding	Tumor necrosis factor receptor superfamily member 11A [Source:UniProtKB/Swiss-Prot;Acc:O35305]
ENSMUST00000186021	Col3a1-205	Col3a1	1	45339958	45347766	protein_coding	Collagen alpha-1(III) chain [Source:UniProtKB/Swiss-Prot;Acc:P08121]
ENSMUST00000070390	Tmprss5-201	Tmprss5	9	49102779	49117585	protein_coding	transmembrane protease, serine 5 (spinesin) [Source:MGI Symbol;Acc:MGI:1933407]
ENSMUST00000002284	Plaur-201	Plaur	7	24462484	24475967	protein_coding	plasminogen activator, urokinase receptor [Source:MGI Symbol;Acc:MGI:97612]
ENSMUST00000167753	Gm4450-201	Gm4450	3	98445675	98457126	protein_coding	0
ENSMUST00000120223	Asxl3-202	Asxl3	18	22345089	22530015	protein_coding	Putative Polycomb group protein ASXL3 [Source:UniProtKB/Swiss-Prot;Acc:Q8C4A5]
ENSMUST00000081035	Mpeg1-201	Mpeg1	19	12460779	12465284	protein_coding	0
ENSMUST00000120229	Stmn4-203	Stmn4	14	66344375	66361648	protein_coding	stathmin-like 4 [Source:MGI Symbol;Acc:MGI:1931224]
ENSMUST00000048409	Elmod1-201	Elmod1	9	53911460	53975301	protein_coding	ELMO domain-containing protein 1 [Source:UniProtKB/Swiss-Prot;Acc:Q3V1U8]
ENSMUST00000105409	Col18a1-203	Col18a1	10	77053016	77113705	protein_coding	Collagen alpha-1(XVIII) chain Endostatin Non-collagenous domain 1 [Source:UniProtKB/Swiss-Prot;Acc:P39061]
ENSMUST00000126344	Nrp2-207	Nrp2	1	62703285	62739932	retained_intron	Neuropilin-2 [Source:UniProtKB/Swiss-Prot;Acc:O35375]
ENSMUST00000223487	Gm33115-202	Gm33115	13	43842438	43846157	lincRNA	predicted gene, 33115 [Source:MGI Symbol;Acc:MGI:5592274]
ENSMUST00000033393	Ano1-201	Ano1	7	144588553	144738592	protein_coding	Anoctamin-1 [Source:UniProtKB/Swiss-Prot;Acc:Q8BHY3]
ENSMUST00000091289	Gm10259-201	Gm10259	3	25211016	25212605	processed_pseudogene	predicted pseudogene 10259 [Source:MGI Symbol;Acc:MGI:3704211]
ENSMUST00000070328	Sh2d4b-201	Sh2d4b	14	40813789	40853305	protein_coding	SH2 domain-containing protein 4B [Source:UniProtKB/Swiss-Prot;Acc:A6X942]
ENSMUST00000153974	Edil3-208	Edil3	13	88821488	89133158	processed_transcript	EGF-like repeat and discoidin I-like domain-containing protein 3 [Source:UniProtKB/Swiss-Prot;Acc:O35474]
ENSMUST00000125021	Itga9-204	Itga9	9	118685835	118807231	processed_transcript	Integrin alpha-9 [Source:UniProtKB/Swiss-Prot;Acc:B8JK39]
ENSMUST00000172237	Ednrb-202	Ednrb	14	103814626	103843696	protein_coding	Endothelin receptor type B [Source:UniProtKB/Swiss-Prot;Acc:P48302]
ENSMUST00000181185	Gm47512-201	Gm47512	10	34295912	34298907	antisense	predicted gene, 47512 [Source:MGI Symbol;Acc:MGI:6096503]
ENSMUST00000147272	Zcchc7-208	Zcchc7	4	44923118	44932215	protein_coding	zinc finger, CCHC domain containing 7 [Source:MGI Symbol;Acc:MGI:2442912]
ENSMUST00000160264	Gm16136-202	Gm16136	15	37231793	37233309	antisense	predicted gene 16136 [Source:MGI Symbol;Acc:MGI:3802137]
ENSMUST00000113045	Mum1l1-204	Mum1l1	X	139210044	139238335	protein_coding	PWWP domain-containing protein MUM1L1 [Source:UniProtKB/Swiss-Prot;Acc:Q4VA55]
ENSMUST00000020071	Sim1-201	Sim1	10	50895651	50989152	protein_coding	Single-minded homolog 1 [Source:UniProtKB/Swiss-Prot;Acc:Q61045]
ENSMUST00000020057	Lin7a-201	Lin7a	10	107271686	107421474	protein_coding	lin-7 homolog A (C. elegans) [Source:MGI Symbol;Acc:MGI:2135609]
ENSMUST00000092584	Marcks-201	Marcks	10	37133375	37138920	protein_coding	Myristoylated alanine-rich C-kinase substrate [Source:UniProtKB/Swiss-Prot;Acc:P26645]
ENSMUST00000117407	Adgrl3-204	Adgrl3	5	81309912	81795887	protein_coding	Adhesion G protein-coupled receptor L3 [Source:UniProtKB/Swiss-Prot;Acc:Q80TS3]
ENSMUST00000141991	Cpm-204	Cpm	10	117675893	117684934	retained_intron	carboxypeptidase M [Source:MGI Symbol;Acc:MGI:1917824]
ENSMUST00000113055	Shroom3-203	Shroom3	5	92683435	92965314	protein_coding	shroom family member 3 [Source:MGI Symbol;Acc:MGI:1351655]
ENSMUST00000193156	4932441J04Rik-202	4932441J04Rik	5	57716140	57720201	retained_intron	RIKEN cDNA 4932441J04 gene [Source:MGI Symbol;Acc:MGI:2441691]
ENSMUST00000050756	Fam19a2-201	Fam19a2	10	123264076	123741204	protein_coding	protein FAM19A2 isoform 2 [Source:RefSeq peptide;Acc:NP_001239316]
ENSMUST00000174874	Cobl-210	Cobl	11	12236678	12412144	protein_coding	Protein cordon-bleu [Source:UniProtKB/Swiss-Prot;Acc:Q5NBX1]
ENSMUST00000177904	Prrg1-210	Prrg1	X	78449613	78583782	protein_coding	proline rich and Gla domain 1 [Source:HGNC Symbol;Acc:HGNC:9469]
ENSMUST00000227824	Ednrb-203	Ednrb	14	103814728	103843695	protein_coding	Endothelin receptor type B [Source:UniProtKB/Swiss-Prot;Acc:P48302]
ENSMUST00000164603	Gm3173-202	Gm3173	14	4430992	4519452	protein_coding	0
ENSMUST00000069360	Gpc3-201	Gpc3	X	52272426	52613921	protein_coding	glypican 3 [Source:MGI Symbol;Acc:MGI:104903]
ENSMUST00000113067	Zcchc18-203	Zcchc18	X	136993155	136996378	protein_coding	zinc finger, CCHC domain containing 18 [Source:MGI Symbol;Acc:MGI:1914245]
ENSMUST00000211495	Kdelr1-204	Kdelr1	7	45881437	45883353	retained_intron	KDEL (Lys-Asp-Glu-Leu) endoplasmic reticulum protein retention receptor 1 [Source:MGI Symbol;Acc:MGI:1915387]
ENSMUST00000106774	Mov10-202	Mov10	3	104794836	104818563	nonsense_mediated_decay	Putative helicase MOV-10 [Source:UniProtKB/Swiss-Prot;Acc:P23249]
ENSMUST00000130405	Arhgap20-204	Arhgap20	9	51765660	51850651	protein_coding	Rho GTPase-activating protein 20 [Source:UniProtKB/Swiss-Prot;Acc:Q6IFT4]
ENSMUST00000054294	Fzd1-201	Fzd1	5	4753839	4758035	protein_coding	Frizzled-1 [Source:UniProtKB/Swiss-Prot;Acc:O70421]
ENSMUST00000165991	Cd160-203	Cd160	3	96798763	96829351	protein_coding	CD160 antigen [Source:UniProtKB/Swiss-Prot;Acc:O88875]
ENSMUST00000118768	Prkd3-202	Prkd3	17	78951641	79008505	protein_coding	protein kinase D3 [Source:MGI Symbol;Acc:MGI:1922542]
ENSMUST00000078267	Hist3h2ba-201	Hist3h2ba	11	58948920	58949533	protein_coding	Histone H2B type 3-A [Source:UniProtKB/Swiss-Prot;Acc:Q9D2U9]
ENSMUST00000190943	Col3a1-207	Col3a1	1	45334200	45337297	retained_intron	Collagen alpha-1(III) chain [Source:UniProtKB/Swiss-Prot;Acc:P08121]
ENSMUST00000164656	Gm3326-201	Gm3326	14	5214084	5215126	processed_pseudogene	predicted gene 3326 [Source:MGI Symbol;Acc:MGI:3781504]
ENSMUST00000188621	Gpr45-205	Gpr45	1	42952872	42955155	processed_transcript	Probable G-protein coupled receptor 45 [Source:UniProtKB/Swiss-Prot;Acc:Q9EQQ4]
ENSMUST00000190941	Plet1os-202	Plet1os	9	50488799	50504805	antisense	placenta expressed transcript 1, opposite strand [Source:MGI Symbol;Acc:MGI:1916881]
ENSMUST00000023156	Il1rap-201	Il1rap	16	26581757	26717744	protein_coding	Interleukin-1 receptor accessory protein [Source:UniProtKB/Swiss-Prot;Acc:Q61730]
ENSMUST00000023154	Cldn1-201	Cldn1	16	26356642	26371841	protein_coding	Claudin-1 [Source:UniProtKB/Swiss-Prot;Acc:O88551]
ENSMUST00000105454	Col13a1-205	Col13a1	10	61838236	61979108	protein_coding	Collagen alpha-1(XIII) chain [Source:UniProtKB/Swiss-Prot;Acc:Q9R1N9]
ENSMUST00000066285	Hspa12a-201	Hspa12a	19	58795751	58860984	protein_coding	Heat shock 70 kDa protein 12A [Source:UniProtKB/Swiss-Prot;Acc:Q8K0U4]
ENSMUST00000176637	Gnb1-208	Gnb1	4	155527453	155559267	protein_coding	guanine nucleotide binding protein (G protein), beta 1 [Source:MGI Symbol;Acc:MGI:95781]
ENSMUST00000172278	Chrm2-202	Chrm2	6	36388084	36528414	protein_coding	cholinergic receptor, muscarinic 2, cardiac [Source:MGI Symbol;Acc:MGI:88397]
ENSMUST00000152686	Gm13305-205	Gm13305	4	42158843	42159876	retained_intron	predicted gene 13305 [Source:MGI Symbol;Acc:MGI:3801997]
ENSMUST00000028826	Chgb-201	Chgb	2	132781278	132795079	protein_coding	chromogranin B [Source:MGI Symbol;Acc:MGI:88395]
ENSMUST00000037785	Ncam2-201	Ncam2	16	81200697	81597805	protein_coding	Neural cell adhesion molecule 2 [Source:UniProtKB/Swiss-Prot;Acc:O35136]
ENSMUST00000032093	Prickle2-201	Prickle2	6	92370908	92706155	protein_coding	prickle planar cell polarity protein 2 [Source:MGI Symbol;Acc:MGI:1925144]
ENSMUST00000224784	Adamts6-207	Adamts6	13	104287835	104496695	nonsense_mediated_decay	a disintegrin-like and metallopeptidase (reprolysin type) with thrombospondin type 1 motif, 6 [Source:MGI Symbol;Acc:MGI:1347348]
ENSMUST00000035121	Amotl2-201	Amotl2	9	102717668	102733418	protein_coding	Angiomotin-like protein 2 [Source:UniProtKB/Swiss-Prot;Acc:Q8K371]
ENSMUST00000035120	Cck-201	Cck	9	121489824	121495694	protein_coding	Cholecystokinin Cholecystokinin-33 Cholecystokinin-12 Cholecystokinin-8 [Source:UniProtKB/Swiss-Prot;Acc:P09240]
ENSMUST00000164666	Mcc-202	Mcc	18	44429280	44662266	protein_coding	mutated in colorectal cancers [Source:MGI Symbol;Acc:MGI:96930]
ENSMUST00000143704	Nsmaf-205	Nsmaf	4	6396207	6454271	retained_intron	neutral sphingomyelinase (N-SMase) activation associated factor [Source:MGI Symbol;Acc:MGI:1341864]
ENSMUST00000189941	Gm10925-201	Gm10925	1	24613974	24614651	unprocessed_pseudogene	predicted gene 10925 [Source:MGI Symbol;Acc:MGI:3809095]
ENSMUST00000057324	Flrt2-201	Flrt2	12	95692226	95785215	protein_coding	Leucine-rich repeat transmembrane protein FLRT2 [Source:UniProtKB/Swiss-Prot;Acc:Q8BLU0]
ENSMUST00000117444	Rpl35a-ps2-201	Rpl35a-ps2	1	181241988	181242320	processed_pseudogene	ribosomal protein L35A, pseudogene 2 [Source:MGI Symbol;Acc:MGI:3705461]
ENSMUST00000109825	H13-203	H13	2	152669488	152686701	protein_coding	Minor histocompatibility antigen H13 [Source:UniProtKB/Swiss-Prot;Acc:Q9D8V0]
ENSMUST00000070316	Gpr173-201	Gpr173	X	152343598	152368704	protein_coding	G-protein coupled receptor 173 [Source:MGI Symbol;Acc:MGI:1918021]
ENSMUST00000211434	Gm34030-202	Gm34030	8	57331692	57334387	lincRNA	predicted gene, 34030 [Source:MGI Symbol;Acc:MGI:5593189]
ENSMUST00000046687	Spon1-201	Spon1	7	113765998	114043370	protein_coding	spondin 1, (f-spondin) extracellular matrix protein [Source:MGI Symbol;Acc:MGI:2385287]
ENSMUST00000070313	Prdm16-202	Prdm16	4	154316125	154636866	protein_coding	PR domain zinc finger protein 16 [Source:UniProtKB/Swiss-Prot;Acc:A2A935]
ENSMUST00000110816	Spint1-202	Spint1	2	119237477	119249195	protein_coding	Kunitz-type protease inhibitor 1 [Source:UniProtKB/Swiss-Prot;Acc:Q9R097]
ENSMUST00000128102	Gm28308-201	Gm28308	6	52163359	52213339	protein_coding	0
ENSMUST00000110817	Spint1-203	Spint1	2	119237553	119249527	protein_coding	Kunitz-type protease inhibitor 1 [Source:UniProtKB/Swiss-Prot;Acc:Q9R097]
ENSMUST00000143737	Wdr75-204	Wdr75	1	45801989	45823515	processed_transcript	WD repeat domain 75 [Source:MGI Symbol;Acc:MGI:1920924]
ENSMUST00000143738	Nespas-201	Nespas	2	174284353	174285435	antisense	neuroendocrine secretory protein antisense [Source:MGI Symbol;Acc:MGI:1861674]
ENSMUST00000224744	AC154335.1-201	AC154335.1	13	84274844	84280817	sense_intronic	0
ENSMUST00000036439	Cdh6-201	Cdh6	15	13028701	13173675	protein_coding	Cadherin-6 [Source:UniProtKB/Swiss-Prot;Acc:P97326]
ENSMUST00000078284	Habp2-201	Habp2	19	56287137	56320089	protein_coding	Mus musculus hyaluronic acid binding protein 2 (Habp2), transcript variant 1, mRNA. [Source:RefSeq mRNA;Acc:NM_001329935]
ENSMUST00000131760	Kif12-203	Kif12	4	63165634	63172046	retained_intron	Kinesin-like protein KIF12 [Source:UniProtKB/Swiss-Prot;Acc:Q9D2Z8]
ENSMUST00000105473	Slc35f1-201	Slc35f1	10	52690533	53111622	protein_coding	Solute carrier family 35 member F1 [Source:UniProtKB/Swiss-Prot;Acc:Q8BGK5]
ENSMUST00000108500	Smtnl2-202	Smtnl2	11	72389164	72411711	protein_coding	Smoothelin-like protein 2 [Source:UniProtKB/Swiss-Prot;Acc:Q8CI12]
ENSMUST00000172271	Nfatc4-202	Nfatc4	14	55825037	55833941	protein_coding	Nuclear factor of activated T-cells, cytoplasmic 4 [Source:UniProtKB/Swiss-Prot;Acc:Q8K120]
ENSMUST00000069334	Dach1-201	Dach1	14	97786853	98169543	protein_coding	Dachshund homolog 1 [Source:UniProtKB/Swiss-Prot;Acc:Q9QYB2]
ENSMUST00000159294	Maml2-202	Maml2	9	13297957	13709388	protein_coding	mastermind-like protein 2 isoform 1 [Source:RefSeq peptide;Acc:NP_001013835]
ENSMUST00000109838	Ntrk2-202	Ntrk2	13	58808281	58937027	protein_coding	BDNF/NT-3 growth factors receptor [Source:UniProtKB/Swiss-Prot;Acc:P15209]
ENSMUST00000198865	Pth1r-204	Pth1r	9	110722085	110747122	protein_coding	Parathyroid hormone/parathyroid hormone-related peptide receptor [Source:UniProtKB/Swiss-Prot;Acc:P41593]
ENSMUST00000128111	Gm11532-201	Gm11532	11	97020508	97026248	processed_transcript	predicted gene 11532 [Source:MGI Symbol;Acc:MGI:3713523]
ENSMUST00000011152	Mcoln2-201	Mcoln2	3	146149833	146195513	protein_coding	Mucolipin-2 [Source:UniProtKB/Swiss-Prot;Acc:Q8K595]
ENSMUST00000184240	AC165954.1-204	AC165954.1	CHR_MG4180_PATCH	109453491	109460381	protein_coding	0
ENSMUST00000163314	Has2os-202	Has2os	15	56693954	56778115	antisense	hyaluronan synthase 2, opposite strand [Source:MGI Symbol;Acc:MGI:3643465]
ENSMUST00000184237	Gm27516-201	Gm27516	13	31626446	31626543	miRNA	predicted gene, 27516 [Source:MGI Symbol;Acc:MGI:5530898]
ENSMUST00000078272	Cacna2d1-202	Cacna2d1	5	15934788	16374504	protein_coding	Voltage-dependent calcium channel subunit alpha-2/delta-1 Voltage-dependent calcium channel subunit alpha-2-1 Voltage-dependent calcium channel subunit delta-1 [Source:UniProtKB/Swiss-Prot;Acc:O08532]
ENSMUST00000105484	Grik2-202	Grik2	10	49099843	49783259	protein_coding	Glutamate receptor ionotropic, kainate 2 [Source:UniProtKB/Swiss-Prot;Acc:P39087]
ENSMUST00000218087	Ulbp1-203	Ulbp1	10	7440362	7473361	protein_coding	UL16 binding protein 1 [Source:MGI Symbol;Acc:MGI:1925027]
ENSMUST00000023123	Col2a1-201	Col2a1	15	97975602	98004695	protein_coding	Collagen alpha-1(II) chain Collagen alpha-1(II) chain Chondrocalcin [Source:UniProtKB/Swiss-Prot;Acc:P28481]
ENSMUST00000109844	Dlk1-205	Dlk1	12	109453455	109460700	protein_coding	delta like non-canonical Notch ligand 1 [Source:HGNC Symbol;Acc:HGNC:2907]
ENSMUST00000109842	Dlk1-203	Dlk1	12	109453491	109460381	protein_coding	delta like non-canonical Notch ligand 1 [Source:HGNC Symbol;Acc:HGNC:2907]
ENSMUST00000020094	Epyc-201	Epyc	10	97644068	97681900	protein_coding	Epiphycan [Source:UniProtKB/Swiss-Prot;Acc:P70186]
ENSMUST00000102532	Sema3b-205	Sema3b	9	107598217	107609229	protein_coding	sema domain, immunoglobulin domain (Ig), short basic domain, secreted, (semaphorin) 3B [Source:MGI Symbol;Acc:MGI:107561]
ENSMUST00000102531	Sema3b-204	Sema3b	9	107598355	107609193	protein_coding	sema domain, immunoglobulin domain (Ig), short basic domain, secreted, (semaphorin) 3B [Source:MGI Symbol;Acc:MGI:107561]
ENSMUST00000025803	Dkk1-201	Dkk1	19	30545863	30549665	protein_coding	Dickkopf-related protein 1 [Source:UniProtKB/Swiss-Prot;Acc:O54908]
ENSMUST00000135466	Rarg-205	Rarg	15	102239989	102257349	protein_coding	Retinoic acid receptor gamma [Source:UniProtKB/Swiss-Prot;Acc:P18911]
ENSMUST00000115850	Cdh2-202	Cdh2	18	16589023	16670069	protein_coding	Cadherin-2 [Source:UniProtKB/Swiss-Prot;Acc:P15116]
ENSMUST00000215226	Olfr1388-202	Olfr1388	11	49436624	49446103	protein_coding	0
ENSMUST00000087285	Foxd3-201	Foxd3	4	99656299	99658622	protein_coding	forkhead box D3 [Source:HGNC Symbol;Acc:HGNC:3804]
ENSMUST00000123481	Faxc-203	Faxc	4	21931357	21996839	processed_transcript	Failed axon connections homolog [Source:UniProtKB/Swiss-Prot;Acc:Q3UMF9]
ENSMUST00000170695	Pcdh10-202	Pcdh10	3	45378427	45423711	protein_coding	protocadherin 10 [Source:HGNC Symbol;Acc:HGNC:13404]
ENSMUST00000221904	Habp4-203	Habp4	13	64161824	64186537	nonsense_mediated_decay	hyaluronan binding protein 4 [Source:HGNC Symbol;Acc:HGNC:17062]
ENSMUST00000046755	Cobl-201	Cobl	11	12236676	12464957	protein_coding	Protein cordon-bleu [Source:UniProtKB/Swiss-Prot;Acc:Q5NBX1]
ENSMUST00000228545	Sec24c-215	Sec24c	14	20682820	20686610	protein_coding	Sec24 related gene family, member C (S. cerevisiae) [Source:MGI Symbol;Acc:MGI:1919746]
ENSMUST00000200196	Lrrc7-206	Lrrc7	3	158082891	158353433	protein_coding	leucine rich repeat containing 7 [Source:HGNC Symbol;Acc:HGNC:18531]
ENSMUST00000139804	4930426D05Rik-202	4930426D05Rik	18	21652563	21656105	antisense	RIKEN cDNA 4930426D05 gene [Source:MGI Symbol;Acc:MGI:1921894]
ENSMUST00000179030	Ankrd44-210	Ankrd44	1	54645340	54926387	protein_coding	Serine/threonine-protein phosphatase 6 regulatory ankyrin repeat subunit B [Source:UniProtKB/Swiss-Prot;Acc:B2RXR6]
ENSMUST00000058738	Hs3st5-201	Hs3st5	10	36506819	36834389	protein_coding	heparan sulfate (glucosamine) 3-O-sulfotransferase 5 [Source:MGI Symbol;Acc:MGI:2441996]
ENSMUST00000115861	Rbbp8-202	Rbbp8	18	11633276	11743207	protein_coding	retinoblastoma binding protein 8, endonuclease [Source:MGI Symbol;Acc:MGI:2442995]
ENSMUST00000067680	Adam12-201	Adam12	7	133883199	134225097	protein_coding	Disintegrin and metalloproteinase domain-containing protein 12 [Source:UniProtKB/Swiss-Prot;Acc:Q61824]
ENSMUST00000092623	Rspo3-201	Rspo3	10	29452418	29535867	protein_coding	R-spondin-3 [Source:UniProtKB/Swiss-Prot;Acc:Q2TJ95]
ENSMUST00000139842	Cwc22-210	Cwc22	2	77906269	77908167	processed_transcript	Pre-mRNA-splicing factor CWC22 homolog [Source:UniProtKB/Swiss-Prot;Acc:Q8C5N3]
ENSMUST00000159414	Filip1l-202	Filip1l	16	57549242	57572804	protein_coding	Filamin A-interacting protein 1-like [Source:UniProtKB/Swiss-Prot;Acc:Q6P6L0]
ENSMUST00000092629	Soga3-201	Soga3	10	29143839	29199630	protein_coding	Protein SOGA3 [Source:UniProtKB/Swiss-Prot;Acc:Q6NZL0]
ENSMUST00000041080	Fzd8-201	Fzd8	18	9212856	9216201	protein_coding	Frizzled-8 [Source:UniProtKB/Swiss-Prot;Acc:Q61091]
ENSMUST00000093962	Ccnd1-201	Ccnd1	7	144929931	144939869	protein_coding	G1/S-specific cyclin-D1 [Source:UniProtKB/Swiss-Prot;Acc:P25322]
ENSMUST00000022744	Gdnf-201	Gdnf	15	7810846	7837575	protein_coding	Mus musculus glial cell line derived neurotrophic factor (Gdnf), transcript variant 3, mRNA. [Source:RefSeq mRNA;Acc:NM_001301333]
ENSMUST00000197735	Gm42901-201	Gm42901	3	53038585	53041755	antisense	predicted gene 42901 [Source:MGI Symbol;Acc:MGI:5663038]
ENSMUST00000134138	Ints6l-204	Ints6l	X	56454857	56507840	processed_transcript	Integrator complex subunit 6-like [Source:UniProtKB/Swiss-Prot;Acc:Q8BND4]
ENSMUST00000053075	Sphkap-201	Sphkap	1	83265127	83408165	retained_intron	SPHK1 interactor, AKAP domain containing [Source:HGNC Symbol;Acc:HGNC:30619]
ENSMUST00000056102	Dscam-201	Dscam	16	96592079	97170752	protein_coding	Down syndrome cell adhesion molecule homolog [Source:UniProtKB/Swiss-Prot;Acc:Q9ERC8]
ENSMUST00000114547	Cadm1-203	Cadm1	9	47530257	47853380	protein_coding	Cell adhesion molecule 1 [Source:UniProtKB/Swiss-Prot;Acc:Q8R5M8]
ENSMUST00000058755	Fzd4-201	Fzd4	7	89404355	89413134	protein_coding	Frizzled-4 [Source:UniProtKB/Swiss-Prot;Acc:Q61088]
ENSMUST00000161731	Fmn1-209	Fmn1	2	113363840	113709606	protein_coding	Formin-1 [Source:UniProtKB/Swiss-Prot;Acc:Q05860]
ENSMUST00000092639	Lama2-201	Lama2	10	26981285	27616843	protein_coding	Laminin subunit alpha-2 [Source:UniProtKB/Swiss-Prot;Acc:Q60675]
ENSMUST00000190277	Gm28437-201	Gm28437	1	24613189	24613971	unprocessed_pseudogene	predicted gene 28437 [Source:MGI Symbol;Acc:MGI:5579143]
ENSMUST00000041096	Pcsk1n-201	Pcsk1n	X	7919822	7924410	protein_coding	ProSAAS KEP Big SAAS Little SAAS Big PEN-LEN PEN PEN-20 PEN-19 Little LEN Big LEN [Source:UniProtKB/Swiss-Prot;Acc:Q9QXV0]
ENSMUST00000146150	Gpr137c-201	Gpr137c	14	45219993	45282725	protein_coding	G protein-coupled receptor 137C [Source:HGNC Symbol;Acc:HGNC:25445]
ENSMUST00000042352	Zmat4-201	Zmat4	8	23669658	24063105	protein_coding	zinc finger, matrin type 4 [Source:MGI Symbol;Acc:MGI:2443497]
ENSMUST00000087241	Shisa3-201	Shisa3	5	67607882	67613992	protein_coding	shisa family member 3 [Source:HGNC Symbol;Acc:HGNC:25159]
ENSMUST00000068962	Rbms3-202	Rbms3	9	116577299	117252479	protein_coding	RNA binding motif, single stranded interacting protein [Source:MGI Symbol;Acc:MGI:2444477]
ENSMUST00000105617	Ipcef1-203	Ipcef1	10	6885796	6980376	protein_coding	Mus musculus interaction protein for cytohesin exchange factors 1 (Ipcef1), transcript variant 5, mRNA. [Source:RefSeq mRNA;Acc:NM_001347225]
ENSMUST00000041023	Ipo9-201	Ipo9	1	135382312	135430499	protein_coding	Mus musculus importin 9 (Ipo9), transcript variant 3, mRNA. [Source:RefSeq mRNA;Acc:NM_001357576]
ENSMUST00000068967	Megf11-201	Megf11	9	64385686	64709205	protein_coding	Multiple epidermal growth factor-like domains protein 11 [Source:UniProtKB/Swiss-Prot;Acc:Q80T91]
ENSMUST00000093944	Hoxb3-202	Hoxb3	11	96323326	96347930	protein_coding	Homeobox protein Hox-B3 [Source:UniProtKB/Swiss-Prot;Acc:P09026]
ENSMUST00000224143	Celf4-205	Celf4	18	25676872	25753953	retained_intron	CUGBP Elav-like family member 4 [Source:UniProtKB/Swiss-Prot;Acc:Q7TSY6]
ENSMUST00000201488	Gm4366-201	Gm4366	7	116824510	116825851	processed_pseudogene	predicted gene 4366 [Source:MGI Symbol;Acc:MGI:3782551]
ENSMUST00000004913	Pgf-201	Pgf	12	85166639	85177296	protein_coding	placental growth factor [Source:MGI Symbol;Acc:MGI:105095]
ENSMUST00000032127	Gkn3-201	Gkn3	6	87383256	87388935	protein_coding	Gastrokine-3 [Source:UniProtKB/Swiss-Prot;Acc:Q9D0T7]
ENSMUST00000161796	Hmgn3-201	Hmgn3	9	83109948	83146605	protein_coding	High mobility group nucleosome-binding domain-containing protein 3 [Source:UniProtKB/Swiss-Prot;Acc:Q9DCB1]
ENSMUST00000217854	Ppfia2-203	Ppfia2	10	106470346	106935952	protein_coding	protein tyrosine phosphatase, receptor type, f polypeptide (PTPRF), interacting protein (liprin), alpha 2 [Source:MGI Symbol;Acc:MGI:2443834]
ENSMUST00000217853	4933412E12Rik-201	4933412E12Rik	10	116950588	116963279	bidirectional_promoter_lncRNA	RIKEN cDNA 4933412E12 gene [Source:MGI Symbol;Acc:MGI:1918336]
ENSMUST00000194690	Ddr2-205	Ddr2	1	169972307	170110561	protein_coding	Discoidin domain-containing receptor 2 [Source:UniProtKB/Swiss-Prot;Acc:Q62371]
ENSMUST00000180046	Usp34-208	Usp34	11	23306895	23490560	protein_coding	ubiquitin specific peptidase 34 [Source:MGI Symbol;Acc:MGI:109473]
ENSMUST00000054351	Ndnf-201	Ndnf	6	65671590	65712326	protein_coding	Protein NDNF [Source:UniProtKB/Swiss-Prot;Acc:Q8C119]
ENSMUST00000205871	Rabac1-203	Rabac1	7	24969761	24972638	protein_coding	Prenylated Rab acceptor protein 1 [Source:UniProtKB/Swiss-Prot;Acc:Q9Z0S9]
ENSMUST00000204542	Ntf3-203	Ntf3	6	126101412	126164960	protein_coding	Neurotrophin-3 [Source:UniProtKB/Swiss-Prot;Acc:P20181]
ENSMUST00000160436	Tcerg1l-201	Tcerg1l	7	138208974	138397728	protein_coding	Transcription elongation regulator 1-like protein [Source:UniProtKB/Swiss-Prot;Acc:Q3B807]
ENSMUST00000194682	Rbm5-223	Rbm5	9	107754099	107757260	retained_intron	RNA-binding protein 5 [Source:UniProtKB/Swiss-Prot;Acc:Q91YE7]
ENSMUST00000129603	Mmrn1-201	Mmrn1	6	60944476	60989378	protein_coding	multimerin 1 [Source:MGI Symbol;Acc:MGI:1918195]
ENSMUST00000025818	Rin1-201	Rin1	19	5050833	5057071	protein_coding	Ras and Rab interactor 1 [Source:UniProtKB/Swiss-Prot;Acc:Q921Q7]
ENSMUST00000105638	Prdm16-206	Prdm16	4	154316125	154636866	protein_coding	PR domain zinc finger protein 16 [Source:UniProtKB/Swiss-Prot;Acc:A2A935]
ENSMUST00000146168	Mrc1-202	Mrc1	2	14328561	14331927	retained_intron	mannose receptor, C type 1 [Source:MGI Symbol;Acc:MGI:97142]
ENSMUST00000022787	Slc7a8-201	Slc7a8	14	54722209	54781930	protein_coding	solute carrier family 7 (cationic amino acid transporter, y+ system), member 8 [Source:MGI Symbol;Acc:MGI:1355323]
ENSMUST00000205865	Gpi1-206	Gpi1	7	34202383	34213436	nonsense_mediated_decay	glucose phosphate isomerase 1 [Source:MGI Symbol;Acc:MGI:95797]
ENSMUST00000118955	Bcl11a-204	Bcl11a	11	24080670	24173558	protein_coding	B-cell lymphoma/leukemia 11A [Source:UniProtKB/Swiss-Prot;Acc:Q9QYE3]
ENSMUST00000054356	Mtmr11-201	Mtmr11	3	96162004	96171718	protein_coding	Myotubularin-related protein 11 [Source:UniProtKB/Swiss-Prot;Acc:Q3V1L6]
ENSMUST00000113262	Foxp4-202	Foxp4	17	47867768	47924476	protein_coding	Forkhead box protein P4 [Source:UniProtKB/Swiss-Prot;Acc:Q9DBY0]
ENSMUST00000075282	Unc5c-201	Unc5c	3	141465574	141829469	protein_coding	unc-5 netrin receptor C [Source:MGI Symbol;Acc:MGI:1095412]
ENSMUST00000113265	Foxp4-204	Foxp4	17	47867133	47924645	protein_coding	Forkhead box protein P4 [Source:UniProtKB/Swiss-Prot;Acc:Q9DBY0]
ENSMUST00000058714	Cd24a-201	Cd24a	10	43579169	43584265	protein_coding	Signal transducer CD24 [Source:UniProtKB/Swiss-Prot;Acc:P24807]
ENSMUST00000161779	Hipk2-206	Hipk2	6	38694390	38876165	protein_coding	homeodomain interacting protein kinase 2 [Source:MGI Symbol;Acc:MGI:1314872]
ENSMUST00000087256	Apbb2-201	Apbb2	5	66301888	66618671	protein_coding	Amyloid-beta A4 protein-binding family B member 2 [Source:UniProtKB/Swiss-Prot;Acc:Q9DBR4]
ENSMUST00000087258	Tro-202	Tro	X	150645304	150657583	protein_coding	trophinin [Source:MGI Symbol;Acc:MGI:1928994]
ENSMUST00000106977	Kansl1-205	Kansl1	11	104333229	104442291	protein_coding	KAT8 regulatory NSL complex subunit 1 [Source:MGI Symbol;Acc:MGI:1923969]
ENSMUST00000118043	Dpysl3-202	Dpysl3	18	43324227	43373272	protein_coding	Dihydropyrimidinase-related protein 3 [Source:UniProtKB/Swiss-Prot;Acc:Q62188]
ENSMUST00000119374	Nkain3-202	Nkain3	4	20118874	20778567	protein_coding	Sodium/potassium-transporting ATPase subunit beta-1-interacting protein 3 [Source:UniProtKB/Swiss-Prot;Acc:Q3URJ8]
ENSMUST00000067602	Ncam2-202	Ncam2	16	81200697	81624285	protein_coding	Neural cell adhesion molecule 2 [Source:UniProtKB/Swiss-Prot;Acc:O35136]
ENSMUST00000020999	Kif3c-201	Kif3c	12	3365190	3406494	protein_coding	Kinesin-like protein KIF3C [Source:UniProtKB/Swiss-Prot;Acc:O35066]
ENSMUST00000028003	Lmx1a-201	Lmx1a	1	167689557	167848741	protein_coding	LIM homeobox transcription factor 1-alpha [Source:UniProtKB/Swiss-Prot;Acc:Q9JKU8]
ENSMUST00000107398	Nt5c3b-204	Nt5c3b	11	100422321	100441808	protein_coding	5'-nucleotidase, cytosolic IIIB [Source:MGI Symbol;Acc:MGI:1915356]
ENSMUST00000051259	Adgrg3-201	Adgrg3	8	95017692	95045250	protein_coding	Adhesion G protein-coupled receptor G3 [Source:UniProtKB/Swiss-Prot;Acc:Q8R0T6]
ENSMUST00000004036	Efnb3-201	Efnb3	11	69554092	69560205	protein_coding	Ephrin-B3 [Source:UniProtKB/Swiss-Prot;Acc:O35393]
ENSMUST00000144324	Aco2-204	Aco2	15	81910289	81913293	retained_intron	aconitase 2, mitochondrial [Source:MGI Symbol;Acc:MGI:87880]
ENSMUST00000190222	Clec18a-204	Clec18a	8	111069498	111092426	nonsense_mediated_decay	C-type lectin domain family 18 member A [Source:UniProtKB/Swiss-Prot;Acc:Q7TSQ1]
ENSMUST00000189230	Hoxaas2-203	Hoxaas2	6	52166518	52169564	retained_intron	0
ENSMUST00000051264	Cd300lf-201	Cd300lf	11	115116214	115133992	protein_coding	Mus musculus CD300 molecule like family member F (Cd300lf), transcript variant 3, mRNA. [Source:RefSeq mRNA;Acc:NM_001347648]
ENSMUST00000217013	Olfr62-203	Olfr62	4	118664393	118668042	protein_coding	0
ENSMUST00000146976	Gm12744-201	Gm12744	4	106587097	106589108	antisense	predicted gene 12744 [Source:MGI Symbol;Acc:MGI:3702539]
ENSMUST00000146979	Canx-202	Canx	11	50296199	50299378	processed_transcript	Calnexin [Source:UniProtKB/Swiss-Prot;Acc:P35564]
ENSMUST00000183925	AC165954.1-203	AC165954.1	CHR_MG4180_PATCH	109453455	109460700	protein_coding	0
ENSMUST00000020974	Id2-201	Id2	12	25093801	25096092	protein_coding	DNA-binding protein inhibitor ID-2 [Source:UniProtKB/Swiss-Prot;Acc:P41136]
ENSMUST00000064591	Gm9885-201	Gm9885	7	78578830	78581034	antisense	0
ENSMUST00000018651	Trpv2-201	Trpv2	11	62574538	62600515	protein_coding	Transient receptor potential cation channel subfamily V member 2 [Source:UniProtKB/Swiss-Prot;Acc:Q9WTR1]
ENSMUST00000189220	Agfg1-206	Agfg1	1	82839483	82901182	protein_coding	Arf-GAP domain and FG repeat-containing protein 1 [Source:UniProtKB/Swiss-Prot;Acc:Q8K2K6]
ENSMUST00000166580	Elmod1-202	Elmod1	9	53911460	53936834	protein_coding	ELMO domain-containing protein 1 [Source:UniProtKB/Swiss-Prot;Acc:Q3V1U8]
ENSMUST00000221952	Mboat2-204	Mboat2	12	24831609	24964397	protein_coding	Lysophospholipid acyltransferase 2 [Source:UniProtKB/Swiss-Prot;Acc:Q8R3I2]
ENSMUST00000039597	Clec18a-201	Clec18a	8	111069497	111082088	protein_coding	C-type lectin domain family 18 member A [Source:UniProtKB/Swiss-Prot;Acc:Q7TSQ1]
ENSMUST00000219640	Gm47200-201	Gm47200	10	127332391	127370406	antisense	predicted gene, 47200 [Source:MGI Symbol;Acc:MGI:6095997]
ENSMUST00000170608	C130060K24Rik-203	C130060K24Rik	6	65381294	65458150	protein_coding	RIKEN cDNA C130060K24 gene [Source:MGI Symbol;Acc:MGI:2441881]
ENSMUST00000169603	Sema3c-203	Sema3c	5	17574899	17675069	protein_coding	Semaphorin-3C [Source:UniProtKB/Swiss-Prot;Acc:Q62181]
ENSMUST00000124739	Kif12-202	Kif12	4	63168494	63172033	nonsense_mediated_decay	Kinesin-like protein KIF12 [Source:UniProtKB/Swiss-Prot;Acc:Q9D2Z8]
ENSMUST00000026284	Zfhx4-201	Zfhx4	3	5218554	5415855	protein_coding	zinc finger homeodomain 4 [Source:MGI Symbol;Acc:MGI:2137668]
ENSMUST00000177229	Foxp1-225	Foxp1	6	98930090	99028259	protein_coding	Mus musculus forkhead box P1 (Foxp1), transcript variant 4, mRNA. [Source:RefSeq mRNA;Acc:NM_001347345]
ENSMUST00000089883	Masp1-201	Masp1	16	23449417	23520815	protein_coding	Mus musculus mannan-binding lectin serine peptidase 1 (Masp1), transcript variant 1, mRNA. [Source:RefSeq mRNA;Acc:NM_001359083]
ENSMUST00000177227	Foxp1-224	Foxp1	6	99162929	99521162	protein_coding	Mus musculus forkhead box P1 (Foxp1), transcript variant 4, mRNA. [Source:RefSeq mRNA;Acc:NM_001347345]
ENSMUST00000205026	Plekha5-214	Plekha5	6	140544153	140597110	protein_coding	pleckstrin homology domain containing A5 [Source:HGNC Symbol;Acc:HGNC:30036]
ENSMUST00000005352	Corin-201	Corin	5	72300026	72504208	protein_coding	Atrial natriuretic peptide-converting enzyme Atrial natriuretic peptide-converting enzyme, N-terminal propeptide Atrial natriuretic peptide-converting enzyme, activated protease fragment Atrial natriuretic peptide-converting enzyme, 180 kDa soluble fragment [Source:UniProtKB/Swiss-Prot;Acc:Q9Z319]
ENSMUST00000032949	Coro1a-201	Coro1a	7	126699773	126704816	protein_coding	Coronin-1A [Source:UniProtKB/Swiss-Prot;Acc:O89053]
ENSMUST00000153280	Hoxa7-205	Hoxa7	6	52214491	52220393	nonsense_mediated_decay	homeobox A7 [Source:MGI Symbol;Acc:MGI:96179]
ENSMUST00000089874	Mcc-201	Mcc	18	44425060	44812182	protein_coding	mutated in colorectal cancers [Source:MGI Symbol;Acc:MGI:96930]
ENSMUST00000156359	Rplp0-204	Rplp0	5	115559537	115562555	protein_coding	ribosomal protein, large, P0 [Source:MGI Symbol;Acc:MGI:1927636]
ENSMUST00000044922	Hs3st6-201	Hs3st6	17	24753003	24758683	protein_coding	Heparan sulfate glucosamine 3-O-sulfotransferase 6 [Source:UniProtKB/Swiss-Prot;Acc:Q5GFD5]
ENSMUST00000110117	Flrt2-202	Flrt2	12	95695357	95781107	protein_coding	Leucine-rich repeat transmembrane protein FLRT2 [Source:UniProtKB/Swiss-Prot;Acc:Q8BLU0]
ENSMUST00000115804	Pdxdc1-204	Pdxdc1	16	13834160	13903021	protein_coding	pyridoxal-dependent decarboxylase domain containing 1 [Source:MGI Symbol;Acc:MGI:1920909]
ENSMUST00000207636	Prss23-203	Prss23	7	89510439	89518181	protein_coding	Serine protease 23 [Source:UniProtKB/Swiss-Prot;Acc:Q9D6X6]
ENSMUST00000110116	Plcb1-202	Plcb1	2	134786159	135475258	protein_coding	1-phosphatidylinositol 4,5-bisphosphate phosphodiesterase beta-1 [Source:UniProtKB/Swiss-Prot;Acc:Q9Z1B3]
ENSMUST00000028045	Mrc1-201	Mrc1	2	14229392	14332057	protein_coding	mannose receptor, C type 1 [Source:MGI Symbol;Acc:MGI:97142]
ENSMUST00000029376	Tm4sf1-201	Tm4sf1	3	57287484	57301988	protein_coding	Mus musculus transmembrane 4 superfamily member 1 (Tm4sf1), transcript variant 2, mRNA. [Source:RefSeq mRNA;Acc:NM_001355130]
ENSMUST00000109135	Zfp354c-202	Zfp354c	11	50811086	50827690	protein_coding	zinc finger protein 354C [Source:MGI Symbol;Acc:MGI:1353621]
ENSMUST00000195957	Hgf-202	Hgf	5	16553495	16573434	retained_intron	Hepatocyte growth factor Hepatocyte growth factor alpha chain Hepatocyte growth factor beta chain [Source:UniProtKB/Swiss-Prot;Acc:Q08048]
ENSMUST00000195956	Mir7116-201	Mir7116	11	100478411	100478480	miRNA	microRNA 7116 [Source:MGI Symbol;Acc:MGI:5562735]
ENSMUST00000182642	Adam23-209	Adam23	1	63445891	63573217	retained_intron	Disintegrin and metalloproteinase domain-containing protein 23 [Source:UniProtKB/Swiss-Prot;Acc:Q9R1V7]
ENSMUST00000109134	Zfp879-203	Zfp879	11	50832031	50841552	protein_coding	zinc finger protein 879 [Source:MGI Symbol;Acc:MGI:3053099]
ENSMUST00000111450	Gpr161-201	Gpr161	1	165302623	165326745	protein_coding	G protein-coupled receptor 161 [Source:MGI Symbol;Acc:MGI:2685054]
ENSMUST00000029371	Smad9-201	Smad9	3	54755582	54801257	protein_coding	Mothers against decapentaplegic homolog 9 [Source:UniProtKB/Swiss-Prot;Acc:Q9JIW5]
ENSMUST00000056907	Smcr8-201	Smcr8	11	60777525	60788287	protein_coding	Guanine nucleotide exchange protein SMCR8 [Source:UniProtKB/Swiss-Prot;Acc:Q3UMB5]
ENSMUST00000219624	Atp2b1-208	Atp2b1	10	98915472	98996930	protein_coding	Plasma membrane calcium-transporting ATPase 1 [Source:UniProtKB/Swiss-Prot;Acc:G5E829]
ENSMUST00000059193	F2r-201	F2r	13	95601803	95618487	protein_coding	Proteinase-activated receptor 1 [Source:UniProtKB/Swiss-Prot;Acc:P30558]
ENSMUST00000204591	Dysf-215	Dysf	6	84008702	84210896	protein_coding	Dysferlin [Source:UniProtKB/Swiss-Prot;Acc:Q9ESD7]
ENSMUST00000181306	D930007P13Rik-201	D930007P13Rik	15	103123070	103146828	lincRNA	Riken cDNA D930007P13 gene [Source:MGI Symbol;Acc:MGI:3715731]
ENSMUST00000040576	Parm1-201	Parm1	5	91517615	91626894	protein_coding	Prostate androgen-regulated mucin-like [Source:UniProtKB/Swiss-Prot;Acc:Q923D3]
ENSMUST00000124771	Prdm16-207	Prdm16	4	154355277	154636873	protein_coding	PR domain zinc finger protein 16 [Source:UniProtKB/Swiss-Prot;Acc:A2A935]
ENSMUST00000169687	Gpd2-207	Gpd2	2	57237678	57370719	protein_coding	glycerol phosphate dehydrogenase 2, mitochondrial [Source:MGI Symbol;Acc:MGI:99778]
ENSMUST00000065858	Nlgn3-201	Nlgn3	X	101299210	101325963	protein_coding	Neuroligin-3 [Source:UniProtKB/Swiss-Prot;Acc:Q8BYM5]
ENSMUST00000135408	Bmp4-203	Bmp4	14	46386996	46390535	retained_intron	Bone morphotic protein 4 [Source:UniProtKB/Swiss-Prot;Acc:P21275]
ENSMUST00000029367	Bche-201	Bche	3	73635808	73708415	protein_coding	Cholinesterase [Source:UniProtKB/Swiss-Prot;Acc:Q03311]
ENSMUST00000168348	Myo18a-222	Myo18a	11	77777293	77865142	protein_coding	myosin XVIIIA [Source:MGI Symbol;Acc:MGI:2667185]
ENSMUST00000190255	Mdfic-207	Mdfic	6	15720661	15802165	protein_coding	MyoD family inhibitor domain-containing protein [Source:UniProtKB/Swiss-Prot;Acc:Q8BX65]
ENSMUST00000123434	Pirt-201	Pirt	11	66911981	66929876	protein_coding	Phosphoinositide-interacting protein [Source:UniProtKB/Swiss-Prot;Acc:Q8BFY0]
ENSMUST00000101227	Zcchc18-202	Zcchc18	X	136993159	136996116	protein_coding	zinc finger, CCHC domain containing 18 [Source:MGI Symbol;Acc:MGI:1914245]
ENSMUST00000102558	Mink1-204	Mink1	11	70563070	70613712	protein_coding	misshapen-like kinase 1 (zebrafish) [Source:MGI Symbol;Acc:MGI:1355329]
ENSMUST00000189262	Clasp1-212	Clasp1	1	118389517	118609240	protein_coding	Mus musculus CLIP associating protein 1 (Clasp1), transcript variant 10, mRNA. [Source:RefSeq mRNA;Acc:NM_001359334]
ENSMUST00000022718	Ednrb-201	Ednrb	14	103814625	103844402	protein_coding	Endothelin receptor type B [Source:UniProtKB/Swiss-Prot;Acc:P48302]
ENSMUST00000072182	Sim2-201	Sim2	16	94085260	94127032	protein_coding	Single-minded homolog 2 [Source:UniProtKB/Swiss-Prot;Acc:Q61079]
ENSMUST00000115832	Dtna-202	Dtna	18	23415442	23659715	protein_coding	Dystrobrevin alpha [Source:UniProtKB/Swiss-Prot;Acc:Q9D2N4]
ENSMUST00000031668	Col1a2-201	Col1a2	6	4505493	4541544	protein_coding	Collagen alpha-2(I) chain [Source:UniProtKB/Swiss-Prot;Acc:Q01149]
ENSMUST00000109157	Tshz2-201	Tshz2	2	169633676	169888504	protein_coding	teashirt zinc finger family member 2 [Source:MGI Symbol;Acc:MGI:2153084]
ENSMUST00000165289	Gm3298-201	Gm3298	14	5015891	5018677	protein_coding	0
ENSMUST00000182622	Polq-204	Polq	16	37040436	37061842	retained_intron	polymerase (DNA directed), theta [Source:MGI Symbol;Acc:MGI:2155399]
ENSMUST00000051239	Sptssb-201	Sptssb	3	69819542	69859940	protein_coding	Serine palmitoyltransferase small subunit B [Source:UniProtKB/Swiss-Prot;Acc:Q925E8]
ENSMUST00000124790	Apela-201	Apela	8	65028420	65037172	protein_coding	Apelin receptor early endogenous ligand [Source:UniProtKB/Swiss-Prot;Acc:P0DMC4]
ENSMUST00000147410	Hoxb3os-202	Hoxb3os	11	96343072	96354691	antisense	homeobox B3 and homeobox B2, opposite strand [Source:MGI Symbol;Acc:MGI:103211]
ENSMUST00000097442	Ptpn14-202	Ptpn14	1	189728268	189876695	protein_coding	Tyrosine-protein phosphatase non-receptor type 14 [Source:UniProtKB/Swiss-Prot;Acc:Q62130]
ENSMUST00000135424	Hnrnpdl-203	Hnrnpdl	5	100033577	100036068	processed_transcript	heterogeneous nuclear ribonucleoprotein D like [Source:HGNC Symbol;Acc:HGNC:5037]
ENSMUST00000189257	Usp37-205	Usp37	1	74437730	74544284	protein_coding	ubiquitin specific peptidase 37 [Source:MGI Symbol;Acc:MGI:2442483]
ENSMUST00000208974	Igsf23-204	Igsf23	7	19937305	19950573	protein_coding	immunoglobulin superfamily, member 23 [Source:MGI Symbol;Acc:MGI:1917330]
ENSMUST00000032988	Prss8-201	Prss8	7	127925716	127930104	protein_coding	protease, serine 8 (prostasin) [Source:MGI Symbol;Acc:MGI:1923810]
ENSMUST00000192894	Pantr2-202	Pantr2	1	42707072	42708052	TEC	POU domain, class 3, transcription factor 3 adjacent noncoding transcript 2 [Source:MGI Symbol;Acc:MGI:1913870]
ENSMUST00000182613	Ano4-208	Ano4	10	88949001	89257622	protein_coding	Anoctamin-4 [Source:UniProtKB/Swiss-Prot;Acc:Q8C5H1]
ENSMUST00000102538	Meis2-203	Meis2	2	115863064	116065047	protein_coding	Homeobox protein Meis2 [Source:UniProtKB/Swiss-Prot;Acc:P97367]
ENSMUST00000147405	Bbs9-209	Bbs9	9	22490829	22888280	protein_coding	Protein PTHB1 [Source:UniProtKB/Swiss-Prot;Acc:Q811G0]
ENSMUST00000018713	Cldn7-201	Cldn7	11	69965396	69967885	protein_coding	Claudin-7 [Source:UniProtKB/Swiss-Prot;Acc:Q9Z261]
ENSMUST00000077925	Unc5b-201	Unc5b	10	60762593	60831581	protein_coding	unc-5 netrin receptor B [Source:MGI Symbol;Acc:MGI:894703]
ENSMUST00000028999	Pkia-201	Pkia	3	7366670	7445366	protein_coding	cAMP-dependent protein kinase inhibitor alpha [Source:UniProtKB/Swiss-Prot;Acc:P63248]
ENSMUST00000110954	Fmn1-204	Fmn1	2	113327771	113498056	processed_transcript	Formin-1 [Source:UniProtKB/Swiss-Prot;Acc:Q05860]
ENSMUST00000039655	Tulp4-201	Tulp4	17	6138148	6240628	protein_coding	tubby like protein 4 [Source:MGI Symbol;Acc:MGI:1916092]
ENSMUST00000027677	Csrp1-201	Csrp1	1	135729147	135752232	protein_coding	Cysteine and glycine-rich protein 1 [Source:UniProtKB/Swiss-Prot;Acc:P97315]
ENSMUST00000150182	Peg3-203	Peg3	7	6709395	6730419	nonsense_mediated_decay	Paternally-expressed 3 protein [Source:UniProtKB/Swiss-Prot;Acc:Q3URU2]
ENSMUST00000052629	Igsf9-201	Igsf9	1	172482215	172498877	protein_coding	A [Source:UniProtKB/Swiss-Prot;Acc:Q05BQ1]
ENSMUST00000143879	Spata6-211	Spata6	4	111777558	111829134	processed_transcript	Spermatosis-associated protein 6 [Source:UniProtKB/Swiss-Prot;Acc:Q3U6K5]
ENSMUST00000041982	H2-DMb2-201	H2-DMb2	17	34145313	34151553	protein_coding	histocompatibility 2, class II, locus Mb2 [Source:MGI Symbol;Acc:MGI:95923]
ENSMUST00000005406	App-201	App	16	84954443	85173758	protein_coding	amyloid beta (A4) precursor protein [Source:MGI Symbol;Acc:MGI:88059]
ENSMUST00000130555	Nlgn3-203	Nlgn3	X	101299175	101318675	protein_coding	Neuroligin-3 [Source:UniProtKB/Swiss-Prot;Acc:Q8BYM5]
ENSMUST00000119306	Fgf13-202	Fgf13	X	59062145	59166164	protein_coding	Mus musculus fibroblast growth factor 13 (Fgf13), transcript variant 4, mRNA. [Source:RefSeq mRNA;Acc:NM_001356335]
ENSMUST00000137199	A830082K12Rik-204	A830082K12Rik	13	78199738	78200515	antisense	RIKEN cDNA A830082K12 gene [Source:MGI Symbol;Acc:MGI:2443527]
ENSMUST00000052631	Snai1-201	Snai1	2	167538195	167542814	protein_coding	snail family zinc finger 1 [Source:MGI Symbol;Acc:MGI:98330]
ENSMUST00000053969	Sipa1l1-201	Sipa1l1	12	82311349	82451782	protein_coding	Signal-induced proliferation-associated 1-like protein 1 [Source:UniProtKB/Swiss-Prot;Acc:Q8C0T5]
ENSMUST00000060255	Rnf112-202	Rnf112	11	61448442	61454005	protein_coding	RING finger protein 112 [Source:UniProtKB/Swiss-Prot;Acc:Q96DY5]
ENSMUST00000025000	St6gal2-201	St6gal2	17	55445550	55514581	protein_coding	Mus musculus beta galactoside alpha 2,6 sialyltransferase 2 (St6gal2), transcript variant 1, mRNA. [Source:RefSeq mRNA;Acc:NM_001347403]
ENSMUST00000051309	Olfm3-201	Olfm3	3	115080965	115125256	protein_coding	olfactomedin 3 [Source:MGI Symbol;Acc:MGI:2387329]
ENSMUST00000119310	Kcnmb2-201	Kcnmb2	3	31902507	32199765	protein_coding	Calcium-activated potassium channel subunit beta-2 [Source:UniProtKB/Swiss-Prot;Acc:Q9CZM9]
ENSMUST00000077946	Dock10-201	Dock10	1	80501073	80758448	protein_coding	dedicator of cytokinesis 10 [Source:HGNC Symbol;Acc:HGNC:23479]
ENSMUST00000134941	Snx29-204	Snx29	16	11447308	11661496	retained_intron	Sorting nexin-29 [Source:UniProtKB/Swiss-Prot;Acc:Q9D3S3]
ENSMUST00000039631	Acta2-201	Acta2	19	34241090	34255336	protein_coding	Actin, aortic smooth muscle Actin, aortic smooth muscle, intermediate form [Source:UniProtKB/Swiss-Prot;Acc:P62737]
ENSMUST00000039630	Ror1-201	Ror1	4	100095791	100444765	protein_coding	Inactive tyrosine-protein kinase transmembrane receptor ROR1 [Source:UniProtKB/Swiss-Prot;Acc:Q9Z139]
ENSMUST00000035273	Prl3b1-201	Prl3b1	13	27242430	27249683	protein_coding	prolactin family 3, subfamily b, member 1 [Source:MGI Symbol;Acc:MGI:97607]
ENSMUST00000098841	BC107364-202	BC107364	3	96433788	96452306	protein_coding	cDNA sequence BC107364 [Source:MGI Symbol;Acc:MGI:3618860]
ENSMUST00000121629	Mybpc1-202	Mybpc1	10	88518279	88605152	protein_coding	myosin binding protein C, slow type [Source:HGNC Symbol;Acc:HGNC:7549]
ENSMUST00000003687	Tgfb3-201	Tgfb3	12	86056745	86079041	protein_coding	transforming growth factor, beta 3 [Source:MGI Symbol;Acc:MGI:98727]
ENSMUST00000217063	Olfr898-203	Olfr898	9	38348411	38352919	protein_coding	0
ENSMUST00000176790	Pbx1-206	Pbx1	1	168158330	168431750	protein_coding	Pre-B-cell leukemia transcription factor 1 [Source:UniProtKB/Swiss-Prot;Acc:P41778]
ENSMUST00000151491	Kalrn-218	Kalrn	16	34153467	34513944	protein_coding	Kalirin [Source:UniProtKB/Swiss-Prot;Acc:A2CG49]
ENSMUST00000150161	Ogt-204	Ogt	X	101640108	101654586	retained_intron	UDP-N-acetylglucosamine--peptide N-acetylglucosaminyltransferase 110 kDa subunit [Source:UniProtKB/Swiss-Prot;Acc:Q8CGY8]
ENSMUST00000109996	Dusp18-202	Dusp18	11	3895240	3899353	protein_coding	Dual specificity protein phosphatase 18 [Source:UniProtKB/Swiss-Prot;Acc:Q8VE01]
ENSMUST00000210430	Gm45580-201	Gm45580	8	26438829	26440492	lincRNA	predicted gene 45580 [Source:MGI Symbol;Acc:MGI:5791416]
ENSMUST00000176791	Pbx1-207	Pbx1	1	168424442	168432169	retained_intron	Pre-B-cell leukemia transcription factor 1 [Source:UniProtKB/Swiss-Prot;Acc:P41778]
ENSMUST00000072249	Cdv3-202	Cdv3	9	103353108	103365538	protein_coding	Protein CDV3 [Source:UniProtKB/Swiss-Prot;Acc:Q4VAA2]
ENSMUST00000176778	Cux1-212	Cux1	5	136274455	136566351	protein_coding	cut-like homeobox 1 [Source:MGI Symbol;Acc:MGI:88568]
ENSMUST00000076605	Gnal-202	Gnal	18	67133826	67226792	protein_coding	guanine nucleotide binding protein, alpha stimulating, olfactory type [Source:MGI Symbol;Acc:MGI:95774]
ENSMUST00000093162	Atxn1l-201	Atxn1l	8	109726451	109737739	protein_coding	Ataxin-1-like [Source:UniProtKB/Swiss-Prot;Acc:P0C7T6]
ENSMUST00000223751	Sec24c-202	Sec24c	14	20674343	20694850	protein_coding	Sec24 related gene family, member C (S. cerevisiae) [Source:MGI Symbol;Acc:MGI:1919746]
ENSMUST00000052650	Hoxb8-201	Hoxb8	11	96281905	96285315	protein_coding	Homeobox protein Hox-B8 [Source:UniProtKB/Swiss-Prot;Acc:P09632]
ENSMUST00000073581	Prkg1-202	Prkg1	19	30568547	31664370	protein_coding	protein kinase, cGMP-dependent, type I [Source:MGI Symbol;Acc:MGI:108174]
ENSMUST00000222417	Gm32834-202	Gm32834	13	51378136	51418686	lincRNA	predicted gene, 32834 [Source:MGI Symbol;Acc:MGI:5591993]
ENSMUST00000039697	Gabrb3-201	Gabrb3	7	57591162	57828802	protein_coding	Gamma-aminobutyric acid receptor subunit beta-3 [Source:UniProtKB/Swiss-Prot;Acc:P63080]
ENSMUST00000209413	Sorcs1-205	Sorcs1	19	50143299	50678646	protein_coding	sortilin related VPS10 domain containing receptor 1 [Source:HGNC Symbol;Acc:HGNC:16697]
ENSMUST00000223711	Zfp874b-202	Zfp874b	13	67473956	67484258	processed_transcript	zinc finger protein 874b [Source:MGI Symbol;Acc:MGI:3040702]
ENSMUST00000133640	Jag1-202	Jag1	2	137082893	137085949	retained_intron	Protein jagged-1 [Source:UniProtKB/Swiss-Prot;Acc:Q9QXX0]
ENSMUST00000086833	Spp1-202	Spp1	5	104435118	104441048	protein_coding	secreted phosphoprotein 1 [Source:MGI Symbol;Acc:MGI:98389]
ENSMUST00000018748	Tbx3-201	Tbx3	5	119671018	119684724	protein_coding	T-box 3 [Source:MGI Symbol;Acc:MGI:98495]
ENSMUST00000145613	A830082K12Rik-206	A830082K12Rik	13	78198017	78235733	antisense	RIKEN cDNA A830082K12 gene [Source:MGI Symbol;Acc:MGI:2443527]
ENSMUST00000048572	Hlx-201	Hlx	1	184727140	184732619	protein_coding	H2.0-like homeobox protein [Source:UniProtKB/Swiss-Prot;Acc:Q61670]
ENSMUST00000107359	Megf9-202	Megf9	4	70427065	70534928	protein_coding	Multiple epidermal growth factor-like domains protein 9 [Source:UniProtKB/Swiss-Prot;Acc:Q8BH27]
ENSMUST00000154581	Hp1bp3-212	Hp1bp3	4	138217268	138229744	retained_intron	Mus musculus heterochromatin protein 1, binding protein 3 (Hp1bp3), transcript variant 9, mRNA. [Source:RefSeq mRNA;Acc:NM_001356432]
ENSMUST00000121646	Plagl1-202	Plagl1	10	13090788	13131694	protein_coding	0
ENSMUST00000178533	Gm13694-201	Gm13694	2	83978933	83981425	protein_coding	0
ENSMUST00000112707	Lrrc8b-201	Lrrc8b	5	105415775	105490074	protein_coding	Volume-regulated anion channel subunit LRRC8B [Source:UniProtKB/Swiss-Prot;Acc:Q5DU41]
ENSMUST00000093142	Rasgef1c-203	Rasgef1c	11	49901855	49980215	protein_coding	Ras-GEF domain-containing family member 1C [Source:UniProtKB/Swiss-Prot;Acc:Q9D300]
ENSMUST00000191501	Slc18a3-201	Slc18a3	14	32462438	32464850	protein_coding	solute carrier family 18 member A3 [Source:HGNC Symbol;Acc:HGNC:10936]
ENSMUST00000179871	Ccl27-205	Ccl27	JH584293.1	16864	21525	protein_coding	C-C motif chemokine 27 [Source:UniProtKB/Swiss-Prot;Acc:Q9Z1X0]
ENSMUST00000060210	Gpm6b-201	Gpm6b	X	166238972	166388988	protein_coding	glycoprotein m6b [Source:MGI Symbol;Acc:MGI:107672]
ENSMUST00000120322	Slc6a19-202	Slc6a19	13	73679747	73692636	processed_transcript	solute carrier family 6 (neurotransmitter transporter), member 19 [Source:MGI Symbol;Acc:MGI:1921588]
ENSMUST00000121658	Gm13394-201	Gm13394	2	28933610	28934609	processed_pseudogene	predicted gene 13394 [Source:MGI Symbol;Acc:MGI:3651848]
ENSMUST00000112713	Pfkfb1-202	Pfkfb1	X	150594478	150643878	protein_coding	6-phosphofructo-2-kinase/fructose-2,6-biphosphatase 1 [Source:MGI Symbol;Acc:MGI:107816]
ENSMUST00000101181	Gm10439-201	Gm10439	X	149594570	149636764	protein_coding	0
ENSMUST00000093113	Adamts18-201	Adamts18	8	113697126	113848615	protein_coding	A disintegrin and metalloproteinase with thrombospondin motifs 18 [Source:UniProtKB/Swiss-Prot;Acc:Q4VC17]
ENSMUST00000006749	Slc4a1-201	Slc4a1	11	102348824	102365280	protein_coding	solute carrier family 4 (anion exchanger), member 1 [Source:MGI Symbol;Acc:MGI:109393]
ENSMUST00000107372	Tnc-203	Tnc	4	63959785	64020725	protein_coding	tenascin C [Source:MGI Symbol;Acc:MGI:101922]
ENSMUST00000107377	Tnc-204	Tnc	4	63959785	64047015	protein_coding	tenascin C [Source:MGI Symbol;Acc:MGI:101922]
ENSMUST00000153230	Pdlim7-209	Pdlim7	13	55497490	55513434	retained_intron	PDZ and LIM domain protein 7 [Source:UniProtKB/Swiss-Prot;Acc:Q3TJD7]
ENSMUST00000052609	Dlx5-201	Dlx5	6	6877805	6882085	protein_coding	Homeobox protein DLX-5 [Source:UniProtKB/Swiss-Prot;Acc:P70396]
ENSMUST00000218359	Ptprk-203	Ptprk	10	28074854	28595959	protein_coding	protein tyrosine phosphatase, receptor type, K [Source:MGI Symbol;Acc:MGI:103310]
ENSMUST00000180836	2810429I04Rik-202	2810429I04Rik	13	3478255	3488561	lincRNA	RIKEN cDNA 2810429I04 gene [Source:MGI Symbol;Acc:MGI:1924187]
ENSMUST00000178514	Adgra2-202	Adgra2	8	27085583	27123435	protein_coding	Adhesion G protein-coupled receptor A2 [Source:UniProtKB/Swiss-Prot;Acc:Q91ZV8]
ENSMUST00000038336	Pkhd1l1-201	Pkhd1l1	15	44457553	44597137	protein_coding	Fibrocystin-L [Source:UniProtKB/Swiss-Prot;Acc:Q80ZA4]
ENSMUST00000090096	Oxr1-203	Oxr1	15	41447482	41861045	protein_coding	Mus musculus oxidation resistance 1 (Oxr1), transcript variant 8, mRNA. [Source:RefSeq mRNA;Acc:NM_001358978]
ENSMUST00000095784	Moxd1-201	Moxd1	10	24223517	24302790	protein_coding	DBH-like monooxygenase protein 1 [Source:UniProtKB/Swiss-Prot;Acc:Q9CXI3]
ENSMUST00000218363	Lrig3-203	Lrig3	10	125966168	125967471	retained_intron	Leucine-rich repeats and immunoglobulin-like domains protein 3 [Source:UniProtKB/Swiss-Prot;Acc:Q6P1C6]
ENSMUST00000186136	Bckdhb-202	Bckdhb	9	84107507	84124240	processed_transcript	2-oxoisovalerate dehydrogenase subunit beta, mitochondrial [Source:UniProtKB/Swiss-Prot;Acc:Q6P3A8]
ENSMUST00000223704	Celf4-203	Celf4	18	25479078	25753983	protein_coding	CUGBP Elav-like family member 4 [Source:UniProtKB/Swiss-Prot;Acc:Q7TSY6]
ENSMUST00000218362	Ttc9-202	Ttc9	12	81631249	81667557	protein_coding	tetratricopeptide repeat domain 9 [Source:MGI Symbol;Acc:MGI:1916730]
ENSMUST00000180839	Gm17276-201	Gm17276	17	32113429	32141839	lincRNA	predicted gene, 17276 [Source:MGI Symbol;Acc:MGI:4936910]
ENSMUST00000171031	Ccnd3-202	Ccnd3	17	47505051	47599683	protein_coding	G1/S-specific cyclin-D3 [Source:UniProtKB/Swiss-Prot;Acc:P30282]
ENSMUST00000105527	Tnfaip3-202	Tnfaip3	10	19000913	19011963	protein_coding	tumor necrosis factor, alpha-induced protein 3 [Source:MGI Symbol;Acc:MGI:1196377]
ENSMUST00000032180	Wnt7a-201	Wnt7a	6	91363981	91411363	protein_coding	wingless-type MMTV integration site family, member 7A [Source:MGI Symbol;Acc:MGI:98961]
ENSMUST00000127796	Fndc3c1-202	Fndc3c1	X	106425754	106433514	processed_transcript	Fibronectin type III domain containing protein 3C1 [Source:UniProtKB/Swiss-Prot;Acc:Q6DFV6]
ENSMUST00000138449	Shkbp1-206	Shkbp1	7	27351687	27355759	retained_intron	SH3KBP1-binding protein 1 [Source:UniProtKB/Swiss-Prot;Acc:Q6P7W2]
ENSMUST00000117507	Ecm1-202	Ecm1	3	95734147	95739569	protein_coding	Mus musculus extracellular matrix protein 1 (Ecm1), transcript variant 3, mRNA. [Source:RefSeq mRNA;Acc:NM_001355070]
ENSMUST00000095754	Tia1-203	Tia1	6	86404219	86431201	protein_coding	cytotoxic granule-associated RNA binding protein 1 [Source:MGI Symbol;Acc:MGI:107914]
ENSMUST00000062829	Hoxa6-201	Hoxa6	6	52206288	52208722	protein_coding	Homeobox protein Hox-A6 [Source:UniProtKB/Swiss-Prot;Acc:P09092]
ENSMUST00000226869	Nfatc4-208	Nfatc4	14	55830269	55833624	retained_intron	Nuclear factor of activated T-cells, cytoplasmic 4 [Source:UniProtKB/Swiss-Prot;Acc:Q8K120]
ENSMUST00000224208	Adamts6-203	Adamts6	13	104294490	104496592	protein_coding	a disintegrin-like and metallopeptidase (reprolysin type) with thrombospondin type 1 motif, 6 [Source:MGI Symbol;Acc:MGI:1347348]
ENSMUST00000139780	Rgma-204	Rgma	7	73391227	73419899	protein_coding	Repulsive guidance molecule A [Source:UniProtKB/Swiss-Prot;Acc:Q6PCX7]
ENSMUST00000082430	Gpx3-201	Gpx3	11	54902772	54910377	protein_coding	Glutathione peroxidase 3 [Source:UniProtKB/Swiss-Prot;Acc:P46412]
ENSMUST00000074807	Lrig3-201	Lrig3	10	125966253	126015359	protein_coding	Leucine-rich repeats and immunoglobulin-like domains protein 3 [Source:UniProtKB/Swiss-Prot;Acc:Q6P1C6]
ENSMUST00000070449	Gpr50-201	Gpr50	X	71663667	71669257	protein_coding	Melatonin-related receptor [Source:UniProtKB/Swiss-Prot;Acc:O88495]
ENSMUST00000131802	Lcp1-206	Lcp1	14	75190329	75230816	protein_coding	Plastin-2 [Source:UniProtKB/Swiss-Prot;Acc:Q61233]
ENSMUST00000172356	Thsd7a-206	Thsd7a	6	12311610	12749253	protein_coding	thrombospondin type 1 domain containing 7A [Source:HGNC Symbol;Acc:HGNC:22207]
ENSMUST00000225550	Elovl7-202	Elovl7	13	108214410	108284073	nonsense_mediated_decay	Elongation of very long chain fatty acids protein 7 [Source:UniProtKB/Swiss-Prot;Acc:Q9D2Y9]
ENSMUST00000205921	Tet3-205	Tet3	6	83436797	83441632	retained_intron	Mus musculus tet methylcytosine dioxygenase 3 (Tet3), transcript variant 1, mRNA. [Source:RefSeq mRNA;Acc:NM_001347313]
ENSMUST00000160392	Hand1-203	Hand1	11	57828705	57832818	protein_coding	Heart- and neural crest derivatives-expressed protein 1 [Source:UniProtKB/Swiss-Prot;Acc:Q64279]
ENSMUST00000150108	Ndufs2-206	Ndufs2	1	171234853	171237528	processed_transcript	NADH dehydrogenase [ubiquinone] iron-sulfur protein 2, mitochondrial [Source:UniProtKB/Swiss-Prot;Acc:Q91WD5]
ENSMUST00000140754	Gm2018-201	Gm2018	11	89302723	89309428	lincRNA	predicted gene 2018 [Source:MGI Symbol;Acc:MGI:3780187]
ENSMUST00000061506	Tmtc2-201	Tmtc2	10	105187663	105574435	protein_coding	transmembrane and tetratricopeptide repeat containing 2 [Source:MGI Symbol;Acc:MGI:1914057]
ENSMUST00000226879	Txndc16-211	Txndc16	14	45208129	45219396	nonsense_mediated_decay	thioredoxin domain containing 16 [Source:MGI Symbol;Acc:MGI:1917811]
ENSMUST00000044180	Npbwr1-201	Npbwr1	1	5913707	5917398	protein_coding	Neuropeptides B/W receptor type 1 [Source:UniProtKB/Swiss-Prot;Acc:P49681]
ENSMUST00000105545	Phactr2-203	Phactr2	10	13207717	13474412	protein_coding	phosphatase and actin regulator 2 [Source:MGI Symbol;Acc:MGI:2446138]
ENSMUST00000049872	Gpr183-201	Gpr183	14	121952551	121965195	protein_coding	G protein-coupled receptor 183 [Source:MGI Symbol;Acc:MGI:2442034]
ENSMUST00000074808	9430002A10Rik-201	9430002A10Rik	8	88174560	88175028	lincRNA	RIKEN cDNA 9430002A10 gene [Source:MGI Symbol;Acc:MGI:1924515]
ENSMUST00000172361	Hnrnpd-211	Hnrnpd	5	99955935	99978938	protein_coding	Heteroous nuclear ribonucleoprotein D0 [Source:UniProtKB/Swiss-Prot;Acc:Q60668]
ENSMUST00000125158	Gm15270-201	Gm15270	10	24595249	24597108	processed_transcript	predicted gene 15270 [Source:MGI Symbol;Acc:MGI:3705149]
ENSMUST00000059204	Fbxl7-201	Fbxl7	15	26540459	26895580	protein_coding	F-box/LRR-repeat protein 7 [Source:UniProtKB/Swiss-Prot;Acc:Q5BJ29]
ENSMUST00000113179	Afm-201	Afm	5	90518932	90553543	protein_coding	Afamin [Source:UniProtKB/Swiss-Prot;Acc:O89020]
ENSMUST00000081125	Myt1-201	Myt1	2	181763332	181827797	protein_coding	Myelin transcription factor 1 [Source:UniProtKB/Swiss-Prot;Acc:Q8CFC2]
ENSMUST00000061514	Rai2-201	Rai2	X	161717627	161779496	protein_coding	Retinoic acid-induced protein 2 [Source:UniProtKB/Swiss-Prot;Acc:Q9QVY8]
ENSMUST00000138474	Adamts1-203	Adamts1	16	85798231	85799638	processed_transcript	A disintegrin and metalloproteinase with thrombospondin motifs 1 [Source:UniProtKB/Swiss-Prot;Acc:P97857]
ENSMUST00000044195	Tmc7-201	Tmc7	7	118535841	118584736	protein_coding	Transmembrane channel-like protein 7 [Source:UniProtKB/Swiss-Prot;Acc:Q8C428]
ENSMUST00000160359	Plod2-203	Plod2	9	92542264	92608420	protein_coding	Procollagen-lysine,2-oxoglutarate 5-dioxygenase 2 [Source:UniProtKB/Swiss-Prot;Acc:Q9R0B9]
ENSMUST00000100720	Gdf2-201	Gdf2	14	33941039	33947198	protein_coding	Growth/differentiation factor 2 [Source:UniProtKB/Swiss-Prot;Acc:Q9WV56]
ENSMUST00000110906	Meis2-204	Meis2	2	115863145	116064721	protein_coding	Homeobox protein Meis2 [Source:UniProtKB/Swiss-Prot;Acc:P97367]
ENSMUST00000110907	Meis2-205	Meis2	2	115863064	116065839	protein_coding	Homeobox protein Meis2 [Source:UniProtKB/Swiss-Prot;Acc:P97367]
ENSMUST00000131829	Nrk-203	Nrk	X	138914431	139009804	nonsense_mediated_decay	Nik-related protein kinase [Source:UniProtKB/Swiss-Prot;Acc:Q9R0G8]
ENSMUST00000000579	Sox9-201	Sox9	11	112782224	112787760	protein_coding	Transcription factor SOX-9 [Source:UniProtKB/Swiss-Prot;Acc:Q04887]
ENSMUST00000032151	Eif4e3-201	Eif4e3	6	99625135	99666771	protein_coding	Eukaryotic translation initiation factor 4E type 3 [Source:UniProtKB/Swiss-Prot;Acc:Q9DBB5]
ENSMUST00000160363	Dcdc2a-204	Dcdc2a	13	25187454	25205535	processed_transcript	Doublecortin domain-containing protein 2 [Source:UniProtKB/Swiss-Prot;Acc:Q5DU00]
ENSMUST00000068150	Adam11-201	Adam11	11	102761439	102780262	protein_coding	Disintegrin and metalloproteinase domain-containing protein 11 [Source:UniProtKB/Swiss-Prot;Acc:Q9R1V4]
ENSMUST00000109921	Dbn1-202	Dbn1	13	55473944	55488061	protein_coding	Drebrin [Source:UniProtKB/Swiss-Prot;Acc:Q9QXS6]
ENSMUST00000164727	F13a1-202	F13a1	13	36867178	37050244	protein_coding	Coagulation factor XIII A chain [Source:UniProtKB/Swiss-Prot;Acc:Q8BH61]
ENSMUST00000047232	Agps-201	Agps	2	75832177	75931350	protein_coding	alkylglycerone phosphate synthase [Source:HGNC Symbol;Acc:HGNC:327]
ENSMUST00000109923	Dbn1-203	Dbn1	13	55473429	55488111	protein_coding	Drebrin [Source:UniProtKB/Swiss-Prot;Acc:Q9QXS6]
ENSMUST00000020171	Ctgf-201	Ctgf	10	24595442	24598678	protein_coding	Connective tissue growth factor [Source:UniProtKB/Swiss-Prot;Acc:P29268]
ENSMUST00000171075	Ralyl-203	Ralyl	3	13946404	14181980	protein_coding	RNA-binding Raly-like protein [Source:UniProtKB/Swiss-Prot;Acc:Q8BTF8]
ENSMUST00000095712	Slc5a7-201	Slc5a7	17	54273594	54299034	protein_coding	High affinity choline transporter 1 [Source:UniProtKB/Swiss-Prot;Acc:Q8BGY9]
ENSMUST00000176769	Smarca2-216	Smarca2	19	26605050	26778275	protein_coding	SWI/SNF related, matrix associated, actin dependent regulator of chromatin, subfamily a, member 2 [Source:MGI Symbol;Acc:MGI:99603]
ENSMUST00000125176	Nr2f1-202	Nr2f1	13	78189733	78196373	protein_coding	nuclear receptor subfamily 2, group F, member 1 [Source:MGI Symbol;Acc:MGI:1352451]
ENSMUST00000155828	Gm11491-202	Gm11491	11	87121785	87126958	antisense	predicted gene 11491 [Source:MGI Symbol;Acc:MGI:3651138]
ENSMUST00000057442	Diras2-201	Diras2	13	52504380	52531279	protein_coding	GTP-binding protein Di-Ras2 [Source:UniProtKB/Swiss-Prot;Acc:Q5PR73]
ENSMUST00000162113	Speer4cos-201	Speer4cos	5	15680710	15714596	antisense	spermatogenesis associated glutamate (E)-rich protein 4C, opposite strand transcript [Source:MGI Symbol;Acc:MGI:1923108]
ENSMUST00000078386	Slitrk6-201	Slitrk6	14	110748580	110755149	protein_coding	SLIT and NTRK-like family, member 6 [Source:MGI Symbol;Acc:MGI:2443198]
ENSMUST00000226828	Peli2-205	Peli2	14	48120869	48258691	nonsense_mediated_decay	pellino E3 ubiquitin protein ligase family member 2 [Source:HGNC Symbol;Acc:HGNC:8828]
ENSMUST00000105574	Agrn-202	Agrn	4	156165290	156185901	protein_coding	Agrin Agrin N-terminal 110 kDa subunit Agrin C-terminal 110 kDa subunit Agrin C-terminal 90 kDa fragment Agrin C-terminal 22 kDa fragment [Source:UniProtKB/Swiss-Prot;Acc:A2ASQ1]
ENSMUST00000213523	AC174642.1-206	AC174642.1	CHR_MG3251_PATCH	139067434	139079964	protein_coding	0
ENSMUST00000109934	Syndig1-201	Syndig1	2	149830843	150004392	protein_coding	Synapse differentiation-inducing protein 1 [Source:UniProtKB/Swiss-Prot;Acc:A2ANU3]
ENSMUST00000002336	Zim1-201	Zim1	7	6671269	6696450	protein_coding	zinc finger, imprinted 1 [Source:MGI Symbol;Acc:MGI:1341879]
ENSMUST00000164787	Cdh18-203	Cdh18	15	23036463	23474418	protein_coding	cadherin 18 [Source:MGI Symbol;Acc:MGI:1344366]
ENSMUST00000226834	Nfatc4-207	Nfatc4	14	55829471	55830715	retained_intron	Nuclear factor of activated T-cells, cytoplasmic 4 [Source:UniProtKB/Swiss-Prot;Acc:Q8K120]
ENSMUST00000143828	Trmt61b-203	Trmt61b	17	71588557	71598253	processed_transcript	tRNA methyltransferase 61B [Source:MGI Symbol;Acc:MGI:1916039]
ENSMUST00000138484	Srsf2-203	Srsf2	11	116849904	116852219	retained_intron	Serine/arginine-rich splicing factor 2 [Source:UniProtKB/Swiss-Prot;Acc:Q62093]
ENSMUST00000024595	Slc22a3-201	Slc22a3	17	12419972	12507704	protein_coding	solute carrier family 22 (organic cation transporter), member 3 [Source:MGI Symbol;Acc:MGI:1333817]
ENSMUST00000065067	Prkg1-201	Prkg1	19	30567551	31765033	protein_coding	protein kinase, cGMP-dependent, type I [Source:MGI Symbol;Acc:MGI:108174]
ENSMUST00000143824	Bub1-204	Bub1	2	127810537	127814910	processed_transcript	mitotic checkpoint serine/threonine-protein kinase BUB1 isoform 2 [Source:RefSeq peptide;Acc:NP_033902]
ENSMUST00000092665	Eya4-202	Eya4	10	23102963	23349903	protein_coding	Mus musculus EYA transcriptional coactivator and phosphatase 4 (Eya4), transcript variant 2, mRNA. [Source:RefSeq mRNA;Acc:NM_001347372]
ENSMUST00000110939	Esrrg-203	Esrrg	1	187609029	188214386	protein_coding	Mus musculus estrogen-related receptor gamma (Esrrg), transcript variant 5, mRNA. [Source:RefSeq mRNA;Acc:NM_001357536]
ENSMUST00000155802	Cd84-205	Cd84	1	171839697	171890718	protein_coding	CD84 antigen [Source:MGI Symbol;Acc:MGI:1336885]
ENSMUST00000210469	Rcn3-204	Rcn3	7	45083622	45092214	protein_coding	Mus musculus reticulocalbin 3, EF-hand calcium binding domain (Rcn3), transcript variant 2, mRNA. [Source:RefSeq mRNA;Acc:NM_001355045]
ENSMUST00000023248	Ly6a-201	Ly6a	15	74994878	74997634	protein_coding	Lymphocyte antigen 6A-2/6E-1 [Source:UniProtKB/Swiss-Prot;Acc:P05533]
ENSMUST00000129550	Ptprd-207	Ptprd	4	77917524	78211852	processed_transcript	protein tyrosine phosphatase, receptor type, D [Source:MGI Symbol;Acc:MGI:97812]
ENSMUST00000226810	Rspo2-203	Rspo2	15	43020794	43170826	protein_coding	Mus musculus R-spondin 2 (Rspo2), transcript variant 1, mRNA. [Source:RefSeq mRNA;Acc:NM_001357957]
ENSMUST00000131875	P3h1-208	P3h1	4	119235344	119241495	processed_transcript	Prolyl 3-hydroxylase 1 [Source:UniProtKB/Swiss-Prot;Acc:Q3V1T4]
ENSMUST00000226801	App-203	App	16	84954440	85173707	protein_coding	amyloid beta (A4) precursor protein [Source:MGI Symbol;Acc:MGI:88059]
ENSMUST00000108622	Acap1-202	Acap1	11	69881567	69890331	protein_coding	ArfGAP with coiled-coil, ankyrin repeat and PH domains 1 [Source:MGI Symbol;Acc:MGI:2388270]
ENSMUST00000117571	Gm10243-201	Gm10243	6	48523518	48523850	processed_pseudogene	predicted gene 10243 [Source:MGI Symbol;Acc:MGI:3704266]
ENSMUST00000122912	Csrnp3-204	Csrnp3	2	65845767	66031546	protein_coding	Cysteine/serine-rich nuclear protein 3 [Source:UniProtKB/Swiss-Prot;Acc:P59055]
ENSMUST00000110949	Arhgap11a-204	Arhgap11a	2	113831495	113848615	protein_coding	Rho GTPase-activating protein 11A [Source:UniProtKB/Swiss-Prot;Acc:Q80Y19]
ENSMUST00000149154	Pcdh19-202	Pcdh19	X	133582860	133688987	protein_coding	Protocadherin-19 [Source:UniProtKB/Swiss-Prot;Acc:Q80TF3]
ENSMUST00000164766	Rem2-202	Rem2	14	54476100	54480431	protein_coding	RRAD and GEM like GTPase 2 [Source:HGNC Symbol;Acc:HGNC:20248]
ENSMUST00000056136	Kcnj10-201	Kcnj10	1	172341210	172374085	protein_coding	ATP-sensitive inward rectifier potassium channel 10 [Source:UniProtKB/Swiss-Prot;Acc:Q9JM63]
ENSMUST00000068110	Pcdh7-201	Pcdh7	5	57718020	57729465	protein_coding	protocadherin 7 [Source:MGI Symbol;Acc:MGI:1860487]
ENSMUST00000109968	Pax1-201	Pax1	2	147364994	147375053	protein_coding	Paired box protein Pax-1 [Source:UniProtKB/Swiss-Prot;Acc:P09084]
ENSMUST00000044165	Itga9-201	Itga9	9	118606690	118901003	protein_coding	Integrin alpha-9 [Source:UniProtKB/Swiss-Prot;Acc:B8JK39]
ENSMUST00000041178	1700006J14Rik-201	1700006J14Rik	10	120364157	120382836	antisense	RIKEN cDNA 1700006J14 gene [Source:MGI Symbol;Acc:MGI:2447818]
ENSMUST00000022895	Grhl2-201	Grhl2	15	37233036	37363569	protein_coding	Grainyhead-like [Source:UniProtKB/Swiss-Prot;Acc:Q8K5C0]
ENSMUST00000034880	Stra6-201	Stra6	9	58129349	58153953	protein_coding	stimulated by retinoic acid gene 6 [Source:MGI Symbol;Acc:MGI:107742]
ENSMUST00000224056	Malt1-202	Malt1	18	65431023	65477805	protein_coding	Mucosa-associated lymphoid tissue lymphoma translocation [Source:UniProtKB/Swiss-Prot;Acc:Q2TBA3]
ENSMUST00000138603	Hap1-202	Hap1	11	100347327	100356128	protein_coding	Huntingtin-associated protein 1 [Source:UniProtKB/Swiss-Prot;Acc:O35668]
ENSMUST00000180142	Abcb11-204	Abcb11	2	69238289	69342616	protein_coding	ATP-binding cassette, sub-family B (MDR/TAP), member 11 [Source:MGI Symbol;Acc:MGI:1351619]
ENSMUST00000110279	Prox1os-201	Prox1os	1	190170296	190217276	antisense	prospero homeobox 1, opposite strand [Source:MGI Symbol;Acc:MGI:4937200]
ENSMUST00000058845	Basp1-201	Basp1	15	25363277	25413764	protein_coding	Brain acid soluble protein 1 [Source:UniProtKB/Swiss-Prot;Acc:Q91XV3]
ENSMUST00000033545	Rab39b-201	Rab39b	X	75572046	75578231	protein_coding	RAB39B, member RAS oncogene family [Source:MGI Symbol;Acc:MGI:1915040]
ENSMUST00000184504	Lockd-203	Lockd	6	134929155	134951718	lincRNA	lncRNA downstream of Cdkn1b [Source:MGI Symbol;Acc:MGI:1915081]
ENSMUST00000179165	Fzd6-202	Fzd6	15	39006034	39038188	protein_coding	Frizzled-6 [Source:UniProtKB/Swiss-Prot;Acc:Q61089]
ENSMUST00000044216	Shd-201	Shd	17	55970467	55976617	protein_coding	SH2 domain-containing adapter protein D [Source:UniProtKB/Swiss-Prot;Acc:O88834]
ENSMUST00000001963	Ace-201	Ace	11	105967945	105989964	protein_coding	angiotensin I converting enzyme (peptidyl-dipeptidase A) 1 [Source:MGI Symbol;Acc:MGI:87874]
ENSMUST00000079780	B3gnt5-201	B3gnt5	16	19760234	19772463	protein_coding	Lactosylceramide 1,3-N-acetyl-beta-D-glucosaminyltransferase [Source:UniProtKB/Swiss-Prot;Acc:Q8BGY6]
ENSMUST00000113322	Foxp1-204	Foxp1	6	98925342	99435345	protein_coding	Mus musculus forkhead box P1 (Foxp1), transcript variant 4, mRNA. [Source:RefSeq mRNA;Acc:NM_001347345]
ENSMUST00000032201	Ret-201	Ret	6	118151745	118197133	protein_coding	Proto-onco tyrosine-protein kinase receptor Ret Soluble RET kinase fragment Extracellular cell-membrane anchored RET cadherin 120 kDa fragment [Source:UniProtKB/Swiss-Prot;Acc:P35546]
ENSMUST00000194778	Ndufs2-208	Ndufs2	1	171238520	171251251	protein_coding	NADH dehydrogenase [ubiquinone] iron-sulfur protein 2, mitochondrial [Source:UniProtKB/Swiss-Prot;Acc:Q91WD5]
ENSMUST00000134244	Cxcl12-204	Cxcl12	6	117168577	117176127	retained_intron	Stromal cell-derived factor 1 [Source:UniProtKB/Swiss-Prot;Acc:P40224]
ENSMUST00000102632	Sort1-201	Sort1	3	108284091	108361511	protein_coding	Sortilin [Source:UniProtKB/Swiss-Prot;Acc:Q6PHU5]
ENSMUST00000050905	Tpm1-203	Tpm1	9	67027892	67049264	protein_coding	tropomyosin 1, alpha [Source:MGI Symbol;Acc:MGI:98809]
ENSMUST00000065167	Grk3-201	Grk3	5	112910482	113015514	protein_coding	Beta-adrenergic receptor kinase 2 [Source:UniProtKB/Swiss-Prot;Acc:Q3UYH7]
ENSMUST00000045555	Etl4-201	Etl4	2	20510047	20810524	protein_coding	Sickle tail protein [Source:UniProtKB/Swiss-Prot;Acc:A2AQ25]
ENSMUST00000167156	Alx1-203	Alx1	10	103007846	103029054	protein_coding	ALX homeobox protein 1 [Source:UniProtKB/Swiss-Prot;Acc:Q8C8B0]
ENSMUST00000173839	Nnat-210	Nnat	2	157560116	157562504	protein_coding	Neuronatin [Source:UniProtKB/Swiss-Prot;Acc:Q61979]
ENSMUST00000028188	Fibcd1-201	Fibcd1	2	31813290	31846005	protein_coding	Fibrinogen C domain-containing protein 1 [Source:UniProtKB/Swiss-Prot;Acc:A2AV25]
ENSMUST00000007249	Slc44a4-201	Slc44a4	17	34914470	34930356	protein_coding	solute carrier family 44, member 4 [Source:MGI Symbol;Acc:MGI:1917379]
ENSMUST00000034851	Chrna3-201	Chrna3	9	55010111	55026562	protein_coding	cholinergic receptor, nicotinic, alpha polypeptide 3 [Source:MGI Symbol;Acc:MGI:87887]
ENSMUST00000078482	Dchs1-201	Dchs1	7	105752990	105787654	protein_coding	Protocadherin-16 [Source:UniProtKB/Swiss-Prot;Acc:E9PVD3]
ENSMUST00000022881	Fam134b-201	Fam134b	15	25843180	25973687	protein_coding	Reticulophagy regulator 1 [Source:UniProtKB/Swiss-Prot;Acc:Q8VE91]
ENSMUST00000170790	Gm10340-201	Gm10340	14	3133997	3141609	protein_coding	0
ENSMUST00000050918	Camk2n1-201	Camk2n1	4	138454314	138460123	protein_coding	Calcium/calmodulin-dependent protein kinase II inhibitor 1 [Source:UniProtKB/Swiss-Prot;Acc:Q6QWF9]
ENSMUST00000170794	Pkdcc-204	Pkdcc	17	83215292	83225070	protein_coding	Extracellular tyrosine-protein kinase PKDCC [Source:UniProtKB/Swiss-Prot;Acc:Q5RJI4]
ENSMUST00000181443	Gm26778-201	Gm26778	14	102978220	102982528	lincRNA	predicted gene, 26778 [Source:MGI Symbol;Acc:MGI:5477272]
ENSMUST00000205786	Ppp4c-202	Ppp4c	7	126786159	126788410	protein_coding	protein phosphatase 4, catalytic subunit [Source:MGI Symbol;Acc:MGI:1891763]
ENSMUST00000091420	Skida1-202	Skida1	2	18044083	18049051	protein_coding	SKI/DACH domain-containing protein 1 [Source:UniProtKB/Swiss-Prot;Acc:Q80YR3]
ENSMUST00000113343	Cldn34c1-201	Cldn34c1	X	123103495	123145651	protein_coding	claudin 34C1 [Source:MGI Symbol;Acc:MGI:1920311]
ENSMUST00000114677	Gramd1c-202	Gramd1c	16	43980355	44027945	protein_coding	GRAM domain-containing protein 1C [Source:UniProtKB/Swiss-Prot;Acc:Q8CI52]
ENSMUST00000007255	Ddah2-201	Ddah2	17	35059035	35062091	protein_coding	N(G),N(G)-dimethylarginine dimethylaminohydrolase 2 [Source:UniProtKB/Swiss-Prot;Acc:Q99LD8]
ENSMUST00000102611	Myh10-203	Myh10	11	68691915	68816632	protein_coding	Myosin-10 [Source:UniProtKB/Swiss-Prot;Acc:Q61879]
ENSMUST00000069520	Syp-201	Syp	X	7638471	7653256	protein_coding	Synaptophysin [Source:UniProtKB/Swiss-Prot;Acc:Q62277]
ENSMUST00000087374	Adam23-201	Adam23	1	63445895	63596276	protein_coding	Disintegrin and metalloproteinase domain-containing protein 23 [Source:UniProtKB/Swiss-Prot;Acc:Q9R1V7]
ENSMUST00000020277	Hkdc1-201	Hkdc1	10	62383137	62422491	protein_coding	Putative hexokinase HKDC1 [Source:UniProtKB/Swiss-Prot;Acc:Q91W97]
ENSMUST00000032263	Tmem52b-201	Tmem52b	6	129512555	129519227	protein_coding	Transmembrane protein 52B [Source:UniProtKB/Swiss-Prot;Acc:Q0VBF2]
ENSMUST00000200043	Pdlim5-212	Pdlim5	3	142242680	142391808	protein_coding	PDZ and LIM domain protein 5 [Source:UniProtKB/Swiss-Prot;Acc:Q8CI51]
ENSMUST00000173899	Mecom-213	Mecom	3	29963074	30509514	protein_coding	MDS1 and EVI1 complex locus [Source:MGI Symbol;Acc:MGI:95457]
ENSMUST00000079751	Grik2-201	Grik2	10	49105018	49783259	protein_coding	Glutamate receptor ionotropic, kainate 2 [Source:UniProtKB/Swiss-Prot;Acc:P39087]
ENSMUST00000114679	Slitrk4-202	Slitrk4	X	64269777	64276979	protein_coding	SLIT and NTRK-like family, member 4 [Source:MGI Symbol;Acc:MGI:2442509]
ENSMUST00000180183	Sh3gl3-208	Sh3gl3	7	82174195	82284095	processed_transcript	endophilin-A3 isoform 3 [Source:RefSeq peptide;Acc:NP_001264884]
ENSMUST00000033591	Itm2a-201	Itm2a	X	107397099	107403376	protein_coding	Integral membrane protein 2A [Source:UniProtKB/Swiss-Prot;Acc:Q61500]
ENSMUST00000036618	Stab1-201	Stab1	14	31139013	31168641	protein_coding	stabilin 1 [Source:MGI Symbol;Acc:MGI:2178742]
ENSMUST00000160570	Gpatch2-208	Gpatch2	1	187226180	187351427	protein_coding	Mus musculus G patch domain containing 2 (Gpatch2), transcript variant 3, mRNA. [Source:RefSeq mRNA;Acc:NM_001357646]
ENSMUST00000099364	Anks1b-201	Anks1b	10	90576992	90969820	protein_coding	ankyrin repeat and sterile alpha motif domain-containing protein 1B isoform 6 [Source:RefSeq peptide;Acc:NP_001333982]
ENSMUST00000102609	Olfr1258-201	Olfr1258	2	89927319	89936334	protein_coding	olfactory receptor family 4 subfamily C member 46 [Source:HGNC Symbol;Acc:HGNC:31271]
ENSMUST00000183217	Piezo2-209	Piezo2	18	63059718	63386457	protein_coding	Piezo-type mechanosensitive ion channel component 2 [Source:UniProtKB/Swiss-Prot;Acc:Q8CD54]
ENSMUST00000041142	Muc1-201	Muc1	3	89229057	89233381	protein_coding	mucin 1, transmembrane [Source:MGI Symbol;Acc:MGI:97231]
ENSMUST00000225351	Prune2-207	Prune2	19	17136766	17221809	protein_coding	2 [Source:UniProtKB/Swiss-Prot;Acc:Q52KR3]
ENSMUST00000225356	Rarb-205	Rarb	14	16547270	16575440	retained_intron	retinoic acid receptor, beta [Source:MGI Symbol;Acc:MGI:97857]
ENSMUST00000113358	Pcdh11x-202	Pcdh11x	X	120290327	120910619	protein_coding	protocadherin 11 X-linked [Source:MGI Symbol;Acc:MGI:2442849]
ENSMUST00000140952	Hoxb5os-201	Hoxb5os	11	96293497	96305081	antisense	homeobox B5 and homeobox B6, opposite strand [Source:MGI Symbol;Acc:MGI:1922645]
ENSMUST00000179192	Gm13698-202	Gm13698	2	83955693	83958185	protein_coding	0
ENSMUST00000080721	Chsy3-201	Chsy3	18	59175401	59410446	protein_coding	Chondroitin sulfate synthase 3 [Source:UniProtKB/Swiss-Prot;Acc:Q5DTK1]
ENSMUST00000086028	Nme7-201	Nme7	1	164312879	164348181	protein_coding	NME/NM23 family member 7 [Source:HGNC Symbol;Acc:HGNC:20461]
ENSMUST00000212048	Dnmbp-203	Dnmbp	19	43847763	43890691	protein_coding	dynamin binding protein [Source:HGNC Symbol;Acc:HGNC:30373]
ENSMUST00000019268	Scrn1-201	Scrn1	6	54505890	54566489	protein_coding	Secernin-1 [Source:UniProtKB/Swiss-Prot;Acc:Q9CZC8]
ENSMUST00000215999	Olfm2-203	Olfm2	9	20667693	20746349	protein_coding	olfactomedin 2 [Source:MGI Symbol;Acc:MGI:3045350]
ENSMUST00000074077	Bmp4-201	Bmp4	14	46383520	46390669	protein_coding	Bone morphotic protein 4 [Source:UniProtKB/Swiss-Prot;Acc:P21275]
ENSMUST00000025946	Cyp26a1-201	Cyp26a1	19	37697808	37701528	protein_coding	cytochrome P450 family 26 subfamily A member 1 [Source:HGNC Symbol;Acc:HGNC:2603]
ENSMUST00000140986	Nup85-207	Nup85	11	115577984	115582039	protein_coding	Nuclear pore complex protein Nup85 [Source:UniProtKB/Swiss-Prot;Acc:Q8R480]
ENSMUST00000225316	Epb41l3-211	Epb41l3	17	69156778	69272848	retained_intron	Band 4.1-like protein 3 Band 4.1-like protein 3, N-terminally processed [Source:UniProtKB/Swiss-Prot;Acc:Q9WV92]
ENSMUST00000113379	Dach2-203	Dach2	X	113297522	113831907	protein_coding	Dachshund homolog 2 [Source:UniProtKB/Swiss-Prot;Acc:Q925Q8]
ENSMUST00000225319	Ssr1-204	Ssr1	13	37966667	37994083	protein_coding	Translocon-associated protein subunit alpha [Source:UniProtKB/Swiss-Prot;Acc:Q9CY50]
ENSMUST00000113378	Dach2-202	Dach2	X	113297576	113835578	protein_coding	Dachshund homolog 2 [Source:UniProtKB/Swiss-Prot;Acc:Q925Q8]
ENSMUST00000037923	Rbm24-201	Rbm24	13	46418434	46431095	protein_coding	RNA-binding protein 24 [Source:UniProtKB/Swiss-Prot;Acc:D3Z4I3]
ENSMUST00000113371	Klhl4-202	Klhl4	X	114474333	114560829	protein_coding	kelch-like protein 4 isoform 3 [Source:RefSeq peptide;Acc:NP_001277407]
ENSMUST00000065112	Adamts15-201	Adamts15	9	30899155	30922452	protein_coding	A disintegrin and metalloproteinase with thrombospondin motifs 15 [Source:UniProtKB/Swiss-Prot;Acc:P59384]
ENSMUST00000045521	Dtx4-201	Dtx4	19	12466341	12501996	protein_coding	E3 ubiquitin-protein ligase DTX4 [Source:UniProtKB/Swiss-Prot;Acc:Q6PDK8]
ENSMUST00000020243	Ascl1-201	Ascl1	10	87490819	87493660	protein_coding	Achaete-scute homolog 1 [Source:UniProtKB/Swiss-Prot;Acc:Q02067]
ENSMUST00000138659	Gnao1-207	Gnao1	8	93811313	93960690	protein_coding	guanine nucleotide binding protein, alpha O [Source:MGI Symbol;Acc:MGI:95775]
ENSMUST00000159584	Nwd2-201	Nwd2	5	63649108	63810546	protein_coding	NACHT and WD repeat domain-containing protein 2 [Source:UniProtKB/Swiss-Prot;Acc:Q6P5U7]
ENSMUST00000037913	Rmi2-201	Rmi2	16	10835059	10843238	protein_coding	RecQ-mediated genome instability protein 2 [Source:UniProtKB/Swiss-Prot;Acc:Q3UPE3]
ENSMUST00000113382	Dach2-205	Dach2	X	113298257	113834256	protein_coding	Dachshund homolog 2 [Source:UniProtKB/Swiss-Prot;Acc:Q925Q8]
ENSMUST00000103103	Matn4-201	Matn4	2	164389393	164404614	protein_coding	matrilin 4 [Source:HGNC Symbol;Acc:HGNC:6910]
ENSMUST00000090986	Fcrls-201	Fcrls	3	87250758	87263599	protein_coding	0
ENSMUST00000074015	Negr1-202	Negr1	3	156561794	157316445	protein_coding	neuronal growth regulator 1 [Source:MGI Symbol;Acc:MGI:2444846]
ENSMUST00000112852	Arhgap24-204	Arhgap24	5	102768771	102897937	protein_coding	Rho GTPase activating protein 24 [Source:MGI Symbol;Acc:MGI:1922647]
ENSMUST00000194706	Gm7292-201	Gm7292	6	117716342	117718868	lincRNA	0
ENSMUST00000029453	Vangl1-201	Vangl1	3	102153583	102204693	protein_coding	VANGL planar cell polarity 1 [Source:MGI Symbol;Acc:MGI:2159344]
ENSMUST00000051379	Mtus1-201	Mtus1	8	40991052	41041866	protein_coding	mitochondrial tumor suppressor 1 [Source:MGI Symbol;Acc:MGI:2142572]
ENSMUST00000063359	Gypa-201	Gypa	8	80493781	80510542	protein_coding	glycophorin A [Source:MGI Symbol;Acc:MGI:95880]
ENSMUST00000030439	Rnf220-201	Rnf220	4	117271463	117497052	protein_coding	ring finger protein 220 [Source:MGI Symbol;Acc:MGI:1913993]
ENSMUST00000029451	Tspan2-201	Tspan2	3	102734529	102772292	protein_coding	tetraspanin 2 [Source:MGI Symbol;Acc:MGI:1917997]
ENSMUST00000100069	Scn3a-202	Scn3a	2	65458263	65567627	protein_coding	sodium channel, voltage-gated, type III, alpha [Source:MGI Symbol;Acc:MGI:98249]
ENSMUST00000037064	Slc25a37-201	Slc25a37	14	69241848	69285112	protein_coding	solute carrier family 25, member 37 [Source:MGI Symbol;Acc:MGI:1914962]
ENSMUST00000101395	Hoxa4-201	Hoxa4	6	52189671	52191753	protein_coding	homeobox A4 [Source:MGI Symbol;Acc:MGI:96176]
ENSMUST00000100064	Scn9a-202	Scn9a	2	66480080	66634952	protein_coding	Sodium channel protein type 9 subunit alpha [Source:UniProtKB/Swiss-Prot;Acc:Q62205]
ENSMUST00000145772	Wsb1-205	Wsb1	11	79243288	79254669	nonsense_mediated_decay	WD repeat and SOCS box-containing 1 [Source:MGI Symbol;Acc:MGI:1926139]
ENSMUST00000112868	Pak3-205	Pak3	X	143664290	143797792	protein_coding	Serine/threonine-protein kinase PAK 3 [Source:UniProtKB/Swiss-Prot;Acc:Q61036]
ENSMUST00000042438	Plekhg1-201	Plekhg1	10	3872667	3967303	protein_coding	pleckstrin homology and RhoGEF domain containing G1 [Source:HGNC Symbol;Acc:HGNC:20884]
ENSMUST00000112866	Cxcl12-202	Cxcl12	6	117168535	117175069	protein_coding	Stromal cell-derived factor 1 [Source:UniProtKB/Swiss-Prot;Acc:P40224]
ENSMUST00000112871	Cxcl12-203	Cxcl12	6	117168574	117181366	protein_coding	Stromal cell-derived factor 1 [Source:UniProtKB/Swiss-Prot;Acc:P40224]
ENSMUST00000030420	Epha8-201	Epha8	4	136929419	136956816	protein_coding	Ephrin type-A receptor 8 [Source:UniProtKB/Swiss-Prot;Acc:O09127]
ENSMUST00000076670	Plppr1-201	Plppr1	4	49059282	49340259	protein_coding	Phospholipid phosphatase-related protein type 1 [Source:UniProtKB/Swiss-Prot;Acc:Q8BFZ2]
ENSMUST00000087316	Capn6-201	Capn6	X	143802231	143827414	protein_coding	Calpain-6 [Source:UniProtKB/Swiss-Prot;Acc:O35646]
ENSMUST00000005493	Slc1a3-201	Slc1a3	15	8634124	8710764	protein_coding	solute carrier family 1 (glial high affinity glutamate transporter), member 3 [Source:MGI Symbol;Acc:MGI:99917]
ENSMUST00000176044	Isl1-202	Isl1	13	116299263	116309422	protein_coding	Insulin enhancer protein ISL-1 [Source:UniProtKB/Swiss-Prot;Acc:P61372]
ENSMUST00000029440	Olfml3-201	Olfml3	3	103731665	103738001	protein_coding	olfactomedin like 3 [Source:HGNC Symbol;Acc:HGNC:24956]
ENSMUST00000178687	Cecr6-201	Cecr6	6	120488939	120493807	protein_coding	Transmembrane protein 121B [Source:UniProtKB/Swiss-Prot;Acc:Q99MX7]
ENSMUST00000176029	Ebf2-202	Ebf2	14	67234644	67428687	protein_coding	early B cell factor 2 [Source:MGI Symbol;Acc:MGI:894332]
ENSMUST00000165375	Hoxc4-202	Hoxc4	15	103018934	103036405	protein_coding	homeobox C4 [Source:MGI Symbol;Acc:MGI:96195]
ENSMUST00000207578	Sytl2-211	Sytl2	7	90302252	90375438	protein_coding	Synaptotagmin-like protein 2 [Source:UniProtKB/Swiss-Prot;Acc:Q99N50]
ENSMUST00000028102	Kif5c-201	Kif5c	2	49619298	49774778	protein_coding	Kinesin heavy chain isoform 5C [Source:UniProtKB/Swiss-Prot;Acc:P28738]
ENSMUST00000215168	Olfr124-202	Olfr124	17	37799888	37808617	protein_coding	0
ENSMUST00000190320	B130024G19Rik-203	B130024G19Rik	7	70386493	70411146	antisense	RIKEN cDNA B130024G19 gene [Source:MGI Symbol;Acc:MGI:3604353]
ENSMUST00000049089	Twist1-201	Twist1	12	33957671	33959829	protein_coding	twist basic helix-loop-helix transcription factor 1 [Source:MGI Symbol;Acc:MGI:98872]
ENSMUST00000017458	Mpp2-201	Mpp2	11	102057015	102088515	protein_coding	Mus musculus membrane protein, palmitoylated 2 (MAGUK p55 subfamily member 2) (Mpp2), transcript variant 1, mRNA. [Source:RefSeq mRNA;Acc:NM_001356324]
ENSMUST00000029419	Veph1-201	Veph1	3	66053558	66296837	protein_coding	ventricular zone expressed PH domain-containing 1 [Source:MGI Symbol;Acc:MGI:1920039]
ENSMUST00000076687	Cdc42bpa-201	Cdc42bpa	1	179961110	180162166	protein_coding	Serine/threonine-protein kinase MRCK alpha [Source:UniProtKB/Swiss-Prot;Acc:Q3UU96]
ENSMUST00000112888	Tmem164-203	Tmem164	X	142825741	142838238	protein_coding	transmembrane protein 164 [Source:MGI Symbol;Acc:MGI:2148020]
ENSMUST00000029421	Ptx3-201	Ptx3	3	66219910	66225805	protein_coding	Pentraxin-related protein PTX3 [Source:UniProtKB/Swiss-Prot;Acc:P48759]
ENSMUST00000029422	Shox2-201	Shox2	3	66971782	66981771	protein_coding	short stature homeobox 2 [Source:MGI Symbol;Acc:MGI:1201673]
ENSMUST00000178684	Pbld1-202	Pbld1	10	63061582	63077962	protein_coding	Phenazine biosynthesis-like domain-containing protein 1 [Source:UniProtKB/Swiss-Prot;Acc:Q9DCG6]
ENSMUST00000079719	Tbx3-202	Tbx3	5	119670669	119684561	protein_coding	T-box 3 [Source:MGI Symbol;Acc:MGI:98495]
ENSMUST00000026390	Rabgef1-201	Rabgef1	5	130187161	130214337	protein_coding	Rab5 GDP/GTP exchange factor [Source:UniProtKB/Swiss-Prot;Acc:Q9JM13]
ENSMUST00000204484	Zfp862-ps-204	Zfp862-ps	6	48504388	48534832	processed_transcript	zinc finger protein 862, pseudogene [Source:MGI Symbol;Acc:MGI:1889827]
ENSMUST00000022853	C1qtnf3-201	C1qtnf3	15	10952332	10980150	protein_coding	Complement C1q tumor necrosis factor-related protein 3 [Source:UniProtKB/Swiss-Prot;Acc:Q9ES30]
ENSMUST00000169795	Ndnf-202	Ndnf	6	65701430	65703440	retained_intron	Protein NDNF [Source:UniProtKB/Swiss-Prot;Acc:Q8C119]
ENSMUST00000173812	Dlk1-209	Dlk1	12	109459843	109460475	protein_coding	delta like non-canonical Notch ligand 1 [Source:HGNC Symbol;Acc:HGNC:2907]
ENSMUST00000034830	Crabp1-201	Crabp1	9	54764748	54773110	protein_coding	Cellular retinoic acid-binding protein 1 [Source:UniProtKB/Swiss-Prot;Acc:P62965]
ENSMUST00000090945	Syt11-201	Syt11	3	88744701	88772599	protein_coding	Synaptotagmin-11 [Source:UniProtKB/Swiss-Prot;Acc:Q9R0N3]
ENSMUST00000161827	Gpc2-205	Gpc2	5	138273655	138280005	protein_coding	glypican 2 (cerebroglycan) [Source:MGI Symbol;Acc:MGI:1919201]
ENSMUST00000100026	Ccdc50-203	Ccdc50	16	27388869	27452218	protein_coding	Coiled-coil domain-containing protein 50 [Source:UniProtKB/Swiss-Prot;Acc:Q810U5]
ENSMUST00000001927	Ltbp1-201	Ltbp1	17	75005568	75391767	protein_coding	Latent-transforming growth factor beta-binding protein 1 [Source:UniProtKB/Swiss-Prot;Acc:Q8CG19]
ENSMUST00000219509	Grik2-209	Grik2	10	49100837	49272805	protein_coding	Glutamate receptor ionotropic, kainate 2 [Source:UniProtKB/Swiss-Prot;Acc:P39087]
ENSMUST00000170771	Frk-202	Frk	10	34483520	34609953	protein_coding	Mus musculus fyn-related kinase (Frk), transcript variant 3, mRNA. [Source:RefSeq mRNA;Acc:NM_001358769]
ENSMUST00000144487	4930426D05Rik-204	4930426D05Rik	18	21651448	21655148	antisense	RIKEN cDNA 4930426D05 gene [Source:MGI Symbol;Acc:MGI:1921894]
ENSMUST00000114607	Etl4-205	Etl4	2	20722625	20808190	protein_coding	Sickle tail protein [Source:UniProtKB/Swiss-Prot;Acc:A2AQ25]
ENSMUST00000135523	Sall2-202	Sall2	14	52311172	52316323	protein_coding	Sal-like protein 2 [Source:UniProtKB/Swiss-Prot;Acc:Q9QX96]
ENSMUST00000216483	Gm11149-204	Gm11149	9	49518288	49568025	antisense	0
ENSMUST00000111582	Olfr1079-202	Olfr1079	2	86536961	86542480	protein_coding	0
ENSMUST00000034829	Thsd4-201	Thsd4	9	59969719	60141220	protein_coding	Thrombospondin type-1 domain-containing protein 4 [Source:UniProtKB/Swiss-Prot;Acc:Q3UTY6]
ENSMUST00000164088	Cnot2-204	Cnot2	10	116485165	116549163	protein_coding	Mus musculus CCR4-NOT transcription complex, subunit 2 (Cnot2), transcript variant 6, mRNA. [Source:RefSeq mRNA;Acc:NM_001359247]
ENSMUST00000029477	Slc25a24-201	Slc25a24	3	109123149	109168457	protein_coding	Calcium-binding mitochondrial carrier protein SCaMC-1 [Source:UniProtKB/Swiss-Prot;Acc:Q8BMD8]
ENSMUST00000110260	Lzts3-203	Lzts3	2	130632839	130638095	protein_coding	Leucine zipper putative tumor suppressor 3 [Source:UniProtKB/Swiss-Prot;Acc:A2AHG0]
ENSMUST00000182740	Arhgef40-215	Arhgef40	14	51984844	51990655	retained_intron	Rho guanine nucleotide exchange factor 40 [Source:UniProtKB/Swiss-Prot;Acc:Q3UPH7]
ENSMUST00000216457	Lrrc36-205	Lrrc36	8	105443839	105464086	nonsense_mediated_decay	Leucine-rich repeat-containing protein 36 [Source:UniProtKB/Swiss-Prot;Acc:Q3V0M2]
ENSMUST00000190365	Sytl2-205	Sytl2	7	90381099	90410439	processed_transcript	Synaptotagmin-like protein 2 [Source:UniProtKB/Swiss-Prot;Acc:Q99N50]
ENSMUST00000101339	Nhsl2-201	Nhsl2	X	101849385	102092055	protein_coding	NHS like 2 [Source:HGNC Symbol;Acc:HGNC:33737]
ENSMUST00000191695	Mab21l2-202	Mab21l2	3	86546050	86548629	processed_pseudogene	Protein mab-21-like 2 [Source:UniProtKB/Swiss-Prot;Acc:Q8BPP1]
ENSMUST00000016168	Lbp-201	Lbp	2	158306493	158332852	protein_coding	Lipopolysaccharide-binding protein [Source:UniProtKB/Swiss-Prot;Acc:Q61805]
ENSMUST00000176059	Hist2h3c1-201	Hist2h3c1	3	96246685	96248504	protein_coding	Histone H3.2 [Source:UniProtKB/Swiss-Prot;Acc:P84228]
ENSMUST00000102661	Rnf112-203	Rnf112	11	61448442	61454106	protein_coding	RING finger protein 112 [Source:UniProtKB/Swiss-Prot;Acc:Q96DY5]
ENSMUST00000227110	Vmn1r217-202	Vmn1r217	13	23105100	23118226	protein_coding	vomeronasal 1 receptor 217 [Source:MGI Symbol;Acc:MGI:2159677]
ENSMUST00000227113	1700011H14Rik-204	1700011H14Rik	14	49232151	49245397	protein_coding	RIKEN cDNA 1700011H14 gene [Source:MGI Symbol;Acc:MGI:1914332]
ENSMUST00000169783	Kcnn2-203	Kcnn2	18	45560154	45685882	protein_coding	potassium intermediate/small conductance calcium-activated channel, subfamily N, member 2 [Source:MGI Symbol;Acc:MGI:2153182]
ENSMUST00000109283	Slc2a13-202	Slc2a13	15	91267696	91573261	protein_coding	solute carrier family 2 (facilitated glucose transporter), member 13 [Source:MGI Symbol;Acc:MGI:2146030]
ENSMUST00000034802	Fam46a-201	Fam46a	9	85320439	85327124	protein_coding	family with sequence similarity 46 member A [Source:HGNC Symbol;Acc:HGNC:18345]
ENSMUST00000049053	Fam168a-201	Fam168a	7	100706702	100841656	protein_coding	Protein FAM168A [Source:UniProtKB/Swiss-Prot;Acc:Q8BGZ2]
ENSMUST00000055725	Spink10-201	Spink10	18	62548911	62661366	protein_coding	serine peptidase inhibitor, Kazal type 10 [Source:MGI Symbol;Acc:MGI:3584533]
ENSMUST00000008542	Elk3-201	Elk3	10	93247414	93311135	protein_coding	ETS domain-containing protein Elk-3 [Source:UniProtKB/Swiss-Prot;Acc:P41971]
ENSMUST00000167116	Rab2b-203	Rab2b	14	52261766	52279298	protein_coding	RAB2B, member RAS oncogene family [Source:MGI Symbol;Acc:MGI:1923588]
ENSMUST00000062010	Rtl3-201	Rtl3	X	106837082	106840644	protein_coding	Retrotransposon Gag-like protein 3 [Source:UniProtKB/Swiss-Prot;Acc:Q6P1Y1]
ENSMUST00000097659	Ugt1a5-201	Ugt1a5	1	88166012	88218997	protein_coding	UDP glucuronosyltransferase 1 family, polypeptide A5 [Source:MGI Symbol;Acc:MGI:3032634]
ENSMUST00000014473	Bicc1-201	Bicc1	10	70925102	71159690	protein_coding	Protein bicaudal C homolog 1 [Source:UniProtKB/Swiss-Prot;Acc:Q99MQ1]
ENSMUST00000097651	Nol4-204	Nol4	18	22693634	23041653	protein_coding	Nucleolar protein 4 [Source:UniProtKB/Swiss-Prot;Acc:P60954]
ENSMUST00000039775	Lgi4-201	Lgi4	7	31059342	31070935	protein_coding	Leucine-rich repeat LGI family member 4 [Source:UniProtKB/Swiss-Prot;Acc:Q8K1S1]
ENSMUST00000209338	Aadat-202	Aadat	8	60506511	60545543	protein_coding	aminoadipate aminotransferase [Source:MGI Symbol;Acc:MGI:1345167]
ENSMUST00000002495	Meis3-201	Meis3	7	16175430	16186504	protein_coding	Homeobox protein Meis3 [Source:UniProtKB/Swiss-Prot;Acc:P97368]
ENSMUST00000121728	Gm13301-201	Gm13301	4	42216908	42235604	transcribed_unprocessed_pseudogene	predicted gene 13301 [Source:MGI Symbol;Acc:MGI:3707230]
ENSMUST00000039769	Sntb1-201	Sntb1	15	55636388	55906949	protein_coding	Beta-1-syntrophin [Source:UniProtKB/Swiss-Prot;Acc:Q99L88]
ENSMUST00000049105	Klhl14-201	Klhl14	18	21550377	21652368	protein_coding	Kelch-like protein 14 [Source:UniProtKB/Swiss-Prot;Acc:Q69ZK5]
ENSMUST00000103059	Col9a3-201	Col9a3	2	180598222	180622185	protein_coding	collagen, type IX, alpha 3 [Source:MGI Symbol;Acc:MGI:894686]
ENSMUST00000154668	Ndst3-206	Ndst3	3	123526168	123690853	protein_coding	N-deacetylase/N-sulfotransferase (heparan glucosaminyl) 3 [Source:MGI Symbol;Acc:MGI:1932544]
ENSMUST00000025117	Celf4-201	Celf4	18	25478468	25753750	protein_coding	CUGBP Elav-like family member 4 [Source:UniProtKB/Swiss-Prot;Acc:Q7TSY6]
ENSMUST00000098997	Npy2r-202	Npy2r	3	82538386	82548052	protein_coding	Neuropeptide Y receptor type 2 [Source:UniProtKB/Swiss-Prot;Acc:P97295]
ENSMUST00000128373	Fam78b-203	Fam78b	1	167001589	167091009	nonsense_mediated_decay	Protein FAM78B [Source:UniProtKB/Swiss-Prot;Acc:Q8BQN5]
ENSMUST00000187564	Gm29100-201	Gm29100	1	91798528	91802937	antisense	predicted gene 29100 [Source:MGI Symbol;Acc:MGI:5579806]
ENSMUST00000121731	Actg2-202	Actg2	6	83512912	83527990	protein_coding	Actin, gamma-enteric smooth muscle [Source:UniProtKB/Swiss-Prot;Acc:P63268]
ENSMUST00000199581	Hgf-204	Hgf	5	16553550	16620152	protein_coding	Hepatocyte growth factor Hepatocyte growth factor alpha chain Hepatocyte growth factor beta chain [Source:UniProtKB/Swiss-Prot;Acc:Q08048]
ENSMUST00000198254	Sh3glb1-202	Sh3glb1	3	144686911	144720323	protein_coding	Endophilin-B1 [Source:UniProtKB/Swiss-Prot;Acc:Q9JK48]
ENSMUST00000143989	Rxfp2-205	Rxfp2	5	150018675	150068053	retained_intron	Relaxin receptor 2 [Source:UniProtKB/Swiss-Prot;Acc:Q91ZZ5]
ENSMUST00000180922	Gm26672-201	Gm26672	18	37752270	37768242	antisense	predicted gene, 26672 [Source:MGI Symbol;Acc:MGI:5477166]
ENSMUST00000175574	Mir5114-201	Mir5114	19	44303171	44303231	miRNA	microRNA 5114 [Source:MGI Symbol;Acc:MGI:4950434]
ENSMUST00000034060	Sh3rf1-201	Sh3rf1	8	61223872	61396071	protein_coding	SH3 domain containing ring finger 1 [Source:HGNC Symbol;Acc:HGNC:17650]
ENSMUST00000103045	Stmn3-201	Stmn3	2	181306459	181314500	protein_coding	stathmin-like 3 [Source:MGI Symbol;Acc:MGI:1277137]
ENSMUST00000035399	Pdzrn4-201	Pdzrn4	15	92597126	92771819	protein_coding	PDZ domain containing ring finger 4 [Source:HGNC Symbol;Acc:HGNC:30552]
ENSMUST00000167944	Pcdh19-203	Pcdh19	X	133582875	133687264	protein_coding	Protocadherin-19 [Source:UniProtKB/Swiss-Prot;Acc:Q80TF3]
ENSMUST00000166610	Rbfox2-203	Rbfox2	15	77078991	77153812	protein_coding	Mus musculus RNA binding protein, fox-1 homolog (C. elegans) 2 (Rbfox2), transcript variant 10, mRNA. [Source:RefSeq mRNA;Acc:NM_001358770]
ENSMUST00000150282	Magi1-202	Magi1	10	7119063	7135506	protein_coding	Cnksr family member 3 [Source:MGI Symbol;Acc:MGI:2674130]
ENSMUST00000166618	Gm6356-201	Gm6356	14	6965449	6973818	protein_coding	0
ENSMUST00000025110	Syt4-201	Syt4	18	31437808	31447415	protein_coding	Synaptotagmin-4 [Source:UniProtKB/Swiss-Prot;Acc:P40749]
ENSMUST00000209346	Rasgef1b-210	Rasgef1b	5	99217426	99728812	protein_coding	Ras-GEF domain-containing family member 1B [Source:UniProtKB/Swiss-Prot;Acc:Q8JZL7]
ENSMUST00000015791	Lama5-201	Lama5	2	180176373	180225859	protein_coding	Laminin subunit alpha-5 [Source:UniProtKB/Swiss-Prot;Acc:Q61001]
ENSMUST00000043822	Cblc-201	Cblc	7	19779718	19796809	protein_coding	E3 ubiquitin-protein ligase CBL-C [Source:UniProtKB/Swiss-Prot;Acc:Q80XL1]
ENSMUST00000174236	Gcnt1-203	Gcnt1	19	17326141	17356667	protein_coding	Beta-1,3-galactosyl-O-glycosyl-glycoprotein beta-1,6-N-acetylglucosaminyltransferase [Source:UniProtKB/Swiss-Prot;Acc:Q09324]
ENSMUST00000154641	Hoxa9-203	Hoxa9	6	52223963	52231089	processed_transcript	Homeobox protein Hox-A9 [Source:UniProtKB/Swiss-Prot;Acc:P09631]
ENSMUST00000015797	Steap2-201	Steap2	5	5671491	5694067	protein_coding	six transmembrane epithelial antigen of prostate 2 [Source:MGI Symbol;Acc:MGI:1921301]
ENSMUST00000039742	Hykk-201	Hykk	9	54917283	54949924	protein_coding	Hydroxylysine kinase [Source:UniProtKB/Swiss-Prot;Acc:Q5U5V2]
ENSMUST00000162273	Ctnna2-206	Ctnna2	6	77598746	77979560	protein_coding	Mus musculus catenin (cadherin associated protein), alpha 2 (Ctnna2), transcript variant 4, mRNA. [Source:RefSeq mRNA;Acc:NM_001355193]
ENSMUST00000133723	Gm15050-201	Gm15050	6	52172881	52174059	antisense	predicted gene 15050 [Source:MGI Symbol;Acc:MGI:3705180]
ENSMUST00000218282	Alx1-205	Alx1	10	103008864	103030215	protein_coding	ALX homeobox protein 1 [Source:UniProtKB/Swiss-Prot;Acc:Q8C8B0]
ENSMUST00000223629	Shd-202	Shd	17	55970589	55976620	protein_coding	SH2 domain-containing adapter protein D [Source:UniProtKB/Swiss-Prot;Acc:O88834]
ENSMUST00000022078	Rhobtb3-201	Rhobtb3	13	75869537	75943867	protein_coding	Rho-related BTB domain-containing protein 3 [Source:UniProtKB/Swiss-Prot;Acc:Q9CTN4]
ENSMUST00000085677	Stra6-202	Stra6	9	58129088	58153955	protein_coding	stimulated by retinoic acid gene 6 [Source:MGI Symbol;Acc:MGI:107742]
ENSMUST00000198275	D030025E07Rik-204	D030025E07Rik	3	128193830	128231592	lincRNA	RIKEN cDNA D030025E07 gene [Source:MGI Symbol;Acc:MGI:3028083]
ENSMUST00000144408	Ptgir-202	Ptgir	7	16906514	16910900	protein_coding	Prostacyclin receptor [Source:UniProtKB/Swiss-Prot;Acc:P43252]
ENSMUST00000004232	Adh1-201	Adh1	3	138277494	138290698	protein_coding	Alcohol dehydrogenase 1 [Source:UniProtKB/Swiss-Prot;Acc:P00329]
ENSMUST00000058007	Rxfp3-201	Rxfp3	15	11033717	11037991	protein_coding	Relaxin-3 receptor 1 [Source:UniProtKB/Swiss-Prot;Acc:Q8BGE9]
ENSMUST00000224926	Arhgef28-204	Arhgef28	13	97993912	98016417	processed_transcript	Rho guanine nucleotide exchange factor 28 [Source:HGNC Symbol;Acc:HGNC:30322]
ENSMUST00000121766	Plagl1-203	Plagl1	10	13090835	13130969	protein_coding	0
ENSMUST00000144407	Gm12898-201	Gm12898	4	119223174	119224815	processed_transcript	predicted gene 12898 [Source:MGI Symbol;Acc:MGI:3650325]
ENSMUST00000059352	Lmod1-201	Lmod1	1	135324807	135368065	protein_coding	leiomodin 1 [Source:HGNC Symbol;Acc:HGNC:6647]
ENSMUST00000037145	Cdhr2-201	Cdhr2	13	54701461	54736662	protein_coding	Cadherin-related family member 2 [Source:UniProtKB/Swiss-Prot;Acc:E9Q7P9]
ENSMUST00000026494	Rnf165-201	Rnf165	18	77456110	77565136	protein_coding	ring finger protein 165 [Source:MGI Symbol;Acc:MGI:2444521]
ENSMUST00000200944	Gtf2ird1-212	Gtf2ird1	5	134357679	134456576	protein_coding	ral transcription factor II-I repeat domain-containing protein 1 [Source:UniProtKB/Swiss-Prot;Acc:Q9JI57]
ENSMUST00000047379	Ptger4-201	Ptger4	15	5233399	5244187	protein_coding	prostaglandin E receptor 4 (subtype EP4) [Source:MGI Symbol;Acc:MGI:104311]
ENSMUST00000052715	Zfp691-201	Zfp691	4	119169513	119173856	protein_coding	zinc finger protein 691 [Source:MGI Symbol;Acc:MGI:3041163]
ENSMUST00000025166	Cdh2-201	Cdh2	18	16588877	16809246	protein_coding	Cadherin-2 [Source:UniProtKB/Swiss-Prot;Acc:P15116]
ENSMUST00000121779	Rpl35a-ps4-201	Rpl35a-ps4	2	108874926	108875258	processed_pseudogene	ribosomal protein 35A, pseudogene 4 [Source:MGI Symbol;Acc:MGI:3650995]
ENSMUST00000052718	Kcna3-201	Kcna3	3	107036169	107038070	protein_coding	Potassium voltage-gated channel subfamily A member 3 [Source:UniProtKB/Swiss-Prot;Acc:P16390]
ENSMUST00000094569	Nfasc-202	Nfasc	1	132564690	132741757	protein_coding	Neurofascin [Source:UniProtKB/Swiss-Prot;Acc:Q810U3]
ENSMUST00000112836	Amot-202	Amot	X	145446425	145487639	protein_coding	Angiomotin [Source:UniProtKB/Swiss-Prot;Acc:Q8VHG2]
ENSMUST00000219565	Gm32802-201	Gm32802	10	118258688	118261096	protein_coding	predicted gene, 32802 [Source:MGI Symbol;Acc:MGI:5591961]
ENSMUST00000154680	Tbx3-205	Tbx3	5	119680249	119680832	processed_transcript	T-box 3 [Source:MGI Symbol;Acc:MGI:98495]
ENSMUST00000174294	Cyb5r4-203	Cyb5r4	9	87058939	87077381	nonsense_mediated_decay	Cytochrome b5 reductase 4 [Source:UniProtKB/Swiss-Prot;Acc:Q3TDX8]
ENSMUST00000212933	Nrp1-204	Nrp1	8	128359397	128462081	retained_intron	Neuropilin-1 [Source:UniProtKB/Swiss-Prot;Acc:P97333]
ENSMUST00000177307	Foxp1-228	Foxp1	6	98930090	99163018	protein_coding	Mus musculus forkhead box P1 (Foxp1), transcript variant 4, mRNA. [Source:RefSeq mRNA;Acc:NM_001347345]
ENSMUST00000118152	Cbx5-202	Cbx5	15	103191544	103239816	protein_coding	Mus musculus chromobox 5 (Cbx5), transcript variant 4, mRNA. [Source:RefSeq mRNA;Acc:NM_001358950]
ENSMUST00000034090	Sall1-201	Sall1	8	89027235	89044162	protein_coding	spalt like transcription factor 1 [Source:MGI Symbol;Acc:MGI:1889585]
ENSMUST00000140064	Col2a1-209	Col2a1	15	98000243	98004657	retained_intron	Collagen alpha-1(II) chain Collagen alpha-1(II) chain Chondrocalcin [Source:UniProtKB/Swiss-Prot;Acc:P28481]
ENSMUST00000026474	Gli1-201	Gli1	10	127329882	127341974	protein_coding	Zinc finger protein GLI1 [Source:UniProtKB/Swiss-Prot;Acc:P47806]
ENSMUST00000037119	Dlx1-201	Dlx1	2	71528113	71533980	protein_coding	Homeobox protein DLX-1 [Source:UniProtKB/Swiss-Prot;Acc:Q64317]
ENSMUST00000191601	Apbb1-219	Apbb1	7	105558484	105581278	protein_coding	Amyloid-beta A4 protein-binding family B member 1 [Source:UniProtKB/Swiss-Prot;Acc:Q9QXJ1]
ENSMUST00000051401	Cldn4-201	Cldn4	5	134945119	134946934	protein_coding	Claudin-4 [Source:UniProtKB/Swiss-Prot;Acc:O35054]
ENSMUST00000121796	Lmo4-203	Lmo4	3	144188530	144202396	protein_coding	LIM domain transcription factor LMO4 [Source:UniProtKB/Swiss-Prot;Acc:P61969]
ENSMUST00000124820	Mysm1-202	Mysm1	4	94942063	94953388	processed_transcript	Histone H2A deubiquitinase MYSM1 [Source:UniProtKB/Swiss-Prot;Acc:Q69Z66]
ENSMUST00000061681	Gm7334-201	Gm7334	17	50698525	50699880	protein_coding	predicted gene 7334 [Source:MGI Symbol;Acc:MGI:3647393]
ENSMUST00000068259	Klhdc10-202	Klhdc10	6	30401896	30455179	protein_coding	Kelch domain-containing protein 10 [Source:UniProtKB/Swiss-Prot;Acc:Q6PAR0]
ENSMUST00000129611	Col3a1-203	Col3a1	1	45311538	45325018	retained_intron	Collagen alpha-1(III) chain [Source:UniProtKB/Swiss-Prot;Acc:P08121]
ENSMUST00000155907	Adamts20-204	Adamts20	15	94320334	94404258	protein_coding	A disintegrin and metalloproteinase with thrombospondin motifs 20 [Source:UniProtKB/Swiss-Prot;Acc:P59511]
ENSMUST00000130602	Amotl2-203	Amotl2	9	102720287	102733418	protein_coding	Angiomotin-like protein 2 [Source:UniProtKB/Swiss-Prot;Acc:Q8K371]
ENSMUST00000061614	Gja3-201	Gja3	14	57034460	57058100	protein_coding	gap junction protein, alpha 3 [Source:MGI Symbol;Acc:MGI:95714]
ENSMUST00000137248	Dolpp1-205	Dolpp1	2	30392439	30400528	nonsense_mediated_decay	Dolichyldiphosphatase 1 [Source:UniProtKB/Swiss-Prot;Acc:Q9JMF7]
ENSMUST00000202779	Mgam-206	Mgam	6	40728952	40768455	protein_coding	maltase-glucoamylase [Source:HGNC Symbol;Acc:HGNC:7043]
ENSMUST00000068264	Meis1-201	Meis1	11	18880662	19018958	protein_coding	Homeobox protein Meis1 [Source:UniProtKB/Swiss-Prot;Acc:Q60954]
ENSMUST00000089188	Agtr2-201	Agtr2	X	21484544	21489164	protein_coding	Type-2 angiotensin II receptor [Source:UniProtKB/Swiss-Prot;Acc:P35374]
ENSMUST00000155910	Peg3-204	Peg3	7	6721933	6730431	retained_intron	Paternally-expressed 3 protein [Source:UniProtKB/Swiss-Prot;Acc:Q3URU2]
ENSMUST00000086909	C530008M17Rik-201	C530008M17Rik	5	76656512	76658355	protein_coding	KIAA1211 [Source:HGNC Symbol;Acc:HGNC:29219]
ENSMUST00000061628	Pcdh20-201	Pcdh20	14	88464743	88471396	protein_coding	Protocadherin-20 [Source:UniProtKB/Swiss-Prot;Acc:Q8BIZ0]
ENSMUST00000226757	Carmil3-205	Carmil3	14	55491091	55508264	nonsense_mediated_decay	Capping protein, Arp2/3 and myosin-I linker protein 3 [Source:UniProtKB/Swiss-Prot;Acc:Q3UFQ8]
ENSMUST00000049997	Prokr2-201	Prokr2	2	132370329	132385400	protein_coding	Prokineticin receptor 2 [Source:UniProtKB/Swiss-Prot;Acc:Q8K458]
ENSMUST00000023341	Cd200-201	Cd200	16	45382183	45408875	protein_coding	CD200 antigen [Source:MGI Symbol;Acc:MGI:1196990]
ENSMUST00000139892	Megf10-202	Megf10	18	57142786	57292728	protein_coding	Multiple epidermal growth factor-like domains protein 10 [Source:UniProtKB/Swiss-Prot;Acc:Q6DIB5]
ENSMUST00000172480	Gm20508-201	Gm20508	17	35991867	35993738	lincRNA	predicted gene 20508 [Source:MGI Symbol;Acc:MGI:5141973]
ENSMUST00000172466	Nrxn1-213	Nrxn1	17	90036896	90455950	protein_coding	Neurexin-1 [Source:UniProtKB/Swiss-Prot;Acc:Q9CS84]
ENSMUST00000176828	Frmd4a-216	Frmd4a	2	4559756	4612584	protein_coding	Mus musculus FERM domain containing 4A (Frmd4a), transcript variant 4, mRNA. [Source:RefSeq mRNA;Acc:NM_001347086]
ENSMUST00000091497	Frmd4a-202	Frmd4a	2	4152872	4613942	protein_coding	Mus musculus FERM domain containing 4A (Frmd4a), transcript variant 4, mRNA. [Source:RefSeq mRNA;Acc:NM_001347086]
ENSMUST00000200137	Lrrc7-205	Lrrc7	3	158082895	158562221	protein_coding	leucine rich repeat containing 7 [Source:HGNC Symbol;Acc:HGNC:18531]
ENSMUST00000025993	Slit1-201	Slit1	19	41600259	41743665	protein_coding	Slit homolog 1 protein [Source:UniProtKB/Swiss-Prot;Acc:Q80TR4]
ENSMUST00000032279	Erc1-201	Erc1	6	119570804	119825226	protein_coding	ELKS/Rab6-interacting/CAST family member 1 [Source:UniProtKB/Swiss-Prot;Acc:Q99MI1]
ENSMUST00000012664	Phox2b-201	Phox2b	5	67094399	67099301	protein_coding	Paired mesoderm homeobox protein 2B [Source:UniProtKB/Swiss-Prot;Acc:O35690]
ENSMUST00000184448	Tcf12-215	Tcf12	9	71849891	71896089	protein_coding	transcription factor 12 [Source:MGI Symbol;Acc:MGI:101877]
ENSMUST00000081241	Gm10039-201	Gm10039	11	100361716	100362126	processed_pseudogene	predicted pseudogene 10039 [Source:MGI Symbol;Acc:MGI:3704382]
ENSMUST00000024660	Smoc2-201	Smoc2	17	14279506	14404790	protein_coding	SPARC related modular calcium binding 2 [Source:MGI Symbol;Acc:MGI:1929881]
ENSMUST00000142607	Wdr86-203	Wdr86	5	24712265	24730680	retained_intron	WD repeat domain 86 [Source:MGI Symbol;Acc:MGI:1915466]
ENSMUST00000214758	Ilf3-208	Ilf3	9	21377126	21405090	protein_coding	Interleukin enhancer-binding factor 3 [Source:UniProtKB/Swiss-Prot;Acc:Q9Z1X4]
ENSMUST00000070587	5730596B20Rik-201	5730596B20Rik	6	52177498	52180851	protein_coding	RIKEN cDNA 5730596B20 gene [Source:MGI Symbol;Acc:MGI:1924830]
ENSMUST00000176812	Isl1-204	Isl1	13	116303046	116306397	processed_transcript	Insulin enhancer protein ISL-1 [Source:UniProtKB/Swiss-Prot;Acc:P61372]
ENSMUST00000036631	Dusp26-201	Dusp26	8	31089471	31097047	protein_coding	Mus musculus dual specificity phosphatase 26 (putative) (Dusp26), transcript variant 2, mRNA. [Source:RefSeq mRNA;Acc:NM_001357223]
ENSMUST00000048680	Hoxa9-201	Hoxa9	6	52223100	52227370	protein_coding	Homeobox protein Hox-A9 [Source:UniProtKB/Swiss-Prot;Acc:P09631]
ENSMUST00000062978	BC030500-201	BC030500	8	58911755	58914298	protein_coding	cDNA sequence BC030500 [Source:MGI Symbol;Acc:MGI:2447770]
ENSMUST00000025983	Ccnj-201	Ccnj	19	40831279	40848572	protein_coding	Cyclin-J [Source:UniProtKB/Swiss-Prot;Acc:Q3TZI6]
ENSMUST00000060311	Hip1-201	Hip1	5	135406531	135545115	protein_coding	Huntingtin-interacting protein 1 [Source:UniProtKB/Swiss-Prot;Acc:Q8VD75]
ENSMUST00000137251	Dlx1as-202	Dlx1as	2	71532784	71537891	antisense	distal-less homeobox 1, antisense [Source:MGI Symbol;Acc:MGI:1195983]
ENSMUST00000164848	Siah3-201	Siah3	14	75455982	75529708	protein_coding	siah E3 ubiquitin protein ligase family member 3 [Source:MGI Symbol;Acc:MGI:2685758]
ENSMUST00000068214	Astn2-201	Astn2	4	65380803	66404611	protein_coding	Astrotactin-2 [Source:UniProtKB/Swiss-Prot;Acc:Q80Z10]
ENSMUST00000208041	B130024G19Rik-206	B130024G19Rik	7	70364910	70368619	retained_intron	RIKEN cDNA B130024G19 gene [Source:MGI Symbol;Acc:MGI:3604353]
ENSMUST00000129653	Glrx2-204	Glrx2	1	143740375	143749676	protein_coding	Glutaredoxin-2, mitochondrial [Source:UniProtKB/Swiss-Prot;Acc:Q923X4]
ENSMUST00000183176	Mzf1-206	Mzf1	7	13048534	13054723	retained_intron	myeloid zinc finger 1 [Source:MGI Symbol;Acc:MGI:107457]
ENSMUST00000186205	M5C1000I18Rik-202	M5C1000I18Rik	9	67758713	67760230	lincRNA	RIKEN cDNA M5C1000I18 gene [Source:MGI Symbol;Acc:MGI:3642038]
ENSMUST00000049941	Scn3b-201	Scn3b	9	40269217	40291618	protein_coding	sodium channel, voltage-gated, type III, beta [Source:MGI Symbol;Acc:MGI:1918882]
ENSMUST00000065196	Scn5a-201	Scn5a	9	119483408	119562678	protein_coding	Sodium channel protein type 5 subunit alpha [Source:UniProtKB/Swiss-Prot;Acc:Q9JJV9]
ENSMUST00000197750	Prom1-216	Prom1	5	44001280	44099192	protein_coding	prominin 1 [Source:MGI Symbol;Acc:MGI:1100886]
ENSMUST00000130638	Plagl1-210	Plagl1	10	13090841	13113444	retained_intron	0
ENSMUST00000015771	Gata5-201	Gata5	2	180325133	180334699	protein_coding	Transcription factor GATA-5 [Source:UniProtKB/Swiss-Prot;Acc:P97489]
ENSMUST00000058899	Nr1h5-201	Nr1h5	3	102939658	102964133	protein_coding	0
ENSMUST00000057567	Il1f9-201	Il1f9	2	24186476	24193568	protein_coding	0
ENSMUST00000117687	Ppp2r2b-202	Ppp2r2b	18	42645269	42899294	protein_coding	protein phosphatase 2, regulatory subunit B, beta [Source:MGI Symbol;Acc:MGI:1920180]
ENSMUST00000092788	Tmem100-201	Tmem100	11	90030348	90036508	protein_coding	Transmembrane protein 100 [Source:UniProtKB/Swiss-Prot;Acc:Q9CQG9]
ENSMUST00000091458	Nr2f1-201	Nr2f1	13	78188973	78199757	protein_coding	nuclear receptor subfamily 2, group F, member 1 [Source:MGI Symbol;Acc:MGI:1352451]
ENSMUST00000024699	Cldn6-201	Cldn6	17	23679365	23682446	protein_coding	Claudin-6 [Source:UniProtKB/Swiss-Prot;Acc:Q9Z262]
ENSMUST00000103085	Zfp663-202	Zfp663	2	165351297	165368729	protein_coding	zinc finger protein 663 [Source:MGI Symbol;Acc:MGI:2685854]
ENSMUST00000044278	St6galnac5-201	St6galnac5	3	152817081	152982246	protein_coding	ST6 (alpha-N-acetyl-neuraminyl-2,3-beta-galactosyl-1,3)-N-acetylgalactosaminide alpha-2,6-sialyltransferase 5 [Source:MGI Symbol;Acc:MGI:1349471]
ENSMUST00000176850	Foxp1-222	Foxp1	6	98930090	99435345	protein_coding	Mus musculus forkhead box P1 (Foxp1), transcript variant 4, mRNA. [Source:RefSeq mRNA;Acc:NM_001347345]
ENSMUST00000034014	Fgf20-201	Fgf20	8	40279166	40286953	protein_coding	Fibroblast growth factor 20 [Source:UniProtKB/Swiss-Prot;Acc:Q9ESL9]
ENSMUST00000119405	Gm13302-201	Gm13302	4	41893388	41895236	unprocessed_pseudogene	predicted gene 13302 [Source:MGI Symbol;Acc:MGI:3705777]
ENSMUST00000223675	AV026068-213	AV026068	8	57304265	57321228	antisense	expressed sequence AV026068 [Source:MGI Symbol;Acc:MGI:2142734]
ENSMUST00000068233	Kcnmb4-201	Kcnmb4	10	116417861	116473878	protein_coding	Calcium-activated potassium channel subunit beta-4 [Source:UniProtKB/Swiss-Prot;Acc:Q9JIN6]
ENSMUST00000023361	Pdxdc1-201	Pdxdc1	16	13833148	13903127	protein_coding	pyridoxal-dependent decarboxylase domain containing 1 [Source:MGI Symbol;Acc:MGI:1920909]
ENSMUST00000091554	Cntnap3-201	Cntnap3	13	64736182	64903955	protein_coding	contactin associated protein-like 3 [Source:MGI Symbol;Acc:MGI:3588199]
ENSMUST00000122385	Gm15975-201	Gm15975	5	55624190	55625591	processed_pseudogene	predicted gene 15975 [Source:MGI Symbol;Acc:MGI:3801944]
ENSMUST00000032341	Art4-201	Art4	6	136848451	136857733	protein_coding	Ecto-ADP-ribosyltransferase 4 [Source:UniProtKB/Swiss-Prot;Acc:Q9CRA0]
ENSMUST00000181593	Pantr1-207	Pantr1	1	42648200	42693153	lincRNA	0
ENSMUST00000114763	Fstl1-201	Fstl1	16	37776873	37836514	protein_coding	Follistatin-related protein 1 [Source:UniProtKB/Swiss-Prot;Acc:Q62356]
ENSMUST00000031004	Crmp1-201	Crmp1	5	37245764	37292101	protein_coding	Dihydropyrimidinase-related protein 1 [Source:UniProtKB/Swiss-Prot;Acc:P97427]
ENSMUST00000185956	Gnas-223	Gnas	2	174297859	174346712	protein_coding	GNAS (guanine nucleotide binding protein, alpha stimulating) complex locus [Source:MGI Symbol;Acc:MGI:95777]
ENSMUST00000098190	Rragd-203	Rragd	4	32983037	33022180	protein_coding	Ras-related GTP binding D [Source:MGI Symbol;Acc:MGI:1098604]
ENSMUST00000219822	C730027H18Rik-202	C730027H18Rik	10	71174755	71182039	lincRNA	RIKEN cDNA C730027H18 gene [Source:MGI Symbol;Acc:MGI:2442303]
ENSMUST00000102765	Col23a1-201	Col23a1	11	51289920	51583918	protein_coding	Collagen alpha-1(XXIII) chain [Source:UniProtKB/Swiss-Prot;Acc:Q8K4G2]
ENSMUST00000069614	Dcdc2a-202	Dcdc2a	13	25056253	25210706	protein_coding	Doublecortin domain-containing protein 2 [Source:UniProtKB/Swiss-Prot;Acc:Q5DU00]
ENSMUST00000024704	Flywch2-201	Flywch2	17	23776916	23786081	protein_coding	FLYWCH family member 2 [Source:UniProtKB/Swiss-Prot;Acc:Q9CQE9]
ENSMUST00000180259	Sncaip-211	Sncaip	18	52837964	52915879	nonsense_mediated_decay	synuclein, alpha interacting protein (synphilin) [Source:MGI Symbol;Acc:MGI:1915097]
ENSMUST00000034991	Tbx18-201	Tbx18	9	87702800	87731260	protein_coding	T-box 18 [Source:HGNC Symbol;Acc:HGNC:11595]
ENSMUST00000113438	Adamts9-201	Adamts9	6	92772699	92943492	protein_coding	a disintegrin-like and metallopeptidase (reprolysin type) with thrombospondin type 1 motif, 9 [Source:MGI Symbol;Acc:MGI:1916320]
ENSMUST00000114773	Fhl1-205	Fhl1	X	56779437	56793340	protein_coding	Four and a half LIM domains protein 1 [Source:UniProtKB/Swiss-Prot;Acc:P97447]
ENSMUST00000113445	Prickle2-202	Prickle2	6	92375384	92481392	protein_coding	prickle planar cell polarity protein 2 [Source:MGI Symbol;Acc:MGI:1925144]
ENSMUST00000112113	Cabp1-204	Cabp1	5	115168689	115194381	protein_coding	Calcium-binding protein 1 [Source:UniProtKB/Swiss-Prot;Acc:Q9JLK7]
ENSMUST00000134367	Hoxa7-202	Hoxa7	6	52215753	52218711	protein_coding	homeobox A7 [Source:MGI Symbol;Acc:MGI:96179]
ENSMUST00000161995	Stac-202	Stac	9	111561437	111690225	nonsense_mediated_decay	src homology three (SH3) and cysteine rich domain [Source:MGI Symbol;Acc:MGI:1201400]
ENSMUST00000202129	Nsg1-206	Nsg1	5	38138135	38138829	protein_coding	Neuronal vesicle trafficking-associated protein 1 [Source:UniProtKB/Swiss-Prot;Acc:Q62092]
ENSMUST00000032322	Lrp6-201	Lrp6	6	134446476	134566913	protein_coding	LDL receptor related protein 6 [Source:HGNC Symbol;Acc:HGNC:6698]
ENSMUST00000185946	AV026068-203	AV026068	8	57304265	57320325	antisense	expressed sequence AV026068 [Source:MGI Symbol;Acc:MGI:2142734]
ENSMUST00000071937	Kcnj14-201	Kcnj14	7	45816460	45824782	protein_coding	ATP-sensitive inward rectifier potassium channel 14 [Source:UniProtKB/Swiss-Prot;Acc:Q8JZN3]
ENSMUST00000080882	Atp1a3-201	Atp1a3	7	24978167	25005958	protein_coding	Sodium/potassium-transporting ATPase subunit alpha-3 [Source:UniProtKB/Swiss-Prot;Acc:Q6PIC6]
ENSMUST00000080880	Dab2-202	Dab2	15	6386598	6440705	protein_coding	DAB2, clathrin adaptor protein [Source:HGNC Symbol;Acc:HGNC:2662]
ENSMUST00000214108	Gm33914-201	Gm33914	9	61102229	61127031	lincRNA	predicted gene, 33914 [Source:MGI Symbol;Acc:MGI:5593073]
ENSMUST00000125435	Gpc6-204	Gpc6	14	116925531	117975406	protein_coding	glypican 6 [Source:MGI Symbol;Acc:MGI:1346322]
ENSMUST00000070630	Cd248-201	Cd248	19	5068078	5070637	protein_coding	Endosialin [Source:UniProtKB/Swiss-Prot;Acc:Q91V98]
ENSMUST00000223068	Ispd-206	Ispd	12	36382147	36478818	protein_coding	D-ribitol-5-phosphate cytidylyltransferase [Source:UniProtKB/Swiss-Prot;Acc:Q5RJG7]
ENSMUST00000113446	Prickle2-203	Prickle2	6	92370910	92534861	protein_coding	prickle planar cell polarity protein 2 [Source:MGI Symbol;Acc:MGI:1925144]
ENSMUST00000058994	Tram1l1-201	Tram1l1	3	124320855	124324743	protein_coding	Translocating chain-associated membrane protein 1-like 1 [Source:UniProtKB/Swiss-Prot;Acc:Q8QZR0]
ENSMUST00000114787	Stxbp5l-206	Stxbp5l	16	37114942	37384923	protein_coding	Syntaxin-binding protein 5-like [Source:UniProtKB/Swiss-Prot;Acc:Q5DQR4]
ENSMUST00000033642	Dcx-201	Dcx	X	143855842	143933311	protein_coding	Neuronal migration protein doublecortin [Source:UniProtKB/Swiss-Prot;Acc:O88809]
ENSMUST00000056329	Klk14-201	Klk14	7	43690418	43695536	protein_coding	Kallikrein-14 [Source:UniProtKB/Swiss-Prot;Acc:Q8CGR5]
ENSMUST00000048715	Hoxa7-201	Hoxa7	6	52214498	52217505	protein_coding	homeobox A7 [Source:MGI Symbol;Acc:MGI:96179]
ENSMUST00000145033	Ddc-207	Ddc	11	11873337	11880629	processed_transcript	Aromatic-L-amino-acid decarboxylase [Source:UniProtKB/Swiss-Prot;Acc:O88533]
ENSMUST00000020323	Avpr1a-201	Avpr1a	10	122448499	122453452	protein_coding	arginine vasopressin receptor 1A [Source:MGI Symbol;Acc:MGI:1859216]
ENSMUST00000145036	Postn-207	Postn	3	54378484	54384712	retained_intron	periostin, osteoblast specific factor [Source:MGI Symbol;Acc:MGI:1926321]
ENSMUST00000219808	Gli1-205	Gli1	10	127334294	127337055	retained_intron	Zinc finger protein GLI1 [Source:UniProtKB/Swiss-Prot;Acc:P47806]
ENSMUST00000020322	Srgap1-201	Srgap1	10	121780991	122047308	protein_coding	SLIT-ROBO Rho GTPase-activating protein 1 [Source:UniProtKB/Swiss-Prot;Acc:Q91Z69]
ENSMUST00000137404	Ndst3-205	Ndst3	3	123526166	123690853	nonsense_mediated_decay	N-deacetylase/N-sulfotransferase (heparan glucosaminyl) 3 [Source:MGI Symbol;Acc:MGI:1932544]
ENSMUST00000203487	Creb5-202	Creb5	6	53290423	53694818	protein_coding	cAMP responsive element binding protein 5 [Source:HGNC Symbol;Acc:HGNC:16844]
ENSMUST00000193547	Ncam1-204	Ncam1	9	49502136	49798925	protein_coding	neural cell adhesion molecule 1 isoform 3 [Source:RefSeq peptide;Acc:NP_001106675]
ENSMUST00000125436	Eno2-203	Eno2	6	124760365	124768337	retained_intron	Gamma-enolase [Source:UniProtKB/Swiss-Prot;Acc:P17183]
ENSMUST00000179253	Il11ra2-202	Il11ra2	JH584293.1	10948	16486	protein_coding	Interleukin-11 receptor subunit alpha-2 [Source:UniProtKB/Swiss-Prot;Acc:P70225]
ENSMUST00000102732	Fap-202	Fap	2	62500943	62574075	protein_coding	Prolyl endopeptidase FAP Antiplasmin-cleaving enzyme FAP, soluble form [Source:UniProtKB/Swiss-Prot;Acc:P97321]
ENSMUST00000042587	Pitx2-202	Pitx2	3	129213972	129219588	protein_coding	paired-like homeodomain transcription factor 2 [Source:MGI Symbol;Acc:MGI:109340]
ENSMUST00000105849	Luzp1-203	Luzp1	4	136469761	136549319	protein_coding	Leucine zipper protein 1 [Source:UniProtKB/Swiss-Prot;Acc:Q8R4U7]
ENSMUST00000182008	Ank2-203	Ank2	3	127024774	127409031	protein_coding	Ankyrin-2 [Source:UniProtKB/Swiss-Prot;Acc:Q8C8R3]
ENSMUST00000020399	Cpm-201	Cpm	10	117629500	117687352	protein_coding	carboxypeptidase M [Source:MGI Symbol;Acc:MGI:1917824]
ENSMUST00000150416	Wsb1-206	Wsb1	11	79239388	79243024	retained_intron	WD repeat and SOCS box-containing 1 [Source:MGI Symbol;Acc:MGI:1926139]
ENSMUST00000160694	Nes-203	Nes	3	87971129	87980451	protein_coding	Nestin [Source:UniProtKB/Swiss-Prot;Acc:Q6P5H2]
ENSMUST00000112147	Frmpd4-203	Frmpd4	X	167471309	168577231	protein_coding	Mus musculus FERM and PDZ domain containing 4 (Frmpd4), transcript variant 4, mRNA. [Source:RefSeq mRNA;Acc:NM_001359072]
ENSMUST00000036737	Colec10-201	Colec10	15	54410774	54466358	protein_coding	Collectin-10 [Source:UniProtKB/Swiss-Prot;Acc:Q8CF98]
ENSMUST00000138771	Sh3pxd2b-202	Sh3pxd2b	11	32347840	32390300	retained_intron	SH3 and PX domain-containing protein 2B [Source:UniProtKB/Swiss-Prot;Acc:A2AAY5]
ENSMUST00000102728	Fign-201	Fign	2	63977337	64098038	nonsense_mediated_decay	Fidgetin [Source:UniProtKB/Swiss-Prot;Acc:Q9ERZ6]
ENSMUST00000216755	Cryab-205	Cryab	9	50753020	50756636	protein_coding	Alpha-crystallin B chain [Source:UniProtKB/Swiss-Prot;Acc:P23927]
ENSMUST00000066560	Glb1l2-202	Glb1l2	9	26763045	26806468	protein_coding	galactosidase beta 1 like 2 [Source:HGNC Symbol;Acc:HGNC:25129]
ENSMUST00000102723	Elavl4-202	Elavl4	4	110203737	110287527	protein_coding	Mus musculus ELAV like RNA binding protein 4 (Elavl4), transcript variant 5, mRNA. [Source:RefSeq mRNA;Acc:NM_001347178]
ENSMUST00000032372	Golt1b-201	Golt1b	6	142387221	142403858	protein_coding	golgi transport 1B [Source:MGI Symbol;Acc:MGI:1914214]
ENSMUST00000200394	Mef2c-231	Mef2c	13	83524291	83633135	protein_coding	Mus musculus myocyte enhancer factor 2C (Mef2c), transcript variant 14, mRNA. [Source:RefSeq mRNA;Acc:NM_001347577]
ENSMUST00000223059	Gm46430-210	Gm46430	13	74607137	74610034	lincRNA	predicted gene, 46430 [Source:MGI Symbol;Acc:MGI:5826067]
ENSMUST00000196631	Sec24d-204	Sec24d	3	123337305	123349952	processed_transcript	Sec24 related gene family, member D (S. cerevisiae) [Source:MGI Symbol;Acc:MGI:1916858]
ENSMUST00000066576	L1cam-201	L1cam	X	73854672	73869804	protein_coding	L1 cell adhesion molecule [Source:MGI Symbol;Acc:MGI:96721]
ENSMUST00000145088	Dlx1-203	Dlx1	2	71529947	71533981	retained_intron	Homeobox protein DLX-1 [Source:UniProtKB/Swiss-Prot;Acc:Q64317]
ENSMUST00000124148	Bcl11a-205	Bcl11a	11	24078147	24090906	retained_intron	B-cell lymphoma/leukemia 11A [Source:UniProtKB/Swiss-Prot;Acc:Q9QYE3]
ENSMUST00000216725	Olfr328-204	Olfr328	11	58550854	58555617	protein_coding	0
ENSMUST00000130827	Zeb2os-202	Zeb2os	2	45112260	45114087	antisense	zinc finger E-box binding homeobox 2, opposite strand [Source:MGI Symbol;Acc:MGI:3652108]
ENSMUST00000057613	Gdf6-201	Gdf6	4	9844372	9862345	protein_coding	Growth/differentiation factor 6 [Source:UniProtKB/Swiss-Prot;Acc:P43028]
ENSMUST00000113498	Fbln2-202	Fbln2	6	91212455	91272539	protein_coding	Fibulin-2 [Source:UniProtKB/Swiss-Prot;Acc:P37889]
ENSMUST00000138797	Slfn9-203	Slfn9	11	82981984	82991137	protein_coding	0
ENSMUST00000202117	Fzd6-206	Fzd6	CHR_MG4261_PATCH	38869185	38901339	protein_coding	Frizzled-6 [Source:UniProtKB/Swiss-Prot;Acc:Q61089]
ENSMUST00000159699	Hmga2-203	Hmga2	10	120361275	120476469	protein_coding	high mobility group AT-hook 2 [Source:MGI Symbol;Acc:MGI:101761]
ENSMUST00000228708	Vgll3-203	Vgll3	16	65828613	65861895	processed_transcript	vestigial like family member 3 [Source:MGI Symbol;Acc:MGI:1920819]
ENSMUST00000148109	1700011H14Rik-203	1700011H14Rik	14	49226592	49245397	nonsense_mediated_decay	RIKEN cDNA 1700011H14 gene [Source:MGI Symbol;Acc:MGI:1914332]
ENSMUST00000032347	Rerg-201	Rerg	6	137054825	137170497	protein_coding	Ras-related and estrogen-regulated growth inhibitor [Source:UniProtKB/Swiss-Prot;Acc:Q8R367]
ENSMUST00000031017	Fosl2-201	Fosl2	5	32135801	32157842	protein_coding	Fos-related antigen 2 [Source:UniProtKB/Swiss-Prot;Acc:P47930]
ENSMUST00000185960	9330154J02Rik-202	9330154J02Rik	9	85820302	85844323	antisense	RIKEN cDNA 9330154J02 gene [Source:MGI Symbol;Acc:MGI:3045244]
ENSMUST00000112176	Tmsb4x-203	Tmsb4x	X	167207095	167209149	protein_coding	thymosin, beta 4, X chromosome [Source:MGI Symbol;Acc:MGI:99510]
ENSMUST00000036700	Adra2a-201	Adra2a	19	54045182	54048982	protein_coding	adrenoceptor alpha 2A [Source:HGNC Symbol;Acc:HGNC:281]
ENSMUST00000067841	Irs4-201	Irs4	X	141710998	141725263	protein_coding	Insulin receptor substrate 4 [Source:UniProtKB/Swiss-Prot;Acc:Q9Z0Y7]
ENSMUST00000155226	Ets2-205	Ets2	16	95706339	95716072	protein_coding	Protein C-ets-2 [Source:UniProtKB/Swiss-Prot;Acc:P15037]
ENSMUST00000170862	Csnk1a1-210	Csnk1a1	18	61555339	61588182	protein_coding	casein kinase 1, alpha 1 [Source:MGI Symbol;Acc:MGI:1934950]
ENSMUST00000189484	Hoxc8-202	Hoxc8	15	102991889	102994111	retained_intron	Homeobox protein Hox-C8 [Source:UniProtKB/Swiss-Prot;Acc:P09025]
ENSMUST00000080817	Rnf169-201	Rnf169	7	99920254	99980448	protein_coding	E3 ubiquitin-protein ligase RNF169 [Source:UniProtKB/Swiss-Prot;Acc:E9Q7F2]
ENSMUST00000220885	2010111I01Rik-210	2010111I01Rik	13	63272501	63302043	processed_transcript	chromosome 9 open reading frame 3 [Source:HGNC Symbol;Acc:HGNC:1361]
ENSMUST00000034911	Tinag-201	Tinag	9	76951693	77045794	protein_coding	tubulointerstitial nephritis antigen [Source:MGI Symbol;Acc:MGI:1349477]
ENSMUST00000029574	Vcam1-201	Vcam1	3	116109949	116129688	protein_coding	vascular cell adhesion molecule 1 [Source:MGI Symbol;Acc:MGI:98926]
ENSMUST00000176172	Cux1-206	Cux1	5	136274486	136565432	protein_coding	cut-like homeobox 1 [Source:MGI Symbol;Acc:MGI:88568]
ENSMUST00000179203	Obox4-ps27-201	Obox4-ps27	7	15431662	15433600	unprocessed_pseudogene	oocyte specific homeobox 4, pseudogene 27 [Source:MGI Symbol;Acc:MGI:3641735]
ENSMUST00000108006	Il11ra2-201	Il11ra2	4	42656355	42661893	protein_coding	Interleukin-11 receptor subunit alpha-2 [Source:UniProtKB/Swiss-Prot;Acc:P70225]
ENSMUST00000028241	Stom-201	Stom	2	35313986	35336976	protein_coding	Erythrocyte band 7 integral membrane protein [Source:UniProtKB/Swiss-Prot;Acc:P54116]
ENSMUST00000043884	Lrrn3-201	Lrrn3	12	41451668	41486431	protein_coding	Leucine-rich repeat neuronal protein 3 [Source:UniProtKB/Swiss-Prot;Acc:Q8CBC6]
ENSMUST00000087441	Prom1-203	Prom1	5	43993622	44101681	protein_coding	prominin 1 [Source:MGI Symbol;Acc:MGI:1100886]
ENSMUST00000181504	Foxf1-201	Foxf1	8	121084386	121088144	protein_coding	Forkhead box protein F1 [Source:UniProtKB/Swiss-Prot;Acc:Q61080]
ENSMUST00000022921	Angpt1-201	Angpt1	15	42424723	42676977	protein_coding	Angiopoietin-1 [Source:UniProtKB/Swiss-Prot;Acc:O08538]
ENSMUST00000066503	Ceacam2-203	Ceacam2	7	25516042	25539857	protein_coding	Carcinoembryonic antigen-related cell adhesion molecule 2 [Source:UniProtKB/Swiss-Prot;Acc:Q925P2]
ENSMUST00000028229	Zeb2-201	Zeb2	2	44987123	45110515	protein_coding	zinc finger E-box binding homeobox 2 [Source:MGI Symbol;Acc:MGI:1344407]
ENSMUST00000066509	Etl4-202	Etl4	2	20519828	20810536	protein_coding	Sickle tail protein [Source:UniProtKB/Swiss-Prot;Acc:A2AQ25]
ENSMUST00000071096	Hemgn-201	Hemgn	4	46393989	46413506	protein_coding	Hemogen [Source:UniProtKB/Swiss-Prot;Acc:Q9ERZ0]
ENSMUST00000223922	Rab3c-202	Rab3c	13	110060186	110280901	protein_coding	RAB3C, member RAS oncogene family [Source:MGI Symbol;Acc:MGI:1914545]
ENSMUST00000188137	Gm28876-201	Gm28876	15	103096151	103102111	lincRNA	predicted gene 28876 [Source:MGI Symbol;Acc:MGI:5579582]
ENSMUST00000132583	Crispld2-203	Crispld2	8	119992438	120052793	protein_coding	Cysteine-rich secretory protein LCCL domain-containing 2 [Source:UniProtKB/Swiss-Prot;Acc:Q8BZQ2]
ENSMUST00000176161	Ebf2-203	Ebf2	14	67233586	67430918	protein_coding	early B cell factor 2 [Source:MGI Symbol;Acc:MGI:894332]
ENSMUST00000156571	Slit3-204	Slit3	11	35171629	35235207	processed_transcript	Slit homolog 3 protein [Source:UniProtKB/Swiss-Prot;Acc:Q9WVB4]
ENSMUST00000043896	Zfhx3-201	Zfhx3	8	108714644	108961630	protein_coding	zinc finger homeobox 3 [Source:MGI Symbol;Acc:MGI:99948]
ENSMUST00000016231	Fli1-201	Fli1	9	32422204	32541595	protein_coding	Friend leukemia integration 1 transcription factor [Source:UniProtKB/Swiss-Prot;Acc:P26323]
ENSMUST00000135636	Sort1-203	Sort1	3	108284082	108361443	protein_coding	Sortilin [Source:UniProtKB/Swiss-Prot;Acc:Q6PHU5]
ENSMUST00000169850	Gfra1-209	Gfra1	19	58236692	58454466	protein_coding	GDNF family receptor alpha-1 [Source:UniProtKB/Swiss-Prot;Acc:P97785]
ENSMUST00000022916	Lrp12-201	Lrp12	15	39870589	39943788	protein_coding	Mus musculus low density lipoprotein-related protein 12 (Lrp12), transcript variant 2, mRNA. [Source:RefSeq mRNA;Acc:NM_001347036]
ENSMUST00000099413	Abcc2-202	Abcc2	19	43838803	43840728	protein_coding	Canalicular multispecific organic anion transporter 1 [Source:UniProtKB/Swiss-Prot;Acc:Q8VI47]
ENSMUST00000110341	Bcl2l11-205	Bcl2l11	2	128126039	128162547	protein_coding	Bcl-2-like protein 11 [Source:UniProtKB/Swiss-Prot;Acc:O54918]
ENSMUST00000218553	Ptprb-203	Ptprb	10	116275550	116384006	protein_coding	protein tyrosine phosphatase, receptor type, B [Source:MGI Symbol;Acc:MGI:97809]
ENSMUST00000028223	Kynu-201	Kynu	2	43555329	43682715	protein_coding	kynureninase [Source:HGNC Symbol;Acc:HGNC:6469]
ENSMUST00000143258	Postn-206	Postn	3	54377560	54390647	protein_coding	periostin, osteoblast specific factor [Source:MGI Symbol;Acc:MGI:1926321]
ENSMUST00000067853	Tmem119-201	Tmem119	5	113793729	113800516	protein_coding	Transmembrane protein 119 [Source:UniProtKB/Swiss-Prot;Acc:Q8R138]
ENSMUST00000122333	Klhl14-202	Klhl14	18	21550379	21654718	protein_coding	Kelch-like protein 14 [Source:UniProtKB/Swiss-Prot;Acc:Q69ZK5]
ENSMUST00000100164	Hoxc4-201	Hoxc4	15	103034395	103036852	protein_coding	homeobox C4 [Source:MGI Symbol;Acc:MGI:96195]
ENSMUST00000088790	Ret-202	Ret	6	118154566	118197718	protein_coding	Proto-onco tyrosine-protein kinase receptor Ret Soluble RET kinase fragment Extracellular cell-membrane anchored RET cadherin 120 kDa fragment [Source:UniProtKB/Swiss-Prot;Acc:P35546]
ENSMUST00000206591	Ticrr-205	Ticrr	7	79660247	79693933	nonsense_mediated_decay	TOPBP1-interacting checkpoint and replication regulator [Source:MGI Symbol;Acc:MGI:1924261]
ENSMUST00000066529	Npr3-201	Npr3	15	11839896	11905639	protein_coding	natriuretic peptide receptor 3 [Source:MGI Symbol;Acc:MGI:97373]
ENSMUST00000114701	Pi16-202	Pi16	17	29318882	29329413	protein_coding	peptidase inhibitor 16 [Source:HGNC Symbol;Acc:HGNC:21245]
ENSMUST00000095075	Crispld1-201	Crispld1	1	17727088	17766344	protein_coding	Cysteine-rich secretory protein LCCL domain-containing 1 [Source:UniProtKB/Swiss-Prot;Acc:Q8CGD2]
ENSMUST00000031851	Tmem213-201	Tmem213	6	38109255	38115809	protein_coding	transmembrane protein 213 [Source:MGI Symbol;Acc:MGI:1924772]
ENSMUST00000000704	Hoxb6-201	Hoxb6	11	96299171	96301568	protein_coding	Homeobox protein Hox-B6 [Source:UniProtKB/Swiss-Prot;Acc:P09023]
ENSMUST00000021641	Tshz3-201	Tshz3	7	36698118	36773553	protein_coding	teashirt zinc finger homeobox 3 [Source:HGNC Symbol;Acc:HGNC:30700]
ENSMUST00000050125	2900026A02Rik-201	2900026A02Rik	5	113086323	113163351	protein_coding	Mus musculus RIKEN cDNA 2900026A02 (2900026A02Rik), transcript variant 1, mRNA. [Source:RefSeq mRNA;Acc:NM_001347397]
ENSMUST00000136988	BC021767-202	BC021767	3	94661830	94666101	processed_transcript	cDNA sequence BC021767 [Source:MGI Symbol;Acc:MGI:3615512]
ENSMUST00000075422	Mab21l1-201	Mab21l1	3	55782510	55785001	protein_coding	Putative nucleotidyltransferase MAB21L1 [Source:UniProtKB/Swiss-Prot;Acc:O70299]
ENSMUST00000097699	Apol7d-201	Apol7d	1	71652837	71657457	antisense	apolipoprotein L 7d [Source:MGI Symbol;Acc:MGI:3723449]
ENSMUST00000096367	Spin4-201	Spin4	X	95022510	95026682	protein_coding	Spindlin-4 [Source:UniProtKB/Swiss-Prot;Acc:Q8K1L2]
ENSMUST00000192209	Ralyl-205	Ralyl	3	13946393	14181124	protein_coding	RNA-binding Raly-like protein [Source:UniProtKB/Swiss-Prot;Acc:Q8BTF8]
ENSMUST00000051454	Fam171b-201	Fam171b	2	83812636	83883486	protein_coding	Protein FAM171B [Source:UniProtKB/Swiss-Prot;Acc:Q14CH0]
ENSMUST00000136993	Ganc-206	Ganc	2	120404980	120460866	processed_transcript	glucosidase alpha, neutral C [Source:HGNC Symbol;Acc:HGNC:4139]
ENSMUST00000123665	Snx30-202	Snx30	4	59805880	59834106	processed_transcript	Sorting nexin-30 [Source:UniProtKB/Swiss-Prot;Acc:Q8CE50]
ENSMUST00000064763	Zfp608-201	Zfp608	18	54888045	54990180	protein_coding	zinc finger protein 608 [Source:MGI Symbol;Acc:MGI:2442338]
ENSMUST00000161949	Pag1-204	Pag1	3	9687479	9833679	protein_coding	phosphoprotein associated with glycosphingolipid microdomains 1 [Source:MGI Symbol;Acc:MGI:2443160]
ENSMUST00000179240	Il11ra2-203	Il11ra2	JH584294.1	4164	9702	protein_coding	Interleukin-11 receptor subunit alpha-2 [Source:UniProtKB/Swiss-Prot;Acc:P70225]
ENSMUST00000064762	Map1b-201	Map1b	13	99421446	99516540	protein_coding	microtubule-associated protein 1B [Source:MGI Symbol;Acc:MGI:1306778]
ENSMUST00000161948	Nckap5l-204	Nckap5l	15	99429421	99457712	protein_coding	Nck-associated protein 5-like [Source:UniProtKB/Swiss-Prot;Acc:Q6GQX2]
ENSMUST00000100143	Rc3h2-201	Rc3h2	2	37370073	37414821	protein_coding	Roquin-2 [Source:UniProtKB/Swiss-Prot;Acc:P0C090]
ENSMUST00000043845	Prr5l-201	Prr5l	2	101716241	101797708	protein_coding	Mus musculus proline rich 5 like (Prr5l), transcript variant 4, mRNA. [Source:RefSeq mRNA;Acc:NM_001355625]
ENSMUST00000211903	Cdh16-204	Cdh16	8	104614135	104624263	protein_coding	Cadherin-16 [Source:UniProtKB/Swiss-Prot;Acc:O88338]
ENSMUST00000121021	Tbx3-203	Tbx3	5	119670862	119684724	protein_coding	T-box 3 [Source:MGI Symbol;Acc:MGI:98495]
ENSMUST00000101471	Dpp6-202	Dpp6	5	27261975	27727500	protein_coding	Dipeptidyl aminopeptidase-like protein 6 [Source:UniProtKB/Swiss-Prot;Acc:Q9Z218]
ENSMUST00000111697	Ctnnd1-223	Ctnnd1	2	84600781	84650740	protein_coding	Mus musculus catenin (cadherin associated protein), delta 1 (Ctnnd1), transcript variant 7, mRNA. [Source:RefSeq mRNA;Acc:NM_001355065]
ENSMUST00000110372	Acsl1-203	Acsl1	8	46490966	46535581	protein_coding	Long-chain-fatty-acid--CoA ligase 1 [Source:UniProtKB/Swiss-Prot;Acc:P41216]
ENSMUST00000131297	Gm13256-201	Gm13256	2	9877256	9878869	antisense	predicted gene 13256 [Source:MGI Symbol;Acc:MGI:3651464]
ENSMUST00000218547	Gen1-205	Gen1	12	11239741	11265766	nonsense_mediated_decay	Flap endonuclease GEN homolog 1 [Source:UniProtKB/Swiss-Prot;Acc:Q8BMI4]
ENSMUST00000161954	Nckap5-208	Nckap5	1	125913620	126492927	protein_coding	NCK-associated protein 5 [Source:MGI Symbol;Acc:MGI:2686394]
ENSMUST00000102798	Tek-203	Tek	4	94739300	94874939	protein_coding	TEK receptor tyrosine kinase [Source:MGI Symbol;Acc:MGI:98664]
ENSMUST00000146331	Dmd-211	Dmd	X	84599201	85144413	retained_intron	Dystrophin [Source:UniProtKB/Swiss-Prot;Acc:P11531]
ENSMUST00000022952	Osr2-201	Osr2	15	35296098	35303305	protein_coding	Protein odd-skipped-related 2 [Source:UniProtKB/Swiss-Prot;Acc:Q91ZD1]
ENSMUST00000218508	Alx1-206	Alx1	10	103021932	103024215	retained_intron	ALX homeobox protein 1 [Source:UniProtKB/Swiss-Prot;Acc:Q8C8B0]
ENSMUST00000180204	Cacna2d1-206	Cacna2d1	5	15934788	16371069	protein_coding	Voltage-dependent calcium channel subunit alpha-2/delta-1 Voltage-dependent calcium channel subunit alpha-2-1 Voltage-dependent calcium channel subunit delta-1 [Source:UniProtKB/Swiss-Prot;Acc:O08532]
ENSMUST00000181535	Miat-201	Miat	5	112213230	112228948	lincRNA	myocardial infarction associated transcript (non-protein coding) [Source:MGI Symbol;Acc:MGI:2444886]
ENSMUST00000114739	Popdc2-202	Popdc2	16	38362245	38378216	protein_coding	Popeye domain-containing protein 2 [Source:UniProtKB/Swiss-Prot;Acc:Q9ES82]
ENSMUST00000169895	Rnase4-202	Rnase4	14	51096359	51106151	protein_coding	ribonuclease, RNase A family 4 [Source:MGI Symbol;Acc:MGI:1926217]
ENSMUST00000207899	Usp29-205	Usp29	7	6730945	6770139	processed_transcript	ubiquitin specific peptidase 29 [Source:MGI Symbol;Acc:MGI:1888998]
ENSMUST00000168561	Mroh3-204	Mroh3	1	136181786	136211403	nonsense_mediated_decay	Mus musculus maestro heat-like repeat family member 3 (Mroh3), mRNA. [Source:RefSeq mRNA;Acc:NM_001329610]
ENSMUST00000033602	Tnmd-201	Tnmd	X	133850980	133865577	protein_coding	Tenomodulin [Source:UniProtKB/Swiss-Prot;Acc:Q9EP64]
ENSMUST00000054500	C2cd4a-201	C2cd4a	9	67830489	67832330	protein_coding	C2 calcium-dependent domain containing 4A [Source:MGI Symbol;Acc:MGI:3645763]
ENSMUST00000108065	D3Ertd751e-203	D3Ertd751e	3	41742614	41758930	protein_coding	DNA segment, Chr 3, ERATO Doi 751, expressed [Source:MGI Symbol;Acc:MGI:1289213]
ENSMUST00000108069	Kctd15-202	Kctd15	7	34639014	34654398	protein_coding	BTB/POZ domain-containing protein KCTD15 [Source:UniProtKB/Swiss-Prot;Acc:Q8K0E1]
ENSMUST00000110383	Ripor2-204	Ripor2	13	24582189	24733816	protein_coding	RHO family interacting cell polarization regulator 2 [Source:MGI Symbol;Acc:MGI:2444879]
ENSMUST00000064783	Mfap4-202	Mfap4	11	61485431	61488900	protein_coding	Microfibril-associated glycoprotein 4 [Source:UniProtKB/Swiss-Prot;Acc:Q9D1H9]
ENSMUST00000227470	AC156016.4-201	AC156016.4	14	47320410	47321056	processed_pseudogene	0
ENSMUST00000220836	Colec11-203	Colec11	12	28594657	28623260	protein_coding	collectin subfamily member 11 [Source:HGNC Symbol;Acc:HGNC:17213]
ENSMUST00000122374	Serinc2-203	Serinc2	4	130253495	130275218	protein_coding	Serine incorporator 2 [Source:UniProtKB/Swiss-Prot;Acc:Q8K0E7]
ENSMUST00000168574	Pid1-201	Pid1	1	84036296	84284645	protein_coding	PTB-containing, cubilin and LRP1-interacting protein [Source:UniProtKB/Swiss-Prot;Acc:Q3UBG2]
ENSMUST00000136998	Nkx2-2os-201	Nkx2-2os	2	147184083	147331681	antisense	NK2 homeobox 2, opposite strand [Source:MGI Symbol;Acc:MGI:3652259]
ENSMUST00000159616	Lrrtm1-202	Lrrtm1	6	77242697	77245517	protein_coding	Leucine-rich repeat transmembrane neuronal protein 1 [Source:UniProtKB/Swiss-Prot;Acc:Q8K377]
ENSMUST00000226145	Fam105a-202	Fam105a	15	27655071	27681512	protein_coding	Inactive ubiquitin thioesterase FAM105A [Source:UniProtKB/Swiss-Prot;Acc:Q3TVP5]
ENSMUST00000205228	Cyp26b1-205	Cyp26b1	6	84571414	84587680	protein_coding	Cytochrome P450 26B1 [Source:UniProtKB/Swiss-Prot;Acc:Q811W2]
ENSMUST00000021617	Asb2-201	Asb2	12	103321142	103356001	protein_coding	Ankyrin repeat and SOCS box protein 2 [Source:UniProtKB/Swiss-Prot;Acc:Q8K0L0]
ENSMUST00000096357	Ncf4-201	Ncf4	15	78244801	78262580	protein_coding	Neutrophil cytosol factor 4 [Source:UniProtKB/Swiss-Prot;Acc:P97369]
ENSMUST00000006005	Pth1r-201	Pth1r	9	110722142	110742719	protein_coding	Parathyroid hormone/parathyroid hormone-related peptide receptor [Source:UniProtKB/Swiss-Prot;Acc:P41593]
ENSMUST00000030568	Sema3c-201	Sema3c	5	17574281	17730268	protein_coding	Semaphorin-3C [Source:UniProtKB/Swiss-Prot;Acc:Q62181]
ENSMUST00000159621	1700006J14Rik-202	1700006J14Rik	10	120364170	120380724	antisense	RIKEN cDNA 1700006J14 gene [Source:MGI Symbol;Acc:MGI:2447818]
ENSMUST00000102778	Mapk9-203	Mapk9	11	49854213	49886411	protein_coding	Mitogen-activated protein kinase 9 [Source:UniProtKB/Swiss-Prot;Acc:Q9WTU6]
ENSMUST00000160604	Gm15689-201	Gm15689	3	141662889	141682900	antisense	predicted gene 15689 [Source:MGI Symbol;Acc:MGI:3783130]
ENSMUST00000100115	Gm20775-201	Gm20775	Y	10641257	10643107	unprocessed_pseudogene	predicted gene, 20775 [Source:MGI Symbol;Acc:MGI:5434131]
ENSMUST00000025249	Apom-201	Apom	17	35128997	35132050	protein_coding	Apolipoprotein M [Source:UniProtKB/Swiss-Prot;Acc:Q9Z1R3]
ENSMUST00000103184	Adra1d-201	Adra1d	2	131545850	131562283	protein_coding	adrenoceptor alpha 1D [Source:HGNC Symbol;Acc:HGNC:280]
ENSMUST00000038562	Spsb1-201	Spsb1	4	149896283	149955043	protein_coding	SPRY domain-containing SOCS box protein 1 [Source:UniProtKB/Swiss-Prot;Acc:Q9D5L7]
ENSMUST00000058178	Tacstd2-201	Tacstd2	6	67534062	67535796	protein_coding	Tumor-associated calcium signal transducer 2 [Source:UniProtKB/Swiss-Prot;Acc:Q8BGV3]
[truncated: 481 more rows]

## Sheet: B. FemaleUP at E11
Transcript stable ID	Transcript name	Gene name	Chromosome/scaffold name	Transcript start (bp)	Transcript end (bp)	Transcript type	Gene description
ENSMUST00000184864	Erc1-210	Erc1	6	119573728	119848059	protein_coding	ELKS/Rab6-interacting/CAST family member 1 [Source:UniProtKB/Swiss-Prot;Acc:Q99MI1]
ENSMUST00000111016	Muc15-202	Muc15	2	110721340	110739527	protein_coding	Mucin-15 [Source:UniProtKB/Swiss-Prot;Acc:Q8C6Z1]
ENSMUST00000159891	Clec4a2-203	Clec4a2	6	123106428	123123669	protein_coding	C-type lectin domain family 4 member A [Source:UniProtKB/Swiss-Prot;Acc:Q9QZ15]
ENSMUST00000213027	Ccdc149-203	Ccdc149	5	52376027	52405122	protein_coding	coiled-coil domain containing 149 [Source:MGI Symbol;Acc:MGI:2685293]
ENSMUST00000124370	Brwd1-205	Brwd1	16	96035862	96061099	protein_coding	Bromodomain and WD repeat-containing protein 1 [Source:UniProtKB/Swiss-Prot;Acc:Q921C3]
ENSMUST00000214347	Olfr607-202	Olfr607	7	103455526	103464151	protein_coding	olfactory receptor 607 [Source:MGI Symbol;Acc:MGI:3030441]
ENSMUST00000090409	Gm10248-201	Gm10248	14	23038194	23094571	antisense	0
ENSMUST00000150644	Otud5-208	Otud5	X	7842605	7875284	retained_intron	OTU domain-containing protein 5 [Source:UniProtKB/Swiss-Prot;Acc:Q3U2S4]
ENSMUST00000227631	Vmn1r6-205	Vmn1r6	6	56997243	57009825	protein_coding	vomeronasal 1 receptor 6 [Source:MGI Symbol;Acc:MGI:2159456]
ENSMUST00000115442	Met-202	Met	6	17464038	17572229	protein_coding	MET proto-oncogene, receptor tyrosine kinase [Source:HGNC Symbol;Acc:HGNC:7029]
ENSMUST00000211297	Gm8110-202	Gm8110	8	28520676	28529237	lincRNA	predicted gene 8110 [Source:MGI Symbol;Acc:MGI:3645532]
ENSMUST00000208525	Olfr136-202	Olfr136	17	38329851	38336643	protein_coding	0
ENSMUST00000228145	Vmn1r184-206	Vmn1r184	7	26260334	26270619	protein_coding	vomeronasal 1 receptor, 184 [Source:MGI Symbol;Acc:MGI:3852451]
ENSMUST00000216169	Olfr1440-206	Olfr1440	19	12387286	12401584	processed_transcript	Olfactory receptor 1440 [Source:UniProtKB/Swiss-Prot;Acc:Q8VFV4]
ENSMUST00000044500	Gm4117-201	Gm4117	13	89739460	89842373	antisense	predicted gene 4117 [Source:MGI Symbol;Acc:MGI:3782293]
ENSMUST00000099663	Gm813-201	Gm813	16	58613686	58616978	protein_coding	0
ENSMUST00000108273	Necab1-202	Necab1	4	14954929	15149794	protein_coding	N-terminal EF-hand calcium-binding protein 1 [Source:UniProtKB/Swiss-Prot;Acc:Q8BG18]
ENSMUST00000216145	Olfr1440-205	Olfr1440	19	12387288	12401584	protein_coding	Olfactory receptor 1440 [Source:UniProtKB/Swiss-Prot;Acc:Q8VFV4]
ENSMUST00000217479	Olfr354-202	Olfr354	2	36905680	36916038	protein_coding	olfactory receptor family 1 subfamily N member 2 [Source:HGNC Symbol;Acc:HGNC:15111]
ENSMUST00000205447	Gm44520-201	Gm44520	7	41273595	41274396	processed_pseudogene	predicted gene 44520 [Source:MGI Symbol;Acc:MGI:5753096]
ENSMUST00000125612	Sycp3-203	Sycp3	10	88459664	88473236	protein_coding	synaptonemal complex protein 3 [Source:MGI Symbol;Acc:MGI:109542]
ENSMUST00000209833	Gm45844-204	Gm45844	7	7213017	7278232	protein_coding	0
ENSMUST00000225055	Gm18577-201	Gm18577	14	19529679	19531632	processed_pseudogene	predicted gene, 18577 [Source:MGI Symbol;Acc:MGI:5010762]
ENSMUST00000218769	Gm30165-201	Gm30165	10	27646313	27698327	lincRNA	predicted gene, 30165 [Source:MGI Symbol;Acc:MGI:5589324]
ENSMUST00000224620	C330022B21Rik-201	C330022B21Rik	13	66340586	66342935	processed_pseudogene	RIKEN cDNA C330022B21 gene [Source:MGI Symbol;Acc:MGI:1925949]
ENSMUST00000224615	Gm48663-201	Gm48663	14	36231441	36232041	processed_pseudogene	predicted gene, 48663 [Source:MGI Symbol;Acc:MGI:6098279]
ENSMUST00000213940	Olfr373-202	Olfr373	8	72083177	72103084	protein_coding	0
ENSMUST00000222897	Exoc3l4-209	Exoc3l4	12	111421561	111431182	protein_coding	exocyst complex component 3 like 4 [Source:HGNC Symbol;Acc:HGNC:20120]
ENSMUST00000062451	Muc6-201	Muc6	7	141633972	141655319	protein_coding	mucin-6 [Source:RefSeq peptide;Acc:NP_001316930]
ENSMUST00000213918	Olfr706-202	Olfr706	7	106882589	106888162	protein_coding	0
ENSMUST00000163058	Als2-204	Als2	1	59164058	59237093	protein_coding	Alsin [Source:UniProtKB/Swiss-Prot;Acc:Q920R0]
ENSMUST00000097955	Cachd1-202	Cachd1	4	100776675	101029220	protein_coding	VWFA and cache domain-containing protein 1 [Source:UniProtKB/Swiss-Prot;Acc:Q6PDJ1]
ENSMUST00000216182	Olfr815-202	Olfr815	10	129900570	129905867	protein_coding	0
ENSMUST00000049457	Mrap2-201	Mrap2	9	87144306	87184045	protein_coding	Melanocortin-2 receptor accessory protein 2 [Source:UniProtKB/Swiss-Prot;Acc:D3Z1Q2]
ENSMUST00000149584	Setd5-210	Setd5	6	113109865	113151835	retained_intron	Mus musculus SET domain containing 5 (Setd5), transcript variant 2, mRNA. [Source:RefSeq mRNA;Acc:NM_173005]
ENSMUST00000173214	Rhox4c-202	Rhox4c	X	37480453	37482496	retained_intron	reproductive homeobox 4C [Source:MGI Symbol;Acc:MGI:3613386]
ENSMUST00000154939	Zfp987-203	Zfp987	4	146097298	146098597	processed_transcript	zinc finger protein 987 [Source:MGI Symbol;Acc:MGI:3702694]
ENSMUST00000136265	Csgalnact2-203	Csgalnact2	6	118109336	118126406	protein_coding	Chondroitin sulfate N-acetylgalactosaminyltransferase 2 [Source:UniProtKB/Swiss-Prot;Acc:Q8C1F4]
ENSMUST00000107725	Tgfbr1-203	Tgfbr1	4	47386216	47411035	protein_coding	transforming growth factor, beta receptor I [Source:MGI Symbol;Acc:MGI:98728]
ENSMUST00000021028	Itgb3-201	Itgb3	11	104608000	104670476	protein_coding	Integrin beta-3 [Source:UniProtKB/Swiss-Prot;Acc:O54890]
ENSMUST00000139323	Plxna3-204	Plxna3	X	74335232	74336336	retained_intron	plexin A3 [Source:MGI Symbol;Acc:MGI:107683]
ENSMUST00000022349	Cfap70-202	Cfap70	14	20394270	20452222	protein_coding	cilia and flagella associated protein 70 [Source:MGI Symbol;Acc:MGI:1923920]
ENSMUST00000170159	Myh2-203	Myh2	11	67171027	67197517	protein_coding	myosin heavy chain 2 [Source:HGNC Symbol;Acc:HGNC:7572]
ENSMUST00000114037	Son-202	Son	16	91647879	91679195	protein_coding	Protein SON [Source:UniProtKB/Swiss-Prot;Acc:Q9QX47]
ENSMUST00000210046	Gm45268-201	Gm45268	7	13364707	13365076	processed_pseudogene	predicted gene 45268 [Source:MGI Symbol;Acc:MGI:5791104]
ENSMUST00000209016	Gm9343-201	Gm9343	7	50940546	50943154	processed_pseudogene	predicted gene 9343 [Source:MGI Symbol;Acc:MGI:3645198]
ENSMUST00000107757	Coro2a-203	Coro2a	4	46536943	46566458	protein_coding	Coronin-2A [Source:UniProtKB/Swiss-Prot;Acc:Q8C0P5]
ENSMUST00000174592	Ccdc28a-205	Ccdc28a	10	18213682	18227473	protein_coding	coiled-coil domain containing 28A [Source:MGI Symbol;Acc:MGI:2443508]
ENSMUST00000127364	Hadhb-206	Hadhb	5	30155275	30168273	retained_intron	hydroxyacyl-Coenzyme A dehydrogenase/3-ketoacyl-Coenzyme A thiolase/enoyl-Coenzyme A hydratase (trifunctional protein), beta subunit [Source:MGI Symbol;Acc:MGI:2136381]
ENSMUST00000224630	Gm48488-202	Gm48488	13	60178059	60182862	lincRNA	predicted gene, 48488 [Source:MGI Symbol;Acc:MGI:6098010]
ENSMUST00000107778	Zbbx-204	Zbbx	3	75037907	75143772	protein_coding	zinc finger, B-box domain containing [Source:MGI Symbol;Acc:MGI:2674085]
ENSMUST00000067258	Adra1b-201	Adra1b	11	43774606	43901210	protein_coding	adrenoceptor alpha 1B [Source:HGNC Symbol;Acc:HGNC:278]
ENSMUST00000200689	Olfr1408-202	Olfr1408	1	173128049	173137374	protein_coding	0
ENSMUST00000132064	Sntg1-204	Sntg1	1	8361475	9298573	protein_coding	gamma-1-syntrophin isoform 3 [Source:RefSeq peptide;Acc:NP_001277321]
ENSMUST00000070997	Myo1d-202	Myo1d	11	80583827	80780025	protein_coding	Unconventional myosin-Id [Source:UniProtKB/Swiss-Prot;Acc:Q5SYD0]
ENSMUST00000136448	Ift80-204	Ift80	3	68892499	69004559	retained_intron	Intraflagellar transport [Source:UniProtKB/Swiss-Prot;Acc:Q8K057]
ENSMUST00000215562	Olfr1226-203	Olfr1226	2	89192105	89199971	protein_coding	0
ENSMUST00000137772	Mtmr14-204	Mtmr14	6	113260625	113277935	protein_coding	Myotubularin-related protein 14 [Source:UniProtKB/Swiss-Prot;Acc:Q8VEL2]
ENSMUST00000215579	Gm48863-201	Gm48863	10	30879749	30880888	processed_pseudogene	predicted gene, 48863 [Source:MGI Symbol;Acc:MGI:6098605]
ENSMUST00000214214	Olfr466-202	Olfr466	13	65150240	65156152	protein_coding	olfactory receptor family 9 subfamily H member 1 pseudogene [Source:HGNC Symbol;Acc:HGNC:15038]
ENSMUST00000181023	Nufip2-204	Nufip2	11	77686172	77741921	protein_coding	Nuclear fragile X mental retardation-interacting protein 2 [Source:UniProtKB/Swiss-Prot;Acc:Q5F2E7]
ENSMUST00000211163	Gm45389-201	Gm45389	8	52024987	52031271	lincRNA	predicted gene 45389 [Source:MGI Symbol;Acc:MGI:5791225]
ENSMUST00000088233	Fmnl3-202	Fmnl3	15	99317225	99370482	protein_coding	Formin-like protein 3 [Source:UniProtKB/Swiss-Prot;Acc:Q6ZPF4]
ENSMUST00000228842	Vmn1r181-208	Vmn1r181	7	23974615	23988139	protein_coding	vomeronasal 1 receptor 181 [Source:MGI Symbol;Acc:MGI:3033489]
ENSMUST00000207923	Akap13-207	Akap13	7	75610039	75697343	protein_coding	A-kinase anchor protein 13 [Source:UniProtKB/Swiss-Prot;Acc:E9Q394]
ENSMUST00000174713	Pear1-215	Pear1	3	87749098	87768949	nonsense_mediated_decay	platelet endothelial aggregation receptor 1 [Source:MGI Symbol;Acc:MGI:1920432]
ENSMUST00000119916	Tada2b-202	Tada2b	5	36475742	36484112	protein_coding	transcriptional adaptor 2B [Source:HGNC Symbol;Acc:HGNC:30781]
ENSMUST00000065567	Acss3-202	Acss3	10	107105993	107123649	processed_transcript	Acyl-CoA synthetase short-chain family member 3, mitochondrial [Source:UniProtKB/Swiss-Prot;Acc:Q14DH7]
ENSMUST00000204062	Zfp964-202	Zfp964	8	69654479	69662889	retained_intron	zinc finger protein 964 [Source:MGI Symbol;Acc:MGI:3646490]
ENSMUST00000121345	Olfr1291-ps1-201	Olfr1291-ps1	2	111497180	111504553	protein_coding	0
ENSMUST00000188486	Sgk3-206	Sgk3	1	9895427	9899174	retained_intron	serum/glucocorticoid regulated kinase 3 [Source:MGI Symbol;Acc:MGI:2182368]
ENSMUST00000112401	Adgrg2-203	Adgrg2	X	160390724	160498070	protein_coding	Adhesion G-protein coupled receptor G2 [Source:UniProtKB/Swiss-Prot;Acc:Q8CJ12]
ENSMUST00000121358	Gm14324-201	Gm14324	2	177734300	177738757	unprocessed_pseudogene	predicted gene 14324 [Source:MGI Symbol;Acc:MGI:3652186]
ENSMUST00000171634	Plec-222	Plec	15	76186611	76206321	protein_coding	plectin [Source:MGI Symbol;Acc:MGI:1277961]
ENSMUST00000219980	Baz2a-207	Baz2a	10	128096380	128119340	retained_intron	bromodomain adjacent to zinc finger domain 2A [Source:HGNC Symbol;Acc:HGNC:962]
ENSMUST00000159991	Gnaz-202	Gnaz	10	74990841	75016898	protein_coding	guanine nucleotide binding protein, alpha z subunit [Source:MGI Symbol;Acc:MGI:95780]
ENSMUST00000193899	Pcdh11x-208	Pcdh11x	X	120364786	120410700	protein_coding	protocadherin 11 X-linked [Source:MGI Symbol;Acc:MGI:2442849]
ENSMUST00000199141	Cenpc1-203	Cenpc1	5	86057116	86065522	retained_intron	Centromere protein C [Source:UniProtKB/Swiss-Prot;Acc:P49452]
ENSMUST00000227581	Vmn1r12-203	Vmn1r12	6	57156920	57165329	protein_coding	vomeronasal 1 receptor 12 [Source:MGI Symbol;Acc:MGI:3645555]
ENSMUST00000172947	D7Ertd443e-203	D7Ertd443e	7	134266262	134364884	protein_coding	DNA segment, Chr 7, ERATO Doi 443, expressed [Source:MGI Symbol;Acc:MGI:1196431]
ENSMUST00000159973	Speer4e-201	Speer4e	5	14933221	14938429	protein_coding	0
ENSMUST00000184922	Mark1-ps3-201	Mark1-ps3	17	53723690	53724383	transcribed_processed_pseudogene	MAP/microtubule affinity-regulating kinase 1, pseudogene 3 [Source:MGI Symbol;Acc:MGI:5011703]
ENSMUST00000160961	Clcn7-204	Clcn7	17	25136622	25162098	protein_coding	H(+)/Cl(-) exchange transporter 7 [Source:UniProtKB/Swiss-Prot;Acc:O70496]
ENSMUST00000152483	4932414J04Rik-201	4932414J04Rik	11	21494730	21511178	lincRNA	RIKEN cDNA 4932414J04 gene [Source:MGI Symbol;Acc:MGI:3605619]
ENSMUST00000213844	Olfr126-202	Olfr126	17	37847483	37852057	protein_coding	0
ENSMUST00000212517	Hsdl1-204	Hsdl1	8	119562800	119569995	protein_coding	Inactive hydroxysteroid dehydrogenase-like protein 1 [Source:UniProtKB/Swiss-Prot;Acc:Q8BTX9]
ENSMUST00000140480	4932438A13Rik-212	4932438A13Rik	3	37018856	37023854	retained_intron	Uncharacterized protein KIAA1109 [Source:UniProtKB/Swiss-Prot;Acc:A2AAE1]
ENSMUST00000228070	Vmn1r26-203	Vmn1r26	6	58004934	58015159	protein_coding	vomeronasal 1 receptor 26 [Source:MGI Symbol;Acc:MGI:2159453]
ENSMUST00000176410	Snx25-208	Snx25	8	46033272	46116702	retained_intron	Sorting nexin-25 [Source:UniProtKB/Swiss-Prot;Acc:Q3ZT31]
ENSMUST00000129241	Sptan1-208	Sptan1	2	29978380	30031184	protein_coding	Spectrin alpha chain, non-erythrocytic 1 [Source:UniProtKB/Swiss-Prot;Acc:P16546]
ENSMUST00000111950	Lrp6-202	Lrp6	6	134450483	134471293	retained_intron	LDL receptor related protein 6 [Source:HGNC Symbol;Acc:HGNC:6698]
ENSMUST00000210776	Gm45518-201	Gm45518	8	64701107	64711076	lincRNA	predicted gene 45518 [Source:MGI Symbol;Acc:MGI:5791354]
ENSMUST00000072787	Vmn2r37-201	Vmn2r37	7	9205546	9223653	protein_coding	0
ENSMUST00000167541	Enpp2-202	Enpp2	15	54839366	54919961	protein_coding	Ectonucleotide pyrophosphatase/phosphodiesterase family member 2 [Source:UniProtKB/Swiss-Prot;Acc:Q9R1E6]
ENSMUST00000108348	Clvs1-202	Clvs1	4	9271455	9451691	protein_coding	Clavesin-1 [Source:UniProtKB/Swiss-Prot;Acc:Q9D4C9]
ENSMUST00000142237	Xlr4b-207	Xlr4b	X	73218363	73221941	processed_transcript	X-linked lymphocyte-regulated 4B [Source:MGI Symbol;Acc:MGI:1350975]
ENSMUST00000222739	Vmn2r-ps102-203	Vmn2r-ps102	13	66192322	66194292	processed_transcript	vomeronasal 2, receptor, pseudogene 102 [Source:MGI Symbol;Acc:MGI:3761521]
ENSMUST00000150694	Gm12018-201	Gm12018	11	18095986	18103384	lincRNA	predicted gene 12018 [Source:MGI Symbol;Acc:MGI:3651187]
ENSMUST00000186648	Trip12-207	Trip12	1	84724264	84839288	protein_coding	thyroid hormone receptor interactor 12 [Source:MGI Symbol;Acc:MGI:1309481]
ENSMUST00000107836	Rnf38-204	Rnf38	4	44129420	44158943	protein_coding	Mus musculus ring finger protein 38 (Rnf38), transcript variant 3, mRNA. [Source:RefSeq mRNA;Acc:NM_001355181]
ENSMUST00000174655	Gm9577-201	Gm9577	17	37840310	37842929	processed_pseudogene	predicted gene 9577 [Source:MGI Symbol;Acc:MGI:3779986]
ENSMUST00000185303	Gm28370-201	Gm28370	12	81492199	81497015	antisense	predicted gene 28370 [Source:MGI Symbol;Acc:MGI:5579076]
ENSMUST00000214301	Olfr1336-202	Olfr1336	7	6456168	6466817	protein_coding	0
ENSMUST00000163987	Lonp2-207	Lonp2	8	86651569	86716632	protein_coding	Lon protease homolog 2, peroxisomal [Source:UniProtKB/Swiss-Prot;Acc:Q9DBN5]
ENSMUST00000212573	Ankar-203	Ankar	1	72642980	72700579	protein_coding	Mus musculus ankyrin and armadillo repeat containing (Ankar), transcript variant 2, mRNA. [Source:RefSeq mRNA;Acc:NM_001347063]
ENSMUST00000199998	Aspm-204	Aspm	1	139454773	139474334	retained_intron	Abnormal spindle-like microcephaly-associated protein homolog [Source:UniProtKB/Swiss-Prot;Acc:Q8CJ27]
ENSMUST00000060792	Cavin1-201	Cavin1	11	100956733	100970887	protein_coding	Caveolae-associated protein 1 [Source:UniProtKB/Swiss-Prot;Acc:O54724]
ENSMUST00000185360	1700003C15Rik-201	1700003C15Rik	5	11689253	11769283	lincRNA	RIKEN cDNA 1700003C15 gene [Source:MGI Symbol;Acc:MGI:1916595]
ENSMUST00000216910	Olfr1469-202	Olfr1469	19	13407849	13414540	protein_coding	0
ENSMUST00000106545	Cyp4x1-202	Cyp4x1	4	115106323	115134281	protein_coding	Cytochrome P450 4X1 [Source:UniProtKB/Swiss-Prot;Acc:Q6A152]
ENSMUST00000213858	Olfr984-202	Olfr984	9	40096515	40104454	protein_coding	olfactory receptor family 4 subfamily D member 5 [Source:HGNC Symbol;Acc:HGNC:14852]
ENSMUST00000219167	4930503E24Rik-201	4930503E24Rik	10	124469074	124524488	processed_transcript	RIKEN cDNA 4930503E24 gene [Source:MGI Symbol;Acc:MGI:1922280]
ENSMUST00000037520	Apob-201	Apob	12	7977779	8016500	protein_coding	Apolipoprotein B-100 Apolipoprotein B-48 [Source:UniProtKB/Swiss-Prot;Acc:E9Q414]
ENSMUST00000033160	Gga2-201	Gga2	7	121986722	122021222	protein_coding	ADP-ribosylation factor-binding protein GGA2 [Source:UniProtKB/Swiss-Prot;Acc:Q6P5E6]
ENSMUST00000112586	Apobec1-202	Apobec1	6	122577792	122602444	protein_coding	apolipoprotein B mRNA editing enzyme, catalytic polypeptide 1 [Source:MGI Symbol;Acc:MGI:103298]
ENSMUST00000225279	Gm47678-201	Gm47678	14	14585369	14589216	processed_pseudogene	predicted gene, 47678 [Source:MGI Symbol;Acc:MGI:6096778]
ENSMUST00000115629	Diaph1-203	Diaph1	18	37843605	37906416	protein_coding	1 [Source:UniProtKB/Swiss-Prot;Acc:O08808]
ENSMUST00000123285	Nyap2-203	Nyap2	1	81077583	81341764	protein_coding	neuronal tyrosine-phophorylated phosphoinositide 3-kinase adaptor 2 [Source:MGI Symbol;Acc:MGI:2443135]
ENSMUST00000202570	Eln-204	Eln	5	134702838	134725300	retained_intron	Elastin [Source:UniProtKB/Swiss-Prot;Acc:P54320]
ENSMUST00000174857	E2f7-209	E2f7	10	110745465	110756637	protein_coding	Mus musculus E2F transcription factor 7 (E2f7), transcript variant 2, mRNA. [Source:RefSeq mRNA;Acc:NM_001358560]
ENSMUST00000207429	Rapgef6-210	Rapgef6	11	54522946	54696344	protein_coding	Rap guanine nucleotide exchange factor (GEF) 6 [Source:MGI Symbol;Acc:MGI:2384761]
ENSMUST00000177011	Arhgap39-208	Arhgap39	15	76733457	76818129	retained_intron	Rho GTPase activating protein 39 [Source:MGI Symbol;Acc:MGI:107858]
ENSMUST00000154394	Ankef1-209	Ankef1	2	136501910	136515515	processed_transcript	Ankyrin repeat and EF-hand domain-containing protein 1 [Source:UniProtKB/Swiss-Prot;Acc:Q9D2J7]
ENSMUST00000227028	AC154627.2-201	AC154627.2	14	44955217	44989624	processed_transcript	0
ENSMUST00000165024	Spock2-203	Spock2	10	60106468	60133908	protein_coding	Testican-2 [Source:UniProtKB/Swiss-Prot;Acc:Q9ER58]
ENSMUST00000219418	Gm48306-201	Gm48306	10	87980462	87984220	lincRNA	predicted gene, 48306 [Source:MGI Symbol;Acc:MGI:6097752]
ENSMUST00000077609	Fus-201	Fus	7	127967490	127982032	protein_coding	RNA-binding protein FUS [Source:UniProtKB/Swiss-Prot;Acc:P56959]
ENSMUST00000228331	Vmn1r174-202	Vmn1r174	7	23752270	23762403	protein_coding	vomeronasal 1 receptor 174 [Source:MGI Symbol;Acc:MGI:3033491]
ENSMUST00000041656	Tubgcp6-201	Tubgcp6	15	89100410	89122886	protein_coding	tubulin, gamma complex associated protein 6 [Source:MGI Symbol;Acc:MGI:2146071]
ENSMUST00000227010	Vmn1r72-203	Vmn1r72	7	11664479	11680147	protein_coding	vomeronasal 1 receptor 72 [Source:MGI Symbol;Acc:MGI:2182256]
ENSMUST00000228346	Xpo7-206	Xpo7	14	70664841	70708035	protein_coding	exportin 7 [Source:MGI Symbol;Acc:MGI:1929705]
ENSMUST00000228348	Vmn1r218-206	Vmn1r218	13	23133155	23146112	processed_transcript	vomeronasal 1 receptor 218 [Source:MGI Symbol;Acc:MGI:2159691]
ENSMUST00000216364	Olfr1116-202	Olfr1116	2	87267534	87278262	protein_coding	0
ENSMUST00000098521	Adcy7-201	Adcy7	8	88294235	88329961	protein_coding	Adenylate cyclase type 7 [Source:UniProtKB/Swiss-Prot;Acc:P51829]
ENSMUST00000218173	Gm9129-201	Gm9129	10	57386423	57391155	processed_pseudogene	predicted gene 9129 [Source:MGI Symbol;Acc:MGI:3648388]
ENSMUST00000151252	Zmat1-204	Zmat1	X	134972943	134981434	processed_transcript	zinc finger, matrin type 1 [Source:MGI Symbol;Acc:MGI:2442284]
ENSMUST00000219489	Gm17870-201	Gm17870	10	99988621	99989794	processed_pseudogene	predicted gene, 17870 [Source:MGI Symbol;Acc:MGI:5010055]
ENSMUST00000132993	Apbb1ip-203	Apbb1ip	2	22774445	22828586	retained_intron	amyloid beta (A4) precursor protein-binding, family B, member 1 interacting protein [Source:MGI Symbol;Acc:MGI:1861354]
ENSMUST00000220450	Gm18881-201	Gm18881	13	28006512	28008056	processed_pseudogene	predicted gene, 18881 [Source:MGI Symbol;Acc:MGI:5011066]
ENSMUST00000227080	Vmn1r81-202	Vmn1r81	7	12247241	12268269	protein_coding	vomeronasal 1 receptor 81 [Source:MGI Symbol;Acc:MGI:2159648]
ENSMUST00000208791	Grm5-206	Grm5	7	87584168	87805180	retained_intron	glutamate receptor, metabotropic 5 [Source:MGI Symbol;Acc:MGI:1351342]
ENSMUST00000212838	Gm45699-201	Gm45699	9	19842073	19872536	antisense	predicted gene 45699 [Source:MGI Symbol;Acc:MGI:5804814]
ENSMUST00000166330	Pkn2-202	Pkn2	3	142799952	142881920	processed_transcript	Serine/threonine-protein kinase N2 [Source:UniProtKB/Swiss-Prot;Acc:Q8BWW9]
ENSMUST00000130355	Zc3h7a-204	Zc3h7a	16	11156528	11174944	protein_coding	zinc finger CCCH type containing 7 A [Source:MGI Symbol;Acc:MGI:2445044]
ENSMUST00000188577	4930433N12Rik-202	4930433N12Rik	9	3190271	3199799	retained_intron	RIKEN cDNA 4930433N12 gene [Source:MGI Symbol;Acc:MGI:2149746]
ENSMUST00000206150	Snrpa1-207	Snrpa1	7	66059003	66074343	processed_transcript	small nuclear ribonucleoprotein polypeptide A' [Source:MGI Symbol;Acc:MGI:1916231]
ENSMUST00000120102	Dsg2-202	Dsg2	18	20558155	20585553	protein_coding	Desmoglein-2 [Source:UniProtKB/Swiss-Prot;Acc:O55111]
ENSMUST00000063980	Zkscan7-201	Zkscan7	9	122888471	122898618	protein_coding	zinc finger with KRAB and SCAN domains 7 [Source:MGI Symbol;Acc:MGI:3040678]
ENSMUST00000115578	Ufd1-202	Ufd1	16	18811832	18835256	protein_coding	ubiquitin recognition factor in ER-associated degradation 1 [Source:MGI Symbol;Acc:MGI:109353]
ENSMUST00000214652	Kif15-206	Kif15	9	122951077	123001076	protein_coding	Kinesin-like protein KIF15 [Source:UniProtKB/Swiss-Prot;Acc:Q6P9L6]
ENSMUST00000127567	Sidt1-204	Sidt1	16	44240180	44269532	protein_coding	SID1 transmembrane family member 1 [Source:UniProtKB/Swiss-Prot;Acc:Q6AXF6]
ENSMUST00000214659	Cdk19-203	Cdk19	10	40349526	40482101	nonsense_mediated_decay	Cyclin-dependent kinase 19 [Source:UniProtKB/Swiss-Prot;Acc:Q8BWD8]
ENSMUST00000222287	Dock4-208	Dock4	12	40446039	40790321	retained_intron	Dedicator of cytokinesis protein 4 [Source:UniProtKB/Swiss-Prot;Acc:P59764]
ENSMUST00000213300	Olfr341-202	Olfr341	2	36473721	36482468	protein_coding	0
ENSMUST00000159145	Ttc26-201	Ttc26	6	38381525	38427647	nonsense_mediated_decay	tetratricopeptide repeat domain 26 [Source:MGI Symbol;Acc:MGI:2444853]
ENSMUST00000186734	Zbed4-ps1-201	Zbed4-ps1	7	13639107	13642572	processed_pseudogene	zinc finger, BED type containing 4, pseudogene 1 [Source:MGI Symbol;Acc:MGI:3645416]
ENSMUST00000215972	Olfr1104-203	Olfr1104	2	87020703	87027080	protein_coding	olfactory receptor family 8 subfamily I member 2 [Source:HGNC Symbol;Acc:HGNC:15310]
ENSMUST00000054167	Ank3-202	Ank3	10	69534222	70015633	protein_coding	Ankyrin-3 [Source:UniProtKB/Swiss-Prot;Acc:G5E8K5]
ENSMUST00000184149	Gm18852-201	Gm18852	7	105925000	105928592	processed_pseudogene	0
ENSMUST00000212888	Tns1-222	Tns1	1	73914530	74124447	protein_coding	tensin 1 [Source:MGI Symbol;Acc:MGI:104552]
ENSMUST00000215911	Olfr237-ps1-202	Olfr237-ps1	6	43146567	43157169	protein_coding	0
ENSMUST00000186788	Dnajc13-203	Dnajc13	9	104152317	104246827	protein_coding	DnaJ heat shock protein family (Hsp40) member C13 [Source:HGNC Symbol;Acc:HGNC:30343]
ENSMUST00000210238	Arntl-204	Arntl	7	113207557	113314126	protein_coding	Mus musculus aryl hydrocarbon receptor nuclear translocator-like (Arntl), transcript variant 3, mRNA. [Source:RefSeq mRNA;Acc:NM_001357070]
ENSMUST00000144933	AI838599-204	AI838599	4	3247518	3248527	lincRNA	expressed sequence AI838599 [Source:MGI Symbol;Acc:MGI:3510989]
ENSMUST00000093859	Grin3a-202	Grin3a	4	49661611	49845549	protein_coding	glutamate ionotropic receptor NMDA type subunit 3A [Source:HGNC Symbol;Acc:HGNC:16767]
ENSMUST00000169594	Usp9x-206	Usp9x	X	13071498	13123449	protein_coding	ubiquitin specific peptidase 9, X chromosome [Source:MGI Symbol;Acc:MGI:894681]
ENSMUST00000217526	Olfr556-203	Olfr556	7	102664899	102673270	protein_coding	0
ENSMUST00000106804	Fyb2-202	Fyb2	4	104913524	105016863	protein_coding	FYN-binding protein 2 [Source:UniProtKB/Swiss-Prot;Acc:A2A995]
ENSMUST00000217511	Olfr338-203	Olfr338	2	36373578	36382433	protein_coding	0
ENSMUST00000100672	Samd4-202	Samd4	14	46882989	47103150	protein_coding	1 [Source:UniProtKB/Swiss-Prot;Acc:Q8CBY1]
ENSMUST00000135386	Cd84-203	Cd84	1	171840565	171855097	protein_coding	CD84 antigen [Source:MGI Symbol;Acc:MGI:1336885]
ENSMUST00000215784	Tln2-207	Tln2	9	67220909	67539615	protein_coding	talin 2 [Source:MGI Symbol;Acc:MGI:1917799]
ENSMUST00000182597	Birc6-215	Birc6	17	74528468	74702383	protein_coding	Baculoviral IAP repeat-containing protein 6 [Source:UniProtKB/Swiss-Prot;Acc:O88738]
ENSMUST00000215790	Gm18508-201	Gm18508	10	28988799	28990440	processed_pseudogene	predicted gene, 18508 [Source:MGI Symbol;Acc:MGI:5010693]
ENSMUST00000127757	Gm11033-201	Gm11033	8	74590987	74833947	lincRNA	0
ENSMUST00000088476	Pi15-201	Pi15	1	17601901	17630939	protein_coding	peptidase inhibitor 15 [Source:MGI Symbol;Acc:MGI:1934659]
ENSMUST00000127786	Xist-201	Xist	X	103460506	103483217	lincRNA	inactive X specific transcripts [Source:MGI Symbol;Acc:MGI:98974]
ENSMUST00000214438	Olfr1161-202	Olfr1161	2	88022774	88028252	protein_coding	0
ENSMUST00000215770	Olfr943-205	Olfr943	9	39166310	39192350	protein_coding	0
ENSMUST00000161654	Impdh1-206	Impdh1	6	29204562	29206439	retained_intron	Inosine-5'-monophosphate dehydrogenase 1 [Source:UniProtKB/Swiss-Prot;Acc:P50096]
ENSMUST00000102487	Szrd1-203	Szrd1	4	141113001	141139766	protein_coding	SUZ domain-containing protein 1 [Source:UniProtKB/Swiss-Prot;Acc:Q6NXN1]
ENSMUST00000137905	Adtrp-203	Adtrp	13	41777513	41828453	protein_coding	Androgen-dependent TFPI-regulating protein [Source:UniProtKB/Swiss-Prot;Acc:Q8C138]
ENSMUST00000113960	Pet2-202	Pet2	X	89403848	89409689	protein_coding	0
ENSMUST00000134882	Camsap1-205	Camsap1	2	25938540	25983061	protein_coding	Calmodulin-regulated spectrin-associated protein 1 [Source:UniProtKB/Swiss-Prot;Acc:A2AHC3]
ENSMUST00000005218	Cd44-201	Cd44	2	102811141	102901625	protein_coding	CD44 molecule (Indian blood group) [Source:HGNC Symbol;Acc:HGNC:1681]
ENSMUST00000056849	Olfr1030-201	Olfr1030	2	85979276	85988294	protein_coding	Olfactory receptor 1030 [Source:UniProtKB/Swiss-Prot;Acc:Q8VFL5]
ENSMUST00000216259	Olfr161-202	Olfr161	16	3591042	3599323	protein_coding	olfactory receptor family 1 subfamily F member 1 [Source:HGNC Symbol;Acc:HGNC:8194]
ENSMUST00000112650	Rpap2-202	Rpap2	5	107597373	107642922	protein_coding	Putative RNA polymerase II subunit B1 CTD phosphatase Rpap2 [Source:UniProtKB/Swiss-Prot;Acc:Q8VC34]
ENSMUST00000148610	Gm10660-201	Gm10660	8	67352104	67365004	lincRNA	predicted gene 10660 [Source:MGI Symbol;Acc:MGI:3642761]
ENSMUST00000170546	Gm8159-202	Gm8159	14	4632410	4640802	protein_coding	0
ENSMUST00000228213	Vmn1r77-204	Vmn1r77	7	12036752	12049292	protein_coding	vomeronasal 1 receptor 77 [Source:MGI Symbol;Acc:MGI:3779641]
ENSMUST00000217566	Olfr167-203	Olfr167	16	19509558	19522169	processed_transcript	0
ENSMUST00000112668	Phf8-205	Phf8	X	151521187	151589220	protein_coding	Histone lysine demethylase PHF8 [Source:UniProtKB/Swiss-Prot;Acc:Q80TJ7]
ENSMUST00000125995	Tbcel-203	Tbcel	9	42412316	42457599	protein_coding	Mus musculus tubulin folding cofactor E-like (Tbcel), transcript variant 3, mRNA. [Source:RefSeq mRNA;Acc:NM_001357657]
ENSMUST00000099980	Ttn-202	Ttn	2	76913944	76982455	protein_coding	titin [Source:MGI Symbol;Acc:MGI:98864]
ENSMUST00000099981	Ttn-203	Ttn	2	76703980	76982455	protein_coding	titin [Source:MGI Symbol;Acc:MGI:98864]
ENSMUST00000216210	Gm48861-201	Gm48861	10	30875132	30879706	processed_pseudogene	predicted gene, 48861 [Source:MGI Symbol;Acc:MGI:6098603]
ENSMUST00000040474	Tbc1d24-202	Tbc1d24	17	24176911	24205515	protein_coding	Netrin-3 [Source:UniProtKB/Swiss-Prot;Acc:Q9R1A3]
ENSMUST00000177153	Ppp1r9a-210	Ppp1r9a	6	4905416	5159809	nonsense_mediated_decay	protein phosphatase 1, regulatory (inhibitor) subunit 9A [Source:MGI Symbol;Acc:MGI:2442401]
ENSMUST00000117477	Gm8107-201	Gm8107	X	57736547	57738555	processed_pseudogene	predicted gene 8107 [Source:MGI Symbol;Acc:MGI:3645536]
ENSMUST00000041866	Brwd3-201	Brwd3	X	108742568	108834372	nonsense_mediated_decay	Bromodomain and WD repeat-containing protein 3 [Source:UniProtKB/Swiss-Prot;Acc:A2AHJ4]
ENSMUST00000176682	1110032A03Rik-205	1110032A03Rik	9	50763730	50764562	retained_intron	RIKEN cDNA 1110032A03 gene [Source:MGI Symbol;Acc:MGI:1915971]
ENSMUST00000189980	Abi2-210	Abi2	1	60409734	60479518	protein_coding	abl-interactor 2 [Source:MGI Symbol;Acc:MGI:106913]
ENSMUST00000188650	Twf2-204	Twf2	9	106206798	106215387	protein_coding	twinfilin actin binding protein 2 [Source:MGI Symbol;Acc:MGI:1346078]
ENSMUST00000119209	Gm7058-201	Gm7058	X	132169206	132170107	processed_pseudogene	predicted gene 7058 [Source:MGI Symbol;Acc:MGI:3643915]
ENSMUST00000221686	Dgkb-207	Dgkb	12	38017714	38019774	retained_intron	Diacylglycerol kinase beta [Source:UniProtKB/Swiss-Prot;Acc:Q6NS52]
ENSMUST00000014218	Rnf168-201	Rnf168	16	32277461	32300906	protein_coding	E3 ubiquitin-protein ligase RNF168 [Source:UniProtKB/Swiss-Prot;Acc:Q80XJ2]
ENSMUST00000143764	Fsip2-203	Fsip2	2	82943634	83008937	protein_coding	Fibrous sheath-interacting protein 2 [Source:UniProtKB/Swiss-Prot;Acc:A2ARZ3]
ENSMUST00000198034	Bank1-204	Bank1	3	136210162	136247755	retained_intron	B-cell scaffold protein with ankyrin repeats [Source:UniProtKB/Swiss-Prot;Acc:Q80VH0]
ENSMUST00000153125	Gucd1-210	Gucd1	10	75416467	75511281	protein_coding	Mus musculus guanylyl cyclase domain containing 1 (Gucd1), transcript variant 2, mRNA. [Source:RefSeq mRNA;Acc:NM_001347201]
ENSMUST00000174072	Tmem229b-204	Tmem229b	12	78961797	78980763	protein_coding	Transmembrane protein 229B [Source:UniProtKB/Swiss-Prot;Acc:Q8BFQ2]
ENSMUST00000230593	AC136518.1-201	AC136518.1	16	7870102	7879859	lincRNA	0
ENSMUST00000180726	E030030I06Rik-204	E030030I06Rik	10	22113050	22148819	processed_transcript	0
ENSMUST00000178401	Zfp870-201	Zfp870	17	32879228	32886083	protein_coding	zinc finger protein 870 [Source:MGI Symbol;Acc:MGI:3029586]
ENSMUST00000188690	Gm28134-201	Gm28134	Y	65796354	65799698	lincRNA	predicted gene 28134 [Source:MGI Symbol;Acc:MGI:5578840]
ENSMUST00000221635	Gm47951-201	Gm47951	13	4368681	4372417	processed_pseudogene	predicted gene, 47951 [Source:MGI Symbol;Acc:MGI:6097222]
ENSMUST00000074740	Olfr920-201	Olfr920	9	38752299	38760117	protein_coding	0
ENSMUST00000113034	Cntrl-205	Cntrl	2	35132234	35160636	protein_coding	Centriolin [Source:UniProtKB/Swiss-Prot;Acc:A2AL36]
ENSMUST00000215861	Olfr1392-206	Olfr1392	11	49285285	49295891	protein_coding	0
ENSMUST00000227855	Vmn1r90-209	Vmn1r90	7	14555474	14563506	protein_coding	vomeronasal 1 receptor 90 [Source:MGI Symbol;Acc:MGI:3612342]
ENSMUST00000201202	Babam2-208	Babam2	5	31698014	31831216	retained_intron	BRISC and BRCA1-A complex member 2 [Source:UniProtKB/Swiss-Prot;Acc:Q8K3W0]
ENSMUST00000227847	Vmn1r6-206	Vmn1r6	6	56997243	57009825	protein_coding	vomeronasal 1 receptor 6 [Source:MGI Symbol;Acc:MGI:2159456]
ENSMUST00000197574	Cd36-205	Cd36	5	17814675	17888801	protein_coding	Platelet glycoprotein 4 [Source:UniProtKB/Swiss-Prot;Acc:Q08857]
ENSMUST00000201221	Alms1-202	Alms1	6	85666683	85669723	retained_intron	Alstrom syndrome [Source:UniProtKB/Swiss-Prot;Acc:Q8K4E0]
ENSMUST00000117418	Gm11406-201	Gm11406	4	80440398	80440881	processed_pseudogene	predicted gene 11406 [Source:MGI Symbol;Acc:MGI:3651132]
ENSMUST00000185525	Fam135a-202	Fam135a	1	24051764	24100341	retained_intron	Protein FAM135A [Source:UniProtKB/Swiss-Prot;Acc:Q6NS59]
ENSMUST00000211498	Wrn-204	Wrn	8	33235684	33330550	protein_coding	Werner syndrome RecQ like helicase [Source:MGI Symbol;Acc:MGI:109635]
ENSMUST00000176647	Gm20663-201	Gm20663	7	105901568	106093337	antisense	predicted gene 20663 [Source:MGI Symbol;Acc:MGI:5313110]
ENSMUST00000129410	Gm15245-201	Gm15245	X	169447830	169475913	lincRNA	predicted gene 15245 [Source:MGI Symbol;Acc:MGI:3705110]
ENSMUST00000212767	Olfr868-201	Olfr868	9	20098626	20104754	protein_coding	0
ENSMUST00000223414	Gm48260-201	Gm48260	13	8295315	8299143	processed_pseudogene	predicted gene, 48260 [Source:MGI Symbol;Acc:MGI:6097678]
ENSMUST00000117467	Klhl20-202	Klhl20	1	161088380	161131428	nonsense_mediated_decay	Kelch-like protein 20 [Source:UniProtKB/Swiss-Prot;Acc:Q8VCK5]
ENSMUST00000202505	Nrbp1-206	Nrbp1	5	31240932	31247914	protein_coding	Mus musculus nuclear receptor binding protein 1 (Nrbp1), transcript variant 1, mRNA. [Source:RefSeq mRNA;Acc:NM_001347326]
ENSMUST00000167059	Tnfrsf12a-202	Tnfrsf12a	17	23675447	23677449	protein_coding	Tumor necrosis factor receptor superfamily member 12A [Source:UniProtKB/Swiss-Prot;Acc:Q9CR75]
ENSMUST00000136789	Lrch2-203	Lrch2	X	147470380	147554081	protein_coding	Leucine-rich repeat and calponin homology domain-containing protein 2 [Source:UniProtKB/Swiss-Prot;Acc:Q3UMG5]
ENSMUST00000216559	Olfr1338-203	Olfr1338	4	118751975	118758737	protein_coding	0
ENSMUST00000194661	Gm26621-202	Gm26621	15	68334715	68337430	TEC	predicted gene, 26621 [Source:MGI Symbol;Acc:MGI:5477115]
ENSMUST00000127826	Zfp979-203	Zfp979	4	147639395	147642508	processed_transcript	zinc finger protein 979 [Source:MGI Symbol;Acc:MGI:2148252]
ENSMUST00000195989	Mir101c-201	Mir101c	9	3038669	3038743	miRNA	microRNA 101c [Source:MGI Symbol;Acc:MGI:4950030]
ENSMUST00000185702	Tns1-205	Tns1	1	73914093	73995372	protein_coding	tensin 1 [Source:MGI Symbol;Acc:MGI:104552]
ENSMUST00000215237	Olfr577-203	Olfr577	7	102971180	102975943	protein_coding	olfactory receptor family 51 subfamily G member 2 [Source:HGNC Symbol;Acc:HGNC:15198]
ENSMUST00000217860	AC158605.1-202	AC158605.1	10	82178372	82193325	lincRNA	0
ENSMUST00000114541	Myo1b-204	Myo1b	1	51749989	51907316	protein_coding	myosin IB [Source:MGI Symbol;Acc:MGI:107752]
ENSMUST00000122175	Osbpl1a-209	Osbpl1a	18	12898117	12941777	protein_coding	Oxysterol-binding protein-related protein 1 [Source:UniProtKB/Swiss-Prot;Acc:Q91XL9]
ENSMUST00000106927	Leprot-202	Leprot	4	101647793	101659364	protein_coding	Leptin receptor-related protein [Source:UniProtKB/Swiss-Prot;Acc:O89013]
ENSMUST00000204574	Tmcc1-211	Tmcc1	6	116171617	116174313	retained_intron	transmembrane and coiled coil domains 1 [Source:MGI Symbol;Acc:MGI:2442368]
ENSMUST00000205855	Gm36694-201	Gm36694	7	24054232	24073164	antisense	predicted gene, 36694 [Source:MGI Symbol;Acc:MGI:5595853]
ENSMUST00000139864	4933408N05Rik-201	4933408N05Rik	8	114341160	114351479	antisense	RIKEN cDNA 4933408N05 gene [Source:MGI Symbol;Acc:MGI:1918372]
ENSMUST00000216513	Gm3126-201	Gm3126	9	78213378	78214845	processed_pseudogene	predicted gene 3126 [Source:MGI Symbol;Acc:MGI:3781302]
ENSMUST00000217846	Gm48790-201	Gm48790	12	9729519	9734209	lincRNA	predicted gene, 48790 [Source:MGI Symbol;Acc:MGI:6098490]
ENSMUST00000127884	Atg16l1-204	Atg16l1	1	87778458	87788562	retained_intron	autophagy related 16-like 1 (S. cerevisiae) [Source:MGI Symbol;Acc:MGI:1924290]
ENSMUST00000127880	Dmxl2-204	Dmxl2	9	54415645	54474183	protein_coding	DmX-like protein 2 [Source:UniProtKB/Swiss-Prot;Acc:Q8BPN8]
ENSMUST00000075263	Zfp26-201	Zfp26	9	20437062	20459989	retained_intron	zinc finger protein 26 [Source:MGI Symbol;Acc:MGI:99173]
ENSMUST00000193364	Gm13266-203	Gm13266	2	14512599	14535607	lincRNA	predicted gene 13266 [Source:MGI Symbol;Acc:MGI:3652181]
ENSMUST00000193355	Traf5-203	Traf5	1	192055377	192059162	retained_intron	TNF receptor-associated factor 5 [Source:MGI Symbol;Acc:MGI:107548]
ENSMUST00000140868	Snrnp200-203	Snrnp200	2	127221695	127225157	processed_transcript	U5 small nuclear ribonucleoprotein 200 kDa helicase [Source:UniProtKB/Swiss-Prot;Acc:Q6P4T2]
ENSMUST00000213465	Olfr183-203	Olfr183	16	58995362	59001441	protein_coding	0
ENSMUST00000087264	N4bp2-201	N4bp2	5	65764120	65826650	protein_coding	NEDD4 binding protein 2 [Source:HGNC Symbol;Acc:HGNC:29851]
ENSMUST00000156314	Rnf20-209	Rnf20	4	49632060	49650251	protein_coding	ring finger protein 20 [Source:MGI Symbol;Acc:MGI:1925927]
ENSMUST00000207679	Olfr1555-ps1-201	Olfr1555-ps1	19	12164510	12170074	protein_coding	0
ENSMUST00000205013	Olfr812-203	Olfr812	10	129841418	129846094	protein_coding	0
ENSMUST00000217001	Olfr1477-202	Olfr1477	19	13500546	13506192	protein_coding	0
ENSMUST00000006697	Itih3-201	Itih3	14	30908572	30923760	protein_coding	Inter-alpha-trypsin inhibitor heavy chain H3 [Source:UniProtKB/Swiss-Prot;Acc:Q61704]
ENSMUST00000192880	Cfh-206	Cfh	1	140084708	140183280	protein_coding	Complement factor H [Source:UniProtKB/Swiss-Prot;Acc:P06909]
ENSMUST00000227299	6030458C11Rik-202	6030458C11Rik	15	12808772	12824630	protein_coding	Mus musculus RIKEN cDNA 6030458C11 (6030458C11Rik), transcript variant 3, mRNA. [Source:RefSeq mRNA;Acc:NM_001357761]
ENSMUST00000042322	Iqch-201	Iqch	9	63421455	63602493	protein_coding	IQ domain-containing protein H [Source:UniProtKB/Swiss-Prot;Acc:Q9D2K4]
ENSMUST00000227265	Vmn1r209-203	Vmn1r209	13	22800629	22809682	protein_coding	vomeronasal 1 receptor 209 [Source:MGI Symbol;Acc:MGI:3650395]
ENSMUST00000171933	Mtm1-213	Mtm1	X	71210767	71315295	protein_coding	X-linked myotubular myopathy gene 1 [Source:MGI Symbol;Acc:MGI:1099452]
ENSMUST00000136731	Myo5a-206	Myo5a	9	75071600	75218953	protein_coding	Unconventional myosin-Va [Source:UniProtKB/Swiss-Prot;Acc:Q99104]
ENSMUST00000133690	Bche-202	Bche	3	73648416	73708242	retained_intron	Cholinesterase [Source:UniProtKB/Swiss-Prot;Acc:Q03311]
ENSMUST00000055647	Kif1b-202	Kif1b	4	149180236	149307506	protein_coding	Kinesin-like protein KIF1B [Source:UniProtKB/Swiss-Prot;Acc:Q60575]
ENSMUST00000124761	Hexdc-203	Hexdc	11	121212050	121221025	protein_coding	Hexosaminidase D [Source:UniProtKB/Swiss-Prot;Acc:Q3U4H6]
ENSMUST00000220608	Ncapg2-202	Ncapg2	12	116415560	116418367	retained_intron	non-SMC condensin II complex, subunit G2 [Source:MGI Symbol;Acc:MGI:1923294]
ENSMUST00000031690	Hyal6-201	Hyal6	6	24733245	24745452	protein_coding	hyaluronoglucosaminidase 6 [Source:MGI Symbol;Acc:MGI:1921659]
ENSMUST00000216599	Slfn3-203	Slfn3	11	83208796	83214823	processed_transcript	schlafen 3 [Source:MGI Symbol;Acc:MGI:1329005]
ENSMUST00000203269	Gm19065-201	Gm19065	6	128209044	128211644	processed_transcript	predicted gene, 19065 [Source:MGI Symbol;Acc:MGI:5011250]
ENSMUST00000177290	Corin-207	Corin	5	72301486	72504439	protein_coding	Atrial natriuretic peptide-converting enzyme Atrial natriuretic peptide-converting enzyme, N-terminal propeptide Atrial natriuretic peptide-converting enzyme, activated protease fragment Atrial natriuretic peptide-converting enzyme, 180 kDa soluble fragment [Source:UniProtKB/Swiss-Prot;Acc:Q9Z319]
ENSMUST00000056914	Bend7-201	Bend7	2	4718145	4800925	protein_coding	BEN domain-containing protein 7 [Source:UniProtKB/Swiss-Prot;Acc:Q8BSV3]
ENSMUST00000215243	Gm29154-232	Gm29154	9	103919392	103945851	lincRNA	predicted gene 29154 [Source:MGI Symbol;Acc:MGI:5579860]
ENSMUST00000227230	Vmn1r184-202	Vmn1r184	7	26260334	26270619	protein_coding	vomeronasal 1 receptor, 184 [Source:MGI Symbol;Acc:MGI:3852451]
ENSMUST00000131073	Mib1-203	Mib1	18	10725744	10755699	retained_intron	E3 ubiquitin-protein ligase MIB1 [Source:UniProtKB/Swiss-Prot;Acc:Q80SY4]
ENSMUST00000195923	Sema3d-202	Sema3d	5	12575794	12588752	processed_transcript	Semaphorin-3D [Source:UniProtKB/Swiss-Prot;Acc:Q8BH34]
ENSMUST00000214809	Olfr1215-202	Olfr1215	2	89000021	89006973	protein_coding	0
ENSMUST00000205088	Vmn1r46-202	Vmn1r46	6	89969313	89986721	protein_coding	vomeronasal 1 receptor 46 [Source:MGI Symbol;Acc:MGI:2148519]
ENSMUST00000121616	Fus-204	Fus	7	127967508	127982032	protein_coding	RNA-binding protein FUS [Source:UniProtKB/Swiss-Prot;Acc:P56959]
ENSMUST00000209473	Olfr635-202	Olfr635	7	103971152	103987540	protein_coding	0
ENSMUST00000217066	Olfr1109-203	Olfr1109	2	87091195	87096008	protein_coding	0
ENSMUST00000134937	Fermt1-202	Fermt1	2	132904389	132945629	retained_intron	Fermitin family homolog 1 [Source:UniProtKB/Swiss-Prot;Acc:P59113]
ENSMUST00000223746	Gm47265-201	Gm47265	X	72229990	72231507	unprocessed_pseudogene	predicted gene, 47265 [Source:MGI Symbol;Acc:MGI:6096100]
ENSMUST00000122966	Nol11-203	Nol11	11	107167360	107168433	processed_transcript	Nucleolar protein 11 [Source:UniProtKB/Swiss-Prot;Acc:Q8BJW5]
ENSMUST00000119333	Fau-ps2-201	Fau-ps2	11	3196454	3196824	processed_pseudogene	Finkel-Biskis-Reilly murine sarcoma virus (FBR-MuSV) ubiquitously expressed (fox derived), pseudogene 2 [Source:MGI Symbol;Acc:MGI:103018]
ENSMUST00000120310	Ddah1-202	Ddah1	3	145760748	145893266	protein_coding	N(G),N(G)-dimethylarginine dimethylaminohydrolase 1 [Source:UniProtKB/Swiss-Prot;Acc:Q9CWS0]
ENSMUST00000177203	Sik2-207	Sik2	9	50930562	51008984	processed_transcript	salt inducible kinase 2 [Source:HGNC Symbol;Acc:HGNC:21680]
ENSMUST00000101190	Gm15127-202	Gm15127	X	148663604	148703849	protein_coding	0
ENSMUST00000165239	Cic-207	Cic	7	25282810	25291342	protein_coding	capicua transcriptional repressor [Source:HGNC Symbol;Acc:HGNC:14214]
ENSMUST00000218389	Gm47968-201	Gm47968	10	54212871	54216723	processed_pseudogene	predicted gene, 47968 [Source:MGI Symbol;Acc:MGI:6097248]
ENSMUST00000187483	4732465J04Rik-202	4732465J04Rik	10	95746077	95796831	lincRNA	RIKEN cDNA 4732465J04 gene [Source:MGI Symbol;Acc:MGI:3041208]
ENSMUST00000217023	Olfr63-203	Olfr63	17	33264676	33275644	protein_coding	Olfactory receptor 63 [Source:UniProtKB/Swiss-Prot;Acc:Q8VBW9]
ENSMUST00000180848	Gm26629-201	Gm26629	19	50677406	50778662	lincRNA	predicted gene, 26629 [Source:MGI Symbol;Acc:MGI:5477123]
ENSMUST00000133648	Gm13977-201	Gm13977	2	115556786	115581555	antisense	predicted gene 13977 [Source:MGI Symbol;Acc:MGI:3652169]
ENSMUST00000165217	Enpep-203	Enpep	3	129298594	129332720	retained_intron	glutamyl aminopeptidase [Source:MGI Symbol;Acc:MGI:106645]
ENSMUST00000188797	Epha4-204	Epha4	1	77373139	77515088	protein_coding	Ephrin type-A receptor 4 [Source:UniProtKB/Swiss-Prot;Acc:Q03137]
ENSMUST00000117505	Gm14390-201	Gm14390	2	176754399	176757439	unprocessed_pseudogene	predicted gene 14390 [Source:MGI Symbol;Acc:MGI:3649570]
ENSMUST00000200237	Smarcc1-208	Smarcc1	9	110132037	110213863	retained_intron	SWI/SNF related, matrix associated, actin dependent regulator of chromatin, subfamily c, member 1 [Source:MGI Symbol;Acc:MGI:1203524]
ENSMUST00000202891	Gm7452-202	Gm7452	6	36956850	36959888	processed_transcript	predicted pseudogene 7452 [Source:MGI Symbol;Acc:MGI:3645151]
ENSMUST00000184333	Nedd4-207	Nedd4	9	72668680	72720355	protein_coding	neural precursor cell expressed, developmentally down-regulated 4 [Source:MGI Symbol;Acc:MGI:97297]
ENSMUST00000118866	Gm9119-201	Gm9119	X	102777738	102779484	unprocessed_pseudogene	predicted pseudogene 9119 [Source:MGI Symbol;Acc:MGI:3648179]
ENSMUST00000196308	Gm3143-201	Gm3143	3	34699640	34716660	lincRNA	predicted gene 3143 [Source:MGI Symbol;Acc:MGI:3781322]
ENSMUST00000125161	Gm40614-201	Gm40614	10	24123214	24132480	lincRNA	predicted gene, 40614 [Source:MGI Symbol;Acc:MGI:5623499]
ENSMUST00000032146	Frmd4b-201	Frmd4b	6	97288360	97487805	protein_coding	Mus musculus FERM domain containing 4B (Frmd4b), transcript variant 2, mRNA. [Source:RefSeq mRNA;Acc:NM_001346639]
ENSMUST00000113183	Gm15023-201	Gm15023	X	135167624	135177632	protein_coding	0
ENSMUST00000222477	Platr25-207	Platr25	13	62672667	62712753	protein_coding	0
ENSMUST00000154503	Cybb-203	Cybb	X	9449381	9451533	retained_intron	Cytochrome b-245 heavy chain [Source:UniProtKB/Swiss-Prot;Acc:Q61093]
ENSMUST00000118899	Gm4991-201	Gm4991	X	109910221	109911772	processed_pseudogene	predicted gene 4991 [Source:MGI Symbol;Acc:MGI:3643043]
ENSMUST00000195022	Ifi214-204	Ifi214	1	173531162	173535941	retained_intron	0
ENSMUST00000110936	Taf6-202	Taf6	5	138178617	138187451	protein_coding	Mus musculus TATA-box binding protein associated factor 6 (Taf6), transcript variant 4, mRNA. [Source:RefSeq mRNA;Acc:NM_001356602]
ENSMUST00000155806	Mgat1-211	Mgat1	11	49247483	49260822	processed_transcript	Alpha-1,3-mannosyl-glycoprotein 2-beta-N-acetylglucosaminyltransferase [Source:UniProtKB/Swiss-Prot;Acc:P27808]
ENSMUST00000201552	Gm6509-202	Gm6509	5	94623979	94626848	protein_coding	0
ENSMUST00000214841	Olfr554-202	Olfr554	7	102638432	102642555	protein_coding	olfactory receptor family 52 subfamily M member 1 [Source:HGNC Symbol;Acc:HGNC:15225]
ENSMUST00000152916	Tsix-201	Tsix	X	103431517	103484957	antisense	X (inactive)-specific transcript, opposite strand [Source:MGI Symbol;Acc:MGI:1336196]
ENSMUST00000159553	Shprh-204	Shprh	10	11166457	11214297	retained_intron	E3 ubiquitin-protein ligase SHPRH [Source:UniProtKB/Swiss-Prot;Acc:Q7TPQ3]
ENSMUST00000215103	CAAA01144662.1-201	CAAA01144662.1	CHR_MG132_PATCH	124410161	124410556	protein_coding	0
ENSMUST00000216443	Olfr1009-203	Olfr1009	2	85715419	85725136	protein_coding	Olfactory receptor 1009 [Source:UniProtKB/Swiss-Prot;Acc:Q8VFK1]
ENSMUST00000147582	Appl2-208	Appl2	10	83605645	83648670	retained_intron	DCC-interacting protein 13-beta [Source:UniProtKB/Swiss-Prot;Acc:Q8K3G9]
ENSMUST00000080795	Sox1ot-201	Sox1ot	8	12385771	12436729	sense_overlapping	0
ENSMUST00000139966	Nsd3-204	Nsd3	8	25602284	25714970	protein_coding	Histone-lysine N-methyltransferase NSD3 [Source:UniProtKB/Swiss-Prot;Acc:Q6P2L6]
ENSMUST00000078481	Scin-202	Scin	12	40059769	40134183	protein_coding	scinderin [Source:MGI Symbol;Acc:MGI:1306794]
ENSMUST00000147575	Cpa6-203	Cpa6	1	10472475	10477823	retained_intron	Carboxypeptidase A6 [Source:UniProtKB/Swiss-Prot;Acc:Q5U901]
ENSMUST00000173825	Obox4-ps35-201	Obox4-ps35	7	15820167	15825815	lincRNA	oocyte specific homeobox 4, pseudogene 35 [Source:MGI Symbol;Acc:MGI:3646889]
ENSMUST00000182772	Rnf4-208	Rnf4	5	34336424	34347426	retained_intron	E3 ubiquitin-protein ligase RNF4 [Source:UniProtKB/Swiss-Prot;Acc:Q9QZS2]
ENSMUST00000149301	AI314180-209	AI314180	4	58811431	58911930	protein_coding	Proteasome-associated [Source:UniProtKB/Swiss-Prot;Acc:Q6PDI5]
ENSMUST00000217716	D830005E20Rik-201	D830005E20Rik	10	33222345	33256357	antisense	RIKEN cDNA D830005E20 gene [Source:MGI Symbol;Acc:MGI:3045284]
ENSMUST00000226679	Glycam1-202	Glycam1	15	103562759	103565070	retained_intron	Glycosylation-dependent cell adhesion molecule 1 [Source:UniProtKB/Swiss-Prot;Acc:Q02596]
ENSMUST00000065111	Usp45-202	Usp45	4	21776272	21837870	protein_coding	ubiquitin specific petidase 45 [Source:MGI Symbol;Acc:MGI:101850]
ENSMUST00000140958	Gm15507-203	Gm15507	9	59957713	59961771	lincRNA	predicted gene 15507 [Source:MGI Symbol;Acc:MGI:3782955]
ENSMUST00000067760	Nadk2-201	Nadk2	15	9071260	9110487	protein_coding	NAD kinase 2, mitochondrial [Source:UniProtKB/Swiss-Prot;Acc:Q8C5H8]
ENSMUST00000171215	Zfp106-211	Zfp106	2	120509614	120539860	protein_coding	zinc finger protein 106 [Source:MGI Symbol;Acc:MGI:1270153]
ENSMUST00000176903	Mir5620-201	Mir5620	7	7298891	7298946	miRNA	microRNA 5620 [Source:MGI Symbol;Acc:MGI:5453349]
ENSMUST00000227987	Vmn1r173-203	Vmn1r173	7	23700703	23711009	protein_coding	vomeronasal 1 receptor 173 [Source:MGI Symbol;Acc:MGI:3645760]
ENSMUST00000184523	Tcf12-216	Tcf12	9	71849894	72111812	protein_coding	transcription factor 12 [Source:MGI Symbol;Acc:MGI:101877]
ENSMUST00000033556	Pgr15l-201	Pgr15l	X	97072596	97082104	protein_coding	0
ENSMUST00000206227	Gm44581-201	Gm44581	7	3928853	3932849	lincRNA	predicted gene 44581 [Source:MGI Symbol;Acc:MGI:5753157]
ENSMUST00000131136	Dlg1-208	Dlg1	16	31791771	31842818	protein_coding	Disks large homolog 1 [Source:UniProtKB/Swiss-Prot;Acc:Q811D0]
ENSMUST00000215186	Olfr1330-204	Olfr1330	4	118888609	118899597	processed_transcript	0
ENSMUST00000203185	Tpra1-218	Tpra1	6	88905946	88912231	protein_coding	Transmembrane protein adipocyte-associated 1 [Source:UniProtKB/Swiss-Prot;Acc:Q99MU1]
ENSMUST00000215190	Gm32017-201	Gm32017	9	70930488	70934430	processed_transcript	predicted gene, 32017 [Source:MGI Symbol;Acc:MGI:5591176]
ENSMUST00000207544	Gm21036-201	Gm21036	7	50984298	50986908	processed_pseudogene	predicted gene, 21036 [Source:MGI Symbol;Acc:MGI:5434391]
ENSMUST00000099331	4833422C13Rik-201	4833422C13Rik	13	91713308	91741828	antisense	RIKEN cDNA 4833422C13 gene [Source:MGI Symbol;Acc:MGI:3603826]
ENSMUST00000177373	Stx5a-219	Stx5a	19	8741479	8755123	protein_coding	Syntaxin-5 [Source:UniProtKB/Swiss-Prot;Acc:Q8K1E0]
ENSMUST00000049081	S100pbp-201	S100pbp	4	129149372	129182530	protein_coding	S100P binding protein [Source:MGI Symbol;Acc:MGI:1921898]
ENSMUST00000215167	Wdr48-204	Wdr48	9	119907713	119926238	protein_coding	WD repeat domain 48 [Source:MGI Symbol;Acc:MGI:1914811]
ENSMUST00000227151	Ano6-207	Ano6	15	95790933	95973826	nonsense_mediated_decay	Anoctamin-6 [Source:UniProtKB/Swiss-Prot;Acc:Q6P9J9]
ENSMUST00000101375	Npm1-203	Npm1	11	33155328	33163076	protein_coding	nucleophosmin 1 [Source:MGI Symbol;Acc:MGI:106184]
ENSMUST00000087332	Gm16223-201	Gm16223	5	42067960	42216798	protein_coding	0
ENSMUST00000159504	Me3-205	Me3	7	89632392	89810197	retained_intron	NADP-dependent malic enzyme, mitochondrial [Source:UniProtKB/Swiss-Prot;Acc:Q8BMF3]
ENSMUST00000144481	Morc4-205	Morc4	X	139856348	139871625	retained_intron	MORC family CW-type zinc finger protein 4 [Source:UniProtKB/Swiss-Prot;Acc:Q8BMD7]
ENSMUST00000114601	Mtmr1-202	Mtmr1	X	71364760	71419196	protein_coding	Myotubularin-related protein 1 [Source:UniProtKB/Swiss-Prot;Acc:Q9Z2C4]
ENSMUST00000051344	Col19a1-201	Col19a1	1	24279770	24587411	protein_coding	Collagen alpha-1(XIX) chain [Source:UniProtKB/Swiss-Prot;Acc:Q0VF58]
ENSMUST00000148834	Agbl3-208	Agbl3	6	34780848	34859459	nonsense_mediated_decay	Cytosolic carboxypeptidase 3 [Source:UniProtKB/Swiss-Prot;Acc:Q8CDP0]
ENSMUST00000208854	Spef2-206	Spef2	15	9598789	9748838	protein_coding	Sperm flagellar protein 2 [Source:UniProtKB/Swiss-Prot;Acc:Q8C9J3]
ENSMUST00000164095	Herc2-202	Herc2	7	56050389	56231763	protein_coding	E3 ubiquitin-protein ligase HERC2 [Source:UniProtKB/Swiss-Prot;Acc:Q4U2R1]
ENSMUST00000215130	AC175315.1-205	AC175315.1	CHR_MG3999_PATCH	192007680	192011465	retained_intron	0
ENSMUST00000223638	Gm47685-201	Gm47685	14	14589946	14590314	processed_pseudogene	predicted gene, 47685 [Source:MGI Symbol;Acc:MGI:6096789]
ENSMUST00000210333	Gm45844-205	Gm45844	7	7233331	7267276	protein_coding	0
ENSMUST00000118111	Nlgn3-202	Nlgn3	X	101299168	101325963	protein_coding	Neuroligin-3 [Source:UniProtKB/Swiss-Prot;Acc:Q8BYM5]
ENSMUST00000140021	Gm14565-201	Gm14565	X	38705481	38737762	lincRNA	predicted gene 14565 [Source:MGI Symbol;Acc:MGI:3705304]
ENSMUST00000108796	Dnajc5-202	Dnajc5	2	181520947	181549590	protein_coding	DnaJ homolog subfamily C member 5 [Source:UniProtKB/Swiss-Prot;Acc:P60904]
ENSMUST00000212955	Alkbh8-210	Alkbh8	9	3379207	3387837	processed_transcript	Alkylated DNA repair 8 [Source:UniProtKB/Swiss-Prot;Acc:Q80Y20]
ENSMUST00000212929	Taf1c-206	Taf1c	8	119597871	119605206	retained_intron	TATA box-binding protein-associated factor RNA polymerase I subunit C [Source:UniProtKB/Swiss-Prot;Acc:Q6PDZ2]
ENSMUST00000144425	Atp1b2-204	Atp1b2	11	69601358	69603613	processed_transcript	Sodium/potassium-transporting ATPase subunit beta-2 [Source:UniProtKB/Swiss-Prot;Acc:P14231]
ENSMUST00000219567	Gm48177-201	Gm48177	12	77525282	77526398	processed_pseudogene	predicted gene, 48177 [Source:MGI Symbol;Acc:MGI:6097553]
ENSMUST00000180955	Gm2824-202	Gm2824	15	24981620	25027358	lincRNA	predicted gene 2824 [Source:MGI Symbol;Acc:MGI:3780995]
ENSMUST00000101295	9930111J21Rik2-202	9930111J21Rik2	11	49015874	49051225	protein_coding	RIKEN cDNA 9930111J21 gene 2 [Source:MGI Symbol;Acc:MGI:3711310]
ENSMUST00000179973	Gm21870-201	Gm21870	X	33985639	33986816	protein_coding	0
ENSMUST00000183131	Plce1-207	Plce1	19	38734914	38751123	retained_intron	1-phosphatidylinositol 4,5-bisphosphate phosphodiesterase epsilon-1 [Source:UniProtKB/Swiss-Prot;Acc:Q8K4S1]
ENSMUST00000081224	Fmnl3-201	Fmnl3	15	99317225	99370449	protein_coding	Formin-like protein 3 [Source:UniProtKB/Swiss-Prot;Acc:Q6ZPF4]
ENSMUST00000200116	Klhl7-204	Klhl7	5	24100606	24160784	nonsense_mediated_decay	kelch-like 7 [Source:MGI Symbol;Acc:MGI:1196453]
ENSMUST00000221066	Wrnip1-203	Wrnip1	13	32807146	32821117	processed_transcript	Werner helicase interacting protein 1 [Source:MGI Symbol;Acc:MGI:1926153]
ENSMUST00000143918	Sptan1-210	Sptan1	2	29965677	29994037	retained_intron	Spectrin alpha chain, non-erythrocytic 1 [Source:UniProtKB/Swiss-Prot;Acc:P16546]
ENSMUST00000185789	Kcnq1ot1-201	Kcnq1ot1	7	143203458	143296549	antisense	KCNQ1 overlapping transcript 1 [Source:MGI Symbol;Acc:MGI:1926855]
ENSMUST00000130627	Myo18a-211	Myo18a	11	77777316	77864848	protein_coding	myosin XVIIIA [Source:MGI Symbol;Acc:MGI:2667185]
ENSMUST00000222371	Gm18795-201	Gm18795	12	101216840	101373116	processed_transcript	predicted gene, 18795 [Source:MGI Symbol;Acc:MGI:5010980]
ENSMUST00000130623	Supt3-204	Supt3	17	44777325	44925857	processed_transcript	SPT3 homolog, SAGA and STAGA complex component [Source:HGNC Symbol;Acc:HGNC:11466]
ENSMUST00000180084	Obox4-ps12-201	Obox4-ps12	7	15139546	15141484	unprocessed_pseudogene	oocyte specific homeobox 4, pseudogene 12 [Source:MGI Symbol;Acc:MGI:3782150]
ENSMUST00000113294	Sytl4-202	Sytl4	X	133946448	133981812	protein_coding	synaptotagmin-like 4 [Source:MGI Symbol;Acc:MGI:1351606]
ENSMUST00000188805	Atf7ip-208	Atf7ip	6	136577579	136582411	retained_intron	Activating transcription factor 7-interacting protein 1 [Source:UniProtKB/Swiss-Prot;Acc:Q7TT18]
ENSMUST00000129643	A630010A05Rik-202	A630010A05Rik	16	14562317	14634108	protein_coding	RIKEN cDNA A630010A05 gene [Source:MGI Symbol;Acc:MGI:3584518]
ENSMUST00000090180	Sema3g-201	Sema3g	14	31217860	31230352	protein_coding	Semaphorin-3G [Source:UniProtKB/Swiss-Prot;Acc:Q4LFA9]
ENSMUST00000187537	Pign-206	Pign	1	105552630	105663643	protein_coding	phosphatidylinositol glycan anchor biosynthesis class N [Source:HGNC Symbol;Acc:HGNC:8967]
ENSMUST00000154620	Srebf1-210	Srebf1	11	60204189	60206112	processed_transcript	Mus musculus sterol regulatory element binding transcription factor 1 (Srebf1), transcript variant 4, mRNA. [Source:RefSeq mRNA;Acc:NM_001358315]
ENSMUST00000027741	Xpr1-201	Xpr1	1	155275701	155417329	protein_coding	xenotropic and polytropic retrovirus receptor 1 [Source:MGI Symbol;Acc:MGI:97932]
ENSMUST00000221030	Gm47853-201	Gm47853	13	4023169	4025827	processed_pseudogene	predicted gene, 47853 [Source:MGI Symbol;Acc:MGI:6097062]
ENSMUST00000100802	Nufip2-201	Nufip2	11	77686155	77712741	protein_coding	Nuclear fragile X mental retardation-interacting protein 2 [Source:UniProtKB/Swiss-Prot;Acc:Q5F2E7]
ENSMUST00000149274	Taf1-206	Taf1	X	101532759	101599734	protein_coding	TATA-box binding protein associated factor 1 [Source:MGI Symbol;Acc:MGI:1336878]
ENSMUST00000057596	Olfr77-201	Olfr77	9	19916865	19929124	protein_coding	0
ENSMUST00000121052	Pomgnt1-205	Pomgnt1	4	116137755	116159844	protein_coding	Protein O-linked-mannose beta-1,2-N-acetylglucosaminyltransferase 1 [Source:UniProtKB/Swiss-Prot;Acc:Q91X88]
ENSMUST00000227443	Vmn1r87-203	Vmn1r87	7	13130904	13140157	protein_coding	vomeronasal 1 receptor 87 [Source:MGI Symbol;Acc:MGI:2159698]
ENSMUST00000121063	Gm6591-201	Gm6591	X	54312878	54333284	unprocessed_pseudogene	predicted gene 6591 [Source:MGI Symbol;Acc:MGI:3645686]
ENSMUST00000215457	Olfr1160-202	Olfr1160	2	88000927	88008268	protein_coding	olfactory receptor 1160 [Source:MGI Symbol;Acc:MGI:3030994]
ENSMUST00000146398	1700026D11Rik-204	1700026D11Rik	2	132490744	132512300	antisense	RIKEN cDNA 1700026D11 gene [Source:MGI Symbol;Acc:MGI:1917621]
ENSMUST00000212390	Lrba-208	Lrba	3	86225289	86542711	protein_coding	LPS responsive beige-like anchor protein [Source:HGNC Symbol;Acc:HGNC:1742]
ENSMUST00000105852	Lypla2-202	Lypla2	4	135968224	135971929	protein_coding	Acyl-protein thioesterase 2 [Source:UniProtKB/Swiss-Prot;Acc:Q9WTL7]
ENSMUST00000223053	Lyst-206	Lyst	13	13590397	13636259	retained_intron	lysosomal trafficking regulator [Source:MGI Symbol;Acc:MGI:107448]
ENSMUST00000227412	AC140209.1-203	AC140209.1	15	60144270	60187408	lincRNA	0
ENSMUST00000197927	Sema3d-205	Sema3d	5	12383506	12578844	protein_coding	Semaphorin-3D [Source:UniProtKB/Swiss-Prot;Acc:Q8BH34]
ENSMUST00000197932	Gm35507-201	Gm35507	3	106827307	106879361	lincRNA	predicted gene, 35507 [Source:MGI Symbol;Acc:MGI:5594666]
ENSMUST00000207801	Cc2d2b-203	Cc2d2b	19	40748753	40827743	protein_coding	coiled-coil and C2 domain containing 2B [Source:MGI Symbol;Acc:MGI:3645359]
ENSMUST00000209613	Vmn2r29-202	Vmn2r29	7	7240640	7243705	retained_intron	vomeronasal 2, receptor 29 [Source:MGI Symbol;Acc:MGI:1923479]
ENSMUST00000206579	Gm32647-202	Gm32647	7	94042752	94709171	lincRNA	predicted gene, 32647 [Source:MGI Symbol;Acc:MGI:5591806]
ENSMUST00000110324	Fbln7-202	Fbln7	2	128862981	128897034	protein_coding	Fibulin-7 [Source:UniProtKB/Swiss-Prot;Acc:Q501P1]
ENSMUST00000122303	Magi3-203	Magi3	3	104016469	104220238	protein_coding	Membrane-associated guanylate kinase, WW and PDZ domain-containing protein 3 [Source:UniProtKB/Swiss-Prot;Acc:Q9EQJ9]
ENSMUST00000110333	Anapc1-203	Anapc1	2	128642077	128687376	protein_coding	Anaphase-promoting complex subunit 1 [Source:UniProtKB/Swiss-Prot;Acc:P53995]
ENSMUST00000214192	Olfr824-202	Olfr824	10	130123470	130130000	protein_coding	0
ENSMUST00000205263	Blm-203	Blm	7	80469249	80514692	retained_intron	Bloom syndrome protein homolog [Source:UniProtKB/Swiss-Prot;Acc:O88700]
ENSMUST00000217237	Olfr1238-203	Olfr1238	2	89401991	89409676	protein_coding	0
ENSMUST00000185919	Dopey1-204	Dopey1	9	86467214	86555804	nonsense_mediated_decay	dopey family member 1 [Source:HGNC Symbol;Acc:HGNC:21194]
ENSMUST00000207867	Gm21035-201	Gm21035	7	50975547	50978154	processed_pseudogene	predicted gene, 21035 [Source:MGI Symbol;Acc:MGI:5434390]
ENSMUST00000020308	Ddit4-201	Ddit4	10	59949669	59951834	protein_coding	DNA damage-inducible transcript 4 protein [Source:UniProtKB/Swiss-Prot;Acc:Q9D3F7]
ENSMUST00000173913	Pkn2-207	Pkn2	3	142793709	142881915	nonsense_mediated_decay	Serine/threonine-protein kinase N2 [Source:UniProtKB/Swiss-Prot;Acc:Q8BWW9]
ENSMUST00000226139	Npr3-202	Npr3	15	11842260	11890988	processed_transcript	natriuretic peptide receptor 3 [Source:MGI Symbol;Acc:MGI:97373]
ENSMUST00000220820	Catsperb-203	Catsperb	12	101515125	101550993	nonsense_mediated_decay	Cation channel sperm-associated protein subunit beta [Source:UniProtKB/Swiss-Prot;Acc:A2RTF1]
ENSMUST00000215480	Gm47932-201	Gm47932	9	101754915	101757705	processed_pseudogene	predicted gene, 47932 [Source:MGI Symbol;Acc:MGI:6097194]
ENSMUST00000190485	A830008E24Rik-202	A830008E24Rik	1	154048109	154117951	lincRNA	RIKEN cDNA A830008E24 gene [Source:MGI Symbol;Acc:MGI:3041183]
ENSMUST00000100127	Gtdc1-202	Gtdc1	2	44785490	44927236	protein_coding	Glycosyltransferase-like domain-containing protein 1 [Source:UniProtKB/Swiss-Prot;Acc:Q8BW56]
ENSMUST00000110391	Cmah-202	Cmah	13	24376083	24477265	protein_coding	Cytidine monophosphate-N-acetylneuraminic acid hydroxylase [Source:UniProtKB/Swiss-Prot;Acc:Q61419]
ENSMUST00000102777	Lepr-202	Lepr	4	101717404	101792258	protein_coding	Leptin receptor [Source:UniProtKB/Swiss-Prot;Acc:P48356]
ENSMUST00000219024	Ppfia2-204	Ppfia2	10	106893006	106932512	processed_transcript	protein tyrosine phosphatase, receptor type, f polypeptide (PTPRF), interacting protein (liprin), alpha 2 [Source:MGI Symbol;Acc:MGI:2443834]
ENSMUST00000112908	Hpse-202	Hpse	5	100684581	100719705	protein_coding	Heparanase Heparanase 8 kDa subunit Heparanase 50 kDa subunit [Source:UniProtKB/Swiss-Prot;Acc:Q6YGZ1]
ENSMUST00000164110	Ppp1r9a-203	Ppp1r9a	6	4903432	5164516	retained_intron	protein phosphatase 1, regulatory (inhibitor) subunit 9A [Source:MGI Symbol;Acc:MGI:2442401]
ENSMUST00000097788	Mthfr-202	Mthfr	4	148039077	148056206	protein_coding	Methylenetetrahydrofolate reductase [Source:UniProtKB/Swiss-Prot;Acc:Q9WU20]
ENSMUST00000063530	Gsdmc4-201	Gsdmc4	15	63891265	63902936	protein_coding	Gasdermin-C4 [Source:UniProtKB/Swiss-Prot;Acc:Q3TR54]
ENSMUST00000050239	Pcdh11x-201	Pcdh11x	X	120290259	120906344	protein_coding	protocadherin 11 X-linked [Source:MGI Symbol;Acc:MGI:2442849]
ENSMUST00000118234	Pex26-202	Pex26	6	121183667	121196185	protein_coding	Peroxisome assembly protein 26 [Source:UniProtKB/Swiss-Prot;Acc:Q8BGI5]
ENSMUST00000211973	Cnot1-205	Cnot1	8	95743174	95761431	protein_coding	CCR4-NOT transcription complex subunit 1 [Source:UniProtKB/Swiss-Prot;Acc:Q6ZQ08]
ENSMUST00000217280	Olfr859-203	Olfr859	9	19804908	19817626	protein_coding	0
ENSMUST00000205289	Kdm3a-203	Kdm3a	6	71599326	71632686	protein_coding	Lysine-specific demethylase 3A [Source:UniProtKB/Swiss-Prot;Acc:Q6PCM1]
ENSMUST00000221310	Gm47904-201	Gm47904	13	4091286	4092636	lincRNA	predicted gene, 47904 [Source:MGI Symbol;Acc:MGI:6097144]
ENSMUST00000173079	Mms22l-210	Mms22l	4	24496451	24581338	retained_intron	Protein MMS22-like [Source:UniProtKB/Swiss-Prot;Acc:B1AUR6]
ENSMUST00000119593	Gm11251-201	Gm11251	4	73029819	73036074	processed_pseudogene	predicted gene 11251 [Source:MGI Symbol;Acc:MGI:3651054]
ENSMUST00000166775	Rxra-206	Rxra	2	27677262	27761417	protein_coding	retinoid X receptor alpha [Source:MGI Symbol;Acc:MGI:98214]
ENSMUST00000103116	Ppp1r16b-203	Ppp1r16b	2	158666733	158766334	protein_coding	protein phosphatase 1, regulatory (inhibitor) subunit 16B [Source:MGI Symbol;Acc:MGI:2151841]
ENSMUST00000211967	Gm45821-201	Gm45821	8	74081645	74093684	lincRNA	predicted gene 45821 [Source:MGI Symbol;Acc:MGI:5804936]
ENSMUST00000186380	Dhx9-202	Dhx9	1	153455758	153487608	protein_coding	DExH-box helicase 9 [Source:HGNC Symbol;Acc:HGNC:2750]
ENSMUST00000222620	Ptprf-207	Ptprf	4	118236373	118291274	protein_coding	Receptor-type tyrosine-protein phosphatase F [Source:UniProtKB/Swiss-Prot;Acc:A2A8L5]
ENSMUST00000156510	Mga-215	Mga	2	119897305	119960794	protein_coding	MAX-associated protein [Source:UniProtKB/Swiss-Prot;Acc:A2AWL7]
ENSMUST00000173073	Kmt2c-205	Kmt2c	5	25315737	25498702	protein_coding	lysine methyltransferase 2C [Source:HGNC Symbol;Acc:HGNC:13726]
ENSMUST00000130729	Ssrp1-204	Ssrp1	2	85037455	85045772	protein_coding	FACT complex subunit SSRP1 [Source:UniProtKB/Swiss-Prot;Acc:Q08943]
ENSMUST00000183253	Rsrc2-223	Rsrc2	5	123741949	123749381	retained_intron	arginine/serine-rich coiled-coil 2 [Source:MGI Symbol;Acc:MGI:1913489]
ENSMUST00000060404	Tor1aip2-201	Tor1aip2	1	156040890	156068861	protein_coding	torsin A interacting protein 2 [Source:MGI Symbol;Acc:MGI:3582695]
ENSMUST00000097707	Pikfyve-202	Pikfyve	1	65186750	65274012	protein_coding	phosphoinositide kinase, FYVE type zinc finger containing [Source:MGI Symbol;Acc:MGI:1335106]
ENSMUST00000203502	Bicd1-209	Bicd1	6	149408886	149419328	retained_intron	Protein bicaudal D homolog 1 [Source:UniProtKB/Swiss-Prot;Acc:Q8BR07]
ENSMUST00000204827	Fancd2-208	Fancd2	6	113531704	113596273	protein_coding	Fanconi anemia group D2 protein homolog [Source:UniProtKB/Swiss-Prot;Acc:Q80V62]
ENSMUST00000138684	Gm15839-201	Gm15839	16	56886367	56889453	antisense	predicted gene 15839 [Source:MGI Symbol;Acc:MGI:3801729]
ENSMUST00000137386	Ift140-202	Ift140	17	25016091	25092801	protein_coding	Intraflagellar transport [Source:UniProtKB/Swiss-Prot;Acc:E9PY46]
ENSMUST00000213781	Olfr1106-202	Olfr1106	2	87046811	87052272	protein_coding	0
ENSMUST00000228802	Vmn1r216-203	Vmn1r216	13	23096976	23108732	nonsense_mediated_decay	vomeronasal 1 receptor 216 [Source:MGI Symbol;Acc:MGI:2159696]
ENSMUST00000023442	Lrrc74b-201	Lrrc74b	16	17544465	17561247	protein_coding	Leucine-rich repeat-containing protein 74B [Source:UniProtKB/Swiss-Prot;Acc:Q14BP6]
ENSMUST00000213795	Gm48130-201	Gm48130	10	49955660	49955981	processed_pseudogene	predicted gene, 48130 [Source:MGI Symbol;Acc:MGI:6097490]
ENSMUST00000208396	Olfr1452-ps1-201	Olfr1452-ps1	19	13016225	13017149	polymorphic_pseudogene	olfactory receptor 1452, pseudogene 1 [Source:MGI Symbol;Acc:MGI:3031286]
ENSMUST00000175654	Obox4-ps28-201	Obox4-ps28	7	15442998	15444936	unprocessed_pseudogene	oocyte specific homeobox 4, pseudogene 28 [Source:MGI Symbol;Acc:MGI:3641736]
ENSMUST00000213739	Gm48391-202	Gm48391	9	36249948	36254801	transcribed_processed_pseudogene	predicted gene, 48391 [Source:MGI Symbol;Acc:MGI:6097874]
ENSMUST00000175659	Mia2-204	Mia2	12	59166790	59175509	retained_intron	Mus musculus melanoma inhibitory activity 2 (Mia2), transcript variant 1, mRNA. [Source:RefSeq mRNA;Acc:NM_001329047]
ENSMUST00000121829	Lrp1-203	Lrp1	10	127589156	127620970	protein_coding	LDL receptor related protein 1 [Source:HGNC Symbol;Acc:HGNC:6692]
ENSMUST00000216675	Olfr1184-202	Olfr1184	2	88483598	88489284	protein_coding	0
ENSMUST00000012847	Cd209a-201	Cd209a	8	3743397	3748984	protein_coding	CD209 antigen-like protein A [Source:UniProtKB/Swiss-Prot;Acc:Q91ZX1]
ENSMUST00000228662	Vmn1r45-208	Vmn1r45	6	89931649	89940598	protein_coding	vomeronasal 1 receptor 45 [Source:MGI Symbol;Acc:MGI:1333762]
ENSMUST00000227336	Nipal2-204	Nipal2	15	34621754	34678734	processed_transcript	NIPA like domain containing 2 [Source:HGNC Symbol;Acc:HGNC:25854]
ENSMUST00000214022	Olfr1217-203	Olfr1217	2	89021336	89032065	protein_coding	0
ENSMUST00000102869	Xpo1-202	Xpo1	11	23256078	23298249	protein_coding	exportin 1 [Source:MGI Symbol;Acc:MGI:2144013]
ENSMUST00000021778	Prl2c5-201	Prl2c5	13	13182715	13191923	protein_coding	Prolactin-2C5 [Source:UniProtKB/Swiss-Prot;Acc:Q9JLV9]
ENSMUST00000057793	Adnp-201	Adnp	2	168180986	168206922	protein_coding	Activity-dependent neuroprotector homeobox protein [Source:UniProtKB/Swiss-Prot;Acc:Q9Z103]
ENSMUST00000137568	Crem-217	Crem	18	3267585	3327507	protein_coding	cAMP-responsive element modulator [Source:UniProtKB/Swiss-Prot;Acc:P27699]
ENSMUST00000105972	Epb41-205	Epb41	4	131926510	132007431	protein_coding	erythrocyte membrane protein band 4.1 [Source:MGI Symbol;Acc:MGI:95401]
ENSMUST00000215312	Olfr1328-202	Olfr1328	4	118930071	118938612	protein_coding	0
ENSMUST00000216641	Olfr1389-202	Olfr1389	11	49423067	49432968	protein_coding	0
ENSMUST00000124269	Nox4-204	Nox4	7	87246649	87287981	processed_transcript	NADPH oxidase 4 [Source:MGI Symbol;Acc:MGI:1354184]
ENSMUST00000204666	Erc1-213	Erc1	6	119617267	119622105	retained_intron	ELKS/Rab6-interacting/CAST family member 1 [Source:UniProtKB/Swiss-Prot;Acc:Q99MI1]
ENSMUST00000202000	Senp7-211	Senp7	16	56075480	56141897	protein_coding	SUMO1/sentrin specific peptidase 7 [Source:MGI Symbol;Acc:MGI:1913565]
ENSMUST00000225567	Gm10873-201	Gm10873	14	56376902	56391562	antisense	0
ENSMUST00000117973	Gm15088-201	Gm15088	X	149157977	149159484	unprocessed_pseudogene	predicted gene 15088 [Source:MGI Symbol;Acc:MGI:3705869]
ENSMUST00000213586	Gm39312-201	Gm39312	9	26028685	26033479	lincRNA	predicted gene, 39312 [Source:MGI Symbol;Acc:MGI:5622197]
ENSMUST00000217947	Gm47015-201	Gm47015	10	79412962	79417905	lincRNA	predicted gene, 47015 [Source:MGI Symbol;Acc:MGI:6095697]
ENSMUST00000115317	Klhl13-204	Klhl13	X	23219286	23284829	protein_coding	Kelch-like protein 13 [Source:UniProtKB/Swiss-Prot;Acc:Q80TF4]
ENSMUST00000115324	Grm8-203	Grm8	6	27275128	28126125	protein_coding	glutamate receptor, metabotropic 8 [Source:MGI Symbol;Acc:MGI:1351345]
ENSMUST00000216623	Olfr1505-202	Olfr1505	19	13913530	13921866	protein_coding	0
ENSMUST00000070705	Rlim-201	Rlim	X	103957163	103981284	protein_coding	Mus musculus ring finger protein, LIM domain interacting (Rlim), transcript variant 2, mRNA. [Source:RefSeq mRNA;Acc:NM_001358205]
ENSMUST00000142914	4930571N24Rik-202	4930571N24Rik	15	77427979	77461966	antisense	RIKEN cDNA 4930571N24 gene [Source:MGI Symbol;Acc:MGI:1925474]
ENSMUST00000207795	Gm45792-201	Gm45792	7	119626519	119631058	antisense	predicted gene 45792 [Source:MGI Symbol;Acc:MGI:5804907]
ENSMUST00000079945	Phex-201	Phex	X	157162075	157415286	protein_coding	Metalloendopeptidase homolog PEX [Source:UniProtKB/Swiss-Prot;Acc:P70669]
ENSMUST00000179321	Slc18b1-206	Slc18b1	10	23796986	23827968	protein_coding	Mus musculus solute carrier family 18, subfamily B, member 1 (Slc18b1), transcript variant 2, mRNA. [Source:RefSeq mRNA;Acc:NM_001358812]
ENSMUST00000226085	Gm48841-201	Gm48841	14	14254663	14257503	processed_pseudogene	predicted gene, 48841 [Source:MGI Symbol;Acc:MGI:6098573]
ENSMUST00000159715	Galnt6-202	Galnt6	15	100691813	100729376	protein_coding	Polypeptide N-acetylgalactosaminyltransferase 6 [Source:UniProtKB/Swiss-Prot;Acc:Q8C7U7]
ENSMUST00000111775	Xpr1-203	Xpr1	1	155278982	155417407	protein_coding	xenotropic and polytropic retrovirus receptor 1 [Source:MGI Symbol;Acc:MGI:97932]
ENSMUST00000190575	1700030N03Rik-203	1700030N03Rik	19	3065711	3197714	lincRNA	RIKEN cDNA 1700030N03 gene [Source:MGI Symbol;Acc:MGI:1917261]
ENSMUST00000168641	Gm8251-201	Gm8251	1	44055952	44061936	protein_coding	0
ENSMUST00000218431	Nrcam-206	Nrcam	12	44532428	44544871	protein_coding	Neuronal cell adhesion molecule [Source:UniProtKB/Swiss-Prot;Acc:Q810U4]
ENSMUST00000182944	Birc6-220	Birc6	17	74528468	74702383	protein_coding	Baculoviral IAP repeat-containing protein 6 [Source:UniProtKB/Swiss-Prot;Acc:O88738]
ENSMUST00000217109	Gm33180-201	Gm33180	9	59499361	59512865	lincRNA	predicted gene, 33180 [Source:MGI Symbol;Acc:MGI:5592339]
ENSMUST00000146404	Gm13589-201	Gm13589	2	38424002	38455851	lincRNA	predicted gene 13589 [Source:MGI Symbol;Acc:MGI:3649991]
ENSMUST00000211805	D130040H23Rik-202	D130040H23Rik	8	69271094	69293726	retained_intron	RIKEN cDNA D130040H23 gene [Source:MGI Symbol;Acc:MGI:2444324]
ENSMUST00000218445	Kcnc2-202	Kcnc2	10	112315340	112465874	protein_coding	Potassium voltage-gated channel subfamily C member 2 [Source:UniProtKB/Swiss-Prot;Acc:Q14B80]
ENSMUST00000113509	Nup210-202	Nup210	6	91013070	91116819	protein_coding	Nuclear pore membrane glycoprotein 210 [Source:UniProtKB/Swiss-Prot;Acc:Q9QY81]
ENSMUST00000142075	Inpp5f-206	Inpp5f	7	128679686	128696274	retained_intron	inositol polyphosphate-5-phosphatase F [Source:MGI Symbol;Acc:MGI:2141867]
ENSMUST00000203396	Olfr457-202	Olfr457	6	42468015	42476335	protein_coding	0
ENSMUST00000197191	Fbxw19-202	Fbxw19	9	109476654	109478817	retained_intron	0
ENSMUST00000147755	Rapgef1-207	Rapgef1	2	29619910	29738327	nonsense_mediated_decay	Rap guanine nucleotide exchange factor (GEF) 1 [Source:MGI Symbol;Acc:MGI:104580]
ENSMUST00000021750	Ryr2-201	Ryr2	13	11553102	12106945	protein_coding	ryanodine receptor 2, cardiac [Source:MGI Symbol;Acc:MGI:99685]
ENSMUST00000227379	Mill2-205	Mill2	7	18839966	18863608	protein_coding	MHC I like leukocyte 2 [Source:MGI Symbol;Acc:MGI:2179989]
ENSMUST00000147744	Plcb4-213	Plcb4	2	135987876	136014593	protein_coding	phospholipase C, beta 4 [Source:MGI Symbol;Acc:MGI:107464]
ENSMUST00000155368	Hace1-207	Hace1	10	45677117	45712271	retained_intron	E3 ubiquitin-protein ligase HACE1 [Source:UniProtKB/Swiss-Prot;Acc:Q3U0D9]
ENSMUST00000215369	Olfr446-202	Olfr446	6	42921377	42931141	protein_coding	olfactory receptor family 2 subfamily A member 12 [Source:HGNC Symbol;Acc:HGNC:15082]
ENSMUST00000100235	Tmem104-202	Tmem104	11	115187487	115247023	protein_coding	Transmembrane protein 104 [Source:UniProtKB/Swiss-Prot;Acc:Q3TB48]
ENSMUST00000058292	Rasef-201	Rasef	4	73714579	73790602	protein_coding	Ras and EF-hand domain-containing protein homolog [Source:UniProtKB/Swiss-Prot;Acc:Q5RI75]
ENSMUST00000222545	Gm48497-201	Gm48497	13	16533539	16533821	processed_pseudogene	predicted gene, 48497 [Source:MGI Symbol;Acc:MGI:6098023]
ENSMUST00000222549	AC134468.1-201	AC134468.1	12	39948444	39949115	transcribed_processed_pseudogene	0
ENSMUST00000133960	AI838599-201	AI838599	4	3246005	3258092	lincRNA	expressed sequence AI838599 [Source:MGI Symbol;Acc:MGI:3510989]
ENSMUST00000173166	Uggt1-204	Uggt1	1	36162226	36182634	nonsense_mediated_decay	UDP-glucose glycoprotein glucosyltransferase 1 [Source:MGI Symbol;Acc:MGI:2443162]
ENSMUST00000099604	Olfr1307-201	Olfr1307	2	111930116	111949440	protein_coding	0
ENSMUST00000121972	Mylk3-202	Mylk3	8	85327053	85365347	protein_coding	Myosin light chain kinase 3 [Source:UniProtKB/Swiss-Prot;Acc:Q3UIZ8]
ENSMUST00000197165	Gm42721-201	Gm42721	3	106007865	106009387	sense_intronic	predicted gene 42721 [Source:MGI Symbol;Acc:MGI:5662858]
ENSMUST00000131312	Swt1-205	Swt1	1	151416319	151423344	retained_intron	Transcriptional protein SWT1 [Source:UniProtKB/Swiss-Prot;Acc:Q9DBQ9]
ENSMUST00000223862	Tmem161b-203	Tmem161b	13	84222312	84295858	nonsense_mediated_decay	Transmembrane protein 161B [Source:UniProtKB/Swiss-Prot;Acc:Q8C2L6]
ENSMUST00000222525	Gm47191-201	Gm47191	13	64615414	64615824	transcribed_processed_pseudogene	predicted gene, 47191 [Source:MGI Symbol;Acc:MGI:6095983]
ENSMUST00000217182	Olfr1489-202	Olfr1489	19	13631621	13643987	protein_coding	0
ENSMUST00000222528	Dicer1-206	Dicer1	12	104691428	104722052	processed_transcript	dicer 1, ribonuclease III [Source:HGNC Symbol;Acc:HGNC:17098]
ENSMUST00000145953	Gm15276-201	Gm15276	X	31351400	31351897	unprocessed_pseudogene	predicted gene 15276 [Source:MGI Symbol;Acc:MGI:3826605]
ENSMUST00000197179	Cux2-211	Cux2	5	121860308	121866063	retained_intron	Homeobox protein cut-like 2 [Source:UniProtKB/Swiss-Prot;Acc:P70298]
ENSMUST00000201615	N4bp2-206	N4bp2	5	65764120	65817284	protein_coding	NEDD4 binding protein 2 [Source:HGNC Symbol;Acc:HGNC:29851]
ENSMUST00000084589	Cln3-202	Cln3	7	126571207	126585817	protein_coding	Battenin [Source:UniProtKB/Swiss-Prot;Acc:Q61124]
ENSMUST00000210562	Gm30400-202	Gm30400	10	78747130	78767585	antisense	predicted gene, 30400 [Source:MGI Symbol;Acc:MGI:5589559]
ENSMUST00000174484	Psme1-210	Psme1	14	55578123	55581346	protein_coding	proteasome (prosome, macropain) activator subunit 1 (PA28 alpha) [Source:MGI Symbol;Acc:MGI:1096367]
ENSMUST00000223831	Zkscan3-207	Zkscan3	13	21387003	21402731	protein_coding	zinc finger with KRAB and SCAN domains 3 [Source:MGI Symbol;Acc:MGI:1919989]
ENSMUST00000189556	St8sia4-204	St8sia4	1	95618551	95667535	protein_coding	ST8 alpha-N-acetyl-neuraminide alpha-2,8-sialyltransferase 4 [Source:MGI Symbol;Acc:MGI:106018]
ENSMUST00000143311	Gm12022-201	Gm12022	11	18467479	18493255	lincRNA	predicted gene 12022 [Source:MGI Symbol;Acc:MGI:3650976]
ENSMUST00000103238	Sema6d-205	Sema6d	2	124653635	124665309	protein_coding	Semaphorin-6D [Source:UniProtKB/Swiss-Prot;Acc:Q76KF0]
ENSMUST00000036033	Dip2a-201	Dip2a	10	76263051	76345260	protein_coding	Disco-interacting A [Source:UniProtKB/Swiss-Prot;Acc:Q8BWT5]
ENSMUST00000202905	Specc1-217	Specc1	11	62018864	62219964	protein_coding	sperm antigen with calponin homology and coiled-coil domains 1 [Source:MGI Symbol;Acc:MGI:2442356]
ENSMUST00000154818	Adgrg4-205	Adgrg4	X	56870163	56980337	protein_coding	Adhesion G-protein coupled receptor G4 [Source:UniProtKB/Swiss-Prot;Acc:B7ZCC9]
ENSMUST00000162432	Gm16169-202	Gm16169	17	10807834	10826625	antisense	predicted gene 16169 [Source:MGI Symbol;Acc:MGI:3802011]
ENSMUST00000216723	Olfr878-205	Olfr878	9	37917840	37922474	nonsense_mediated_decay	olfactory receptor family 8 subfamily B member 4 (gene/pseudogene) [Source:HGNC Symbol;Acc:HGNC:8473]
ENSMUST00000115238	Ahcyl2-203	Ahcyl2	6	29859379	29912304	protein_coding	S-adenosylhomocysteine hydrolase-like 2 [Source:MGI Symbol;Acc:MGI:1921590]
ENSMUST00000121909	Gm4915-201	Gm4915	X	114021997	114023565	processed_pseudogene	predicted gene 4915 [Source:MGI Symbol;Acc:MGI:3647071]
ENSMUST00000060551	Apol10a-201	Apol10a	15	77477047	77491069	protein_coding	apolipoprotein L 10A [Source:MGI Symbol;Acc:MGI:3036238]
ENSMUST00000211010	Gm29895-202	Gm29895	8	78044010	78055473	lincRNA	predicted gene, 29895 [Source:MGI Symbol;Acc:MGI:5589054]
ENSMUST00000182089	Gm26992-201	Gm26992	X	103422010	103481705	protein_coding	0
ENSMUST00000187774	Dock10-205	Dock10	1	80501553	80665309	protein_coding	dedicator of cytokinesis 10 [Source:HGNC Symbol;Acc:HGNC:23479]
ENSMUST00000173140	Tmcc1-208	Tmcc1	6	116021712	116056955	protein_coding	transmembrane and coiled coil domains 1 [Source:MGI Symbol;Acc:MGI:2442368]
ENSMUST00000175787	4933438K21Rik-201	4933438K21Rik	4	147063366	147068436	antisense	RIKEN cDNA 4933438K21 gene [Source:MGI Symbol;Acc:MGI:1918520]
ENSMUST00000068452	Cnot1-201	Cnot1	8	95719458	95807381	protein_coding	CCR4-NOT transcription complex subunit 1 [Source:UniProtKB/Swiss-Prot;Acc:Q6ZQ08]
ENSMUST00000169094	G3bp2-204	G3bp2	5	92053717	92083513	protein_coding	Mus musculus GTPase activating protein (SH3 domain) binding protein 2 (G3bp2), transcript variant 8, mRNA. [Source:RefSeq mRNA;Acc:NM_001359197]
ENSMUST00000067136	1700082M22Rik-201	1700082M22Rik	8	104652617	104658447	antisense	RIKEN cDNA 1700082M22 gene [Source:MGI Symbol;Acc:MGI:1920784]

## Sheet: C. SubsetCommon_FemaleE11
Transcript stable ID	Transcript name	Gene name	Chromosome/scaffold name	Transcript start (bp)	Transcript end (bp)	Transcript type	Gene description
ENSMUST00000055226	Fn1-201	Fn1	1	71585524	71653175	protein_coding	Fibronectin Anastellin [Source:UniProtKB/Swiss-Prot;Acc:P11276]
ENSMUST00000214328	Olfr679-202	Olfr679	7	105081205	105090642	protein_coding	0
ENSMUST00000228134	Lrch1-204	Lrch1	14	74756127	74885255	processed_transcript	Leucine-rich repeat and calponin homology domain-containing protein 1 [Source:UniProtKB/Swiss-Prot;Acc:P62046]
ENSMUST00000187057	Apbb1-205	Apbb1	7	105558818	105568777	protein_coding	Amyloid-beta A4 protein-binding family B member 1 [Source:UniProtKB/Swiss-Prot;Acc:Q9QXJ1]
ENSMUST00000160850	Alkbh1-205	Alkbh1	12	87433257	87443839	retained_intron	Nucleic acid dioxygenase ALKBH1 [Source:UniProtKB/Swiss-Prot;Acc:P0CB42]
ENSMUST00000109544	Vcan-202	Vcan	13	89656645	89742334	protein_coding	versican [Source:MGI Symbol;Acc:MGI:102889]
ENSMUST00000085934	Ache-202	Ache	5	137288284	137294460	protein_coding	acetylcholinesterase [Source:MGI Symbol;Acc:MGI:87876]
ENSMUST00000144081	Rmnd5a-204	Rmnd5a	6	71390467	71396282	processed_transcript	A [Source:UniProtKB/Swiss-Prot;Acc:Q80YQ8]
ENSMUST00000162761	Car7-204	Car7	8	104541309	104550337	protein_coding	Carbonic anhydrase 7 [Source:UniProtKB/Swiss-Prot;Acc:Q9ERQ8]
ENSMUST00000018304	Med1-201	Med1	11	98154248	98192955	protein_coding	Mediator of RNA polymerase II transcription subunit 1 [Source:UniProtKB/Swiss-Prot;Acc:Q925J9]
ENSMUST00000146698	Gpn3-204	Gpn3	5	122381268	122382902	nonsense_mediated_decay	GPN-loop GTPase 3 [Source:MGI Symbol;Acc:MGI:1289326]
ENSMUST00000190780	Fn1-217	Fn1	1	71585524	71653172	protein_coding	Fibronectin Anastellin [Source:UniProtKB/Swiss-Prot;Acc:P11276]
ENSMUST00000118504	Cbs-203	Cbs	17	31612640	31637165	protein_coding	Cystathionine beta-synthase [Source:UniProtKB/Swiss-Prot;Acc:Q91WT9]
ENSMUST00000114157	Nrp2-206	Nrp2	1	62703702	62818695	protein_coding	Neuropilin-2 [Source:UniProtKB/Swiss-Prot;Acc:O35375]
ENSMUST00000220170	Wdcp-204	Wdcp	12	4843394	4851767	protein_coding	WD repeat and coiled coil containing [Source:MGI Symbol;Acc:MGI:3040699]
ENSMUST00000203012	Plekha5-202	Plekha5	6	140544018	140597110	protein_coding	pleckstrin homology domain containing A5 [Source:HGNC Symbol;Acc:HGNC:30036]
ENSMUST00000182491	Rxfp1-202	Rxfp1	3	79644112	79737880	nonsense_mediated_decay	Relaxin receptor 1 [Source:UniProtKB/Swiss-Prot;Acc:Q6R6I7]
ENSMUST00000097291	Mtcl1-202	Mtcl1	17	66336986	66449750	protein_coding	Microtubule cross-linking factor 1 [Source:UniProtKB/Swiss-Prot;Acc:Q3UHU5]
ENSMUST00000208720	Sytl2-217	Sytl2	7	90348698	90385170	non_stop_decay	Synaptotagmin-like protein 2 [Source:UniProtKB/Swiss-Prot;Acc:Q99N50]
ENSMUST00000119117	Gm14404-201	Gm14404	2	177419902	177422936	unprocessed_pseudogene	predicted gene 14404 [Source:MGI Symbol;Acc:MGI:3649814]
ENSMUST00000106635	Kcnj16-201	Kcnj16	11	110997487	111027968	protein_coding	Inward rectifier potassium channel 16 [Source:UniProtKB/Swiss-Prot;Acc:Q9Z307]
ENSMUST00000222230	Gm48166-201	Gm48166	13	65493490	65630774	lincRNA	predicted gene, 48166 [Source:MGI Symbol;Acc:MGI:6097539]
ENSMUST00000189821	Fn1-216	Fn1	1	71585523	71653172	protein_coding	Fibronectin Anastellin [Source:UniProtKB/Swiss-Prot;Acc:P11276]
ENSMUST00000151240	Gm14391-205	Gm14391	2	175197674	175206876	retained_intron	KRAB box and zinc finger, C2H2 type domain containing isoform 2 [Source:RefSeq peptide;Acc:NP_001170951]
ENSMUST00000123353	Rhobtb3-203	Rhobtb3	13	75872013	75885667	processed_transcript	Rho-related BTB domain-containing protein 3 [Source:UniProtKB/Swiss-Prot;Acc:Q9CTN4]
ENSMUST00000075144	Nrp2-203	Nrp2	1	62703285	62818695	protein_coding	Neuropilin-2 [Source:UniProtKB/Swiss-Prot;Acc:O35375]
ENSMUST00000159337	Vcan-205	Vcan	13	89711226	89742318	protein_coding	versican [Source:MGI Symbol;Acc:MGI:102889]
ENSMUST00000072061	Entpd5-202	Entpd5	12	84373857	84405476	protein_coding	Ectonucleoside triphosphate diphosphohydrolase 5 [Source:UniProtKB/Swiss-Prot;Acc:Q9WUZ9]
ENSMUST00000110029	Limk2-204	Limk2	11	3344256	3356141	protein_coding	LIM domain kinase 2 [Source:UniProtKB/Swiss-Prot;Acc:O54785]
ENSMUST00000198072	Tedc1-204	Tedc1	12	113157571	113164547	retained_intron	tubulin epsilon and delta complex 1 [Source:MGI Symbol;Acc:MGI:2144738]
ENSMUST00000162088	Zdhhc24-203	Zdhhc24	19	4878668	4885397	processed_transcript	zinc finger, DHHC domain containing 24 [Source:MGI Symbol;Acc:MGI:1917855]
ENSMUST00000155763	Sfi1-219	Sfi1	11	3165625	3187355	protein_coding	SFI1 centrin binding protein [Source:HGNC Symbol;Acc:HGNC:29064]
ENSMUST00000007961	Zmiz1-201	Zmiz1	14	25459267	25664719	protein_coding	zinc finger, MIZ-type containing 1 [Source:MGI Symbol;Acc:MGI:3040693]
ENSMUST00000161561	Ghr-208	Ghr	15	3319009	3581842	protein_coding	Growth hormone receptor Growth hormone-binding protein [Source:UniProtKB/Swiss-Prot;Acc:P16882]
ENSMUST00000105460	Vsir-203	Vsir	10	60346851	60372684	protein_coding	V-set immunoregulatory receptor [Source:MGI Symbol;Acc:MGI:1921298]
ENSMUST00000138363	Adam12-204	Adam12	7	133886196	133961265	protein_coding	Disintegrin and metalloproteinase domain-containing protein 12 [Source:UniProtKB/Swiss-Prot;Acc:Q61824]
ENSMUST00000227205	Vmn1r80-202	Vmn1r80	7	12189286	12203313	protein_coding	0
ENSMUST00000080673	Ryr3-201	Ryr3	2	112631371	113217068	protein_coding	Ryanodine receptor 3 [Source:UniProtKB/Swiss-Prot;Acc:A2AGL3]
ENSMUST00000213477	Olfr575-202	Olfr575	7	102952270	102958775	protein_coding	0
ENSMUST00000227242	Hnrnpc-205	Hnrnpc	14	52073545	52104005	protein_coding	Heteroous nuclear ribonucleoproteins C1/C2 [Source:UniProtKB/Swiss-Prot;Acc:Q9Z204]
ENSMUST00000043605	Kif27-201	Kif27	13	58287516	58354862	protein_coding	Kinesin-like protein KIF27 [Source:UniProtKB/Swiss-Prot;Acc:Q7M6Z4]
ENSMUST00000150156	Rtn1-205	Rtn1	12	72211752	72235739	processed_transcript	reticulon 1 [Source:MGI Symbol;Acc:MGI:1933947]
ENSMUST00000100730	Sh3bp5-202	Sh3bp5	14	31373785	31417677	protein_coding	SH3-domain binding protein 5 (BTK-associated) [Source:MGI Symbol;Acc:MGI:1344391]
ENSMUST00000176707	Vmn1r69-203	Vmn1r69	7	10578930	10613659	protein_coding	vomeronasal 1 receptor 69 [Source:MGI Symbol;Acc:MGI:2182253]
ENSMUST00000037836	Fgfr1op2-201	Fgfr1op2	6	146577203	146592865	protein_coding	Mus musculus FGFR1 onco partner 2 (Fgfr1op2), transcript variant 2, mRNA. [Source:RefSeq mRNA;Acc:NM_001347513]
ENSMUST00000226842	Gmfb-205	Gmfb	14	46815198	46817793	retained_intron	glia maturation factor, beta [Source:MGI Symbol;Acc:MGI:1927133]
ENSMUST00000086062	Olfr145-201	Olfr145	9	37896724	37903519	protein_coding	Olfactory receptor 145 [Source:UniProtKB/Swiss-Prot;Acc:Q60882]
ENSMUST00000180164	Fsd1l-207	Fsd1l	4	53643280	53707009	protein_coding	Mus musculus fibronectin type III and SPRY domain containing 1-like (Fsd1l), transcript variant 3, mRNA. [Source:RefSeq mRNA;Acc:NM_001355377]
ENSMUST00000111528	Ablim1-206	Ablim1	19	57036418	57119007	protein_coding	actin-binding LIM protein 1 [Source:MGI Symbol;Acc:MGI:1194500]
ENSMUST00000096285	Wnk3-201	Wnk3	X	151198140	151318309	protein_coding	WNK lysine deficient protein kinase 3 [Source:MGI Symbol;Acc:MGI:2652875]
ENSMUST00000216478	Olfr124-203	Olfr124	17	37799991	37808604	protein_coding	0
ENSMUST00000216465	Olfr166-203	Olfr166	16	19483694	19489882	protein_coding	0
ENSMUST00000162295	Clstn2-202	Clstn2	9	97453257	98032983	protein_coding	Calsyntenin-2 [Source:UniProtKB/Swiss-Prot;Acc:Q9ER65]
ENSMUST00000112851	Dcx-203	Dcx	X	143860711	143933204	protein_coding	Neuronal migration protein doublecortin [Source:UniProtKB/Swiss-Prot;Acc:O88809]
ENSMUST00000224913	B230220B15Rik-202	B230220B15Rik	13	107996285	108003954	lincRNA	RIKEN cDNA B230220B15 gene [Source:MGI Symbol;Acc:MGI:2444601]
ENSMUST00000167913	Gm3476-202	Gm3476	14	6117368	6125747	protein_coding	0
ENSMUST00000102761	Cacnb4-203	Cacnb4	2	52428325	52558567	protein_coding	Mus musculus calcium channel, voltage-dependent, beta 4 subunit (Cacnb4), transcript variant 6, mRNA. [Source:RefSeq mRNA;Acc:NM_001355059]
ENSMUST00000216736	Cdk19-205	Cdk19	10	40339564	40480868	processed_transcript	Cyclin-dependent kinase 19 [Source:UniProtKB/Swiss-Prot;Acc:Q8BWD8]
ENSMUST00000224362	Zkscan8-204	Zkscan8	13	21514682	21527022	protein_coding	zinc finger with KRAB and SCAN domains 8 [Source:MGI Symbol;Acc:MGI:1913815]
ENSMUST00000155218	Gabra6-203	Gabra6	11	42306438	42321051	protein_coding	Gamma-aminobutyric acid receptor subunit alpha-6 [Source:UniProtKB/Swiss-Prot;Acc:P16305]
ENSMUST00000228793	Vmn1r176-207	Vmn1r176	7	23833840	23837372	protein_coding	vomeronasal 1 receptor 176 [Source:MGI Symbol;Acc:MGI:3809206]
ENSMUST00000119523	Fbxl5-204	Fbxl5	5	43744615	43782143	protein_coding	F-box/LRR-repeat protein 5 [Source:UniProtKB/Swiss-Prot;Acc:Q8C2S5]
ENSMUST00000160770	Amotl1-202	Amotl1	9	14547505	14643529	processed_transcript	Angiomotin-like protein 1 [Source:UniProtKB/Swiss-Prot;Acc:Q9D4H4]
ENSMUST00000092984	Myh10-202	Myh10	11	68692316	68816624	protein_coding	Myosin-10 [Source:UniProtKB/Swiss-Prot;Acc:Q61879]
ENSMUST00000202046	Uvssa-203	Uvssa	5	33378696	33419754	nonsense_mediated_decay	UV stimulated scaffold protein A [Source:MGI Symbol;Acc:MGI:1918351]
ENSMUST00000189570	Clasp1-214	Clasp1	1	118389456	118607739	protein_coding	Mus musculus CLIP associating protein 1 (Clasp1), transcript variant 10, mRNA. [Source:RefSeq mRNA;Acc:NM_001359334]
ENSMUST00000052949	Hk3-201	Hk3	13	55005985	55021385	protein_coding	Hexokinase-3 [Source:UniProtKB/Swiss-Prot;Acc:Q3TRM8]
ENSMUST00000130870	Gm14226-201	Gm14226	2	155018266	155027104	protein_coding	0
	13
	0.191176

## Sheet: D. E12UP in Female
Transcript stable ID	Transcript name	Gene name	Chromosome/scaffold name	Transcript start (bp)	Transcript end (bp)	Transcript type	Gene description
ENSMUST00000024958	Caskin1-201	Caskin1	17	24488783	24508905	protein_coding	Caskin-1 [Source:UniProtKB/Swiss-Prot;Acc:Q6P9K8]
ENSMUST00000121292	Rpl39l-202	Rpl39l	16	10170226	10174630	protein_coding	ribosomal protein L39 like [Source:HGNC Symbol;Acc:HGNC:17094]
ENSMUST00000044565	Col16a1-201	Col16a1	4	130047840	130099277	protein_coding	Collagen alpha-1(XVI) chain [Source:UniProtKB/Swiss-Prot;Acc:Q8BLX7]
ENSMUST00000091798	Pqlc1-202	Pqlc1	18	80256306	80292724	protein_coding	PQ-loop repeat-containing protein 1 [Source:UniProtKB/Swiss-Prot;Acc:Q80XM9]
ENSMUST00000182207	Ank3-213	Ank3	10	69980323	70024882	protein_coding	Ankyrin-3 [Source:UniProtKB/Swiss-Prot;Acc:G5E8K5]
ENSMUST00000023622	Parp9-201	Parp9	16	35939011	35972605	protein_coding	Poly [ADP-ribose] polymerase 9 [Source:UniProtKB/Swiss-Prot;Acc:Q8CAS9]
ENSMUST00000225023	Rps24-210	Rps24	14	24490718	24496959	protein_coding	ribosomal protein S24 [Source:MGI Symbol;Acc:MGI:98147]
ENSMUST00000182203	Ltk-206	Ltk	2	119751328	119758525	protein_coding	Leukocyte tyrosine kinase receptor [Source:UniProtKB/Swiss-Prot;Acc:P08923]
ENSMUST00000175912	Mia2-209	Mia2	12	59129720	59190176	protein_coding	Mus musculus melanoma inhibitory activity 2 (Mia2), transcript variant 1, mRNA. [Source:RefSeq mRNA;Acc:NM_001329047]
ENSMUST00000055221	Kcnk12-201	Kcnk12	17	87745837	87797994	protein_coding	potassium two pore domain channel subfamily K member 12 [Source:HGNC Symbol;Acc:HGNC:6274]
ENSMUST00000113676	Slc30a9-201	Slc30a9	5	67306955	67358440	protein_coding	solute carrier family 30 (zinc transporter), member 9 [Source:MGI Symbol;Acc:MGI:1923690]
ENSMUST00000031243	Spp1-201	Spp1	5	104435118	104441050	protein_coding	secreted phosphoprotein 1 [Source:MGI Symbol;Acc:MGI:98389]
ENSMUST00000205407	Tdrd12-205	Tdrd12	7	35493609	35537693	protein_coding	Putative ATP-dependent RNA helicase TDRD12 [Source:UniProtKB/Swiss-Prot;Acc:Q9CWU0]
ENSMUST00000136312	Ubc-202	Ubc	5	125385965	125390014	protein_coding	ubiquitin C [Source:MGI Symbol;Acc:MGI:98889]
ENSMUST00000184866	Rhox5-202	Rhox5	X	37804842	37808876	protein_coding	#REF!
ENSMUST00000023630	Psmg1-201	Psmg1	16	95979933	95990960	protein_coding	Proteasome assembly chaperone 1 [Source:UniProtKB/Swiss-Prot;Acc:Q9JK23]
ENSMUST00000009321	Dgcr8-201	Dgcr8	16	18253948	18289246	protein_coding	Microprocessor complex subunit DGCR8 [Source:UniProtKB/Swiss-Prot;Acc:Q9EQM6]
ENSMUST00000048935	Dmrt3-201	Dmrt3	19	25610537	25623920	protein_coding	Doublesex- and mab-3-related transcription factor 3 [Source:UniProtKB/Swiss-Prot;Acc:Q80WT2]
ENSMUST00000171549	Ptpn6-203	Ptpn6	6	124720707	124738714	protein_coding	protein tyrosine phosphatase, non-receptor type 6 [Source:MGI Symbol;Acc:MGI:96055]
ENSMUST00000112349	Mta3-202	Mta3	17	83706163	83792875	protein_coding	Metastasis-associated protein MTA3 [Source:UniProtKB/Swiss-Prot;Acc:Q924K8]
ENSMUST00000032568	Dmpk-201	Dmpk	7	19083849	19093821	protein_coding	Myotonin-protein kinase [Source:UniProtKB/Swiss-Prot;Acc:P54265]
ENSMUST00000055224	Magi1-203	Magi1	6	93675455	94283322	protein_coding	Membrane-associated guanylate kinase, WW and PDZ domain-containing protein 1 [Source:UniProtKB/Swiss-Prot;Acc:Q6RHR9]
ENSMUST00000112350	Mta3-203	Mta3	17	83706163	83792873	protein_coding	Metastasis-associated protein MTA3 [Source:UniProtKB/Swiss-Prot;Acc:Q924K8]
ENSMUST00000136302	Gm28309-201	Gm28309	2	74683446	74694194	processed_transcript	predicted gene 28309 [Source:MGI Symbol;Acc:MGI:5579015]
ENSMUST00000094801	Ttc17-202	Ttc17	2	94327937	94406688	protein_coding	tetratricopeptide repeat domain 17 [Source:MGI Symbol;Acc:MGI:1921819]
ENSMUST00000090443	Camk2b-204	Camk2b	11	5969672	6065748	protein_coding	Calcium/calmodulin-dependent protein kinase type II subunit beta [Source:UniProtKB/Swiss-Prot;Acc:P28652]
ENSMUST00000089494	Il17d-201	Il17d	14	57524777	57543166	protein_coding	interleukin 17D [Source:HGNC Symbol;Acc:HGNC:5984]
ENSMUST00000172864	Kazn-207	Kazn	4	142140808	142210206	protein_coding	Kazrin [Source:UniProtKB/Swiss-Prot;Acc:Q69ZS8]
ENSMUST00000113696	Tpm1-212	Tpm1	9	67022590	67043907	protein_coding	tropomyosin 1, alpha [Source:MGI Symbol;Acc:MGI:98809]
ENSMUST00000031221	Cdc7-201	Cdc7	5	106964322	106984432	protein_coding	Cell division cycle 7-related protein kinase [Source:UniProtKB/Swiss-Prot;Acc:Q9Z0H0]
ENSMUST00000081525	Paqr7-201	Paqr7	4	134496697	134508813	protein_coding	Membrane progestin receptor alpha [Source:UniProtKB/Swiss-Prot;Acc:Q80ZE4]
ENSMUST00000163905	Slc29a1-205	Slc29a1	17	45589523	45593634	protein_coding	solute carrier family 29 (nucleoside transporters), member 1 [Source:MGI Symbol;Acc:MGI:1927073]
ENSMUST00000193794	Gm37422-201	Gm37422	1	189879935	189884652	antisense	predicted gene, 37422 [Source:MGI Symbol;Acc:MGI:5610650]
ENSMUST00000102989	Nmt2-203	Nmt2	2	3284257	3326716	protein_coding	Glycylpeptide N-tetradecanoyltransferase 2 [Source:UniProtKB/Swiss-Prot;Acc:O70311]
ENSMUST00000047627	Gpbp1-201	Gpbp1	13	111425680	111490111	protein_coding	GC-rich promoter binding protein 1 [Source:MGI Symbol;Acc:MGI:1920524]
ENSMUST00000047629	Utp4-201	Utp4	8	106893651	106923088	protein_coding	UTP4 small subunit processome component [Source:MGI Symbol;Acc:MGI:1096573]
ENSMUST00000044598	Rpgr-201	Rpgr	X	10158216	10216920	protein_coding	retinitis pigmentosa GTPase regulator [Source:MGI Symbol;Acc:MGI:1344037]
ENSMUST00000201065	Rasgrp2-229	Rasgrp2	CHR_MG4249_PATCH	6399340	6415210	protein_coding	RAS guanyl-releasing protein 2 [Source:UniProtKB/Swiss-Prot;Acc:Q9QUG9]
ENSMUST00000111037	Lgr4-202	Lgr4	2	109917647	110014257	protein_coding	Leucine-rich repeat-containing G-protein coupled receptor 4 [Source:UniProtKB/Swiss-Prot;Acc:A2ARI4]
ENSMUST00000199918	Fubp1-216	Fubp1	3	152223298	152232772	protein_coding	Mus musculus far upstream element (FUSE) binding protein 1 (Fubp1), transcript variant 7, mRNA. [Source:RefSeq mRNA;Acc:NM_001355372]
ENSMUST00000150602	Dynlrb1-204	Dynlrb1	2	155236608	155250135	protein_coding	Dynein light chain roadblock-type 1 [Source:UniProtKB/Swiss-Prot;Acc:P62627]
ENSMUST00000115402	Slco5a1-201	Slco5a1	1	12871348	12991177	protein_coding	solute carrier organic anion transporter family, member 5A1 [Source:MGI Symbol;Acc:MGI:2443431]
ENSMUST00000158572	Gm25767-201	Gm25767	5	36671658	36671781	snoRNA	predicted gene, 25767 [Source:MGI Symbol;Acc:MGI:5455544]
ENSMUST00000081510	Mgmt-201	Mgmt	7	136894614	137130266	protein_coding	Methylated-DNA--protein-cysteine methyltransferase [Source:UniProtKB/Swiss-Prot;Acc:P26187]
ENSMUST00000033878	Rab11fip1-201	Rab11fip1	8	27141958	27174646	protein_coding	Rab11 family-interacting protein 1 [Source:UniProtKB/Swiss-Prot;Acc:Q9D620]
ENSMUST00000206748	Rps13-207	Rps13	7	116333040	116334122	retained_intron	ribosomal protein S13 [Source:MGI Symbol;Acc:MGI:1915302]
ENSMUST00000011623	Dennd1c-201	Dennd1c	17	57066056	57078510	protein_coding	DENN domain-containing protein 1C [Source:UniProtKB/Swiss-Prot;Acc:Q8CFK6]
ENSMUST00000175950	Isl2-205	Isl2	9	55538672	55542570	protein_coding	Insulin enhancer protein ISL-2 [Source:UniProtKB/Swiss-Prot;Acc:Q9CXV0]
ENSMUST00000148330	Clk1-210	Clk1	1	58412000	58424066	nonsense_mediated_decay	Dual specificity protein kinase CLK1 [Source:UniProtKB/Swiss-Prot;Acc:P22518]
ENSMUST00000170263	Dctd-203	Dctd	8	48109958	48141665	protein_coding	dCMP deaminase [Source:HGNC Symbol;Acc:HGNC:2710]
ENSMUST00000078775	Xlr4a-201	Xlr4a	X	73074345	73082478	protein_coding	X-linked lymphocyte-regulated 4A [Source:MGI Symbol;Acc:MGI:3574098]
ENSMUST00000056502	Nexmif-201	Nexmif	X	104083714	104201144	protein_coding	Neurite extension and migration factor [Source:UniProtKB/Swiss-Prot;Acc:Q5DTT1]
ENSMUST00000098391	Pcsk6-202	Pcsk6	7	65862136	66050334	protein_coding	proprotein convertase subtilisin/kexin type 6 [Source:MGI Symbol;Acc:MGI:102897]
ENSMUST00000057831	Cilp2-201	Cilp2	8	69880369	69887687	protein_coding	Cartilage intermediate layer protein 2 Cartilage intermediate layer protein 2 C1 Cartilage intermediate layer protein 2 C2 [Source:UniProtKB/Swiss-Prot;Acc:D3Z7H8]
ENSMUST00000031287	Tpst2-201	Tpst2	5	112276691	112315361	protein_coding	protein-tyrosine sulfotransferase 2 [Source:MGI Symbol;Acc:MGI:1309516]
ENSMUST00000008036	Rplp1-201	Rplp1	9	61913284	61914542	protein_coding	ribosomal protein, large, P1 [Source:MGI Symbol;Acc:MGI:1927099]
ENSMUST00000036977	Mtg1-201	Mtg1	7	140137564	140150786	protein_coding	Mitochondrial ribosome-associated GTPase 1 [Source:UniProtKB/Swiss-Prot;Acc:Q8R2R6]
ENSMUST00000112384	Rps24-201	Rps24	14	24490681	24495432	protein_coding	ribosomal protein S24 [Source:MGI Symbol;Acc:MGI:98147]
ENSMUST00000161300	Coq8a-209	Coq8a	1	180167151	180178631	protein_coding	Atypical kinase COQ8A, mitochondrial [Source:UniProtKB/Swiss-Prot;Acc:Q60936]
ENSMUST00000187938	Fn1-211	Fn1	1	71585523	71653172	protein_coding	Fibronectin Anastellin [Source:UniProtKB/Swiss-Prot;Acc:P11276]
ENSMUST00000101636	Gm9-201	Gm9	X	37209348	37211041	protein_coding	#REF!
ENSMUST00000148327	6430710C18Rik-204	6430710C18Rik	2	72784674	72813717	lincRNA	RIKEN cDNA 6430710C18 gene [Source:MGI Symbol;Acc:MGI:1923468]
ENSMUST00000022341	Rtraf-201	Rtraf	14	19811351	19823824	protein_coding	RNA transcription, translation and transport factor [Source:MGI Symbol;Acc:MGI:1915295]
ENSMUST00000162635	Sytl3-209	Sytl3	17	6673610	6737836	nonsense_mediated_decay	Synaptotagmin-like protein 3 [Source:UniProtKB/Swiss-Prot;Acc:Q99N48]
ENSMUST00000213004	Kifc3-212	Kifc3	8	95100302	95113342	protein_coding	Kinesin-like protein KIFC3 [Source:UniProtKB/Swiss-Prot;Acc:O35231]
ENSMUST00000127401	Slc1a5-202	Slc1a5	7	16781368	16798274	retained_intron	solute carrier family 1 (neutral amino acid transporter), member 5 [Source:MGI Symbol;Acc:MGI:105305]
ENSMUST00000044532	Dock3-201	Dock3	9	106892825	107231909	protein_coding	dedicator of cytokinesis 3 [Source:HGNC Symbol;Acc:HGNC:2989]
ENSMUST00000085065	Ifi27-205	Ifi27	12	103434259	103440239	protein_coding	#REF!
ENSMUST00000223291	Dcaf4-208	Dcaf4	12	83526000	83541920	protein_coding	#REF!
ENSMUST00000227653	Sorbs3-203	Sorbs3	14	70180468	70206022	protein_coding	sorbin and SH3 domain containing 3 [Source:MGI Symbol;Acc:MGI:700013]
ENSMUST00000201001	Pygm-206	Pygm	CHR_MG4249_PATCH	6384399	6398459	protein_coding	Glycogen phosphorylase, muscle form [Source:UniProtKB/Swiss-Prot;Acc:Q9WUB3]
ENSMUST00000002733	Gtf2f1-201	Gtf2f1	17	57003405	57011288	protein_coding	ral transcription factor IIF subunit 1 [Source:UniProtKB/Swiss-Prot;Acc:Q3THK3]
ENSMUST00000002735	Clpp-201	Clpp	17	56990264	56996371	protein_coding	ATP-dependent Clp protease proteolytic subunit, mitochondrial [Source:UniProtKB/Swiss-Prot;Acc:O88696]
ENSMUST00000031276	Rasgef1b-201	Rasgef1b	5	99217426	99252927	protein_coding	Ras-GEF domain-containing family member 1B [Source:UniProtKB/Swiss-Prot;Acc:Q8JZL7]
ENSMUST00000194213	Fbxo28-204	Fbxo28	1	182317244	182341629	nonsense_mediated_decay	F-box only protein 28 [Source:UniProtKB/Swiss-Prot;Acc:Q8BIG4]
ENSMUST00000128727	Actr3b-202	Actr3b	5	25759997	25850688	protein_coding	Actin-related protein 3B [Source:UniProtKB/Swiss-Prot;Acc:Q641P0]
ENSMUST00000064151	Pnpla2-202	Pnpla2	7	141455207	141460094	protein_coding	patatin-like phospholipase domain containing 2 [Source:MGI Symbol;Acc:MGI:1914103]
ENSMUST00000182229	Sbsn-203	Sbsn	7	30751471	30756134	protein_coding	#REF!
ENSMUST00000147026	Slc7a9-206	Slc7a9	7	35449100	35466003	retained_intron	solute carrier family 7 (cationic amino acid transporter, y+ system), member 9 [Source:MGI Symbol;Acc:MGI:1353656]
ENSMUST00000031273	Cds1-201	Cds1	5	101765130	101823858	protein_coding	Phosphatidate cytidylyltransferase 1 [Source:UniProtKB/Swiss-Prot;Acc:P98191]
ENSMUST00000223266	A530016L24Rik-202	A530016L24Rik	12	112489474	112498390	protein_coding	#REF!
ENSMUST00000099696	Cd82-202	Cd82	2	93419111	93462411	protein_coding	CD82 antigen [Source:UniProtKB/Swiss-Prot;Acc:P40237]
ENSMUST00000174608	Kank3-206	Kank3	17	33822143	33822917	protein_coding	Mus musculus KN motif and ankyrin repeat domains 3 (Kank3), transcript variant 2, mRNA. [Source:RefSeq mRNA;Acc:NM_001357162]
ENSMUST00000211289	Acsl1-210	Acsl1	8	46471177	46472429	retained_intron	Long-chain-fatty-acid--CoA ligase 1 [Source:UniProtKB/Swiss-Prot;Acc:P41216]
ENSMUST00000069831	Nrf1-203	Nrf1	6	30089895	30129392	protein_coding	nuclear respiratory factor 1 [Source:MGI Symbol;Acc:MGI:1332235]
ENSMUST00000024967	Msh2-201	Msh2	17	87672330	87723713	protein_coding	DNA mismatch repair protein Msh2 [Source:UniProtKB/Swiss-Prot;Acc:P43247]
ENSMUST00000045884	Klhdc4-201	Klhdc4	8	121796313	121829569	protein_coding	kelch domain containing 4 [Source:HGNC Symbol;Acc:HGNC:25272]
ENSMUST00000045887	Cisd1-201	Cisd1	10	71330480	71344954	protein_coding	CDGSH iron-sulfur domain-containing protein 1 [Source:UniProtKB/Swiss-Prot;Acc:Q91WS0]
ENSMUST00000098378	Fam169b-201	Fam169b	7	68300113	68363087	protein_coding	Protein FAM169B [Source:UniProtKB/Swiss-Prot;Acc:Q8CHT6]
ENSMUST00000032594	Ttyh1-201	Ttyh1	7	4119754	4135330	nonsense_mediated_decay	tweety family member 1 [Source:MGI Symbol;Acc:MGI:1889007]
ENSMUST00000076123	Zfp58-201	Zfp58	13	67490168	67500555	protein_coding	zinc finger protein 58 [Source:MGI Symbol;Acc:MGI:99205]
ENSMUST00000227633	Gfra2-202	Gfra2	14	70941886	70979823	protein_coding	GDNF family receptor alpha-2 [Source:UniProtKB/Swiss-Prot;Acc:O08842]
ENSMUST00000031254	Klhl8-201	Klhl8	5	103862050	103911259	protein_coding	Kelch-like protein 8 [Source:UniProtKB/Swiss-Prot;Acc:P59280]
ENSMUST00000031255	Gpat3-201	Gpat3	5	100846219	100899099	protein_coding	glycerol-3-phosphate acyltransferase 3 [Source:MGI Symbol;Acc:MGI:3603816]
ENSMUST00000137699	Lap3-204	Lap3	5	45493504	45500745	retained_intron	leucine aminopeptidase 3 [Source:MGI Symbol;Acc:MGI:1914238]
ENSMUST00000206704	Kdm3a-211	Kdm3a	6	71602743	71621674	retained_intron	Lysine-specific demethylase 3A [Source:UniProtKB/Swiss-Prot;Acc:Q6PCM1]
ENSMUST00000111082	Pax6-203	Pax6	2	105676129	105697361	protein_coding	Paired box protein Pax-6 [Source:UniProtKB/Swiss-Prot;Acc:P63015]
ENSMUST00000111083	Pax6-204	Pax6	2	105675527	105697071	protein_coding	Paired box protein Pax-6 [Source:UniProtKB/Swiss-Prot;Acc:P63015]
ENSMUST00000107824	Zcchc7-203	Zcchc7	4	44756568	44932203	protein_coding	zinc finger, CCHC domain containing 7 [Source:MGI Symbol;Acc:MGI:2442912]
ENSMUST00000102930	Ewsr1-205	Ewsr1	11	5069897	5099042	protein_coding	RNA-binding protein EWS [Source:UniProtKB/Swiss-Prot;Acc:Q61545]
ENSMUST00000209851	Tti2-202	Tti2	8	31150315	31161054	protein_coding	TELO2 interacting protein 2 [Source:MGI Symbol;Acc:MGI:2384576]
ENSMUST00000016498	Srms-201	Srms	2	181205562	181213185	protein_coding	src-related kinase lacking C-terminal regulatory tyrosine and N-terminal myristylation sites [Source:MGI Symbol;Acc:MGI:101865]
ENSMUST00000065422	Rpap2-201	Rpap2	5	107597735	107661838	protein_coding	Putative RNA polymerase II subunit B1 CTD phosphatase Rpap2 [Source:UniProtKB/Swiss-Prot;Acc:Q8VC34]
ENSMUST00000181754	Pdpn-204	Pdpn	CHR_MG4136_PATCH	143267431	143299564	protein_coding	Podoplanin [Source:UniProtKB/Swiss-Prot;Acc:Q62011]
ENSMUST00000129179	Ranbp17-203	Ranbp17	11	33296394	33513642	nonsense_mediated_decay	Ran-binding protein 17 [Source:UniProtKB/Swiss-Prot;Acc:Q99NF8]
ENSMUST00000180422	Gm9625-201	Gm9625	13	67810246	67811200	processed_pseudogene	predicted gene 9625 [Source:MGI Symbol;Acc:MGI:3780033]
ENSMUST00000168785	Engase-207	Engase	11	118482389	118487773	retained_intron	Mus musculus endo-beta-N-acetylglucosaminidase (Engase), transcript variant 2, mRNA. [Source:RefSeq mRNA;Acc:NM_001359368]
ENSMUST00000167455	Slc25a3-204	Slc25a3	10	91117011	91119837	retained_intron	solute carrier family 25 (mitochondrial carrier, phosphate carrier), member 3 [Source:MGI Symbol;Acc:MGI:1353498]
ENSMUST00000134529	Glt1d1-202	Glt1d1	5	127657033	127689871	retained_intron	Glycosyltransferase 1 domain-containing protein 1 [Source:UniProtKB/Swiss-Prot;Acc:A4FUP9]
ENSMUST00000217484	Idh3a-205	Idh3a	9	54586334	54604661	protein_coding	Isocitrate dehydrogenase [NAD] subunit alpha, mitochondrial [Source:UniProtKB/Swiss-Prot;Acc:Q9D6R2]
ENSMUST00000108241	Utp6-202	Utp6	11	79932321	79962379	protein_coding	UTP6 small subunit processome component [Source:MGI Symbol;Acc:MGI:2445193]
ENSMUST00000033824	Lamp1-201	Lamp1	8	13159161	13175338	protein_coding	Lysosome-associated membrane glycoprotein 1 [Source:UniProtKB/Swiss-Prot;Acc:P11438]
ENSMUST00000008878	Gprc5b-201	Gprc5b	7	118972047	118995211	protein_coding	G protein-coupled receptor, family C, group 5, member B [Source:MGI Symbol;Acc:MGI:1927596]
ENSMUST00000108242	Pik3ca-202	Pik3ca	3	32436376	32466107	protein_coding	Phosphatidylinositol 4,5-bisphosphate 3-kinase catalytic subunit alpha isoform [Source:UniProtKB/Swiss-Prot;Acc:P42337]
ENSMUST00000130175	Smim1-204	Smim1	4	154023310	154025867	protein_coding	small integral membrane protein 1 [Source:MGI Symbol;Acc:MGI:1916109]
ENSMUST00000062389	Pcgf5-201	Pcgf5	19	36409748	36456192	protein_coding	Polycomb group RING finger protein 5 [Source:UniProtKB/Swiss-Prot;Acc:Q3UK78]
ENSMUST00000117194	Cep164-201	Cep164	9	45766946	45828691	protein_coding	centrosomal protein 164 [Source:HGNC Symbol;Acc:HGNC:29182]
ENSMUST00000066760	Senp3-202	Senp3	11	69673121	69682084	protein_coding	Sentrin-specific protease 3 [Source:UniProtKB/Swiss-Prot;Acc:Q9EP97]
ENSMUST00000027153	Acadl-201	Acadl	1	66830839	66863277	protein_coding	acyl-Coenzyme A dehydrogenase, long-chain [Source:MGI Symbol;Acc:MGI:87866]
ENSMUST00000061073	Gm5812-201	Gm5812	17	6121208	6122164	processed_pseudogene	predicted gene 5812 [Source:MGI Symbol;Acc:MGI:3644887]
ENSMUST00000111899	Pprc1-203	Pprc1	19	46056539	46072911	protein_coding	Mus musculus peroxisome proliferative activated receptor, gamma, coactivator-related 1 (Pprc1), transcript variant 2, mRNA. [Source:RefSeq mRNA;Acc:NM_001346801]
ENSMUST00000078723	Tdrd1-201	Tdrd1	19	56826275	56870012	protein_coding	Tudor domain-containing protein 1 [Source:UniProtKB/Swiss-Prot;Acc:Q99MV1]
ENSMUST00000053445	Kndc1-201	Kndc1	7	139894696	139941537	protein_coding	Protein very KIND [Source:UniProtKB/Swiss-Prot;Acc:Q0KK55]
ENSMUST00000054776	Plekhf2-201	Plekhf2	4	10988662	11007676	protein_coding	Pleckstrin homology domain-containing family F member 2 [Source:UniProtKB/Swiss-Prot;Acc:Q91WB4]
ENSMUST00000098361	Adad2-201	Adad2	8	119612747	119616924	protein_coding	adenosine deaminase domain containing 2 [Source:HGNC Symbol;Acc:HGNC:30714]
ENSMUST00000030785	Espn-201	Espn	4	152120331	152152207	protein_coding	Espin [Source:UniProtKB/Swiss-Prot;Acc:Q9ET47]
ENSMUST00000108255	Phc3-204	Phc3	3	30906784	30969405	protein_coding	Polyhomeotic-like protein 3 [Source:UniProtKB/Swiss-Prot;Acc:Q8CHP6]
ENSMUST00000143465	Hdac10-207	Hdac10	15	89123309	89128651	retained_intron	Histone deacetylase 10 [Source:UniProtKB/Swiss-Prot;Acc:Q6P3E7]
ENSMUST00000154156	Gm12166-202	Gm12166	11	46051368	46052321	processed_transcript	predicted gene 12166 [Source:MGI Symbol;Acc:MGI:3650635]
ENSMUST00000155485	Cgn-204	Cgn	3	94775215	94786467	protein_coding	cingulin [Source:HGNC Symbol;Acc:HGNC:17429]
ENSMUST00000154154	Zfp978-202	Zfp978	4	147361311	147391004	protein_coding	zinc finger protein 978 [Source:MGI Symbol;Acc:MGI:3701123]
ENSMUST00000108259	Gpr160-203	Gpr160	3	30855950	30897190	protein_coding	G protein-coupled receptor 160 [Source:MGI Symbol;Acc:MGI:1919112]
ENSMUST00000154150	Pdxdc1-215	Pdxdc1	16	13835592	13902982	retained_intron	pyridoxal-dependent decarboxylase domain containing 1 [Source:MGI Symbol;Acc:MGI:1920909]
ENSMUST00000188371	Terf1-203	Terf1	1	15805646	15844052	protein_coding	Telomeric repeat-binding factor 1 [Source:UniProtKB/Swiss-Prot;Acc:P70371]
ENSMUST00000138900	Arpc1b-207	Arpc1b	5	145123974	145126932	processed_transcript	Actin-related protein 2/3 complex subunit 1B [Source:UniProtKB/Swiss-Prot;Acc:Q9WV32]
ENSMUST00000159806	Lmo7-209	Lmo7	14	101880841	101934195	protein_coding	Mus musculus LIM domain only 7 (Lmo7), transcript variant 2, mRNA. [Source:RefSeq mRNA;Acc:NM_001347628]
ENSMUST00000029795	Rorc-201	Rorc	3	94372794	94397840	protein_coding	Nuclear receptor ROR-gamma [Source:UniProtKB/Swiss-Prot;Acc:P51450]
ENSMUST00000054783	B230217C12Rik-201	B230217C12Rik	11	97840780	97843043	protein_coding	RIKEN cDNA B230217C12 gene [Source:MGI Symbol;Acc:MGI:1915377]
ENSMUST00000113610	Gm9112-201	Gm9112	X	102706890	102707635	protein_coding	#REF!
ENSMUST00000030771	Dnajc2-201	Dnajc2	5	21757267	21785251	protein_coding	DnaJ homolog subfamily C member 2 [Source:UniProtKB/Swiss-Prot;Acc:P54103]
ENSMUST00000098331	Cpeb1-201	Cpeb1	7	81347026	81454758	protein_coding	Mus musculus cytoplasmic polyadenylation element binding protein 1 (Cpeb1), transcript variant 4, mRNA. [Source:RefSeq mRNA;Acc:NM_001357107]
[truncated: 3,259 more rows]

## Sheet: E. FemaleUp at E12
Transcript stable ID	Transcript name	Gene name	Chromosome/scaffold name	Transcript start (bp)	Transcript end (bp)	Transcript type	Gene description
[truncated: 327 more rows]

[truncated: 7 more sheets: F. SubsetCommon_FemaleE12, G. E11UP in Male, H. MaleUP at E11, I. SubsetCommon_MaleE11, J. E12UP in Male, K. MaleUP at E12, L. SubsetCommon_MaleE12]
