# Supplementary material for: Differential isoform expression and alternative splicing in sex determination in mice
Source: BMC Genomics. 2019 Mar 12;20:202. doi: 10.1186/s12864-019-5572-x (PMC6419433; doi:10.1186/s12864-019-5572-x)
Supplement: Supplementary file 13 — (A) List of up- or down regulated genes in male and female genital ridges during the time course E11 to E12. (B) List of up- or down regulated isoforms in male and female genital ridges during the time course E11 to E12. (XLSX 429 kb) [file 12864_2019_5572_MOESM13_ESM.xlsx]

## Sheet: A. Gene_expression
Male_Up	Male_Down	Female_Up	Female_Down	Common_UP	Common_DOWN
Amh	Gm13394	Stk31	Gm13394	0610039K10Rik	0610040J01Rik
Ptgds	Rps2-ps13	Dazl	Nefl	1110046J04Rik	1700001O22Rik
Dhh	Gm15772	Ptpro	Gm14226	1700001L05Rik	1700006J14Rik
Tesc	Vcp-rs	Hmgcs2	Rps2-ps13	1700022I11Rik	1700011H14Rik
Aard	Foxd1	Gnpda1	Vcp-rs	1700030C10Rik	1700025A08Rik
Ren1	Crabp1	Ddx4	Col2a1	1700061G19Rik	1700030F04Rik
Defb19	Hmgb1-ps7	Rpl26	Nefm	1700126G02Rik	1810041L15Rik
Gstm6	Efemp1	Nlrp4c	Gm15772	2010300C02Rik	2310022B05Rik
Eps8	Flrt3	Fst	Iigp1	2200002J24Rik	2610203C20Rik
Prss35	Ecm1	Mov10l1	Rprm	2310061I04Rik	2610301B20Rik
Cyp17a1	Rgs5	Dcaf12l1	Ntrk2	2410017I17Rik	2610318N02Rik
Rtn4rl1	Ntrk2	Gstm6	Cldn8	2410018L13Rik	2700033N17Rik
Aldh1a1	Rarb	Rpsa-ps10	Tagln	2600006K01Rik	2810021J22Rik
Cbln1	Cdh6	Acsbg1	Foxf1	2610028E06Rik	2810408A11Rik
Stk31	Shisa3	Lgr4	Alx1	2610035D17Rik	2810410L24Rik
Col9a3	Alx1	Foxr1	Cdh16	2700049A03Rik	2900076A07Rik
Rpl26	Angpt1	Cpeb1	Isl1	3110001I22Rik	4930412O13Rik
Lefty2	Hoxc5	Tdrd5	Ptx3	3110002H16Rik	4930426D05Rik
Acsbg1	Grb7	Slc25a31	Hmgb1-ps7	4930432K21Rik	4930503L19Rik
Me1	Cldn6	Papln	Hnf1b	4930447C04Rik	4930538E20Rik
Atp1b2	Rprm	Hormad1	Hoxb3os	4930518J20Rik	4930594M22Rik
Kazald1	Cldn8	Piwil2	Fndc3c1	4930550L24Rik	4931428F04Rik
Ankrd63	Alx4	Gpat2	Kif12	4930558J18Rik	4932441J04Rik
Gstm2	Fst	Tex14	Actg2	4933402E13Rik	5033428I22Rik
Hsd3b1	Tbx3	Rbm44	Pitx2	4933416C03Rik	5330434G04Rik
Tmem184a	Ddr2	Gm4779	Nkx2-3	4933416M07Rik	5730559C18Rik
Col9a2	Gm14226	Gstm3	Dpysl3	5830432E09Rik	5730585A16Rik
Ddx4	Gata3	Gm19553	Dbh	5830462I19Rik	5730596B20Rik
Fzd9	Crabp2	Gas6	Vwf	6030408B16Rik	5930403N24Rik
Tinagl1	Calb1	Tuba3a	Wnt9b	6030458C11Rik	5930430L01Rik
Socs2	Wnt9b	Pim1	Foxd2	8030474K03Rik	6330403K07Rik
Prokr2	Adamts18	Fkbp6	Foxd1	A330041J22Rik	9130019P16Rik
Trim47	Cldn4	Dmrt1	Angpt2	A430027H14Rik	9330154J02Rik
Lefty1	Prss23	Syce1	Gm8615	A530016L24Rik	9630028H03Rik
Hba-a2	Hoxb6	Hba-a2	Frzb	AA414768	A530084C06Rik
Cbln4	Agtr2	Map7d2	Rgs5	Aard	A830082K12Rik
Utf1	Prrx1	Foxl2	Adh1	Aasdh	AA986860
Dok7	Tmem119	Nrn1	Tbx18	Aatf	Aadat
Hcrtr1	Spint1	Csgalnact1	Cnn1	Abcc2	Abca3
Nlrp4c	Postn	Rnf17	Tlx2	Abcc4	Acat2
Myo1a	Fndc3c1	Lrrc34	Prdm6	Abcg1	Acer2
Fbln2	6330403K07Rik	Dnd1	Acta2	Acaa1b	Ackr3
Cpeb1	1700011H14Rik	Cpa2	Ascl1	Acan	Actb
Kcns2	Epha7	Smc1b	Actc1	Acat1	Actc1
Dazl	Clec18a	Smpdl3b	Alx4	Acot1	Actg2
Rpsa-ps10	Hoxb5os	Asz1	Hoxb2	Acp7	Actn3
Fstl4	Hbb-bh1	Gdpd2	Smoc2	Acsbg1	Adam11
Ppp1r16b	Igf2	Aldh1b1	Foxc1	Acsl1	Adam22
Mmd2	Hoxb3os	Zglp1	Fam19a2	Actn2	Adamts1
Gatm	Meis2	Lgals7	Crabp1	Actr3b	Adamts18
Ptpro	Gfra3	Tmem171	Mab21l2	Adad2	Adamts20
Arhgdig	Prom1	Myo1a	Hoxa5	Adam33	Adamts3
Gstm1	Zcchc18	Sema5b	Dach2	Adamts14	Adamts4
Mt3	Dach2	Prcd	Col11a1	Adamts16	Adamtsl4
Adora1	Stra6	Hsf2bp	Pth1r	Adamts8	Adap1
8030411F24Rik	Cd248	Parp12	Phox2b	Adcy9	Adcy4
Hsd17b3	Ror1	Sall4	Hoxb6	Adcyap1r1	Adcy8
Chp2	Gata2	Mael	Cdh6	Adgrg1	Add2
Fdxr	Nr2f1	Tfap2c	Jag1	Adhfe1	Adgra2
Gjb2	Fras1	Alpl	Fibin	Adora1	Adgre1
Cspg5	Scg5	Wnt6	Foxc2	Afg3l2	Adgrg3
Mro	H19	Plcg2	Cthrc1	Agap1	Adh1
AI506816	Cthrc1	Arx	Gfra1	AI427809	Adra1d
Rpl29	Gm4875	Kctd14	Efna5	AI506816	Adra2a
Gm2694	Aldh1a2	6330411D24Rik	Th	Aifm3	Adra2c
Enpep	Adamts1	Epb41l4b	Hlx	Akap1	Afp
Tacr3	Kif12	Adora1	Slitrk6	Akr1b8	Ago1
Aldh1a7	Lrrtm1	Rhox9	Tbx3	Akr1cl	Agps
Paip1	Hoxb2	Fbxo15	Bcl11a	Aldh1a1	Agrn
Gm9625	Hoxa5	Sox2	Foxd2os	Aldh1a7	Agtr2
Rasgef1b	Alx3	Fndc5	Prss23	Aldh1b1	AI464131
Robo2	Meis1	Pcsk6	Nr1h5	Aldh1l1	AI467606
Dppa5a	Tacstd2	Rpl29	Tmem119	Aldh3b1	Aif1l
Elmo1	Tmprss2	Fam129a	Prrx1	Aldh7a1	Aig1
Etv5	Nefm	Rbmxl2	Mmp16	Alg13	Airn
Pdyn	Lyve1	Gm17232	Gm22000	Alg8	AK157302
Tspan15	Cpm	Cgn	Hoxc8	Alpl	Akr1c19
Hormad1	Foxc1	Tmem255b	Sox10	Als2cl	Akr1e1
Chchd10	Hoxc8	Nr6a1	Chrdl1	Amd2	Aldh1a2
Serpinb1a	Pcdh7	Dppa2	Lrrtm1	Ankrd13a	Alx1
Ptk2b	Prl3b1	M1ap	Sox9	Anln	Alx3
Mical2	Tbx18	Ap3b2	Tmprss2	Ap3b2	Alx4
Smc1b	Nsg2	Fam169a	Adam12	Aqp5	Amigo2
Tdrd5	Edil3	Alg13	Asb4	Arap2	Amot
Mov10l1	Cdh2	Tcl1	Gap43	Arhgap19	Amotl1
Trank1	Tspan12	Prdm14	Hebp1	Arhgdig	Amotl2
Otof	Tmem52b	Sh2d4a	Rarb	Arl14epl	Ampd3
Foxr1	Gm44732	Rpp25	Edil3	Armc8	Angpt1
Gem	Rdh10	Slc35f2	Tll1	Armcx6	Angpt2
Plcb2	Tfap2b	Gldc	Parm1	Arntl2	Ank2
Rbm44	Gm20559	Liph	Dlx2	Arpc1b	Ankrd13b
Gsg1l	Hoxa9	Taf4b	Gm16559	Arx	Ankrd6
Foxs1	Gm10039	Pou5f1	Glipr2	Asah1	Anks1b
Slc45a4	Cdkn1c	Isl2	Moxd1	Ascl2	Anks4b
Ctrb1	Prss23os	Adamts19	Ccnd1	Asz1	Antxr1
Tcl1	Gm266	Adad2	Gja5	Atad2	Anxa3
Rnd2	Afp	Slc4a11	Clec18a	Atf7ip2	Ap1m2
Krt222	Eno3	Plxdc1	L1cam	Atg101	Ap1s2
Dppa4	Ntm	Dppa4	Foxf2	Atg16l2	Apbb1
Col14a1	Gm4366	Dclk1	Prss23os	Atmin	Apela
Parp12	Chrm4	Kank3	Hand2	Atp10a	Aplnr
St3gal4	Hoxa7	Tex19.1	Scg5	Atp11b	Apom
Adgrg1	Ptx3	Stim1	Cldn1	Atp1b2	App
Slc25a31	Pbx1	8030474K03Rik	Nr2f1	Atp2a3	Arglu1
Mapk13	Scnn1b	Atp1b2	Ackr3	Atp2b3	Arhgap24
Nr4a1	Zfp691	Gpr37	Sfrp2	Atp5g1	Arhgap28
Adamts16	Hnf1b	Sp5	Flrt3	Atpaf2	Arhgap30
Serpine2	Wnt4	Fastkd1	Lyve1	Atr	Arhgap36
AU018091	Pax2	Bace2	Igfbp3	AU015836	Arhgdib
Tex11	Mmrn1	Slitrk1	Sim1	AU018091	Arhgef10l
Tex14	Gm21814	Pls1	Clstn2	AU022751	Arhgef37
Ddit4l	Car4	Dppa3	Gm4875	Aunip	Arhgef6
Afap1l2	Dach1	4930447C04Rik	Fzd4	Aurka	Arid3a
Casq2	Cldn7	Nlrp12	Vcan	Aurkc	Arl2bp
Gm14513	Hemgn	Ddx58	Sytl2	AW551984	Arl4c
Lgr4	Slc1a3	Utf1	Nfatc4	Axl	Arnt2
Gata4	Plch1	Amhr2	Fign	Azi2	Arpin
Gjb3	Pamr1	AU018091	Mamdc2	Baiap2l1	Asb13
Srpx2	Gm13256	C1qtnf7	Asic4	Bard1	Asb4
Slc29a1	Tes	Lzts1	Meis2	BC030867	Asb9
Gm13577	Plet1	Tex11	Gli1	BC034090	Ascl1
Fastkd1	Mapk15	Arl14epl	Gm20559	BC049715	Asic4
Plxnc1	Esrrg	Calcoco2	Col8a1	BC055324	Asphd2
Piwil2	H2-D1	Pmm1	Lamc2	Bcat2	Astn1
Ripor2	BC030500	Ifitm1	Col9a1	Bdh1	Astn2
Gm14038	Hoxb7	Got1l1	Uncx	Best1	Asxl3
Pcsk6	Scnn1g	Klf8	Twist1	Birc3	Atoh8
8030474K03Rik	Foxc2	Ifi27	Cxcl12	Boll	Atp2b1
A330041J22Rik	Scara3	Tbx4	Diras2	Bpnt1	B130024G19Rik
Adcy7	Foxp1	Wfdc1	Gm26771	Brip1	B230219D22Rik
Gas7	Cldn9	Gna14	Nnat	Brpf3	B3galt5
C430049E01Rik	0610040J01Rik	Bmp2	Mfap4	Bst2	B3gnt3
Sphk1	Stac2	Dusp5	Gpc3	Btbd18	B3gnt5
Sox9	Sfrp2	Klf5	Fzd1	Btg3	B4galnt1
Sel1l3	Slc22a3	Nexmif	Foxp4	Bub1	B4galnt4
Mybpc3	Kcnj16	Gm9625	Grik2	C130032M10Rik	Bach1
Dppa3	Dcdc2a	Sohlh2	Crispld2	C130089K02Rik	Baiap2l2
Bst2	Hpn	Vrtn	Adamts20	C1qtnf1	Basp1
Itgb5	Wfdc15b	Mkrn1	Gpr85	C1qtnf7	BC030500
Taf4b	Car14	Gm26885	Spock3	C2cd5	Bcat1
Igfbp7	Hebp1	Pcgf5	Serinc2	C430049E01Rik	Bcl11a
Tuba3a	Slc12a1	Lrrn1	Ddr2	Cad	Bcl2l11
Zc3hav1	Pcsk9	Serpinb6b	Chgb	Calr4	Bcl7a
Col6a1	Col11a1	Enpp3	Slc12a1	Camkk2	Bcl9
A530016L24Rik	Tmem59l	Gprc5b	Olfml3	Camsap3	Bdh2
Gstm7	Serpinf2	Kcnt1	Twist2	Caprin2	Bex3
Liph	Osr1	Entpd2	Mecom	Cars2	Bicc1
Mamld1	Jag1	Rhox6	Gm4366	Caskin1	Bmf
Slc7a5	F2r	Tdrp	Tnc	Cbr3	Bmp3
Clca3a1	Foxd2	Socs2	Fras1	Cbs	Bmp4
Susd3	Cdh10	Kcnh3	Cnn2	Cbx7	Bmp5
Hsf2bp	Zfp663	Syce2	Tox	Ccdc117	Bmper
Pdzd2	Hist3h2ba	Paip1	Synpo	Ccdc152	Bmpr1a
Hsd17b1	Cpn1	Coq8a	Esrrg	Ccdc172	Bmpr1b
Adhfe1	Rspo3	Mreg	Tmem52b	Ccnb1	Bmt2
Cx3cl1	Sdk2	Gm7666	4932441J04Rik	Ccnb1ip1	Brinp1
Wnt3	Coro1a	Pgbd5	Prl3b1	Cct2	Brinp3
Sox15	Muc1	Dhrs7	Gfra3	Cd320	C1qa
Nrbp2	Phactr2	Cst8	Tfap2b	Cdc7	C1qb
Itga11	Tmem132c	Cib2	Angpt1	Cdca2	C1qc
Stc2	Rbp1	Phf19	Zcchc18	Cdca5	C1s1
2610035D17Rik	Mgam	Porcn	Dact1	Cdh23	C5ar1
AU015836	Mybpc1	Esco2	Ncs1	Cdk5rap1	C630043F03Rik
Gpat2	Moxd1	Gm14866	Hnf4a	Cebpb	Cabp1
Vnn1	Clip3	Smoc1	Lmx1a	Cecr2	Cacna2d1
AI427809	Uncx	Ifitm3	Megf10	Cenpf	Cacnb3
Pla2g4e	Hoxa11	1700022I11Rik	Gulp1	Cenpi	Cadm3
Tmprss13	A830082K12Rik	Gm6871	Pcdh7	Cenpv	Cadps2
Aldh3b1	Cldn1	Prdm1	Nsg2	Cep250	Camk1g
Lgr5	Spon2	Sgpp1	Hey2	Cep85	Camk2n1
Pak3	H2-DMb2	Trim12a	Cdh2	Cercam	Capn2
Col27a1	Runx2	Actr3b	Ptn	Cerk	Capn6
1700022I11Rik	Sim1	Taf7	4930474H06Rik	Ces2g	Caps2
Fkbp6	Clmp	Tex15	Itga4	Chchd10	Car14
Krt79	Iigp1	Sh3tc2	Runx2	Chdh	Car3
Zscan5b	Hoxb3	Pdpn	H2-D1	Chit1	Car4
Clu	Wfdc2	Ablim3	Lrig3	Chka	Car7
Cnga1	Nefl	Syt9	S1pr3	Chp2	Casd1
Mael	Ptpru	Gjb3	Cttnbp2	Chtf18	Cblc
Tcfl5	Bmf	Nmt2	Bmper	Cilp2	Cbx5
Gm43240	Igsf9	Kcng4	Cxxc4	Ckap2	Ccdc151
Sorcs2	Gm17473	AA414768	Prickle2	Ckb	Ccdc40
Shbg	Pdgfc	Ube2l6	Dact3	Cks2	Ccdc50
Map7d2	Rxfp3	Gm42609	Efna3	Clca3a1	Ccdc85c
Gm4779	Pou3f3	Etnk2	Robo1	Clcn2	Ccl6
Stim1	Chst13	Elfn1	Hoxa9	Clip4	Ccl9
Scgn	Akr1c19	Lin28a	Gcnt1	Clu	Ccnd1
Dmrt3	Mdk	Adgrg1	Nog	Cluh	Ccnj
Akr1b8	Hoxa3	Plcd1	BC030500	Cmtm7	Ccr1
Nedd9	Id3	Hells	Pax1	CN725425	Cd14
Rasl12	Twist2	Tnfrsf19	Tmem229a	Cnpy1	Cd248
Kcnh1	Plagl1	Sptbn2	Bicc1	Coch	Cd53
Rbmxl2	Gm27483	Tuba3b	Scara3	Col16a1	Cd68
Pla2g5	Lama5	Tdh	0610040J01Rik	Col6a1	Cdh10
Uba1y	4932441J04Rik	Gstm2	Nrp1	Col6a2	Cdh16
Rimbp2	Ccdc80	1700061G19Rik	Elovl2	Col6a6	Cdh18
Slc13a2	Hoxb8	Colec12	Hoxa7	Col9a2	Cdh2
Rgn	Shd	Myh8	Gm6356	Colgalt1	Cdh24
Htra1	Plac8	Tst	Acta1	Cops7a	Cdh6
Miox	Efna3	Sycp3	Bmp4	Cox18	Cdh8
Amd2	Lhfp	Smpx	Gm5436	Cox7a1	Cdhr2
Wfdc1	Rhcg	Rhox5	D030062O11Rik	Cp	Cdkl1
Nodal	Basp1	Cpsf4l	Nkx3-2	Cpeb1	Cela1
Gmpr	Fat4	Tmem35a	Has2	Cpeb2	Celf4
Arl14epl	Gm5436	Cygb	Scrn1	Cpsf4l	Celsr1
Plcg2	Pbx3	Asns	Mal	Cpt1a	Chd3
2410018L13Rik	Habp2	Pank1	Col23a1	Creb3l1	Chd7
Rnf17	Hoxd1	Dppa5a	Pamr1	Cry1	Chmp2b
Ralgps2	Col1a1	Gm13577	Cdh18	Cst3	Chn2
Sfrp4	G6pc2	Best1	Postn	Cst8	Chrdl1
Prdm1	Fibin	Nanog	Tspyl4	Ctnnal1	Chrna3
Thbd	Brinp1	Bclaf3	Gpr17	Cul2	Chst13
Rhox8	Ano1	Fam196b	Slc1a3	Cul4b	Clcn5
Col18a1	Tenm3	Stag3	Ntrk3	Cx3cl1	Clcnka
Rcan1	Ptn	Ube2t	Hoxc5	Cyb5r1	Cldn1
Mkx	Ibsp	Rasgrp1	Pkia	Cyb5r3	Cldn19
Smtnl2	Hoxb5	Terf1	Pou3f3	Cyct	Cldn2
Otog	Nrk	Gm2245	Gm7292	Cygb	Cldn3
Cnmd	Hoxc9	Gm10324	Bmp5	Cyp17a1	Cldn34c1
Sema5b	Slitrk6	Siah1b	Sgpp2	Cyp2s1	Cldn4
Tsku	Hnf1a	A230005M16Rik	Rxfp3	D030047H15Rik	Cldn6
Dusp4	Msx1	Zcwpw1	Gm17473	D030056L22Rik	Cldn7
Emilin3	Asb4	Arhgef19	Pdzrn3	Dag1	Cldn8
Cdh23	Dpp4	Psma8	Gpx3	Dars2	Cldn9
Pou5f1	Gm29100	Cyct	Mmrn1	Dazl	Clec14a
Dtna	Epb41l3	Sybu	Ednrb	Dcaf13	Clec18a
Psors1c2	Nfatc4	Irx3	Phactr2	Dcaf4	Clip3
BC034090	Serinc2	AU022751	B3gnt5	Ddhd1	Clmp
Mybphl	Tgm5	2610028E06Rik	Cldn6	Ddit4l	Clstn2
Mpped1	Irx1	Rspo1	Basp1	Ddx10	Clvs2
Slc52a3	Grik4	Abcg1	Kcnj16	Ddx19b	Cnih2
Ptpn5	Grhl2	Pik3cd	Cobl	Ddx27	Cnn1
Smad2	1700025A08Rik	Fam178b	Gpc6	Ddx4	Cnn2
Spry4	Crispld1	Mta3	Hand1	Ddx43	Cnot6
Crhr1	Mcoln3	Foxh1	Dlk1	Ddx58	Coa5
Nt5dc3	Nkd1	Gm14038	Rgs4	Dennd1c	Cobl
Plxnb3	Lbp	Reep1	Hbb-bh1	Dennd2c	Col11a1
Acer3	Lix1	Pnldc1	Scnn1b	Deptor	Col1a1
Col4a4	L1cam	Zfp385b	Hoxaas3	Derl3	Col1a2
Gnpda1	Foxp2	Ddit4l	Rspo3	Dgcr8	Col22a1
Inhbb	Pid1	Plekhg4	Dcdc2a	Dgka	Col23a1
Grem2	Elovl2	Espn	Unc5c	Dgkd	Col26a1
Akr1cl	Gm10704	Trim71	Gm26903	Dgke	Col3a1
Cyp26b1	Ltbp1	Ifngr2	Ntm	Dhrs7	Col4a6
Pcp4l1	Fzd2	Mybl2	Spon2	Dhtkd1	Col5a2
Jade1	F2rl1	Igfbp2	Crmp1	Dlat	Copg2
Abcg1	Rbms3	Sprr2d	Hoxa4	Dlgap3	Corin
Kndc1	Asic4	Ptpn6	Tuba1a	Dmc1	Coro1a
Adad2	Hoxaas3	Rundc3b	H2-DMb2	Dmgdh	Cox7b
Tex12	Gm11702	Gdf3	Spint1	Dmrt1	Cpb2
Mcrip2	Krt18	Ooep	Fam84a	Dmrt3	Cpeb4
Gm39090	Pdzrn3	Nr0b1	Lsp1	Dnaja3	Cpm
Adcyap1r1	Igdcc3	Ldhb	Cpm	Dnd1	Cpn1
Asz1	Emx2os	Tmem206	Zfp663	Dok7	Cpt1c
Dnd1	Pcdh20	Elavl2	Dock10	Dppa2	Cpz
Ldhb	Meis3	Zic3	Pcdhgb7	Dppa3	Crabp1
Trim12a	Mpo	Eps8	Gm266	Dppa3-ps	Crabp2
Etnk2	Rspo2	Pld1	Rnd3	Dppa4	Crebzf
Rnf181	Ocln	Phf11d	Tgm5	Dppa5a	Crispld1
Kif19a	Frzb	Pax6	Pcdh19	Dtnb	Crispld2
Alpl	Des	Ccdc172	Sncaip	Dusp4	Crlf1
Tbx4	Cpb2	Tex2	Efnb2	Dusp5	Crmp1
Gna14	Flywch2	Actr6	C1qtnf3	Dym	Crp
Cyp11a1	Ndst3	Scml2	Hemgn	Dynlt1	Csf1
Trap1a	Hnf4a	Tdrkh	Cd248	Dyrk3	Csrp2
Tdh	Crlf1	Chchd10	Slit3	E2f1	Ctdsp2
Gstm2-ps1	Cxcl13	Msx1	Thbs3	Efcab10	Cthrc1
Khdc3	Gpr45	Thsd7b	Osr2	Efhc2	Ctnnd2
Enpp3	Hkdc1	Stk38l	Mybpc1	Egln3	Ctsc
Tmem86a	Dpysl4	Rnd2	Hoxa3	Elavl2	Ctse
Stc1	Dpysl3	Prkcz	Avpr1a	Ell2	Cttnbp2
Pik3cb	Mmp16	Stx11	Slc22a3	Elmo1	Cttnbp2nl
Itih5l-ps	Cox7b	Mogat2	Frmd4a	Emilin3	Cuedc1
Egflam	Hoxa10	Arhgdig	Nptx1	Emp1	Cux1
Rab6b	Emid1	Lrriq4	Foxp1	Enpp3	Cux2
Pmm1	Glb1l2	Rgs11	Tubb3	Entpd2	Cwc22
Ly6g6e	Cela1	Zc3hav1	Rbms3	Epb41l4b	Cx3cr1
Duox2	Sema3c	Nr5a1	Dkk1	Ephb1	Cxadr
Pik3cd	Phldb2	Gm10244	Capn6	Epp13	Cxcl12
Proser2	Daam2	Tigar	Hoxb3	Eps8	Cxcl13
Pgbd5	Svopl	Orc1	1700011H14Rik	Epx	Cxxc4
Arx	Gm26771	Rps15a-ps7	Gm23134	Ercc6l	Cyb5b
Fam169a	Lrp2	Tnnt1	4930426D05Rik	Ero1lb	Cyp4f17
Fam46c	Slc16a12	Rbm46	Plagl1	Esco2	Cyp51
Creb3l1	Adtrp	Bmyc	Hapln1	Espl1	Cyp7b1
Gprin3	Ccdc40	Epx	F2r	Espn	Cys1
Fbxo15	Crispld2	Mettl24	Gm29100	Esrp1	Cyth4
Mapk4	Foxd2os	Itga6	Ap1s2	Esrrb	D030062O11Rik
Pcsk5	Arhgap28	Clec2l	Prkg1	Etnk2	D130017N08Rik
Nabp1	Plvap	Esrrb	Corin	Etv4	D330041H03Rik
Umodl1	Csf1	F930015N05Rik	Gm11702	Etv5	D430019H16Rik
Kit	Gm18194	Trank1	Gata3	EU599041	D630003M21Rik
Gm9770	Slc39a5	Stum	Gria2	Evx1	Dab2
AU022751	Tll1	Glt1d1	Tgfb2	Exd1	Dach1
Cela3b	Olfm2	CN725425	Alx3	Exosc5	Dach2
Qsox2	Pcdh19	Ttc39b	Scnn1g	Ezh1	Dact3
Gm8730	Col12a1	Jakmip1	Tbx20	F930015N05Rik	Dbn1
Stox2	Ptgfr	D630039A03Rik	Hoxb5os	Fam114a1	Dcdc2a
Cercam	Gm11532	Trnp1	Ror1	Fam169a	Dchs1
Sin3b	Arnt2	Akr1cl	Zfp608	Fam169b	Dcx
Mall	Eps8l2	Gng13	Sostdc1	Fam178b	Ddah2
Slc16a2	Gap43	Foxl2os	Prss12	Fam185a	Ddc
Rhox5	Sulf1	Atp2b3	Adamts15	Fam198a	Ddr2
Scarb1	Gm11505	Slc37a1	Ncam1	Fam20a	Des
3110035E14Rik	Trpc7	Susd3	Colec11	Fam234a	Dhcr24
Nphs1	Dhcr24	Acot1	Hoxa6	Fam3c	Dkk2
Ap3b2	Akr1c18	Klhl8	Tmtc2	Fam46c	Dll1
Bex2	Hoxa6	Sycp1	Hoxaas2	Fancd2	Dlx2
Efhd1	St6gal2	Atp10a	Prom1	Fanci	Dlx5
Gm17080	Cdh16	Plxna4	Foxp2	Farsb	Dmtn
Cpsf4l	Hba-x	Inhbb	Prox1	Fastkd1	Dnajb5
Chit1	Trabd2b	Pnpla7	Nhsl2	Fbl	Dnmt3a
Wnt6	Irx2	Pla2g10	Dlx1	Fbxl5	Dock11
Tuba1c	Id2	Lypd6b	Notch3	Fbxo15	Dok3
Zfp296	Dmtn	Gabrb1	Clmp	Fbxo17	Dok5
Zar1	Pth1r	Mir9-3hg	Stac	Fbxo31	Dpp10
Igsf23	Napsa	Trib3	Mapk15	Fbxo47	Dpp4
Sdc4	Sp6	Rbm45	Steap2	Fdxr	Dpp6
Cbr3	Ddah2	Ppara	Hoxb4	Fetub	Dpysl3
Syce1	Cldn3	Klhdc4	Pag1	Fgf2	Dpysl4
Zfp750	Scube3	D030056L22Rik	NA	Fkbp5	Draxin
Mfsd13a	Tmem229a	Etv5	Hsd11b2	Fkbp6	Dusp18
Tdgf1	Fbn2	Zfp42	A830082K12Rik	Flcn	Dusp26
Fam83f	Mecom	Tbc1d25	Adgrg3	Fmr1nb	Dzip1
Dennd2c	Syt11	Spata5	Clip3	Fndc1	Ebf1
Esm1	Galntl6	Aldh1a1	Grb10	Foxh1	Ecm1
Nr5a1	Hoxc10	Rps4l	Fat3	Foxn2	Eddm3b
Naip5	Adamtsl4	Txlng	Hoxb7	Foxo1	Edil3
Shisa2	Prss8	Hdc	Tagap	Foxo6	Edn1
Rnf19a	Aif1l	Stra8	Samd4	Foxr1	Ednrb
Plxdc1	Gm26870	Abhd14b	Hoxd1	Fra10ac1	Efemp1
Ddx43	Klhl4	Jak3	Adamts1	Frat2	Efna3
Pla1a	Bmp4	4930563E18Rik	Creb5	Frmpd1	Efna4
Esco2	Gm28438	Dlgap3	Jakmip2	Ftsj3	Efna5
Islr2	Fzd4	Il17d	Mgam	Fut10	Efnb2
Tspan11	Arl4c	Tmem114	Cdh19	Fyn	Efnb3
Prdm14	Lad1	Cacna1d	6330403K07Rik	Fzd5	Eif4e3
Tuba3b	Lmx1a	Aldh1a7	Gm5514	G2e3	Elk3
Zbtb32	Adgrg3	Rgcc	Pbx1	Gadd45g	Elmod1
Zfp988	Nnat	Tex12	Shd	Galnt1	Elovl2
Hhip	Tmem178	Lgr5	Ibsp	Gas7	Elovl7
Sall4	Rmi2	Cebpb	Spsb1	Gata4	Emcn
Plin1	Dbn1	Laptm4b	Syt11	Gatm	Emid1
Mkrn1	Plet1os	Cpne8	Hkdc1	Gatsl3	Emilin2
Zyg11a	Hoxaas2	Mtr	Ttll11	Gdf15	Eml1
Slc9a2	Nrp1	Tex10	Ntf3	Gdf3	Enho
Gm6665	B4galnt4	Nrtn	Crispld1	Ggct	Eno2
Tex10	App	Acsl1	Pcdh20	Ggt5	Eno3
Cltb	5730596B20Rik	Gm2a	Pnliprp2	Gjb3	Entpd1
Prr23a3	Adh1	Cbr3	Gm27530	Gldc	Epb41
Gm19553	Peg10	Dcaf4	Padi2	Gldn	Epb41l3
Nefh	Car3	Tkt	Pde3a	Glis3	Epha3
Nlrp5	Gm28876	Gm11747	Rerg	Gls2	Epha7
Acp7	Gm6356	Tmie	Grb7	Glt1d1	Ephb2
Sowahb	Rac2	Bst2	Soga3	Gm10244	Epm2aip1
Clca3a2	Ncam1	Cul4b	Slc16a12	Gm10324	Epor
Trac	Ctxn3	Lbx2	Hist3h2ba	Gm10499	Eps8l2
Elavl2	Igfbp3	Il10rb	Oraov1	Gm11747	Eps8l3
Col6a2	Npnt	Fbxo31	Stmn3	Gm12940	Esrrg
Olig1	Mamdc2	Chit1	Ank2	Gm13068	Eya4
Alg13	Ripply3	Irf1	Ptpru	Gm13577	F13a1
Tbx2	Hoxa4	Cx3cl1	Dab2	Gm14038	F2r
Nexmif	Thsd7a	Rnf128	Hpn	Gm14058	F2rl1
Zswim1	Eml1	Ccdc182	Phldb2	Gm14124	Fads1
Prlr	Myl9	Msrb2	Rtl3	Gm14139	Fam107b
Hs3st3a1	Hoxb4	Pitpnm3	Gata5	Gm14261	Fam149a
Sptbn2	Slc39a8	Rhox2a	Tspan2	Gm14401	Fam163a
Gm6871	Cdh18	Wnt9a	Tmem27	Gm14513	Fam168a
Plcd1	5730559C18Rik	Mfsd13a	AV026068	Gm15262	Fam171b
Nr0b2	Gm29430	Tulp2	Gm15998	Gm15708	Fam20c
Rps15a-ps7	Wdr86	Hormad2	Sdk2	Gm16048	Fam217a
Papss2	Zfp804a	Hs3st3a1	Zmiz1	Gm17080	Fam46a
Nr1d2	Gm37264	Rgs2	Hap1	Gm17232	Fam78b
Hck	Eno2	Zfp985	Map1b	Gm17334	Fam84a
N4bp2l1	Angpt2	Zbtb32	Gm10039	Gm17936	Fam84b
Ooep	Thbs3	Prss35	Klhl14	Gm1840	Far1
Col4a1	Sgpp2	2310061I04Rik	Adra1d	Gm19461	Faxc
Xlr4a	Cacnb3	Mpped1	Osr1	Gm19553	Fbn2
CN725425	Draxin	Ubash3a	Eya4	Gm20402	Fcer1g
Hmgcs2	Kynu	Trpm5	Lpar1	Gm20406	Fcgr1
2010300C02Rik	Clstn2	Rpl39l	Ddc	Gm2044	Fcgr3
Spic	Bmper	Mbnl3	Gpr45	Gm20684	Fcna
Gm10863	Tpbg	Pou2f3	Sfrp1	Gm21411	Fcrls
Kcnj3	Mfap4	Trim6	Ankrd44	Gm21992	Fes
Sgpp1	Sept3	Rhox8	Tub	Gm2237	Fgd2
Col4a3	Gm16096	Klhl13	Pcdhga11	Gm2381	Fgf12
Dlgap1	Gm6505	Rpl34	St6gal2	Gm23849	Fgf5
Star	Emilin2	Mtmr7	Lhfp	Gm25767	Fgfr1
Gdf3	Ism1	Rex2	Coro1a	Gm26899	Fhl1
BC006965	Gpc6	Nt5dc3	Crabp2	Gm27194	Fibcd1
2610028E06Rik	Fam84b	Gca	Meox1	Gm2a	Fibin
Vstm4	Plxna2	Pla2g16	Lrrc75b	Gm340	Fign
Nek2	B230206H07Rik	Tmem174	Arhgdib	Gm3468	Filip1l
Wsb2	2610528J11Rik	Prkd1	Filip1l	Gm34866	Fjx1
Gm2a	Flrt2	Rnf213	Gm13187	Gm35986	Fli1
Fmr1nb	Cadm3	Trap1a	Slitrk4	Gm3636	Flrt2
Hjurp	Bmp5	Zrsr2	Rmi2	Gm37245	Flrt3
Best1	Rxfp2	Igfbpl1	Rhcg	Gm37297	Flywch2
Tspan32	Smim10l2a	Rps2	Lsamp	Gm37335	Fmn1
Tex19.1	Mllt3	Shbg	Arhgap36	Gm37913	Fmnl1
M1ap	Tagln	Smyd2	Gm16096	Gm38058	Fnbp1l
Zan	Hs3st6	Usp28	Slc39a5	Gm39090	Fndc3c1
Hsd11b2	Gm10800	Nrbp2	Gm47512	Gm41	Fndc4
Zfp367	Igfbp2	Myo5b	Col5a2	Gm42596	Foxc1
Phf11d	Mfap2	Mov10	Zfp536	Gm42609	Foxc2
Tigar	Sall2	Gstm1	Tpm2	Gm43023	Foxd1
Ntf5	Hoxa11os	St5	Igf1	Gm43305	Foxd2
Slc34a2	Hmga2	Adamts16	Plcxd3	Gm43481	Foxd2os
Espn	Palm	Hcn2	Gm18194	Gm45141	Foxp1
Gm6083	Cnn1	Cep85	Cdh10	Gm4779	Foxp2
Ltbp4	Samd14	Tnni3	Tacstd2	Gm5067	Foxp4
Gm5067	Tmtc2	Nr1d2	Fibcd1	Gm5345	Foxq1
Spata21	Gm10874	Fndc1	Slit1	Gm6083	Foxred2
Cemip	Eya4	Gabra4	4930538E20Rik	Gm6665	Fras1
Gldn	Scrt2	Jade1	Fam107b	Gm6798	Frk
Efhd1os	Slc30a10	Lhpp	Hoxb5	Gm6871	Frmd4a
Sh3tc2	Spink1	Umodl1	Popdc2	Gm7335	Frmpd4
C1ql2	Bmpr1b	Cenpv	Gata5os	Gm7972	Frzb
Siglece	Pkp3	Rhpn2	Chst13	Gm8091	Fsd1
Nt5e	Chd3	Pwwp2b	Hmga2	Gm826	Fstl1
Tex19.2	Spi1	Cryl1	Brinp1	Gm867	Fv1
Igsf21	Gm7862	Dmrta1	Prdm16	Gm8730	Fxyd2
Sox2	Kif1a	Zyg11a	Dtx4	Gm8909	Fzd1
Itih5	Gulp1	Cdx2	Tmem30b	Gm9	Fzd2
Ccl17	Ccnd1	Phlda2	Cyr61	Gm9625	Fzd4
Dusp15	Hoxc4	Aatf	Pappa	Gm9768	Fzd6
Pnpla7	Tmc4	Uhrf1bp1l	Pax2	Gm9770	Fzd7
Myo7a	Peg3	Vars	Nes	Gm9888	G630016G05Rik
Nanog	Hoxc6	Gm9770	Fbln5	Gml2	G6pc2
Coch	Gm27786	Aurkc	Eno2	Gmpr	Gabra3
Dmrt1	Tmsb10	Plin1	Ndnf	Gna14	Gabrb2
Klhdc4	Scd1	3110002H16Rik	Msrb3	Gnai1	Galnt14
Lama3	Mal2	Myl1	Sema5a	Gnpda1	Galnt3
Adamts8	Mrc1	Gpc4	Slco3a1	Got1l1	Galntl6
Gm34866	Tbx3os1	Ptpre	Igf2	Gpat2	Gap43
Mgst2	Tagap	C1qtnf1	Sptssb	Gpc4	Gata3
Ngfr	Bcl11a	Bhlhe41	Csf1	Gpr182	Gata5
Otx2	Fli1	Kifc2	Eml1	Gprc5b	Gata5os
Egr1	Ackr3	Tle6	Scd2	Gramd1b	Gc
Slc6a14	Gm5514	Cc2d1b	Sema3c	Gramd2	Gcnt1
Foxh1	1700001O22Rik	Kdf1	Fstl1	Grasp	Gdap1l1
Aurkc	Gm11223	1700013H16Rik	Lin7c	Greb1l	Gdf11
Ide	Slc6a13	Tcfl5	Ndst3	Grem2	Gdf2
Sohlh2	Grik5	Fam221a	Elavl4	Grhpr	Gdf5
Pls1	Cdh9	Nol8	Mal2	Grn	Gdf6
Serpina5	Tspyl4	Proser2	Pid1	Gsg1l	Gfpt2
Usp43	Hoxa2	Cry1	Pdgfrb	Gspt1	Gfra3
Smoc2	Rgl3	Camsap3	Vangl2	Gsr	Gimap1
Spats2l	Fam20c	Gm14493	Meis1	Gstcd	Gipc2
Kctd14	Gpr183	Doc2b	Grhl2	Gstm1	Gja3
Psma8	Parvg	2410018L13Rik	Hoxb9	Gstm2	Glb1l2
Ankrd13a	Pdzrn4	Abhd3	Vopp1	Gstm3	Glrb
Upk2	Cxcl12	Cntn4	Fblim1	Gstm6	Gm10039
Tdrkh	Lbh	Otog	Rnf165	Gtf2e2	Gm10182
Ptpre	Tagln3	Hat1	Cavin2	Gtse1	Gm10493
Pgp	Slc38a4	Mycn	Adamts18	Gtsf1	Gm11149
Gm7972	Vcan	Ascl2	Fzd2	Gucy1a1	Gm11223
Gm5345	Gm2574	Gkap1	Foxl1	Hat1	Gm11412
Tgif2-ps2	Lypd6b	Fam169b	Igsf9	Haus7	Gm11532
Myof	Twist1	Pdk4	Gm17501	Hba-a2	Gm11702
Meltf	Hapln1	Jade3	Gm11149	Heatr1	Gm11868
Arpc1b	B4galnt1	Cbx7	Laptm5	Heatr5a	Gm12108
4930447C04Rik	C1s1	Gata4	Parvg	Hebp2	Gm12258
Mrpl48-ps	Gm15998	Pipox	Hoxc6	Helb	Gm12355
Jak1	Ush1c	Znrf2	Dok5	Hells	Gm12407
Agt	Gm12407	Zfp473	Tmem100	Herc3	Gm13111
Esrrb	Rassf10	Hpcal1	Tgfb3	Hey1	Gm13187
Adam33	Gm10493	Kndc1	Frk	Hfm1	Gm13256
Tfap2c	Prrx2	Poli	Hipk2	Hif1a	Gm13394
Rpl10l	Tenm2	Unc5a	Slc18a2	Hjurp	Gm13736
Tex21	Bcat1	Crnde	Cdh11	Hk1	Gm14226
Gatsl3	Eddm3b	Grhpr	Elovl7	Hltf	Gm14403
Epb41l4b	Gm3739	Dock4	Gm4353	Hmgcs2	Gm15050
Gm17232	Zfp608	Fam83g	Lbp	Hook1	Gm15063
Synm	Tuba1a	Ide	NA	Hormad1	Gm15387
Padi2	Grik2	Cpeb2	Sort1	Hormad2	Gm15557
Fgf16	Hmgn3	Rab11fip1	Rxfp1	Hoxd9	Gm15612
Serinc3	Ahnak	Slc7a2	Epha4	Hpcal1	Gm15663
Ddx58	Gm28085	Dennd2c	Bche	Hps3	Gm15688
Gm11549	Sv2a	Oplah	Slc10a4	Hs3st3a1	Gm15772
Fkbp5	Aqp3	Paqr7	Thsd7a	Hs6st1	Gm15975
Rpp25	Cdh8	Deptor	Fhl2	Hsd3b1	Gm15998
Nfkbid	Rnf112	Xrcc6	Grin2c	Hsf2bp	Gm16010
Rassf5	Prdm6	Tdrd12	Lgi2	Hsp90aa1	Gm16070
Mageb4	Tsc22d3	Lypd6	Rassf4	Hspa14	Gm16096
Cp	Rnf165	4930432K21Rik	Dpysl4	Hspa4	Gm16136
Serinc5	Wdr6	Rab35	Lrp2	Hspa4l	Gm16140
Zscan10	Gm4353	Caprin2	Zfhx4	Htra1	Gm16141
Hells	Serpinf1	Btbd18	Serpinf2	Iars2	Gm16183
Dlgap3	Pthlh	Mid1ip1	Golt1b	Ide	Gm16401
Gldc	Fcrls	Ofd1	Fmn1	Ier3	Gm16559
Lrrc17	Large2	Hfm1	Map3k7cl	Ifi27	Gm16596
Kirrel2	Oraov1	Prrt4	Gm37264	Ifitm3	Gm16599
Actn2	Sytl2	Hpgd	A730089K16Rik	Igfbpl1	Gm16793
Mybl1	Cuedc1	Nuak2	Dcx	Igsf21	Gm17276
Grb14	Igfbp1	Epn3	Gabrb2	Igsf23	Gm17396
Sycp1	Tmem26	Thg1l	Epm2aip1	Il11ra1	Gm17473
Cyp2b23	Gm15050	Mybphl	Bmx	Il17d	Gm18194
Hivep3	Nxn	Epp13	Cldn4	Il17rb	Gm20508
Enpp6	Tlr13	Spo11	Col25a1	Immt	Gm20559
Fyn	Gm16136	Sox15	Mcoln3	Incenp	Gm2065
Tyro3	Susd4	Sobp	Cldn9	Inha	Gm20696
Terf1	Ctxn1	Pik3cb	Foxq1	Inhbb	Gm20721
Trib3	Gm23134	Rasa4	Cers6	Ints4	Gm21814
Slc35f2	Gm47512	Drp2	Psd	Ipmk	Gm23134
Col4a2	Kcnh5	Rec114	Nfasc	Ipo4	Gm23833
Pqlc1	Gm42901	Gbx2	Efemp1	Irf1	Gm26507
Klhl21	Lrig3	Sil1	Tbx1	Irf8	Gm26523
Stk17b	Astn1	Prr19	1700030F04Rik	Irgm1	Gm26568
Gm43305	Bmp3	Irx3os	Ecm1	Isyna1	Gm266
Proc	Fgfr2	Acadl	Nrep	Itga11	Gm26735
1700030C10Rik	Sptb	Cbs	Sept3	Itga6	Gm26751
Kank3	Gm15663	Prkcd	Col1a2	Itgb5	Gm26771
Vsig10	Crmp1	Pdzd2	Nrxn1	Itgb7	Gm26776
Erbb3	Lhx6	S1pr1	Zfp518b	Itih5	Gm26903
Stag3	Lrp3	Slc30a2	Gm11802	Itpka	Gm27204
Mybl2	Cwc22	Isyna1	Spon1	Itpr1	Gm28438
Wdr64	Myrf	Cpt1a	Insm1	Jade1	Gm28876
Skor1	Igf1	Tmem86a	Cadm1	Jade3	Gm29100
Cst3	Lypd6	Necab3	Rai14	Jag2	Gm29430
Nmt2	Gng2	Slc45a4	Fn1	Jak1	Gm30873
Cenpv	Tmem27	Tspo	Zfp9	Jak3	Gm34030
Ccdc172	Foxq1	Dennd1c	Irx1	Jakmip1	Gm37194
Adamts2	Prkg1	Pacsin2	Dbn1	Jcad	Gm37264
Mnd1	Fzd1	Zscan10	Tek	Kank3	Gm3739
Hmgn2	Has2	Mphosph8	Galntl6	Kat7	Gm38708
Pdgfra	Col5a2	Gm10499	Tmem252	Kazald1	Gm42557
Rps2	Prtg	Plcd3	Igsf5	Kazn	Gm42901
Zfp985	Tmem169	Hsp90aa1	Tcp11l1	Kbtbd8	Gm43126
Rprml	Capn6	Rpa2	Meis3	Kcnh1	Gm43198
Acap1	Chrna3	Rab26	Pkdcc	Kcnh3	Gm4353
Gm10499	Tmem252	Adamts14	Sphkap	Kcnk12	Gm43621
Fgf2	Rarg	Bcas3	Adam11	Kcnk2	Gm4366
Btnl9	Fap	Htra1	Heyl	Kcnk3	Gm44089
Abtb2	F13a1	Syt13	Plcb1	Kcnma1	Gm4409
Dppa2	Cnih2	Adm	Rnf112	Kctd14	Gm4524
Adamtsl3	Zim1	Fbxo6	Rbp1	Kctd18	Gm47512
Lamc3	Arg1	Fam214a	Nrk	Kctd3	Gm4875
Jcad	Pax8	Lhx9	Gjb1	Khdc1a	Gm5436
Olfml2a	Zfp703	Amd2	Lama5	Khsrp	Gm5514
Zfp42	Lum	Ak7	Cyp26b1	Kif18a	Gm6356
Emp1	Cobl	Larp1b	Unc5b	Kif19a	Gm6505
Rgs11	Rab32	Plcb3	Magt1	Kif20b	Gm7292
Evx1	Itgb6	Slc2a3	Tinag	Kirrel2	Gm7862
Cst11	Rsph3b	Gxylt2	Megf11	Kit	Gm8116
Lhcgr	3110070M22Rik	Aldh3b1	Colec10	Klf5	Gm9958
Dppa3-ps	Hmgcll1	Clcn2	Chrm2	Klf8	Gm9996
Rrn3	Sall1	Rhox7a	Myom1	Klhdc4	Gmds
Nuak2	Gm26523	Mlxipl	Ncam2	Klhl12	Gnas
Slc4a11	1700030F04Rik	Slc25a18	Hsd17b7	Klhl21	Gng11
Gm41	C1qb	Ddx10	Cpn1	Klhl23	Gng2
Nkd2	Hoxd12	Isx	Nlgn3	Klhl32	Gng7
Etv4	Asphd2	BC030867	Nrp2	Kndc1	Gng8
NA	Fxyd2	Kcng1	Oxtr	Kntc1	Golm1
Caskin1	Rai2	Ndrg1	Plod2	Kpna2	Golt1b
Gm10244	Vat1l	Serpinb6a	Dpp4	Krt222	Gpc2
Actr3b	Tmem72	Bid	B230219D22Rik	L1td1	Gpc3
Olfr316	Dpp6	Akr1c14	Zeb2	Lancl3	Gpc5
Fgf9	Tmed6	Klhl32	Dpysl5	Larp1b	Gpc6
Hfm1	Gm8116	Hadhb	Pgf	Lbr	Gpr137c
Fam20a	Gypa	Plxnc1	Insc	Lctl	Gpr161
Iqch	Col22a1	Taf5	Fignl2	Ldhb	Gpr17
Mfge8	Plcb1	Dusp4	Plvap	Lgals9	Gpr173
Gm867	Gm10718	Gls2	Sorcs3	Lgr4	Gpr183
Reep2	Zfpm1	Pnpla2	Irx2	Lgr5	Gpr45
6030408B16Rik	Sbspon	Esrp1	Tagln3	Lhcgr	Gpr85
Rpl34	Fsd1	Mageb16	Scn3a	Lipg	Grb10
Entpd5	D030062O11Rik	Hspa4	Stmn4	Liph	Grb7
Zfp264	Dusp18	Acaa2	Rcsd1	Lncenc1	Grem1
Ncapd2	Gm26903	Cd320	Tmeff2	Lpin3	Grhl2
Gm17067	C5ar1	Trim7	Ptprn	Lrig1	Gria1
Sycp2	Grb10	Oit3	Mapk1ip1l	Lrpprc	Gria2
Ccdc152	Klk8	Fmr1nb	5730596B20Rik	Lrrc17	Gria3
Pnldc1	Pantr2	Cdk5rap1	Cdh8	Lrrfip1	Grid1
Nphs1os	AA986860	Ggct	F13a1	Ltbp3	Grik2
Prr19	Spock3	Wt1os	Tmem169	Ltbp4	Grik4
Rbm45	Kcnmb4os1	Haao	Map3k21	Ly6g6e	Grin3a
Zfp819	Apom	Gm37422	Des	M1ap	Grk3
Nlrp4e	H2-Bl	BC048679	Tenm2	Mael	Gulp1
Ube2t	Igsf5	Akap1	Etl4	Mageb10-ps	Gypa
Pnmt	Agrn	Rgn	Peli2	Mageb16	H2afy2
Rpl35a	Sprr2d	Hps3	Slc18a3	Mageb4	H2-D1
EU599041	Apbb1	Ttyh1	Chrna3	Mamld1	H2-DMb2
Kcnma1	Pgm5	Msh6	Frmpd4	Manba	H2-K1
Bdh1	Col26a1	4930550L24Rik	Zmiz1os1	Map7d2	Hacd4
St3gal5	Sdc2	Dmc1	Hk3	Mapk13	Haglr
Slc37a1	Msr1	Zswim1	Car4	Mast2	Hand1
Tnnc1	Syt16	Cox6b2	Nrcam	Mboat2	Hand2
Pmaip1	Gm21738	Gm8730	Ddah2	Mc4r	Hap1
Slco4a1	Prtn3	Pex7	Marcks	Mcmbp	Hapln1
Lhx1	Gm10801	Tuba1c	Zcchc12	Mcrip2	Has2
Gramd1b	Sfrp1	Rrn3	Adamts3	Mdm2	Hba-x
Got1l1	9330154J02Rik	Xlr3c	B130024G19Rik	Me1	Hbb-bh1
Shmt1	Cntfr	Tpst2	Ska2	Me2	Hcls1
Pax6	Slc35e4	Gm20406	Kif5c	Med14	Hdx
Scara5	Cd83	Setd6	Stab1	Mei4	Hebp1
Myh14	Limd2	Acot3	Mpp2	Meltf	Hemgn
Rasd2	Fhl1	Gtse1	Zfp804a	Mfge8	Hey2
Cst8	Cblc	Btbd11	Csrp1	Mfsd13a	Hif3a
Gm5868	Tmem132d	Serpina3a	Cldn34c1	Mhrt	Hist3h2ba
Rps4l	Astn2	Kcnd2	Glb1l2	Mios	Hk3
Ahsg	Actn3	Smad2	Epor	Mir6357	Hkdc1
Rhox2h	Gm12312	Lef1	Wfdc15b	Mir9-3hg	Hmga2
Ero1lb	Fgd2	Gm28959	Scn3b	Mis18bp1	Hmgb1-ps3
F930015N05Rik	Gm42557	Polg	Scin	Mkrn1	Hmgb1-ps7
Tnfrsf12a	Ccr1	Atg14	Flrt2	Mkx	Hmgcll1
Gm2044	Gm13187	Tsku	Slc39a8	Mmp9	Hmgn3
Ppt1	Nrep	Phf13	Spta1	Mnd1	Hnf1a
Trpa1	Arhgap36	Pla2g4e	Slitrk2	Morc1	Hnf1aos1
Fam114a1	Rcan2	Anxa4	Thsd4	Morn2	Hnf1b
Zfp534	Ctse	Msx2	Amotl2	Mov10	Hnf4a
Gm3636	Gpr85	Prmt7	Klhl4	Mov10l1	Hoga1
Adcy9	Rnf43	Ybx2	Ralyl	Mphosph6	Hotairm1
Usp26	Fzd7	Dym	Shisa3	Mphosph8	Hoxa1
Otoa	Sry	Rfx2	Hgf	Mpp6	Hoxa10
Fbxo32	Nudt10	Mnd1	D030025E07Rik	Mpped1	Hoxa11
Wfdc6a	BC051226	2010300C02Rik	Insm2	Mpzl2	Hoxa2
Sox8	Samsn1	Aifm3	Col1a1	Mrpl48-ps	Hoxa3
Rab3b	Pnliprp2	Ccdc152	Ly6a	Msh2	Hoxa4
Vdr	Ednrb	Slc23a2	Ebf2	Msh6	Hoxa5
Gm23849	Bdh2	Serinc3	Smad9	Msrb2	Hoxa6
Zim3	Celsr1	Serpinb1a	Nr2f2	Mst1r	Hoxa7
Mageb16	Dab2	Helb	Ndufa4l2	Mthfd1	Hoxa9
Gm14344	Zfhx3	Nefh	Vat1l	Mtmr14	Hoxaas2
Cnpy1	Ncs1	Thnsl1	Tmem47	Mtmr7	Hoxaas3
Pltp	Pdgfrb	Ifnar1	Mrc1	mt-Nd3	Hoxb1
Rpl39l	Lamc2	Atf7ip2	Cpb2	Mtr	Hoxb2
Tex2	Gm11168	AU015836	Fosl2	Mup6	Hoxb3
Inha	Pkia	Coprs	Lrp12	Mybl2	Hoxb3os
Fancd2	Pnlip	Kcnip1	Npr3	Mybphl	Hoxb4
Rhox2a	Fam107b	Otop1	Kirrel3	Mycbp	Hoxb5
Myadm	Gm3376	Tex101	Gm11412	Myh7	Hoxb5os
Trpm5	Asb9	Tcea3	Slc35f1	Myh8	Hoxb6
Gml2	AI467606	Rab6b	Hoxc4	Myo10	Hoxb7
Vars	S1pr3	Fgd1	Serpine2	Myo1a	Hoxb8
Pknox2	Galnt14	Atp5g1	Fam105a	Myo7a	Hoxb9
Pml	Cpt1c	Ppm1j	Olfm2	NA	Hoxc4
Efhd2	Nrxn1	Aldh2	Rai2	Naa11	Hoxc5
Ucp2	Slit3	Slc5a10	Arnt2	Nabp1	Hoxc6
Tcf23	Sult1d1	Gm12743	Scarf2	Nadk	Hoxc8
Rhox9	Ripk3	Plbd1	Sall2	Naip5	Hoxc9
Htr6	Gipc2	Pfas	Kcnj2	Nanog	Hoxd1
Plk3	Pde3a	Dnajc21	Hif3a	Nanos3	Hpgds
Zic3	Ttll11	Rtn4rl1	Cd24a	Nars2	Hpn
Npffr1	Gata5	Trip10	Zdhhc15	Ncapd2	Hs3st6
Klf5	Laptm5	Tceal6	Tenm3	Ncoa1	Hsd17b7
Ifi27	Foxi1	Tex30	Elmod1	Ndfip1	Hunk
Gm15262	Trmt61b	Rhox7b	Cwc22	Nefh	Ibsp
Tdrd12	Sphkap	Pdyn	Gdf2	Nek2	Id2
Slc38a5	Cldn19	Hoxd10	Tcerg1l	Nexmif	Id3
Gdf15	Arhgdib	Acacb	Cux1	Nfatc2ip	Ifi202b
Plekhg4	Adam22	Pkp2	Mfhas1	Nfkbid	Ifit2
Itgb7	Gm16183	Bag3	Cobll1	Nfkbiz	Igdcc3
Dynlt1	Rem2	Fam81a	Stmn2	Nfxl1	Igf1
Atp5g1	H2afy2	Xlr4a	Atp1a3	Ngfr	Igf2
Pcdhgc4	Vopp1	Pecam1	Arhgap28	Nlrp12	Igf2bp1
Il11ra1	Gm2065	Plekhf2	Trmt61b	Nlrp14	Igf2os
Hspa4	Gas1	Rnf149	Zmat4	Nlrp4c	Igfbp1
Zfp936	Cx3cr1	Zmym1	Fcrls	Nlrp5	Igfbp3
Dnmt3c	Anks1b	Morc1	Gm17276	Nmi	Ighm
Sema4a	Cd53	Il11ra1	Syt1	Nmnat3	Igsf5
Slc13a2os	Baiap2l2	Gm14513	Samd14	Nmt2	Igsf9
Zfp981	Golt1b	Nars2	Col3a1	Noc2l	Iigp1
Kcne1l	G630016G05Rik	Dtnb	Tpm4	Nodal	Ikzf2
Tmem52	Grm4	Glrx	Tpbg	Nol6	Ikzf4
Rasd1	Zfp503	Mtcl1	Fli1	Nol8	Il1rap
Iars2	Dact3	Tprn	Hip1	Nol9	Impact
Rfwd3	Khdrbs2	Klhl21	Abracl	Nphs1	Impad1
Tmem200b	Faxc	Dynlt1	Dhcr24	Npr1	Insc
Sorbs3	Rab39b	Rif1	Spry3	Nr0b2	Irx1
Dgke	Hpgds	Sohlh1	Arl5b	Nr1d2	Irx2
Gls2	Kctd15	Nabp1	P4ha3	Nr4a1	Ism1
Pdp1	Cyth4	Prdx3	Bcl2l11	Nr5a1	Itga3
Tmem117	Irf6	Stambpl1	Lbh	Nrbp2	Itgbl1
Gtse1	Pde1b	Zfp296	Clcn5	Nrde2	Jag1
Egr4	Nxpe3	Mfge8	Amotl1	Nrn1	Jph2
Fgf13	Mettl7a1	Clca3a1	Dusp8	Nt5dc3	Jun
Fam198b	Myh10	Kitl	Gm29430	Nuak2	Junos
Plekhs1	4930538E20Rik	Slc7a4	Tro	Nudt19	Kalrn
Cbx7	Pkhd1	Utp4	Lpp	Nudt6	Kcna3
Mc4r	Anks4b	Parp1	Kctd15	Nup107	Kcnab1
C1qtnf7	Zfhx4	Slc5a5	Lcp1	Nup133	Kcnb1
Tmem198	Ptger4	Slc28a1	Setbp1	Nup160	Kcnh5
Cdc42se2	Edn3	Glis3	Ccser1	Nup205	Kcnj14
2410017I17Rik	Clic6	Mrpl15	Astn2	Nup35	Kcnj16
Tmem181c-ps	Gm16070	Elmo1	Stk32b	Nup88	Kcnj2
Mafk	Gm28444	Fhl4	Lifr	Nupl1	Kcnj8
Chka	D130017N08Rik	Frat2	Rab39b	Odf2	Kcnmb4
Gm6750	B3gnt5	Tnip1	Nespas	Ogg1	Kcnmb4os1
Kctd18	Sept4	Pilra	Pcsk1n	Oip5	Kcnmb4os2
Atad2	Ddc	Pacsin1	Kcnq5	Oit3	Kcnn4
Lncenc1	Tinag	Ncmap	Cx3cr1	Olfr316	Kcnq4
Itgb8	Dlx5	Ublcp1	Fbln2	Olig1	Kcnq5
Plekha6	Sgsm1	Kcnc4	Dusp18	Ooep	Kctd1
Axl	Thy1	Armc8	Bmp3	Oplah	Kctd15
Fer1l4	Chst11	Rims3	Ripply3	Optn	Keg1
Znrf2	Magt1	Cars2	Zfp697	Osgep	Khdrbs2
Ascl2	Cnn2	Olig3	F2rl1	Otoa	Kif12
Rrs1	Akr1e1	Cecr2	Myh10	Otog	Kif1a
Fam178b	Elovl7	Egfl6	Cacna2d1	Otud3	Kif21b
Dennd1c	Sox12	Gm2044	Nav3	Pacsin2	Kif3c
Stk38l	Pitx1	Psat1	Slc25a24	Padi3	Kif5c
Gsta2	Actg2	Ints6	9330154J02Rik	Paip1	Kirrel3
Spata5	Slc16a13	Soat1	Id2	Pak1ip1	Klf1
Atp2a3	Notum	Gm43352	Vegfc	Palb2	Klhl14
Phf13	Plat	Shtn1	Pdlim7	Pald1	Klhl4
Nlrp5-ps	Fam149a	Dmrt3	Pcdh17	Pan2	Klhl7
5830432E09Rik	Ifit2	Pyroxd2	Chd7	Paqr7	Klk14
Unc13b	Npy	Gsr	Fbn2	Parp1	Klk8
Hat1	Efna4	Pde4a	Faxc	Parp12	Kremen2
Apobec2	Hoxb9	Slc25a33	Plce1	Parp4	Kynu
Abcc2	Mfhas1	Cisd3	Gm17711	Pax6	L1cam
Gpr182	Dmrt2	Tdrd1	Tgfbr1	Pcdhgc4	Lama5
Slc35d3	Gm18860	Pecr	Dusp26	Pcgf5	Lamc2
Piwil1	Gm16567	Uap1l1	Pcdh10	Pcp4l1	Laptm5
Svil	Slc17a4	Selenbp1	Adamtsl4	Pcsk6	Lbh
Unc5a	Dzip1	Pdk3	Cxadr	Pde8a	Lbp
Mageb10-ps	Apela	Naip5	Fbxl7	Pdgfa	Lcp1
4933416C03Rik	Dpp10	Pxmp2	Mef2c	Pdk1	Ldb2
Hist1h2bc	Vav1	Ccnb1ip1	5330434G04Rik	Pdk4	Lhfp
Zfpm2	Ifi202b	Gm14443	Ocln	Pdp1	Lhfpl4
Ttyh1	Gm10722	Nqo1	Vgll3	Pdpn	Lhx6
Btbd18	Rassf9	Cul2	Lims2	Pdyn	Lima1
Gm12958	Kcnn4	Srsf12	Zfp691	Pdzd2	Limch1
Nlrp14	Bcl7a	Icam5	Gm16596	Pecam1	Limd2
Mme	Lsamp	AC149090.1	Piezo2	Pex26	Lims2
E030030I06Rik	Pantr1	Pml	Atoh8	Pex7	Lin7c
Mis18bp1	Gm38708	Dnaja3	Synpo2	Pgap2	Lix1
Tox2	Vangl2	Pygm	Sh3rf1	Pgbd5	Lmx1a
Serpinb6a	Pde10a	Sdc4	Elk3	Pgp	Loxl1
Mybph	Myadml2os	Matn2	Cped1	Phf11d	Lpar3
Dmp1	Megf11	Vdr	App	Phf13	Lpar4
Sil1	Tlx2	Tescl	Akr1c19	Phtf2	Lpp
Pcgf5	Dlx2	C1ra	Slc2a13	Pianp	Lrfn3
Gm25767	Cys1	Upk2	Fgf10	Pik3cb	Lrfn4
Sytl3	Soga3	Slc41a3	Gm20467	Pik3cd	Lrig3
Gstm3	Gm27204	Gm20731	Rragd	Pilra	Lrp12
Ppp1r1b	Prr36	Dut	Adra2a	Pim1	Lrp2
Rif1	Gm43198	Wdr72	C1qb	Pipox	Lrp3
Gm15261	Mfsd6l	Ephx2	Gm26672	Piwil2	Lrp6
Lrrc2	Kcnmb4os2	Hebp2	Pde6h	Piwil4	Lrrc49
Gm3468	Gbp2b	Cd82	Foxd3	Pkig	Lrrc4c
Cacna2d2	Gm16559	Afg3l2	Atp2b1	Pla1a	Lrrc56
Rab35	Rrad	Acss1	Kcnmb4	Pla2g10	Lrrc61
Il17rb	Prkg2	Zfp667	Gm3739	Pla2g4e	Lrrc7
Slc25a33	Gm15063	Derl3	Cpeb4	Pla2g5	Lrrc75b
Mst1r	C1qc	Aard	Pclaf	Plaa	Lrrtm1
Pdpn	Tpm2	Usp43	Pi16	Plcb2	Lsamp
Sgk3	Gm12258	Cfap161	Hpgds	Plcd1	Lsp1
Hes5	Tram1l1	Kcnq1	Kcnt2	Plcg2	Ltbp1
Gm11747	Slc2a2	Crip3	Slitrk5	Plekha6	Lum
Pnkd	1810041L15Rik	Rcl1	Ptprb	Plekhf2	Luzp1
Tapbp	9930014A18Rik	Rnf125	Gm26586	Plekhg4	Ly6h
Grhpr	Hk3	Whamm	Sema6a	Plekhm1	Ly75
Nppc	Vwa2	Angptl4	Agtr2	Plin1	Ly86
Gm13068	Meox1	Exosc5	Maml2	Plk3	Lyn
Phf8	Slc44a4	Ipmk	Pcdh8	Pls1	Lysmd3
Wsb2-ps	Amph	D11Wsu47e	Mex3a	Plxdc1	Lyve1
Cdc7	Amotl2	Sfxn3	Plekho1	Plxnc1	Mab21l1
Ell2	Ncf4	Plxna4os3	Pdlim5	Pml	Mab21l2
Irf1	Kcnmb4	Ptpn22	Stom	Pmm1	Mageh1
Cebpa	Pik3r1	Stk17b	Dnajb5	Pnkd	Magt1
Smtn	Thbs2	E330013P04Rik	Akap12	Pnldc1	Mal
Cpt1a	Slc22a6	Ctps2	Adamts12	Pnpla2	Mal2
2600014E21Rik	Enho	Pold1	Lum	Pnpla7	Mamdc2
Aqp5	Camk2n1	Tdp2	Armcx4	Pold3	Map1b
Tspan5	Got2-ps1	Srbd1	Crp	Pole	Mapk15
Nrg1	Ppp1r1a	3110001I22Rik	Fam171b	Polg	Marcks
Zbtb46	Ret	Ncoa4	Sgsm1	Poli	Marcksl1
Gm42517	Fign	Cops7a	Irs2	Polr1a	Marveld1
Spint2	Scly	Gm16048	Stra6	Polr1b	Masp2
Hesx1	Celf4	Scarb1	Fzd8	Polr2b	Mboat1
Aldh7a1	Tspoap1	Kif18a	Tmem200b	Polr3b	Mcoln3
Naa11	Tfap2a	Spidr	Agrn	Pot1a	Mdk
Ero1l	Gm43539	Gm826	Celf4	Pou2f3	Me3
Sparc	Shank1	Mir6357	Plpp4	Pou5f1	Mecom
Zfp978	Gm16000	Rhebl1	Arhgap20	Ppan	Meg3
Rhox7b	Efnb3	Pqlc1	Has2os	Ppat	Megf10
Smoc1	Hotairm1	Gm8909	5730559C18Rik	Ppfibp2	Megf11
Rec114	Pag1	BC034090	Gm11491	Ppm1j	Meis1
Kcna7	Tmem132a	Fam98c	Hoxa2	Ppp1cc	Meis2
D030056L22Rik	Cttnbp2	Nmrk1	Tmem132e	Ppp3cc	Meis3
Arap2	Rtl3	Rad50	Trim36	Pprc1	Meox1
Rad54b	Hey2	Naaa	Adamts6	Ppt1	Mest
Grasp	Notumos	Cct2	Grik4	Pqlc1	Mettl7a1
Zglp1	Adamts3	Optn	A530084C06Rik	Prdm1	Mex3a
Rad18	Rnase4	Nfatc2ip	Efnb3	Prdm14	Mex3b
Haus7	Prr16	Greb1l	8030451A03Rik	Prkar2b	Mfap2
Gm14719	Tmtc4	B3gnt7	Eif4e3	Prkcb	Mfap3l
Shtn1	Ms4a6c	Rhox2g	Ror2	Prmt3	Mfap4
Dcaf4	Ggt1	Gatsl3	Mmgt1	Proser2	Mfap5
Aunip	Abcg5	Kit	Dchs1	Prpsap1	Mfhas1
Gm826	C1qa	Prr23a3	Mc2r	Prr19	Mfsd6l
Trib2	Hcls1	Scgn	Cabp1	Prr23a3	Mgam
L1td1	Fcgr3	Nt5c3	Zfp629	Prss35	Mgat3
Epp13	Lsp1	Slc37a2	Cadps2	Psat1	Mkrn2os
Cst13	Vash2	Uba1	Ighm	Psma8	Mllt11
Efcab10	4930412O13Rik	Gpat3	Hs3st6	Psors1c2	Mllt3
Fxyd6	Chrdl1	Srp9	Ltbp1	Ptch2	Mmp14
Gm27191	Plekho1	Fbxl5	Prrg1	Ptgds	Mmp16
Gm20406	Adgra2	Pkig	Vldlr	Ptk2b	Mmrn1
Utp4	D630045J12Rik	Dctpp1	Cyth4	Ptpn20	Mn1
Tpd52l1	Spdya	Rilp	Artn	Ptpn22	Mob3b
Plekhf2	Pld4	Gm15873	B4galnt1	Ptpn6	Mospd2
Radil	Hmgb1-ps3	Cox7a1	Penk	Ptpre	Moxd1
Rhbdf2	Adra2a	Echdc2	Ms4a6c	Ptpro	Mpeg1
Fam184b	Slc7a8	Grn	Ehbp1l1	Pwwp2b	Mpp2
Cst12	Olfm1	Bicdl1	5930403N24Rik	Pxmp2	Mpped2
1700061G19Rik	Prr15l	Gm17035	Jph2	Pyroxd2	Mrc1
Rhox2c	Gng7	Ubxn2b	Gabra3	Rab11fip1	Mrgpre
Pald1	Tnfrsf14	Grsf1	Ptprk	Rab11fip5	Ms4a6b
Gm8113	Ap1s2	Gm7972	Hmgn3	Rab35	Ms4a6c
Grk5	Ppl	Arrdc4	Ctnna2	Rab3b	Ms4a6d
Serpina3b	1700006J14Rik	Nmur2	Lama2	Rab3gap2	Msr1
Slc30a2	Gng8	Tex19.2	Mpeg1	Rab6b	Msrb3
Greb1l	Slc18a1	Magi1	Baiap2l2	Rad18	Mtch1
Rin3	Kcnq4	Mir293	Hykk	Rad50	Mthfd2l
Pou2f3	2610301B20Rik	Prmt3	Col26a1	Rad54b	Mtmr11
Vcp	Hoga1	Mpp1	Vmn2r22	Ralgps2	Mturn
Zcwpw1	Igf2os	Dgcr8	Cecr6	Ranbp17	Muc1
Fam234a	Syt4	NA	Casd1	Rap1gap	Mybpc1
Scube2	Clcn5	Hadha	Kctd12	Raph1	Myh10
Zfp667	Gm47283	Steap3	Shkbp1	Rasd1	Myl3
Tpd52	Zswim6	Gm340	Slc7a8	Rasd2	Myl6
Gm2381	Cux1	Cilp2	Tbx3os1	Rasgef1b	Myo5a
Zfp987	Kcnj14	Acy1	Sulf2	Rbm44	Myo6
Khdc1a	Gm37194	Aldh7a1	Rbm24	Rbm45	Myom1
Ublcp1	Lrrc7	Sin3b	Kcnmb4os2	Rbm46	Myrf
Shcbp1l	Ccdc85c	Rmdn2	Csrp2	Rbmxl2	Mzf1
Slco4c1	Tle3	Itpr2	Mab21l1	Rbpms2	Naaladl2
Mpp6	Nradd	Gm14261	Arrb1	Rcan1	Nap1l2
Cbs	Abhd11os	Ostf1	Astn1	Rec114	Napsa
Sycp3	A530084C06Rik	Mtmr14	Trp53inp2	Reep2	Ncam1
Cdh17	Gm30085	Gjb5	Prrxl1	Reep6	Ncf1
Pde8a	Gdf6	Mei4	Lrrc7	Relt	Ncf4
Scml2	Trim5	Kat7	Zik1	Rex2	Ncs1
Sct	Alox12b	Tnxb	Mmp2	Rffl	Ndst1
BC030867	Kif5c	Egln3	Itga9	Rfwd3	Ndst3
Arntl2	Msrb3	Fzd5	Tmem132d	Rgcc	Ndst4
Msrb2	Slc4a8	Dcaf13	Zfp354c	Rgn	Nefl
Poli	Ptprk	Zfp990	Wnt11	Rgs11	Nefm
Btn1a1	Gm7292	Rad18	Tram1l1	Rhbdf2	Negr1
Lpcat2	Kalrn	Kat2a	Me3	Rhebl1	Nes
Hormad2	Marcksl1	AW551984	Lrrn3	Rhox1	Nespas
Slc5a11	Nrcam	Mrpl48-ps	Rspo2	Rhox2a	Net1
Dyrk3	Tm7sf2	Chp2	Ncf4	Rhox2c	Neu1
Gm19461	Gria1	Wdr75	Gm15663	Rhox2g	Nfam1
Slc25a48	Il33	A430005L14Rik	Sp6	Rhox2h	Nfatc4
Rpa2	Dcx	Fpgs	Kcnj14	Rhox5	Nkain3
Caprin2	Lrrc4c	Zdhhc18	Zfhx3	Rhox6	Nlgn3
Steap3	Speg	Kifc3	Gm34030	Rhox7a	Nlrc3
Ggct	Sc5d	Psors1c2	Lmo4	Rhox7b	Nnat
Nupl1	Gm26568	Emilin3	Rassf9	Rhox8	Nog
Vegfa	Adam11	Myh13	Ranbp6	Rhox9	Nol3
Fgl1	Acat2	Flcn	Kcns3	Rictor	Notch3
Gm8909	Tfcp2l1	Hspa8	Zfp423	Rif1	Notumos
Ifitm3	Rasl10b	Arid3b	Mdk	Rimbp2	Nov
Dmc1	Slit1	Ina	Dlg2	Rims4	Nova1
Kcnk2	Spsb4	Vcp	Negr1	Rnd2	Nptx1
Trim37	Gm15929	Mrm1	Dkk3	Rnf125	Nr2f1
4933402E13Rik	Stab1	4933402E13Rik	Golim4	Rnf17	Nr2f2
Myo10	Negr1	Rpl10l	Ripk3	Rnf19b	Nrcam
Bub1	Tmem37	Fkbp9	Kcna3	Rnps1	Nrep
Gm9347	Vmn2r22	Kcng3	Cldn7	Rpa2	Nrk
Jakmip1	Hand2	Shisa8	Klhl30	Rpl10l	Nrp1
Tet1	Fam163a	Slc7a5	5033428I22Rik	Rpl14-ps1	Nrxn1
Msh6	Gc	Rorc	Gm28876	Rpl26	Nsg2
Hs3st2	Phf21b	Krt222	Rhobtb3	Rpl29	Ntm
Esrp1	Fam171b	Nphs1	Kcnmb2	Rpl34	Ntrk2
Junb	Actc1	Carnmt1	Itpripl2	Rpl35a	Nudt10
Gm9768	Ndst4	Zfp146	Trim2	Rpl39l	Nwd2
Gm20684	Ly86	Dars2	Peg10	Rpp25	Nxn
Map3k21	Atp2b1	EU599041	Cdh12	Rps15a-ps7	Nxpe3
Plk5	Ovol1	Edn2	Prps2	Rps2	Ocln
Syt15	Sema4f	Ctnnal1	Trpv2	Rps4l	Olfm2
Arhgap6	Kcnab1	Gtpbp4	Heph	Rps6ka1	Oprk1
Spata25	Gria3	Epb41l4a	Grid1	Rps6kl1	Oprl1
Acan	Csrp2	Ttll12	Klhl31	Rpsa-ps10	Oraov1
Kcnk3	Antxr1	Urb1	Lhx6	Rreb1	Osr1
Polg	Gm11149	Rbpms2	Cryab	Rrn3	P3h2
Glp2r	Kcna3	Pced1b	Myc	Rrs1	Pag1
C7	Ptgir	1110004E09Rik	Dpp6	Rsph1	Pamr1
Pla2g10	Ighm	Iah1	Mex3b	Rtkn2	Pantr1
Sema7a	Gm12355	Samhd1	Psrc1	Rtn4rl1	Pantr2
Dag1	Rab17	Gm13068	Gabra1	Rundc3b	Parm1
Gm21411	4930412C18Rik	Klhl23	Ptgfr	Sall4	Parva
Fut10	Tead2	Tmem184a	Ntsr1	Samhd1	Parvg
Gm6798	Ctsc	Tpd52	Anxa3	Sat2	Pax1
Hook1	Phox2b	Gamt	Gm7862	Sbno1	Pax2
Htra3	Prdm16	Rtkn2	Tle3	Scamp5	Pbx1
Ppm1j	Dchs1	Pot1a	Gm12407	Scap	Pbx3
Rab27a	Dsc2	Kcnip2	Pld4	Scarb1	Pbxip1
Sec14l4	Nrip1	Gm37297	Inafm2	Scfd2	Pcdh11x
Gm27194	Phlda2	Kdm3a	Mcam	Scgn	Pcdh19
Hspa4l	Ppwd1	Col16a1	Ms4a6d	Scml2	Pcdh20
Epx	Rpl34-ps1	Gm20531	Dtna	Scube2	Pcdh7
Zwilch	D330041H03Rik	Gm12940	Fam168a	Sdc4	Pcdhga11
Col6a3	Mmp14	Cox18	Scx	Sec14l4	Pcdhgb7
Gm8091	Hemk1	Gm45765	Tmem72	Sema4a	Pcna-ps2
St5	Cgref1	Mkx	Scd1	Sema5b	Pcsk1n
Mafa	Ppm1h	D130058E05Rik	Lpar4	Serinc3	Pcyt1b
Scarb2	Nsg1	Vps26a	Epha8	Serpinb1a	Pde1b
Cenpf	Fgfr1	Wdr62	Clec14a	Serpinb6a	Pde3a
Ppp1r1c	Gm16401	Lgals9	Cys1	Serpinb9b	Pde3b
Zfp97	S100a16	1700007K13Rik	Limd2	Sfmbt1	Pde6h
Usp28	Mrgpre	Npc1	Gypa	Sfn	Pdgfrb
Evx1os	Rab36	Gm21992	Sgip1	Sgk3	Pdlim7
Sntb2	Scpep1	Gclm	Jun	Sgol2a	Pdzk1ip1
Rgcc	Tox3	Akr1b8	B230104I21Rik	Sgpp1	Pdzrn3
Bgn	Kcnj8	Vgll2	Gm16599	Sh2d4a	Pdzrn4
mt-Nd3	Gm4735	Gm15893	Mrgpre	Sh3tc2	Peg10
C1qtnf1	Trim2	Slc1a6	Cd40	Shbg	Peg3
Ttc39b	Bcl9	Hoxd9	Tlr13	Shisa2	Penk
Rbpms2	Tnfrsf11a	C1qtnf4	Pigm	Shmt1	Pfn2
Mei4	Lrrc75b	Wdr36	Gnao1	Shq1	Pgf
Myh7	Hacd4	Cercam	Arhgef10l	Shtn1	Pgm5
Cep85	Cabp1	Snapc1	Gm16277	Siah1b	Phactr2
Ces2g	Cux2	Lyrm7	Slc17a4	Sidt2	Phf21b
Gm13441	Lin7c	Rnf31	Cntnap3	Sil1	Phldb2
Fam189a1	Hunk	Oip5	Fbn1	Sin3b	Phox2b
Atr	Smad9	Clip4	Megf9	Six1	Pid1
Rims4	Qprt	Pm20d2	Tet3	Skiv2l2	Pigm
Dusp6	Crb2	Cdx1	Pdzrn4	Slc16a2	Pimreg
Tprn	Aprt	Krt20	Disp2	Slc25a18	Pitpnm1
Gm13031	Svep1	Gsdmd	Tmem136	Slc25a31	Pkhd1
Exd1	Sox11	Dnajc15	Sptb	Slc25a33	Pkia
Eepd1	Ms4a6b	Rsad2	Itgbl1	Slc27a1	Pklr
Gm9	Gm37509	Wdr44	Smtnl2	Slc27a3	Pkp3
Whamm	Tns4	Sphk1	Ndst1	Slc29a1	Plac8
Etd	Klhl7	Exd1	Pgm5	Slc30a2	Plagl1
Traf3ip2	Ankrd13b	5330438D12Rik	Gria1	Slc35f2	Plat
Acvr1c	Lims2	Ephb1	Gm13256	Slc37a1	Plcb1
Nudt19	Mab21l2	Klhl5	Eya1	Slc45a4	Plch1
Gm45537	Ctnnd2	Gm3143	Fgf5	Slc4a11	Plcl1
Scap	Adra2c	Dnaaf3	Peg3	Slc52a3	Pld4
Bmp8a	Col23a1	Gjb4	Gm13179	Slc5a11	Plek
Rap1gap	Hnf1aos1	Gramd2	Gpc5	Slc6a14	Plekhg2
Mphosph6	Rab38	Gclc	Lrp6	Slc7a2	Plekho1
Syt9	Selenow	Mdn1	Muc1	Slc7a5	Plet1
Slc27a1	Gm16140	Tacr3	Skida1	Slc9a7	Plet1os
Glt1d1	Gm13111	Rabac1	Galnt14	Slco4c1	Plpp4
Ngef	Gabra3	Shb	Npbwr1	Smad2	Plppr2
Pdk1	C130012C08Rik	Bard1	Steap4	Smarca1	Plvap
Gm11946	Gm6223	Msh2	Gxylt1	Smc1b	Plxna2
Vegfd	Gm20508	Ngfr	Art4	Smoc1	Plxnb1
Trak1	Unc5c	Trim37	Gm42557	Snai3	Pnlip
Adamts7	Eno1b	Gldn	Epha7	Snapc1	Pnliprp1
Gm16365	Mpeg1	Slc22a18	Bdnf	Sntb2	Pnliprp2
Gm43023	Rhoq	Pla2g5	Kcnmb4os1	Snx14	Poc1b
Mep1b	Sh3gl3	Spa17	Cplx2	Snx25	Podxl2
Dym	Dkk2	Dars	Shox2	Snx3	Polr2m
Mylk	Hoxa1	A930037H05Rik	Tpm1	Sobp	Postn
Entpd2	Gja3	Fancd2	Rhoq	Socs2	Pou3f3
Gm27820	Pitpnm1	Chdh	Apom	Sod3	Ppl
Gramd2	Ccdc151	Ptpn4	Erbb4	Sohlh2	Ppp1r3b
Frmpd1	Gm28151	4930461G14Rik	Col8a2	Sorbs3	Ppp2r2b
Rhox2g	4833420G17Rik	Nup133	Ebf1	Sox15	Ppwd1
Ckb	1700052K11Rik	Dmrtc2	Tm4sf1	Sox2	Prdm16
Ptch2	Pcbd1	Cdk16	Gm10493	Sox3	Prdm6
Plekha4	Gm17396	Nlrp14	Thy1	Spag1	Prickle2
Galnt10	Ccdc136	Baz2a	Spin4	Spata21	Prkar2a
Wdr36	Wnt9a	Mpp6	Arhgap33	Spata25	Prkg1
Etv1	Slc25a37	Rap1gap	Ampd3	Spata5	Prl3b1
4933416M07Rik	Mapk12	Trim25	Fzd7	Sphk1	Prom1
Acsl1	Gm26735	Ctps	Fam111a	Spint2	Prox1
Xpot	Gria2	Spata21	Luzp1	Spire2	Prph
Itga9	Ascl1	Prmt9	Olfml1	Spo11	Prps2
Myo18a	Abca3	Npr1	Slc6a4	Sppl2a	Prr16
Derl3	Trpv4	Trim24	Adamts9	Sptbn2	Prr5l
2600006K01Rik	Pbxip1	Cdh23	Fam199x	Srgap3	Prrx1
Gm37913	Slc15a3	Pde8a	Epyc	Srp9	Prss23
Tmco4	Slc22a8	Zfp936	Dach1	Srpx2	Prss23os
Morn2	Fcer1g	Ccnh	Uhmk1	Ssx2ip	Prss8
Pnmal2	Glrb	Pgap2	Hotairm1	St5	Prune2
Chdh	Shkbp1	Ppp3cc	Emcn	Stag3	Ptchd1
Fbxo47	Corin	Tapbp	4930503L19Rik	Stambpl1	Ptger3
Ube2l6	Met	Naa16	Veph1	Stbd1	Ptger4
Boll	Shh	St6galnac2	Ctgf	Stc2	Ptgfr
Ttc39c	Pcna-ps2	Hs6st1	Grin3a	Steap3	Ptgir
Ncapd3	Tcp11l1	Platr14	Draxin	Stim1	Ptgis
B230322F03Rik	Apcdd1	Olfm1	Hnf1a	Stk17b	Ptgs1
Stambpl1	Cyp7b1	Fcho1	Pcdhb18	Stk31	Ptgs2
Nlrp12	Kctd1	0610039K10Rik	Dnmt3a	Stk38l	Pth1r
Mtr	Mpp2	Mrpl23	Ptchd1	Susd3	Pthlh
Cecr2	Pdzk1	Hs3st1	Mecomos	Syap1	Ptn
Tmem63a	Fstl1	Clstn3	Hspa12a	Sybu	Ptpn13
Sox13	Mgat3	Tgm3	Eya2	Syce1	Ptpn14
Vdac3	Gm16596	Tspan5	Gm43198	Syce2	Ptprc
Lancl3	Ambp	Jak1	Tshz3	Sycp1	Ptprk
Jak3	Bcam	Gm9768	Epas1	Sycp2	Ptprs
Gm17039	Rtl5	Rnf182	Rarg	Sycp3	Ptpru
Slc7a2	Frmd4a	Aes	Scg2	Syk	Ptx3
Pnpla2	Gm45371	Tars2	Msr1	Syt9	Pygo1
Ncoa1	Cxadr	Adgre5	Pitpnm1	Sytl3	Rab17
Gm11413	Lrfn4	Stk24	Junos	Tacr3	Rab32
Ier3	Tmsb4x	Bckdha	St8sia4	Taf4b	Rab36
Irgm1	Nfam1	Dnah8	Pirt	Taf5	Rab39b
Gm2670	Shank2	Acadvl	Fjx1	Taf7	Rac2
Tst	Gdpd1	Kcnj12	Mfap2	Tapbp	Rac3
Slc25a18	Tmem267	Plp2	Dse	Tarsl2	Rai2
Ubash3a	E330013P04Rik	2900005J15Rik	Gm16136	Tbx4	Ranbp6
Tarsl2	Slc35g2	Gm45716	Gc	Tcea1-ps1	Rarb
1700016F12Rik	Rtl8c	Gm14790	Ccdc40	Tcf23	Rarg
Pdlim1	Mkrn2os	Sema4d	Serpina3g	Tcfl5	Rarres2
Rhox1	Ly6h	Bcap31	Sv2a	Tcl1	Rassf9
Optn	Setbp1	Rab11fip5	Tnfrsf11a	Tdh	Rbms3
Npr1	Jun	Ppat	Ttbk2	Tdp2	Rbp1
Glis3	Mfsd6	Hspa4l	Itm2a	Tdrd1	Rcan2
Rdh7	Kremen2	Spx	Adcy8	Tdrd12	Rcbtb2
Gm14058	Fam78b	Nxf3	Trim5	Tdrd5	Rdh10
Hk1	Misp	Cpt2	Zfp512b	Tdrd7	Redrum
Cry1	Fndc4	Cenpi	Lrrc8b	Tdrkh	Rem2
Nol8	BC025446	Lhcgr	Col9a3	Terb2	Ret
Mup6	Cd14	Gpr160	Grem1	Terf1	Rgl3
Pianp	Mal	Ube2s	Ust	Tet1	Rgs5
G2e3	Hand1	Pde8b	Manea	Tex10	Rhag
Lrrc32	Epb41l1	Zcchc10	Pea15a	Tex11	Rhcg
Camsap3	2900076A07Rik	Wdr89	Zim1	Tex12	Rhd
Tex30	Epha3	Trmt11	Gm38287	Tex14	Rhoq
Kcnk12	Arhgef10l	Tshr	Fcer1g	Tex19.1	Ripk3
Gpc4	Chn2	Riox2	Fas	Tex19.2	Ripply3
Mylk2	Adgre1	Slc25a39	Entpd1	Tex2	Rmi2
Aspn	Adamts20	Gm9	Hck	Tex21	Rnase4
Tdrd1	Gpc5	Dhtkd1	Keg1	Tex30	Rnd3
Mir9-3hg	Emx2	1700019D03Rik	Gja4	Tfap2c	Rnf112
Pyroxd2	Adcy8	Meltf	Thbs4	Thg1l	Rnf122
2610203C22Rik	Gpr17	Slc41a2	Zfp760	Tiam1	Rnf150
Gm14401	Gm12108	Polg2	Dll3	Tigar	Rnf165
Manba	Col1a2	Cacybp	St8sia2	Tktl2	Rnf169
Wnt5a	Atp2c2	Gm37335	Rnf150	Tle4	Ror1
Cul4b	Ncf1	Zfp97	Gm42604	Tle6	Ror2
Gm45714	Ly75	Chmp2a	Nfam1	Tma16	Rpl34-ps1
Ptpn20	Brinp3	Fam117a	Lrba	Tmco4	Rprm
Schip1	Sptssa	Syk	4931428F04Rik	Tmem150c	Rps2-ps13
Egln3	Add2	Tet1	She	Tmem181c-ps	Rps6ka6
A430027H14Rik	Apol7e	Gm12666	Zfp862-ps	Tmem184a	Rragd
Gm35986	Epor	Ptges2	Irgq	Tmem255b	Rsph3b
Zmym1	Wnt7b	1700021F05Rik	Bex3	Tmem86a	Rspo2
1110046J04Rik	Frmpd4	Rnaseh2b	Ptgs1	Tmem87b	Rspo3
Abcc4	Zfp711	G0s2	Col13a1	Tmie	Rtl3
Syt6	Mpped2	Mis18bp1	Nucks1	Tmprss13	Runx2
Osgin1	BC049730	Lbhd2	Ifit2	Tnni1	Rusc1
Reep6	Unc5b	P2rx4	G630016G05Rik	Top3b	Rxfp2
Nxnl2	Podxl	Ranbp17	Nrarp	Topaz1	Rxfp3
Sox3	Grip1	Nup35	Rcan2	Tor3a	S100a16
Prmt3	Pklr	Zfp277	Tfec	Tpd52	S1pr3
Hs6st1	Gm9958	Espl1	Hcrtr2	Tprn	Sall1
Gfra2	Itk	Atp1b1	Gja3	Traf3ip2	Sall2
Calr4	Mex3b	Casz1	Tspan12	Trak1	Samd14
Tktl2	Dbndd1	Fgd6	Vcam1	Trank1	Samd4
Egr2	Foxp4	Zfp750	Sh3bgrl	Trap1a	Samsn1
Dmgdh	Ap1s3	Foxo1	Gpalpp1	Trappc8	Sash3
Bpnt1	Sorcs1	Zfp264	Pde11a	Trerf1	Sbk1
Gm16029	Lzts1	Cd9	Agps	Trib3	Scara3
Rffl	Gm9996	Dctd	Tmsb4x	Trim12a	Scarf1
Zfy1	Tet3	Rasd1	Zdbf2	Trim25	Scarf2
Gprc5b	C1qtnf6	Fam131c	Slc35e4	Trim37	Scd1
Nipal1	Mageh1	Morc3	Impact	Trim6	Scg5
Tmc3	4930426D05Rik	Ears2	Gm27204	Trim71	Scin
Cdk5rap1	Fgf12	D1Pas1	Gm26523	Triml2	Scly
Aifm3	Dpf3	Gm26856	Id3	Trip10	Scnn1b
Hps3	Sept6	Stip1	Aadat	Trpm5	Scnn1g
Pdk4	Gm13736	Fars2	Prokr2	Tsku	Scube3
Cyct	Pls3	Palb2	Gm9885	Tspan15	Sdc2
Sgol2a	Tab2	Hprt	Gm13362	Tspan5	Sdk2
Sfn	Ror2	Serpinb9b	Inhba	Tst	Sema3c
Gm14139	Rassf6	Iars2	Ufm1	Ttc39b	Sema6a
Myh8	Il1rap	Qsox1	Klhl29	Ttc39c	Sept3
Rad50	Hmga1	Rhox2b	Rpl34-ps1	Ttk	Sept6
Terb2	Snca	Hccs	Shank1	Ttyh1	Serinc2
Zfp600	Hdac6	Noc2l	Cldn19	Tuba1c	Serinc4
Gm26578	Scin	Myb	Gm15557	Tuba3a	Serpinf2
Gucy1a1	Wbp1	Nol6	Kirrel	Tuba3b	Setbp1
Gad2	Lrrc56	Dok7	Mapk11	Ubash3a	Sfrp1
Esr2	Dnmt3a	Kcnma1	Myt1	Ube2l6	Sfrp2
Ephx1	Cbx1	Adcy3	Gm16070	Ube2t	Sfxn4
Dgka	Frem2	Vdac3	Lhfpl4	Ubl3	Sgpp2
Mpzl2	Gm37829	Isoc2b	Lysmd3	Ublcp1	Sgsm1
Pip4k2a	Th	Sycp2	Cxcl13	Ubr5	Sgtb
Kpna2	Kcnj2	Ddx19b	Gm27516	Ucp2	Sh3bgrl
Sema3g	Casd1	Rhbdl3	Net1	Uhrf1bp1	Sh3rf1
Gm19410	4930503L19Rik	Fdxr	Gm26776	Umodl1	Sh3yl1
Spo11	Chd7	Ttc39c	Kcnj10	Unc5a	Shank1
Rhou	Plpp6	Pus1	Antxr1	Upk2	Shd
Lrrfip1	Notch3	6430710C18Rik	C1qc	Urb1	Shh
Lipg	Keg1	Ndfip1	Bmpr2	Urb2	Shisa3
Gtsf1	Luzp1	Eefsec	Gm21814	Urgcp	Shkbp1
Nol6	Lrp12	Abraxas1	Ifi202b	Usp28	Sim1
Hey1	Serpina16	Platr4	Snx24	Usp37	Skap1
Xrcc6	Tmod2	Pianp	Gm6505	Usp43	Slc12a1
Raph1	Fam84a	Agk	Kynu	Usp53	Slc15a2
Slc27a3	Xxylt1	Rad51	Slc38a6	Usp9x	Slc16a12
Rab11fip1	Dok3	Rras2	Plcl1	Utf1	Slc17a4
Pacsin2	Taf7l	Acot9	Igf2bp1	Utp4	Slc18a1
Ptp4a3	Wfdc13	1110046J04Rik	Syt17	Vars	Slc1a3
Cerk	2610316D01Rik	Pla2g12a	Mcc	Vcp	Slc22a3
Nfxl1	Ppp1r3b	Rasd2	Tmc7	Vdac3	Slc22a6
Taf7	Gm26507	Cep164	C2cd4b	Vdac3-ps1	Slc22a8
Mdm2	Efcab1	Rsph1	Kif3c	Vdr	Slc25a37
Xlr4b	Clec14a	Acsm3	Mn1	Vps26a	Slc29a4
Incenp	Igf2bp1	D230025D16Rik	Pcdhgb4	Vrtn	Slc2a2
Snai3	Penk	Slbp	Amot	Vsig10	Slc2a4
Sod3	Srxn1	Gstcd	Spaca6	Wapl	Slc30a10
Sidt2	Arhgef37	Acadm	Kcnip4	Wdhd1	Slc35e4
Ddx10	Sncg	Fgf2	Sncg	Wdr3	Slc38a4
Atp2b3	Ccnj	Psmg1	C530008M17Rik	Wdr36	Slc38a6
Zdhhc23	Zswim5	4930566F21Rik	Sox11	Wdr43	Slc39a5
Ppfibp2	Prickle2	Spata25	Gm43236	Wdr62	Slc39a8
Tmem181b-ps	St6galnac3	Vps50	Kcnk9	Wdr64	Slc44a4
Ptch1	Gm10182	Pold3	Plaur	Wdr75	Slc6a13
Gm10324	Sbk1	3110043O21Rik	Plet1os	Wee1	Slc7a8
Bcar3	Gm15545	Slc17a9	H2-K1	Wfdc1	Slit1
Parp1	Fam69b	Vps11	Rtn2	Wfdc6a	Slit3
Fbln7	Tph1	Gm16170	H2afy2	Whamm	Slitrk4
Atp8b2	Dtx3	Btg3	Fzd6	Wnt3	Slitrk5
Timp3	Wrb	Frmpd1	Trpc3	Wnt6	Slitrk6
Klhl12	Zfp760	Apoc1	2700069I18Rik	Wsb2	Smad6
Vipr1	Gm15975	Herc3	Phox2a	Wsb2-ps	Smad9
Atp10a	Cadps2	Farsb	Arhgap31	Xlr3a	Smim10l1
Pold3	Slc2a4	Tgfa	Apol7d	Xlr3c	Smim3
Adamtsl2	Ankrd6	Taf5l	Adgre1	Xlr4a	Snai1
Gm16702	Spsb1	Bahd1	Asb13	Xlr4b	Sncaip
Morc1	Lrrc10b	Nudc	Ceacam2	Xpot	Sncg
Dtnb	Parva	Rffl	Nkain3	Xrcc6	Snn
Foxo1	D430019H16Rik	Rhbdf2	Zfp275	Zbed5	Snx24
Usp9x	Impad1	Rpl35a	Gm14400	Zbtb11	Soga3
Ankrd50	Cd68	Fkbp5	Gm15975	Zbtb32	Sorcs1
Cebpb	Aifm2	Pex26	Flywch2	Zc3hav1	Sox11
Prc1	Fcna	Rasgrp4	Gm13301	Zcwpw1	Sox12
Baiap2l1	Nov	Rad54b	Lmod1	Zdhhc23	Sox4
Ipmk	Pcsk1n	Sec14l4	Gm11532	Zfp125	Sp6
Gm21992	Tubb2b	Entpd6	Ppargc1a	Zfp264	Sp7
Btg3	Jph2	Ccdc92	Fgfrl1	Zfp296	Spdya
Psat1	Zfp369	Gatm	Dcn	Zfp345	Speg
Ralgapa2	Ldb2	Six1	Vwa2	Zfp367	Sphkap
Zfp345	Rab33a	4933416M07Rik	Khdrbs2	Zfp36l2	Spi1
Gm1141	Pcdhga11	NA	Zfp260	Zfp385b	Spink1
H6pd	Gm11868	Ezh1	Slfn9	Zfp42	Spint1
Dhrs7	Homer3	Zfp345	Ccdc50	Zfp473	Spock3
Tcf21	Fmn1	Col6a1	Wsb1	Zfp534	Spon2
Mast2	Gm9923	Aldoc	Gm12744	Zfp600	Spred3
Atf7ip2	Gm11412	Hibadh	Tab2	Zfp640	Spry3
Nhlrc2	Veph1	Uchl1	Fhl1	Zfp667	Spsb1
Gm29292	9130019P16Rik	Rec8	Man1c1	Zfp750	Spsb4
Lpin3	6530437J22Rik	Chpt1	Myl3	Zfp819	Spta1
Fam169b	Gata5os	Atg13	Gm14403	Zfp874a	Sptb
Irf8	Nog	Gm12339	Ccdc3	Zfp936	Srgap1
Nrn1	Grem1	Uhrf1bp1	Cyp2j6	Zfp951	Ssbp2
Adrb1	Lhfpl4	Arpc1b	Il1rap	Zfp97	St6gal2
Hpcal1	Ndrg4	Actn2	Tmem164	Zfp978	St6galnac3
Rex2	5330434G04Rik	Itpka	Kdm7a	Zfp981	St8sia4
Gm53	Cachd1	Pla2g4a	Hoxc9	Zfp985	Stab1
Zdhhc2	2700033N17Rik	Lamp1	Aldh1l2	Zfp987	Stac
Tacc1	Ccl6	Iqcb1	Tmtc4	Zfp988	Stac2
2200002J24Rik	Pde6h	Casp6	Dkk2	Zfpm2	Stard13
Rnf19b	Pcdhgb7	Syap1	Mturn	Zglp1	Steap2
Nhs	Hsd17b7	Nmd3	Tmem26	Zic3	Stk32b
Gm14124	Col4a6	Zfp600	Ptgir	Zim3	Stmn3
Epha2	Spag16	Nat10	Ikzf4	Zmym1	Stom
C130089K02Rik	Tcf15	Slc27a1	Tshz2	Znfx1	Stra6
Kntc1	Slitrk5	Dbf4	Gdnf	Znrf2	Stx2
Ppp1r15a	Ikzf2	Shmt1	Cbx5	Zscan10	Stxbp4
Acoxl	Nlgn3	Platr17	Gdf6	Zscan5b	Sult1d1
Hdhd5	Tnfrsf19	Numb	Emid1	Zswim1	Susd4
Ranbp17	Sh3bgrl	Clybl	Fam78b	Zwilch	Sv2a
Gm11837	Cdkl1	Eef2kmt	2700033N17Rik	Zyg11a	Sv2c
Mocos	Nmral1	Trmo	Dmtn		Svep1
Cilp2	Plppr3	Gm43909	Zeb2os		Svopl
Rhebl1	Gm15557	Gm44260	Tm6sf1		Syndig1
Nfkbiz	Ephb2	Irx5	Impad1		Syt1
Aatf	Fv1	2410017I17Rik	Pcdh9		Syt11
Lama4	Mex3a	Top3b	Stab2		Syt14
Hs6st2	Arhgef6	Tcf23	Samsn1		Syt16
Myrip	Msx2	Fam185a	Hcn1		Syt3
Rsph1	Fzd6	Cisd1	Gfpt2		Syt4
Pnmal1	Abcd2	Tmem150a	Ms4a6b		Sytl2
Tiam1	Gm20696	Lyrm4	Masp1		Tab2
Nudt6	Emcn	Btbd10	Tmem59l		Tacstd2
Topaz1	Baz1a	Nol9	Tmem68		Tagap
Agpat4	Nipsnap1	Cad	Slc30a10		Tagln
Snx25	Caps2	Uchl3	Sim2		Tagln3
Otud3	Tfec	B3gnt9	Rxfp2		Tbx18
3110002H16Rik	Klhl14	Gm41	Gm35065		Tbx20
Vps26a	Mest	Gm19461	Tnfsf15		Tbx3
Klf8	Zrsr1	Dock9	Cldn12		Tbx3os1
Piwil4	2810410L24Rik	Nod1	Pthlh		Tcaf1
Ctnnal1	Gm4409	Lactb2	Slc9a9		Tcf15
Gm15419	Lrrc49	Cpne5	Gm17396		Tcp11
Fam19a5	Pdlim7	Dpcr1	Dpy19l4		Tcp11l1
Btn2a2	Klf1	Cacnb2	Add2		Tead2
Rab11fip5	Pik3r3	Mageb4	Tmx4		Tek
Gja1	AK157302	Syt5	Syndig1		Tenm2
Efhc2	Trpv2	Anxa7	Gipc2		Tenm3
Tnnt2	Lor	Lig1	Rnf24		Tes
Gm36569	P3h2	Slc5a6	Gm28438		Tet3
Pipox	Coa5	Rnps1	1700006J14Rik		Tfap2a
Haus4	Bex3	March2	Ptger3		Tfap2b
Slc27a6	Hist2h2be	5830432E09Rik	C130060K24Rik		Tfec
Kif18a	Kif3c	Tma16	Pantr1		Tgfb3
Fam3c	Me3	Rin2	Ggt7		Tgm5
Mhrt	Sox4	Rasa2	Ret		Th
Alg8	Gata1	1700027J19Rik	Snai1		Thbs3
Syce2	Fibcd1	Rnf130	Adam23		Thbs4
Mboat2	Ptgis	Rps4x	Gm45768		Themis2
Slc9a7	Podxl2	Rpl18	Arhgef26		Thsd4
Msh2	Filip1l	Cnpy1	Clvs2		Thsd7a
Tmie	Oprk1	Gprc5a	Vav1		Thy1
Relt	Nlrc3	Wnt10a	Ctsc		Tie1
Rhox6	2610203C20Rik	Pip5k1b	Afp		Tinag
Slc44a1	Tek	Slc52a3	Ghr		Tle3
Necab1	5930403N24Rik	Esco1	Nynrin		Tll1
Spire2	Gm10717	Ogg1	Snn		Tlr13
Cadps	Ypel1	Pak6	Prr5l		Tlx2
Polr2b	Pcbp4	Zfp980	Naalad2		Tmed6
Dhtkd1	Pcyt1b	Reep6	Plekhg1		Tmem119
Nup88	Ikzf1	Igsf23	Gng8		Tmem132a
Foxo6	Vegfc	Eef1g	A930012L18Rik		Tmem132c
Dusp5	Amigo2	Zfp367	Gm37676		Tmem132d
Adamts14	Snn	Alkbh2	Adcy4		Tmem158
Fetub	Gm45889	Adpgk	Hhip		Tmem169
Serpinb9b	Enpp2	Adamts8	Brinp3		Tmem18
Trim71	Efna5	Osbp2	Epha3		Tmem213
Tmem64	Prr5l	Qdpr	Kcnab1		Tmem229a
Plaa	Aplnr	Chrm4	Pcdh11x		Tmem252
Zfp640	Stk32b	Retsat	Cuedc1		Tmem26
Ppp1cc	Aig1	Me1	Adgrv1		Tmem27
Fam198a	Golm1	Rrp15	Ldb2		Tmem30b
Rapgef4	Ptgs1	Bpnt1	Pcdhgb6		Tmem47
Brca1	Gm23833	Abl2	Arid3a		Tmem52b
Zfp874a	Siglecg	Efhc2	Ajuba		Tmem55a
Gm7335	Efnb2	Tor3a	Etv1		Tmem59l
Ston1	Xpnpep2	Etfa	Gng2		Tmem68
D030047H15Rik	Samd10	Adk	Syt16		Tmem72
Ly6e	Rnf150	NA	Pclo		Tmem9
Gm13110	Limch1	Strbp	Hipk1		Tmod2
Heatr1	Tshz1	1190007I07Rik	Klk8		Tmprss2
Gm340	Vps37d	Samd11	Erbin		Tmsb10
Wif1	Alkal2	Mcrip2	Gm26751		Tmsb4x
Rnps1	Gm43672	Ints4	Gm37804		Tmtc2
Chst1	Sfxn4	Lrpprc	Rdh10		Tmtc4
Padi3	Fcgr1	Cdkn1b	Rasgef1c		Tnfrsf11a
Fosb	Myl3	Idh3g	Cux2		Tnfrsf14
Aldh1l1	Pdp2	Gtf2e2	Gm43256		Tnfrsf22
Polr3b	Eif4e3	Rsad1	Ehf		Tox
Tmtc1	Myo6	Tnni1	Gmds		Tpbg
Cacna1h	5033428I22Rik	Caskin1	Ptprs		Tph1
Itpka	9630028H03Rik	1110065P20Rik	Ano4		Tpm2
Nadk	2210008F06Rik	Rab3b	Hoxb8		Tpm4
P2ry2	Tox	Folr1	Fam83b		Tppp3
Itpr1	Snx24	Gnaz	Gm29491		Trabd2b
Cyb5r1	Tmem68	Tob1	P3h2		Tram1l1
Ptpn22	Gdf11	Agtr1a	Sorcs1		Trim2
Ubr5	Acsf2	Runx1	Rc3h2		Trim5
Urb2	Neurl3	Epcam	Xkr5		Trmt61b
Nrde2	Acp5	Irf9	Hivep2		Trp53inp2
Sox7	Elovl4	Fmnl2	Fgd5		Trps1
Deptor	Tgfb3	Nutm1	9330182L06Rik		Trpv2
Urgcp	Gpr27	Kpna2	Mrc2		Tsc22d3
Kif20b	Pak1	Pdcd2	Lhfpl2		Tspan12
Nup107	Prune2	Gm38058	Zkscan1		Tspan2
Gm2415	Plpp4	Ppan	Adcy6		Tspyl4
Nlrc4	Ssc4d	Tdrd7	Ppwd1		Tstd3
Pgap2	Psd2	Hook1	Serp1		Ttc9
Lrpprc	Stxbp4	Rnf19b	Xxylt1		Ttll11
Rbm46	Dnmbp	Echdc3	Grm3		Tub
Rreb1	Tmem213	Emx2	Adamts5		Tuba1a
Dgcr8	Ager	Nfkbiz	Gm26778		Twist1
Vwa1	Lgals3	Cenpf	Gng7		Twist2
Ush1g	Igfbp4	Rpap2	Smad6		Unc5b
Med18	5730585A16Rik	Gm37245	Ccr1		Unc5c
Tgfbr3	Slc5a1	Bcat2	Anks1b		Uncx
Pxmp2	Mthfd2l	Rtl4	Tmem158		Upp1
Emc1	Insc	B230208H11Rik	Pcyt1b		Vangl2
Syk	Smad6	6030498E09Rik	Nyap2		Vash2
Zfp473	2900011O08Rik	Wfdc6a	Spred3		Vat1l
4930432K21Rik	Ccl9	Mcm6	Cldn2		Vav1
Espl1	Zfp862-ps	Rnf138	Tox2		Vcan
4930518J20Rik	E030042O20Rik	Xlr	Synj2		Vcp-rs
Usp53	Smim10l1	Gm20402	Pde3b		Vegfc
Gm2237	Plxnb1	Gm15701	Rab17		Veph1
Armc8	4930516B21Rik	Xlr4b	Rab3c		Vldlr
Kat7	Grin3a	Gm14565	Gpr183		Vmn2r22
Isyna1	Rab3il1	Ryr2	Rnf169		Vopp1
Cmtm7	Nol3	Gm37913	Limch1		Vwa2
AW551984	Bcl2l11	Lrig1	Pimreg		Wdr86
Wapl	Ppp2r2b	Pcp4l1	Tulp4		Wfdc15b
Rhox7a	Cyp4f17	Tspan1	Kcnk6		Wfdc2
Tle4	Clcnka	Gm1840	Pantr2		Wnt7b
Tcea1-ps1	Amotl1	Adrb3	Cnih2		Wnt9b
Xlr3c	Elk3	Pak1ip1	Svep1		Wrb
Bhlhe40	Apc2	Ankrd34a	Igf1r		Wscd2
Rtkn2	Gcnt1	Smg1	Lingo2		Xxylt1
Rnf125	Ip6k2	D10Wsu102e	Cck		Yaf2
Col6a6	Mapt	Krtcap3	Clcnka		Zbtb5
Pex7	Zfp629	Bcap29	Zfp266		Zcchc18
Jade3	Crb3	Kiz	Tnfaip3		Zfhx3
Slc4a2	Drp2	S100a1	Chsy3		Zfhx4
Pprc1	Snap25	Sox30	Jhy		Zfp260
Fbxl13	Trim9	Znfx1	Enho		Zfp266
Sbno1	Car13	Prkcq	Gm14285		Zfp334
Ddx27	2310015A10Rik	Gmnc	Gpr161		Zfp369
Ccnb1ip1	Galnt3	Ccnb1	Rab8b		Zfp422
P4ha1	Steap2	Nudt6	Sost		Zfp536
Gm11346	Vav3	Nhlrc1	Gm20775		Zfp608
Galnt1	Actb	Gcm1	Prph		Zfp629
Dgkd	4930563E18Rik	Zfp981	Fem1a		Zfp663
Ppan	Tmem30b	Axl	8430419K02Rik		Zfp691
Pot1a	Dlgap4	Cxcr4	Slc5a7		Zfp697
Taf5	Ptgs2	Mgme1	Runx2os1		Zfp760
Usp37	Gm15387	Sema4b	Cblb		Zfp804a
Plppr4	Gck	Zwilch	E2f7		Zfp810
Tlr12	Chd4	Surf6	Pkp3		Zfp862-ps
Gm17334	Ptpn14	Gart	Nap1l5		Zfp975
Pdgfb	Pbx4	Adgrb2	Cdc42se1		Zfpm1
Carmil1	Itgbl1	Gnpnat1	Alg11		Zik1
Rangap1	Adamts17	Otud3	Zfp445		Zim1
Zfp385b	Gm16010	Cpa1	Abca5		Zmat4
Aasdh	Ccdc114	Zfp874a	Slc2a10		Zswim5
Nts	Cdkn1a	Nr5a2	Kcnh5
Mir6357	Trps1	Tm4sf5	Gm15594
Prkar2b	Mtch1	Gcnt2	Tnfrsf14
Cdca5	Asb13	Klf2	Tmem181a
Ezh1	Gm16141	Ppp1r3g	B3galt5
Gm37245	Id1	Riox1	Tmem132c
Agap1	Crp	Eif2b3	Zc3hav1l
Siah1b	Gabrb2	Cln3	Vezf1
Parp4	Zfp266	Meioc	Clasp1
Cox7a1	Gm45133	Mrps28	Lyz1
Mov10	Gprc5c	Recql	Nol3
C130032M10Rik	1700023H06Rik	Aven	Slc16a7
Gm1840	Cnksr1	Rnaset2b	Matn4
Odc1	Pcyox1l	Wdr43	Reck
Prpsap1	Mfap5	Trim13	Mtus1
2210411M09Rik	Plekha5	Slc30a5	Rin1
Pitpnm2	Tcaf1	Ncapd2	Slc38a5
Spag1	2310002F09Rik	Tfe3	Prss8
Zfp36l2	4931428F04Rik	Trap1	Slx4ip
Mylk3	Gxylt2	Kcnh1	Sv2c
Dars2	Themis2	Hspa9	Cnot6
Msc	Impact	Smyd4	Ankrd1
Lgals9	Dlg4	Fmo5	Actb
Fndc1	Dock11	Polr3e	Cela1
0610039K10Rik	Gm38082	Fra10ac1	Hba-x
Tnni1	Ccdc74a	Zfp36l2	Zfp871
Fam83d	Zfand1	Med17	Aph1b
Gm20421	Zfp385a	Jcad	C3ar1
C1galt1	Gm13415	Nrde2	Gdf5
Zfyve28	Fnbp1l	Taf7l	Slfn2
Mtm1	Hs3st4	Sbno1	Poc1b
Bcat2	Gm43621	Mup6	1110002L01Rik
Pak1ip1	Mob3b	Rad51c	Acer2
Pole	Cpz	E2f1	Pde1b
Cct2	Ptprs	Mgmt	Slc29a4
Pwwp2b	Adcy4	Grtp1	Zfp810
Nfatc2	Gdap1l1	Dct	Napsa
Fbxo17	Tmem9	Hpse	Rem2
Synj2	Rhd	Kctd3	Kremen2
Snapc1	Nes	1700030C10Rik	Depdc1b
E2f1	Syndig1	Gm42413	Efcab11
Tesmin	Acer2	Marc2	Lix1
Tdp2	Slc16a10	Stk25	Gm26883
Cep250	Gm9752	Cct8	Ccm2l
Hspa1b	Nap1l2	Nek2	Sstr1
Mtmr7	Sv2c	Als2cl	NA
Nanos3	Tmem47	Lipg	Dqx1
A730049H05Rik	AV356131	Nop14	Dsel
Znfx1	Myl6	Slc25a26	Mgat3
Chtf18	Cdk14	Wee1	C2cd4a
Rsg1	Mzf1	Rpp38	Gm13070
Tor3a	5930430L01Rik	Acat3	Chd3
Mphosph8	Pimreg	Scrt2	Meg3
Srp9	C230034O21Rik	Nolc1	1110032F04Rik
1700030J22Rik	Clvs2	Rack1	Fabp5
Il17d	Copg2	Abcc4	Creb1
Mcmbp	Sncaip	Boll	D630003M21Rik
Urb1	Fermt3	Itih5	Sik1
Hltf	Skap1	Arhgap26	Prune2
Klhl23	Mafb	Ltv1	Gm20647
Inf2	2610001A08Rik	Gnl1	Slc35a2
Tmem150c	Evl	Abcd4	Sash3
2310061I04Rik	Aadat	Zfp978	Klhl6
Gm38336	Dok5	Gadd45g	Gli3
Zfp951	Kifc1	Zfp692	Lrch3
Uhrf1bp1	Rnf169	Gnl2	Zfp334
Btg2	Tppp3	Ccnb2	Gm20528
Zbed5	Rian	Gm9920	Ppp1r3b
Ckap2	Tnnt3	Senp3	Dubr
Trip10	Dapk1	Tcf7	Zfp369
Gm14261	Sfrp5	Cds1	Nexn
Rasgrf2	Nwd2	Ddx27	Cadm2
Pvr	Acvr2b	Layn	Fam212a
Rps6ka1	Tnfrsf13b	Nav2	Specc1
Hacd2	Chtf8	Cdc7	Syp
Col16a1	Slco2a1	Pim3	Mllt3
1700001L05Rik	Gm11940	Dlat	Gm12258
Cygb	Asxl3	Ash2l	Ttc26
Ndfip1	Rac3	Pla1a	Tmem200a
Trim6	Serping1	Nrap	D430019H16Rik
Dglucy	Vldlr	Gm27308	Gm15587
Six1	Gm16599	Eif2d	Eno3
Gm38058	Gm30873	Skiv2l2	Hid1
Armcx6	Gpc2	Nit2	Gm26719
Scamp5	Tcp11	Gm14399	Tes
Rundc3b	Ptchd1	Rhox2c	Slc38a4
Nfatc2ip	Redrum	Lncenc1	Cftr
Vcpip1	Gdf5	Pprc1	Tmem167
Srgap3	Syt1	Chd1l	Ankrd6
Heyl	Sh3yl1	Lancl3	Asb2
Gm45141	Zfp462	Fam173b	Oprl1
Sox6	Thbs4	Pgp	Ermap
Palb2	Kcnq5	Ftsj1	Dysf
Clcn2	Fam46a	Nfe2l2	Lrrc49
Pan2	Gm1673	Ces2g	Ptprt
Nup133	Rpsa	Gm16153	Itgav
Colgalt1	Thsd4	Gm6798	Hes1
Cad	Syt3	E130308A19Rik	Ccnd2
Gli2	Lrrtm4	Zfp39	St6galnac5
Nup35	Matk	Igsf9b	Lrrc58
Wdr43	Sh3pxd2b	Plekhf1	Cspg4
Cul2	Shc2	Mst1r	Cdc14a
Atmin	Mtmr11	Gm17354	Ssc5d
Atg9b	Gm44089	Prkar2b	Golm1
Gm20402	Stmn3	Fbxo47	Ccnj
Scfd2	Bmt2	Gm3636	Dscam
Herc3	Ezr	Birc2	Adamts4
Ddhd1	Spred3	Ddx39	Chic1
Afg3l2	Mterf2	Polr2g	Pbxip1
Exosc5	Adap1	Mapkapk3	5330417C22Rik
Cyp2s1	Bean1	Panct2	Galnt3
Topbp1	Ank2	1700028I16Rik	Gm16401
Ppp3cc	Mturn	Fut10	Gm26507
Cpeb2	2010015M23Rik	Prpsap2	Fam174b
Cenpi	Lrfn3	Tuft1	Fgf14
Trim25	Gfpt2	Dmpk	Hp
Hoxd9	Arl2bp	Nup88	Prex2
Atp11b	Ms4a6d	Chtf18	Gm9913
Cks2	Tub	Gm17334	Gm15688
Polr1b	Stom	Eif3g	Rhd
Gspt1	Cdhr2	AI661453	Gm13726
Ccnb1	Cdk18	Smpd5	Tmem18
Gm26899	Pcdh11x	Ltbp3	Vmn1r68
Oplah	Nkain1	Rictor	Plekhg2
Hebp2	4930563E22Rik	Smc3	Cadps
Fbl	Irx3	Mrto4	Dhh
Zbtb11	Arglu1	Rhox2d	Susd4
Hif1a	Gm15612	Gm10382	Gm26735
Nos2	6330418K02Rik	Tfb1m	Gpm6b
Gadd45g	Map1b	Pla2g7	Tusc1
Pecam1	Btg1	Engase	Shh
Gnai1	Ecel1	Urgcp	Loxl1
Gm12940	Porcn	Acan	Kif1a
Rasgrp2	Hdx	Tnfrsf10b	Mageh1
Ftsj3	Rnf122	Lap3	Ulbp1
Itga6	Klk14	Kctd6	Mthfd2l
5830462I19Rik	Gm16054	Vill	D430041D05Rik
Nup160	Alox5ap	Gmpr	Bcat1
Masp1	Fam217a	Thumpd3	Mfsd6l
Ier2	Ldb1	Gm6445	Sbk1
Gm15283	Samd4	Gm17080	Zswim5
Mras	Mab21l1	Yrdc	Dyrk2
Dclre1a	Gpr173	Rest	Slc5a3
Gm37297	Kcnip3	Dhps	Crlf1
Samhd1	Trim46	Slc35g1	Prkaa2
4931406P16Rik	Gm16793	Nr2e3	Fads1
Rps6kl1	Kcnq1ot1	Fxr1	Redrum
Atg16l2	Loxl1	Thop1	Lbhd1
4930558J18Rik	Gm4876	Srpx2	Cd53
Lrig1	Fmnl1	Hmces	Adgra2
Plekhm1	Csrnp3	C130032M10Rik	Raver2
Gm16048	Kcnb1	Zfp428	Gm12063
Kdelr3	Fam168a	Parn	Plat
Gm9888	Sp7	Sccpdh	Acat2
Polr1a	Atoh8	Ccdc61	2310022B05Rik
Brpf3	Vil1	Enpp4	Ccdc141
Chpf	Inpp4b	Rhox1	Fendrr
Hsp90aa1	Nptx1	Ddhd1	Srrm3
Wdr3	Net1	Fbxo2	Slc4a1
Atp2b4	Gm15688	AI427809	Fem1b
Ppat	Cttnbp2nl	Akr1b10	D330045A20Rik
Nid1	Gm42067	Rplp1	Gm10860
Ercc6l	Sema3a	Psme1	Fam163a
Cox18	Ikzf4	Atp6v1c1	Srgap1
Brip1	Pnliprp1	Dsp	Fbxo40
Lars	Ampd3	Nanos3	Gdf10
Gm43481	Dpysl2	Zfp640	Ros1
Gm16066	Gm29202	Pgghg	Bicd2
Tmem255b	Sorbs2	Taf6l	Gm26871
Sppl2a	Itgb4	Prss42	Atxn1l
Ddx19b	Itga3	NA	Slc44a4
Rpl14-ps1	Zfp386	Anxa2	Dlx5
Dlat	Clcf1	Gm10044	Gnas
Arhgap19	Grid1	Sall3	Ace
Fanci	Naaladl2	Lancl1	Dzip1l
Tma16	Rps6ka6	Gucy1a1	Gm28265
Sept11	Dab1	Ggt5	2610301B20Rik
Ect2	Rhag	Crym	Plppr1
Hspa12a	Spink8	Dus1l	Adam22
Wee1	Slc15a2	Fbxo21	Thbs1
Mios	Anxa3	Gm26819	Skap1
4930550L24Rik	Ap1m2	Rpp40	Gm9938
Helb	Arhgap30	Nmnat3	Arl4c
Cd164	Capn2	Sfmbt1	Camk4
Wdr62	Adcy2	Zbtb7c	F3
Ephb1	Megf10	Scmh1	Tlr4
Ints4	Magi2	Elac2	Ssbp2
Kif11	Car7	Scaper	Gm13111
Triml2	Pdzk1ip1	Nr0b2	Gm16141
Bard1	B3gnt3	Mtss1l	Cacnb3
Pim1	Cacng4	Ninj1	Marveld1
Acaa1b	Trappc6a	Med10	Slc25a37
Mtmr14	Lin28b	Mbp	Tppp3
Sobp	Cldn34c1	Gtf2f2	Sept11
Nmi	Glis1	Kctd18	Lrp3
Gm9899	Lrch2	Rmnd1	Saa1
Map2k1	Pfn2	Gm26648	Klf1
Fzd5	Gpd1	Sod1	Spink1
Larp1b	Ints6l	Chchd4	Opcml
Mthfd1	Gpc3	Cd164l2	Unc13c
Ubl3	Epm2aip1	Wdr18	Acsl4
Exoc3l2	Gm26894	Ubtf	Itga3
Klhl32	Sash3	Park7	D130017N08Rik
Maged1	Plek	Rasgef1b	Tagln2
Vrtn	Neu1	Tagap1	Zkscan8
Oit3	Tmem108	Eef1e1	Fam149a
Tdrd7	Stard10	Wdr55	Gm20721
Ppp1r14c	Sh3rf1	Impdh1	Slc18a1
Pkig	Nup62cl	Siglec5	Gpr22
Aldh1b1	P4htm	Pald1	Atp8b1
Ttk	Cpeb4	Stxbp1	Gm6768
Pmepa1	H3f3a	Ints3	Vstm2l
Xlr3a	Nkain3	Col9a2	Miat
Wdhd1	Lpar3	Anp32b	Tril
Cops7a	Gm26858	Ckap2	Ppp1r3d
Thg1l	Camk1g	Dhx32	Tie1
Ptpn6	Foxred2	Esr1	Cdkl1
Stbd1	Zfr2	1700003F12Rik	Ceacam-ps1
Flcn	Rarres2	Cyp4f13	Gm12523
2900026A02Rik	Eid1	Kat2b	Slc2a4
Ppp1r13b	Mylip	Zswim3	Nxpe3
Osgep	Wscd2	Slc36a1	4930533K18Rik
Smarca1	Srgap1	Klf10	AA986860
Gm17936	Nr2f2	Prim1	Myl4
Pxk	Grk3	Smndc1	Gm28294
Atp1a2	Phc2	Tcp1	Megf6
6030458C11Rik	Ces1h	Cdkn1a	4933404O12Rik
Sat2	Zfp14	Osbpl1a	Hmgb1-ps3
Arhgap23	Dtnbp1	Mcmbp	Rnf122
Rab20	Clec11a	Enoph1	Sowahb
Immt	Ccdc106	Avpi1	Vash2
Exo1	Far1	Klhl12	Nwd2
Trappc8	Mad2l2	Etfbkmt	Acss3
Vcam1	Tspan13	Klf11	Ikzf5
Fndc3b	Gt(ROSA)26Sor	Rpl14	Gm42901
Akap1	Gmds	Hint2	Gm45779
Nars2	Anpep	C1qbp	Gatad2b
BC055324	Arid3a	9130401M01Rik	Gm8116
Fabp3	Cuedc2	Plekhm1	Slc6a15
Asah1	Npdc1	4930548H24Rik	Anks4b
Clip4	Gpr161	Asah1	Cox7b
Eda2r	Pgf	Tktl1	Speer4cos
Zfp125	Tmem55a	Car5b	Ptger4
Kazn	B230219D22Rik	Abcc2	Traf6
Pds5a	Gm14597	Polr3g	Tmem246
Top3b	Lyz2	Rimbp2	Prnp
Snx3	Arhgap29	Arvcf	Rap2a
Ccdc117	Slc38a6	Gm13032	Kcnn4
Nudt4	2310022B05Rik	Sf3b3	Hunk
Pex26	Marcks	Zfp395	Pank3
Cdca2	Zfp422	Mboat2	Sema3b
Fbxo31	Parm1	Suz12	Parva
3110001I22Rik	Zbtb5	Etfdh	Hspg2
Khsrp	Prph	Thyn1	Dusp10
Birc3	Pold4	Cers4	Fktn
Gm42609	Bak1	Plaa	Bmpr1b
Anapc1	Pglyrp1	Rexo2	Kctd1
Wdr75	Hivep1	Emb	Dzip1
Nmnat3	Tcf12	Hsp90ab1	Prkar2a
Paqr5	Scarf2	Cct7	Plekhd1
Pja1	Lcp1	Zfp622	Gm26580
Fbxl5	Plscr3	Tcp11l2	Zswim9
Noc2l	Lrrc61	Cep170b	G6pc2
Fam185a	Cyp51	Gss	Trps1
Rab3gap2	Cacna2d1	Shq1	Pcdhgb2
Dcaf13	Adamts4	Col6a6	Tnfrsf26
Fra10ac1	Capn10	Gm2381	Btk
Heatr5a	Chmp2b	Plekhg3	Gm26742
Cyb5r3	Prox1	Mrpl42	2700081O15Rik
Tmem248	Agps	Cntnap5a	Sema3d
Paqr7	Zmat4	Nup210	Mfap5
Syap1	Tekt1	Khsrp	Arap3
Sh2d4a	Scarf1	Rpl4	Wbp1l
Atpaf2	Adm	Capn1	Arhgef16
Nol9	2610318N02Rik	Bckdk	Ccdc71l
Als2cl	Krt8	Gm35986	Thbd
Ctgf	Dalrd3	Nodal	Egfr
Dnaja3	Ttc9	Rrp1b	Gm16183
1810014B01Rik	Gm3375	Cast	Tceal5
Gm42836	AI464131	Tmem53	Flt1
Snx14	Suox	Cdkl4	Hcls1
Gm37335	Poc1b	Ttyh2	Gm12355
Prkcb	Letmd1	4933413J09Rik	Mbnl1
Hapln3	Gpr162	Lctl	D930007P13Rik
Ipo4	Cntnap2	Hacl1	Naaladl2
Kbtbd8	Jam3	Aqp2	Olfr1372-ps1
Ssx2ip	Gm26751	Gsg1l	5730585A16Rik
Shq1	Cox4i2	Ptcd2	Pnlip
Phtf2	Gm4524	Ptpn2	Tnmd
Tmem87b	Dbnl	Vac14	Akr1e1
Ddias	Gm17275	Snx27	Kalrn
Cd320	Gm8210	Naa25	Aldh1a2
Cluh	Osbpl6	Zfp612	Scn5a
Aurka	Gm8666	Dpp7	Chml
Kctd3	B3galt5	Nelfa	Nol4
2700049A03Rik	Ago1	Mmp15	Gkn3
Anln	Pigx	Igsf21	Bdh2
Rictor	Degs2	Clpp	Fam46a
Gm26840	Tspyl3	Lrrc8d	Aplnr
Mycbp	Kirrel3	Hmgb2	Mrgpra3
Syn3	Edn1	4931440J10Rik	Steap1
Map4k2	H1fx	A530016L24Rik	Mstn
Med14	Rbpj	Perp	Uhrf1
Dnajc13	Slc43a2	Coq3	Trabd2b
Azi2	Faah	Gm12346	Rac2
Grn	Gm42418	Snx9	Adra2c
Me2	Fhod3	Cdk5	Sdc3
Rlim	Wnt2b	Ubc	Tnfrsf22
Pdgfa	Pax1	Impdh2	Deaf1
Igfbpl1	Tyrobp	Neu3	Slc22a6
Gstcd	Igtp	Gtf2f1	Tnks
Plppr5	Airn	Gm17509	Oacyl
Acbd3	Ago2	Slc25a32	Ptch1
Acot1	Mn1	Rpl6	Mettl7a1
Gtf2e2	Tie1	Slc29a1	Lox
Aldh9a1	Pygo1	Pcgf6	Mospd2
C2cd5	Gltp	Bcas2	Gm13031
Ltbp3	Tmub1	Gpcpd1	Fv1
Frat2	Tmem158	Oxnad1	Gm2065
Oip5	Kif21b	Gm43023	Ap1m2
Cars2	Lpp	Pnkd	Lrrc14b
Vdac3-ps1	Limk2	Naa11	A330040F15Rik
Foxn2	Gsn	Rps23	Rhag
Hspa14	Stac	Nfxl1	Ch25h
Sfmbt1	Lima1	Lrrc4	Sall1
BC049715	Sp4	Itgb5	Spink10
Asf1b	Pigm	Gtsf1l	Airn
Gm15708	Bmpr1a	Ccdc170	C7
Mmp9	Morn4	Rhox4g	Plch1
Skiv2l2	Efna2	Plekhh1	Gm15270
Eogt	Stx1b	Sgms2	Eps8l2
Ogg1	Tstd3	C430049E01Rik	Pik3cg
Frem1	Spry3	Ehhadh	Acox3
Galnt6	Gm13442	AI506816	Wdr86
Gsta3	Mfsd1	Gm5850	A430105I19Rik
Gna12	Bach1	Efna1	Cyp26a1
Lctl	Amot	Gas7	Smim10l1
Trerf1	Slc29a4	Ercc6l	4833422C13Rik
Spry1	Inpp5f	Rhox2h	Efna4
Tgm2	Eef2k	Pde1a	Tstd3
Pask	Cnn3	Syngr2	Rsph3b
AA414768	2610307P16Rik	Aplf	Gm15387
Sybu	Cldn2	Ttc5	Plet1
Ppp1r13l	Plcl1	Tor4a	Saa2
Gm42596	Yaf2	Zbtb8a	Gli2
Kcnh3	Fgf5	Mthfd1	Cd14
Cep192	Clip1	Pgc	Sept6
Gm14295	Hyal2	Ruvbl1	Sgtb
Atg101	Mllt11	Wasf3	Gm43061
Pilra	Hoxb1	Stbd1	Gm15962
Ssfa2	Ppdpf	B3gnt8	Dleu2
Lbr	Aatk	Fam50a	Ccl6
Camkk2	Plscr1	Edem2	Kcnc2
Ppp1r36	2810021J22Rik	Aunip	Irs1
Slc11a1	Repin1	Larp1	Cacna1e
Farsb	Mpzl1	Zfp951	Lats1
Acat1	Rcbtb2	4930523C07Rik	Klk14
Jag2	H2-K1	Trmt1l	Rftn2
1700126G02Rik	Ptprc	Fam110c	Myo1g
Hsp90b1	B4galt6	Gm17178	Ppl
Klf4	Selenon	Mtg1	Wnt7b
Tle6	Elmo3	Mcm8	Dusp6
Phlda3	Hif3a	Trim50	Tmem151b
Odf2	Zcchc3	Arl4d	Tubb6
Ggt5	2810013P06Rik	Dyrk3	Nbea
Nup205	Nrxn2	Pygb	Nlgn1
Gsr	Msantd4	4930458D05Rik	Leprotl1
Zwint	Lck	Glp1r	NA
	Meg3	Cct4	Arhgef15
	Arpin	Lyar	Syncrip
	Nudt11	Palmd	Cnrip1
	Pde3b	Greb1	Myrf
	Sh3pxd2a	Mmp23	1810041L15Rik
	Dgat2	Cd2ap	Hoxa11
	Tbc1d16	Npw	Asxl3
	Tmem98	Pld3	Khdrbs3
	Rpgrip1	Baiap2l1	Klhl7
	Zfp810	Ap5b1	Fnbp1l
	Haglr	Srpk1	Senp5
	Rspo1	Ech1	Ccne2
	Zhx2	Mycbp	C1qa
	Plppr2	Fam20a	Asphd2
	Sema6a	Nupl1	Arhgef37
	Gpr137c	Plekhg5	Nlrc3
	Lmo1	Tm7sf3	Tfap2a
	Polr2m	Wdr64	Cyp4f17
	Zfp536	Akr1b3	Nckap1l
	Masp2	Snhg4	Galnt4
	Gm13889	Hgsnat	Gm10557
	Mboat1	Xrn2	Gm9996
	Elmod1	6820402A03Rik	BC030336
	Sept5	Cct3	Gpsm1
	Anp32a	Gm15708	2900097C17Rik
	Eps8l3	Slc29a2	Gm42460
	Fjx1	Mettl22	Rgs8
	Dhrs3	Itpr1	Syt4
	Clic4	Abhd6	Ppfia2
	Evc	B4galnt3	Camk2n1
	Ebf1	L1td1	Gm16793
	Serinc4	Esf1	Gm15050
	Zfp334	Slc39a14	Gm45819
	Scnn1a	Lipt1	Eps8l3
	Prkar2a	Fbxo22	Tead2
	Gata6	Gnat2	Vgf
	Slc24a3	A730017C20Rik	Mllt11
	Cbx5	Rtraf	Bhlhe22
	Crebzf	Ndufs7	Mzf1
	Sh3bgrl3	Pdp1	Tspan18
	Gnas	E030037K01Rik	Col14a1
	Bach2	Gm26571	Kbtbd11
	Sms	Grhl1	Mtmr11
	Tpmt	Hltf	Sntb1
	E330009J07Rik	Gm16794	Tmem198b
	Lrp6	Mrm3	Gm26617
	Marveld1	Ccdc14	Pkhd1
	Pard6g	Wnt5b	Arhgef6
	Rnd3	Sh3d21	Nos3
	Atxn7l3b	Ambra1	Ythdf3
	Col3a1	Phtf2	Fgf12
	Kdm6bos	En2	Thap2
	Slc9a3r1	Mtfr1l	4930412O13Rik
	Tnfrsf22	Aspscr1	Gpr21
	Sec22c	Klf17	Igsf3
	Fam109b	Sapcd2	Cd38
	Rtl8a	Fancb	Rnf144a
	Zfp672	Pfkfb4	Nov
	Zfp277	Axin2	Ncan
	Tpm4	Lpin3	Kif1b
	9230110C19Rik	Col6a2	Gm38708
	Pla2g15	Pspc1	Ssh1
	St8sia4	Cryzl2	Ncf1
	Ctdsp2	Flot2	Sdc2
	Myom1	Kcnk5	Cdk2ap1
	Ptbp2	2700049A03Rik	Grk3
	Ccdc50	Cdca5	Calcrl
	Slitrk4	Znrd1as	Ifi203
	Dusp26	Ntpcr	Pcdhb19
	Ptprz1	Ppp1cc	Prr11
	Grina	Scamp5	F830016B08Rik
	Gpr155	Adsl	Tgfb1
	Myo5a	Cdk15	D330041H03Rik
	Lysmd3	Sec1	Ephb3
	Npr2	Gm30132	Themis2
	Fes	Cabp7	Serpina3h
	Snhg20	Gpn3	Gm44751
	Ndn	Gm8822	Stxbp4
	Epb41	Nkx1-1	Adamtsl1
	Rgma	Tomm34	Mall
	Prps2	Zfpm2	Flnb
	Rragd	Gars	1700001O22Rik
	Mvk	Gadd45b	Sox8
	Rab11fip2	Mansc4	Cdh5
	Fads1	Osgep	Gm5601
	Zfp61	Thap4	Atp6v0a4
	Gm14681	Slc39a4	Cldn3
	Adra1d	Ccdc191	A730062M13Rik
	Dnajb5	Pld5	Tgfbr2
	Slc4a4	1700001L05Rik	Stard13
	Gm34030	Cdyl2	F5
	Smim3	Dedd2	1700025G04Rik
	Gimap1	Slc38a8	Gm11624
	Has3	Tmem97	Ajap1
	Zfp516	Med9	Cxxc5
	Ogfr	Morn2	Slc8a1
	Gm5898	2010204K13Rik	Flna
	Hmgcs1	Spire2	Caps2
	Gm14964	Pmf1	Fcgr3
	Runx1t1	Ablim2	Mfsd2a
	Gng11	Gm26577	Arhgef40
	Sept1	Psmd5	Sh2d3c
	Syne4	Ipo4	Gm26984
	Tbcb	Zfp655	Ctdsp2
	Rab5c	Pelp1	Rbfox2
	Ndst1	Rpl5	Rac3
	Tmem18	Tmem41a	Car3
	Map2k6	6030419C18Rik	Gm11868
	Ptpn13	Gm15788	Mir1905
	Runx1	Tmem230	Cdhr2
	Ksr2	Kif2c	Slc6a13
	Upp1	Usp8	Dcc
	Gm9816	Fig4	AU022252
	Zik1	Cdc34	Pcdhb17
	Gnai2	Grwd1	Ccl9
	Cyb5b	Cox11	Smad1
	Snai1	Cyp1a1	Tlr7
	Sigirr	Slc16a2	Zkscan16
	Bicc1	Rplp2	Arhgap20os
	Marveld2	Gm7676	Plac8
	Rassf7	Fbrsl1	NA
	Hs3st1	Slc25a1	Gm4524
	Ssbp2	Rrs1	Gpr137c
	Arhgap24	Setdb2	Lrriq1
	Gstk1	Gm11899	Gm12898
	Actg1	Sgol2a	Pfn2
	2810408A11Rik	Fam241b	Plxnb1
	Rab15	Dpf1	Slc4a9
	Tgfb1i1	Kcnk12	Mlec
	Scyl2	Dhdh	Irs4
	Fam189b	Gm45470	Edn1
	Stx2	Chadl	Mfap3l
	Frk	Rae1	Cyp51
	Plekhg2	1110008L16Rik	Lhx2
	Gm1821	Snx3	Fgd2
	Vgll4	Trmt2b	Ar
	Nova1	Dnajc2	4921534H16Rik
	Hap1	Gm9894	Nova1
	Gm43126	1190002N15Rik	Nkx3-1
	D630003M21Rik	Cables1	Podxl2
	Syt14	Piwil4	Halr1
	Zfp286	Ttc27	Fndc4
	Gskip	Dkc1	C330007P06Rik
	Epop	Gm10459	Plppr2
	Cd59a	Lonp1	Grid2
	Bace1	Ackr4	Kera
	Cacnb1	Tab3	Ptpn14
	Ptpn4	Pigt	Gm37644
	Cnot6	Cct6a	Arhgap35
	Ranbp6	Mdm2	Wscd2
	Mospd2	Ppp5c	Phf21b
	Raly	Pus7	Gm45074
	Rtl8b	Pms1	Rgs7bp
	1010001N08Rik	Usp16	Gm3149
	Ppp1r9a	Ptcd3	Smpd3
	Junos	Sdhaf4	Erbb2
	Ehd2	Hspe1	Zswim8
	Entpd1	Trak1	Mob1b
	Gm26776	Cyp2s1	Emilin1
	Stard13	Ahsa1	Rab36
	CT010467.1	Tmco6	Crybg3
	Rusc1	Nsa2	Gm28523
	Gm15564	Abhd14a	Coa5
	Kif1c	4930558J18Rik	Mfsd4a
	Dlg3	Ucp2	Loxl2
	Parvb	B4galt5	Myl6
	Gm14403	NA	Adap1
	Cth	Slc16a4	Lpar3
	Dok2	Wsb2	Prr16
	Zfp260	Tex13c2	Dao
	Tbx20	Nsrp1	Gpr176
	Trp53inp2	Acad12	Gm16192
	Mknk2	Atg2a	Ppp3ca
	Cdh24	Nat8l	Stxbp6
	Spta1	Mgst1	2810410L24Rik
	Zfp697	Zfp839	Hcn4
	Zfp975	Dnttip2	C1s1
	Oprl1	Wfs1	Cerkl
	Gdf2	Syde2	Dok6
	Nucb2	C1rl	Top2b
	Gm20721	Manba	Eddm3b
	Kif2a	Lmo7	Gpr50
	Ptger3	Ces1h	Smtn
	Smo	Rpl13	Il1rapl2
	Gm17276	Cyp2f2	Hspa1l
	Scn2b	Atr	Ifi207
	Pik3ip1	Cdcp1	Zdhhc17
	Lpar4	Lrrc42	Fam171a1
	B130024G19Rik	Slc25a42	Trak2
	Sorl1	1700037H04Rik	Gm12709
	Josd2	Mrps24	Zfp422
	Crat	Foxn2	Cblc
	Mfap3l	Polr3b	Luzp2
	Aplp1	Mavs	Mid2
	Shisa4	Ttc38	Cfap43
	Fis1	Rreb1	Upk1a
	Car8	Nfkbid	Otub2
	Usf1	Psmd2	Smcr8
	Dll1	Mark1	Kcnd3
	Ube2d1	Pole	B3galt1
	4930594M22Rik	Larp7	Arsb
	Unc119b	Gtf2h1	Tnfaip8l2
	Cxxc4	Ncoa3	Aff4
	Tspan2	Rad51d	Gm15737
	Atat1	Il34	Gm16263
	Sgtb	Bub1	Spdya
	Rps3a1	Aifm1	Pdgfrl
	C630043F03Rik	Gm29477	Fam168b
	Cdk4	Rnf34	Arhgef9
	Lyn	C920006O11Rik	Cav2
	Nespas	Sfn	Gm43751
		Cep250	Gm14324
		Gemin6	Fcna
		Rps6kl1	Paqr5
		Secisbp2	Lhfpl3
		Krt7	Rtn1
		Anpep	Pmp22
		Mrps31	H2afz
		Mybbp1a	Gm29331
		Supv3l1	Ptgis
		4933434E20Rik	Pcdhgb5
		Sdad1	Arhgap24
		Fbl	9530052E02Rik
		Rfc4	Abhd5
		Mapk8ip2	Brip1os
		Wdr34	Gpr173
		Pdcd4	Yaf2
		Ralbp1	Tmod3
		Mto1	B230334C09Rik
		Sdr42e1	Gm16499
		Pcx	A730020E08Rik
		Parp9	Arhgef10
		Rangrf	Itgb2
		Zfp988	Col4a6
		Tbrg4	Adh6b
		Idh3a	Hnf1aos1
		Znhit6	Ccdc89
		Tti1	Ticam2
		Mtfmt	Zbtb34
		Aqp5	A330015K06Rik
		Cnot2	Gm17641
		Zfp534	Cdh26
		Nae1	Mmp14
		Cth	Cbln2
		Rfc5	Fam49a
		Gpbp1	Gm37456
		Etv4	Nptx2
		Hexb	Slc15a2
		Gatb	Selenom
		Dus3l	Senp7
		Fanci	Vamp2
		Tfeb	Fam84b
		Sestd1	Hpcal4
		Kcnn2	Htr7
		Nub1	Ttpal
		Gm45552	Ano10
		Nr4a1	Gpc2
		Baiap3	Zbtb6
		Gm12256	BE692007
		Gm10550	Pde4d
		Ptch2	Tsc22d3
		Cebpz	Gm13571
		Shisa6	Zfp329
		Tuba4a	B4galnt4
		Cdkn2aip	Ly75
		Vbp1	Pzp
		Mir292	9330132A10Rik
		Mphosph10	Gm26691
		Tff2	Myh9
		Wnt4	Aif1l
		Wt1	Mrvi1
		Tlx3	2010300F17Rik
		Herc4	Fam217a
		Zbtb38	Samd9l
		Paics	Pcdhb7
		Eif4ebp1	Epb41l3
		Coro2b	Rwdd4a
		Ube2z	Nxn
		Ints10	Per2
		Gnl3	Gm12108
		Dnajb6	Dpep1
		Ndufa6	Gm14404
		Rasa3	Gm2061
		Utp18	Akna
		Dcaf12l2	Zfp827
		Abhd11	Gm44089
		Ice2	Pygo1
		Ccdc28a	Rusc1
		Trim26	Ptprd
		Anapc15	Tcf15
		Hpf1	Mical1
		Hsph1	Asb9
		Polr3d	Epb42
		Gm15543	Gm36988
		Slc16a5	Hapln3
		Gm867	Iglon5
		Vwa8	Plekha8
		Mrpl48	A730085K08Rik
		Nampt	Gm26851
		Ccdc91	C5ar1
		Dock2	Mob3b
		AU020206	1700025A08Rik
		Setd3	Snhg11
		Sytl3	Gm42929
		Zmat5	H13
		Cct5	Gm43391
		Zdhhc23	Mest
		Gm16253	Hdx
		Gm11489	Spi1
		Six4	Glrb
		Xpo6	Ccl24
		Rnft1	Sema4c
		Exosc7	Speg
[truncated: 2,191 more rows]

## Sheet: B. Transcript_expression
Male_Up	Male_Down	Female_Up	Female_Down	Common_UP	Common_DOWN
Rps2-208	Gm13394-201	Kctd14-202	Gm13394-201	1700061G19Rik-201	0610040J01Rik-201
Amh-201	Rps2-ps13-201	Gm12671-201	Vcp-rs-201	1810032O08Rik-201	1110059E24Rik-208
Kctd14-202	Vcp-rs-201	Gm10359-201	Rps2-ps13-201	2010300C02Rik-203	1600014C10Rik-205
Gm12671-201	Gm15772-201	Rps2-208	Gm15772-201	2310061I04Rik-201	1700006J14Rik-201
Gm10359-201	Gm4366-201	Hspa8-201	Ctnnd1-223	2410017I17Rik-202	1700006J14Rik-202
Ptgds-202	Gm28438-201	Ptpro-203	Gm4366-201	2410018L13Rik-204	1700011H14Rik-201
Arhgap11a-201	Ctnnd1-223	Arhgap11a-201	Gm28438-201	2610028E06Rik-205	1700011H14Rik-203
Gm4204-201	Gapdh-206	Rpsa-ps10-201	Cwc22-211	4930461G14Rik-201	1700011H14Rik-204
Rpsa-ps10-201	Gm10184-201	Kctd14-203	Actg2-202	4930518J20Rik-201	1700011H14Rik-205
Ptgds-203	Eef1g-205	Rpl29-202	Gm10184-201	4930528H21Rik-201	2610528A11Rik-201
Papss1-205	Cwc22-211	Gm4204-201	Nefl-201	5730507C01Rik-201	2810429I04Rik-202
Rpl29-202	Ddr2-202	Tor1aip1-202	Th-201	8030474K03Rik-202	4930426D05Rik-202
Defb19-201	Rplp0-204	Ddx4-202	Eef1g-205	8030474K03Rik-203	4930538E20Rik-201
AC161165.2-201	Foxd1-201	Usp34-205	Dbh-201	A530016L24Rik-201	4932441J04Rik-202
Dhh-201	Cldn8-201	Rpl29-201	Gm8615-202	A530016L24Rik-202	5730596B20Rik-201
Tor1aip1-202	Lrrtm1-202	Stk31-201	Mab21l2-202	A630001G21Rik-206	6330403K07Rik-201
Tesc-201	Ntrk2-205	Gm7240-204	Pitx2-202	A830035A12Rik-201	9330154J02Rik-202
Gm9625-201	Alx1-201	Gm9625-201	Ank3-210	Aard-201	AC013548.1-201
Fancd2-208	Grik4-201	Smc1b-201	Nkx2-3-201	Aasdh-201	AC122397.1-201
Rpl29-201	Gm9118-201	Kpna2-201	Rprm-201	Aasdh-214	AC154335.1-201
Hmgb1-207	Shisa3-201	Foxl2-201	Cldn8-201	Abcg1-201	AC174642.1-206
Paip1-202	Disp1-202	Atp5g1-202	Cnn1-205	Abhd14a-202	Acer2-201
Kctd14-203	Clec18a-203	Gm15501-202	Nefm-201	Abhd14a-203	Ackr3-201
Ren1-201	Crabp1-201	Emc1-202	Gm13305-205	AC116487.1-201	Acp5-203
Aard-201	Ank3-210	Rpl34-202	Gm10925-201	AC146911.1-202	Acta1-201
Cyp17a1-201	Rpl35a-ps2-201	Hmgcs2-201	Sipa1l1-201	AC154506.1-201	Acta2-201
Gm7240-204	Gm10243-201	Dazl-201	Cxcl12-201	AC154767.1-201	Actc1-201
Gstm6-203	Rpl35a-ps4-201	Prcd-202	Tagln-201	AC164297.2-201	Actg2-201
H2afj-202	Rpl35a-ps3-201	Rps2-ps10-201	Cdh16-204	AC166341.1-201	Actg2-202
Ankrd63-201	Rpl35a-ps6-201	Myh8-201	Gm48529-201	AC245272.3-202	Actr3-204
Kazald1-201	Alx4-201	Sycp1-202	Ascl1-201	Acan-201	Adam11-201
Espn-212	Syt14-203	Nrf1-219	Pitx2-203	Acsbg1-201	Adamts1-201
Col9a3-201	Grb7-201	H2afj-202	Cep131-202	Actn2-205	Adamts1-202
Lefty2-201	Efemp1-201	Rpl26-201	Foxc1-201	Actr3b-202	Adamts1-203
Rtn4rl1-201	Wnt9b-201	Gm14224-201	Vcan-202	Adad2-201	Adamts18-201
Stk31-201	Pdxdc1-204	Hspa8-203	Hnf1b-203	Adamts16-201	Adamts18-202
Tmem184a-201	Cldn4-201	Nrn1-201	Adh1-201	Adamts16-203	Adamts18-204
Nme7-202	Ntrk2-204	Paip1-202	Prdm6-201	Adamts8-201	Adamts18-205
Gstm6-205	Psmb5-202	Fastkd1-204	Actc1-201	Adcy7-202	Adamts20-204
Stk38l-202	Ntrk2-202	Gng13-201	Foxf1-201	Adcy7-203	Adamts3-201
Nlrp4c-204	Hnf1b-203	Fst-202	Gm22000-201	Adgrg1-201	Adgra2-201
Acsbg1-201	Pdxdc1-201	Tpm1-212	Nr1h5-201	Adgrg1-202	Adgra2-202
Atp5g1-202	Gm5514-201	Ptpro-201	Angpt2-201	Adgrg1-207	Adgre1-202
Mro-202	Gm1821-202	Zbtb44-205	Fndc3c1-201	Adhfe1-201	Adgrg3-201
Zmynd8-204	Rarb-201	Hmgb1-207	Vwf-203	Adora1-201	Adh1-201
Aldh1a1-201	Stra6-201	Tuba3a-201	Iigp1-202	Adora1-202	Adra2a-201
Cbln1-202	Gm21596-201	Gstm3-201	Pdxdc1-204	Adora1-204	Afm-201
Prss35-201	Cdh6-201	Zglp1-201	Clec18a-203	Aebp2-203	Afp-201
Gm14064-201	Srsf2-203	Rbm44-201	Ptx3-201	Afap1l2-201	Agrn-202
Tmem184a-202	Zmynd8-220	Fn1-211	Foxd1-201	Agap1-202	Agtr2-201
Col9a2-201	Gm14681-201	Asz1-201	Actg2-201	AI427809-203	AK157302-201
Fzd9-201	Rprm-201	Dnd1-201	Edil3-202	AI506816-205	Akap12-203
8030411F24Rik-201	Gm13305-205	Papln-201	Foxd2-201	Akr1b8-201	Akr1c19-201
Poli-201	Rgs5-201	Tex14-201	Isl1-201	Akr1cl-201	Aldob-201
Psme1-210	Ecm1-202	Cpeb1-203	Mecom-213	Akr1cl-206	Alx1-201
Abhd3-201	Calb1-201	Fst-201	Kif12-205	AL590629.2-201	Alx1-202
Taf6-202	Cldn6-201	Acsbg1-201	Gm6768-201	Aldh1a1-201	Alx1-205
Gm17936-201	Angpt1-201	Tmem171-201	Gm21596-201	Aldh1a7-201	Alx1-208
Me1-201	Kif12-201	Cpeb1-201	Rpl35a-ps2-201	Aldh3b1-201	Alx3-201
Cbln1-203	Akr1c19-201	Gm4779-203	Gm10243-201	Alg13-210	Alx4-201
Hmgb1-208	Adamts18-201	Calcoco2-201	Rpl35a-ps4-201	Alg13-212	Amot-202
Mt3-201	Hoxb6-201	Gstm6-205	Rpl35a-ps3-201	Alpl-201	Angpt1-201
Tesc-203	Kcnj16-202	Hormad1-201	Rpl35a-ps6-201	Amd2-201	Angpt2-201
Kcns2-201	Prrx1-201	Nup35-201	Tbx18-201	Anapc15-205	Ank2-208
Otof-202	Hoxc5-201	AC154767.1-201	Tlx2-201	Ap3b2-201	Ank3-204
Myo1a-201	Vps52-203	M1ap-201	Col2a1-201	Apobec3-208	Ank3-210
Fastkd1-204	Dach2-201	Nlrp4c-201	Zmynd8-220	Apoc2-202	Anks1b-201
Mmd2-201	Ddr2-201	Gas6-201	Cntfr-204	Aqp5-202	Anks4b-201
Hsd17b3-202	Cep131-202	Slc25a31-201	Kcns3-202	Arap2-201	Ap1s2-203
Eps8-201	Raet1e-202	Myo1a-201	Cnn1-201	Arhgap11a-201	Apbb1-219
Mettl17-207	Cnot2-204	Gm17936-201	Rbm47-202	Arhgap26-215	Apobec3-202
Tinagl1-203	Gata3-201	Fancd2-208	Fibin-201	Arhgdig-201	Apom-201
Rpl26-201	Tbx3-203	Dnmt3a-204	Kif12-201	Arhgdig-202	App-201
Gstm2-201	CR974586.6-201	Entpd2-201	Alx1-201	Arhgdig-203	App-203
Gm14038-201	Hbb-bh1-201	Gpat2-201	Jag1-201	Arl10-203	Arhgap24-201
Atp1b2-201	Amph-205	Tcea1-ps1-201	Wnt9b-201	Arl14epl-201	Arhgap24-204
Insl3-201	Tacstd2-201	Plin1-202	Chgb-201	Arntl2-204	Arhgap27-201
Gstm6-204	Hnf4a-202	Dcaf12l1-202	Mysm1-202	Arpc1b-211	Arhgap28-201
Apobec3-208	Fndc3c1-201	Fst-203	Alx4-201	Arpp19-202	Arhgap36-202
Nlrp4c-201	Zcchc18-203	Acsm3-203	Hoxb6-201	Arrdc4-202	Arhgef28-204
Prokr2-201	Nefm-201	Slc7a2-202	Acta2-201	Arx-201	Armc8-204
Lefty1-201	Gm44753-202	Dcaf12l1-201	Dpysl3-202	Arx-202	Arnt2-201
Gm48795-201	Alx3-201	Zbtb44-206	Dach2-201	Arx-203	Arnt2-207
Adcy7-201	Ecm1-201	Syce1-201	Apobec3-202	Ascl2-201	Arpp19-205
Cbln1-201	Flrt3-202	Wfdc1-201	Tlx2-202	Ash2l-204	Asb4-201
Hsd3b1-201	Hoxb2-201	Piwil2-201	Dpysl3-204	Asz1-201	Asb4-202
Cbln4-201	Tmprss2-201	Gm42609-202	Sox10-201	Asz1-202	Asb9-201
AC154767.1-201	Grhl2-201	Commd3-212	Isl1-202	Atg16l2-202	Ascl1-201
Rps15a-203	Gemin8-202	Irx3-202	Col8a1-201	Atp1b2-201	Asic4-201
G3bp2-204	Fst-202	Lgr4-201	Sytl2-205	Atp1b2-202	Asic4-202
Frmd4b-201	Fap-202	Rps2-201	Ntrk2-205	Atp1b2-204	Astn1-201
Stag3-201	Nudt14-205	Dclk1-206	Dlx2-201	Atp5g1-202	Astn2-201
Ptgds-204	Prl3b1-201	Lgals7-201	Frzb-201	Atp5g1-203	Atg7-212
Fstl4-201	Mbnl1-221	Dst-215	Fam19a2-203	Atp5o-203	Atxn1l-201
4732465J04Rik-202	Gm12355-201	Cpa2-201	Phox2b-201	AU015836-202	AV026068-203
Zfp106-211	Agtr2-201	Gm8822-201	Hoxb2-201	AU018091-201	AV026068-208
Col9a3-206	Ndst3-201	Tfap2c-201	Vps52-203	AU022751-201	AV026068-213
Dazl-201	Gm7984-201	Rbmxl2-201	Foxc2-201	AU022751-202	B3gnt5-201
Pkn2-202	Crabp2-201	Adad2-201	Kif12-203	Aurkc-203	B3gnt5-207
Cspg5-205	Afp-201	Hormad1-202	Prkg1-201	Aurkc-204	B4galnt1-201
Cspg5-203	Tpbg-201	Rpl3-201	Ntrk2-204	Banf1-202	Basp1-201
Hcrtr1-203	Hoxb3os-202	Slc30a9-201	Hoxb3os-202	BC034090-201	BC021767-202
Arhgdig-201	Prss23-204	Ppig-206	Gnas-211	BC034090-204	BC030500-201
Dok7-203	Lyve1-201	Utf1-201	Tmem119-201	BC048644-202	BC048559-202
Gstm6-202	H2-D1-202	AC154506.1-201	Gm13691-201	Best1-201	Bcl11a-201
Khdc3-201	Nsg2-201	Gm19553-201	Gm13697-201	Blnk-202	Bcl11a-202
Adamts16-201	5930403N24Rik-201	Map7d2-203	Gm13694-201	Bod1-202	Bcl11a-204
Gm14224-201	Tmem119-201	Ubash3a-201	Gm13693-201	Bpnt1-201	Bmp4-201
Gstm1-201	Flrt3-201	Foxr1-201	Gm13698-202	Brdt-202	Bmp4-202
Adcy9-202	Hoxb5os-202	Gm7666-201	Gm13696-202	Bst2-201	Bmp5-201
Enpep-201	Lrrtm1-203	Gdpd2-201	Adam12-201	Btbd18-201	Bmper-201
Trim47-202	Gata2-201	Dppa4-202	Gja5-201	Btg3-201	Bmx-202
D130058E05Rik-202	Gfra3-201	Sall4-201	Tmprss2-201	C130071C03Rik-204	Brinp1-201
Gm7049-201	Tbx3-206	Mael-201	Smoc2-201	C1qtnf1-201	Bub1-204
Rpl34-202	Tspoap1-202	Mettl17-207	Chrdl1-202	C1qtnf7-201	C130060K24Rik-203
Ptgds-201	Spon2-201	Smpdl3b-201	Slitrk6-201	C1qtnf7-202	C1qb-201
Hfm1-201	Mapk15-201	Rhox9-201	Nsg2-201	C1rb-201	C1qc-201
AI506816-205	Chrm4-201	Rhox9-204	Cxcl12-202	C430049E01Rik-201	Cabp1-204
Gjb2-201	Prss23os-202	Kcnh3-201	Pdxdc1-201	Cab39l-206	Cadm1-202
Cask-203	Gpi1-206	Sycp3-201	Gm12355-201	Caprin2-202	Cadm1-203
Nup35-201	Scg5-201	Tex19.1-201	Parm1-201	Capzb-203	Cadm2-202
Hmgb1-210	Hnf1b-201	Alpl-201	Lpp-202	Carnmt1-201	Cadps2-206
Tacr3-201	Ntm-203	Gng7-203	Prl3b1-201	Caskin1-201	Camk2n1-201
Utf1-201	Stra6-213	Lrrc34-201	Gm16559-201	Cbr3-201	Capn6-201
Ptk2b-208	Cntn1-204	Dppa3-201	Nespas-201	Cbx7-201	Car4-201
Adgrg1-201	Hoxb5-201	Pou5f1-201	Gm5514-201	Cbx7-203	Cblc-201
Prokr2-202	1700011H14Rik-201	Nlrp4c-204	Moxd1-201	Ccdc172-201	Ccdc40-202
Myo6-205	AK157302-201	Dmrt1-201	Vcan-203	Ccna2-203	Ccl27-205
Hcrtr1-201	Gm13691-201	Sp5-201	Nkx3-2-201	Cdc42bpa-202	Ccnd1-201
Tdrd5-201	Gm13697-201	Slitrk1-201	Lyve1-201	Cdc7-201	Ccnd3-202
Hmgn2-201	Gm13693-201	Tdh-201	Hlx-201	Cdh23-205	Ccnj-201
Fbln2-202	Gm13694-201	Stk38l-202	Mamdc2-201	Cecr2-201	Ccnt2-201
Ptk2b-201	Gm13698-202	Plxdc1-201	Foxf2-201	Cenpl-208	Ccr1-201
Ctrb1-201	Gm13696-202	Aldh1b1-201	Hnf1b-201	Cenpv-201	Cd248-201
Smc1b-201	Cobll1-205	Cbs-202	Gpr17-201	Cep85-207	Cd300lf-201
Tcea1-ps1-201	Gm3376-202	Wnt6-201	Prrx1-201	Cercam-201	Cd59b-203
Slc1a5-202	Akap7-203	Fam129a-202	Foxp2-204	Chchd10-201	Cd84-205
Galnt6-202	Hoxa9-201	C1qtnf7-202	Ddc-201	Chchd10-202	Cdc42bpa-201
Gsg1l-201	Kif3c-205	Rps15a-203	Flna-207	Chd9-206	Cdh10-202
Adora1-201	Hoxa5-201	Plcg2-201	Ntrk3-202	Chit1-201	Cdh16-201
Cpeb1-201	Nefl-201	Dclk1-203	Ccnd1-201	Chit1-202	Cdh16-202
Socs2-201	Mybpc1-202	Tcl1-201	Syt1-201	Chp2-201	Cdh16-204
Chp2-201	Gata2-202	Fbxo15-204	Hebp1-201	Chtop-207	Cdh18-203
Ctcflos-203	Fst-201	AU018091-201	Tnc-203	Clca3a1-202	Cdh2-201
Tex11-201	Dpp10-201	AC245272.3-202	Isl1-203	Clk1-210	Cdh2-202
Tex14-201	Cldn9-201	Hsf2bp-201	Apbb1-205	Clk4-203	Cdh6-201
Spsb3-209	Scnn1g-201	Gm10324-201	Fignl2-201	Clpb-208	Cdh8-203
Aldh1a7-201	Tgm5-201	Epx-201	Hoxa5-201	Clu-209	Cds2-201
Pdyn-201	Got2-ps1-201	Btg3-201	Alx1-208	Cluap1-205	Celf4-201
Fam169b-201	Ptx3-201	Gpc6-201	Lamc2-203	CN725425-202	Cep131-202
Gm10182-201	Cdh10-202	Sprr2d-201	Gapdh-206	Cnn3-203	Chd7-202
Ddx4-202	Car4-201	Ap3b2-201	Gnb1-208	Cnpy1-202	Chgb-201
Tmem181b-ps-201	Tbx18-201	Fkbp6-201	Spp1-202	Coch-201	Chrdl1-202
Ptgds-205	Cthrc1-201	Mov10l1-201	Scg5-201	Col6a1-201	Chrm2-202
Rps2-201	Cthrc1-206	Gm14038-201	Prox1os-201	Col6a2-201	Chrna3-201
Gatm-201	Plet1-201	Adora1-201	Col11a1-201	Col9a1-201	Chst13-201
Gatm-206	Cwc22-205	Pim1-201	Magt1-203	Col9a2-201	Clcn5-201
Serpinb1a-201	Prrx1-205	Gm17232-201	Ddr2-201	Cpeb1-201	Cldn1-201
Paip1-208	Ndufs2-206	Dppa2-201	Tll1-201	Cpeb1-203	Cldn4-201
Casq2-201	Tbx3-201	Ppara-201	Tbx3-203	Cpeb1-207	Cldn6-201
Tle6-210	Rpl34-ps1-201	Gldc-201	Prss23-204	Cpeb1-209	Cldn7-201
Gm2694-205	Pcsk9-201	Rhox6-202	Raet1e-202	Cpsf4l-201	Cldn8-201
Dppa5a-201	Ppp1r18-204	Rhox6-201	Angpt1-201	Cpsf4l-202	Cldn9-201
C430049E01Rik-201	Rspo2-203	Nr6a1-201	Lrrtm1-202	Cpsf4l-203	Clec14a-201
Hmgb1-206	Spp1-202	Sox2-201	Rgs5-201	Cpsf4l-205	Clec18a-201
Slmap-211	Satb1-213	Eps15-208	Sim1-201	Crebzf-208	Clec18a-203
Mro-201	Irgm2-201	Amd2-201	Crabp1-201	Cst12-202	Clip3-201
Krt222-201	Prox1os-201	Dclk1-207	Asic4-201	Cst8-201	Clmp-201
Chtop-207	Kif12-203	Dppa5a-201	Grhl2-201	Cst8-203	Clns1a-203
AI427809-203	Cldn7-201	Pdxdc1-215	Srsf2-203	Ctcflos-203	Clstn2-201
Dlgap1-201	BC030500-201	Myl1-202	Alx3-201	Cx3cl1-201	Cmah-208
Eps8-202	Nr2f1-201	Gm9748-201	Tead2-202	Cyb5r4-205	Cnn1-201
Pla2g5-203	Slc12a1-203	Med14-201	Foxd2os-201	Cyp17a1-201	Cnn1-205
Hormad1-201	Pamr1-201	Fndc5-201	Hoxa4-201	D130058E05Rik-202	Cnn2-201
Srpx2-201	Hpn-202	Tmem44-206	Rtl3-201	Dazl-201	Cnot2-204
Col9a1-201	Mybpc1-201	Map7d2-204	Gm6356-201	Dcaf4-208	Cntfr-203
A830035A12Rik-201	Ror1-201	Prdm14-201	Sox9-201	Ddit4l-201	Cntfr-204
Adhfe1-201	0610040J01Rik-201	Paip1-203	Mal-202	Ddit4l-202	Cobl-210
Tuba3a-201	6330403K07Rik-201	Gprc5b-201	Tcf12-215	Ddx19b-202	Cobll1-205
Trank1-201	Iigp1-202	Foxr1-202	Clstn2-201	Ddx4-201	Col11a1-201
Zbtb44-205	Ank3-204	Gapdh-202	Prox1-202	Ddx4-202	Col11a1-204
Sox15-201	Rspo3-201	Banf1-202	Cthrc1-201	Ddx43-201	Col1a1-201
Rbm44-201	Cpm-201	Trim12a-203	Foxp2-207	Ddx58-201	Col23a1-201
Pla2g4e-201	Supt7l-204	Stra8-203	Cthrc1-206	Defb19-201	Col25a1-202
Nbr1-205	Moxd1-201	Rpl29-203	Foxp2-213	Dennd1c-201	Col26a1-202
Rapgef6-201	Fam214b-205	Ddx58-201	Hbb-bh1-201	Dennd2c-202	Col5a2-201
Vars-210	Cds2-201	1700061G19Rik-201	Prss23os-202	Derl3-203	Col8a1-201
Ltbp4-205	Chst13-201	Rpl34-201	Zdhhc24-203	Dgke-201	Corin-202
Pdxdc1-215	Sfrp2-201	Tdrd5-201	Frmd4b-209	Dlgap3-201	Coro1a-201
Gapdh-203	Clcn3-205	Ino80e-212	Mink1-204	Dmc1-201	Cpb2-201
Foxs1-201	Adtrp-204	Ifitm1-202	Vcan-206	Dmrt1-201	Cpm-201
Slc25a31-201	Tmem59l-201	Cenpl-208	Gm7984-201	Dmrt3-201	Cpm-204
Dppa3-202	Ptpru-203	Sema5b-201	Gm7292-201	Dmrtc1c1-201	Cpn1-201
Rcan1-201	Pdzrn4-201	Mageb4-202	Hand2-201	Dmrtc1c2-201	Cpsf6-208
Jade1-204	Slc22a3-201	Ctcflos-203	Diras2-201	Dmrtc1c2-203	CR974586.6-201
Ank3-202	Mgam-206	Stard7-205	Hey2-201	Dnajc2-207	Crabp1-201
Nr4a1-201	Grik2-202	Serpinb6a-201	Cntn3-202	Dnd1-201	Crabp2-201
Ppp1r16b-203	Prom1-203	Isl2-201	Sema6a-206	Dnmt3a-204	Crb3-202
Adgrg1-207	Pcdh7-201	Tuba3b-201	Cdh18-203	Dnmt3a-206	Crispld1-201
Gpm6b-212	Gm266-201	Fam169b-201	Gli1-201	Dock6-202	Crispld1-202
Socs2-202	Rhcg-201	A830035A12Rik-201	Synpo-206	Dok7-203	Crispld2-201
Tesc-206	Fras1-201	Csgalnact1-201	Pcdhgb7-201	Dph6-201	Crispld2-202
Tcl1-201	Prrx1-204	Ifitm1-201	Pax1-201	Dppa2-201	Crispld2-203
Gpc6-201	Vmn1r43-202	Parp12-201	Stra6-201	Dppa3-201	Crlf1-201
Uba1y-202	Frmd4a-219	Cbr3-201	Cobl-202	Dppa3-202	Crmp1-201
Cdh23-203	Hoxa10-202	Gm29340-201	Cldn1-201	Dppa4-201	Csf1-201
Gpat2-201	Hebp1-201	Hdc-201	1600014C10Rik-205	Dppa4-202	Csf1-202
Gjb3-202	Car14-201	Osbpl1a-202	Gpd2-207	Dppa5a-201	Csrp2-201
A530016L24Rik-201	Dnmbp-203	Pla2g10-201	Cxcl12-203	Dst-215	Csrp2-206
Atp1b2-204	Npnt-205	Rnf17-201	Epyc-201	Dusp4-201	Cthrc1-201
Rapgef6-210	Edil3-202	Serpinb6b-203	Bmp4-201	Dynlrb1-204	Cthrc1-206
Ddit4l-201	Mmrn1-203	Gng13-202	Tbx3-201	Dynlt1-201	Ctnnd1-223
Bricd5-202	Muc1-201	Rps2-206	Uncx-201	Eef1g-201	Ctse-201
Cpeb1-203	Slitrk6-201	Rpp25-201	Ilf3-208	Eef1g-202	Cttnbp2-203
Mov10l1-201	Olfr1388-202	Rhox2a-201	Cdh6-201	Elavl2-201	Cttnbp2-208
Gstm2-203	Coro1a-201	Bmp2-201	Sostdc1-201	Elavl2-204	Cux1-212
Tmem44-206	H2-DMb2-201	Dlgap3-201	Ntrk3-205	Elmo1-201	Cwc22-205
Chd9-206	Hoxb7-201	Asns-201	Dact1-201	Emilin3-202	Cwc22-211
A530016L24Rik-202	Foxc1-201	Syce2-204	Pamr1-201	Emp1-206	Cx3cr1-202
Gas7-202	Dpp6-202	Pcsk6-202	Gpr85-203	Enpp3-201	Cxcl12-201
Etnk2-201	Scara3-201	Nmt2-202	Mmp16-201	Enpp3-202	Cxcl12-202
Tgif2-ps2-201	Tfap2b-202	Nanog-202	Prdm16-202	Enpp3-204	Cxcl12-203
5830411N06Rik-202	Fap-209	Serpinb6b-202	Slc16a12-201	Enpp3-205	Cxcl13-201
Trank1-202	Sec11a-202	Itga6-201	Megf10-201	Entpd2-201	Cyb5r4-203
Nr5a1-202	Aldh1a2-201	Arx-201	Tacstd2-201	Epb41l4b-201	Cys1-207
Hsd17b1-201	Thbs3-201	Gjb3-202	Ntrk2-202	Epp13-203	Cyth4-201
Hormad1-202	Efna3-201	Atp5g1-203	Gap43-201	Eprs-206	D030045P18Rik-201
AU015836-202	Wnt4-201	Liph-201	Has2-201	Eps15-208	D030045P18Rik-204
Stc2-201	Cd248-201	Ccdc182-201	Flrt3-201	Eps8-201	D430019H16Rik-201
Pianp-201	Gm28437-201	Ccdc182-202	Grik4-201	Eps8-202	Dab2-201
Gm42031-201	Dach1-201	Gatad2a-206	Gm14226-201	Eps8-203	Dab2-202
AC154506.1-201	Tmem52b-201	Epb41l4b-201	Twist1-201	Epx-201	Dab2-203
Dmrt3-201	Rdh10-201	Zc3hav1-201	Sfrp2-201	Esco2-201	Dach1-201
Chchd10-201	Ocln-202	Apobec3-208	Adamts20-204	Espn-201	Dach1-202
Piwil2-201	Plet1os-202	Papln-202	Nog-201	Espn-212	Dach2-201
Serpine2-201	Hoxc8-201	Hspa8-204	Ttbk2-202	Esrrb-203	Dach2-202
Krt79-201	Gm28661-201	Foxh1-201	Gm12915-201	Etnk2-201	Dach2-205
Kndc1-204	Foxp2-201	Lzts1-204	Fign-201	Etnk2-203	Dach2-206
Kcnh1-202	Hoxb8-201	Tcl1-202	Pitx2-207	Etnk2-204	Dact3-201
Smarce1-206	Stac2-201	Trank1-201	Pou3f3-201	Etv5-201	Dbh-201
Foxr1-203	Dach1-202	Sohlh2-201	Efna5-201	Evx1-201	Dbn1-202
Dppa4-202	Hoxc10-201	0610039K10Rik-202	Dach2-205	Eya3-205	Dbn1-203
Plcb2-202	Abcc1-203	Gm10499-202	Ccnt2-201	F930015N05Rik-201	Dcc-201
Papd5-202	Hoxb3-202	Best1-201	Akap12-203	Fam169a-201	Dcdc2a-202
Cenpl-208	Cdh16-201	Hmgcs2-202	Col9a3-201	Fam169b-201	Dcdc2a-203
Dppa3-201	Epha7-201	Phlda2-201	Mecom-206	Fam20a-201	Dcdc2a-204
Igfbp7-201	Fxyd2-202	Rhox5-202	AV026068-203	Fam221a-204	Dchs1-201
Wnt3-201	Prss8-201	Rhox5-204	Hoxb3-202	Fancd2-208	Dcx-201
Hsd3b1-202	Synpo2-203	Grip1-211	Ano1-201	Fastkd1-201	Ddah2-201
Tsku-202	Lix1-201	Kcna6-204	Cdh16-201	Fastkd1-202	Ddc-201
Foxr1-201	Twist2-201	Stag3-201	Cttnbp2-203	Fastkd1-204	Ddc-210
Parp12-201	Uncx-201	Taf4b-201	Corin-202	Fastkd3-204	Ddr2-201
Btg3-201	Dpp4-201	Trnp1-202	Efemp1-203	Fbxo15-201	Ddr2-202
Mybpc3-203	Plekha5-214	Mthfs-201	Cdh19-201	Fbxo15-204	Ddr2-203
Kcns2-202	Cpn1-201	Rpl34-205	Megf11-203	Fdft1-203	Ddr2-205
Rasgef1b-209	Ecm1-204	Zfp385b-203	Plekhg1-201	Fdxr-201	Des-201
Atp1b2-202	Gm10925-201	Ccdc172-201	Rarb-201	Fdxr-202	Dhcr24-201
Mtif3-203	4932441J04Rik-202	Alg13-210	Rgs4-201	Fgf2-208	Disp1-202
Rps26-ps1-202	Cnn1-205	Ifitm3-201	Hoxc5-201	Fgl1-201	Dkk2-201
Fkbp6-201	Kcnj8-201	Irgm2-202	Elavl2-209	Fkbp5-201	Dlx2-201
Sycp3-203	Gm7336-201	Arrdc4-202	Skil-201	Fkbp5-202	Dlx5-201
Fdxr-201	Gm2564-201	Hsf2bp-202	Gm24080-201	Fkbp6-201	Dmd-211
A330041J22Rik-201	Eno3-201	Dhrs7-201	Rusc1-201	Fkbp6-202	Dmtn-208
Gm26880-201	Slc1a3-201	Fam196b-201	Sec11a-202	Fkbp6-203	Dnmbp-203
Xpo7-206	Foxd2-201	Pmm1-201	Rccd1-202	Fkbp6-204	Dpp4-201
Amd2-201	Cpb2-201	Mlst8-202	Lzts3-203	Fmr1nb-201	Dpp6-202
Asap1-216	Cdkn1c-201	Adamts19-201	Bmper-201	Foxh1-201	Dpysl3-201
Ubc-203	1110059E24Rik-208	Fam169a-201	Hkdc1-201	Foxr1-201	Dpysl3-202
Bcor-202	Igf2-205	Gdf3-201	Postn-201	Foxr1-202	Dpysl3-204
Trim12a-203	Fes-208	Tfap2c-203	Scrn1-201	Foxr1-203	Dpysl4-202
4933402E13Rik-201	Zdhhc24-204	Ifi27-205	L1cam-201	Fut10-204	Draxin-201
Gstm6-201	Fibin-201	Gpr37-201	Adamts18-204	Fzd5-202	Dusp18-202
Rnd2-201	Gpd2-207	Nfatc2-204	Ddr2-203	G2e3-202	Ecm1-201
Trim47-201	Gm13256-201	Cyct-201	1110059E24Rik-208	Gabpa-202	Ecm1-202
Igsf23-201	Adamts1-201	Necab3-201	Ibsp-201	Galnt10-202	Ecm1-203
Col4a4-201	Dcdc2a-202	Bace2-201	Rpl34-ps1-201	Gapdh-202	Ecm1-204
Mael-201	Tmem132c-201	Cst8-201	Dcdc2a-202	Gapdh-203	Ecm1-208
Tpd52-206	Gpr45-205	Gapdh-203	Tmem229a-201	Gata4-201	Eddm3b-201
Hcrtr1-202	Bmf-201	Shbg-201	Dnmbp-203	Gata4-202	Edil3-201
Gm43305-201	Brinp1-201	Kank3-201	Gm28437-201	Gata4-204	Edil3-202
Nodal-201	Postn-204	Slc35f2-201	Hdac7-207	Gatsl3-201	Ednrb-201
Liph-201	Angpt2-201	Trap1a-201	Dgkk-202	Gcnt2-201	Ednrb-202
Sel1l3-201	Akr1c18-201	Sh2d4a-201	Spock3-201	Gdf15-202	Ednrb-203
Nfatc2-201	1700011H14Rik-205	Psma8-201	Avpr1a-201	Gdf3-201	Eef1g-205
Islr2-201	Hist3h2ba-201	Arx-202	Tmem52b-201	Gdi1-208	Efemp1-201
Rxra-206	Hoxa11-201	Jade1-204	Dpysl3-201	Gemin6-201	Efemp1-203
Cep85-207	Hoxd1-201	Adgrg1-201	Scnn1g-201	Gemin8-203	Efna3-201
Col9a3-205	Scnn1b-201	Stim1-201	Oxr1-203	Gfpt1-201	Efnb3-201
Tmprss13-201	Wfdc2-201	Prdm1-201	Tnc-204	Ggct-202	Eif4e3-201
Nt5dc3-201	Osr1-201	Fkbp6-203	Habp2-201	Gjb3-201	Elof1-204
Adora1-202	Hkdc1-201	Hormad2-202	Gm27530-201	Gjb3-202	Elovl2-201
Mical3-201	Foxc2-201	Pld1-201	Postn-204	Gldc-201	Elovl7-202
Cspg5-201	Zbtb45-202	Rhox5-201	Pdzrn3-201	Gldn-201	Eml1-201
Wfdc1-201	Rarb-202	Mbd2-202	Sgpp2-201	Glrx2-211	Epb41l3-202
Plcb2-206	Ift140-207	Rhox5-203	Hoxb5os-202	Gls2-201	Epb41l3-211
Itga11-201	Hoxb6-202	Gm8909-203	4930474H06Rik-201	Gm10182-201	Epha3-201
Elmo1-201	Gap43-201	Med25-207	Ror1-201	Gm10244-202	Epha7-202
Ttc3-203	Col12a1-201	8030474K03Rik-202	BC030500-201	Gm10324-201	Epor-201
Scgn-201	Lbp-201	Gnpda1-201	Gm3739-201	Gm10359-201	Erc1-201
Rpgrip1l-204	Hoxa4-201	Tex15-201	Hoxc8-201	Gm10499-202	Esrrg-201
Mical2-202	Rbl2-208	Pnldc1-201	Cwc22-205	Gm10769-201	Esrrg-203
Plac9b-203	Kif12-202	Pla2g16-203	Lpin1-201	Gm12070-201	Eya4-202
Rpl34-205	Kctd14-204	Pcgf5-203	Bcl11a-202	Gm12166-202	F13a1-202
Gm4779-203	Vav3-202	Pde4a-203	Myom1-202	Gm12671-201	F2r-201
Nop16-202	Gm26771-201	Col9a1-201	Pth1r-201	Gm13123-201	F2rl1-201
Ino80e-212	Tpm1-203	Trpm5-207	0610040J01Rik-201	Gm13328-201	Fam107b-201
Tdrd5-204	Epb42-203	Glrx2-212	Fzd4-201	Gm14038-201	Fam171b-201
Susd3-202	Gm13727-201	Tdrp-201	Rhcg-201	Gm14064-201	Fam46a-201
Pard3-210	Arhgap44-203	Cntn4-208	Tpbg-201	Gm14124-201	Fam84a-201
Hsf2bp-201	Gm3739-201	Mlf2-201	Gfra1-209	Gm14224-201	Fap-202
Bst2-201	Lhfp-201	Cgn-201	Hoxb5-201	Gm14419-202	Fap-209
Fam46c-201	Hoxa3-201	Zic3-201	Gpatch2-208	Gm14756-201	Far1-201
Gapdh-202	Sdhb-203	Kcng4-201	Twist2-201	Gm15097-201	Faxc-203
Mlf2-201	Slc39a8-201	Elavl2-204	Mal2-201	Gm15262-202	Fbn2-201
Afap1l2-203	Meis1-201	Plcd1-203	Slc22a3-201	Gm16031-201	Fcer1g-201
Gem-202	Gal3st4-202	Rps26-ps1-202	Shisa3-201	Gm16439-201	Fcrls-201
Afap1l2-201	Cadm3-201	Rex2-201	Sytl2-211	Gm17232-201	Fgf20-201
Fastkd3-204	Mia3-201	Tmem114-201	Pnliprp2-201	Gm17936-201	Fibin-201
Map7d2-203	Zfp691-204	Pls1-201	Tinag-201	Gm1840-201	Fign-201
Nrbp2-207	Gm24080-201	Eps8-201	Fzd1-201	Gm19428-201	Filip1l-202
Lockd-202	1700011H14Rik-203	Src-204	Robo1-201	Gm19461-205	Fli1-201
Eps8-203	Sema4d-202	Kcnt1-213	Micu1-212	Gm19553-201	Fli1-202
Aldh3b1-201	H19-202	Klf5-201	Tmem63a-201	Gm2004-201	Flrt2-201
Gm43240-201	Frzb-201	Cib2-201	Ptn-201	Gm2044-201	Flrt2-202
Rpl3-201	Ddc-201	Lrrn1-201	Chrm2-202	Gm20684-201	Flrt3-201
BC034090-201	Hmga1-203	Klf8-201	Tox-201	Gm2223-201	Flrt3-202
Miox-201	Scd1-201	Amhr2-201	Tbx20-201	Gm25767-201	Flywch2-201
Taf4b-201	Zfp663-201	Cdx2-201	Glipr2-202	Gm26603-201	Fmn1-204
Robo2-211	Mcoln3-201	Sox15-201	Fam19a2-201	Gm26698-201	Fmn1-209
Sycp1-202	Cldn3-201	Nexmif-201	Prrx1-205	Gm26880-201	Fndc3c1-201
Dnmt3a-215	Gm44732-201	Nanog-201	Ppfibp1-209	Gm29340-201	Foxc1-201
Plxnc1-201	Asic4-201	Prcd-201	Cxcl12-204	Gm2a-201	Foxc2-201
Etv5-201	Lrp2-201	Tex11-201	Soga3-201	Gm3333-202	Foxd1-201
Mageb16-202	Pid1-201	Kctd14-206	F13a1-202	Gm3448-201	Foxd2-201
Mapk13-201	Per1-206	AA414768-201	Tubb3-201	Gm3468-201	Foxd2os-201
Pcsk6-202	Cldn1-201	Zfp473-204	Erc1-201	Gm41-201	Foxf1-201
Atp5o-203	Jag1-201	1700013H16Rik-201	Gulp1-201	Gm42031-201	Foxf2-201
Stard7-205	Igf2-208	6330411D24Rik-201	Rnf112-203	Gm4204-201	Foxp1-204
Trap1a-201	Zcchc18-202	AL607074.1-201	Gm20775-201	Gm43240-201	Foxp1-220
Fbxo34-211	Cblc-201	Fastkd1-201	Pcdhga11-201	Gm43305-201	Foxp1-222
Kif19a-201	Syt11-201	Foxr1-203	Adamts18-202	Gm44364-201	Foxp1-224
Arhgap6-205	Olfr338-201	Uba1-202	Nr2f1-201	Gm45469-201	Foxp1-225
Ddah1-202	Cdkn1c-202	Cacnb2-214	Prss12-201	Gm4779-202	Foxp1-228
Itpripl1-201	Glb1l2-202	Porcn-201	Gata5-201	Gm4779-203	Foxp2-201
Ppp1r16b-201	Msx1-201	AI506816-205	Igfbp3-201	Gm48795-201	Foxp2-204
Pcsk6-201	Gm11532-201	Gm26885-201	Hoxb6-202	Gm48899-201	Foxp2-206
Rhbdf2-201	Prss23-201	Arl14epl-201	Mfap4-202	Gm5345-201	Foxp2-207
Grem2-201	Id3-203	Aldh3b1-201	Jakmip2-201	Gm6871-201	Foxp2-213
Dnd1-201	Dmtn-208	Sptbn2-201	Rxfp3-201	Gm7240-204	Foxq1-201
Gas7-204	Pcdh19-202	Sybu-206	Asb4-201	Gm7367-201	Fras1-201
Dhx33-201	Tspan12-201	Nlrp12-201	Lrrtm1-203	Gm7901-201	Frmd4a-202
Schip1-203	Sdk2-201	Nlrp12-203	Pax2-203	Gm7972-201	Frmd4a-213
Rbmxl2-201	Svopl-202	Bst2-201	H2-DMb2-201	Gm7972-203	Frzb-201
Aebp2-203	Arhgap24-201	Spp1-201	Adam23-201	Gm826-202	Fxyd2-202
Zfp874a-203	Tagln-201	Dusp5-201	Hoxa7-201	Gm8822-201	Fzd1-201
Cx3cl1-201	Pth1r-201	AU022751-202	Runx2-203	Gm8909-203	Fzd2-201
Fkbp6-203	Sft2d1-207	Aldh1a7-201	Gm7336-201	Gm9-201	Fzd4-201
Tor1aip1-207	Pcdh20-201	Porcn-202	Mapk15-201	Gm9347-201	Fzd7-201
Zfp106-205	Irx2-201	Stx11-201	Prrx1-204	Gm9625-201	Gal3st4-201
Adad2-201	Rnf152-202	4930563E18Rik-201	Olfr1388-202	Gm9770-201	Gal3st4-202
Fam83f-201	Adgrg2-204	CN725425-202	Tgm5-201	Gml2-201	Galnt14-201
Plcb2-204	Sim1-201	Olfr1156-202	Fli1-202	Gmpr-201	Galntl6-208
Ppig-205	Foxp1-204	Mkrn1-204	Mecom-202	Gna14-201	Gap43-201
Zmym6-202	Adgrg3-201	Lin28a-201	Brinp1-201	Gng13-201	Gapdh-206
Rgn-201	Cdh2-202	Ddit4l-201	Col25a1-202	Got1l1-201	Gata2-205
8030474K03Rik-203	Phactr2-203	Mageb16-201	Cpb2-201	Got1l1-204	Gata3-201
Arx-201	Stra6-202	Clec2l-201	Slit3-201	Gpat2-201	Gata5-201
Mybphl-201	Hoxa6-201	Tmem174-201	Gm13727-201	Gpc6-201	Gata5os-201
AC166341.1-201	Celf4-201	Hmgb1-206	H2-D1-202	Gramd2-203	Gc-201
Slc29a1-204	Pou3f3-201	Gjb3-201	Nlgn3-203	Gstm1-201	Gck-201
Cpeb1-209	Hoxa7-201	Scml2-205	Alx1-205	Gstm2-201	Gdf5-201
Mamld1-201	Csf1-202	Phf19-201	Kcnj16-202	Gstm2-203	Gdf6-201
Clu-201	Gm29100-201	Hmgb1-210	Ackr3-201	Gstm3-201	Gemin8-202
Lgr5-201	Tagap-201	Actr3b-201	Pcdh7-201	Gstm6-201	Gfra3-201
Gem-201	Foxp2-207	Atp2b3-201	Pkp3-201	Gstm6-202	Ggt1-215
Gpn3-204	Gm17473-201	Dppa4-201	Lima1-202	Gstm6-203	Gja3-201
Gm42517-201	Ibsp-201	Pgbd5-204	Adamts18-205	Gstm6-205	Gjb1-201
Gprin3-201	Wfdc15b-202	Tdrd5-204	Scnn1b-201	H2afj-202	Glb1l-201
Tsku-203	Mpo-203	Mreg-201	Gm3411-201	Hba-a2-201	Glb1l2-202
Afap1l2-202	Traf3ip1-202	Lck-202	Slit3-202	Helb-203	Gm10039-201
Vnn1-201	Itgb4-202	Slc25a18-201	Ino80e-215	Hells-205	Gm10184-201
Aldh6a1-204	Cdh18-203	Copa-202	Tmem30b-201	Herc2-208	Gm10243-201
Elavl2-204	Mal2-201	Hpcal1-201	Disp2-201	Hfm1-201	Gm10259-201
Tspan15-201	Pdzrn3-201	Mark2-221	Hand1-203	Hmgb1-206	Gm10340-201
Mtss1-202	G6pc2-202	Mettl23-201	Gm2564-201	Hmgb1-207	Gm10593-201
Shbg-201	Ptger4-201	Coq8a-201	Sptssb-201	Hmgb1-208	Gm10600-201
Adcy7-203	Serinc2-201	Apobec3-201	Adra1d-201	Hmgb1-210	Gm10925-201
3110035E14Rik-201	Cnn1-201	Slc1a5-202	Tagap-201	Hmgcs2-201	Gm11149-201
Slc13a2-201	Astn1-201	Igfbpl1-201	Tec-203	Hmgcs2-202	Gm11149-204
Htra1-201	Elof1-204	Sgpp1-201	Gfra1-203	Hmgn2-201	Gm11532-201
Serpine2-204	Lamc2-203	Lbx2-201	Tpm2-202	Hn1-202	Gm12063-201
Tbx4-201	Foxp1-224	Atp1b2-201	Apbb2-201	Hook1-201	Gm12355-201
Inhbb-201	Spink1-201	Ablim3-201	Fat3-205	Hormad1-201	Gm12744-201
Il11ra1-206	Car3-201	Lef1-203	Gm5436-201	Hormad1-202	Gm12915-201
Clca3a1-202	Meis2-202	Adora1-202	Gm26771-201	Hormad2-201	Gm13111-201
Nup210-202	Hdac1-205	Lrp8os2-201	Adamts15-201	Hpcal1-201	Gm13187-203
Akr1b8-201	Emid1-201	Dennd1c-201	Cyr61-201	Hpcal1-202	Gm13256-201
Ints11-202	Tpm2-202	Scarb1-209	Phactr2-203	Hs3st3a1-201	Gm13302-201
Pdzd2-205	Traf3ip3-201	Pus1-201	Bmp5-201	Hsf2bp-201	Gm13305-205
Scarb1-201	Lamb3-201	Mkrn1-201	Tbx3-206	Hsf2bp-202	Gm13394-201
Zfp979-202	Postn-203	Hadhb-202	Efemp1-201	Hspa4-203	Gm13691-201
Cela3b-201	Dpysl3-202	Eef1g-201	Map3k7cl-201	Hspa4l-203	Gm13693-201
Rasef-201	Cdkn1c-205	Gm6871-201	Bmx-202	Htra1-201	Gm13694-201
Mapk4-202	Mmrn1-201	Mtss1-202	Gfra3-201	Hyi-202	Gm13696-202
Gm8909-203	Pcdh7-202	Prr19-201	Kctd14-204	Iars2-202	Gm13697-201
Pla1a-201	Tenm3-201	Jakmip1-201	Efna3-201	Iars2-203	Gm13698-202
St3gal4-201	Hmgxb4-202	Cnn3-203	Adh1-202	Ide-202	Gm13727-201
Slc29a1-213	Slc6a13-201	Tst-201	Foxp4-204	Ide-204	Gm14226-201
Gstm7-201	Car7-201	Morc1-201	Gm2163-201	Ide-205	Gm15050-201
Tex11-202	Bmpr1b-201	Ooep-201	Igfbp3-202	Ide-206	Gm15689-201
Rpl34-201	Epb41l3-202	Smoc1-201	Tedc1-204	Ide-207	Gm15772-201
Mecp2-203	Sp6-202	Gm14064-201	S1pr3-201	Ide-208	Gm15998-201
Lgr4-201	Rxfp3-201	Slc25a25-201	Synpo-210	Ifi27-201	Gm16096-201
Dapk3-201	Cpm-204	Wnt5b-201	Acta1-201	Ifi27-205	Gm16096-202
Tspan32-201	Kcnh2-202	Ldhb-201	Plagl1-202	Igsf21-201	Gm16136-202
Ttyh1-203	Rnf43-201	Phc3-206	Pcdh7-203	Igsf23-201	Gm16559-201
Nrbp2-208	Ano1-203	Ash2l-204	Hoxa7-202	Il11ra1-204	Gm16596-203
Gm1840-201	Eps8l2-201	Cgn-202	Fras1-201	Il11ra1-206	Gm17396-201
Zfp985-201	Sema3c-201	Il11ra1-206	Nrp1-201	Il11ra1-209	Gm17473-201
Mkx-201	Meis2-203	Isx-201	Slc39a5-201	Il11ra1-210	Gm19792-201
Pak3-207	Nkd1-202	A230005M16Rik-202	Zcchc18-203	Il17rd-203	Gm2018-201
Hsd17b3-204	Phldb1-215	Zfp746-206	Scn5a-201	Immt-205	Gm20508-201
2010300C02Rik-203	Dach2-205	Mplkip-202	Grb7-201	Inhbb-201	Gm21596-201
Zc3hav1-201	Arhgap24-204	Pax6-204	Stmn3-201	Ino80e-212	Gm2163-201
Rpl29-203	Clmp-201	Aldh1a1-201	Frmd4a-213	Inpp5d-208	Gm22008-201
Slc29a1-223	Hacd4-203	Dnaaf3-201	Cldn6-201	Insig2-208	Gm23134-201
Calm3-204	Kif1c-203	Thsd7b-202	Gm29100-201	Ints10-204	Gm24080-201
Chchd10-202	Esrrg-201	Trank1-202	Pcsk1n-201	Ipo9-206	Gm24846-201
Tnc-201	Postn-206	Thyn1-201	Tfap2b-202	Irf1-202	Gm2564-201
Dusp4-201	Ing1-204	Xlr4a-201	Car4-201	Irgm2-202	Gm25956-201
Mbnl1-212	Col1a1-201	Gm1840-201	Dach2-206	Itga11-201	Gm26507-201
Pou5f1-201	Crispld1-201	Dnmt3a-206	Prickle2-201	Itgb7-201	Gm266-201
Mms22l-210	Ccdc80-202	Tor1aip1-207	Meis2-205	Itih5-201	Gm26771-201
Slc45a4-202	Hoxc9-201	Nt5dc3-201	Popdc2-201	Itpripl1-201	Gm27204-201
Ccl17-201	Ecm1-208	Ttyh1-201	4932441J04Rik-202	Jade1-201	Gm27516-201
Rasl12-201	Cxcl12-203	Txlng-201	Cpn1-201	Jade1-203	Gm27530-201
Slc34a2-201	Cela1-201	Slc4a11-201	Pth1r-202	Jade1-204	Gm28308-201
Pak3-210	Meis2-201	Rgn-201	Flrt3-202	Jade1-206	Gm28437-201
Rasgef1b-201	Zfp691-201	Fat1-201	Ppp1r12a-201	Jak1-201	Gm28438-201
Olfr1258-203	Anks1b-201	Csgalnact1-203	Slc12a1-203	Jak3-201	Gm28661-201
2610035D17Rik-201	Pcdh7-203	Gm2044-201	Tmtc2-201	Jakmip1-201	Gm28876-201
Pak3-209	Fat4-201	Gna14-201	Thbs3-201	Kank3-201	Gm29100-201
Gm19553-201	F2rl1-201	Rnf17-202	Gcnt1-203	Kazn-207	Gm29430-202
Itih5l-ps-201	Cdh8-203	Gm3448-201	Dcc-201	Kcng1-201	Gm3095-201
Abcg1-201	Rgl3-201	Nefh-201	Dact3-201	Kcnh1-202	Gm3173-202
Col14a1-201	Tspyl2-203	Ube2l6-201	Eya4-202	Kcnk2-202	Gm3252-201
Prkch-203	Col11a1-201	Elfn1-201	Sytl2-210	Kcnma1-221	Gm32717-201
Stim1-201	Efemp1-203	Gm4779-201	Fbln5-203	Kctd14-202	Gm32802-201
Gjb1-203	Gjb1-201	Tmie-201	Clstn2-202	Kctd14-203	Gm3411-201
Zc3h7a-204	Mamdc2-201	Naip5-201	Hoxa9-201	Kctd18-202	Gm3558-201
Sfrp4-201	D030045P18Rik-201	Pmm1-206	Ndst3-206	Khdc1a-201	Gm3629-201
Dok7-201	Postn-201	Porcn-205	Dnpep-201	Khdc3-201	Gm3739-201
Fer1l4-206	Hoxc8-202	Rgs11-208	Hoxa6-201	Kit-201	Gm3892-202
Asz1-201	Unc13d-203	Hmgb1-208	Cadps-201	Kit-204	Gm42557-201
Stx5a-219	Pbx1-205	AU015836-202	Unc5c-202	Klf5-201	Gm42901-201
Entpd5-201	Tagln3-201	Rnf212b-201	2900026A02Rik-201	Klhdc4-201	Gm43475-201
Gata4-201	Asb4-201	Lef1-201	Hoxb7-201	Klhl12-201	Gm4353-201
Gm9347-201	Irx1-201	Tnfrsf19-203	Cux1-212	Klhl21-201	Gm4366-201
AU018091-201	Gm15998-201	Gm10244-202	Fcgr3-203	Kmt2e-201	Gm45580-201
AC245272.3-202	Plch1-203	Ly6e-210	Mecom-212	Kmt5b-204	Gm45889-202
Dnmt3a-204	Crlf1-201	Zyg11a-203	Bcl11a-201	Kndc1-201	Gm46430-210
Tuba3b-201	Khdrbs2-201	C1qtnf7-201	Adarb1-208	Kndc1-204	Gm47512-201
Zc3hav1-203	Gm48529-201	Gm3468-201	L1cam-203	Kpna2-201	Gm47512-202
Map3k15-201	Dpysl3-204	Taf7-201	Tbx3os1-201	Kpna6-201	Gm48529-201
Cyp11a1-201	Nkd1-201	Rpl39l-201	Olfml3-202	Krt222-201	Gm5436-201
Gm29340-201	Kif1a-204	Abhd14b-207	Ank3-204	L1td1-202	Gm5514-201
Col14a1-203	Plch1-201	Bmyc-201	Hoxb9-201	Lama3-202	Gm6356-201
Thbd-201	Apbb1-219	Cfap161-201	Syt11-201	Lancl3-201	Gm6768-201
Srsf5-203	Lama5-201	Cpeb2-204	Ncam1-205	Lcmt1-204	Gm7292-201
Prdm1-202	Gm3892-201	Plac9b-203	Pkia-201	Ldhb-201	Gm7334-201
Arl14epl-201	Gm3411-201	Grhpr-205	Hap1-202	Ldhb-204	Gm7336-201
Ldhb-204	Gm28876-201	Fam178b-202	Gnas-223	Lef1-203	Gm7984-201
Tinagl1-202	Dpysl4-202	Mybphl-201	Gnas-224	Lgr4-201	Gm8116-201
Phf11d-203	AC174642.1-206	Akr1cl-201	Gpc3-201	Lgr5-201	Gm9118-201
Ppig-206	Serpinf2-201	Fastkd3-204	Fam84a-201	Lhcgr-201	Gm9722-201
Slc29a1-202	Pclo-202	Alg13-202	Phox2a-201	Liph-201	Gnas-211
Gmpr-201	Nkx2-2os-201	Ybx2-205	Bicc1-201	Lrrc8d-202	Gnas-212
AC167229.1-201	Slc39a5-201	Coro2a-201	Prox1-201	Lrrfip1-203	Gnb1-208
Gm16867-205	Tes-202	Siah1b-202	Rassf4-201	Ltbp4-205	Golt1b-201
Plxdc1-201	Gm43475-201	Irx3os-202	Tmem164-203	Ly6g6e-201	Gpc2-205
Gm3468-201	Trabd2b-201	Gm14866-201	Hoxd1-201	M1ap-201	Gpc6-202
Susd3-201	Epha7-203	Unc5a-202	Gm20467-201	Mael-201	Gpd2-207
Arntl2-206	Serpinf2-202	Cphx3-202	Vmn1r47-204	Mael-202	Gpi1-206
Ddx4-201	Pafah1b1-205	Slc7a2-203	Scara3-201	Mageb16-201	Gpm6b-201
Xlr4a-201	Actn3-201	Abcg1-201	Notch3-201	Mageb16-202	Gpr137c-201
Syce1-201	2610528J11Rik-201	Zfp106-211	Ecm1-202	Mageb4-202	Gpr17-201
Akr1cl-201	Mkrn1-208	FO907130.1-201	Fam83b-202	Map3k15-201	Gpr173-201
Rimbp2-205	Bcat1-203	Ube2t-201	Lmnb1-202	Map7d2-203	Gpr183-201
Zar1-201	Gm15689-201	D630039A03Rik-201	Brinp3-205	Map7d2-204	Gpr45-205
Lama3-202	Rnase4-202	Arhgdig-201	Rbm5-223	Mbd2-202	Gpr50-201
Brwd1-205	Gm4353-201	Etnk2-203	Gpi1-206	Mbnl1-212	Gpr85-201
Proser2-201	Plac8-201	Ptpn22-201	Wbp1l-202	Mcrip2-201	Grb10-201
Gm7901-201	Krt18-201	Esrrb-203	Plcxd3-201	Me1-201	Grb7-201
Pdzd2-201	Notum-203	Cpsf4l-202	Zmiz2-204	Mecp2-203	Grhl2-201
Gm12166-202	Bcl11a-202	Pank1-201	Psd-208	Meltf-201	Gria2-202
Pisd-202	Hpn-209	Arhgef2-231	Foxp2-201	Mettl17-207	Grik2-202
Slc25a25-201	Ptger4-202	Haao-201	Pde3a-201	Mettl23-201	Grik4-201
Mall-201	Pantr1-207	Zfp600-201	Nptx1-201	Mfge8-201	Grm8-202
Mapk13-203	H19-205	Socs2-201	Stac-201	Mfge8-202	Gse1-201
Nrd1-209	Flrt2-201	Calcoco2-202	Dact1-202	Mfsd13a-202	Gulp1-201
Clpb-208	Pax2-203	Fmr1nb-201	Col9a1-202	Mkrn1-201	Gulp1-206
Gm13123-201	Eddm3b-201	Rims3-204	Ncam1-202	Mkrn1-203	Gypa-201
Zscan5b-201	Ntrk3-202	Dcaf4-201	Hnf1a-204	Mkrn1-204	H2-D1-202
Fkbp6-202	Hba-x-202	Krtcap3-208	Zfp663-201	Mkrn1-206	H2-D1-203
Plcd1-203	Pfkfb3-205	Rbm45-201	Scn3b-203	Mkx-201	H2-DMb2-201
Ap3b2-201	Doc2a-201	Socs2-202	Stmn4-203	Mlf2-201	H2-K1-203
Fastkd1-202	Gm5436-201	Gm5182-201	Gm3892-202	Mnd1-201	Habp2-201
Mplkip-202	Rbp1-201	Rundc3b-201	Gm10593-201	Morc1-201	Habp4-203
Ppp2r1b-211	Ctxn3-201	Dmrtc1c1-201	Olfr1501-203	Mov10l1-201	Hacd4-203
Adcyap1r1-202	Zfp69-202	Dmrtc1c2-203	Stxbp6-202	Mov10l1-205	Hand1-201
Psors1c2-201	Cit-216	Ascl2-201	Foxl1-201	Mpc1-ps-201	Hand1-203
Plcg2-201	Clip3-201	Actr3b-202	Gdf2-201	Mplkip-202	Hand2-201
Mov10l1-203	Gm18860-201	Dynlt1-201	Lrp2-201	Mpped1-201	Hapln1-201
Ktn1-208	Pthlh-201	Esco2-201	Plagl1-201	Mrto4-201	Has2-201
Tex12-201	Clstn2-201	Vrtn-202	Gm4353-201	Mst1r-204	Hba-x-201
4930528H21Rik-201	Gm6356-201	Zfp980-201	Postn-203	Mthfs-201	Hba-x-202
Nedd9-202	Galntl6-208	Ifi27-201	Gm15689-201	mt-Nd3-201	Hbb-bh1-201
Gm9770-201	Apbb2-210	Fzd5-202	C1qtnf3-202	Mtss1-202	Hcls1-201
Gls2-201	Gm10340-201	Fst-204	Nav3-201	Mup6-201	Hdac9-205
Wwp2-205	Rccd1-202	Rhox2c-201	Irx1-201	Mybl2-201	Hebp1-201
Ptpn5-201	1700011H14Rik-202	Syt9-201	Prickle2-203	Mybphl-201	Hemgn-201
S100pbp-201	Olfr536-204	Il17d-201	Frzb-202	Myef2-202	Hemgn-202
Rbm38-202	Cxcl13-201	Atp6v0c-202	Lama2-201	Myh14-205	Hey2-201
Nt5e-201	Prdm6-201	Gdpd2-204	Mmp16-206	Myh7-201	Hist3h2ba-201
Mamld1-202	Slc44a4-201	Cntn4-202	Serpinf2-202	Myh8-201	Hkdc1-201
Rreb1-210	Corin-202	Tor1aip1-201	Mgam-206	Myo1a-201	Hlx-201
Fgf16-201	Il11ra2-203	Abcc2-201	Hoxaas2-203	Myt1l-204	Hmga2-201
Fastkd1-201	Il11ra2-202	Sall4-202	Tcerg1l-201	Naa11-201	Hmga2-203
Pik3cb-203	Il11ra2-201	Slc17a9-201	Col25a1-204	Nabp1-201	Hmgn3-201
Akr1cl-206	Igf2-202	Serpinb1a-201	Grb10-201	Naip5-201	Hnf1a-201
Arhgap26-215	Tex9-209	Tcf4-243	Eno2-203	Nanog-201	Hnf1a-204
Col6a1-201	Arl4c-202	Tex11-202	Tub-201	Nanog-203	Hnf1b-201
Crhr1-201	Tmem52b-204	Gm47040-201	Nfatc4-202	Nefh-201	Hnf1b-202
A630001G21Rik-206	Ret-201	Cygb-201	Hoxa3-201	Nek2-201	Hnf1b-203
Gm39090-201	Col11a1-204	Pcsk6-201	Glipr2-201	Nek2-205	Hnf1b-204
Plxnb3-201	NA	Enpp3-201	Chst13-201	Nemf-203	Hnf4a-202
Pcdhgc4-201	Meis1-203	Pnpla7-201	Pitx2-208	Nexmif-201	Hnrnpdl-203
Fbxl15-202	Tlx2-201	Espn-201	Rspo3-201	Nf2-203	Hotairm1-203
Bend7-201	AL732309.2-201	Tmem35a-201	Keg1-201	Nfatc2-201	Hoxa10-202
Cnga1-205	Gulp1-206	Hn1-202	Cpm-201	Nfkbid-203	Hoxa1-201
Otog-202	Dpysl3-201	Rspo1-201	Esrrg-203	Ngfr-201	Hoxa2-201
Mpped1-201	Hoxb4-201	Mettl24-201	Gm22008-201	Nkx6-2-202	Hoxa3-201
Lypla2-202	Ggt1-208	Ubc-202	F2r-201	Nln-205	Hoxa3-203
Slc52a3-204	Ptn-201	Ubap2l-203	Lrrc75b-201	Nlrp14-201	Hoxa4-201
Mcrip2-201	Scube3-201	Nr5a1-201	Osr2-201	Nlrp4c-201	Hoxa5-201
Ralgps2-202	Itgb6-202	Usp29-201	Hist3h2ba-201	Nlrp4c-204	Hoxa6-201
Ung-205	Emx2os-201	Fam178b-201	AV026068-213	Nmi-205	Hoxa7-201
Hk1-203	Tinag-201	Rgs2-202	Gm17473-201	Nmt2-201	Hoxa7-202
Efhd1-201	Ntm-201	Rab11fip1-203	Ddr2-205	Nmt2-202	Hoxa9-201
Rpl21-202	Arhgef10-207	Gm5850-201	Gm266-201	Nmt2-203	Hoxa9-203
Espn-201	Tmem27-201	Rec114-201	Fmn1-204	Nodal-201	Hoxaas2-201
Tcl1-202	Adgra2-202	Mybl2-201	Pcdh19-202	Nolc1-208	Hoxaas2-203
Ly6g6e-201	Hoxa7-202	Pcgf5-201	Cxxc4-203	Nop56-208	Hoxb2-201
Rnf17-201	Olfm2-203	Vcp-201	Mcc-202	Nphs1-203	Hoxb2-202
Prdm14-201	Fli1-202	Mir9-3hg-201	Gpr45-205	Nr0b2-201	Hoxb3-202
Tmc3-203	Hoxa11os-206	Sorbs3-202	Ntm-203	Nr1d2-201	Hoxb3os-202
Actn2-205	Ica1-212	Bid-201	Zfp804a-201	Nr5a1-201	Hoxb4-201
Zfp367-201	Arg1-201	2010204K13Rik-202	Thy1-201	Nr5a1-202	Hoxb5-201
Dhx16-203	Gm3376-201	Pou2f3-202	Mob1a-201	Nrbp2-203	Hoxb5os-201
Nabp1-201	Mrc1-201	Lrriq4-201	Nnat-202	Nrbp2-207	Hoxb5os-202
Arx-202	Clec18a-202	Tceal6-201	Slc29a1-222	Nrbp2-208	Hoxb6-201
Rps2-206	Hemgn-202	Krt20-201	Postn-206	Nrf1-214	Hoxb6-202
Olfr397-204	Gpm6b-201	Pde1a-201	Olfr145-201	Nrf1-216	Hoxb7-201
Rnf220-205	Lad1-201	F930015N05Rik-201	Grid1-201	Nrf1-219	Hoxb8-201
Trim47-206	Igfbp3-202	Tescl-201	Grik2-202	Nt5dc3-201	Hoxb9-201
Ooep-201	Id3-201	Fndc1-202	Osr1-201	Ntn1-202	Hoxc4-201
Pgbd5-204	Pbx3-201	Pacsin2-202	Dcx-201	Ntrk2-207	Hoxc4-202
Wnt6-201	Alx1-208	Sugp2-214	Npr3-201	Nuak2-202	Hoxc5-201
Robo2-202	Rxfp2-205	Gls2-211	Nnat-205	Nup35-201	Hoxc5-202
Esm1-201	Elovl2-201	Cbx7-203	Slc35c2-201	Nup35-204	Hoxc6-201
Arx-203	Cdkn1c-204	Rab11fip1-201	Elovl2-201	Olfr316-202	Hoxc8-201
Slc4a11-201	Mgam-201	Vars-210	Agtr2-201	Olig1-201	Hoxc8-202
Txlna-207	Bmper-201	Chchd10-201	Arhgdib-203	Ooep-201	Hoxc9-201
Slc6a14-201	Mgam-202	Zcwpw1-201	Dkk1-201	Otoa-201	Hoxd1-201
Hsd17b3-205	Cdkn1c-203	Zyg11a-202	Sgsm1-201	Otog-202	Hoxd3-206
Echdc2-206	Flywch2-201	Tdrkh-208	Ptx3-202	Paip1-202	Hpgds-201
Smcr8-202	Tmem229a-201	Sohlh1-201	Col1a1-201	Paip1-203	Hpn-202
Dock6-202	Acp5-203	Rgcc-201	Pcdh20-201	Paip1-207	Hpn-209
Zfp750-201	Hs3st6-201	Stum-205	Pgf-201	Paip1-208	Hs3st6-201
Gstm6-206	Igfbp3-201	Pigb-207	Elof1-204	Pank2-202	Ibsp-201
Rhox8-201	Ctse-201	Cabp7-201	Mmrn1-201	Papln-201	Id2-201
AL590629.2-201	Zfp536-203	Nrtn-201	Insm1-201	Papss1-204	Id3-203
Elavl2-202	Cacna2d1-205	Kitl-201	Slc1a3-201	Parp12-201	Ifi202b-201
Stc1-201	Npnt-202	Ccnb1ip1-201	Trim2-206	Pax6-203	Ifi213-203
Col27a1-202	Lpin1-201	Tigar-202	Adgrg3-201	Pax6-204	Ifit2-201
Gm10499-202	Spi1-201	Rhox2b-201	Mcoln3-201	Pcdhgb8-201	Igf1-202
Olig1-201	Adamts18-202	Proser2-201	Stac-202	Pcgf5-210	Igf1-203
Spata21-201	Adh1-201	Clpb-208	Nfasc-202	Pcp4l1-201	Igf2-201
Spry4-201	Actr3-204	Gjb4-201	Pofut1-207	Pcsk6-201	Igf2-202
Etnk2-203	Rasal1-205	Lrrk2-202	Adamts18-201	Pcsk6-202	Igf2-203
Acer3-204	Itgb4-201	Tdrd1-201	Tspyl4-201	Pcsk6-204	Igf2-205
Nefh-201	Bmp5-201	Nmnat2-204	Zfp536-202	Pdp1-206	Igfbp3-201
Nexmif-201	Hba-x-201	Gm12166-202	Mecom-217	Pdxdc1-215	Igfbp3-202
Usp29-201	Tmem178-201	Ppig-205	Ednrb-201	Pdyn-201	Ighm-201
Sorcs2-201	Gm11505-201	Stag3-209	Cd248-201	Pdzd2-201	Igsf5-201
Psat1-207	Zswim6-201	Chd9-206	Pdzk1ip1-202	Pdzd2-205	Igsf9-201
Pak3-205	Cntfr-204	Sh3tc2-201	Shd-201	Pdzd2-206	Iigp1-202
Zfp296-201	Mthfs-207	Rpl10l-201	Gpr85-201	Pex26-201	Ikzf4-208
Zfp819-201	Igsf9-201	Rpl35a-201	Gata5os-201	Pgbd5-204	Il11ra2-201
Ripor2-206	Nfatc4-202	Als2-202	Tuba1a-201	Pgp-201	Il11ra2-202
Als2cl-206	Trpc7-203	Stk31-203	Ryr3-201	Phf11d-203	Il11ra2-203
Col27a1-201	Mmp16-201	Zfp146-201	Gria1-201	Pianp-201	Il1rap-201
Cpsf4l-205	Foxd2os-201	Gstm2-201	Rcbtb2-219	Pik3cb-201	Insc-208
Fam169a-201	Rplp0-203	4930528H21Rik-201	Fgfr2-210	Pik3cb-203	Insm1-201
Sox9-201	Nr2f1-202	Hadhb-203	Cldn9-201	Pik3cd-201	Irx1-201
Nphs1-203	Elovl7-202	Glrx2-211	Il11ra2-203	Pik3cd-206	Irx2-201
Chit1-202	Sgpp2-201	Rab6b-201	Il11ra2-201	Pik3cd-214	Isl1-201
Cnn3-203	Plagl1-202	Nlrp14-201	Pid1-201	Piwil2-201	Isl1-202
Cntn1-201	Emilin2-201	Wnt6-202	Il11ra2-202	Pla1a-201	Isl1-203
Tns1-222	Agrn-202	Kcnt1-201	Meox1-201	Pla2g10-201	Itgb6-202
Ptk2b-203	Runx2-203	Thumpd3-202	Arhgap36-202	Pla2g4e-201	Jag1-201
Rnf32-211	Foxi1-201	Tulp2-203	Gm11802-201	Pla2g5-203	Jph2-201
Gm25767-201	Skap1-201	Gm28959-201	Cdc42bpa-201	Plac9b-201	Kalrn-201
Uck2-205	Rtn2-201	Fam129a-205	Uvssa-203	Plac9b-203	Kcna3-201
Cdh23-205	Foxp2-206	Ablim3-202	Nfatc4-201	Plcd1-203	Kcnab1-201
Gemin8-203	Sphkap-202	Gm13123-201	Hoxc8-202	Plcg2-201	Kcnh5-201
Apoc2-202	Hnf1b-204	Zfp106-205	Mcoln2-201	Plekhg4-201	Kcnj14-201
Irgm2-202	Sulf1-202	Tnfrsf19-201	Gal3st4-202	Plin1-202	Kcnj16-202
Sphk1-205	Gm7292-201	Gbx2-201	Hoxb4-201	Pls1-201	Kcnmb2-201
Ldhb-201	Srsf5-212	Cpne8-202	Lrig3-201	Plxdc1-201	Kcnmb4-201
2610028E06Rik-203	Tle3-208	Trib3-201	Ralyl-201	Plxdc1-203	Kcnmb4os1-201
Dynlt1-201	Thsd7a-202	Tbc1d25-204	Ecm1-201	Plxnc1-201	Kcnmb4os2-204
Dennd2c-202	F2r-201	Il10rb-201	Slc25a53-214	Pml-211	Kcnn4-202
Foxr1-202	2810429I04Rik-202	Serpinb6a-202	Prss23-201	Pmm1-201	Kctd14-204
Rab6b-201	Mkks-202	Inhbb-201	Dlx1-203	Pmm1-206	Kctd15-202
Pcp4l1-201	Phox2b-201	Hcn2-202	Celf4-201	Pnldc1-201	Khdrbs2-201
Papss1-204	Espn-215	Gatsl3-201	Padi2-201	Pnpla7-201	Kif12-201
Stoml1-206	Foxp1-228	Zbtb32-202	Nrp2-206	Poli-201	Kif12-202
Lcmt1-204	Cdh2-201	Mbnl3-203	Nhsl2-201	Pou2f3-202	Kif12-203
Ipo9-206	Crispld1-202	Dnd1-203	Gata3-201	Pou5f1-201	Kif12-204
Ufd1-202	Ktn1-226	Tmem206-201	Mecom-208	Ppig-205	Kif12-205
Hhip-201	Dhcr24-201	Nmt2-201	Rps19-ps6-201	Ppig-206	Kif5c-201
Col18a1-202	Nrsn1-204	Irx5-201	Tmed10-202	Ppm1j-201	Klf1-201
Robo2-201	Meis3-201	Fam196b-202	Grik2-205	Pqlc1-202	Klhl14-201
Sdc4-201	Zfp691-202	Psors1c2-201	Pcdh19-203	Pqlc1-207	Klhl4-201
Gm2044-201	Ifi203-203	Sox5-204	Map3k21-201	Prdm1-201	Klhl4-202
Ddx11-201	Sept3-201	Etnk2-201	Synpo2-202	Prdm1-202	Kynu-201
Adamts9-203	Limch1-205	Gca-201	Dlk1-205	Prdm14-201	L1cam-201
Itgb5-202	Ccnt2-201	Itpripl1-201	AC165954.1-203	Prkch-203	L1cam-203
Gm28134-201	Meis2-205	Dmc1-201	Mtcl1-202	Proser2-201	Lama5-201
Mageb4-201	Plch1-207	Gls2-201	Apbb1-219	Prpsap1-209	Lamc2-203
Enpp2-202	Mapk15-202	Actr6-201	Gpm6b-201	Prr19-201	Laptm5-207
Tex21-202	Ccnd1-201	Umodl1-203	Igsf5-201	Prr23a3-201	Lbh-201
Tfe3-203	Tmcc3-203	Epp13-203	Tpm1-216	Prss35-201	Lbp-201
Rcc2-205	AA986860-201	Gm19428-201	Hapln1-201	Psenen-206	Lhfp-201
2610028E06Rik-205	Grb7-202	Meltf-201	Cobll1-205	Psma8-201	Limch1-201
Synj2-209	Rnf165-202	Dlgap4-206	Gm45660-201	Psme1-210	Limch1-205
Pax6-204	Nkd1-203	AC166341.1-201	Spint1-201	Psors1c2-201	Lims2-201
Grb14-208	B4galnt1-201	Vmn1r13-202	Dock10-209	Ptgds-203	Lin7c-201
Olfr824-202	Ank2-208	Ddx19b-202	Itga9-202	Ptk2b-208	Lix1-201
Eps8-208	Tmc4-201	Exoc3l2-201	Cnn2-201	Ptpn22-201	Lmx1a-202
Prdm1-201	Cog4-203	A230005M16Rik-201	Ncs1-201	Ptpre-201	Lockd-203
Slc7a5-201	Mdk-203	3110002H16Rik-201	Rbms3-206	Ptpro-201	Lpin1-201
Gm21451-201	Rarg-201	Fkbp6-202	Rnd3-201	Ptpro-203	Lrig3-201
Sall4-201	Adamtsl4-201	Nr6a1-202	Gtf2ird1-203	Rab11fip1-201	Lrp2-201
Leprot-202	Vat1l-201	Uggt2-203	Hmga2-201	Rab35-201	Lrrc7-206
Chdh-202	Stra6-214	2610028E06Rik-205	Sfrp1-201	Rab35-202	Lrrtm1-202
N4bp2l1-201	Zfp804a-201	Rorc-201	Spon2-201	Rab3b-201	Lrrtm1-203
Gm17080-201	L1cam-201	Got1l1-201	Gpx3-201	Rab6b-201	Lsamp-201
Fdxr-202	Large2-201	Mta3-203	Cdh2-202	Rabep2-201	Lsamp-202
Sin3b-202	Gm10039-201	Per1-203	C1qtnf3-201	Rad18-201	Lsamp-206
Dmrt1-201	Gypa-201	Pced1b-204	Acp5-203	Rad18-206	Lsp1-202
Kcnj3-201	Snx15-202	Cacna1d-202	Dpp4-201	Rad54b-201	Ltbp1-201
Slc9a2-201	Exosc6-201	Abhd14a-202	Gm13305-202	Ralgapb-202	Ltbp1-202
Smad2-205	St6gal2-205	Magi1-203	Akr1c19-201	Ralgps2-202	Lum-201
Gna14-201	St6gal2-201	Xlr4b-201	Pappa-201	Rapgef6-201	Luzp1-203
Nmt2-202	Mocs1-201	Gstcd-201	Zeb2-201	Rasd1-201	Ly6a-201
Ppp1r15a-202	Tspyl4-201	Bclaf3-202	Cnot2-204	Rasd2-202	Lyve1-201
Rhox5-204	Sptb-202	Impdh1-207	Kcnj2-201	Rasgef1b-201	Lyz1-201
Kcnma1-221	Syt11-205	Vgll2-202	B3galt5-202	Rbm18-203	Mab21l2-201
Rhox5-202	Pdgfc-202	Fxr1-207	Tmeff2-201	Rbm38-202	Mab21l2-202
Fgf13-201	Hoxc4-201	Asb1-202	Nrf1-209	Rbm44-201	Magt1-204
Sp1-202	5730596B20Rik-201	Laptm4b-201	Tmem27-201	Rbm45-201	Mal-202
Umodl1-203	Cdh8-204	Atp1b2-202	Ccnd3-202	Rbmxl2-201	Mal2-201
Plekhg4-201	Pnliprp2-201	Ccdc170-201	1700011H14Rik-205	Rec114-201	Malt1-202
Pik3cd-201	Bcl7a-203	Nrf1-214	Sh3kbp1-204	Rell2-210	Mamdc2-201
Cbr3-201	Ptgfr-202	Pla2g4e-201	Dock10-208	Rex2-201	Map3k7cl-201
Gldn-201	Clk1-212	Plbd1-201	Prune2-209	Rexo1-208	Mapk15-201
Cemip-201	Mapk9-203	Gpld1-201	1700024B05Rik-202	Rgcc-201	Mapk15-202
Zfp949-203	Samsn1-201	Dppa3-202	Cacnb4-203	Rgn-201	Mapk9-203
Gm6871-201	Bdh2-201	Otog-202	Prom1-203	Rgs11-208	Mcoln3-201
Sptbn2-201	Basp1-201	Atf7ip2-201	Ankrd44-210	Rgs11-211	Mdh2-204
Etnk2-204	Hoxa9-203	Trim71-201	Sim2-201	Rhbdf2-201	Mdk-203
Gm45469-201	Pitx1-201	Klhdc10-206	Basp1-201	Rhox1-201	Mdk-204
Nr0b2-201	Dlgap1-211	Papss1-204	Lgi2-202	Rhox2a-201	Me3-201
Tsku-205	AI506816-203	Kcnma1-221	Spta1-201	Rhox2b-201	Mecom-202
Tex19.1-201	Hoxc4-202	2310061I04Rik-203	Dock2-206	Rhox2c-201	Mecom-206
Rec114-201	Edil3-201	BC048679-203	Fn1-201	Rhox2f-201	Mecom-212
Agt-201	B4galnt4-201	Dock4-201	D030025E07Rik-204	Rhox2h-201	Mecom-213
Sphk1-202	Foxq1-201	Slc5a5-201	Matn4-201	Rhox4a2-201	Mecom-217
Col4a3-201	Hoxc5-202	Nr0b1-201	Alx1-203	Rhox4g-201	Mecp2-205
Ripor2-204	Bmp4-202	Blnk-202	Cabp1-204	Rhox5-202	Megf11-201
Pmm1-201	Epha7-202	Nlrp5-201	Acsl1-203	Rhox5-204	Megf11-203
Slc5a11-201	Klhl4-201	Chp2-201	Zfp385b-201	Rhox8-201	Meis1-201
Sema5b-201	Gm3892-202	Got1l1-204	Vmn1r80-202	Rhox9-201	Meis1-203
Smarca2-216	Gm10593-201	8030474K03Rik-201	Dusp26-201	Rhox9-204	Meis2-201
Bricd5-201	Col12a1-204	Hsp90aa1-202	Sema5a-201	Rimbp2-205	Meis2-202
Blnk-202	Trpc7-208	Dcun1d4-202	Tagln3-201	Rims3-204	Meis2-203
Gata4-202	Gm45246-201	Tcf12-218	Meis2-202	Rnd2-201	Meis2-205
Alpl-201	Daam2-203	Mogat2-201	Acer2-201	Rnf17-201	Meis2-213
Tmem86a-201	Nrxn1-213	Ppm1j-201	Efnb2-201	Rnf17-202	Meis3-201
Zmynd11-218	Amot-202	Whamm-201	Thsd7a-206	Rnf17-204	Meis3-205
Cst8-201	Dmtn-209	Apbb1-214	Tek-201	Rnf17-205	Meox1-201
Plcb4-213	Pitx2-207	Arx-203	Slc18a3-201	Rnf212b-201	Mfap4-202
Nop56-204	Apobec3-202	Ubtf-202	Arhgap45-203	Rpl10l-201	Mfhas1-201
Tspan15-202	Bmp4-201	Pacsin1-203	Sort1-201	Rpl21-202	Mgam-201
Dtnb-203	Slc16a12-201	Zc3hav1-203	Crmp1-201	Rpl26-201	Mgam-202
Hmgcs2-201	Drp2-202	Lypd6b-201	Bche-201	Rpl27a-201	Mgam-206
Acp7-201	Actg2-202	G2e3-202	Nhsl1-201	Rpl29-201	Mir1903-201
Robo2-209	Kcnab1-201	Rps6ka3-204	Gm16401-202	Rpl29-202	Mir7116-201
Cst8-203	Kcnq5-206	Igfbp2-201	Mab21l2-201	Rpl29-203	Mllt3-201
Ints10-204	Des-201	Paqr7-201	Capn6-201	Rpl3-201	Mmp16-201
Zbtb7b-201	Prtg-201	Smpx-203	Jag1-202	Rpl34-201	Mmp16-206
Sgk3-203	Hoxb9-201	Zfp42-201	Tagln-202	Rpl34-202	Mmrn1-201
Uqcr10-203	Rac2-201	Tle6-201	Mapk15-202	Rpl34-204	Mmrn1-203
Unc5a-202	Smim10l2a-201	Tcfl5-201	Zeb2-212	Rpl34-205	Moxd1-201
Npm1-203	Sulf1-201	Acacb-201	Coro1a-201	Rpl35a-201	Mpp2-201
Stk31-203	Nnat-205	Msx1-201	Camsap2-203	Rpl35a-204	Mrc1-201
Acbd4-203	Hk3-208	Klhdc4-201	Aldob-201	Rpl39l-201	Msr1-202
Krt222-202	Actc1-201	Ublcp1-201	Cx3cr1-202	Rpl39l-202	Msrb3-201
Myof-211	Arnt2-213	Ttc39b-202	Lmx1a-201	Rpp25-201	Mthfs-207
Lig1-211	Josd2-202	Tmem243-201	Ntf3-203	Rps15a-203	Muc1-201
Emilin3-201	Nrk-202	Nrap-204	Ap1s2-203	Rps2-201	Mybpc1-201
Dppa2-201	Hnf1a-201	Gm15873-201	Stab1-201	Rps2-202	Mybpc1-202
Rnf17-202	Spint1-202	Rps4l-202	Cdh2-201	Rps2-204	Myh10-203
Tspan11-201	Crispld2-203	Rbm46-203	Crispld1-202	Rps2-206	Myl6-206
Sohlh2-201	Gm45889-202	Rec8-201	Col23a1-201	Rps2-208	NA
Plcb2-205	Aif1l-201	Kcnip1-201	Dlg2-201	Rps24-210	NA
Acer3-202	Gm16136-202	2310061I04Rik-201	Pdgfrb-201	Rps26-ps1-201	Ncam1-202
Kpna2-201	Ddr2-205	Rnf128-201	Gm13187-203	Rps26-ps1-202	Ncam1-205
Egflam-204	Gria3-209	Orc1-201	Ednrb-203	Rps2-ps6-201	Ncs1-201
Gdf3-201	Hoxc6-201	Meioc-201	Tmem200b-201	Rps4l-201	Ndst3-205
Rprl2-201	Hmgn3-201	Gemin8-203	Miat-205	Rpsa-ps10-201	Ndufs2-206
Rab27a-203	Neurl1a-201	Sar1a-208	Frmd4a-202	Rreb1-210	Nefl-201
Dtna-201	Hotairm1-201	Dtnb-212	Prdm16-201	Rsg1-201	Nefm-201
Wnt6-202	Depdc5-204	Zfp296-201	Lum-201	Rsph1-201	Negr1-202
Caskin1-201	Has2-201	Stambpl1-201	Gpn3-204	Rtn4rl1-201	Nespas-201
Kit-201	Gm29430-202	Rnf17-205	Gm26672-201	Rtraf-201	Neurl1a-201
Olfml2a-201	Igf2-201	Reep1-201	Ptpru-203	Sall4-201	Nfatc4-201
Tusc3-205	Gata5-201	Plxna4-201	Sptssb-202	Sbno1-202	Nfatc4-202
Syne1-201	Nfatc4-201	Sema5b-202	Gpc6-202	Scarb1-201	Nfatc4-207
Rex2-201	Myocd-202	Ifngr2-201	Prkg1-202	Scarb1-209	Nhsl1-201
Emilin3-202	Kcnh5-201	Rps24-201	Ank2-201	Scgn-201	Nkx2-2os-201
Ide-205	Rgp1-203	Caprin2-202	Gria2-204	Schip1-203	Nkx2-3-201
Ide-206	Lypd6-202	Wt1os-202	Th-202	Scml2-204	Nlgn3-201
Mfsd13a-202	Phc1-211	Apoc2-202	Mef2c-231	Scml2-205	Nlgn3-203
Kcnk2-202	Galnt14-201	Tex2-201	Sort1-203	Sdc4-201	Nnat-202
Sowahb-201	Fst-204	Crocc-204	Rabgef1-201	Sec14l1-204	Nnat-204
8030474K03Rik-202	Crispld2-201	Pdpn-201	Sgip1-202	Sec14l4-201	Nnat-205
Adamts8-201	Mdk-202	Pdpn-204	Cdh10-202	Sema4a-201	Nnat-210
Fgf9-201	Slc1a3-202	Htra1-201	Nkx2-2os-201	Sema5b-201	Nog-201
Upk2-201	Notumos-201	Afap1l2-201	St6gal2-201	Sema5b-202	Notch3-201
Cpsf4l-202	Ncam1-202	Gm7367-201	St6gal2-205	Sept9-205	Nr1h5-201
Adamts2-201	Gm45580-201	Odf2-211	Crispld2-202	Serinc3-201	Nr2f1-201
C130071C03Rik-204	Capn3-211	Uck2-205	Crabp2-201	Serpinb1a-201	Nr2f1-202
Hist1h2bc-201	Gulp1-201	Zfp97-201	Pcp4-201	Serpinb6a-201	Nr2f1-205
Ripor2-203	Ocln-201	AC164297.2-201	Slitrk4-202	Serpinb6a-206	Nrcam-202
Nfkbid-203	Ltbp1-202	Dclk1-214	Ndufa4l2-201	Sesn3-205	Nrep-201
Prlr-201	Itk-201	Rsf1-202	Alx1-202	Sgpp1-201	Nrep-203
Usp29-203	Tmtc2-201	Hoxd10-201	8030451A03Rik-202	Sh3tc2-201	Nrk-201
Nr5a1-201	Draxin-201	Arhgef19-201	Ptger4-201	Shbg-201	Nrk-203
Fbxo15-204	Tenm2-201	Lgr5-201	Sncaip-201	Shtn1-201	Nrp1-201
Serpine2-203	Rbm5-223	Hells-201	Zfp608-201	Sil1-201	Nrp1-203
Dennd1c-201	Gm22008-201	Xlr4c-204	B3gnt5-201	Sin3b-202	Nrxn1-204
Myh7-201	Cdh9-201	Acot1-201	Foxq1-201	Slc1a5-202	Nrxn1-213
Anapc15-205	Rai2-202	St6galnac2-201	Fzd6-202	Slc25a25-201	Nsg2-201
2610203C22Rik-202	Dbh-201	Colec12-201	Fzd6-206	Slc25a31-201	Ntm-201
Dnajc2-207	Plch1-213	Rasd1-201	Vmn1r90-202	Slc25a33-201	Ntm-203
Zfp935-204	Rassf10-201	Coq8a-207	Kirrel-202	Slc29a1-203	Ntm-206
Fam20a-201	Ltbp1-201	4930550L24Rik-201	Wfdc15b-201	Slc29a1-204	Ntrk2-202
9130015G15Rik-201	Cxcl12-201	Tkt-209	Vangl2-201	Slc30a2-204	Ntrk2-204
Tdh-201	Nrp1-201	Mycn-201	Ubap2l-205	Slc30a9-201	Ntrk2-205
Naip5-201	Dlx5-201	Cul4b-203	Fbxl5-204	Slc35f2-201	Ntrk3-202
Hs3st3a1-201	Aqp3-201	Asz1-202	Fgfr1op2-201	Slc37a1-201	Nudt14-205
Hdhd2-208	Tenm2-202	Tcea3-201	Foxd3-201	Slc37a1-202	Nup85-207
Trac-202	Cpt1c-201	Espn-212	Crispld2-201	Slc44a1-201	Nxpe3-201
Polk-205	Gm42901-201	Adamts16-201	Tbx3-202	Slc45a4-202	Ocln-202
Hsf2bp-202	Hand1-203	Prdm1-202	Pdzrn4-201	Slc4a11-201	Olfm2-203
Gstm1-203	Ism1-202	Fbxo6-208	Ptprn-201	Slc7a2-202	Olfm3-201
Kirrel2-201	Crb3-202	Rasa4-209	Gc-201	Slc7a5-201	Olfr1258-201
Gramd2-203	Prdm16-206	Hs3st3a1-201	Tmem100-201	Slco4c1-201	Olfr1388-202
Nr1h4-203	Cabp1-204	4930432K21Rik-202	Fsd1l-207	Slf1-202	Osr1-201
Srp54b-202	Pdzk1-201	Kitl-206	Dpp6-202	Smad2-205	Pag1-204
Zfp987-203	Mep1a-202	Brwd1-209	Cadm2-202	Smad5-206	Pamr1-201
Adamts16-204	Mkrn2os-202	Themis-201	Gabrb2-201	Smarce1-206	Pantr1-207
Scara5-201	Mecom-213	Nek3-202	Foxp1-204	Smc1b-201	Pantr2-202
Map7d2-204	Myadml2os-201	Kcnc4-201	Dll3-201	Smcr8-202	Parvg-201
Sema4a-214	Hmcn2-206	Gdpd2-202	Ablim1-206	Smoc1-201	Pax1-201
Son-202	Tll1-201	Sorbs3-203	Rxfp2-205	Socs2-201	Pax2-203
Zyg11a-203	Stab1-201	Tex101-201	Btbd8-208	Socs2-202	Pbx1-205
mt-Nd3-201	Ednrb-203	Smarce1-206	Igf1-202	Socs2-203	Pbx1-206
Cercam-201	Fzd2-201	Klhl8-201	Adamts1-201	Socs2-211	Pcdh19-202
Dlgap1-210	Foxp1-225	Tsku-203	Ppp1r18-201	Sohlh2-201	Pcdh19-203
Dlgap3-201	Shd-202	Nr1d2-201	Stmn2-201	Sorbs3-203	Pcdh20-201
Abhd14a-203	5730409E04Rik-201	Slc37a1-201	Hnf4a-202	Sox15-201	Pcdh7-201
Lrrc8d-202	Fam84b-201	Hdac7-206	Fibcd1-201	Sox2-201	Pcdh7-202
Pnpla7-201	Gm9722-201	Rad18-206	Tfap2b-201	Spata21-201	Pcdh7-203
Optn-205	Tbx3os1-201	Rpe-203	Meis2-203	Spata5-209	Pcdhga11-201
Prpsap1-209	5730559C18Rik-201	Tnfrsf19-202	Gm11149-204	Sphk1-202	Pcdhgb7-201
Fbln2-206	Myo6-212	Prr23a3-201	Mettl27-204	Sphk1-204	Pcp4-201
Gm3448-201	Hnf1a-204	D030056L22Rik-202	Adamts20-203	Sphk1-205	Pcsk1n-201
Itih5-201	Hoxa2-201	Msrb2-201	Rragd-203	Spo11-202	Pde3a-201
Rpl10l-201	BC049730-201	Pdk4-201	Zcchc12-201	Spp1-201	Pde4a-201
Gabrb3-206	Arhgap28-201	Cst12-202	Gpc3-202	Sptbn2-201	Pdgfrb-201
Babam2-208	Prune2-209	Fam221a-204	Slc35a5-204	Srpx2-201	Pdgfrb-202
Acap1-201	Cd244-201	Nuak2-202	Mthfs-207	Srsf5-203	Pdxdc1-201
Enpp6-201	Rab39b-201	Rps4l-201	CR974586.6-201	St5-201	Pdxdc1-204
Mical2-201	AC122397.1-201	Akr1c14-201	Adcy8-202	Stag3-201	Pdzrn3-201
Nlrp14-201	Plxna2-201	Rbm46-201	Gulp1-206	Stag3-209	Pdzrn4-201
Sphk1-203	Ddc-210	Prkcz-201	Grem1-201	Stambpl1-201	Peg10-203
Sorbs3-203	Rtl3-201	Gm25767-201	Lmx1a-202	Stard7-205	Peg3-203
Scube2-203	Vwa2-201	Folr1-201	Shd-202	Stard7-206	Penk-201
Mybpc3-202	Lsamp-206	Gm9770-201	Tgfb2-201	Steap3-202	Phactr1-208
Clu-209	Coro2a-201	Dmrt3-201	Dlx5-201	Stim1-201	Phactr2-203
Zfp819-202	Chrdl1-202	Cryl1-201	Entpd5-202	Stk17b-201	Phf21b-203
Pik3cd-205	Plppr3-206	Tnni3-201	Prdm16-206	Stk31-201	Phldb1-215
Tspan32-203	Slc30a10-201	Schip1-203	Zfp663-202	Stk31-203	Phldb2-201
Vcp-201	Soga3-201	Hells-202	Ccl27-205	Stk38l-202	Phldb2-207
Gpm6b-209	Meis3-202	Syt13-201	Gm44248-201	Stoml1-206	Phox2b-201
Tdrkh-208	Gm8116-201	Rcc2-204	Rab3c-202	Ston1-203	Pid1-201
Gm2694-207	Ddr2-203	Hells-205	Bmp4-202	Susd3-201	Pitx2-207
Rab3b-201	Hnrnpdl-203	Sesn3-205	Cldn34c1-201	Susd3-202	Pkhd1-201
Dtna-202	Pnlip-201	Dnah8-201	Clmp-201	Syce1-201	Pkia-201
Gm19461-205	Fam20c-201	Tdrd12-201	Sytl2-201	Syce2-204	Pkp3-201
Enpp3-201	Tead2-216	Larp1b-202	Fcrls-201	Sycp1-201	Plagl1-201
Kndc1-201	Ccr1-201	Mnd1-201	Edil3-201	Sycp1-202	Plagl1-202
Tdgf1-201	Hoxd12-201	Sbno1-202	Gm8615-201	Sycp2-201	Pld4-201
Mkrn1-201	Ncam1-205	Pitpnm3-201	Hpn-202	Sycp3-201	Plekha5-214
Dlg1-208	Pcdh20-202	Entpd2-203	Arhgap27-201	Sycp3-203	Plet1-201
Gdi1-206	Twist1-201	Nfkbid-203	Nr1h5-202	Syne1-201	Plet1os-202
Cnmd-203	Dmd-211	Xlr3a-202	Cdc26-203	Sytl3-201	Plod2-203
Rapgef4-210	Apom-201	Rps27l-203	Nrp2-204	Sytl3-205	Plpp4-201
Cyp26b1-205	Hoxb5os-201	Plcd1-201	Spsb1-201	Tacr3-201	Plvap-201
Lamc3-201	Anapc5-216	Bclaf3-201	Klhl4-201	Taf4b-201	Pnlip-201
Duox2-201	Tfap2b-204	Mtmr7-202	Nrp2-201	Tbx4-203	Pnliprp2-201
Lrrfip1-205	Fgd2-201	Stard7-206	Hoxa3-203	Tcea1-ps1-201	Postn-201
Zim3-202	Hacd4-201	Cox7a1-201	Mfsd6-203	Tcf23-201	Postn-203
Fgf2-208	Tlx2-202	Trpm5-205	Rarb-202	Tcf25-207	Postn-204
Coch-201	Samd14-201	Lhpp-201	Crispld2-203	Tcfl5-201	Postn-206
Eprs-206	Gm32717-201	Terf1-202	Cdh11-201	Tcl1-201	Postn-207
Alg13-212	Gm32802-201	Tex15-202	Vsir-203	Tcl1-202	Pou3f3-201
Dph6-201	Lmx1a-202	Plac9b-201	Ecm1-208	Tdh-201	Ppfibp1-209
BC034090-204	Ambp-201	Prdm11-205	Gm4322-201	Tdh-205	Ppp2r2b-202
Tbcel-203	Msr1-202	Thg1l-201	C2cd4b-201	Tdrd1-203	Prdm16-202
Cacng5-201	Lrp3-201	Adgrg1-207	Gm25956-201	Tdrd12-201	Prdm16-206
Tmem120b-202	Gm6685-201	Etv5-201	Nrp2-205	Tdrd5-201	Prdm6-201
Hmcn2-201	Asap1-218	Epn3-202	Penk-201	Tdrd5-204	Prdm6-203
AC116487.1-201	Arhgap36-202	Ccdc15-201	Lims2-201	Tdrkh-208	Prickle2-201
CN725425-202	Emid1-203	Dennd2c-202	Pcdh7-202	Terf1-202	Prkg1-201
Il11ra1-204	Ank3-213	Jade1-206	Dlx1as-202	Tex10-201	Prkg1-202
Tnfrsf12a-202	Zfhx4-201	Gabrb1-202	Afp-201	Tex11-201	Prl3b1-201
Fblim1-201	Dcdc2a-203	Acot3-201	Ocln-202	Tex11-202	Prom1-203
Gm5868-201	Arnt2-207	Rnf17-204	Tmem169-201	Tex12-201	Prox1-202
Mthfr-202	Nudt10-201	Stra8-202	1700011H14Rik-204	Tex12-202	Prox1os-201
Nr1d2-201	Nlgn3-203	Rnf213-203	Ank2-208	Tex14-201	Prr5l-201
Tmem161a-210	Gm46430-210	Scgn-201	Cyb5r4-203	Tex19.1-201	Prrx1-201
6030458C11Rik-202	Tmed10-202	Bicdl1-201	Foxp1-225	Tex19.2-201	Prrx1-204
Mapk10-204	Tdrd9-203	St3gal4-209	Cmah-208	Tex2-201	Prrx1-205
Zfp109-201	Asb9-201	Fkbp6-204	Rbm24-201	Tfap2c-201	Prss23-201
Clk1-210	F13a1-202	Sobp-201	Slc10a4-201	Tgif2-ps2-201	Prss23-204
Hjurp-202	Igdcc3-203	Irf1-202	Faxc-203	Thumpd3-202	Prss23-205
Cltb-202	Smim24-201	Etnk2-204	Gm45580-201	Thyn1-201	Prss23os-202
Eaf2-204	1700011H14Rik-204	Mageb16-202	Gm16136-202	Tigar-201	Prss8-201
Gvin1-202	Tmem26-201	Platr4-201	Foxp4-202	Tigar-202	Prune2-207
Trib3-201	Cntrl-203	Cenpv-201	Insm2-201	Tjap1-201	Prune2-209
Gm13328-201	Plcb1-205	Prss35-201	Crmp1-202	Tmem184a-201	Ptger4-201
Sh3tc2-201	Plvap-201	Smad2-205	Vmn1r69-203	Tmem44-203	Ptger4-202
Eef1g-201	Csf1-201	Mrpl3-207	Gypa-201	Tmem44-206	Ptgir-202
Lrba-208	Prrg1-202	Susd3-202	Gm15998-201	Tmem86a-201	Pth1r-201
Gdi1-208	Id2-201	Kcng1-202	Adgrg3-205	Tor1aip1-202	Pth1r-202
Prss53-201	Hoxa10-203	Edn2-201	Sept3-201	Tor1aip1-207	Pthlh-201
Rassf5-202	Col12a1-206	Gstm6-202	Creb5-201	Tprn-201	Ptn-201
Ddx58-201	Rxfp2-201	Spata5-209	Gm16096-201	Traf1-203	Ptpa-203
Pla2g4e-204	Plppr3-202	Rnd2-201	5730596B20Rik-201	Trak1-211	Ptpn14-202
Arhgdig-202	Mab21l2-201	Dmrta1-201	Elmod1-202	Trank1-201	Ptprd-207
Cyp26b1-204	Rassf9-202	Ldhb-204	Skida1-201	Trank1-202	Ptpru-203
Rnf17-205	Cyb5r4-203	Neurl1a-202	Parvg-201	Trap1a-201	Ptx3-201
Col9a3-202	Fcrls-201	Aatf-201	Samd4-206	Trib3-201	Rab39b-201
Slc7a2-202	Scrt2-201	Tex30-201	Cpm-204	Trim12a-203	Rab6a-203
Gatsl3-201	D430041D05Rik-203	Mkrn1-203	Serinc2-201	Trpm5-205	Raet1e-202
Smtnl2-201	Mmp16-206	Rhox4e-201	Hpn-209	Trpm5-207	Rai2-201
Foxh1-201	Foxp2-213	Qsox1-201	Gm23134-201	Tsku-203	Rai2-202
Papss2-201	Elavl4-203	Sin3b-202	Pag1-201	Tsku-206	Ralyl-201
Gm2a-201	Arhgap27-201	Vill-207	Lhfp-201	Tsku-207	Rarb-201
M1ap-201	Pitpnm1-201	Ubc-203	Dcx-203	Tspan5-202	Rarb-202
Zbtb32-202	Pitpnm1-213	Phc3-204	Colec11-201	Ttyh1-203	Rarb-205
Zfp981-203	Stra6-205	Ide-207	Phldb2-207	Ttyh1-217	Rarg-201
Asz1-202	Asphd2-201	Ide-204	Ankrd28-207	Tuba3a-201	Rassf9-202
Psenen-206	Grik5-201	Dnajc2-207	Psrc1-207	Tuba3b-201	Rbm5-223
Gm10324-201	Fzd4-201	Ak7-201	Plod2-203	Tusc3-205	Rbms3-201
Ccdc172-201	Ceacam2-202	Akr1cl-206	Palm-205	Ubash3a-201	Rbms3-202
Pcsk5-202	1700063D05Rik-204	Tnnt1-203	Csf1-202	Ubc-202	Rbms3-206
Best1-201	Ascl1-201	Gabrb1-201	Smim10l1-202	Ubc-203	Rbp1-201
Fdft1-203	Hmgcll1-201	Scml2-201	Mybpc1-201	Ube2t-201	Rccd1-202
Pex26-202	H2-D1-203	Pigq-219	Tpm1-203	Ublcp1-201	Redrum-201
Xlr3b-201	Hpgds-201	Xlr4c-203	Rnase4-202	Uck2-205	Rem2-202
Vmn1r199-202	Peg10-202	Trim7-201	Cbs-203	Umodl1-203	Ret-201
Rhox2a-201	Bin2-205	Pde8b-201	Chrna3-201	Unc5a-202	Ret-202
Col9a3-203	Fam107a-202	Zscan10-201	Tmem252-201	Upk2-201	Rgma-204
Slc30a2-204	Grm4-201	Nop16-203	Flrt2-201	Uqcr10-203	Rgs5-201
Kmt2e-201	Wfdc15b-203	Pyroxd2-201	Hnrnpk-216	Usp29-201	Rhcg-201
Egr1-202	Mdm1-202	Spata5l1-201	Lrch1-204	Usp43-201	Rhd-201
Ublcp1-201	Akap12-203	Rnf17-203	Kirrel3-208	Usp43-202	Rhoq-201
Gstm1-202	Glb1l2-201	Tle6-214	Stk32b-201	Usp7-207	Rmi2-201
Eif5-205	Lrrc56-201	Cx3cl1-201	Ptn-202	Utf1-201	Rnase4-202
Klhl12-201	Ackr3-201	Adk-207	Gm24846-201	Vars-210	Rnf112-202
Pmm1-206	Gm7334-201	Rapgef6-204	Dock10-201	Vcp-201	Rnf165-202
Gm14139-202	1810022K09Rik-204	Rcn2-204	Gal3st4-201	Vcp-202	Ror1-201
Gm14756-201	Habp2-201	Dtnb-204	Gm29430-202	Vdac3-202	Rpl34-ps1-201
Anapc1-203	Tirap-207	Coq8a-209	Adamts1-202	Vdr-201	Rpl35a-ps2-201
Tigar-202	Rbms3-206	Abhd14a-203	Olfr679-202	Vill-207	Rpl35a-ps3-201
Inpp5d-208	Kcnn4-202	Pdyn-201	Tfap2b-204	Vmn1r13-202	Rpl35a-ps4-201
Map9-203	Sept4-205	Ranbp17-203	Myh10-202	Wdr64-205	Rpl35a-ps6-201
Rpl35a-204	Limk2-206	Plekhg4-201	Cttnbp2-208	Wfdc1-201	Rplp0-203
Stox2-208	Tmem252-201	Rad18-207	Mab21l1-201	Whamm-201	Rplp0-204
Rgs11-208	Tmc4-202	Aurkc-203	Loxl2-202	Wnt6-201	Rprm-201
Star-201	C1s1-204	Ptpre-205	Tmtc4-209	Wnt6-202	Rps2-ps13-201
Gm21708-202	Cd83-202	Tbx4-203	Wsb2-202	Xlr3b-201	Rspo2-203
Rbmy1a1-202	Prdm6-203	Capn5-202	Nes-203	Xlr4a-201	Rspo3-201
Aurkc-204	Megf11-203	Zfp949-203	Tacc1-202	Xlr4c-204	Rtl3-201
Ube3a-218	Clic6-201	Trim6-201	Cavin2-201	Zbtb32-202	Rtn2-201
Nop56-208	Igfbp1-201	Gm14261-201	AV026068-208	Zbtb44-205	Runx2-203
Vsig10-202	Tmem169-201	Shisa8-201	Mrc1-201	Zc3hav1-201	Runx2os1-201
Tesc-202	Kif12-205	E330013P04Rik-202	Arhgap24-201	Zc3hav1-203	Rusc1-201
Slc16a2-201	Vcan-203	Kif1a-201	Mef2c-217	Zfp106-205	Rxfp2-201
Fkbp5-202	Eml1-201	Gjb5-201	Col1a2-201	Zfp106-211	Rxfp2-203
C1ql2-201	Igf1-202	Doc2b-201	Elavl4-202	Zfp109-201	Rxfp2-205
Gml2-201	Igf1-203	Tnni1-206	4930426D05Rik-202	Zfp125-203	Rxfp3-201
C1qtnf1-201	Klk8-201	Gpc4-201	Dab2-203	Zfp264-202	S1pr3-201
Sh3bgrl2-202	Fhl1-201	Rasa4-202	Nrp1-203	Zfp296-201	Sall1-201
Sec14l4-201	Olfr1258-201	Fam129a-201	Sncaip-203	Zfp367-201	Sall2-202
Fxyd5-214	Il33-202	Oit3-201	Galntl6-208	Zfp42-201	Samd14-201
Rimbp2-207	Notum-202	Ggct-202	Mir7116-201	Zfp473-204	Samd4-206
Nanog-201	Tlr5-201	Slc30a2-204	Slco3a1-202	Zfp58-201	Scara3-201
Sptbn4-202	Fbn2-201	Scml2-204	Pbx1-205	Zfp600-201	Scd1-201
Pmm1-202	Nnat-202	Arid3b-209	Cldn4-201	Zfp640-202	Scg5-201
Fut10-204	Dlx2-201	Sc5d-202	Ndnf-201	Zfp667-202	Scin-201
Bdh1-202	Pax8-201	Itga6-203	Thsd4-201	Zfp746-206	Scly-201
Hpcal1-201	Meis3-205	Oplah-201	Plekha5-212	Zfp750-201	Scnn1b-201
Fdxr-204	Pde3a-201	Aard-201	Dab2-202	Zfp819-201	Scnn1g-201
Rpl39l-202	5730559C18Rik-202	Cebpb-201	Cdh8-203	Zfp874a-202	Sdk2-201
Plec-216	Lypd6b-201	Fkbp5-202	Gnas-203	Zfp874a-203	Sdk2-205
Nrf1-216	Cux2-210	Gm7972-203	Slitrk2-202	Zfp936-203	Sec11a-202
Pml-211	H2-K1-203	Carnmt1-201	Ncam1-204	Zfp949-203	Sec24a-203
Nphs1-201	Ros1-201	Jade1-201	Hsd11b2-201	Zfp97-201	Sec24c-202
Rhobtb1-210	Gm28308-201	Pipox-201	Gm13111-201	Zfp980-201	Sema3c-201
Rpp25-201	Rapgef1-202	Tulp2-204	Ywhae-204	Zfp985-201	Sema6a-206
Sox8-201	L1cam-203	Eif4g1-207	Hemgn-202	Zfp988-201	Sept3-201
Serpinb1a-202	Ighm-201	Stum-201	Tcp11l1-202	Zglp1-201	Serinc2-201
Sparc-208	Hoxaas2-201	Srbd1-201	Amotl1-202	Zic3-201	Serpinf2-202
Creb3l1-201	Foxp2-204	Snhg1-205	Flna-203	Zim3-202	Setbp1-201
1810032O08Rik-205	Slc4a7-215	Kifc2-201	Ddr2-202	Zmynd8-204	Sfrp1-201
Padi2-201	Cacnb3-202	Ralgps2-202	Tenm3-206	Zswim1-201	Sfrp2-201
Gstm1-204	Gm6559-201	Tulp2-201	Pag1-204	Zyg11a-202	Sgpp2-201
Cst11-201	Sulf1-203	C1qtnf7-203	Zfhx4-203	Zyg11a-203	Sgsm1-202
Clca3a2-201	4931428F04Rik-201	Gm14790-201	Arhgef2-219		Sh3gl3-208
Mkrn1-206	Gipc2-201	BC030867-201	Ankrd42-209		Shd-201
Nabp1-210	Epha7-204	Cdk5rap1-201	Gm47200-201		Shd-202
Ntf5-201	Cdh12-203	Gstm1-201	Sphkap-205		Shh-201
Egr4-201	Tbc1d4-203	Atrip-205	Gm17276-201		Shisa3-201
Glrx2-211	Gm3173-202	Prkcq-201	Col11a1-204		Shkbp1-204
Rsg1-201	Pdzk1ip1-201	Zfp710-203	Ifi213-203		Sim1-201
Mical2-206	Meox1-201	Armc8-202	Madd-206		Sim1-202
Hmgcs2-202	Marveld2-201	Rp2-203	Scin-201		Sim2-201
Nek1-208	Lrig3-201	Rabep2-201	Stra6-214		Sipa1l1-201
Srd5a3-202	Dcdc2a-204	Eprs-206	Cnn1-203		Skap1-201
C1qtnf7-201	D3Ertd751e-201	Espn-216	Srrm4-201		Skil-201
Mfge8-201	Lum-201	Rps8-203	Nsg1-206		Slc12a1-203
Sema5b-202	Nup85-207	Rhebl1-201	CT868723.1-201		Slc16a12-201
Mgat1-211	Gpc5-201	Deptor-201	Xpnpep1-201		Slc18a1-201
Slc38a5-201	Bmp3-203	Ptpre-201	Lsp1-203		Slc1a3-201
Gm15262-202	Prkg2-201	Gm15893-201	Dkk2-201		Slc1a3-202
Myh14-201	Thbs2-201	Tdrkh-207	Rab17-204		Slc22a3-201
Usp26-201	C1qb-201	Adhfe1-201	Sec61a2-206		Slc25a37-201
Rell2-210	Tmed6-201	Rasgrp1-207	Ednrb-202		Slc25a53-214
Paip1-203	Bcl11a-201	Tmem171-202	Faap20-208		Slc30a10-201
Efhd1os-201	Pard3-213	Itpr2-201	Gm11149-201		Slc35e4-201
Gm5345-201	Frmd4a-213	Zc3hav1-202	Gabra1-205		Slc39a5-201
Kpna6-201	Ptprr-202	Gabra4-202	Bcl11a-205		Slc44a4-201
Rhox2f-201	Dubr-205	Upk2-201	Wdcp-204		Slc7a8-201
Gstm3-201	Syt16-201	Six1-201	Sema3c-201		Slit3-201
Ero1lb-201	Anks1b-216	Jade3-202	Phldb2-201		Slit3-202
Adcy7-202	Msr1-201	Tex13c2-201	Klhl30-201		Slitrk5-201
Il17rd-203	Thsd7a-206	Nup93-207	Micu1-210		Slitrk6-201
Clk3-205	Stab1-204	Terf1-201	Saa2-201		Smad9-201
Arrdc4-202	Cox7b-201	Btbd18-201	Frk-202		Smim10l1-202
Rasd1-201	Laptm5-207	Nrros-204	AV026068-209		Smpd1-203
Impdh1-205	Hoxa9-202	Acsl1-201	2810429I04Rik-202		Snap25-202
Gm15091-201	Crmp1-201	Ntrk2-207	Arhgap11a-204		Sncaip-201
Ide-204	Mfap4-202	Sall4-206	Dok5-201		Sncg-201
Ide-207	Gapdh-208	AC149090.1-201	Rmnd5a-204		Snhg4-205
Hck-204	Rab36-207	Igsf9b-201	Abca17-202		Soga3-201
Kcnma1-213	Cdh16-204	Myo5b-203	Slit1-201		Sp6-202
Lrrc17-201	Plcb1-201	Stk38l-201	Rarg-201		Sphkap-202
Zfp97-201	Susd4-201	Acsm3-201	Rerg-201		Spi1-201
Olfr1106-202	Gm2018-201	Isl2-202	Unc5b-201		Spink1-201
Rabggtb-203	Isl1-202	Rreb1-210	Gpc6-204		Spint1-201
Gm19428-201	Snhg4-205	Cpeb2-201	Apom-201		Spint1-202
Cisd3-202	Tfap2b-201	Gm16401-201	Zcchc18-202		Spock3-201
Col6a2-201	Tmem132d-201	Nmur2-201	Arhgef40-202		Spock3-202
Eef1g-202	Gm26740-202	Mdm4-201	Gen1-205		Spon2-201
Atp5g1-203	Ndst3-205	Jak3-201	Heyl-201		Spp1-202
Myef2-207	Mab21l2-202	Fam83g-202	Fmn1-202		Spred3-201
Olfr316-202	Adamts18-205	Nfatc2-201	Ror2-201		Spsb1-201
Rnf212b-201	Hapln1-201	Ntn1-202	Th-204		Sptb-202
Epp13-203	Prrx2-201	3110001I22Rik-201	Clip3-201		Sptssb-201
Tfap2c-204	Hid1-203	Igsf21-201	Tspan2-201		Srsf2-203
Rps8-206	Pde4a-201	Atp10a-201	Mapk9-203		St6gal2-201
Gm41-201	Gm47163-201	Usp7-207	Smpd3-201		St6gal2-205
Nabp1-205	Lockd-203	Hpgd-201	Insc-208		Stab1-201
Cnpy1-202	Ahnak-202	Pax6-202	Rplp0-204		Stac-201
Dis3l-208	Cpped1-203	Zfp345-201	Zfp69-202		Steap2-204
Serpina5-201	Rian-202	Klhl12-201	Rc3h2-205		Stk32b-201
Robo2-206	Phldb2-201	Srp54-207	Prrg1-210		Stmn2-201
Cecr2-201	Gpr85-201	Shtn1-201	Mdfic-201		Stmn3-201
Gm2694-203	Sv2a-201	Zfp874a-203	Mdfic-207		Stra6-201
Hivep3-209	AC152063.6-211	Abhd3-203	Rbfox2-203		Stra6-202
Tnnc1-202	Gm16096-202	Tex19.2-201	Cxcl13-201		Stra6-205
Arhgef3-204	Mettl7a1-201	Platr16-202	Sdk2-201		Stra6-213
Fmr1nb-201	Irf6-201	Gm3333-202	Rab6a-203		Stra6-214
Dgke-201	Mdh2-204	Ctdnep1-205	Gm13302-201		Svep1-201
Stox2-201	Rbm10-202	Ddit4l-202	Tgfb2-206		Syncrip-210
Tnik-203	Thy1-201	Klhl13-201	Hmga2-203		Synpo2-203
Jade1-206	Luc7l3-201	Lhx9-204	Corin-201		Syt11-201
Clasp1-224	Kif5c-201	Gm16439-201	Col5a2-201		Syt11-205
Glod4-206	Epb41l3-215	Wnt9a-202	Me3-201		Syt14-203
Pmaip1-201	Cachd1-204	Pik3cb-203	Rtn4ip1-202		Syt16-201
Cbs-203	Gata2-203	Tmem184a-201	Siah3-201		Syt4-201
Sycp2-201	Cd36-206	Myef2-202	Itgb6-202		Sytl2-201
Dppa4-201	Pcp4-201	Gm15543-201	Apela-201		Tacstd2-201
Vstm4-201	Nr2f1-205	Pou2f1-216	Cd300lf-201		Tagap-201
Ablim1-204	AI467606-201	Ide-208	Rerg-202		Tagln-201
Trpm5-207	Lsamp-201	Ide-202	Dtnb-211		Tagln3-201
Sytl3-201	Npr2-205	1700097N02Rik-201	Dtx4-201		Tbx18-201
Pnmt-201	Adcy4-201	Esrp1-203	Foxp2-206		Tbx3-201
Smarca2-215	Ptgs1-201	Krtcap3-201	Hoxc6-201		Tbx3-203
Rasd2-202	Gm15050-201	Lama3-202	Ctgf-203		Tbx3-206
Tmem176b-212	Prx-204	Pax6-203	Mfap4-201		Tbx3os1-201
Esco2-201	Gc-201	9130401M01Rik-201	Hnf1b-202		Tcaf1-201
Gm13016-201	Rem2-202	Rtn4rl1-201	Lhx6-203		Tcp11l1-202
Shisa2-201	Sbspon-201	Nr2e3-202	Gm47512-202		Tek-201
Sox2-201	Ptgir-202	Kcnt1-206	Clcn5-201		Tenm2-202
Olfr878-205	Mllt3-201	Nr5a2-205	Steap4-201		Tenm3-201
L1td1-202	9330154J02Rik-202	Gm2a-201	Fbxl7-201		Tenm3-206
Wdr31-201	Lrrc49-203	A530016L24Rik-201	Zmiz1-201		Tet3-205
Adam33-207	Hoxaas2-203	Hdac10-207	Tmem52b-204		Tex9-209
Enpp3-204	Col22a1-201	Lbhd2-201	Map1b-201		Tfap2b-201
Serpinb6a-201	Ccl6-202	Ephx2-201	Adamts18-207		Tfap2b-202
Bod1-202	Fau-203	Zfp473-202	Gm16277-201		Tfap2b-204
Rbm45-201	Arntl-206	Proser3-201	Klhl4-202		Tfec-201
Gm41192-201	Wiz-202	Rilp-201	Malt1-202		Tgm5-201
Plod2-201	Hfm1-202	Elf2-206	Prdm16-207		Th-201
Stard7-206	Sfrp1-201	2010300C02Rik-203	Slc35f1-201		Thbs3-201
Dusp6-204	Fcgr3-201	Rhox1-201	Ntf3-202		Thsd7a-202
Hesx1-202	Urod-203	Zfp985-201	Muc1-201		Thsd7a-206
Stk39-203	Prkg1-201	Jakmip1-210	Zmat4-201		Thy1-201
Fam110a-202	Ephb2-203	Rufy3-203	Gm3149-202		Tinag-201
Pik3cd-202	Dlg4-201	Spo11-204	Gm43475-201		Tll1-201
Pdgfra-208	Ccdc85c-202	Anxa4-201	Gnas-221		Tlx2-201
Fgl1-201	Gigyf2-206	Psme1-207	Pkhd1l1-201		Tlx2-202
Pnkd-202	Stambp-203	Klf8-202	H2-D1-203		Tmed10-202
Plin1-202	Nrep-201	NA	Rufy3-202		Tmed6-201
Prdm16-210	Zfp990-203	Xlr3c-201	Oxtr-201		Tmem119-201
Rnf19a-201	Ace2-201	Gxylt2-202	Lpar1-201		Tmem132d-201
Sh3bp5-202	Notum-204	Mkks-203	Rasgef1c-203		Tmem169-201
1700047I17Rik2-201	Afm-201	Phf11d-203	Dach2-203		Tmem213-201
Adcyap1r1-203	Gal3st4-201	Tex10-201	Eya2-202		Tmem229a-201
Xlr4c-204	Hoxb8-202	Acaa2-201	Epm2aip1-201		Tmem252-201
5830411N06Rik-204	Th-201	Sesn3-201	AC122397.1-201		Tmem27-201
Pkd2-202	Ripply3-201	Pik3cd-214	Syncrip-210		Tmem30b-201
Synm-202	Ppm1h-201	Fdft1-203	Gm44494-201		Tmem52b-201
Cyp2b23-201	Tle3-215	Nav1-205	Adam23-211		Tmem52b-204
Tfap2c-206	Zfp180-205	Pdik1l-206	6330403K07Rik-201		Tmem59l-201
Snrpa1-207	Cdh16-202	St5-201	Mgam-202		Tmod1-201
Srp14-203	Nrcam-202	Phf11d-202	Mgam-201		Tmprss2-201
Sycp3-201	Cadps2-206	Fbxo31-201	Rassf9-202		Tmtc2-201
Dok7-205	Psd3-205	Serpina3a-203	Meis1-201		Tmtc4-209
Nek4-205	Spock3-202	Gkap1-201	Gng7-201		Tor1aip1-210
Adamts16-203	Plac8-202	Ndrg1-201	Spry3-201		Tox-201
Psma8-201	2210407C18Rik-201	Casz1-201	Filip1l-202		Tpbg-201
6030408B16Rik-202	Mybpc1-203	Tgfbr3l-201	Ets2-205		Tpm1-203
Spsb3-202	Zfp949-204	Hat1-201	Gm27516-201		Tpm2-202
Rnf181-218	Zfp608-201	Nf2-203	Prkaa1-202		Tpm2-203
Rnf181-201	Myl9-201	Slc41a3-201	Steap2-203		Tram1l1-201
Pnldc1-201	Adarb2-203	Pfkfb3-220	Hoxb5os-201		Trim11-202
Serpinb6a-206	Cobl-210	S1pr1-201	Clvs2-201		Trim2-201
Zfp42-201	Arpp19-205	Sema5b-205	Add2-208		Trim2-206
Baiap2l1-202	Scly-201	Ncmap-203	F2rl1-201		Trmt61b-203
Ercc6l2-202	Kcnmb4-201	Smyd2-201	Themis-204		Tspyl4-201
Evx1-201	Thumpd3-203	Nmt2-203	B4galnt1-201		Tub-201
Egflam-201	Arhgap4-204	Rhox2g-201	Shkbp1-204		Tuba1a-201
Slc35f2-201	Klhl4-202	4930461G14Rik-201	Cadps2-206		Tubb5-204
Emp1-206	Wfdc15b-201	Prkd1-201	Rai14-207		Twist1-201
Myo7a-201	Habp4-203	Mta3-202	Acss3-203		Twist2-201
Plac9b-201	Igfbp2-201	Gm37422-201	Wfdc15b-203		Txndc16-211
Rad18-206	Slc38a4-201	Ggct-201	Hoxa2-201		Ugt1a2-201
Pigk-201	Dnmbp-206	Lhcgr-201	Zmiz1-208		Unc5b-201
Smoc2-201	Dsc2-202	Olfr681-203	Fam129a-203		Unc5c-202
Myo18a-220	Sall2-202	Zmynd8-204	Sorcs3-201		Uncx-201
Mkrn1-204	Meg3-202	Fut10-204	Postn-202		Usp29-205
Ntn1-202	Zswim8-209	Fastkd1-202	Fgf10-201		Vangl2-201
Gm17232-201	Pkia-201	Sh3d21-202	Disp1-202		Vat1l-201
Pik3cd-214	Plppr3-201	Plcd3-201	Prickle1-201		Vav1-201
Dstyk-204	Faxc-203	Cox6b2-201	Vgll3-201		Vcan-203
Paip1-207	Sulf1-204	Gm20531-201	Ggt7-201		Vcp-rs-201
Mical2-204	Nfatc4-207	Pgbd5-203	Ptger3-203		Vegfc-201
Actr3b-202	Mecom-203	Adgrg1-202	8430419K02Rik-203		Veph1-201
Immt-205	Rab32-201	Rexo1-208	Ndufs2-208		Vgf-201
Dmrtc1c1-201	Kif1a-202	Rgs11-211	Rbms3-202		Vmn1r43-202
Dmrtc1c2-203	Palm-202	Sprr2a2-202	Fbn1-201		Vmn2r22-201
AC146911.1-202	Ptprc-203	Tdrd7-201	Lmod1-201		Vopp1-201
Grb14-201	Cyth4-201	Zrsr2-201	Gjb1-201		Vps52-203
Arpc1b-205	Fzd1-201	Zfp750-201	Clns1a-203		Vwa2-201
Pls1-201	Sgsm1-202	Cilp2-201	4930538E20Rik-202		Vwf-203
Aqp5-202	Dcx-201	Cyb5r4-205	Zfp697-201		Wbp1l-202
Bex2-201	Kcnmb4os1-201	Dock6-202	BC048559-202		Wdr86-203
Hmgn2-206	Gpr183-201	Tmem86a-201	Srgap1-201		Wfdc15b-201
Hspa4-203	Mal-202	Ifi27-206	Gramd1c-202		Wfdc15b-203
Entpd5-206	Mfsd6l-201	Kcnq1-201	Mstn-201		Wiz-202
Prokr2-204	Gm16567-201	Jak3-202	Nr2f1-205		Wnt7b-201
Usp43-201	Ttll11-202	Gabpa-202	1700011H14Rik-203		Wnt9b-201
Gm11549-201	Hand2-201	Irx3-201	Gm9885-201		Wsb1-204
Slf1-202	Me3-201	Hotairm1-201	Trim2-204		Wsb1-205
Tbc1d24-203	Ddah2-201	Lipg-201	Lysmd3-203		Wsb1-206
Sept11-208	Zfp703-202	Lrr1-201	Csf1-201		Zcchc18-201
Msh3-213	Kcnj14-201	Cgn-204	Ly6a-205		Zcchc18-202
Spock2-203	Hoxa1-201	Osbp2-201	Rnf165-202		Zcchc18-203
Shtn1-201	Lhx6-201	Pcgf5-210	Scn9a-202		Zfhx3-201
Hyi-202	Cnih2-201	Ccnh-201	Bcl11a-204		Zfhx4-201
Rasgef1b-207	Slc18a1-201	Trim7-202	AC165954.1-204		Zfp385b-201
Ddit4l-202	Ntm-206	Rpl21-202	Dlk1-203		Zfp518b-201
Mgat4a-202	Dkk2-201	Fam214a-205	Hoxa10-202		Zfp536-203
Ddx43-201	Rgl3-205	Lypd6-202	Zcchc7-208		Zfp608-201
Sgpp1-201	Adamts4-203	Gabra4-204	Adam9-201		Zfp663-201
Gramd1b-212	BC035947-202	Rsad2-201	Elavl4-206		Zfp663-202
Esrrb-203	Olfm2-204	Rgma-201	Col3a1-201		Zfp691-201
Col27a1-206	Igsf5-201	Ofd1-201	Plekha5-202		Zfp691-202
Stag3-209	Hoxa10-201	Zfp518b-204	Crispld1-201		Zfp69-202
Fkbp6-204	Spint1-201	Adgre5-203	Ly6a-201		Zfp804a-201
Erc1-213	Gm6768-201	Rps2-ps6-201	Hnf1b-204		Zfp874b-202
Ubc-202	Fubp1-202	Kdf1-201	Nrk-201		Zim1-201
Klhdc4-201	Ret-202	Pwwp2b-202	Psd2-203		Zmat4-201
Fbxo32-201	Glrb-201	Pwwp2b-204	Igf2-203		Zmiz2-204
Mapk4-201	Pag1-204	Pisd-211	Tor1aip1-210		Zmynd8-220
Dusp14-205	Gja1-206	Zrsr2-208	Lin7c-201
Vmn1r75-203	Gm34015-201	Zfp125-203	Gm14391-205
Thyn1-201	Zmiz2-204	Crnde-202	Gdf6-201
Olfr1263-203	Mdk-204	Rps24-210	Slc2a13-202
Ccna2-203	Gata2-205	Vdac3-202	Ndnf-202
Ankrd13a-202	Myo5a-201	Prkag2-201	Kcnj16-201
Qsox2-202	Rcan2-202	4933402E13Rik-202	Etl4-205
Oxr1-204	Uhrf2-203	Srsf5-203	Des-201
Steap3-202	Ntrk3-206	Dnah17-202	Lsp1-202
Ash2l-204	Tcf4-251	Casz1-204	Gm47302-201
Zfp264-202	Ctxn1-201	Ubr5-207	Cttnbp2-207
Sphk1-204	Gm47512-202	Pxmp2-201	Gm28308-201
Hn1-202	Wdr86-201	Slc16a4-201	Lama2-208
Proc-201	Skiv2l-211	Rhox2h-201	Epor-201
Adcyap1r1-201	Spink8-201	Ttyh1-203	Gm15975-201
Fam184b-201	Wdr78-204	Rabac1-201	Ntm-201
Mnd1-201	Lmo7-205	Pla1a-201	Osr2-204
Fzd5-202	Ovol1-201	Cisd3-201	Msr1-202
Cpsf4l-201	Dbn1-203	Pik3cd-201	Ankrd1-201
Gm7972-203	Pik3r1-202	Tspo-201	4930426D05Rik-204
Meltf-201	Gm2163-201	Gm10033-201	Scd2-201
Tmc3-202	Gbp2b-201	Enpp4-201	Paqr5-202
Mageb4-202	Prickle2-201	Kit-201	Ret-201
Gjb3-201	Rpl22l1-201	Usp28-201	Zfp9-201
Tsku-206	Rsph3b-201	Aifm3-201	Irx2-201
Ralgps2-201	Mir7116-201	Cluap1-205	Vopp1-201
Myo1b-204	Gm16559-201	Micu1-205	Lrp8-202
Tsku-207	Zfp606-203	Hs3st1-201	Runx2os1-201
Tdrd12-201	Prr15l-202	Fkbp5-206	Vmn2r22-201
Vmn1r181-208	Sept4-206	Ide-201	Fbln5-202
Tcfl5-201	Pld4-201	Ide-209	Zfp691-201
Zic3-201	Pth1r-202	Csrnp3-201	Npy2r-202
Qsox2-201	Nxn-201	Nabp1-201	H2-K1-203
Slc45a4-203	Rnaset2b-202	Adm-201	Hoxb2-202
Pigt-202	Epb41l1-201	Kit-204	Hba-x-202
Nmi-205	Kynu-201	Prkar1b-210	Saa1-201
Vmn1r13-202	Pde1b-201	Enpp3-204	Wnt7b-201
Vdr-201	Gm38708-201	Klhl32-201	Vwa2-201
Slc9a8-203	Xpnpep2-201	Pfas-201	Nacc2-202
Col14a1-204	Pdgfc-201	Cpne9-201	Synpo-205
Etv4-202	Ptpn7-203	Hpse-201	Gabrb3-201
Ahsg-201	Gm19792-201	Gm35986-201	Capzb-208
Gm28396-201	Kcnip4-208	Chit1-202	Ifi202b-201
Wnt5a-203	Gm23134-201	Rtraf-201	Arhgap20-201
Wdr95-207	Fn1-210	Zbtb32-201	Elovl2-202
Lepr-202	Hoxa3-203	Cnpy1-202	Fam107b-201
Vill-207	Ddr1-201	Uhrf1bp1l-201	Kctd12-202
Klf5-201	Podxl2-201	Icam5-201	Sgip1-201
Tln2-209	Spag1-204	Gdpd2-205	Rgma-204
G2e3-202	Ifi202b-201	Armc8-203	Steap2-204
Gm12070-201	Mta1-204	Hsp90aa1-201	Pcdh8-201
Nlrp5-202	Gm42557-201	Got1l1-202	Agrn-202
Scarb1-209	Smarca2-206	Zfp640-202	Resp18-201
Ngfr-201	B3gnt5-201	4930447C04Rik-202	Wnk3-201
Adra1b-201	Pcdhgb7-201	Zfp809-205	Laptm5-207
Abi2-210	Abhd11os-202	Elavl2-205	Nr1h5-205
Rprml-201	Antxr1-201	Mtr-202	D030045P18Rik-204
Rps2-204	Sim1-202	Tnnt1-201	Ddc-207
Man2c1-202	Hdac4-208	Ptpn6-202	Ighm-201
Tbx2-201	Foxp1-220	Rpn2-201	Efnb3-201
Fbxl5-204	Sytl2-206	Kcnt1-215	Fblim1-202
Adora1-204	Fxyd2-201	Exosc5-201	Snap25-202
Kctd18-202	AV026068-203	Gtpbp2-211	Ipo9-207
Zkscan3-207	Tmem234-207	Camsap3-202	Pkdcc-204
Nf2-203	Fign-201	Dhtkd1-201	Mybpc1-202
Zfp936-203	Igdcc3-201	Lrrc8d-202	Osr2-203
Creb5-203	Msx1-202	Osbpl1a-208	Adamts6-203
Mageb16-201	Rbms3-202	Ifi27-208	Spon1-201
Inha-201	Ush1c-202	C77080-201	Mecom-215
Rps26-ps1-201	Slc25a37-201	AW551984-202	Gsdme-203
Tex19.2-201	Prr36-201	Enpp3-202	Gnas-212
Mbp-201	Dach2-202	Sdc4-201	Adamts3-201
Zfp988-201	Rasl10b-202	Ubl4a-201	Erbb4-202
Eya3-205	Rab6a-203	Fgfr1op2-202	Kif12-202
Gm10244-202	Cxcl12-202	Brdt-202	Dysf-215
Ttyh1-217	Faah-201	Sil1-201	Jun-201
Vdac3-202	Lrrc4c-201	Gml2-201	Rcsd1-201
Tmem104-202	Tenm3-206	Crip3-202	Slc2a6-201
Zfp640-202	Ppp2r2b-202	Atp9a-206	Gm2018-201
Rhox2c-201	Mrpl3-206	Tspan1-201	Pi16-202
Rpl35a-201	Gm10800-201	Acadl-201	Fn1-217
Ptp4a2-205	Gnas-211	Ptpn6-203	Bmp3-201
Fos-201	Clec18a-201	Gm14493-201	Limch1-205
Gm16439-201	Dmrt2-201	Polr2i-203	Nrxn1-213
Gm16031-201	Wnt7b-201	Bhlhe41-201	Kif5c-201
Serpina3b-201	Ppl-201	Gstm6-203	Gm34030-201
Tmem161b-203	App-201	Plcd1-202	Nrk-203
Hormad2-201	Per3-204	Zfp708-201	Msrb3-202
Stk17b-201	Grm8-202	Nolc1-208	Stmn4-202
Sec14l1-204	Isl1-201	Ermard-204	Ppfia3-201
Vmn1r181-202	Fli1-201	Mtr-201	Gck-201
Gm10769-201	Gnas-212	Pcgf5-202	Creb5-212
Mbd2-202	Cuedc1-209	Acad12-201	Plagl1-220
C1rb-201	Cuedc1-205	Kcnd2-201	Tenm3-201
Trpm5-205	Sall1-201	Papola-211	Nr1h5-204
Socs2-205	AI854703-202	Rab11fip5-201	Cxxc4-205
Ptpro-203	Gpc6-202	Rhox2d-201	Galnt14-201
Gm4781-201	Atp6v0a1-201	Ces2g-201	Tm4sf1-201
Kank3-201	Hemk1-201	Mfge8-201	C130060K24Rik-203
Gm11831-201	Sry-201	Gabra4-201	Vldlr-208
Mgst2-201	Slc2a2-203	Msx2-201	Tpm2-203
Hsd11b2-201	Amy1-205	Gm2004-201	Cd84-205
Erbb3-201	C1qc-201	Spata21-201	Gucy2c-202
Gfpt1-201	Pcdh19-203	Gm14419-202	Bbs9-209
Zswim1-201	Rab17-201	Abcc4-201	1700006J14Rik-201
Gdf15-202	Met-203	Impdh1-202	Dmd-211
Slc44a1-201	Chrna3-201	Pde6b-201	Gm28876-201
Lhcgr-201	Gm16096-201	C1qtnf1-201	Lrp12-201
Jade1-201	Nkx2-3-201	Pkp2-201	Gm27204-201
Dram1-203	Wsb1-204	Plxna4os3-202	Gm45889-202
Slc52a3-201	Ednrb-201	Dok7-203	Fhl2-201
Cnmd-201	Smad9-201	Wdr64-205	Lama5-201
Mybl1-201	Brinp1-203	Mybl2-205	D030007L05Rik-201
Gpr182-201	Gpc2-205	4930447C04Rik-208	Clec18a-204
Fam134b-205	Negr1-202	Ide-206	Tmem33-203
Nuak2-202	Abhd11os-203	Ide-205	Lgi4-201
Ptpro-201	Slit3-202	Rhox7b-201	Tbx1-201
Otoa-201	Zfpm1-201	AL590629.4-201	Steap2-201
Mars-206	App-202	Rps2-202	Fam105a-202
Rab35-202	Gm15378-201	Pofut1-206	Ptger4-202
Radil-201	Tnk1-203	Ncoa4-201	Stra6-205
Myadm-201	Shd-201	Zfp367-201	Spink1-201
Enpp3-202	Cyp7b1-201	Espn-213	Rabac1-203
Pqlc1-202	Cux1-212	Adamts14-201	Fstl1-201
AU022751-202	Ankrd13b-201	Sema4a-213	Gse1-201
Il11ra1-210	Sh3gl3-208	Tex30-211	Cers6-201
2410018L13Rik-204	Galntl6-206	Ssbp4-215	Slc30a10-201
Gm26698-201	Nrk-201	Smoc1-202	B3gnt5-207
Btbd18-201	Peg10-203	Serpinb9b-201	Mtus1-201
Tor1aip2-201	Daam2-201	Usp9x-203	Nfatc4-207
Nemf-203	Slit3-201	Mfsd4a-206	Vmn1r176-207
Socs2-207	Celsr1-203	Taf5-201	Gm4450-201
Sphk1-208	Hnf1b-205	Nxf3-201	Etl4-201
Spic-201	Oprk1-201	St5-202	Spock3-202
Dnah6-204	Sptssb-201	Blvra-203	Zfp879-203
Iars2-203	Gm24846-201	Kank3-206	Frmpd4-203
Clk2-204	Gm13302-201	Rfx2-201	Slc18a2-201
Nedd4-207	Hmga2-201	Ccdc152-202	Gm32717-201
Nlrp4e-201	Itgal-202	Vars-201	Gm32802-201
Dicer1-206	Prr5l-201	1700007K13Rik-201	Gm17711-201
6030408B16Rik-201	Wbp1l-202	Helb-201	Rgs8-202
Spata2l-202	Pcdhga11-201	Ppig-202	Zeb2-202
Tead1-203	Prr16-201	Piwil2-202	Vldlr-207
Disc1-203	Slc29a1-215	Gm7896-201	Adamts12-201
Dlgap1-207	Gm6158-201	Dclk1-201	Gm3095-201
Shc4-201	Abr-201	Tdp2-201	Hipk2-206
Rps2-203	Hey2-201	Rpa2-201	Rtn1-203
1810032O08Rik-201	Olfr1023-202	Matn2-205	Wsb1-204
Epb41l4b-201	Skil-201	Mlxipl-206	Ltbp4-201
Socs2-211	Plagl1-201	Dmrtc2-201	Hif3a-202
Larp1-201	Trpc7-201	Rundc3a-210	Peli2-201
Sh3bp1-206	Ncs1-201	Egfl6-201	Ltbp1-202
Stil-202	Clns1a-203	Dctn6-202	Syndig1-201
Dusp15-203	Prtn3-202	Xrcc6-201	St7-205
Rpl39l-201	Capn6-201	Gadd45g-201	Hoxc4-201
Nkx6-2-202	Col5a2-201	Pex26-201	Hoxd3-206
Siglece-201	Tuba1a-201	Pacsin2-203	Dnmt3a-218
Zscan10-205	Mir1903-201	Adgre5-201	Rtn1-205
Olfr789-202	Rhd-201	Setd6-201	Skida1-202
Ifi27-205	Hoxd3-206	Slc37a1-202	Gm10600-201
Pdk1-202	Rai2-201	Pank1-202	Serpine2-201
Usp12-203	Epb41l3-214	Rhox4a2-201	Tex9-209
Igsf21-201	Zim1-201	AC112142.1-203	Ndufs2-206
Rbm18-203	BC051226-201	Zfp936-203	Grb10-203
Sfn-201	Apela-202	Edar-201	Gm8116-201
Atp2b2-201	Svep1-201	Dclk1-205	Grin2c-202
A430027H14Rik-201	Rxfp2-203	Nqo1-201	Nrp2-203
Pde2a-209	Tsc22d3-202	Angptl4-202	Igf2-205
Snx14-206	Sptb-201	Zfp692-202	Dkk3-201
Alg13-210	Slc35e4-201	Gm23562-201	Adgrl3-204
Ppm1j-201	Fam163a-201	Hps3-201	Foxp1-220
Entpd2-201	4833420G17Rik-204	Cpne8-203	Olfr328-204
Cntn4-211	Gm8113-201	Nr5a2-203	Cyp26a1-201
Nrg1-215	Tnik-205	Cry1-201	Alx1-206
Abhd14a-202	Slc25a53-214	Rps26-ps1-201	Ank2-220
Gm48899-201	Gm3558-201	Adamts8-201	Fxyd2-202
Tbc1d4-204	Cadm2-202	Med14-204	4930538E20Rik-201
Mga-215	Zfp874b-202	Gm13068-201	Elovl7-201
Gldc-201	Gng2-204	Rsph1-201	Tet3-205
Car7-204	Gm47101-201	Ptpro-207	Nlgn3-201
Cenpv-201	Grip1-202	Lhx9-201	Artn-201
Pik3cd-206	Commd1-206	Mdm4-202	Rab30-201
Nrbp2-203	Clk1-204	Mov10l1-205	Synj2-202
Rpap2-202	Myh10-203	Rims3-203	Cntnap3-201
Rab11fip1-201	D030045P18Rik-204	Nanog-203	Anks1b-201
Pank2-202	Nap1l1-203	Gxylt2-201	Fbn2-201
Jakmip1-201	Anks1b-207	Fam98c-206	Fli1-201
Nup35-204	Ebf4-201	Zfp934-202	Scg2-202
Rhox10-201	Cd300lf-201	Rbm25-209	Slc44a4-201
Etd-201	Gm1604a-201	Kndc1-201	Pirt-201
Clca3a1-201	Rnf43-206	Cst8-203	AV026068-222
Arhgdig-203	Nlgn3-201	Dgke-201	Asb2-201
Hsdl1-204	Gm18537-202	Rab35-202	Rai2-201
Rhox9-201	Gm12258-202	Mtf2-209	Plpp4-201
Rhox9-204	Slc25a21-202	Cep85-201	Olfr62-203
Slc37a1-202	Hoxb2-202	Prrt4-201	Mecomos-201
Ralgapb-202	Gm13187-203	Pde1a-205	Zfhx4-201
Col4a1-201	Insm1-201	Atrx-217	Hgf-204
Irgm1-201	Epha7-205	Emb-203	Dscam-201
Nppc-201	Clmn-207	Mov10-207	Tgfb3-201
Nrg1-213	Hand1-201	Tshr-202	Rspo2-203
Atp2a3-203	Sema3c-205	Alg13-204	Lbh-201
Mgat4b-205	Enho-201	Rbm12b2-202	Trp53bp1-201
Gm2004-201	Cttnbp2-203	Fam98c-209	Ros1-203
Gm14419-202	Rnf112-202	Zfp264-202	Snhg4-205
Rcor3-203	Pantr2-202	Cep131-201	Adam23-209
Mapk13-202	Fzd7-201	Tgm3-201	Syt17-201
Rcor3-226	Col26a1-201	Rhox4g-201	Foxp2-208
Rhox2h-201	Wdr49-201	Mrpl24-204	Cnn2-202
Gm8091-201	Meis2-213	Clcn2-209	Sh3bp5-202
Lmf1-210	Col8a1-201	Gm7240-201	Prom1-216
Il17rb-201	Sprr2d-201	Cln3-203	Prss8-201
Tyro3-201	Lims2-201	Ndufa6-201	Msrb3-201
Nkd2-202	Cpa6-201	Clk1-210	Gabra3-201
Mafa-201	Tgm1-203	Cc2d1b-201	Dab2-201
Bsg-202	Fam149a-202	Efhc2-201	Nckap5-208
Tcf23-201	Ifit2-201	NA	D030045P18Rik-201
Arap2-201	Fam171b-201	Zfhx3-202	Ick-202
Cst9-201	Mrps5-202	Stk31-202	Csrp2-201
Olfr1318-205	Fyb2-201	Tcp1-210	Poln-205
Zcchc4-202	Irak1-205	Tsku-206	Tmem59l-201
Tex10-201	Mfap2-201	Cit-204	Wdr17-202
Zglp1-201	Lect2-201	Tex12-201	Gm7334-201
Cntn4-204	Ccl27-205	Drp2-202	Ap1s2-201
2610035D17Rik-203	Cdc42bpa-201	Gpat3-201	Gpr137c-201
Hp1bp3-214	Edn3-201	Zswim1-201	Gm43236-201
Brdt-202	Gdf6-201	Mrpl15-201	Rtn2-201
Slc16a7-201	Sipa1l1-201	Olig3-201	Mapk1ip1l-202
Pdzd2-208	Pard3-221	Palb2-202	Ptprb-203
Ncoa1-202	Amph-201	Sat2-202	Adam12-205
Agpat3-207	Olfr1286-202	Olfm1-201	Vgf-201
Klhl21-201	Chst11-201	Sgk3-208	Cryab-205
5730507C01Rik-201	Anks1b-213	Lrrc43-201	Negr1-202
Cp-202	Fam107b-201	Tjap1-201	Npbwr1-201
Tiam1-203	Fcer1g-201	Gm9-201	Plcb1-202
Psd-202	Gnb1-208	Rpl22-208	Rhobtb3-203
Clk4-203	E030030I06Rik-201	Hpcal1-202	Isl1-204
Hspa4l-203	Vil1-201	Map3k15-201	Tmem132e-201
2310061I04Rik-201	Jph2-201	Grhpr-201	Mdh2-204
Map2-206	2610203C20Rik-214	D130058E05Rik-202	Nnat-207
Ncstn-206	Nrxn1-204	Nf2-201	Hap1-201
Tln2-201	Meis1-205	Tkt-201	Hs3st5-201
Cdh23-214	Fgfr2-227	Dusp4-201	Pfkfb1-202
Slc8a1-203	Cntfr-203	Aebp2-203	Itpripl2-201
Tmem63a-205	Tmem176a-207	5830432E09Rik-202	Pde4c-202
Nrf1-219	Pbx3-202	Rest-202	2900026A02Rik-203
Bdh1-206	Foxf2-201	Ptprf-203	Pde4c-213
Rnf10-210	Gm26870-202	Uap1l1-201	Ceacam2-203
Rpl35a-202	Mpped2-202	Rnf125-201	Mmrn1-203
Gm11346-201	Fsd1-201	Cgn-203	Gm3252-201
Gata4-204	Igf2-203	Gm5851-201	Fabp5-201
Pex26-201	Misp-205	Zscan29-201	Gnao1-207
Tex2-201	BC048559-202	Mlxipl-207	Ctnna2-206
Kif26b-203	Camk2n1-201	Pla2g5-203	Cul7-204
Tmem117-201	Alox12b-201	Zmiz2-205	Itga4-201
Kcne1l-201	Carmil3-208	Steap3-202	Rab39b-201
Kmt5b-204	Gt(ROSA)26Sor-201	Gm17035-201	Dusp8-201
Dusp12-205	AV026068-213	Wdr75-201	Setbp1-201
Morf4l2-204	Vav1-201	Pdzd2-201	Actr3-204
Cdc42bpa-202	Grb10-201	Aasdh-201	Slit1-203
Cyb5r4-205	9930014A18Rik-201	Tiam2-207	Gm20756-202
Smtnl2-202	Gpc2-207	Ifi27-209	Lrrc7-206
Pak3-206	Tmem62-206	Gm42031-201	Plppr1-201
Rin3-201	Speg-202	Mfsd11-203	Shox2-201
Tspan9-204	AI506816-202	Krt222-201	Fam46a-201
Rdh7-201	Trim2-206	Oaz2-203	Wdr66-204
Cst13-201	Zfp672-201	Gm826-202	Gdnf-201
Olfr728-204	Anapc15-213	Gm4779-202	Igf2-202
Stambpl1-201	Vangl2-201	Isyna1-201	Ska2-201
Iqch-201	Pcna-ps2-201	9430078K24Rik-201	Ache-202
Ascl2-201	Sec24c-202	Rgs2-204	Jph2-201
Copa-204	Pdk2-204	Iars2-202	Sphkap-202
Gm8110-202	Fn1-202	Chpt1-207	Arhgap20-204
Apobec2-201	Vwf-203	Plxnc1-201	St6galnac5-201
Sytl3-205	Tubb5-204	Greb1l-201	Abracl-204
Cd8a-201	Lbh-201	Ipo9-206	Col3a1-207
Rbm47-206	Slx1b-201	Gm340-201	1700011H14Rik-201
Dst-215	Plekha7-220	D1Pas1-201	Usp34-208
Usp7-207	Rian-213	Fam131c-201	Col2a1-209
Scml2-205	AC152063.6-217	Deptor-203	Vwf-201
F3-204	Stmnd1-201	Cd320-202	Olfr166-203
Ell2-201	D430019H16Rik-201	Slc41a2-201	Gria2-202
Islr2-202	Ly6a-201	Rnf213-201	Ecm1-204
Cst12-202	Sema6a-206	Man1a-203	Col3a1-203
Gm12958-201	Gnal-201	Trip10-201	Prune2-207
Fam189a1-201	Rint1-203	Nfkbiz-204	Prmt3-205
Tfap2c-201	App-203	Pde4a-204	Adam11-201
Naa11-201	Pbx1-208	Cdyl-201	Hivep2-205
Tiam1-214	Trpv4-205	Gramd2-203	Pcdhgb5-201
Anapc2-204	Nrip1-202	Fam81a-201	Fzd2-201
BC048644-202	Bmx-202	Mob4-201	B230219D22Rik-201
Zfyve19-202	Apcdd1-201	Rab3b-201	Hoxaas2-201
Ccnd3-218	Wsb1-206	Hspa4-203	Dysf-204
Pdgfra-201	Peg3-201	Myh7-201	Cpsf6-208
Hbb-bs-201	Snca-201	Gm44364-201	Cwc22-207
Tspan32-204	Gja3-201	Akap1-201	Grik2-201
Zfp874a-202	Acox1-205	Gfm2-202	Me3-202
Zfp125-203	Myrf-201	Mkrn1-206	Ncf4-201
Dynlrb1-204	Kif12-204	Spcs2-210	Cecr6-201
Gng13-201	Mdk-201	Gldn-201	Polrmt-213
Sema4a-201	Spock3-201	Mtr-204	Atp1a3-201
Qars-225	Cd83-201	Kmt5b-203	Adra2a-201
Mfge8-202	Trim11-202	Khdc3-201	Tmem132d-201
Tnfrsf12a-201	Btrc-209	Aifm1-202	Asic4-202
Tox2-202	Gm14951-201	Rps24-203	D430019H16Rik-201
Aasdh-201	Epha7-208	Creb1-209	Meis3-201
Olfr338-203	Cux1-201	Gata4-203	Foxp4-201
Rhox4a-201	Galnt3-201	Tmem260-210	Dnajb5-204
Gramd1b-201	Kctd15-202	Kcnt1-207	Kdelr1-204
Serinc3-201	Cadm1-202	Gata4-204	Fign-203
Gm3333-202	Olfm2-201	Fcho1-208	Pdlim5-201
Plk3-201	Gm16183-201	Gata4-202	Tgfbr1-201
Itgb7-201	Epor-201	Gm14414-201	Eml1-201
Ubap2-203	Susd1-205	Pank2-202	Tnmd-201
Galnt10-202	Sytl5-201	Taf6-207	Lmo4-201
Reep2-201	Gm24420-201	Zfp109-201	Sh3pxd2b-202
Nphs1os-201	Cx3cr1-202	6430710C18Rik-204	Gm3298-201
Gm27194-201	Ddah2-204	Tktl1-201	Kalrn-201
Folr1-202	Gm27204-201	Tcl1-203	M5C1000I18Rik-202
Ubash3a-201	Armc8-204	Prkcd-207	Neurl1a-201
Lhx1-201	Pkhd1-201	Mphosph8-201	Nudt14-205
Pik3cb-201	Prkg1-202	4933416M07Rik-201	Cyp26b1-204
Ppt1-201	Bcl11a-204	Sema4a-201	Shroom3-203
Prr19-201	D330041H03Rik-206	Stoml1-206	Vat1l-201
Mpc1-ps-201	Ppp1r1a-201	6030498E09Rik-201	Slc4a9-201
Tecpr2-202	Akr1e1-201	Strbp-202	Zmiz1os1-201
Sall2-201	Fam46a-201	Rabep1-204	P3h1-202
Rad18-201	Gng10-202	Bcas3-216	Gmfb-205
Tdrd1-203	Sytl2-201	Nutm1-201	Magt1-204
Got1l1-204	Usp29-205	Lgals9-202	Lama3-201
Sept9-205	Chrm2-202	Syk-201	Khdrbs2-201
Efhd2-201	Hemgn-201	Trim50-202	Lrrn3-201
Pla2g10-201	Kcnq4-201	Taf1-203	Epas1-201
Gm29078-201	4632427E13Rik-204	Osbpl1a-203	Lbp-201
Unc13b-201	Efnb3-201	Tacr3-201	Dmtn-208
Rab3a-202	Pdgfrb-201	Glrx-201	Golt1b-201
Gm9833-201	Cd53-201	Dab2ip-201	C1qb-201
Dock10-205	Slc22a15-207	Rhof-201	Mpeg1-201
Raet1e-204	Ip6k2-206	Sirt5-206	Cyth4-201
Etv1-206	Nnat-204	Spa17-201	Hoxb8-201
Nelfb-205	Ip6k2-216	Slc22a18-204	Wiz-202
Fbxw19-202	Atg7-212	Tigar-201	Irs4-201
Banf1-202	Plk4-203	Rsg1-201	Slitrk5-201
Cbx7-203	Rbms3-205	Fbxo2-201	Apol7d-201
Il11ra1-209	Trpv2-202	Igsf11-202	Fbln2-202
Islr2-205	Elf5-201	Cbx7-207	Hdac9-205
Kcp-208	Wdr86-203	Sycp2-201	Zfp691-202
Kit-204	Ssc4d-203	Ube2d3-204	Mc2r-201
Pdp1-206	Nfam1-201	Ninj1-205	Kcnmb4-201
Mbp-206	Slc16a13-201	Sybu-207	Clasp1-214
Atp1a2-202	Cacna1a-208	Stk16-208	Ppp3cb-201
Itgb5-201	Gm47547-201	Adcy3-202	C530008M17Rik-201
Mettl23-201	Cyp20a1-203	Irf9-205	Ccdc50-203
Prr23a3-201	Smim8-205	1110032A03Rik-204	Draxin-201
Derl3-203	Lig3-201	AI427809-203	Chd7-202
Chka-209	Lyrm1-207	Me1-201	Scn3a-202
Dmp1-201	Epb41-202	Myo5b-210	Rai2-202
Fbxo15-201	Acsl4-204	Pus1-207	A830082K12Rik-204
Ablim1-206	Myo15b-208	Znrf2-201	Cd200-201
Pxn-203	Ptprk-202	Pacs2-202	Cbx5-202
Gm5067-201	Isl1-203	Gprc5a-201	Kalrn-218
Nanog-203	Nog-201	Glis3-202	Clasp1-212
Emp1-201	H19-207	Spo11-202	Fgf5-201
Adamtsl3-203	Gpr146-201	Arid5b-203	Gemin8-202
Socs2-203	Large2-202	Dnaja3-201	Tmc7-201
Tlr3-202	Serpinf1-201	Kcnip1-203	Rnf112-202
Egflam-202	Gm10259-201	Echdc2-212	Gm3476-202
Rps2-202	Rrnad1-211	Uspl1-205	Pdlim7-201
Sspn-202	Cadps2-205	Paip1-208	Pdlim5-212
Rtf2-202	Stk32b-201	Gm11899-201	Gm32834-202
Gm10863-205	Arhgef6-201	Snx27-207	Meis2-201
Smad5-206	Gm12744-201	Socs2-203	Fap-202
Aurkc-203	Slc44a2-201	Srsf12-201	Hpgds-201
4930519K11Rik-201	Oprl1-201	Nanos3-202	Ganc-206
Paip1-206	Csrp2-201	Rbm18-203	Phactr1-208
Pou2f3-202	Adam11-201	Gm10769-201	Ptch1-201
Cyp2ab1-201	Tmem132c-202	Atp5o-203	Ralyl-203
Adgrg1-202	Tmem132c-203	Dnaja1-202	Cldn34c1-206
Zfp534-201	Stmn3-201	Ptpn2-203	Map7d2-201
Npffr1-201	Tmsb10-203	Lgals9-203	Hip1-201
Abtb2-201	Anks4b-201	Ung-204	Lsamp-201
Gstm7-203	Aatk-203	Ints10-204	Asb4-202
Myef2-202	Lyve1-202	Nr5a1-202	Sh3gl3-208
Klhl20-202	Gpr17-201	Zfp874a-202	Lpar1-205
Odf2-203	Prtn3-201	Noxred1-201	Bub1-204
Olfr943-205	Taf7l-202	Uqcr10-203	Popdc2-202
Fbxo31-205	Htr7-205	Lhx9-206	Nhsl2-202
Etv4-207	Plat-201	Ung-206	Gm3558-201
Gm7367-201	Vopp1-201	Gm5812-201	Tro-202
Pltp-201	Tet3-205	Spata5-201	Foxp1-228
Zfp473-204	Astn2-201	Prickle1-202	Cwc22-210
Cebpa-201	Dcc-201	Mga-202	Cdv3-202
Pknox2-207	Wnt9a-202	Rad51d-204	Pantr1-207
Gm13031-201	Tfec-201	Phactr1-206	Cyp26b1-205
BC006965-203	Rbm3-211	Aftph-205	Vcan-205
Etv1-212	Misp-201	Klhl22-208	Nr2f1-202
Yap1-206	Ankrd6-204	Gm17455-204	Nr2f2-202
Gemin6-201	G6pc2-203	Mir293-201	Myh10-203
4930447C04Rik-204	Pkp3-201	mmu-mir-293.1-201	Igsf9-201
Rangap1-202	Mfsd6-205	Ewsr1-205	Gm20482-202
Efcab10-201	Ptprc-204	Rps28-205	4931428F04Rik-202
Spg11-203	Acer2-201	Vdr-201	Tpm1-213
Vegfd-201	Cdk14-202	Slc45a4-202	Mtus1-203
Sppl2b-210	Nrk-203	Fbxo15-201	Alkbh1-205
Apoc2-201	Tm7sf2-202	Kcng3-201	Ch25h-201
Kdm3a-203	Gm16000-201	Ipmk-203	Nkain3-202
Osgin1-206	Cox7b-203	Camsap3-203	Fgf14-202
Iars2-202	Hcls1-201	Tprn-201	Dtna-202
Mybl2-201	Col26a1-202	Myb-203	Angpt2-202
Gm14124-201	Ncoa7-209	Utp6-202	Gja3-201
Slc30a9-201	Olfm1-201	Usp53-207	Adgre1-202
AC164297.2-201	Ank2-216	Glis3-209	Lifr-203
Morc1-201	Sh3kbp1-208	Rps6ka5-208	Fgf13-202
Ero1l-202	Sept1-210	Soat1-201	Fam168a-201
Pqlc1-207	Mgat1-213	Aurkc-204	Tpm1-205
Clcn7-204	Meis1-207	Thnsl1-201	Mir5114-201
Ralgps2-204	Npy-201	BC034090-201	Piezo2-202
Myo6-204	Abcd3-204	Mir6357-201	Prrxl1-202
Ube2t-201	Samd4-206	Gm14288-201	Hyal2-207
2410017I17Rik-202	Crebzf-205	Gm26880-201	Rnf165-201
Zfp980-201	Gm13237-201	Arhgap26-216	Igsf23-204
Tnks2-207	Gm26870-201	3110002H16Rik-203	Mecp2-205
Etv1-211	Tmem37-201	Npw-201	Gpr161-201
Cttn-201	1700001O22Rik-209	Acot1-204	Olfr901-203
Pbx2-202	Dbn1-202	Cacna1d-212	Pxylp1-203
Gm48275-201	Eps8l2-206	Mis18bp1-208	Gm3563-201
Kcnma1-234	Cdh18-207	Dclk1-208	Rabl6-208
Rybp-202	Ly75-202	Etnk2-205	Fam19a2-202
Col9a3-204	Ppwd1-201	Gemin6-201	Pknox2-210
1700061G19Rik-201	Clasp1-206	Cab39l-206	Hoxc4-202
Arl10-203	Wdr6-201	Clu-209	Fosl2-201
Nlrp5-ps-203	Sfrp5-201	Ankrd42-208	Glb1l2-202
Gm826-202	Mapk12-201	H2-Ke6-201	App-201
Rnf17-204	Dact3-201	Slc25a33-201	Marcks-201
Greb1l-205	Pcsk1n-201	Dnajc21-201	Hmg20b-213
Jak3-201	Zfhx3-204	Cyp17a1-201	Gm2026-201
Psmb5-201	Mecp2-205	Cars2-201	Cacna2d1-206
Nolc1-208	Kalrn-201	Gstp2-202	Mia2-223
Elmo1-205	Adamts20-204	Gstp2-201	Scnn1b-202
Zfp667-202	Gm26507-201	Gm12743-201	Smad9-201
Arpp19-202	Itga6-205	Mthfr-206	Mecom-207
Arpc1b-211	Sh3bp5l-202	Espn-204	Luzp1-203
Otoa-202	Arhgef10l-201	Wt1os-203	Vegfc-201
Rims4-201	Tnfrsf14-201	Prdx3-201	Lpar1-204
Rhox4a2-201	Ap1s2-203	Uck2-201	Gm14285-201
Ralgps2-215	Gm12191-201	Mid1ip1-201	Grm8-202
Mark2-220	Pla2g12a-202	Coprs-201	Ace-201
Pde7a-210	Mecom-212	Ocel1-201	Cep57-211
Tspan18-205	Gm10256-201	AL591207.1-203	Nap1l5-201
Sparc-209	Fgfr1-203	Vac14-203	Csrnp3-204
Adam33-212	Fmn1-204	Rps9-201	D030025E07Rik-203
Gm28145-201	Tbc1d24-213	Bag3-201	Rnf165-204
Pcsk6-204	Gm17396-201	Fgd1-201	Plet1-201
Atad2-202	Ccdc114-201	Pik3r1-201	Klk14-201
Tacc2-215	Ifi207-201	Poli-201	Ano4-208
Eno1-206	Adarb1-203	Sphk1-205	Il1r2-201
Kank3-202	Rbfox3-204	Tcf25-207	Fn1-216
Fam114a1-201	Eif4e3-201	Rtl4-202	Epb41l3-202
AC090962.1-201	Hoxd3-204	Cpeb1-209	Hand1-201
Atp2a3-207	Hlx-201	Kif23-206	Cldn7-201
Cpeb1-207	4833420G17Rik-203	Taf5l-201	Unc5c-201
Plk4-204	Sult1d1-201	Lhx9-205	Ano4-206
Degs1-203	Abcg5-201	Rab35-201	Lnx1-207
Klrb1c-203	Adcy8-201	Serinc3-201	Fgf20-201
Tnni1-208	Serpinf1-208	1110004E09Rik-201	Slc38a6-206
Dpy19l4-202	Sc5d-201	Dpcr1-201	Tfec-201
Gm44364-201	Unc5c-202	Dnajb6-202	Chrdl1-201
Ralgps1-204	Gm10600-201	Pcgf5-211	Hoxa1-201
Als2-204	AC154335.1-201	Ftl1-ps1-202	Ecm1-203
Hk3-201	Dzip1-201	Polg-213	Sdk2-205
Fam221a-204	Ctnnd2-201	Rbm33-201	Svep1-201
Fancc-205	Cmah-208	Zfp451-201	Kcnn2-203
Smoc1-201	Stmn2-201	Psme1-210	Gm10340-201
Cst3-201	Qtrt1-206	Fhl4-202	Npr3-205
Sema7a-201	Psme1-201	L1td1-202	Slc38a7-201
Chit1-201	Mecom-217	Cc2d1b-204	Olfr898-203
Rpl10-206	Epha3-201	Pml-201	Dhcr24-201
Rpl34-204	Cadm1-203	Tma16-202	Tmem47-201
Umodl1-202	Tmtc4-209	Pm20d2-201	Rbp1-201
Srebf1-210	C330007P06Rik-201	Il11ra1-204	Ptprt-201
Uty-205	Zfp385b-201	Trim16-202	Arnt2-201
Sec16b-202	Hmga2-203	Lcmt1-204	Insig2-213
Slc25a1-204	Hk3-203	Rhpn2-201	Plvap-201
Klf15-203	Dach2-206	Dclk2-209	Dach2-202
Il17rb-203	Chd3-202	Rpap1-206	Hacd4-203
C1qtnf7-202	Atp2c2-201	Immt-205	Gm10039-201
Irf8-201	Cys1-207	Slc7a5-201	Gm16096-202
Bpnt1-201	Rfesd-203	G0s2-201	Zeb2os-202
Tcf25-207	Ecm1-203	Hdac9-208	Ssr1-204
Srsf5-209	Trmt61b-203	Mkx-201	Hs3st6-201
Trim44-202	Glb1l-201	Slc25a3-204	Trpv2-201
Tulp2-202	Dok3-202	Kmt5b-204	Abcg5-203
Akap2-204	Micall2-204	Mir9-3hg-203	Armcx4-201
St3gal4-207	Shh-201	Mrpl23-201	Ppp4c-202
Gm9-201	Tcf12-207	Platr14-203	Dpysl4-202
Coa7-205	Gas1-201	Polg-203	AC174642.1-206
Cpsf4l-203	Uba7-215	Chit1-201	Gm10439-201
Capzb-203	Ripk3-201	Crym-201	Spon1-202
Pdzd2-206	Gm28510-201	Bpnt1-201	Mir1903-201
Arhgdig-205	Tram1l1-201	Tgif2-ps2-201	Kcnmb2-201
Ubap1l-202	Celsr1-201	Porcn-206	Gm46430-210
Crebzf-208	Tox3-201	Gpbp1-201	Klhl29-201
Cyp11a1-203	Zfp503-201	Dhx32-202	Klf1-201
Cyb5r3-203	Trim9-201	Ears2-201	Gpr50-201
Fcf1-202	Gm12915-201	Myo5b-201	Gria3-207
Mfsd13a-201	Bub1-204	Tapbp-202	Pld4-201
Whamm-201	Esrrg-203	Arhgap42-202	Fmn1-201
Sgk3-201	Matk-201	Rhox7a-201	Cck-201
Tubgcp6-201	H19-203	Nsfl1c-201	Dbn1-203
Robo2-204	Mthfr-207	Nars2-201	Nup85-207
Spats2l-206	Mllt3-202	Spint2-203	Crlf1-201
Robo2-210	Mtus2-208	Rhox7a-203	Ltbp1-201
Uba1y-201	Slc17a5-202	Ptpn6-210	Mdk-203
P2rx4-209	Tmsb4x-201	Mageb10-ps-201	Tnnt3-204
Bdh1-203	Hmgn3-203	Gucy2c-201	Arhgap28-201
C030037D09Rik-202	3110070M22Rik-201	Cd2bp2-201	Baiap2l2-201
Triml2-204	Meis1-208	Rnaset2b-201	Limk2-204
Rad54b-201	Ktn1-202	AU022751-201	Rmi2-201
Spock1-201	Aadat-201	Socs2-211	Arhgap20os-202
Ccdc28b-204	H2-Bl-204	Cops7a-201	Eml1-203
Fbxw8-202	Efna4-201	Ppp2r2b-201	Has2os-202
Nrbp2-205	Spsb4-201	Pank2-201	Id3-203
Olfr1217-203	1700006J14Rik-201	Exoc1-203	2610528A11Rik-201
Wdr75-207	Rasgrp4-209	Rad51c-201	Cd160-203
Pxn-210	Foxp1-230	Gata4-201	Sst-201
Tnni1-204	Pde10a-202	Zranb3-202	Plekhs1-203
Khdc1a-201	Zmat4-201	Rap1gap-202	Plce1-204
Fetub-201	Gm3252-201	Eif4a2-201	C730027H18Rik-202
Tbx4-203	Rpsa-201	Smad5-206	Atxn1l-201
Slc35d3-201	Crispld2-202	Cpt1a-201	Csnk1a1-210
Gsta2-203	Adgra2-201	Runx1t1-204	Scrn1-205
Enpp3-205	Phlda2-201	Ackr4-204	Mirg-207
AU022751-201	Sept3-202	Zwilch-209	Meis1-203
Plxdc1-203	Macf1-203	Cdx1-201	Jhy-201
Zyg11a-202	Pcbd1-201	Dym-201	Gm42557-201
Insig2-208	Shkbp1-204	Otud3-201	Cbln2-204
Gm7972-201	Sms-201	Nmrk1-201	Hsd17b7-201
Cacna2d2-202	Igfbp4-205	Elmo1-201	Ddah2-201
Mrpl48-205	Adra2a-201	Pecam1-203	Slc35e4-201
Ptk2b-207	Plin5-202	Gm14305-202	Stmn4-201
Epx-201	Apobec3-217	Rps2-204	Nrcam-215
Trim6-205	Gm11149-204	Slc2a3-201	Igf2-201
Cradd-205	Mxra8-203	Tkt-206	Nrep-203
Tmem200b-201	Il6st-203	Pot1a-209	Rxfp1-202
Myh14-205	Flrt2-202	Ddx10-201	Mmgt1-201
Slc29a1-203	Kcnmb2-201	Msh6-201	Fmn1-209
Nmt2-203	Gm26870-203	Fbxo47-201	Smarca2-203
Plekha4-201	Plpp4-201	B3gnt9-201	Meis2-204
Msh4-207	Ace2-203	Klhl32-202	Cxadr-201
Krt222-203	Mybpc3-201	Gm27308-201	BC018473-201
Mdfi-206	Sdc2-201	Prkcd-201	Ddc-210
Olfr1215-202	Ppfibp1-209	Morc3-201	Olfr1252-202
Zbtb20-201	Mpp2-201	Dock3-201	Myt1-201
Mst1r-201	Cttnbp2-208	Trmt11-201	Tmem213-201
Xpr1-203	Tmem30b-201	Tph2-201	Ndst1-201
Zfy1-202	Lrriq1-205	Mkrn1-202	P3h2-201
AC139054.1-201	Ikzf2-201	Diaph1-204	Opcml-202
Zfp58-201	Zrsr1-201	Mir9-3hg-206	Rarg-205
Sbno1-202	Vgll4-204	RF01962.1-209	Gnas-204
Mib1-203	Gm16596-203	Fam221a-201	Vmn2r36-201
Myh8-201	Ogfod1-201	Rrn3-201	Fam171b-201
Zfp600-201	Gm16042-201	Alg13-201	Foxp2-203
Cadps-201	Sytl2-202	Emp1-206	Megf10-202
Mthfs-201	B230206H07Rik-202	Sytl4-201	Foxp1-224
Kpna2-206	Adgre1-202	Mei4-202	Epha8-201
Map3k21-201	Ptpn14-202	Polg2-201	Olfml3-201
Otx2-204	Myo5a-204	Gart-202	Gm17501-202
Dpy19l3-208	4930426D05Rik-202	Tpst2-201	Card19-202
Atg9b-201	Epb41l3-211	Gm43352-201	Ifit2-201
Kcnj12-203	Vkorc1-203	Lrig1-202	Dlx1-201
Gm20865-202	Slc7a8-201	Nod1-202	Aadat-202
Adgrl3-203	Gm21814-202	Eef2kmt-204	Scn3b-201
Tigar-201	Tph1-202	Acadl-202	Epha3-201
Nek2-201	E330013P04Rik-201	Frat2-201	Arhgap24-204
Nek2-205	Rrad-201	Zfp964-201	Nrf1-208
Rhox2b-201	Cks1b-202	Dph3-207	Rarb-205
Elavl2-201	Ppargc1a-204	Rffl-206	Fzd7-201
S100a10-203	Tbrg4-211	Eps8-202	Adgra2-202
P2rx1-203	Myl6-206	Ddc-206	Ccdc40-202
Tmem44-203	Rgma-204	1700001L05Rik-203	Scg3-202
Zbtb41-202	Sncaip-201	Ube2a-209	Limch1-201
Dcaf4-208	Clcn5-201	Lef1-204	Pantr2-202
Olfr1238-203	Mecom-206	Ina-201	Cdh16-202
Pde1a-210	Lrrc7-206	Plcb3-201	Celf3-207
Khdc3-204	Pbx1-206	Echdc2-209	Ebf2-203
Jade1-205	Zfp827-206	Eif4a2-203	Arhgap28-202
Nkain4-205	Fgf20-201	Apoc1-201	Clec14a-201
Gm2694-210	Mef2c-201	Idh3a-205	Csrp1-201
Clip3-202	Rmi2-201	Prpsap2-201	Nrxn1-202
Tmem29-207	Olfr586-203	Clcn2-201	Ctgf-201
Olfr859-203	Actg2-201	Apobec3-203	Ugt1a5-201
Lancl3-201	Klk8-202	Lpin3-201	Dcdc2a-204
Prlr-202	AC013548.1-201	Klhl13-202	Gabra6-203
Tprn-201	Ankra2-202	Btbd11-203	Pbx1-207
Sycp1-201	Pax2-201	Gm14435-202	Sim1-202
Jade1-203	Ddr1-207	Wnt10a-201	Cdhr2-201
Cltb-201	S1pr3-201	Zfp978-202	Ccdc43-205
Ston1-203	Tvp23a-201	Tet1-207	Gm35065-201
Svil-211	Chd7-202	Fut10-202	Hjurp-204
Myt1l-204	Klhl14-201	Prmt7-201	Ddhd1-203
Ptpn22-201	Flna-213	Zfand2b-201	Tcaf1-201
Gm8822-201	Dusp18-202	Rpl39l-202	Kif12-204
Pgap2-203	Adamts3-201	Ogg1-201	Sptb-202
Plekha6-211	Gemin8-204	Anpep-202	Lrig3-203
Gm3608-201	Myh10-206	Recql-201	Kirrel3-209
Gm20684-201	Enpp2-201	Gm48795-201	Sntb1-201
Aftph-209	Eif4g1-215	Rplp1-201	Txndc16-211
Jcad-201	Gm43539-201	Klhl21-201	Maml2-202
Rsrc2-210	C1qa-201	Gm6089-201	Csrp2-207
Gm37565-201	Ikzf4-208	Mbnl1-212	Syt14-203
Dnajc11-211	Mbnl1-206	Kif3a-201	Megf9-202
F930015N05Rik-201	Tub-201	Pqlc1-204	Arl5b-202
Scml2-204	Bcl9-201	Chchd10-202	Hipk2-207
Gpcpd1-211	Nespas-201	Foxa2-201	Olfr575-202
Itgb8-201	Malt1-202	Abhd6-201	Klhl14-202
Col4a2-201	Ikzf1-203	M1ap-203	Arrb1-202
Hmgb1-204	F630028O10Rik-201	Nkx1-1-201	Mocs1-208
Fyn-202	Kcnmb4os2-204	mt-Nd3-201	Zcchc18-201
Wsb2-201	Ces3a-201	Ttc17-202	Lrrc49-208
Atp2c1-202	C230034O21Rik-201	Fmnl2-204	Hoxa9-203
Proser2-203	Mvk-205	Plekhf2-201	Dchs1-201
Arntl2-204	Surf1-204	Myt1l-204	Kif27-201
Ppfibp1-206	Utrn-201	Phf13-201	Eya1-203
Nop56-212	Eno1b-201	Mms22l-205	Med1-201
Syce2-204	Tug1-202	Dcaf7-202	Bglap3-202
Cd82-204	Gm16140-201	Lman2l-202	Tulp4-201
Rabep2-201	Peg3-203	S100a1-201	Celf4-203
Nmrk1-204	Pklr-201	Phf24-202	Kcnmb4os2-204
Agap1-202	Rarb-205	Pus1-203	Msh3-212
Atp8b2-201	Emx2-201	AC158554.1-202	Atoh8-201
Pgp-201	Adar-205	D130058E05Rik-201	Hba-x-201
Sp140-201	Bcl2l12-201	Scrt2-201	Lsamp-206
Htra3-201	Cntnap2-201	Immp2l-203	Hip1-209
Egr1-201	Gm25998-201	Gclm-202	Polq-201
Kcng1-201	Hsd3b4-201	Kdm3b-204	Pcdhgb4-202
Slc25a33-201	Gm10681-203	Gm45765-201	Asb9-201
Gm5128-202	Rhoay-ps1-201	Cecr2-201	9430002A10Rik-201
Spata5-209	Sae1-203	Egln3-201	Pcdh17-201
Hjurp-201	Rnf43-209	Trak1-211	Cdk19-205
Ssh3-202	Foxf1-201	Calr4-202	Lyz1-201
Terf1-202	Mfhas1-201	Dtnb-201	Vmn1r43-202
Trak1-211	Mllt6-202	Fuz-214	Elmod1-201
Iffo1-205	Homer3-203	Srpx2-201	Zfp871-202
Pqlc1-205	Smad4-202	Gclc-201	Meg3-205
Ttyh1-202	Smim10l1-202	Rap1gap-201	Armc8-204
Pja1-201	Pisd-203	Dut-202	Postn-207
Gm4779-202	Col4a6-201	Ap3b2-204	Adamts9-201
Nkd2-201	AV026068-208	Timm10b-201	Nedd4l-208
Klhl13-204	Rbp4-202	Gm3448-203	Shkbp1-206
Dmc1-201	Stx2-202	Slc6a20a-201	Ncam2-202
Pla2g5-205	Dclre1b-204	Arntl2-204	Pthlh-201
Tdh-205	Arhgdib-201	Ptpn14-203	Sgce-207
Synm-205	Shank2-205	Tifa-202	Id2-201
Txnrd3-202	Gm13111-201	Fam160a2-203	Hist1h2be-201
Rgcc-201	Gm13415-203	Fubp1-216	Cblb-201
Kazn-207	Lrba-206	Alkbh2-202	Tmpo-208
Cntn2-204	Gtf2i-226	Dbp-204	Pclaf-201
Olfr510-203	Dab2-203	Arhgap21-208	Sgk3-202
Clasp1-214	D630045J12Rik-206	Ccdc61-207	Slc1a3-202
Mafk-201	Ccnl1-206	Tnnt1-206	Scd1-201
Phf8-201	Ccdc40-202	Gm41-201	Itgbl1-201
Mkrn1-203	C1qtnf5-201	Usp43-201	Kcnmb4-204
Baz2a-207	Rab33a-201	Padi3-201	Gxylt1-201
Kcnk3-201	Mical3-202	Rtkn2-203	Heph-203
Tjap1-201	Frem2-201	Tnxb-201	Rbms3-201
Snx25-208	Rarg-202	Plekha8-201	Pde4a-201
Gabpa-202	Chst9-201	Baiap3-202	Pde4d-207
Clk1-211	Chgb-201	Gtsf1l-201	Sncaip-211
Gm2223-201	Slitrk5-201	Gm42642-201	Abca5-201
Ifi27-201	Gm3373-202	Smcr8-202	Gm12744-201
Src-205	Prrx2-203	Adamdec1-201	Atp8b1-201
Bmp8a-202	Gm47283-203	Gclm-206	Foxp2-217
Cacna1h-201	Egr3-204	Srcin1-202	Akap12-201
Cluap1-205	Evi2b-201	Fam20a-201	Rftn2-204
Rhox2g-202	Ccdc61-207	Cyp2r1-201	Abcc2-202
Txlna-205	Gdf5-201	Gm8206-202	Sema3b-205
Ablim1-202	Far1-201	Naa16-206	Wsb1-206
Caprin2-202	Rpl15-ps2-201	Slc11a2-206	Plekha5-214
Hnrnpf-203	Itgb6-201	Mrpl15-202	Tpm4-201
Mst1r-204	Car2-201	Dars2-203	Spi1-201
Rps24-210	Hotairm1-202	Fam173b-201	Pde3a-202
Gm29446-201	Abca4-207	Slc39a14-211	Slc6a19-202
Clk3-209	Zfp663-202	Gm3235-201	Akap13-201
Hmgn2-204	Podxl-201	Sycp1-201	Sncaip-205
Csde1-213	Capn3-205	Rab26-201	AV026068-205
Ngef-201	Cnn2-201	Klf17-201	Gm26778-201
Hells-205	Gm45886-201	Prrc2c-201	Hnf4a-201
Rgs11-211	Dbndd1-201	Arhgef19-206	Kctd15-202
Ddx19b-202	Cd59b-203	Trmo-201	Gm47512-201
Banp-214	Zfp37-202	Chdh-201	Zfp691-203
Sipa1l2-204	Srp54-206	Amn-202	Rab2b-203
Gtsf1-205	Hotairm1-203	Mtcl1-201	BC021767-202
Itgad-201	Meg3-208	Aldh2-202	Sfi1-219
Gm22146-201	Fstl1-202	Pkig-204	Bloc1s6-201
Atp2c1-212	Llgl2-207	Bhmt-201	Kcnj14-201
1700018B08Rik-204	Nrep-203	Atg14-201	Myl6-206
Lrrfip1-203	Prune2-207	Esrp1-204	Adgra2-201
Atg16l2-202	Mybpc1-205	Ap2b1-206	Fam78b-203
Dnmt3a-206	Arntl2-201	Mgme1-203	Zdhhc15-201
Ppat-205	Gm48283-201	Rif1-201	Frmd4a-216
1700016F12Rik-201	Rassf6-201	Nfatc2ip-201	Chsy3-201
Acly-204	Kifc1-204	Ikbkg-205	Astn1-201
Rtraf-201	Uhrf1-202	Sfxn3-201	Syn3-201
Syk-202	Muc20-201	Sdccag3-201	Olfr1419-203
Mep1a-201	Mrgbp-206	Tkt-207	Fndc3c1-202
Rassf5-201	Syncrip-210	Pecr-201	Trpm3-206
Gm28533-202	Gm14226-201	Utp4-201	Gpc2-205
Ace2-202	Adamts1-202	Pold3-209	Creb5-202
Trp63-201	Zfhx3-201	Ttc39b-201	Adam12-204
Tex12-202	Asic4-202	Bcat2-208	Cys1-207
Rhox1-201	Caps2-201	Gtf2ird1-209	Igf1-203
Gm46223-201	Fst-203	Rpl26-206	Pear1-202
Gm10146-201	Rab38-201	Baiap2-205	Olfr124-203
Gcnt2-201	Steap2-204	Glp1r-201	Erbb4-201
Olfr1369-ps1-203	Setbp1-201	Art3-211	Phldb1-215
Ptpre-201	Sncg-201	Casp6-203	Slc5a7-201
Acbd5-202	Penk-201	Slc23a2-201	Phf21b-203
Abhd6-203	Wnk2-211	Mtmr14-201	Hcn1-201
Nln-205	Parvg-201	Ino80e-204	Ispd-206
Plcb2-203	Rbms3-201	Magi1-207	Spin4-201
Ankle1-203	Taf7l-201	Lsr-201	Bmpr1b-204
Traf1-203	Alx1-202	Nrf1-216	Mboat2-204
Lef1-203	Scin-201	Gtse1-201	Tek-203
Eps15-208	Gm3629-201	Slc7a4-201	Elovl7-202
Slco4c1-201	P4ha2-211	Caskin1-201	Kynu-201
Axl-201	Lzts1-204	Aldh7a1-201	Cux1-206
Tmem234-203	Cbln2-203	Syt9-202	B130024G19Rik-206
4930461G14Rik-201	Veph1-201	Xlr3b-201	Itga9-201
Cdc7-201	Gm10282-201	Hsd17b2-201	Col8a2-201
Plekha4-210	Adra2c-201	Glrx2-208	Slc4a1-201
Pnmal2-201	Meis2-216	Lyrm7-205	Arhgap19-203
Adal-201	Redrum-201	Washc1-201	Hoxc5-202
Gm27191-201	Ap1m2-201	Lrmp-204	Snai1-201
Nrf1-214	Tekt1-203	Slco4c1-201	Arpp19-209
Tspan5-202	Txndc16-211	Magi2-207	Trim39-204
Pax6-203	Rasef-202	Gstm2-203	Fap-209
Gbp3-201	Gm8797-201	Defb42-201	Itgb6-203
Nav2-202	Nxpe3-201	Ctnnd1-202	Car7-204
Mov10l1-205	Tpbg-202	2410017I17Rik-202	Tia1-203
A1cf-201	Gm11149-201	Ifnar1-201	Hnrnpc-205
Ucp2-210	Adgrl3-220	Rpgr-204	Zim1-201
St5-201	Cdh2-203	Il11ra1-210	Agr2-201
Cdh23-206	S100a16-202	Sobp-202	Cd24a-201
8030451A03Rik-203	Tmem56-201	Rpl34-204	Cadm1-202
Cyp19a1-201	Fmn1-209	Fbxo6-202	Prkaa2-201
Gm14344-201	Gck-201	Sfmbt1-206	Mapk1ip1l-201
Mup6-201	Josd2-204	Ddx43-201	Meis1-204
Sct-202	Rpsa-204	Pnpla2-201	Galnt11-202
Pex5l-205	Tro-203	Fgfr2-207	Foxp1-222
Car9-202	Ublcp1-202	Mir294-201	Ntrk3-201
Gm13110-201	Ggt1-215	mmu-mir-294.1-201	Gm3326-201
Cbx7-201	Alx1-205	Baiap2l1-201	Cdh18-202
Rps12-205	Susd4-202	Gm14443-201	Sncg-201
Slc37a1-201	Fgfr2-211	Prmt3-201	Cpne4-201
Efhd1-202	Gm20696-201	Sycp1-204	Pla2g3-202
Gm4070-201	Sh3bp1-202	Srrm4-203	4933412E12Rik-201
Arhgef4-201	Nhsl1-201	Rmdn2-201	Gpr85-202
Aasdh-214	Gm27530-201	Slc44a1-201	Gak-205
Vcp-202	Gm26568-201	Usp48-211	Gm34030-202
Rims3-204	Rpl3-ps1-201	Acss1-201	Dbn1-202
Gm30122-202	Gm25956-201	Klhl5-204	Scarf2-201
Ankrd13a-201	Cd84-205	Rpl35a-204	Pbld1-202
Col6a3-202	Tfcp2l1-201	Hadha-205	Fhl1-205
Gm15097-201	G430049J08Rik-201	Coq8a-217	Epha5-202
Mapk4-204	Gal3st4-203	Dgcr2-202	Nrep-201
Ankrd42-203	Hmgn2-ps1-201	Ttyh1-217	Ebf2-202
Rbm46-202	Limd2-201	Slc25a35-201	Pdgfrb-202
Rad51ap1-203	Spdya-204	Tdrd1-203	Magi1-202
Rpl27a-201	Id2-203	Taf1b-201	Rem2-202
Rps2-ps6-201	Amn-201	Arhgap4-202	Nfatc4-208
Vmn1r90-204	Ecm1-207	Rgs2-201	Mzf1-206
Spo11-202	Igf1-206	Zfp385b-210	Col13a1-205
Wdr64-205	Cgref1-201	Cox18-202	Ints6l-204
Gm17737-201	Slc2a2-202	Engase-207	Cped1-202
Rhox4g-201	Csf1r-201	1700028I16Rik-202	Junos-207
Olfr1246-202	Slc25a22-202	Slc37a2-202	P4ha3-201
Pds5a-203	2610203C20Rik-206	Echdc2-201	Prkd3-202
Rps4l-201	Dmtn-203	AI481877-202	Dlk1-207
Acan-201	Rps3a1-201	Lamp2-201	AC165954.1-209
Pitx2-201	Rbm5-214	Syce2-202	4930426D05Rik-203
Zfp746-206	9230102O04Rik-201	Ankrd27-202	Spred3-201
Mrto4-201	Ighm-202	Recql-203	Zfp423-202
Lsm14a-206	Dab2-204	Camsap3-201	Map1b-206
Adamts7-204	Kdf1-205	Cul2-201	1700006J14Rik-202
Cachd1-202	Slc26a1-204	C130071C03Rik-201	Ticrr-205
Zscan10-204	A230065N10Rik-201	Ggnbp2-201	Gm9722-201
Wdcp-204	Csrp2-206	Adcy7-203	Pcdh11x-202
Ide-202	Gm45889-201	Gtf2e2-203	St7-206
Ttc26-201	Chrnb2-202	Fbxo31-203	Mrgpre-201
Trpa1-201	Atxn1l-201	1700065D16Rik-201	Runx2-212
Socs2-206	Gse1-201	Hmgb2-201	Dhh-201
Ide-208	Fam69b-201	Kcnk10-201	Fam199x-201
Mael-202	Grik1-201	Selenbp1-201	Stab1-203
Nmt2-201	Clu-202	Rhox8-201	Tgfb2-205
Vegfa-201	Limk2-203	AL590629.2-201	Hmgn3-201
Got1l1-201	Tnfrsf19-201	Phkg1-201	Agfg1-206
AC134468.1-201	E430024I08Rik-201	Rcl1-201	Samd14-201
AC154671.1-201	Ciz1-219	Grk2-206	Zswim9-202
Grk5-201	Sec24a-203	Mcph1-205	Thbs4-201
Adgrg1-203	Nme7-207	Wfdc6a-201	Tbx3-205
Hes5-201	C130060K24Rik-203	Klhl25-202	Sec24c-202
Papln-201	Eno3-202	Pfkfb4-207	Sema3b-204
Fam168a-210	Ptpa-203	Vmn1r32-202	Ralyl-205
Btn1a1-201	Pbx4-204	Sybu-205	Amotl2-201
Hook1-201	Rassf9-201	Zfp27-206	Cobl-210
Nfkbid-202	Speg-206	Fxr1-204	6820431F20Rik-202
Rax-201	Ly6h-201	2610027K06Rik-201	Nnat-210
Ngef-204	4930473A02Rik-202	Polg-216	Stra6-213
Ppp1r13b-203	4930550C14Rik-204	2010111I01Rik-213	Amotl1-201
Aunip-201	Aspscr1-214	Olig1-201	Sh2d4b-201
Thumpd3-202	Prtn3-204	Taf1d-202	Gm26507-201
Jak1-201	Phf21b-203	Rfx2-202	Sall2-202
Ung-203	Insc-208	Ephb1-201	Itga9-204
Dynlt1-ps1-201	Zswim5-201	Ppp2r5c-206	Tagln-203
Rab27a-201	Tox-201	Psat1-205	Arfip2-209
Hpcal1-202	1600014C10Rik-205	Gpr55-201	Mllt3-201
Ucp2-202	Frmd4a-202	Mpp6-202	Mrps30-202
Spp1-204	Ell3-202	Gm15262-202	Eml1-202
Lrch1-204	Lsp1-202	Ints6-204	Pbx1-206
Gm10535-201	Spp2-201	Rundc3b-202	Hoxa7-203
Sema3g-201	2410002F23Rik-210	Cdkn1b-201	Kcna3-201
Elmo1-203	Magi2-206	Fgd6-201	Hcrtr2-203
Gm44520-201	Clk1-201	Gm10182-201	Pak3-205
Qrich2-201	Prss23-205	Gm14124-201	Wnt11-202
Helb-203	Ugt1a2-201	Zdhhc23-201	Ggn-204
Birc6-220	Crocc-211	Asz1-203	Gpr22-201
Camk1-202	Gfi1b-201	Anapc15-205	Gm28661-201
Ola1-203	Uba1y-ps1-201	Nxt1-202	Manea-201
Spp1-201	Plec-208	Ttc16-206	Bicc1-203
Dlc1-202	Amigo2-201	Myhas-202	Meis2-213
1700080O16Rik-202	Cdh9-202	Gm48222-201	Rcn3-204
Sil1-201	Kalrn-206	Nodal-201	Ets1-202
Carnmt1-201	Rusc1-201	Pdzd2-205	Zfp518b-201
Actn2-201	Golm1-201	Klhl32-207	Trmt61b-203
1700057H21Rik-201	Fbxl2-202	Fam83g-201	Gm20559-202
Cd244-204	Nrp1-203	Rps2-207	Dusp18-202
Gm3143-201	Vgf-201	Ttll12-203	Slc8a1-202
Ntrk2-207	Ralyl-201	Sez6-202	Gnal-202
Atg4a-ps-201	4833420G17Rik-202	Mrm1-201	Gnas-215
Mme-201	Clip1-213	Psd3-201	Gm48505-201
Usp43-202	Cpne5-204	Cdc7-201	Pclo-203
4930518J20Rik-201	Acy1-211	Tubgcp4-212	Mex3a-201
Gm26603-201	Lin7c-201	Cecr2-202	NA
Irf1-202	Golt1b-201	Pml-211	Csrp2-206
Aldh7a1-209	Fcho1-212	Slc30a2-203	Prss23-205
Ttc39c-201	Runx2os1-201	Iah1-201	Epb41l3-211
Rab35-201	Aldob-201	Trp53inp1-202	Col2a1-207
Pitpnm2-205	Ndrg4-203	Hacl1-201	Rnf220-201
Cab39l-206	Stac-201	Rnf149-201	Peli2-205
Puf60-204	Dst-220	BC048679-202	Irs1-201
Dmrtc1c2-201	Gm47512-201	1700019D03Rik-201	Flrt2-202
C7-201	Vmn2r22-201	Gm12940-202	Shank1-203
Rexo1-208	Gm19950-202	Ints6-201	Syp-201
Rpl3-206	Dpf3-203	Pparg-204	Tox2-204
Herc2-208	Smarcd3-208	Ryr2-203	Sec24a-203
[truncated: 1,806 more rows]
