# Supplementary material for: Differential isoform expression and alternative splicing in sex determination in mice
Source: BMC Genomics. 2019 Mar 12;20:202. doi: 10.1186/s12864-019-5572-x (PMC6419433; doi:10.1186/s12864-019-5572-x)
Supplement: Supplementary file 14 — List of upregulated alternative splicing (AS) events in E11 male genital ridges. AS categories: 3SS, alternative 3′ splice sites; A5SS, alternative 5′ splice sites; ES, exon skipping; IR, retained introns; U2&U12inU2, U2 IR plus U2 intron in U12-containing genes. (XLSX 149 kb) [file 12864_2019_5572_MOESM14_ESM.xlsx]

## Sheet: A. 3ss_MALEUP
GENE	EVENT	COORD	LENGTH	FullCO	COMPLEX	PSI_R10f_24479_TCAGAT_read1_trimmed	INCLREADSavg_R10f_24479_TCAGAT_read1_trimmed	EXCLREADSavg_R10f_24479_TCAGAT_read1_trimmed	PSI_R11f_24480_ACCTTC_read1_trimmed	INCLREADSavg_R11f_24480_ACCTTC_read1_trimmed	EXCLREADSavg_R11f_24480_ACCTTC_read1_trimmed	PSI_R1m_24470_TGGCGG_read1_trimmed	INCLREADSavg_R1m_24470_TGGCGG_read1_trimmed	EXCLREADSavg_R1m_24470_TGGCGG_read1_trimmed	PSI_R2m_24471_GCTCCA_read1_trimmed	INCLREADSavg_R2m_24471_GCTCCA_read1_trimmed	EXCLREADSavg_R2m_24471_GCTCCA_read1_trimmed	PSI_R3m_24472_CCGGTT_read1_trimmed	INCLREADSavg_R3m_24472_CCGGTT_read1_trimmed	EXCLREADSavg_R3m_24472_CCGGTT_read1_trimmed	PSI_R4f_24473_AATGCA_read1_trimmed	INCLREADSavg_R4f_24473_AATGCA_read1_trimmed	EXCLREADSavg_R4f_24473_AATGCA_read1_trimmed	PSI_R5f_24474_AGTTGC_read1_trimmed	INCLREADSavg_R5f_24474_AGTTGC_read1_trimmed	EXCLREADSavg_R5f_24474_AGTTGC_read1_trimmed	PSI_R6f_24475_CTGATA_read1_trimmed	INCLREADSavg_R6f_24475_CTGATA_read1_trimmed	EXCLREADSavg_R6f_24475_CTGATA_read1_trimmed	PSI_R7m_24476_AACGGT_read1_trimmed	INCLREADSavg_R7m_24476_AACGGT_read1_trimmed	EXCLREADSavg_R7m_24476_AACGGT_read1_trimmed	PSI_R8m_24477_TTCAAG_read1_trimmed	INCLREADSavg_R8m_24477_TTCAAG_read1_trimmed	EXCLREADSavg_R8m_24477_TTCAAG_read1_trimmed	PSI_R9m_24478_GACTAA_read1_trimmed	INCLREADSavg_R9m_24478_GACTAA_read1_trimmed	EXCLREADSavg_R9m_24478_GACTAA_read1_trimmed	SCAFFOLD	START	END	STRAND	UPSTRM_EX_BORDER	DOSTRM_EX_BORDER	GENEID_ENSEMBL	DPLIM
Accs	MmuALTA0001015-2/3	chr2:93847917-93848189	3	chr2:93849765,93847917-93848186+93848189+93848207	Alt3	63.53	10.16	5.84	29.54	6.2	14.8	43.85	6.14	7.86	70.17	9.12	3.88	60.94	9.14	5.86	35.89	7.18	12.82	21.81	4.14	14.86	8.73	1.05	10.95	63.03	13.24	7.76	51.23	6.15	5.85	72.18	10.11	3.89	chr2	93848186	93848189	-	NA	NA	ENSMUSG00000040272	34.8667
1700026J04Rik	MmuALTA0000159-2/2	chr13:-34911469	276	chr13:34913429,-34911193+34911469	Alt3	0	0	6	16.67	1	5	50	5	5	40	4	6	25	1	3	6.67	1	14	23.08	3	10	13.64	3	19	18.75	3	13	10	1	9	16.67	1	5	chr13	34911193	34911469	-	NA	NA	ENSMUSG00000021414	30.5367
Zfp142	MmuALTA0020502-3/4	chr1:74579378-74579618	212	chr1:74585384,74579378-74579406+74579449+74579618+74579676	Alt3	19.99	3.6	14.4	28.6	5.43	13.57	40.7	8.95	13.05	42.42	7.21	9.79	28.48	5.41	13.59	11.18	2.68	21.32	9.02	1.8	18.2	16.54	3.64	18.36	34.89	4.54	8.46	10.21	0.92	8.08	35.64	7.48	13.52	chr1	74579406	74579618	-	NA	NA	ENSMUSG00000026135	29.3133
Zfp235	MmuALTA0020529-3/3	chr7:24138142-24138502	151	chr7:24137172,24138142+24138145+24138293-24138502	Alt3	54.55	6	5	62.5	10	6	50	7	7	45.45	5	6	0	0	4	23.53	4	13	18.18	2	9	23.53	4	13	30	3	7	30.77	4	9	16.67	2	10	chr7	24138142	24138293	+	NA	NA	ENSMUSG00000047603	25.9783
Sorbs2	MmuALTA0017091-2/2	chr8:45745717-45745807	69	chr8:45745446,45745717+45745786-45745807	Alt3	33.33	5	10	34.48	10	19	37.5	6	10	54.55	6	5	25	3	9	26.67	4	11	7.69	1	12	27.27	3	8	12.12	4	29	0	0	5	8.33	1	11	chr8	45745717	45745786	+	NA	NA	ENSMUSG00000031626	25.4817
Msi2	MmuALTA0011336-2/2	chr11:88348784-88348992	54	chr11:88366785,88348784-88348938+88348992	Alt3	64.29	9	5	45.45	5	6	46.15	6	7	45	9	11	40	2	3	20	2	8	20	2	8	26.67	4	11	69.23	9	4	33.33	6	12	29.41	5	12	chr11	88348938	88348992	-	NA	NA	ENSMUSG00000069769	23.3517
Ube2f	MmuALTA0019278-2/2	chr1:91254215-91254393	48	chr1:91250437,91254215+91254263-91254393	Alt3	22.14	5.31	18.69	31.94	8.94	19.06	46.81	18.26	20.74	52.97	22.25	19.75	29.08	6.4	15.6	30.65	7.05	15.95	24.89	5.23	15.77	26.36	7.91	22.09	16.82	4.37	21.63	43.83	21.91	28.09	32.08	13.47	28.53	chr1	91254215	91254263	+	NA	NA	ENSMUSG00000034343	22.59
Zfp827	MmuALTA0020766-2/2	chr8:79178890-79179079	18	chr8:79175970,79178890+79178908-79179079	Alt3	31.43	11	24	50	15	15	55	22	18	57.89	22	16	40.91	18	26	30.19	16	37	35	14	26	36.96	17	29	22.22	8	28	27.59	8	21	37.84	14	23	chr8	79178890	79178908	+	NA	NA	ENSMUSG00000071064	22.395
Fam129c	MmuALTA0006787-4/4	chr8:71607505-	36	chr8:71606744,71607505+71607509+71607527+71607541-	Alt3	85.92	30.07	4.93	56.43	15.8	12.2	72.15	7.94	3.06	52.22	8.88	8.12	62.96	6.93	4.07	9.74	0.97	9.03	49.28	6.9	7.1	64.04	10.89	6.11	19.06	2.48	10.52	33.32	6.33	12.67	36.82	5.89	10.11	chr8	71607505	71607541	+	NA	NA	ENSMUSG00000043243	21.165
Zfp169	MmuALTA0020509-2/2	chr13:48491356-48491396	3	chr13:48498323,48491356-48491393+48491396	Alt3	66.67	8	4	73.33	11	4	47.06	8	9	56.25	9	7	33.33	5	10	41.67	5	7	41.67	10	14	10	1	9	58.82	10	7	33.33	4	8	30	3	7	chr13	48491393	48491396	-	NA	NA	ENSMUSG00000050954	20.5417
Zfp677	MmuALTA0020714-2/2	chr17:21392461-21392551	5	chr17:21384020,21392461+21392466-21392551	Alt3	64.86	24	13	72.73	24	9	90	9	1	74.07	20	7	72.73	8	3	53.33	8	7	52.94	9	8	80	8	2	76.19	16	5	60	12	8	76.67	23	7	chr17	21392461	21392466	+	NA	NA	ENSMUSG00000062743	19.945
Tbc1d24	MmuALTA0017881-2/3	chr17:24185204-24186201	5	chr17:24189944,24185204-24186196+24186201+24186287	Alt3	32.69	4.9	10.1	29.39	2.94	7.06	44.74	4.92	6.08	49.36	7.9	8.1	19.54	1.95	8.05	38.2	6.88	11.12	24.46	3.91	12.09	19.58	2.94	12.06	27.98	1.96	5.04	29.39	2.94	7.06	24.52	2.94	9.06	chr17	24186196	24186201	-	NA	NA	ENSMUSG00000036473	19.6367
Cul4b	MmuALTA0004859-2/2	chrX:38551654-38551723	1	chrX:38552382,38551654-38551722+38551723	Alt3	44.83	26	32	54.41	43.53	36.47	42.86	12	16	80	20	5	47.06	8	9	50	16	16	42.11	8	11	33.33	6	12	46.81	22	25	49.09	27	28	39.66	23	35	chrX	38551722	38551723	-	NA	NA	ENSMUSG00000031095	19.6167
Necap2	MmuALTA0011923-2/3	chr4:141071581-141071717	22	chr4:141072529,141071581-141071695+141071717+141071773	Alt3	52.08	19.27	17.73	27.5	7.15	18.85	54.57	7.09	5.91	48.87	13.19	13.81	38.18	9.16	14.84	31.88	5.1	10.9	41.61	9.15	12.85	24.05	4.09	12.91	42.37	5.08	6.92	50.72	14.2	13.8	43.57	15.25	19.75	chr4	141071695	141071717	-	NA	NA	ENSMUSG00000028923	19.2067
Fam13c	MmuALTA0006806-2/2	chr10:70553029-70553225	3	chr10:70551790,70553029+70553032-70553225	Alt3	44	11	14	55.17	16	13	66.67	16	8	61.54	16	10	66.67	20	10	62.86	22	13	40.91	9	13	34.78	8	15	75	21	7	41.67	10	14	55.17	16	13	chr10	70553029	70553032	+	NA	NA	ENSMUSG00000043259	17.9217
Kifc3	MmuALTA0009710-2/2	chr8:95129196-95129334	3	chr8:95134717,95129196-95129331+95129334	Alt3	89.47	51	6	83.58	56	11	100	23	0	100	33	0	94.44	17	1	72	18	7	80	16	4	94.44	17	1	94.44	34	2	97.83	45	1	89.61	69	8	chr8	95129331	95129334	-	NA	NA	ENSMUSG00000031788	17.8533
Nub1	MmuALTA0012311-2/2	chr5:24689380-24689492	13	chr5:24686022,24689380+24689393-24689492	Alt3	41.3	19	27	44.83	13	16	57.89	22	16	70.27	26	11	69.57	16	7	37.5	6	10	50	10	10	51.72	15	14	48.72	19	20	56.1	23	18	57.89	11	8	chr5	24689380	24689393	+	NA	NA	ENSMUSG00000028954	17.6733
3110043O21Rik	MmuALTA0000441-2/2	chr4:35217213-35217272	5	chr4:35218414,35217213-35217267+35217272	Alt3	82.76	44.69	9.31	66.82	40.76	20.24	82.76	22.35	4.65	75.61	27.98	9.02	72.22	11.56	4.44	81.48	20.37	4.63	43.82	10.08	12.92	59.46	18.43	12.57	73.28	28.58	10.42	91.94	36.78	3.22	65.62	30.19	15.81	chr4	35217267	35217272	-	NA	NA	ENSMUSG00000028300	17.5983
Dzip1	MmuALTA0005977-2/2	chr14:118923897-118924095	78	chr14:118924425,118923897-118924017+118924095	Alt3	65.3	5.22	2.78	84.95	15.29	2.71	100	13	0	88.77	14.2	1.8	89.64	23.31	2.69	94.42	15.11	0.89	73.28	17.59	6.41	62.87	9.43	5.57	85.76	16.29	2.71	87.14	6.1	0.9	91.86	10.1	0.9	chr14	118924017	118924095	-	NA	NA	ENSMUSG00000042156	17.5283
Tfpi	MmuALTA0018113-3/3	chr2:84473943-84474185	81	chr2:84474762,84473943-84474104+84474112+84474185	Alt3	39.86	3.59	5.41	50.32	10.06	9.94	49.86	10.97	11.03	38.33	5.37	8.63	48.64	7.3	7.7	27.08	11.37	30.63	17.16	3.43	16.57	35.58	7.12	12.88	50.88	13.74	13.26	53.7	6.44	5.56	62.37	7.48	4.52	chr2	84474104	84474185	-	NA	NA	ENSMUSG00000027082	17.4883
Tspan33	MmuALTA0019023-2/4	chr6:29710590-29710714	3	chr6:29709998,29710289+29710587+29710590+29710593-29710714	Alt3	23.44	15	49	36.51	23	40	31.03	9	20	42.59	23	31	18.18	4	18	22.92	11	37	21.28	10	37	14.81	4	23	21.31	13	48	26.09	6	17	20	3	12	chr6	29710289	29710292	+	NA	NA	ENSMUSG00000001763	17.14
Zbtb37	MmuALTA0020369-2/2	chr1:161031805-161032764	3	chr1:161034088,161031805-161032761+161032764	Alt3	50	10	10	26.32	10	28	41.67	5	7	41.67	5	7	30	6	14	33.33	8	16	12	3	22	28.57	4	10	37.5	6	10	18.52	5	22	24.14	7	22	chr1	161032761	161032764	-	NA	NA	ENSMUSG00000043467	17.0367
Repin1	MmuALTA0015103-2/2	chr6:48594791-48594976	71	chr6:48594052,48594791+48594862-48594976	Alt3	55.56	17.22	13.78	81.4	17.09	3.91	69.66	29.26	12.74	73.9	33.26	11.74	54.57	14.19	11.81	55.26	12.16	9.84	56.6	19.24	14.76	52.58	14.2	12.8	52.9	24.33	21.67	55.89	16.21	12.79	62.75	18.2	10.8	chr6	48594791	48594862	+	NA	NA	ENSMUSG00000052751	16.9667
Zfp646	MmuALTA0020704-2/2	chr7:127877903-127878107	57	chr7:127877212,127877903+127877960-127878107	Alt3	81.82	27	6	63.83	30	17	90.91	20	2	52.17	12	11	52.63	10	9	65	26	14	56	14	11	44.44	12	15	68.18	15	7	63.64	14	8	56	28	22	chr7	127877903	127877960	+	NA	NA	ENSMUSG00000049739	16.3933
Jmjd1c	MmuALTA0009468-2/2	chr10:67218038-67218181	79	chr10:67217107,67218038+67218117-67218181	Alt3	75.54	9.06	2.94	77.78	17.11	4.89	80.46	8.05	1.95	100	13	0	100	11	0	82.25	18.09	3.9	80.46	20.11	4.89	60.69	12.14	7.86	65.66	13.13	6.87	87.81	7.02	0.98	78.27	14.09	3.91	chr10	67218038	67218117	+	NA	NA	ENSMUSG00000037876	15.7633
Asb8	MmuALTA0002103-2/2	chr15:98142651-98142814	4	chr15:98145601,98142651-98142810+98142814	Alt3	63.16	24	14	63.33	19	11	85.71	18	3	78.72	37	10	70	7	3	56.25	9	7	78.57	11	3	64.71	11	6	75.86	22	7	62.96	17	10	63.16	12	7	chr15	98142810	98142814	-	NA	NA	ENSMUSG00000048175	15.705
Ccne2	MmuALTA0003516-2/2	chr4:11192815-11192911	3	chr4:11192717,11192815+11192818-11192911	Alt3	65.22	15	8	92.31	24	2	91.11	41	4	96.88	31	1	85.71	18	3	77.27	17	5	75	12	4	83.33	20	4	81.25	26	6	87.5	21	3	76.67	23	7	chr4	11192815	11192818	+	NA	NA	ENSMUSG00000028212	15.4617
Sned1	MmuALTA0016994-2/2	chr1:93281608-93281765	44	chr1:93281350,93281608+93281652-93281765	Alt3	71.05	11.37	4.63	24.7	5.43	16.57	28.86	4.33	10.67	52.73	8.44	7.56	20.47	3.28	12.72	18.24	4.38	19.62	26.05	6.51	18.49	33.42	9.69	19.31	28.49	10.83	27.17	42.65	6.4	8.6	8.5	1.1	11.89	chr1	93281608	93281652	+	NA	NA	ENSMUSG00000047793	14.8917
Ccdc93	MmuALTA0003489-2/2	chr1:121462233-121462283	3	chr1:121461979,121462233+121462236-121462283	Alt3	86.01	31.82	5.18	85.95	26.64	4.36	92.86	13	1	95.83	23	1	95.45	21	1	86.79	28.64	4.36	80.25	21.67	5.33	71.41	22.85	9.15	77.26	14.68	4.32	71.4	12.85	5.15	89.02	25.82	3.18	chr1	121462233	121462236	+	NA	NA	ENSMUSG00000026339	14.8617
Cdadc1	MmuALTA0003623-2/2	chr14:59584802-59585153	4	chr14:59586039,59584802-59585149+59585153	Alt3	72.73	24	9	77.78	14	4	75	9	3	84.62	11	2	100	8	0	64.71	11	6	53.33	8	7	76.92	10	3	61.9	13	8	66.67	14	7	77.78	21	6	chr14	59585149	59585153	-	NA	NA	ENSMUSG00000021982	14.8233
Gigyf2	MmuALTA0007730-2/2	chr1:87354971-87355158	10	chr1:87354486,87354971+87354981-87355158	Alt3	25.49	13	38	37.29	22	37	48.33	29	31	38.71	24	38	48.15	26	28	26.32	10	28	23.64	13	42	36.17	17	30	23.88	16	51	34.29	24	46	40.74	22	32	chr1	87354971	87354981	+	NA	NA	ENSMUSG00000048000	14.81
Mbd6	MmuALTA0010628-2/2	chr10:127284043-127284215	3	chr10:127284335,127284043-127284212+127284215	Alt3	36.84	7	12	30.77	4	9	59.26	16	11	58.82	20	14	52.94	9	8	42.42	14	19	37.93	11	18	52.38	11	10	43.48	10	13	31.25	5	11	29.41	5	12	chr10	127284212	127284215	-	NA	NA	ENSMUSG00000025409	14.7967
Hexdc	MmuALTA0008572-4/4	chr11:121221236-121221337	72	chr11:121221161,121221236+121221263+121221293+121221308-121221337	Alt3	80.64	22.58	5.42	90.91	30	3	91.67	22	2	100	44	0	85.61	14.55	2.45	77.79	21.78	6.22	83.57	22.56	4.44	81.82	18	4	88.75	11.54	1.46	74.84	14.22	4.78	81.71	26.15	5.85	chr11	121221236	121221308	+	NA	NA	ENSMUSG00000039307	14.775
Fut10	MmuALTA0007444-2/2	chr8:31225802-31225901	4	chr8:31201504,31225802+31225806-31225901	Alt3	60	3	2	50	7	7	83.33	10	2	50	7	7	44.44	4	5	35.29	6	11	57.14	12	9	63.64	14	8	69.23	9	4	75	9	3	100	3	0	chr8	31225802	31225806	+	NA	NA	ENSMUSG00000046152	14.6417
Hecw2	MmuALTA0008517-2/2	chr1:53933119-53933288	71	chr1:53937058,53933119-53933217+53933288	Alt3	88.89	8	1	81.25	13	3	90	18	2	96	24	1	88.89	16	2	52.38	11	10	92.86	13	1	90	18	2	87.5	14	2	91.3	21	2	78.95	15	4	chr1	53933217	53933288	-	NA	NA	ENSMUSG00000042807	14.5867
Hus1	MmuALTA0008898-2/2	chr11:9007494-9007604	3	chr11:9010241,9007494-9007601+9007604	Alt3	55.22	37	30	42.25	30	41	76.29	74	23	68.83	53	24	68.97	40	18	57.28	59	44	61.25	49	31	55.41	41	33	61.76	42	26	50	33	33	44.32	39	49	chr11	9007601	9007604	-	NA	NA	ENSMUSG00000020413	14.58
Ccdc103	MmuALTA0003339-2/2	chr11:102883804-	49	chr11:102883206,102883804+102883853-	Alt3	40	8	12	45.45	10	12	26.67	4	11	46.67	7	8	28.57	2	5	33.33	4	8	20	2	8	13.33	2	13	6.67	1	14	44.44	8	10	0	0	11	chr11	102883804	102883853	+	NA	NA	ENSMUSG00000020930	14.45
Frem1	MmuALTA0007391-2/2	chr4:82940316-82940780	53	chr4:82950244,82940316-82940727+82940780	Alt3	20.09	6.83	27.17	10.13	4.86	43.14	23.88	10.75	34.25	18.14	7.8	35.2	21.1	7.81	29.19	7.97	4.86	56.14	1.98	0.97	48.03	9.73	3.89	36.11	10.16	6.81	60.19	25.13	17.59	52.41	19.31	18.54	77.46	chr4	82940727	82940780	-	NA	NA	ENSMUSG00000059049	14.45
Mfsd8	MmuALTA0010908-2/2	chr3:40835169-40835409	104	chr3:40837089,40835169-40835305+40835409	Alt3	83.33	10	2	100	21	0	100	14	0	92.31	24	2	90	9	1	86.96	20	3	83.33	15	3	75	9	3	95.24	20	1	96.97	32	1	76.92	10	3	chr3	40835305	40835409	-	NA	NA	ENSMUSG00000025759	14.3917
Ears2	MmuALTA0006034-2/2	chr7:122051173-122052602	4	chr7:122055559,122051173-122052598+122052602	Alt3	75.61	31	10	66.18	45	23	84.62	11	2	77.27	17	5	66.67	12	6	62.5	10	6	78.26	18	5	60	9	6	52.38	11	10	55	22	18	78.85	41	11	chr7	122052598	122052602	-	NA	NA	ENSMUSG00000030871	14.025
Alg13	MmuALTA0001467-2/2	chrX:144319899-144320061	104	chrX:144318121,144319899+144320003-144320061	Alt3	54.02	78.87	67.13	55.5	79.92	64.08	86.84	27.79	4.21	66.71	16.68	8.32	28.78	2.88	7.12	69.74	21.62	9.38	59.19	19.53	13.47	59.46	13.68	9.32	42.04	9.67	13.33	53.44	27.25	23.75	66.71	33.35	16.65	chrX	144319899	144320003	+	NA	NA	ENSMUSG00000041718	13.9783
Ankrd13b	MmuALTA0001600-2/2	chr11:77471479-77471878	55	chr11:77472302,77471479-77471823+77471878	Alt3	40.08	6.01	8.99	43.99	7.04	8.96	43.82	17.97	23.03	45.77	16.02	18.98	42.31	11	15	20.54	8.01	30.99	36.12	9.03	15.97	36.38	8	14	23.47	11.03	35.97	33.49	4.02	7.98	10.06	1.01	8.99	chr11	77471823	77471878	-	NA	NA	ENSMUSG00000037907	13.7817
Tsc22d1	MmuALTA0019002-3/3	chr14:76438936-76439108	28	chr14:76419009,76438936+76438947+76438964-76439108	Alt3	72.73	16	6	94.12	16	1	65.38	17	9	41.18	7	10	52.94	9	8	50	11	11	41.67	5	7	27.27	3	8	50	3	3	80	4	1	58.33	7	5	chr14	76438936	76438964	+	NA	NA	ENSMUSG00000022010	13.6333
Myo9a	MmuALTA0011579-2/2	chr9:59875199-59875268	3	chr9:59874683,59875199+59875202-59875268	Alt3	28.57	4	10	34.62	18	34	27.27	12	32	41.86	18	25	31.82	7	15	15.15	5	28	26.19	11	31	21.95	9	32	28.95	11	27	34.38	11	21	24.44	11	34	chr9	59875199	59875202	+	NA	NA	ENSMUSG00000039585	13.4683
Lin9	MmuALTA0010060-2/2	chr1:180650723-180650836	19	chr1:180648333,180650723+180650742-180650836	Alt3	3.85	1.04	25.96	0	0	23	20.63	4.13	15.87	10.9	2.07	16.93	0	0	13	0	0	15	0	0	11	6.91	1.04	13.96	8.64	2.07	21.93	0	0	19	0	0	16	chr1	180650723	180650742	+	NA	NA	ENSMUSG00000058729	13.4617
Rpusd1	MmuALTA0015643-2/3	chr17:25728203-25728391	49	chr17:25727847,25728181+25728203+25728252-25728391	Alt3	62.33	19.95	12.05	77.52	13.95	4.05	69.07	8.98	4.02	72.63	15.98	6.02	71.99	12.96	5.04	35.98	7.92	14.08	61.39	12.89	8.11	74.82	8.98	3.02	55.46	9.98	8.02	21.27	5.96	22.04	28.33	3.97	10.03	chr17	25728181	25728230	+	NA	NA	ENSMUSG00000041199	13.4533
Slc4a3	MmuALTA0016748-2/3	chr1:75552153-75552248	3	chr1:75551820,75552139+75552153+75552156-75552248	Alt3	60.51	29.65	19.35	64.4	40.57	22.43	69.74	18.83	8.17	77.26	27.81	8.19	58.37	12.84	9.16	50.68	17.74	17.26	66	27.72	14.28	64.37	25.75	14.25	71.39	17.85	7.15	86.32	12.95	2.05	58.37	12.84	9.16	chr1	75552139	75552142	+	NA	NA	ENSMUSG00000006576	13.15
Slc25a38	MmuALTA0016584-2/2	chr9:120119865-120119955	18	chr9:120117537,120119865+120119883-120119955	Alt3	19.44	7	29	15.15	5	28	27.59	8	21	28.21	11	28	18.92	7	30	12.9	4	27	14.29	4	24	17.24	5	24	13.51	5	32	33.33	9	18	24.14	7	22	chr9	120119865	120119883	+	NA	NA	ENSMUSG00000032519	13.09
Hdac10	MmuALTA0008429-2/2	chr15:89124175-89124428	175	chr15:89124532,89124175-89124253+89124428	Alt3	33.2	9.96	20.04	8.79	2.99	31.01	18.18	4	18	19.28	4.05	16.95	8	2	23	4.75	1	20	7.69	1	12	4.52	0.99	21.01	23.81	5	16	9.26	3.06	29.94	9.96	2.99	27.01	chr15	89124253	89124428	-	NA	NA	ENSMUSG00000062906	13.0767
Dgkq	MmuALTA0005393-2/2	chr5:108652394-108652553	44	chr5:108653181,108652394-108652509+108652553	Alt3	0	0	41	0	0	42	25	4	12	2.63	1	37	5.59	1.01	16.99	2.56	1	38	0	0	26	0	0	24	0	0	30	0	0	24	0	0	17	chr5	108652509	108652553	-	NA	NA	ENSMUSG00000004815	12.9617
Etv4	MmuALTA0006626-2/2	chr11:101784256-101784326	3	chr11:101784517,101784256-101784323+101784326	Alt3	24.78	8.18	24.82	16.39	4.1	20.9	13.23	4.1	26.9	38.78	8.14	12.86	24.78	8.18	24.82	10.99	3.08	24.92	13.23	4.1	26.9	15.07	5.12	28.88	16.79	10.24	50.76	20.81	12.28	46.72	25.84	22.48	64.52	chr11	101784323	101784326	-	NA	NA	ENSMUSG00000017724	12.9083
Prr14	MmuALTA0014247-2/3	chr7:127471705-127471977	201	chr7:127471119,127471542+127471705+127471906-127471977	Alt3	16.67	4	20	50	7	7	33.33	6	12	31.25	5	11	40	4	6	29.41	5	12	21.05	4	15	7.69	1	12	6.67	1	14	13.64	3	19	27.27	3	8	chr7	127471542	127471743	+	NA	NA	ENSMUSG00000030822	12.9067
Pus10	MmuALTA0014588-2/2	chr11:23712200-23712325	4	chr11:23711281,23712200+23712204-23712325	Alt3	100	95	0	100	97	0	93.01	94.87	7.13	100	114	0	100	69	0	64.65	76.93	42.07	86.35	61.31	9.69	100	109	0	100	91	0	100	99	0	100	74	0	chr11	23712200	23712204	+	NA	NA	ENSMUSG00000020280	12.8383
Rasl10a	MmuALTA0014902-2/2	chr11:5059706-	92	chr11:5059557,5059706+5059798-	Alt3	0	0	2	0	0	5	17.65	3	14	7.14	1	13	33.33	1	2	0	0	17	0	0	17	0	0	12	0	0	12	0	0	3	0	0	4	chr11	5059706	5059798	+	NA	NA	ENSMUSG00000034209	12.395
1810032O08Rik	MmuALTA0000208-2/2	chr11:116675489-	19	chr11:116674375,116675489+116675508-	Alt3	24.47	23	71	20.31	13	51	24.71	21	64	32.91	26	53	20.83	15	57	15.38	10	55	18.52	10	44	15.38	6	33	17.31	18	86	21.92	16	57	28.17	20	51	chr11	116675489	116675508	+	NA	NA	ENSMUSG00000020812	12.3833
Hsdl1	MmuALTA0008796-2/2	chr8:119567766-119567991	41	chr8:119575092,119567766-119567950+119567991	Alt3	92.84	22.28	1.72	90.91	34.55	3.45	100	21	0	97.16	29.15	0.85	91.83	20.2	1.8	86.54	22.5	3.5	85.57	10.27	1.73	87.24	23.55	3.45	89.34	21.44	2.56	95.96	20.15	0.85	85.08	25.52	4.48	chr8	119567950	119567991	-	NA	NA	ENSMUSG00000034189	12.13
Atg9a	MmuALTA0002233-2/2	chr1:75190823-75190880	3	chr1:75191824,75190823-75190877+75190880	Alt3	59.79	26.31	17.69	47.95	17.26	18.74	66.04	34.34	17.66	49.56	21.31	21.69	50.72	12.17	11.83	33.98	11.21	21.79	46.17	15.24	17.76	57.47	21.26	15.74	55.72	22.29	17.71	53.78	26.35	22.65	49.7	24.35	24.65	chr1	75190877	75190880	-	NA	NA	ENSMUSG00000033124	11.9267
Kif7	MmuALTA0009704-2/2	chr7:79706736-79706888	3	chr7:79706989,79706736-79706885+79706888	Alt3	89.8	44	5	81.82	54	12	87.04	47	7	81.25	65	15	88.1	37	5	73.13	49	18	72.34	34	13	71.21	47	19	73.37	46.96	17.04	63.33	19	11	67.86	38	18	chr7	79706885	79706888	-	NA	NA	ENSMUSG00000050382	11.9183
Cobll1	MmuALTA0004384-2/2	chr2:65151030-65151167	3	chr2:65238363,65151030-65151164+65151167	Alt3	100	3	0	66.02	3.96	2.04	79.11	16.61	4.39	50.77	10.66	10.34	78.09	15.62	4.38	58.12	9.88	7.12	49.28	9.86	10.14	51.91	9.86	9.14	63.33	15.83	9.17	79.53	7.95	2.05	45.95	6.89	8.11	chr2	65151164	65151167	-	NA	NA	ENSMUSG00000034903	11.8367
Fam38a	MmuALTA0006887-2/2	chr8:122497462-122497564	4	chr8:122497806,122497462-122497560+122497564	Alt3	98.51	69.94	1.06	98.04	105.88	2.12	97.21	73.88	2.12	98.8	86.94	1.06	95.02	80.77	4.23	98.46	135.87	2.13	62.74	82.19	48.81	97.62	173.76	4.24	96.89	131.77	4.23	97.21	110.82	3.18	96.92	166.7	5.3	chr8	122497560	122497564	-	NA	NA	ENSMUSG00000014444	11.7317
Dopey1	MmuALTA0005772-2/2	chr9:86512558-86513179	3	chr9:86507737,86512558+86512561-86513179	Alt3	83.35	25	5	67.66	39.92	19.08	84.62	11	2	92.33	12	1	68.68	10.99	5.01	82.24	13.98	3.02	78.26	18	5	70.25	18.97	8.03	41.56	4.99	7.01	82.63	19	4	80.53	24.96	6.04	chr9	86512558	86512561	+	NA	NA	ENSMUSG00000034973	11.5583
Nrbp1	MmuALTA0012240-2/2	chr5:31243900-31243991	18	chr5:31243832,31243900+31243918-31243991	Alt3	0	0	9	0	0	10	23.08	3	10	0	0	18	14.29	1	6	0	0	12	0	0	10	0	0	10	0	0	17	0	0	16	0	0	12	chr5	31243900	31243918	+	NA	NA	ENSMUSG00000029148	11.54
Chd8	MmuALTA0004058-2/2	chr14:52212563-52212743	24	chr14:52212824,52212563-52212719+52212743	Alt3	25	9	27	30.16	19	44	31.11	14	31	40.62	13	19	27.27	9	24	29.09	16	39	20	9	36	24.29	17	53	30.95	13	29	46.15	18	21	32.56	14	29	chr14	52212719	52212743	-	NA	NA	ENSMUSG00000053754	11.405
Ankle1	MmuALTA0001581-3/5	chr8:71407276-71407749	371	chr8:71406973,71407213+71407273+71407276+71407619+71407647-71407749	Alt3	69.02	26.92	12.08	43.71	17.92	23.08	35.28	10.94	20.06	33.27	9.98	20.02	14.95	2.99	17.01	13.2	3.96	26.04	9.64	2.99	28.01	45.94	11.94	14.06	13.32	5.99	39.01	72.67	55.96	21.04	58.85	25.89	18.11	chr8	71407213	71407584	+	NA	NA	ENSMUSG00000046295	11.3483
Pif1	MmuALTA0013232-2/2	chr9:65591687-65591859	33	chr9:65590054,65591687+65591720-65591859	Alt3	16.81	4.2	20.8	5.87	1.06	16.94	19.07	6.29	26.71	25	11.5	34.5	28.78	8.35	20.65	15.57	4.2	22.8	12.15	3.16	22.84	4.41	1.06	22.94	8.12	2.11	23.89	19.97	8.39	33.61	12.64	3.16	21.84	chr9	65591687	65591720	+	NA	NA	ENSMUSG00000041064	11.325
Zmym2	MmuALTA0020869-2/2	chr14:56887794-56887840	1	chr14:56886698,56887794+56887795-56887840	Alt3	12.5	2	14	35.29	6	11	16.67	2	10	40	6	9	10	1	9	18.18	2	9	13.04	3	20	20	4	16	31.25	5	11	7.69	1	12	20	2	8	chr14	56887794	56887795	+	NA	NA	ENSMUSG00000021945	11.2617
BC005764	MmuALTA0002516-3/3	chr10:79874020-79874170	63	chr10:79874289,79874020-79874107+79874155+79874170	Alt3	40.55	6.89	10.11	8.88	0.98	10.02	24.46	7.83	24.17	20.3	5.89	23.11	29.44	5.89	14.11	21.25	4.89	18.11	5.13	0.97	18.03	7.51	0.98	12.02	27.98	5.88	15.12	0	0	10	32.82	4.92	10.08	chr10	79874107	79874170	-	NA	NA	ENSMUSG00000035835	11.0833
Cox7c	MmuALTA0004548-2/2	chr13:86045727-86045869	16	chr13:86046264,86045727-86045853+86045869	Alt3	23.08	9	30	25	9	27	41.94	13	18	32.14	9	19	12.9	4	27	35.71	10	18	25	4	12	17.39	4	19	48.48	16	17	11.11	5	40	17.02	8	39	chr13	86045853	86045869	-	NA	NA	ENSMUSG00000017778	11.0067
Cep70	MmuALTA0003950-2/2	chr9:99246223-99246366	44	chr9:99243490,99246223+99246267-99246366	Alt3	24	6	19	39.13	9	14	22.22	4	14	25	3	9	20	3	12	18.18	2	9	8.33	1	11	11.76	2	15	25	5	15	29.41	5	12	28.57	6	15	chr9	99246223	99246267	+	NA	NA	ENSMUSG00000056267	10.8533
Dock9	MmuALTA0005750-2/2	chr14:121591812-121591948	69	chr14:121594336,121591812-121591879+121591948	Alt3	67.1	34.89	17.11	77.19	54.8	16.2	79.95	21.59	5.41	77.65	22.52	6.48	54.11	3.79	3.21	62.73	25.09	14.91	74.86	22.46	7.54	66.6	21.31	10.69	59.18	7.69	5.31	86.38	20.73	3.27	81.92	19.66	4.34	chr14	121591879	121591948	-	NA	NA	ENSMUSG00000025558	10.7367
Szt2	MmuALTA0017723-2/2	chr4:118388544-118388714	70	chr4:118388923,118388544-118388644+118388714	Alt3	75	9	3	80.95	17	4	75	12	4	80	12	3	66.67	6	3	76.92	10	3	61.11	11	7	62.5	15	9	80	16	4	100	7	0	85.71	6	1	chr4	118388644	118388714	-	NA	NA	ENSMUSG00000033253	10.6567
Fgd2	MmuALTA0007196-2/2	chr17:29367271-29367338	5	chr17:29367127,29367271+29367276-29367338	Alt3	100	14	0	90	9	1	95.83	23	1	96.43	27	1	89.47	17	2	93.33	28	2	84.21	16	3	78.95	15	4	92.86	39	3	100	7	0	100	4	0	chr17	29367271	29367276	+	NA	NA	ENSMUSG00000024013	10.6333
Tox2	MmuALTA0018673-2/2	chr2:163322744-	200	chr2:163321548,163322744+163322944-	Alt3	76.64	6.13	1.87	86.66	12.13	1.87	68.56	18.51	8.49	57.99	14.5	10.5	71.85	14.37	5.63	38.95	7.4	11.6	59.67	19.69	13.31	59.32	16.61	11.39	50.85	37.63	36.37	49.81	51.3	51.7	48.47	45.08	47.92	chr2	163322744	163322944	+	NA	NA	ENSMUSG00000074607	10.6283
Mapk15	MmuALTA0010528-2/2	chr15:75997480-75997707	90	chr15:75997168,75997480+75997570-75997707	Alt3	0	0	2	0	0	2	16	4	21	8.89	4	41	7.69	1	12	0	0	25	5.56	1	17	0	0	13	5.13	2	37	NA	0	0	NA	0	0	chr15	75997480	75997570	+	NA	NA	ENSMUSG00000063704	10.5917
Synrg	MmuALTA0017698-2/2	chr11:83977080-83977201	3	chr11:83971592,83977080+83977083-83977201	Alt3	53.85	7	6	81.82	9	2	68.42	13	6	55	11	9	80	8	2	47.62	10	11	48.15	13	14	57.69	15	11	35	7	13	52.94	9	8	44.44	8	10	chr11	83977080	83977083	+	NA	NA	ENSMUSG00000034940	10.5567
Solh	MmuALTA0017085-2/2	chr17:25960065-25960231	63	chr17:25960337,25960065-25960168+25960231	Alt3	93.75	15	1	100	14	0	100	12	0	100	17	0	100	0	0	95	19	1	73.33	11	4	100	11	0	95.45	21	1	100	10	0	89.47	17	2	chr17	25960168	25960231	-	NA	NA	ENSMUSG00000037326	10.5567
Dopey2	MmuALTA0005777-2/2	chr16:93798903-93798985	3	chr16:93793231,93798903+93798906-93798985	Alt3	55	22	18	63.89	46	26	62.96	17	10	57.89	11	8	64.71	11	6	36.67	11	19	51.43	18	17	61.54	16	10	48.65	18	19	42.31	11	15	64.71	22	12	chr16	93798903	93798906	+	NA	NA	ENSMUSG00000022946	10.545
Prpf6	MmuALTA0014230-2/2	chr2:181655421-	1	chr2:181654961,181655421+181655422-	Alt3	60.87	28	18	69.23	36	16	56.52	26	20	70.03	21.71	9.29	58.33	14	10	50	20	20	58.33	14	10	50	11	11	65.71	23	12	69.19	36.67	16.33	61.54	24	15	chr2	181655421	181655422	+	NA	NA	ENSMUSG00000002455	10.4983
Eya1	MmuALTA0006692-3/3	chr1:14274065-14274210	67	chr1:14274534,14274065-14274143+14274207+14274210	Alt3	12.5	1	7	0	0	3	58.33	14	10	54.55	6	5	21.43	3	11	56.52	13	10	23.53	4	13	57.89	11	8	43.75	7	9	45.83	11	13	50	11	11	chr1	14274143	14274210	-	NA	NA	ENSMUSG00000025932	10.46
Arpc5l	MmuALTA0002063-2/2	chr2:39013115-39013187	2	chr2:39008344,39013115+39013117-39013187	Alt3	55.2	57.41	46.59	59.48	77.32	52.68	60.28	64.5	42.5	63.57	55.31	31.69	56.6	34.53	26.47	47.95	36.44	39.56	58.15	39.54	28.46	48.54	33.49	35.51	59.96	73.15	48.85	50.32	61.39	60.61	63.95	78.66	44.34	chr2	39013115	39013117	+	NA	NA	ENSMUSG00000026755	10.3783
4930547N16Rik	MmuALTA0000527-2/2	chr10:88093595-88093730	3	chr10:88110299,88093595-88093727+88093730	Alt3	14.08	10	61	5.26	3	54	25.37	17	50	14.29	7	42	13.33	6	39	4.41	3	65	12.5	8	56	11.54	6	46	23.08	9	30	9.46	7	67	10.39	8	69	chr10	88093727	88093730	-	NA	NA	ENSMUSG00000035365	10.3467
Akap8l	MmuALTA0001395-2/3	chr17:32333906-32334045	65	chr17:32334588,32333906-32333980+32334045+32334431	Alt3	93.94	31	2	92.86	13	1	88.24	15	2	93.75	30	2	87.5	14	2	52.94	9	8	100	18	0	89.02	16.91	2.09	95.45	21	1	89.66	26	3	95.63	23.91	1.09	chr17	32333980	32334045	-	NA	NA	ENSMUSG00000002625	10.3417
Anapc10	MmuALTA0001543-3/3	chr8:79713105-79713279	48	chr8:79711844,79713105+79713108+79713153-79713279	Alt3	31.94	23	49	28.76	10.07	24.93	39.06	23.05	35.95	43.36	35.99	47.01	30.77	16	36	33.39	11.02	21.98	18.27	8.95	40.05	41.32	14.05	19.95	34.83	21.94	41.06	32.12	24.09	50.91	25.69	13.1	37.9	chr8	79713105	79713153	+	NA	NA	ENSMUSG00000036977	10.2167
Birc6	MmuALTA0002764-2/2	chr17:74594322-74594453	42	chr17:74593249,74594322+74594364-74594453	Alt3	38.87	21.38	33.62	39.33	34.61	53.39	42.71	21.36	28.64	37.04	12.22	20.78	33.98	12.23	23.77	30.5	26.54	60.47	28.12	19.4	49.6	30.61	18.37	41.63	32.11	17.34	36.66	32.21	12.24	25.76	35.73	27.51	49.49	chr17	74594322	74594364	+	NA	NA	ENSMUSG00000024073	10.1317
Arhgap21	MmuALTA0001920-2/2	chr2:20860971-20861110	3	chr2:20861186,20860971-20861107+20861110	Alt3	23.58	19.1	61.9	20.77	37.18	141.82	25.9	12.43	35.57	29.17	20.13	48.87	17.84	5.71	26.29	16.99	14.27	69.73	20.12	18.11	71.89	15.37	10.45	57.55	21.19	15.26	56.74	16.02	14.26	74.74	15.29	13.3	73.7	chr2	20861107	20861110	-	NA	NA	ENSMUSG00000036591	10.0417
Pcbp2	MmuALTA0012810-2/2	chr15:102473261-102473402	24	chr15:102470803,102473261+102473285-102473402	Alt3	47.76	19.1	20.9	57.83	11.57	8.43	68.8	39.9	18.1	53	35.51	31.49	58.96	10.61	7.39	61.05	11.6	7.4	45.39	9.53	11.47	46.15	14.31	16.69	53.78	26.89	23.11	59.4	23.17	15.83	52.95	15.36	13.64	chr15	102473261	102473285	+	NA	NA	ENSMUSG00000056851	10.0367

## Sheet: B. 5ss_MALEUP
GENE	EVENT	COORD	LENGTH	FullCO	COMPLEX	PSI_R10f_24479_TCAGAT_read1_trimmed	INCLREADSavg_R10f_24479_TCAGAT_read1_trimmed	EXCLREADSavg_R10f_24479_TCAGAT_read1_trimmed	PSI_R11f_24480_ACCTTC_read1_trimmed	INCLREADSavg_R11f_24480_ACCTTC_read1_trimmed	EXCLREADSavg_R11f_24480_ACCTTC_read1_trimmed	PSI_R1m_24470_TGGCGG_read1_trimmed	INCLREADSavg_R1m_24470_TGGCGG_read1_trimmed	EXCLREADSavg_R1m_24470_TGGCGG_read1_trimmed	PSI_R2m_24471_GCTCCA_read1_trimmed	INCLREADSavg_R2m_24471_GCTCCA_read1_trimmed	EXCLREADSavg_R2m_24471_GCTCCA_read1_trimmed	PSI_R3m_24472_CCGGTT_read1_trimmed	INCLREADSavg_R3m_24472_CCGGTT_read1_trimmed	EXCLREADSavg_R3m_24472_CCGGTT_read1_trimmed	PSI_R4f_24473_AATGCA_read1_trimmed	INCLREADSavg_R4f_24473_AATGCA_read1_trimmed	EXCLREADSavg_R4f_24473_AATGCA_read1_trimmed	PSI_R5f_24474_AGTTGC_read1_trimmed	INCLREADSavg_R5f_24474_AGTTGC_read1_trimmed	EXCLREADSavg_R5f_24474_AGTTGC_read1_trimmed	PSI_R6f_24475_CTGATA_read1_trimmed	INCLREADSavg_R6f_24475_CTGATA_read1_trimmed	EXCLREADSavg_R6f_24475_CTGATA_read1_trimmed	PSI_R7m_24476_AACGGT_read1_trimmed	INCLREADSavg_R7m_24476_AACGGT_read1_trimmed	EXCLREADSavg_R7m_24476_AACGGT_read1_trimmed	PSI_R8m_24477_TTCAAG_read1_trimmed	INCLREADSavg_R8m_24477_TTCAAG_read1_trimmed	EXCLREADSavg_R8m_24477_TTCAAG_read1_trimmed	PSI_R9m_24478_GACTAA_read1_trimmed	INCLREADSavg_R9m_24478_GACTAA_read1_trimmed	EXCLREADSavg_R9m_24478_GACTAA_read1_trimmed	SCAFFOLD	START	END	STRAND	UPSTRM_EX_BORDER	DOSTRM_EX_BORDER	GENEID_ENSEMBL	DPLIM
Rps18	MmuALTD0012168-3/3	chr17:33955266-	58	chr17:33955266+33955292+33955324-,33955176	Alt5	66.67	12	6	45.45	5	6	77.78	21	6	76.92	20	6	70.37	19	8	37.5	6	10	50	11	11	50	6	6	52.78	19	17	80	8	2	70.59	12	5	chr17	33955266	33955324	-	NA	NA	ENSMUSG00000008668	31.5167
Foxred2	MmuALTD0005664-2/2	chr15:77956469-	98	chr15:77956469+77956567-,77956089	Alt5	21.73	1.96	7.04	40.96	4.92	7.08	54.28	10.86	9.14	64.04	10.89	6.11	24.46	1.96	6.04	26.7	2.94	8.06	19.54	2.93	12.07	44.74	4.92	6.08	21.73	3.91	14.09	36.82	2.95	5.05	26.7	2.94	8.06	chr15	77956469	77956567	-	NA	NA	ENSMUSG00000016552	28.8333
Dnajc28	MmuALTD0004352-2/3	chr16:91618758-	160	chr16:91618588+91618758+91618918-,91617379	Alt5	72.34	34	13	65.38	34	18	93.75	15	1	89.19	33	4	83.33	20	4	64	16	9	75	12	4	60	6	4	65.38	17	9	75.86	22	7	75	27	9	chr16	91618588	91618748	-	NA	NA	ENSMUSG00000039763	25.1367
Trim2	MmuALTD0014774-2/2	chr3:84220470-84220845	159	chr3:84220470+84220629-84220845,84210354	Alt5	66.67	2	1	75	6	2	41.18	7	10	36.36	4	7	21.43	3	11	11.09	2	16	14.29	2	12	19.05	4	17	25	4	12	100	4	0	0	0	4	chr3	84220470	84220629	-	NA	NA	ENSMUSG00000027993	23.96
Mib2	MmuALTD0008514-3/3	chr4:155661106-155661330	217	chr4:155661106+155661268+155661323-155661330,155661021	Alt5	99.43	180.96	1.04	100	177	0	100	134	0	99.38	163.98	1.02	100	100	0	54.79	75.06	61.94	78.66	102.26	27.74	100	109	0	100	170	0	99.18	124.97	1.03	100	159	0	chr4	155661106	155661323	-	NA	NA	ENSMUSG00000029060	21.8733
Chtf18	MmuALTD0003172-2/2	chr17:25719366-25719425	2	chr17:25719366+25719368-25719425,25719282	Alt5	34.04	16	31	23.21	13	43	32.5	13	27	50	15	15	23.53	4	13	29.55	13	31	14.29	3	18	16	4	21	43.24	16	21	26.83	11	30	32.61	15	31	chr17	25719366	25719368	-	NA	NA	ENSMUSG00000019214	21.3033
Slc43a1	MmuALTD0013063-2/2	chr2:-84839681	176	chr2:-84839505+84839681,84840839	Alt5	66.67	16	8	82.61	19	4	91.67	11	1	95	19	1	93.75	15	1	70	14	6	80	12	3	70	7	3	86.36	19	3	74.86	11.98	4.02	80	8	2	chr2	84839505	84839681	+	NA	NA	ENSMUSG00000027075	20.0017
Lclat1	MmuALTD0007699-2/3	chr17:-73108156	11	chr17:-73108145+73108156+73108177,73161823	Alt5	69.37	11.1	4.9	84.99	11.05	1.95	87.28	20.07	2.93	54.57	14.19	11.81	46.88	6.09	6.91	45.55	13.21	15.79	69.84	9.08	3.92	37.52	7.13	11.87	67.31	6.06	2.94	73.9	22.17	7.83	52.9	12.17	10.83	chr17	73108145	73108156	+	NA	NA	ENSMUSG00000054469	19.955
Mlx	MmuALTD0008620-2/3	chr11:-101087367	53	chr11:-101087314+101087367+101087529,101087754	Alt5	33.33	11	22	28.57	8	20	38.3	18	29	45.83	22	26	14.81	4	23	20	7	28	23.68	9	29	23.53	4	13	36.59	15	26	22.22	8	28	32.14	18	38	chr11	101087314	101087367	+	NA	NA	ENSMUSG00000017801	19.6617
Igf2	MmuALTD0006932-3/4	chr7:142651852-142652447	98	chr7:142651768+142651852+142651883+142651950-142652447,142651624	Alt5	100	4	0	23.53	4	13	68.75	11	5	56.35	9.02	6.98	62.07	18	11	46.15	12	14	44.87	13.01	15.99	37.84	14	23	72.41	21	8	75	3	1	16.67	1	5	chr7	142651768	142651866	-	NA	NA	ENSMUSG00000048583	19.5967
Zfp940	MmuALTD0016274-2/2	chr7:29853277-29853442	149	chr7:29853277+29853426-29853442,29851017	Alt5	88.24	15	2	89.47	17	2	53.33	8	7	60.71	17	11	66.67	8	4	22.73	5	17	33.33	4	8	57.14	16	12	29.41	5	12	70	7	3	94.12	16	1	chr7	29853277	29853426	-	NA	NA	ENSMUSG00000050855	19.2867
Rnf220	MmuALTD0011980-3/3	chr4:117288363-117288772	160	chr4:117288363+117288370+117288523-117288772,117285972	Alt5	68.5	10.96	5.04	67.82	14.92	7.08	85.36	11.95	2.05	87.93	14.95	2.05	73.19	10.98	4.02	86.5	12.97	2.03	63.62	8.91	5.09	52.31	8.89	8.11	82.93	14.93	3.07	90.67	9.97	1.03	78.24	10.95	3.05	chr4	117288363	117288523	-	NA	NA	ENSMUSG00000028677	19.1683
Hmox2	MmuALTD0006681-2/3	chr16:4756994-4757127	15	chr16:4756994-4757112+4757127+4757170,4762559	Alt5	46.94	23	26	56.52	13	10	68.18	15	7	50	7	7	40	2	3	18.75	3	13	47.37	9	10	53.85	7	6	24	6	19	61.54	8	5	63.64	7	4	chr16	4757112	4757127	+	NA	NA	ENSMUSG00000004070	19.1
Fgfr3	MmuALTD0005547-2/2	chr5:-33721954	26	chr5:-33721928+33721954,33722306	Alt5	24.24	8	25	30.19	16	37	35.71	5	9	31.25	5	11	20	4	16	8	2	23	18.18	4	18	18.18	4	18	0	0	13	41.67	5	7	18.18	4	18	chr5	33721928	33721954	+	NA	NA	ENSMUSG00000054252	18.6933
Ccnl1	MmuALTD0002771-2/2	chr3:65955130-65956962	74	chr3:65955130+65955204-65956962,65951554	Alt5	42.34	118.98	162.02	43.96	80.01	101.99	53.59	97	84	56.44	126.99	98.01	49.13	84.99	88.01	36.68	72.99	126.01	37.17	70.99	120.01	37.99	68	111	44.81	107.99	133.01	33.57	89.97	178.03	36.13	85.99	152.01	chr3	65955130	65955204	-	NA	NA	ENSMUSG00000027829	17.735
Amigo2	MmuALTD0001258-2/2	chr15:97246941-	32	chr15:97246941+97246973-,97246597	Alt5	31.82	14	30	38	19	31	43.33	26	34	46.51	20	23	25.49	13	38	27.16	22	59	31.08	23	51	23.53	16	52	17.07	7	34	35.29	6	11	16	4	21	chr15	97246941	97246973	-	NA	NA	ENSMUSG00000048218	17.6633
Serpinb6a	MmuALTD0012645-5/5	chr13:33935569-33935794	198	chr13:33935569+33935573+33935619+33935627+33935767-33935794,33931646	Alt5	31.64	28.16	60.84	34.2	34.54	66.46	40.38	12.92	19.08	39.8	12.74	19.26	21.82	3.71	13.29	22.64	3.85	13.15	17.14	1.89	9.11	27.59	8	21	41.72	20.44	28.56	33.26	46.23	92.77	30.07	42.4	98.6	chr13	33935569	33935767	-	NA	NA	ENSMUSG00000060147	17.6333
Sema4c	MmuALTD0012571-2/2	chr1:36556497-36556929	306	chr1:36556497+36556803-36556929,36556080	Alt5	28.03	1.96	5.04	47.67	9.06	9.94	50.45	5.05	4.95	59.71	10.15	6.85	48.88	9.29	9.71	41.48	9.13	12.87	29.94	8.08	18.92	41.32	10.33	14.67	62.88	15.09	8.91	51.15	2.05	1.95	25.95	6.23	17.77	chr1	36556497	36556803	-	NA	NA	ENSMUSG00000026121	17.5
Zfp827	MmuALTD0016255-2/4	chr8:79186176-79186358	5	chr8:79186176-79186353+79186358+79186362+79186366,79189667	Alt5	23.6	3.07	9.93	33.14	6.96	14.04	43.74	8.31	10.69	26.51	4.77	13.23	32.72	9.82	20.18	21.64	8.66	31.34	11.62	3.37	25.63	19.65	5.7	23.3	13.16	3.82	25.18	18.96	3.98	17.02	4.79	1.63	32.37	chr8	79186353	79186358	+	NA	NA	ENSMUSG00000071064	17.4883
Krt7	MmuALTD0007588-2/2	chr15:-101411241	64	chr15:-101411177+101411241,101411429	Alt5	77.52	6.98	2.02	49.64	3.97	4.03	81.25	13	3	80.73	16.95	4.05	85.71	18	3	76.92	10	3	54.26	5.97	5.03	59.64	5.96	4.04	78.06	17.95	5.05	71.43	5	2	78.57	11	3	chr15	101411177	101411241	+	NA	NA	ENSMUSG00000023039	17.3833
Naca	MmuALTD0009074-4/4	chr10:-128036377	391	chr10:-128035986+128036104+128036260+128036377,128036489	Alt5	28.44	7.96	20.04	34.62	9	17	45.99	17.02	19.98	45.1	18.94	23.06	35.01	12.95	24.05	29.27	12	29	24.77	6.94	21.06	31.03	9	20	34.38	11	21	28.51	3.99	10.01	27.78	5	13	chr10	128035986	128036377	+	NA	NA	ENSMUSG00000061315	17.1883
Ints1	MmuALTD0007069-2/2	chr5:139771816-139771894	6	chr5:139771816+139771822-139771894,139771729	Alt5	83.9	65.44	12.56	92.47	92.47	7.53	85	39.95	7.05	100	53	0	100	35	0	85.22	70.73	12.27	68.59	44.58	20.42	72.17	41.14	15.86	100	57	0	78.87	51.27	13.73	85.04	72.28	12.72	chr5	139771816	139771822	-	NA	NA	ENSMUSG00000029547	17.1733
Tab3	MmuALTD0013921-2/3	chrX:-85574322	157	chrX:-85574165+85574322+85574620,85575550	Alt5	44.72	16.99	21.01	48.53	20.87	22.13	39.17	3.92	6.08	58.33	7	5	74.73	5.98	2.02	30.41	3.95	9.05	41.03	6.98	10.02	23.37	3.97	13.03	35.23	5.99	11.01	33.33	3	6	45.72	10.97	13.03	chrX	85574165	85574322	+	NA	NA	ENSMUSG00000035476	17.1467
Kif20b	MmuALTD0007445-2/6	chr19:-34922433	31	chr19:-34922402+34922433+34922437+34922551+34922568+34922738,34924625	Alt5	60.32	28.95	19.05	66.78	30.05	14.95	62.75	21.33	12.67	87.6	30.66	4.34	58.19	10.47	7.53	38.82	6.6	10.4	70.04	14.71	6.29	66.6	10.66	5.34	NA	0	0	77.45	36.4	10.6	63.73	36.33	20.67	chr19	34922402	34922433	+	NA	NA	ENSMUSG00000024795	16.6883
Nipbl	MmuALTD0009385-2/2	chr15:8369461-8369588	3	chr15:8369461+8369464-8369588,8366729	Alt5	56.86	26.16	19.84	59.09	26	18	56.93	33.59	25.41	63.71	30.58	17.42	49.83	15.45	15.55	47.93	23.49	25.51	56.01	29.13	22.87	28.12	14.34	36.66	47.55	30.91	34.09	52.3	35.04	31.96	54.26	20.08	16.92	chr15	8369461	8369464	-	NA	NA	ENSMUSG00000022141	16.3
Hnrnpf	MmuALTD0006707-2/3	chr6:117907804-117907918	39	chr6:117907804-117907879+117907918+117908172,117917470	Alt5	41.08	21.36	30.64	41.24	15.26	21.74	44.05	13.21	16.79	36.78	13.24	22.76	32.45	7.14	14.86	10.62	3.08	25.92	37.72	10.18	16.82	24.53	6.13	18.87	34.7	16.31	30.69	28.85	13.27	32.73	21.32	10.23	37.77	chr6	117907879	117907918	+	NA	NA	ENSMUSG00000042079	16.125
4632415K11Rik	MmuALTD0000446-2/2	chr8:119778146-	214	chr8:119778146+119778360-,119773440	Alt5	72.73	16	6	65.22	15	8	69.57	16	7	77.78	21	6	54.55	6	5	66.67	12	6	68.18	15	7	38.46	5	8	69.23	18	8	71.43	10	4	78.95	15	4	chr8	119778146	119778360	-	NA	NA	ENSMUSG00000034105	15.905
Hdac9	MmuALTD0006497-2/2	chr12:34431863-34431989	6	chr12:34431863+34431869-34431989,34429619	Alt5	76.4	9.93	3.07	56.43	7.9	6.1	83.82	15.93	3.07	84.23	10.95	2.05	66.81	10.69	5.31	66.02	11.88	6.12	74.45	11.91	4.09	64.04	10.89	6.11	77.76	17.88	5.12	84.23	10.95	2.05	75.47	18.87	6.13	chr12	34431863	34431869	-	NA	NA	ENSMUSG00000004698	15.855
Rsad1	MmuALTD0012261-2/2	chr11:94548159-94548363	19	chr11:94548159+94548178-94548363,94544785	Alt5	86.84	33	5	82.5	33	7	84.62	11	2	78.57	11	3	100	13	0	85.71	12	2	57.14	8	6	54.55	6	5	100	12	0	84.21	16	3	92.68	38	3	chr11	94548159	94548178	-	NA	NA	ENSMUSG00000039096	15.795
Hip1	MmuALTD0006612-2/2	chr5:135433026-135433142	24	chr5:135433026+135433050-135433142,135431747	Alt5	0	0	57	0	0	110	86.25	110.4	17.6	80.96	106.87	25.13	44.51	57.86	72.14	65.08	124.95	67.05	55.71	119.78	95.22	84.39	180.59	33.41	99.39	149.09	0.91	0	0	112	0	0	100	chr5	135433026	135433050	-	NA	NA	ENSMUSG00000039959	15.2117
Rcbtb1	MmuALTD0011691-2/2	chr14:59205625-59205747	25	chr14:59205625-59205722+59205747,59209925	Alt5	40.47	12.95	19.05	33.24	16.29	32.71	43.07	6.03	7.97	33.35	5	10	53.64	6.97	6.03	36.87	7.01	11.99	11.95	2.87	21.13	20.24	4.05	15.95	14.9	2.09	11.91	27.81	6.12	15.88	42.22	8.02	10.98	chr14	59205722	59205747	+	NA	NA	ENSMUSG00000035469	15.19
Snrpg	MmuALTD0013346-2/2	chr6:-86371993	289	chr6:-86371704+86371993,86375677	Alt5	94.74	18	1	65.22	15	8	71.43	15	6	83.33	15	3	46.15	6	7	46.67	7	8	60	9	6	80	8	2	50	9	9	53.33	8	7	84.21	16	3	chr6	86371704	86371993	+	NA	NA	ENSMUSG00000057278	15.1567
Brd4	MmuALTD0002288-2/2	chr17:32224859-32224945	4	chr17:32224859+32224863-32224945,32224222	Alt5	83.33	35	7	96.67	29	1	96.15	25	1	81.82	18	4	76.19	16	5	61.54	16	10	87.5	14	2	72.73	8	3	87.1	27	4	93.55	29	2	85.29	29	5	chr17	32224859	32224863	-	NA	NA	ENSMUSG00000024002	15.0617
Tfpi	MmuALTD0014233-2/2	chr2:84476691-	50	chr2:84476691+84476741-,84473799	Alt5	57.14	8	6	81.87	9.01	1.99	57.26	12.02	8.98	53.02	18.03	15.97	71.67	5.02	1.98	54.55	6	5	39.46	5.92	9.08	26.32	5	14	31.58	6	13	47.4	10.9	12.1	25.11	5.02	14.98	chr2	84476691	84476741	-	NA	NA	ENSMUSG00000027082	15.03
Prdm15	MmuALTD0010961-2/3	chr16:97816864-97817045	87	chr16:97816849+97816864+97816951-97817045,97816630	Alt5	48.64	19.46	20.54	54.71	27.9	23.1	75	24	8	58.33	14	10	55.43	12.19	9.81	57.91	31.27	22.73	54.01	19.44	16.56	43.13	17.25	22.75	49.62	19.35	19.65	44.25	19.47	24.53	44.74	22.37	27.63	chr16	97816849	97816936	-	NA	NA	ENSMUSG00000014039	14.9817
Ypel5	MmuALTD0015888-3/3	chr17:-72837819	111	chr17:-72837708+72837764+72837819,72846279	Alt5	61.64	45	28	54.02	47	40	62.5	10	6	71.88	23	9	38.46	5	8	35.29	6	11	71.43	15	6	50	6	6	75	27	9	57.63	34	25	55.26	42	34	chr17	72837708	72837819	+	NA	NA	ENSMUSG00000039770	14.95
Ergic1	MmuALTD0005004-2/2	chr17:26654827-26654953	93	chr17:26654827-26654860+26654953,26655067	Alt5	73.33	11	4	76.19	16	5	68.18	15	7	71.43	10	4	70	7	3	57.89	11	8	76	19	6	30.77	4	9	66.67	12	6	64	16	9	72.73	8	3	chr17	26654860	26654953	+	NA	NA	ENSMUSG00000001576	14.9183
Hnrnpk	MmuALTD0006719-4/5	chr13:58401793-58402106	98	chr13:58401535+58401793+58401798+58401860+58401891-58402106,58400417	Alt5	11.14	1	8	18.68	2.99	13.01	22.52	2.93	10.07	17.16	4.98	24.02	9.94	0.99	9.01	0	0	10	7.67	1	12	7.67	1	12	38.81	6.99	11.01	0	0	13	0	0	11	chr13	58401535	58401633	-	NA	NA	ENSMUSG00000021546	14.7267
Dock6	MmuALTD0004405-2/2	chr9:21814711-21814807	4	chr9:21814711+21814715-21814807,21814603	Alt5	100	49	0	100	59	0	100	68	0	100	74	0	100	51	0	100	82	0	56.03	45.38	35.62	100	52	0	100	54	0	100	58	0	100	66	0	chr9	21814711	21814715	-	NA	NA	ENSMUSG00000032198	14.6567
Cspp1	MmuALTD0003685-2/2	chr1:10039823-10039887	8	chr1:10039823-10039879+10039887,10045076	Alt5	30	6	14	40	8	12	38.46	5	8	64.71	11	6	38.46	5	8	16.67	2	10	50	5	5	44.44	8	10	41.67	5	7	36.84	7	12	33.22	8.97	18.03	chr1	10039879	10039887	+	NA	NA	ENSMUSG00000056763	14.5483
Odf2l	MmuALTD0009759-2/4	chr3:-145118782	123	chr3:-145118659+145118782+145118786+145118928,145124211	Alt5	36.13	16.98	30.02	28.57	12	30	50.82	29.98	29.02	38.32	18.01	28.99	42.81	14.98	20.02	30.02	12.01	27.99	25.45	14	41	34.63	18.01	33.99	45.12	23.01	27.99	35.03	21.02	38.98	43.66	24.01	30.99	chr3	145118659	145118782	+	NA	NA	ENSMUSG00000028256	14.5367
Gmfb	MmuALTD0006072-2/2	chr14:46815598-46815648	1	chr14:46815598+46815599-46815648,46814987	Alt5	57.4	9.76	7.24	45.6	5.47	6.53	71.6	12.17	4.83	54.15	8.66	7.34	43.2	7.34	9.66	56.64	11.89	9.11	58.92	10.61	7.39	29.88	6.27	14.73	19.81	5.55	22.45	61.23	12.25	7.75	60.23	14.46	9.54	chr14	46815598	46815599	-	NA	NA	ENSMUSG00000062014	14.395
Tspan14	MmuALTD0014914-2/2	chr14:40949394-40949625	128	chr14:40949394+40949522-40949625,40934285	Alt5	100	2	0	NA	0	0	69.23	9	4	42.86	9	12	45.45	5	6	30	3	7	45.45	5	6	50	5	5	20	2	8	100	2	0	0	0	3	chr14	40949394	40949522	-	NA	NA	ENSMUSG00000037824	14.2283
1700001O22Rik	MmuALTD0000127-2/2	chr2:30800708-30800816	16	chr2:30800708+30800724-30800816,30797980	Alt5	0	0	4	22.22	2	7	26.19	11	31	28.95	11	27	24	6	19	11.63	5	38	15.15	5	28	13.33	4	26	16.22	6	31	40	2	3	25	1	3	chr2	30800708	30800724	-	NA	NA	ENSMUSG00000044320	14.2
D16Ertd472e	MmuALTD0003876-4/4	chr16:78576191-	268	chr16:78576191+78576391+78576424+78576459-,78576054	Alt5	50.48	53	52	45.16	42	51	74.74	71	24	76.32	58	18	68.42	39	18	67.42	60	29	55.71	39	31	61.11	44	28	54.12	46	39	59.69	77	52	62.28	71	43	chr16	78576191	78576459	-	NA	NA	ENSMUSG00000022864	14.1167
Cwc22	MmuALTD0003798-2/2	chr2:77903796-77904034	18	chr2:77903796+77903814-77904034,77881490	Alt5	99.42	166.03	0.97	100	146	0	78.63	143.89	39.11	76.42	149.02	45.98	69.9	97.86	42.14	64.98	147.5	79.5	60.91	110.25	70.75	64.35	115.19	63.81	68.89	158.45	71.55	100	126	0	100	106	0	chr2	77903796	77903814	-	NA	NA	ENSMUSG00000027014	14.1117
Dnajb12	MmuALTD0004328-3/3	chr10:59896350-59896501	54	chr10:59896350-59896447+59896495+59896501,59897491	Alt5	46.54	52.12	59.88	45.33	48.96	59.04	59.01	51.34	35.66	47.2	39.18	43.82	47.9	24.43	26.57	30.8	17.56	39.44	45.59	20.52	24.48	40.63	23.57	34.43	50.61	43.02	41.98	35.42	38.96	71.04	35.71	36.07	64.93	chr10	59896447	59896501	+	NA	NA	ENSMUSG00000020109	14.0983
Madd	MmuALTD0008086-4/4	chr2:91158405-91158488	57	chr2:91158405+91158408+91158417+91158462-91158488,91158143	Alt5	58.16	19.77	14.23	59.39	23.16	15.84	77.7	17.09	4.91	75.38	27.14	8.86	75.29	18.07	5.93	61.01	23.18	14.82	74.58	20.14	6.86	52.33	15.18	13.82	76.74	13.05	3.95	63.81	7.02	3.98	70.43	14.09	5.91	chr2	91158405	91158462	-	NA	NA	ENSMUSG00000040687	13.9
2810422O20Rik	MmuALTD0000412-2/2	chr1:-163995071	94	chr1:-163994977+163995071,163995914	Alt5	79.49	31	8	58.54	24	17	80	12	3	63.64	14	8	100	10	0	45.45	10	12	59.09	13	9	70	7	3	67.65	23	11	80.56	29	7	72.22	13	5	chr1	163994977	163995071	+	NA	NA	ENSMUSG00000041396	13.64
Polg2	MmuALTD0010686-2/2	chr11:106778959-	125	chr11:106778959+106779084-,106777561	Alt5	59.8	61	41	60	60	40	69.39	34	15	48.78	20	21	22.22	6	21	46.15	18	21	58.06	18	13	33.33	13	26	36.73	18	31	67.16	45	22	54.22	45	38	chr11	106778959	106779084	-	NA	NA	ENSMUSG00000020718	13.2383
Zfp764	MmuALTD0016235-2/2	chr7:127406421-	37	chr7:127406421+127406458-,127406279	Alt5	89.66	26	3	97.37	37	1	100	30	0	92.11	35	3	89.66	26	3	96.88	31	1	79.31	23	6	72.41	21	8	89.74	35	4	91.67	22	2	82.14	23	5	chr7	127406421	127406458	-	NA	NA	ENSMUSG00000045757	13.1883
Kalrn	MmuALTD0007293-2/2	chr16:34256152-34256360	39	chr16:34256152+34256191-34256360,34252399	Alt5	61.96	18.59	11.41	43	15.48	20.52	74.77	21.68	7.32	54.96	21.43	17.57	62.74	24.47	14.53	54.5	45.78	38.22	37.59	22.18	36.82	63.09	28.39	16.61	67.38	45.14	21.86	45.9	8.72	10.28	54.8	17.54	14.46	chr16	34256152	34256191	-	NA	NA	ENSMUSG00000061751	13.1383
Srsf5	MmuALTD0013629-3/4	chr12:80948129-80948555	390	chr12:80948129-80948165+80948466+80948555+80948662,80949095	Alt5	12.35	10	71	19.39	19	79	33.87	21	41	24.72	22	67	15.07	11	62	16.67	18	90	22.35	19	66	10	8	72	26.92	7	19	17.54	10	47	13.75	11	69	chr12	80948165	80948555	+	NA	NA	ENSMUSG00000021134	12.955
2410127L17Rik	MmuALTD0000327-2/2	chr19:-18671491	56	chr19:-18671435+18671491,18677688	Alt5	48.48	16	17	35	14	26	41.94	13	18	29.73	11	26	31.58	6	13	30	18	42	18.18	4	18	20.69	6	23	89.66	52	6	58.33	21	15	51.61	16	15	chr19	18671435	18671491	+	NA	NA	ENSMUSG00000024726	12.8783
8430406I07Rik	MmuALTD0000607-4/4	chr2:-144271343	329	chr2:-144271014+144271072+144271262+144271343,144271915	Alt5	50.59	43	42	39.53	34	52	45.76	27	32	48.89	22	23	35.71	10	18	45.65	21	25	32.35	11	23	25.71	9	26	31.08	23	51	44.21	42	53	45.88	39	46	chr2	144271014	144271343	+	NA	NA	ENSMUSG00000027424	12.755
Fam92a	MmuALTD0005340-2/2	chr4:12168223-12168324	6	chr4:12168223+12168229-12168324,12164192	Alt5	31.96	11.83	25.17	40.37	8.88	13.12	42.45	24.62	33.38	38.07	16.75	27.25	34.34	13.74	26.26	32.69	13.73	28.27	26.25	7.88	22.12	23.71	7.82	25.18	19.91	11.75	47.25	31.41	15.71	34.29	25.58	11.77	34.23	chr4	12168223	12168229	-	NA	NA	ENSMUSG00000028218	12.71
Klhl25	MmuALTD0007537-2/3	chr7:-75848473	58	chr7:-75848415+75848473+75848484,75865337	Alt5	62.74	25.72	15.28	66.02	25.75	13.25	55.28	13.82	11.18	52.05	18.74	17.26	59.3	11.86	8.14	37.47	7.87	13.13	51.66	10.85	10.15	33.96	8.83	17.17	61.48	22.75	14.25	57.36	35.56	26.44	47.76	15.76	17.24	chr7	75848415	75848473	+	NA	NA	ENSMUSG00000055652	12.635
C330019G07Rik	MmuALTD0002399-2/3	chr5:32739167-32739373	17	chr5:32739158+32739167+32739184-32739373,32738920	Alt5	3.52	1.16	31.84	0	0	22	0	0	10	40	4.4	6.6	0	0	4	0	0	10	0	0	10	22.58	2.26	7.74	16.28	1.14	5.86	9.59	2.3	21.7	11.48	1.15	8.85	chr5	32739158	32739175	-	NA	NA	ENSMUSG00000054280	12.4733
Cttnbp2	MmuALTD0003772-2/2	chr6:18433820-18434451	163	chr6:18433820+18433983-18434451,18427642	Alt5	76.92	10	3	83.33	15	3	43.75	14	18	90.48	19	2	62.82	16.96	10.04	45.16	14	17	54.19	18.97	16.03	64.65	23.92	13.08	73.08	19	7	70	7	3	84.62	11	2	chr6	18433820	18433983	-	NA	NA	ENSMUSG00000000416	12.4483
Timm9	MmuALTD0014322-2/2	chr12:71136550-	5	chr12:71136550+71136555-,71132081	Alt5	42.63	14.92	20.08	59.9	15.57	10.43	34.13	13.65	26.35	40.09	16.84	25.16	80.67	16.13	3.87	43.91	10.1	12.9	30.39	10.94	25.06	0	0	25	30.02	11.11	25.89	32.04	12.82	27.18	36.67	10.63	18.37	chr12	71136550	71136555	-	NA	NA	ENSMUSG00000021079	12.3433
Atg4c	MmuALTD0001772-2/2	chr4:-99194452	169	chr4:-99194283+99194452,99212577	Alt5	65.12	28	15	74.29	26	9	85.71	30	5	76.74	33	10	76.19	16	5	67.86	19	9	69.44	25	11	69.57	32	14	72.73	24	9	78.26	36	10	83.78	31	6	chr4	99194283	99194452	+	NA	NA	ENSMUSG00000028550	12.2683
Dmpk	MmuALTD0004306-2/2	chr7:19088188-19088264	15	chr7:19088188-19088249+19088264,19088911	Alt5	54.77	20.26	16.74	61.35	37.42	23.58	63.18	10.11	5.89	82.25	9.05	1.95	80.46	8.05	1.95	41.61	9.15	12.85	77.78	17.11	4.89	62.22	16.18	9.82	53.1	11.15	9.85	45.16	4.06	4.94	17.07	1.02	4.98	chr7	19088249	19088264	+	NA	NA	ENSMUSG00000030409	12.1783
Arhgef9	MmuALTD0001594-3/3	chrX:95165589-95165970	11	chrX:95165589+95165593+95165600-95165970,95131015	Alt5	30	3	7	29.41	5	12	17.39	4	19	28.57	6	15	11.11	2	16	6.9	2	27	17.65	6	28	8.82	3	31	15.62	5	27	23.53	4	13	43.75	7	9	chrX	95165589	95165600	-	NA	NA	ENSMUSG00000025656	11.8567
Fam48a	MmuALTD0005303-2/4	chr3:-54693208	82	chr3:-54693126+54693208+54693413+54693557,54695123	Alt5	90.6	88.79	9.21	84.67	101.6	18.4	92.46	100.78	8.22	91.86	80.84	7.16	87.02	68.75	10.25	74.75	81.48	27.52	82.57	77.62	16.38	83.7	57.75	11.25	82.1	84.56	18.44	89.74	107.69	12.31	85.86	74.7	12.3	chr3	54693126	54693208	+	NA	NA	ENSMUSG00000027751	11.82
Kat2a	MmuALTD0007310-2/2	chr11:100710250-100710373	25	chr11:100710250+100710275-100710373,100709489	Alt5	94.74	54	3	94	47	3	100	19	0	100	30	0	100	17	0	79.41	27	7	93.33	28	2	92	23	2	97.3	36	1	100	28	0	97.37	37	1	chr11	100710250	100710275	-	NA	NA	ENSMUSG00000020918	11.7533
Pi4ka	MmuALTD0010314-2/2	chr16:17280717-17280800	3	chr16:17280717+17280720-17280800,17280620	Alt5	72.73	12.36	4.64	58.33	12.83	9.17	75	13.5	4.5	55.56	9.45	7.55	60	14.4	9.6	62.07	10.55	6.45	45	6.3	7.7	53.57	9.64	8.36	60	16.2	10.8	57.69	9.23	6.77	42.86	8.57	11.43	chr16	17280717	17280720	-	NA	NA	ENSMUSG00000041720	11.7333
Jmjd1c	MmuALTD0007278-2/2	chr10:67185855-67186311	5	chr10:67185855-67186306+67186311,67189736	Alt5	60	9	6	92.59	25	2	91.67	22	2	100	23	0	100	19	0	73.53	25	9	88.89	24	3	90.32	28	3	90	36	4	77.78	14	4	80	16	4	chr10	67186306	67186311	+	NA	NA	ENSMUSG00000037876	11.5883
Zfp644	MmuALTD0016200-2/2	chr5:106690671-106690877	59	chr5:106690671+106690730-106690877,106666845	Alt5	15.35	3.99	22.01	22.52	6.98	24.02	26.61	7.98	22.02	19.41	6.99	29.01	7.9	1.03	11.97	14.78	3.99	23.01	3.22	1	30	16.65	4	20	12.11	4	29	7.69	2	24	5.26	2	36	chr5	106690671	106690730	-	NA	NA	ENSMUSG00000049606	11.46
Mtss1	MmuALTD0008921-2/2	chr15:58945317-58945524	45	chr15:58945317+58945362-58945524,58944130	Alt5	28.97	10.43	25.57	32.99	13.53	27.47	48.13	7.22	7.78	22.76	5.23	17.77	48.13	7.22	7.78	11.71	2.11	15.89	30.65	5.21	11.79	29.79	6.26	14.74	34.65	9.36	17.64	42.17	11.39	15.61	26.12	12.54	35.46	chr15	58945317	58945362	-	NA	NA	ENSMUSG00000022353	11.395
Arhgef4	MmuALTD0001586-3/3	chr1:34810344-34810554	145	chr1:34810344-34810409+34810532+34810554,34811086	Alt5	89.47	17	2	79.84	11.98	3.02	100	21	0	100	10	0	100	12	0	93.33	28	2	95.83	23	1	76.92	10	3	100	12	0	93.83	46.91	3.08	95.16	59	3	chr1	34810409	34810554	+	NA	NA	ENSMUSG00000037509	11.3067
Rnaseh2a	MmuALTD0011912-2/2	chr8:84969098-84969440	188	chr8:84969098+84969286-84969440,84967868	Alt5	27.27	9	24	30.43	7	16	31.71	13	28	37.5	21	35	32.56	14	29	18.18	10	45	25	9	27	26.92	7	19	36.59	15	26	27.5	11	29	35.71	15	27	chr8	84969098	84969286	-	NA	NA	ENSMUSG00000052926	11.2383
Hnrnpk	MmuALTD0006719-2/5	chr13:58401860-58402106	31	chr13:58401535+58401793+58401798+58401860+58401891-58402106,58400417	Alt5	11.49	1.03	7.97	12.84	2.05	13.95	31.57	4.1	8.9	28.32	8.21	20.79	20.5	2.05	7.95	40.74	4.07	5.93	7.91	1.03	11.97	7.91	1.03	11.97	17.15	3.09	14.91	15.79	2.05	10.95	9.35	1.03	9.97	chr13	58401535	58401566	-	NA	NA	ENSMUSG00000021546	11.0917
Sh3bp5l	MmuALTD0012767-2/3	chr11:-58330802	10	chr11:-58330792+58330802+58330949,58331254	Alt5	32.21	6.12	12.88	19.5	4.09	16.9	17.07	3.07	14.93	45.72	18.29	21.71	28.59	7.15	17.85	21.92	3.07	10.93	20.47	5.12	19.88	18.62	2.05	8.95	26.88	5.11	13.89	22.73	4.09	13.91	17.07	2.05	9.95	chr11	58330792	58330802	+	NA	NA	ENSMUSG00000013646	11.0583
Polr3h	MmuALTD0010738-2/2	chr15:81925228-81925447	15	chr15:81925228+81925243-81925447,81922505	Alt5	92.11	35	3	86.96	20	3	88.89	16	2	94.74	18	1	93.75	15	1	88.46	23	3	75	21	7	78.95	15	4	95	19	1	70	21	9	96.15	25	1	chr15	81925228	81925243	-	NA	NA	ENSMUSG00000022476	11.0117
Nubp2	MmuALTD0009622-2/2	chr17:24886279-	12	chr17:24886279+24886291-,24885837	Alt5	96.15	25	1	95	19	1	100	26	0	95.65	44	2	95.45	21	1	76.92	20	6	87.1	27	4	96.55	28	1	100	25	0	97.22	35	1	95.24	20	1	chr17	24886279	24886291	-	NA	NA	ENSMUSG00000039183	10.9683
Jarid2	MmuALTD0007270-2/3	chr13:44848280-44869979	82	chr13:44848280-44869897+44869979+44869990,44874283	Alt5	66.3	32.49	16.51	67.7	28.43	13.57	66.89	35.45	17.55	62.39	21.21	12.79	75.57	30.23	9.77	47.29	12.3	13.7	57.84	30.66	22.34	55.89	13.41	10.59	59.46	44.59	30.4	61.49	31.36	19.64	55.43	19.4	15.6	chr13	44869897	44869979	+	NA	NA	ENSMUSG00000038518	10.9667
Auts2	MmuALTD0001961-2/2	chr5:131472238-131472479	21	chr5:131472238+131472259-131472479,131470458	Alt5	34.31	20.59	39.41	40.51	19.85	29.15	59.68	34.61	23.39	40.51	25.12	36.88	56.85	18.19	13.81	46.19	35.57	41.43	28.98	20.58	50.42	42.73	32.9	44.1	46.18	28.63	33.37	41.33	20.66	29.34	36.85	26.9	46.1	chr5	131472238	131472259	-	NA	NA	ENSMUSG00000029673	10.795
Atp6v1e1	MmuALTD0001895-2/3	chr6:120822588-	4	chr6:120822267+120822588+120822592-,120818399	Alt5	72	133.92	52.08	83.83	103.11	19.89	85.55	198.48	33.52	85.6	180.62	30.38	100	130	0	85.8	122.69	20.31	68.47	108.18	49.82	70.14	99.6	42.4	80.11	153.81	38.19	90.61	205.68	21.32	92.5	147.08	11.92	chr6	120822267	120822271	-	NA	NA	ENSMUSG00000019210	10.7717
Map4k5	MmuALTD0008178-2/2	chr12:69815755-69815932	4	chr12:69815755+69815759-69815932,69813204	Alt5	77.33	139.19	40.81	69.69	157.5	68.5	70.86	138.18	56.82	80.83	178.63	42.37	50	95	95	65.31	166.54	88.46	68.03	155.79	73.21	62.32	168.89	102.11	76.53	153.83	47.17	63.95	133.66	75.34	64.07	134.55	75.45	chr12	69815755	69815759	-	NA	NA	ENSMUSG00000034761	10.625
Men1	MmuALTD0008421-2/2	chr19:-6335082	12	chr19:-6335070+6335082,6335445	Alt5	75.54	18.13	5.87	53.1	11.15	9.85	59.52	10.12	6.88	81.01	29.16	6.84	72.02	10.08	3.92	64.3	7.07	3.93	67.31	10.1	4.9	47.39	7.11	7.89	69.37	22.2	9.8	68.63	17.16	7.84	25.55	3.07	8.93	chr19	6335070	6335082	+	NA	NA	ENSMUSG00000024947	10.5983
Inppl1	MmuALTD0007048-2/3	chr7:101837665-101837824	56	chr7:101837511+101837665+101837721-101837824,101836951	Alt5	3.57	1	27	0	0	28	13.79	4	25	21.1	9.07	33.93	22.04	11.02	38.98	3.85	1	25	11.11	4	32	5.71	2	33	36.63	15.02	25.98	5.26	1	18	8.51	4	43	chr7	101837511	101837567	-	NA	NA	ENSMUSG00000032737	10.555
Prmt1	MmuALTD0011032-2/2	chr7:44984076-44984133	4	chr7:44984076+44984080-44984133,44983875	Alt5	14.89	7	40	3.92	2	49	22	11	39	21.05	8	30	17.02	8	39	9.76	4	37	17.74	11	51	5.41	2	35	27.27	9	24	20	9	36	12.5	7	49	chr7	44984076	44984080	-	NA	NA	ENSMUSG00000052429	10.555
Ubl7	MmuALTD0015166-2/5	chr9:-57911059	52	chr9:-57911007+57911059+57911136+57911171+57911282,57912638	Alt5	56.92	37	28	42.62	26	35	35.71	30	54	47.78	43	47	33.33	9	18	38	19	31	28.57	14	35	27.08	13	35	28.4	23	58	61.25	49	31	52.17	24	22	chr9	57911007	57911059	+	NA	NA	ENSMUSG00000055720	10.5283
Recql4	MmuALTD0011730-2/3	chr15:76710101-76710198	89	chr15:76710013+76710101+76710190-76710198,76709908	Alt5	95.24	39.05	1.95	100	37	0	100	28	0	100	17	0	100	26	0	100	27	0	68.45	26.01	11.99	100	24	0	100	40	0	100	22	0	100	64	0	chr15	76710013	76710102	-	NA	NA	ENSMUSG00000033762	10.5167
Gigyf2	MmuALTD0005914-2/2	chr1:-87327107	15	chr1:-87327092+87327107,87334270	Alt5	17.65	3	14	4.76	1	20	15.38	2	11	5.56	1	17	14.29	1	6	0	0	11	0	0	23	0	0	11	8.33	1	11	0	0	14	7.14	1	13	chr1	87327092	87327107	+	NA	NA	ENSMUSG00000048000	10.47
Enpp4	MmuALTD0004891-2/2	chr17:44105649-	62	chr17:44105649+44105711-,44102664	Alt5	71.7	38	15	80	36	9	53.85	14	12	80.56	29	7	46.67	7	8	64.29	18	10	61.11	22	14	44.83	13	16	66.67	22	11	66.67	20	10	62.5	15	9	chr17	44105649	44105711	-	NA	NA	ENSMUSG00000023961	10.4617
Purg	MmuALTD0011327-2/3	chr8:33389169-33389297	39	chr8:33389169-33389258+33389297+33389543,33416557	Alt5	25	4	12	22.22	4	14	23.53	4	13	40	6	9	10	1	9	33.33	9	18	23.53	4	13	7.14	1	13	41.18	7	10	28.57	4	10	17.65	3	14	chr8	33389258	33389297	+	NA	NA	ENSMUSG00000049184	10.4317
Araf	MmuALTD0001495-2/2	chrX:20853677-20853816	3	chrX:20853677-20853813+20853816,20853913	Alt5	100	274	0	100	273	0	100	178	0	100	212	0	100	149	0	86.06	182.45	29.55	91.91	169.11	14.89	90.85	154.44	15.56	100	205	0	100	267	0	100	213	0	chrX	20853813	20853816	+	NA	NA	ENSMUSG00000001127	10.3933
Ckap2	MmuALTD0003200-3/3	chr8:22185390-	294	chr8:22185390+22185476+22185684-,22179595	Alt5	18.35	16.33	72.67	20.14	19.13	75.87	25.94	15.56	44.44	17.39	8.17	38.83	15.95	5.42	28.58	16.89	9.97	49.03	15.05	6.32	35.68	1.97	0.89	44.11	12.21	7.2	51.8	20	20	80	15.25	13.57	75.43	chr8	22185390	22185684	-	NA	NA	ENSMUSG00000037725	10.3617
Usp32	MmuALTD0015389-3/3	chr11:85036480-85036639	52	chr11:85036480+85036522+85036532-85036639,85032223	Alt5	5.41	1.03	17.97	5.41	2.06	35.94	20.47	4.09	15.91	5.14	1.03	18.97	0	0	17	3.81	1.03	25.97	3.67	1.03	26.97	0	0	22	14.64	2.05	11.95	18.07	3.07	13.93	12.82	4.1	27.9	chr11	85036480	85036532	-	NA	NA	ENSMUSG00000000804	10.3117
Zfp184	MmuALTD0016048-3/3	chr13:-21945418	219	chr13:-21945199+21945229+21945418,21945556	Alt5	33.33	5	10	47.62	10	11	40	8	12	37.5	12	20	38.46	10	16	7.14	1	13	33.33	10	20	45	9	11	36.36	4	7	33.33	6	12	55.56	10	8	chr13	21945199	21945418	+	NA	NA	ENSMUSG00000006720	10.26
Phf20l1	MmuALTD0010268-2/2	chr15:-66577847	4	chr15:-66577843+66577847,66580069	Alt5	72.41	110.79	42.21	81.43	115.63	26.37	89.54	174.6	20.4	76.26	125.83	39.17	66.58	90.55	45.45	64.51	116.76	64.24	69.27	118.45	52.55	84.16	107.72	20.28	82.39	152.42	32.58	67.98	116.93	55.07	82.13	147.83	32.17	chr15	66577843	66577847	+	NA	NA	ENSMUSG00000072501	10.2533
Zzz3	MmuALTD0016392-2/2	chr3:152396694-152397200	439	chr3:152396694-152396761+152397200,152420015	Alt5	60.5	22.99	15.01	59.18	29	20	44.65	16.97	21.03	54.59	18.01	14.99	54.43	5.99	5.01	40.54	15	22	27.59	8	21	50	13	13	34.31	12.01	22.99	38.65	11.98	19.02	54.35	25	21	chr3	152396761	152397200	+	NA	NA	ENSMUSG00000039068	10.2433
Leng8	MmuALTD0007722-2/3	chr7:-4137151	29	chr7:-4137122+4137151+4137157,4138696	Alt5	66	33	17	80.43	37	9	87.88	29	4	83.33	40	8	78.26	18	5	58.62	17	12	73.33	44	16	94.29	33	2	87.1	27	4	46.43	13	15	64.81	35	19	chr7	4137122	4137151	+	NA	NA	ENSMUSG00000035545	10.1917
Ipo9	MmuALTD0007119-2/2	chr1:135426924-135427041	7	chr1:135426924+135426931-135427041,135420353	Alt5	16.67	5	25	18.92	7	30	17.65	6	28	28.89	13	32	18.52	5	22	11.63	5	38	17.65	6	28	9.98	2.99	27.01	15	6	34	17.86	5	23	7.14	2	26	chr1	135426924	135426931	-	NA	NA	ENSMUSG00000041879	10.1833
Arpc5l	MmuALTD0001644-2/6	chr2:-39008344	20	chr2:-39008324+39008344+39008346+39008538+39008570+39008736,39013117	Alt5	55.01	61.06	49.94	58.93	85.45	59.55	59.69	72.82	49.18	62.4	66.77	40.23	56	39.2	30.8	47.6	38.08	41.92	57.21	47.48	35.52	48.25	36.19	38.81	59.76	77.09	51.91	49.83	69.26	69.74	63.53	85.77	49.23	chr2	39008324	39008344	+	NA	NA	ENSMUSG00000026755	10.025
Prkdc	MmuALTD0011015-2/2	chr16:-15638046	4	chr16:-15638042+15638046,15648720	Alt5	0	0	26	3.7	1	26	0	0	21	20	2	8	0	0	6	0	0	13	0	0	19	0	0	17	9.09	2	20	0	0	17	0	0	22	chr16	15638042	15638046	+	NA	NA	ENSMUSG00000022672	10

## Sheet: C.ES_MALEUP
GENE	EVENT	COORD	LENGTH	FullCO	COMPLEX	PSI_R10f_24479_TCAGAT_read1_trimmed	INCLREADSavg_R10f_24479_TCAGAT_read1_trimmed	EXCLREADSavg_R10f_24479_TCAGAT_read1_trimmed	PSI_R11f_24480_ACCTTC_read1_trimmed	INCLREADSavg_R11f_24480_ACCTTC_read1_trimmed	EXCLREADSavg_R11f_24480_ACCTTC_read1_trimmed	PSI_R1m_24470_TGGCGG_read1_trimmed	INCLREADSavg_R1m_24470_TGGCGG_read1_trimmed	EXCLREADSavg_R1m_24470_TGGCGG_read1_trimmed	PSI_R2m_24471_GCTCCA_read1_trimmed	INCLREADSavg_R2m_24471_GCTCCA_read1_trimmed	EXCLREADSavg_R2m_24471_GCTCCA_read1_trimmed	PSI_R3m_24472_CCGGTT_read1_trimmed	INCLREADSavg_R3m_24472_CCGGTT_read1_trimmed	EXCLREADSavg_R3m_24472_CCGGTT_read1_trimmed	PSI_R4f_24473_AATGCA_read1_trimmed	INCLREADSavg_R4f_24473_AATGCA_read1_trimmed	EXCLREADSavg_R4f_24473_AATGCA_read1_trimmed	PSI_R5f_24474_AGTTGC_read1_trimmed	INCLREADSavg_R5f_24474_AGTTGC_read1_trimmed	EXCLREADSavg_R5f_24474_AGTTGC_read1_trimmed	PSI_R6f_24475_CTGATA_read1_trimmed	INCLREADSavg_R6f_24475_CTGATA_read1_trimmed	EXCLREADSavg_R6f_24475_CTGATA_read1_trimmed	PSI_R7m_24476_AACGGT_read1_trimmed	INCLREADSavg_R7m_24476_AACGGT_read1_trimmed	EXCLREADSavg_R7m_24476_AACGGT_read1_trimmed	PSI_R8m_24477_TTCAAG_read1_trimmed	INCLREADSavg_R8m_24477_TTCAAG_read1_trimmed	EXCLREADSavg_R8m_24477_TTCAAG_read1_trimmed	PSI_R9m_24478_GACTAA_read1_trimmed	INCLREADSavg_R9m_24478_GACTAA_read1_trimmed	EXCLREADSavg_R9m_24478_GACTAA_read1_trimmed	SCAFFOLD	START	END	STRAND	UPSTRM_EX_BORDER	DOSTRM_EX_BORDER	GENEID_ENSEMBL	DPLIM
Whsc1l1	MmuEX0052170	chr8:25691015-25691161	147	chr8:25683322,25691015-25691161,25694689	S	61.9	10.52	6.48	54.29	29.32	24.68	76.92	17.69	5.31	84.62	20.31	3.69	60	19.2	12.8	53.85	21.54	18.46	48.84	15.63	16.37	53.33	24.53	21.47	64.71	18.12	9.88	52.63	15.26	13.74	59.38	30.28	20.72	chr8	25691015	25691161	+	25683322	25694689	ENSMUSG00000054823	28.7633
Ptpla	MmuEX0037767	chr2:14040834-14040955	122	chr2:14044783,14040834-14040955,14027006	C3	95.92	46.04	1.96	93.33	27.07	1.93	96.15	49.04	1.96	97.06	65.03	1.97	85.71	33.43	5.57	75	47.25	15.75	68.89	26.18	11.82	67.27	30.94	15.06	86.67	36.4	5.6	91.11	39.18	3.82	91.84	43.16	3.84	chr2	14040834	14040955	-	14044783	14027006	ENSMUSG00000063275	26.2183
Megf11	MmuEX0028588	chr9:64697807-64697908	102	chr9:64693997,64697807-64697908,64700097	C2	100	3	0	85.71	11.14	1.86	27.78	6.39	16.61	79.31	20.62	5.38	65.52	15.72	8.28	34.78	10.78	20.22	17.65	3.53	16.47	35.29	8.12	14.88	25	6.25	18.75	100	2	0	14.29	0.57	3.43	chr9	64697807	64697908	+	64693997	64700097	ENSMUSG00000036466	24.305
Gon4l	MmuEX0021474	chr3:88863420-88863612	193	chr3:88859059,88854602+88863420-88863612,88868750	C2	48.51	72.77	77.23	52.65	113.72	102.28	56.96	70.63	53.37	100	89	0	46.88	44.07	49.93	48.66	94.4	99.6	69.43	92.34	40.66	44.74	73.82	91.18	56.48	85.28	65.72	51.61	72.77	68.23	56.64	100.25	76.75	chr3	88863420	88863612	+	88859059	88868750	ENSMUSG00000054199	24.2033
Fam55d	MmuEX0018372	chr9:48233211-48233282	72	chr9:48162259,48233211-48233282,48354987	C1	77.78	12.44	3.56	75	21	7	68.57	40.46	18.54	71.43	30	12	60	14.4	9.6	52.5	32.02	28.97	44.62	20.97	26.03	45.76	19.68	23.32	58.49	24.57	17.43	100	16	0	90	17.1	1.9	chr9	48233211	48233282	+	48162259	48354987	ENSMUSG00000044229	22.3733
Tec	MmuEX0046884	chr5:72779421-72779486	66	chr5:72782003,72779421-72779486,72773885	S	84.95	73.06	12.94	94.5	100.17	5.83	95.65	86.09	3.91	100	141	0	82.76	43.86	9.14	79.84	92.61	23.39	65.08	67.68	36.32	82.35	76.59	16.41	100	129	0	100	72	0	74.6	41.03	13.97	chr5	72779421	72779486	-	72782003	72773885	ENSMUSG00000029217	22.0683
Ccdc46	MmuEX0009794	chr11:108519896-108519988	93	chr11:108519259,108519896-108519988,108523319	S	97.45	80.88	2.12	97.95	101.87	2.13	87.52	56.01	7.99	80.28	54.59	13.41	64.22	25.05	13.95	62.92	28.94	17.06	65.23	19.57	10.43	66.89	24.75	12.25	68.47	23.28	10.72	100	61	0	100	44	0	chr11	108519896	108519988	+	108519259	108523319	ENSMUSG00000020728	18.8867
1700006J14Rik	MmuEX0000348	chr10:120371257-120371304	48	chr10:120370024,120371257-120371304,120382065	S	100	2	0	60.74	7.9	5.1	15.41	4.31	23.69	54.48	15.25	12.75	0	0	9	18.73	6.18	26.82	21.22	7.43	27.57	9	1.44	14.56	6.34	1.39	20.61	47.23	2.83	3.17	24.97	1.25	3.75	chr10	120371257	120371304	+	120370024	120382065	ENSMUSG00000034764	18.6283
Msh5	MmuEX0029812	chr17:35045114-35045176	63	chr17:35045294,35045114-35045176,35044438	S	36.36	10.91	19.09	56.52	20.35	15.65	85.71	33.43	5.57	95.65	43.04	1.96	100	29	0	68	28.56	13.44	75.61	27.22	8.78	75	26.25	8.75	100	31	0	68.18	25.23	11.77	56.1	17.95	14.05	chr17	35045114	35045176	-	35045294	35044438	ENSMUSG00000007035	17.81
Map3k5	MmuEX0027738	chr10:20067829-20067936	108	chr10:20059090,20067829-20067936,20076482	S	97.26	70.03	1.97	100	91	0	100	19	0	100	27	0	93.33	27.07	1.93	68.63	29.51	13.49	94.59	34.05	1.95	87.76	40.37	5.63	95.45	41.04	1.96	96.36	52.03	1.97	100	68	0	chr10	20067829	20067936	+	20059090	20076482	ENSMUSG00000071369	16.34
Slu7	MmuEX0043737	chr11:43436354-43436432	79	chr11:43433819,43436354-43436432,43437345	S	59.18	69.24	47.76	70.18	68.07	28.93	73.72	87.73	31.27	58.67	69.82	49.18	55.93	25.73	20.27	58.68	56.33	39.67	53.85	37.7	32.3	37.35	21.29	35.71	77.78	99.56	28.44	53.96	57.74	49.26	46.43	38.07	43.93	chr11	43436354	43436432	+	43433819	43437345	ENSMUSG00000020409	16.235
Nell1	MmuEX0031488	chr7:50826260-50826400	141	chr7:50701251,50826260-50826400,50848483	S	59.76	36.45	24.55	74.09	68.16	23.84	81.37	56.96	13.04	85.17	51.1	8.9	59.78	34.07	22.93	68.44	51.33	23.67	63.46	38.71	22.29	70.51	54.29	22.71	75.21	36.1	11.9	53.96	72.85	62.15	62.59	69.47	41.53	chr7	50826260	50826400	+	50701251	50848483	ENSMUSG00000055409	15.8
Gm53	MmuEX0021110	chr11:96261612-96261763	152	chr11:96251813,96261612-96261763+96262009,96264174	S	89.79	68.24	7.76	87.74	41.24	5.76	100	24	0	90.48	37.1	3.9	85.14	32.35	5.65	79.68	28.68	7.32	78.59	26.72	7.28	80.59	30.62	7.38	90.49	37.1	3.9	81.47	81.47	18.53	78.84	74.9	20.1	chr11	96261612	96261763	+	96251813	96264174	ENSMUSG00000078706	15.62
Mrvi1	MmuEX0029770	chr7:110945833-110945981	149	chr7:110982013+110982091,110945833-110945981,110929562+110929578	S	81.82	8.18	1.82	71.43	17.14	6.86	100	29	0	92.86	25.07	1.93	92	22.08	1.92	57.14	18.86	14.14	93.55	56.13	3.87	92	44.16	3.84	76.92	35.38	10.62	66.67	10	5	62.5	16.25	9.75	chr7	110945833	110945981	-	110982091	110929562	ENSMUSG00000005611	15.5333
Msh5	MmuEX0029811	chr17:35045294-35045374	81	chr17:35045930,35045294-35045374,35044438	C2	67.44	24.28	11.72	77.36	36.36	10.64	84.21	29.47	5.53	100	40	0	92.86	25.07	1.93	79.59	35.02	8.98	72.22	22.39	8.61	78.38	25.87	7.13	100	24	0	78.95	26.84	7.16	64.1	20.51	11.49	chr17	35045294	35045374	-	35045930	35044438	ENSMUSG00000007035	15.375
Zfp192	MmuEX0053078	chr13:21521786-21521909	124	chr13:21522224,21521786-21521909,21520962	C1	72.73	27.64	10.36	77.78	37.33	10.67	71.43	21.43	8.57	100	32	0	61.7	23.45	14.55	69.49	34.74	15.26	78.95	40.26	10.74	62.67	38.23	22.77	73.91	29.56	10.44	79.49	27.82	7.18	93.33	54.13	3.87	chr13	21521786	21521909	-	21522224	21520962	ENSMUSG00000063894	15.345
Gyk	MmuEX0022249	chrX:85739222-85739239	18	chrX:85740295,85739222-85739239,85737349	S	31.13	8.41	18.59	26.13	12.28	34.72	67.55	29.05	13.95	57.05	25.67	19.33	46.14	11.07	12.93	41.06	23.4	33.6	41.39	15.31	21.69	58.63	18.76	13.24	45.62	21.9	26.1	39.48	21.71	33.29	70.18	23.16	9.84	chrX	85739222	85739239	-	85740295	85737349	ENSMUSG00000025059	15.2733
Trp53i13	MmuEX0049095	chr11:77512668-77512694	27	chr11:77512897,77512653+77512668-77512694,77509726	S	95.32	61	3	77.14	37.8	11.2	89.23	58	7	97.01	58.21	1.79	97.08	55.34	1.66	69.23	33.92	15.08	81.52	48.1	10.9	82.92	46.44	9.56	95.39	71.54	3.46	89.44	55.45	6.55	87.74	46.5	6.5	chr11	77512668	77512694	-	77512897	77509726	ENSMUSG00000044328	15.23
Sh3tc2	MmuEX0042232	chr18:61987556-61987689	134	chr18:61978072,61987556-61987689,61989193	S	88.6	372.12	47.88	85.93	372.08	60.92	88.98	80.97	10.03	90.73	177.83	18.17	100	48	0	76.09	82.94	26.06	73.97	72.49	25.51	73.87	77.56	27.44	85.01	200.62	35.38	88	481.36	65.64	92.68	491.2	38.8	chr18	61987556	61987689	+	61978072	61989193	ENSMUSG00000045629	15.2117
Tnrc6a	MmuEX0048378	chr7:123143750-123143837	88	chr7:123124715,123143750-123143837,123162494	C2	92.04	61.67	5.33	77.8	36.57	10.43	92.86	64.07	4.93	86.23	40.53	6.47	80.38	27.33	6.67	65.61	38.71	20.29	82.29	53.49	11.51	75.28	35.38	11.62	93.78	52.52	3.48	84.67	46.57	8.43	88.94	71.15	8.85	chr7	123143750	123143837	+	123124715	123162494	ENSMUSG00000052707	15.1517
Greb1l	MmuEX0021824	chr18:10495097-10495225	129	chr18:10476788,10495097-10495225,10498951	S	27.06	14.61	39.39	21.43	25.5	93.5	51.72	11.38	10.62	42.86	12.86	17.14	27.27	5.73	15.27	30.43	9.13	20.87	29.73	7.14	16.86	37.5	8.25	13.75	33.33	9.33	18.67	20.79	12.68	48.32	23.21	16.01	52.99	chr18	10495097	10495225	+	10476788	10498951	ENSMUSG00000042942	14.7367
Abcc5	MmuEX0003131	chr16:20402260-20402334	75	chr16:20404566,20402260-20402334,20400039	S	32.55	55.01	113.99	32.8	54.45	111.55	37.29	30.2	50.8	41.5	43.16	60.84	31.47	29.58	64.42	24.29	21.13	65.87	24.66	22.44	68.56	25.25	31.31	92.69	47.2	43.42	48.58	19.3	19.69	82.31	31.34	41.37	90.63	chr16	20402260	20402334	-	20404566	20400039	ENSMUSG00000022822	14.6617
Tomm5	MmuEX0048483	chr4:45106839-45106888	50	chr4:45107917,45106839-45106888,45105644	C3	83.83	37.72	7.28	82.41	33.79	7.21	79.81	42.3	10.7	76.99	46.96	14.04	73.02	27.75	10.25	50.32	13.59	13.41	68.84	29.6	13.4	73.54	19.12	6.88	85.41	53.81	9.19	65.79	31.58	16.42	70.7	36.76	15.24	chr4	45106839	45106888	-	45107917	45105644	ENSMUSG00000078713	14.1667
Msh5	MmuEX0029819	chr17:35038406-35038468	63	chr17:35039201,35038406-35038468,35033718	S	100	11	0	100	16	0	100	21	0	100	21	0	90.91	19.09	1.91	100	20	0	81.82	16.36	3.64	75.76	21.97	7.03	93.1	26.07	1.93	88.24	14.12	1.88	100	13	0	chr17	35038406	35038468	-	35039201	35033718	ENSMUSG00000007035	14.14
Eny2	MmuEX0016940	chr15:44430691-44430794	104	chr15:44429636,44430691-44430794,44432438	S	60.87	22.52	14.48	60	28.8	19.2	62.07	29.17	17.83	32.43	15.89	33.11	50	15	15	28.21	7.05	17.95	28.3	9.62	24.38	42.86	15	20	38.67	20.11	31.89	30.84	21.59	48.41	53.19	38.3	33.7	chr15	44430691	44430794	+	44429636	44432438	ENSMUSG00000022338	14.1267
Kif1b	MmuEX0025500	chr4:149235678-149238483	2806	chr4:149245338,149235678-149238483,149226356	S	75.93	144.27	45.73	71.82	179.55	70.45	80.86	221.56	52.44	83.27	191.52	38.48	63.91	139.32	78.68	71.83	219.08	85.92	66.36	180.5	91.5	65.92	243.9	126.1	67.29	151.4	73.6	89.25	157.08	18.92	76.17	157.67	49.33	chr4	149235678	149238483	-	149245338	149226356	ENSMUSG00000063077	14.0283
Clock	MmuEX0011763	chr5:76266357-76266416	60	chr5:76266800,76266357-76266416,76265939	S	97.89	92.02	1.98	95.89	137.12	5.88	100	52	0	100	67	0	100	31	0	91.89	65.24	5.76	82.61	52.04	10.96	83.87	47.81	9.19	100	56	0	97.7	84.02	1.98	100	87	0	chr5	76266357	76266416	-	76266800	76265939	ENSMUSG00000029238	13.8767
Pnpla7	MmuEX0036069	chr2:24978126-24978221	96	chr2:24976217+24976313,24978126-24978221,24980034	C1	9.62	10.97	103.03	10	11	99	31.03	5.9	13.1	23.64	8.04	25.96	20	5.4	21.6	13.85	5.12	31.88	7.69	2.15	25.85	18.92	4.16	17.84	12.5	3.38	23.62	6.56	4.26	60.74	5.45	4.74	82.26	chr2	24978126	24978221	+	24976217	24980034	ENSMUSG00000036833	13.8483
Slc38a6	MmuEX0043249	chr12:73310145-73310197	53	chr12:73292233,73310145-73310197,73318977	C3	100	37	0	94.34	32.08	1.92	91.51	21.05	1.95	93.1	27	2	69.17	19.37	8.63	86.56	37.22	5.78	74.06	35.55	12.45	75.12	37.56	12.44	100	29	0	100	31	0	84.41	20.26	3.74	chr12	73310145	73310197	+	73292233	73318977	ENSMUSG00000044712	13.725
Tsga14	MmuEX0049301	chr6:30671323-30671370	48	chr6:30680131,30671323-30671370,30667442	S	93.44	55.13	3.87	96.49	54.03	1.97	95.24	39.05	1.95	100	57	0	100	32	0	87.88	27.24	3.76	75.51	32.47	10.53	88.89	45.33	5.67	86.67	48.54	7.46	94.37	65.12	3.88	87.1	50.52	7.48	chr6	30671323	30671370	-	30680131	30667442	ENSMUSG00000029790	13.5267
Kif24	MmuEX0025558	chr4:41413829-41414044	216	chr4:41414902,41413829-41414044,41409819	S	95.24	39.05	1.95	93.26	80.2	5.8	100	38	0	100	51	0	86.21	23.28	3.72	93.85	59.13	3.87	72.97	23.35	8.65	92.86	50.14	3.86	79.1	47.46	12.54	96.43	53.04	1.96	96.61	56.03	1.97	chr4	41413829	41414044	-	41414902	41409819	ENSMUSG00000028438	13.44
Pear1	MmuEX0034398	chr3:87762212-87762281	70	chr3:87768878,87762212-87762281,87760385	C2	83.78	28.49	5.51	71.79	30.87	12.13	96.64	57.02	1.98	86.01	57.63	9.37	95.42	41.03	1.97	83.21	45.77	9.23	82.73	62.05	12.95	67.84	39.35	18.65	96.63	57.01	1.99	89.54	48.35	5.65	80.32	59.44	14.56	chr3	87762212	87762281	-	87768878	87760385	ENSMUSG00000028073	13.3983
Fmn1	MmuEX0019374	chr2:113478902-113478963	62	chr2:113444459,113478902-113478963,113525151	C1	100	7	0	100	6	0	100	49	0	100	31	0	94.19	31.08	1.92	92.95	50.19	3.81	83.05	53.15	10.85	84.47	39.7	7.3	95.32	39.08	1.92	100	10	0	100	10	0	chr2	113478902	113478963	+	113444459	113525151	ENSMUSG00000044042	13.1767
Ptprv	MmuEX0038003	chr1:135128037-135128113	77	chr1:135128654,135128037-135128113,135127082	C1	52.87	63.44	56.56	54.48	61.02	50.98	48.84	15.63	16.37	35	28.35	52.65	40.35	16.14	23.86	20	13.8	55.2	33.33	23.33	46.67	33.33	16.66	33.34	32.08	33.68	71.32	44.93	44.93	55.07	67.03	50.94	25.06	chr1	135128037	135128113	-	135128654	135127082	ENSMUSG00000066885	13.0333
Mll3	MmuEX0029193	chr5:25294557-25294718	162	chr5:25298870,25294557-25294718+25294721,25293176+25293248	C2	57.89	17.37	12.63	80.65	22.58	5.42	77.14	23.91	7.09	100	18	0	68.42	10.95	5.05	90.48	36.19	3.81	63.64	17.18	9.82	72.73	27.64	10.36	71.43	12.86	5.14	70	11.9	5.1	52	9.88	9.12	chr5	25294557	25294718	-	25298870	25293176	ENSMUSG00000038056	12.9533
Mysm1	MmuEX0030636	chr4:94961703-94961833	131	chr4:94965129,94961703-94961833,94960431	S	96.3	102.08	3.92	91.78	128.49	11.51	100	41	0	85.96	45.56	7.44	86.96	37.39	5.61	73.08	32.89	12.11	83.05	44.85	9.15	84.21	58.95	11.05	97.53	78.02	1.98	100	81	0	86.14	80.97	13.03	chr4	94961703	94961833	-	94965129	94960431	ENSMUSG00000062627	12.8667
Rbpms2	MmuEX0039243	chr9:65650933-65651083	151	chr9:65630897,65650933-65651083,65659135	C3	20.02	8.01	31.99	22.71	9.31	31.69	18.7	4.86	21.14	28.19	7.89	20.11	17.31	3.64	17.36	15.53	4.66	25.34	9.52	2.19	20.81	6.95	1.11	14.89	30.86	9.26	20.74	33.61	14.79	29.21	24.64	10.84	33.16	chr9	65650933	65651083	+	65630897	65659135	ENSMUSG00000032387	12.7783
Itgb3bp	MmuEX0024672	chr4:99798696-99798762	67	chr4:99802097,99798696-99798762,99789679	C1	77.24	156.8	46.2	79.21	118.02	30.98	75.74	65.14	20.86	80.62	97.55	23.45	73.22	65.9	24.1	56.46	49.68	38.32	68.11	59.94	28.06	71.69	55.2	21.8	66.13	132.26	67.74	74.75	153.24	51.76	76.82	132.9	40.1	chr4	99798696	99798762	-	99802097	99789679	ENSMUSG00000028549	12.76
Slc25a16	MmuEX0042839	chr10:62932719-62932782	64	chr10:62930436,62932719-62932782+62932791,62937418	S	69.23	45.69	20.31	71.43	68.57	27.43	93.02	77.21	5.79	89.38	95.64	11.36	84.62	71.08	12.92	82.61	104.09	21.91	72.41	72.41	27.59	80.7	83.12	19.88	79.03	87.72	23.28	79.66	84.44	21.56	78.51	84.79	23.21	chr10	62932719	62932782	+	62930436	62937418	ENSMUSG00000071253	12.6267
Pcdh19	MmuEX0033936	chrX:133682092-133682232	141	chrX:133685118,133682092-133682232,133681408	C1	40	5.6	8.4	14.29	1.14	6.86	30.84	21.59	48.41	33.33	18.66	37.34	21.74	15.22	54.78	21.79	20.7	74.3	20.72	13.88	53.12	16.22	13.95	72.05	26.23	20.2	56.8	18.18	2.36	10.64	20	2.4	9.6	chrX	133682092	133682232	-	133685118	133681408	ENSMUSG00000051323	12.5083
Sorbs2	MmuEX0044384	chr8:45785269-45785325	57	chr8:45775703,45785269-45785325,45789976	C2	37.93	22.76	37.24	34.27	32.9	63.1	49.02	18.63	19.37	35.56	21.69	39.31	30.91	11.13	24.87	37.93	22.76	37.24	27.71	14.69	38.31	23.94	10.53	33.47	45.16	40.64	49.36	33.33	8	16	28.77	13.52	33.48	chr8	45785269	45785325	+	45775703	45789976	ENSMUSG00000031626	12.43
Zfp560	MmuEX0053452	chr9:20349581-20349663	83	chr9:20350532,20349581-20349663,20349159	S	39.62	14.66	22.34	40.74	15.48	22.52	43.59	12.21	15.79	55.56	31.11	24.89	42.86	10.71	14.29	32.2	12.56	26.44	35.85	12.91	23.09	43.4	16.49	21.51	62.5	24.38	14.62	39.62	14.66	22.34	52.94	20.65	18.35	chr9	20349581	20349663	-	20350532	20349159	ENSMUSG00000045519	12.425
Nexn	MmuEX0031533	chr3:152249660-152249701	42	chr3:152252808,152249660-152249701,152248368	S	51.35	14.38	13.62	60	14.4	9.6	56.45	54.76	42.24	50	16.5	16.5	41.33	21.9	31.1	38.84	32.63	51.37	39.05	28.51	44.49	45.65	30.59	36.41	63.27	25.31	14.69	55	17.05	13.95	33.33	10	20	chr3	152249660	152249701	-	152252808	152248368	ENSMUSG00000039103	12.045
Runx2	MmuEX0040793	chr17:44658519-44658692	174	chr17:44717192,44658519-44658692,44639826	S	NA	0	0	100	2	0	86.67	24.27	3.73	73.08	32.89	12.11	81.82	8.18	1.82	72.22	22.39	8.61	63.64	22.91	13.09	67.74	17.61	8.39	37.5	8.25	13.75	NA	0	0	100	0	0	chr17	44658519	44658692	-	44717192	44639826	ENSMUSG00000039153	12.0083
Paip2	MmuEX0033483	chr18:35608738-35608819	82	chr18:35600117,35608738-35608819,35610871	C1	37.93	15.17	24.83	22.35	11.62	40.38	34.69	11.45	21.55	52.94	27.53	24.47	71.43	21.43	8.57	41.46	12.02	16.98	19.15	5.36	22.64	35	9.45	17.55	30.91	11.13	24.87	17.39	9.39	44.61	22.03	7.93	28.07	chr18	35608738	35608819	+	35600117	35610871	ENSMUSG00000037058	11.945
Robo2	MmuEX0040260	chr16:73906817-73906999	183	chr16:73916098,73906817-73906999,73904556	S	70.59	40.94	17.06	47.75	39.16	42.84	72.97	70.05	25.95	71.43	68.57	27.43	63.04	47.28	27.72	65.22	74.35	39.65	56.67	53.27	40.73	58.9	68.32	47.68	66.87	90.94	45.06	67.29	271.85	132.15	68.57	294.17	134.83	chr16	73906817	73906999	-	73916098	73904556	ENSMUSG00000052516	11.9367
Fut10	MmuEX0019757	chr8:31188302-31188406	105	chr8:31187355+31187462,31188302-31188406,31194954	S	29.41	16.18	38.82	50	16.5	16.5	28.89	8.38	20.62	14.29	3.43	20.57	9.09	1.09	10.91	5.26	1.05	18.95	8.57	1.63	17.37	15.38	2.31	12.69	23.81	6.19	19.81	32.08	11.23	23.77	35.1	35.8	66.2	chr8	31188302	31188406	+	31187355	31194954	ENSMUSG00000046152	11.8533
Pitpnc1	MmuEX0035284	chr11:107216678-107216796	119	chr11:107226231,107216678-107216796,107212658	S	69.63	64.76	28.24	73.8	40.59	14.41	81.65	72.67	16.33	78	80.34	22.66	88.64	50.52	6.48	69.19	51.2	22.8	62.93	37.76	22.24	71.81	41.65	16.35	66.2	62.89	32.11	84.45	59.96	11.04	73.67	50.83	18.17	chr11	107216678	107216796	-	107226231	107212658	ENSMUSG00000040430	11.8483
Ttc5	MmuEX0049577	chr14:50775291-50775382	92	chr14:50777262,50775291-50775382+50775450,50773330+50773333	S	37.08	22.62	38.38	22.89	11.67	39.33	32.26	13.23	27.77	28.81	10.95	27.05	17.65	7.06	32.94	11.54	3.35	25.65	24.53	8.09	24.91	20	6	24	36.84	14.37	24.63	23.64	8.04	25.96	27.06	14.61	39.39	chr14	50775291	50775382	-	50777262	50773330	ENSMUSG00000006288	11.845
Tns3	MmuEX0048425	chr11:8478225-8478305	81	chr11:8478393,8478225-8478305,8453250	S	99.11	233.9	2.1	99.46	389.88	2.12	69.61	120.43	52.57	100	249	0	52.79	78.66	70.34	45.28	104.6	126.4	73.74	195.41	69.59	100	330	0	71.6	168.98	67.02	98.7	159.89	2.11	98.75	157.01	1.99	chr11	8478225	8478305	-	8478393	8453250	ENSMUSG00000020422	11.7983
Synrg	MmuEX0046007	chr11:83986814-83987047	234	chr11:83985551,83986814-83987047,83987913	C3	100	67	0	98.48	117.19	1.81	100	66	0	100	77	0	100	55	0	81.2	69.83	16.17	83.58	77.73	15.27	100	76	0	100	61	0	79.63	69.28	17.72	100	93	0	chr11	83986814	83987047	+	83985551	83987913	ENSMUSG00000034940	11.74
Zcchc2	MmuEX0052811	chr1:106018219-106018302	84	chr1:106016093,106018219-106018302,106019848	S	92.59	96.29	7.71	90.41	125.67	13.33	77.78	37.33	10.67	81.13	38.94	9.06	70	35.7	15.3	69.41	49.98	22.02	67.65	38.56	18.44	66.27	45.73	23.27	92.59	48.15	3.85	84.31	39.63	7.37	87.23	76.76	11.24	chr1	106018219	106018302	+	106016093	106019848	ENSMUSG00000038866	11.6783
Creb1	MmuEX0012682	chr1:64561753-64561865	113	chr1:64559768,64561753-64561865,64566217	S	33.33	15.33	30.67	33.33	13.33	26.67	37.5	12.38	20.62	33.33	7.33	14.67	35	9.45	17.55	27.03	12.7	34.3	20.63	7.84	30.16	23.68	11.13	35.87	31.43	14.46	31.54	33.33	10.67	21.33	31.91	9.89	21.11	chr1	64561753	64561865	+	64559768	64566217	ENSMUSG00000025958	11.635
Golgb1	MmuEX0021450	chr16:36893334-36893438	105	chr16:36891492,36893316+36893334-36893438,36894831	S	66.03	33.02	16.98	54.84	30.71	25.29	72.49	32.62	12.38	78.22	32.85	9.15	48.22	16.88	18.12	56.73	41.98	32.02	66.71	54.7	27.3	67.8	43.39	20.61	69.18	31.13	13.87	45.71	18.74	22.26	52.7	29.51	26.49	chr16	36893334	36893438	+	36891492	36894831	ENSMUSG00000034243	11.6083
1500001M20Rik	MmuEX0000260	chr6:115034156-115034250	95	chr6:115034951,115034156-115034250,115032312	S	74.47	61.07	20.93	52.17	36.52	33.48	54.39	23.93	20.07	61.54	38.77	24.23	50	24	24	35.85	12.91	23.09	62.5	24.38	14.62	40.91	12.68	18.32	55.56	23.34	18.66	41.57	26.19	36.81	55.17	24.83	20.17	chr6	115034156	115034250	-	115034951	115032312	ENSMUSG00000030316	11.545
Fap	MmuEX0018617	chr2:62552274-62552326	53	chr2:62553783,62552274-62552326,62548642	S	NA	0	0	100	4	0	100	27	0	100	49	0	95.45	41.04	1.96	87.5	26.25	3.75	92.86	25.07	1.93	85.19	21.3	3.7	100	41	0	100	0	0	100	2	0	chr2	62552274	62552326	-	62553783	62548642	ENSMUSG00000000392	11.4833
Ermap	MmuEX0017330	chr4:119188176-119188321	146	chr4:119188702+119188859,119188176-119188321+119188334,119187719	S	11.11	0.56	4.44	24.14	4.35	13.65	18.52	2.96	13.04	34.88	10.12	18.88	7.69	1.08	12.92	12.87	7.34	49.66	18.52	5.93	26.07	14.29	3.43	20.57	19.44	8.36	34.64	17.65	1.76	8.23	0	0	7	chr4	119188176	119188321	-	119188859	119187719	ENSMUSG00000028644	11.4733
Arhgap44	MmuEX0005901	chr11:65005454-65005505	52	chr11:65008063,65005454-65005505,65003450	S	81.35	33.35	7.65	67.13	32.22	15.78	52.84	14.27	12.73	60.29	22.91	15.09	55.71	12.26	9.74	30.65	9.5	21.5	54.63	17.48	14.52	50.52	19.2	18.8	72.18	18.77	7.23	100	36	0	100	21	0	chr11	65005454	65005505	-	65008063	65003450	ENSMUSG00000033389	11.2983
Zfp280c	MmuEX0053161	chrX:48543585-48543703	119	chrX:48547265,48543585-48543703,48543441	S	69.86	92.22	39.78	75.25	130.18	42.82	76.45	110.09	33.91	75.84	100.87	32.13	77.98	81.88	23.12	59.67	104.42	70.58	64.06	74.31	41.69	71.18	98.23	39.77	74.52	91.66	31.34	78.52	84.8	23.2	71.08	84.59	34.41	chrX	48543585	48543703	-	48547265	48543441	ENSMUSG00000036916	11.175
Kif24	MmuEX0025557	chr4:41414902-41414999	98	chr4:41423452,41414902-41414999,41409819	C3	96.61	56.03	1.97	95.29	79.09	3.91	100	46	0	100	46	0	88.57	29.23	3.77	93.75	58.12	3.88	80	36	9	92.86	50.14	3.86	79.41	48.44	12.56	97.01	64.03	1.97	97.59	80.02	1.98	chr4	41414902	41414999	-	41423452	41409819	ENSMUSG00000028438	11.13
Zfp30	MmuEX0053209	chr7:29788049-29788175	127	chr7:29786303,29788049-29788175,29789338+29789341	S	91.49	82.34	7.66	83.49	83.49	16.51	92.98	51.14	3.86	79.78	63.82	16.18	65.96	25.72	13.28	54.29	29.32	24.68	93.1	26.07	1.93	78.46	45.51	12.49	76.12	44.91	14.09	88.89	60.45	7.55	84.62	50.77	9.23	chr7	29788049	29788175	+	29786303	29789341	ENSMUSG00000047473	11.0967
Sipa1l3	MmuEX0042439	chr7:29331948-29332043	96	chr7:29332225,29331948-29332043,29331541+29331544	S	0.79	0.51	63.49	2.56	1.54	58.46	13.04	5.09	33.91	21.62	9.73	35.27	16.67	4.67	23.33	1.27	0.51	39.49	2.7	1.03	36.97	14.75	5.16	29.84	13.46	7.94	51.06	1.54	0.51	32.49	0	0	46	chr7	29331948	29332043	-	29332225	29331541	ENSMUSG00000030583	11.09
Aak1	MmuEX0002874	chr6:86982542-86982643	102	chr6:86967373,86982542-86982643,86995840	C3	12.5	3.38	23.62	28.57	15.43	38.57	38.1	11.05	17.95	25.71	5.66	16.34	27.91	15.35	39.65	21.37	15.17	55.83	15.87	11.59	61.41	25.42	18.81	55.19	18.6	9.49	41.51	31.03	5.9	13.1	21.84	11.58	41.42	chr6	86982542	86982643	+	86967373	86995840	ENSMUSG00000057230	11.0183
Ptpn4	MmuEX0037852	chr1:119783482-119783589	108	chr1:119802323,119783482-119783589,119773271	S	85.65	166.16	27.84	92.14	202.71	17.29	94.87	72.1	3.9	91.92	87.32	7.68	88	41.36	5.64	80.39	73.96	18.04	79.38	69.06	17.94	87.65	66.61	9.39	93.33	81.2	5.8	95.24	39.05	1.95	78.57	39.28	10.72	chr1	119783482	119783589	-	119802323	119773271	ENSMUSG00000026384	10.9217
Ccdc163	MmuEX0009675	chr4:116711311-116711378	68	chr4:116710284,116711286+116711311-116711378,116712372	C1	93.11	78.21	5.79	63.76	49.1	27.9	71.43	68.57	27.43	78.91	67.07	17.93	53	20.67	18.33	64.13	41.04	22.96	69.46	42.37	18.63	59.37	35.03	23.97	66.41	72.39	36.61	64.92	82.45	44.55	69.54	89.01	38.99	chr4	116711311	116711378	+	116710284	116712372	ENSMUSG00000028689	10.85
Gon4l	MmuEX0021475	chr3:88875907-88875930	24	chr3:88869843,88875907-88875930,88880071	S	71.02	55.4	22.6	63.59	63.59	36.41	69.18	48.43	21.57	74.91	26.22	8.78	43.49	24.35	31.65	57.59	62.77	46.23	63.11	40.39	23.61	62.91	61.65	36.35	67.26	44.39	21.61	59.95	35.37	23.63	66.89	61.54	30.46	chr3	88875907	88875930	+	88869843	88880071	ENSMUSG00000054199	10.8417
Tcl1	MmuEX0046732	chr12:105218223-105218292	70	chr12:105218632+105218659+105218708+105218732,105218223-105218292+105218513,105217588+105217701	S	77.51	746.42	216.58	75.86	641.02	203.98	88.24	42.36	5.64	82.52	77.57	16.43	75.51	32.47	10.53	76.47	68.82	21.18	66.42	75.72	38.28	81.08	54.32	12.68	84.8	133.98	24.02	77.88	450.93	128.07	83.4	534.59	106.41	chr12	105218223	105218292	-	105218732	105217588	ENSMUSG00000041359	10.7233
2610307P16Rik	MmuEX0001146	chr13:28505706-28505913	208	chr13:28561441,28505706-28505913,28461061	S	80.49	29.78	7.22	65.52	15.72	8.28	88.89	45.33	5.67	86	79.98	13.02	85.71	55.71	9.29	80	36	9	72.97	46.7	17.3	77.27	30.14	8.86	76.32	51.13	15.87	86.67	24.27	3.73	69.23	15.23	6.77	chr13	28505706	28505913	-	28561441	28461061	ENSMUSG00000085936	10.6983
Llgl2	MmuEX0026553	chr11:115854812-115854859	48	chr11:115854575,115854732+115854812-115854859,115855060+115855063	S	72.17	131.35	50.65	62.03	105.45	64.55	78.1	78.88	22.12	75.83	118.29	37.71	68.22	41.61	19.39	68.92	84.08	37.92	57.89	42.26	30.74	72.2	70.03	26.97	75.08	90.85	30.15	70.83	61.62	25.38	89.87	66.5	7.5	chr11	115854812	115854859	+	115854575	115855063	ENSMUSG00000020782	10.6283
Plcb4	MmuEX0035589	chr2:135939947-135940004	58	chr2:135939310,135939947-135940004,135947046	S	89.29	94.65	11.35	87.41	117.13	16.87	90.4	107.58	11.42	96.23	50.04	1.96	72.09	80.02	30.98	83.53	130.31	25.69	86.92	86.92	13.08	77.78	112	32	96.36	104.07	3.93	63.52	82.58	47.42	79.23	129.94	34.06	chr2	135939947	135940004	+	135939310	135947046	ENSMUSG00000039943	10.5717
Ccdc114	MmuEX0009497	chr7:45947982-45948060	79	chr7:45947720,45947982-45948060,45948141	S	100	54	0	100	51	0	92.43	46.22	3.78	100	69	0	89.84	49.41	5.59	90.44	53.36	5.64	84.55	49.88	9.12	82.02	49.21	10.79	95.77	87.15	3.85	90.63	18.13	1.87	94.22	31.09	1.91	chr7	45947982	45948060	+	45947720	45948141	ENSMUSG00000040189	10.545
Rnd1	MmuEX0039974	chr15:98672511-98672645	135	chr15:98673846,98672511-98672645,98670842	S	100	58	0	100	53	0	100	40	0	100	40	0	84.62	30.46	5.54	84.62	50.77	9.23	100	36	0	83.78	28.49	5.51	100	36	0	100	25	0	100	21	0	chr15	98672511	98672645	-	98673846	98670842	ENSMUSG00000054855	10.5333
Nfyc	MmuEX0031663	chr4:120759332-120759391	60	chr4:120761628,120759332-120759391,120758293+120758296	C1	92.31	46.16	3.84	90.91	38.18	3.82	91.11	39.18	3.82	96.36	52.03	1.97	100	32	0	77.78	37.33	10.67	85	31.45	5.55	86.96	37.39	5.61	90.48	36.19	3.81	96.97	63.03	1.97	84.38	49.78	9.22	chr4	120759332	120759391	-	120761628	120758293	ENSMUSG00000032897	10.4883
Ccdc134	MmuEX0009548	chr15:82130052-82130170	119	chr15:82128049,82130052-82130170,82134581	C3	100	43	0	81.82	32.73	7.27	100	58	0	100	55	0	83.33	27.5	5.5	92	22.08	1.92	88.57	29.23	3.77	88	41.36	5.64	95.24	39.05	1.95	89.29	47.32	5.68	86.96	37.39	5.61	chr15	82130052	82130170	+	82128049	82134581	ENSMUSG00000068114	10.4767
Zbtb49	MmuEX0052698	chr5:38210618-38210664	47	chr5:38213308,38210618-38210664,38205962	C1	77.78	68.45	19.55	91.55	62.25	5.75	90.91	57.27	5.73	76.92	53.07	15.93	70.97	37.61	15.39	75.61	54.44	17.56	75.34	48.22	15.78	69.44	42.36	18.64	84.62	50.77	9.23	81.33	55.3	12.7	89.47	48.31	5.69	chr5	38210618	38210664	-	38213308	38205962	ENSMUSG00000029127	10.4517
Arfgef2	MmuEX0005734	chr2:166826927-166826957	31	chr2:166805835,166826927-166826957,166834471	C2	90.46	37.99	4.01	93.58	117.91	8.09	91.62	29.32	2.68	100	31	0	95.76	30.64	1.36	67.48	33.74	16.26	91.87	60.63	5.37	96.76	40.64	1.36	82.3	48.56	10.44	89.09	54.34	6.66	93.58	78.61	5.39	chr2	166826927	166826957	+	166805835	166834471	ENSMUSG00000074582	10.44
Usp29	MmuEX0050914	chr7:6737565-6737634	70	chr7:6731302,6737565-6737634,6738793+6738807+6738856	S	71.43	30	12	63.64	22.91	13.09	69.41	49.98	22.02	73.49	52.91	19.09	52.58	38.91	35.09	66	54.78	28.22	54.02	36.19	30.81	63.64	45.82	26.18	79.55	62.84	16.16	64.71	18.12	9.88	73.91	14.78	5.22	chr7	6737565	6737634	+	6731302	6738856	ENSMUSG00000051527	10.23
Mybpc1	MmuEX0030278	chr10:88582007-88582048	42	chr10:88585660,88582007-88582048,88573529	C1	0	0	6	0	0	4	17.61	3.7	17.3	13.25	7.02	45.98	22.48	3.82	13.18	6.05	1.81	28.18	3.93	0.43	10.57	5.72	0.86	14.14	18.8	7.52	32.48	0	0	0	0	0	2	chr10	88582007	88582048	-	88585660	88573529	ENSMUSG00000020061	10.1967
Pkn3	MmuEX0035441	chr2:30083041-30083150	110	chr2:30082962,30083041-30083150,30084691	C3	97.26	70.03	1.97	97.33	72.02	1.98	97.65	82.03	1.97	95.2	116.14	5.86	95.7	87.09	3.91	89.23	109.75	13.25	89.61	65.42	7.58	80.18	80.18	19.82	87.2	102.02	14.98	93.55	56.13	3.87	94.44	66.11	3.89	chr2	30083041	30083150	+	30082962	30084691	ENSMUSG00000026785	10.085

## Sheet: D. IR_MALEUP
GENE	EVENT	COORD	LENGTH	FullCO	COMPLEX	PSI_R10f_24479_TCAGAT_read1_trimmed	INCLREADSavg_R10f_24479_TCAGAT_read1_trimmed	EXCLREADSavg_R10f_24479_TCAGAT_read1_trimmed	PSI_R11f_24480_ACCTTC_read1_trimmed	INCLREADSavg_R11f_24480_ACCTTC_read1_trimmed	EXCLREADSavg_R11f_24480_ACCTTC_read1_trimmed	PSI_R1m_24470_TGGCGG_read1_trimmed	INCLREADSavg_R1m_24470_TGGCGG_read1_trimmed	EXCLREADSavg_R1m_24470_TGGCGG_read1_trimmed	PSI_R2m_24471_GCTCCA_read1_trimmed	INCLREADSavg_R2m_24471_GCTCCA_read1_trimmed	EXCLREADSavg_R2m_24471_GCTCCA_read1_trimmed	PSI_R3m_24472_CCGGTT_read1_trimmed	INCLREADSavg_R3m_24472_CCGGTT_read1_trimmed	EXCLREADSavg_R3m_24472_CCGGTT_read1_trimmed	PSI_R4f_24473_AATGCA_read1_trimmed	INCLREADSavg_R4f_24473_AATGCA_read1_trimmed	EXCLREADSavg_R4f_24473_AATGCA_read1_trimmed	PSI_R5f_24474_AGTTGC_read1_trimmed	INCLREADSavg_R5f_24474_AGTTGC_read1_trimmed	EXCLREADSavg_R5f_24474_AGTTGC_read1_trimmed	PSI_R6f_24475_CTGATA_read1_trimmed	INCLREADSavg_R6f_24475_CTGATA_read1_trimmed	EXCLREADSavg_R6f_24475_CTGATA_read1_trimmed	PSI_R7m_24476_AACGGT_read1_trimmed	INCLREADSavg_R7m_24476_AACGGT_read1_trimmed	EXCLREADSavg_R7m_24476_AACGGT_read1_trimmed	PSI_R8m_24477_TTCAAG_read1_trimmed	INCLREADSavg_R8m_24477_TTCAAG_read1_trimmed	EXCLREADSavg_R8m_24477_TTCAAG_read1_trimmed	PSI_R9m_24478_GACTAA_read1_trimmed	INCLREADSavg_R9m_24478_GACTAA_read1_trimmed	EXCLREADSavg_R9m_24478_GACTAA_read1_trimmed	SCAFFOLD	START	END	STRAND	UPSTRM_EX_BORDER	DOSTRM_EX_BORDER	GENEID_ENSEMBL	DPLIM
Slc35e2	MmuINT0146384	chr4:155601739-155609838	8100	chr4:155601416-155601738=155609839-155610319:+	IR-C	55.56	11.67	9.33	83.33	18.33	3.67	80	21.6	5.4	74.36	25.28	8.72	68.42	21.89	10.11	35	9.45	17.55	60	21.6	14.4	33.33	12.67	25.33	76.47	22.94	7.06	57.14	12.57	9.43	38.89	9.72	15.28	chr4	155601739	155609838	+	155601416	155610319	ENSMUSG00000042202	34.4033
Hgf	MmuINT0077568	chr5:16572635-16576908	4274	chr5:16572492-16572634=16576909-16577029:+	IR-C	69.57	34.89	15.26	38.07	8.49	13.81	74.24	65.44	22.71	56.96	54.13	40.9	63.71	54.7	31.16	39.12	39.36	61.26	33.2	39.08	78.63	41.52	29.14	41.04	52.29	51.74	47.2	46.43	24.12	27.82	28.81	17.2	42.5	chr5	16572635	16576908	+	16572492	16577029	ENSMUSG00000028864	27.6533
Prdm10	MmuINT0125798	chr9:31329866-31335316	5451	chr9:31329662-31329865=31335317-31335389:+	IR-C	53.13	37.52	33.1	39.09	25.73	40.09	39.66	16.06	24.44	45.43	17.45	20.96	32.69	7.3	15.03	11.97	3.92	28.82	20.04	9.6	38.31	17.53	8.23	38.71	48.11	15.55	16.77	56.98	23.55	17.78	34.55	16.82	31.86	chr9	31329866	31335316	+	31329662	31335389	ENSMUSG00000042496	26.0317
Prickle2	MmuINT0126115	chr6:92376821-92410756	33936	chr6:92410757-92411632=92370892-92376820:-	IR-S	86.67	12.13	1.87	24.14	4.35	13.65	48.84	15.63	16.37	15.79	6.95	37.05	16.98	5.26	25.74	12.7	9.02	61.98	10.29	7.72	67.28	9.62	5.48	51.52	33.33	14.67	29.33	33.33	6	12	20	6.6	26.4	chr6	92376821	92410756	-	92411632	92370892	ENSMUSG00000030020	21.445
Huwe1	MmuINT0079750	chrX:151871657-151874532	2876	chrX:151871480-151871656=151874533-151874778:+	IR-C	28.7	18.02	44.77	22.48	21.43	73.9	46.92	33.06	37.4	40.22	23.84	35.43	27.69	19.16	50.02	30.29	29.32	67.47	21.58	21.27	77.3	21.43	29.14	106.85	32.79	22.58	46.27	24.02	9.92	31.38	20.19	14.42	57	chrX	151871657	151874532	+	151871480	151874778	ENSMUSG00000025261	19.1367
Spsb3	MmuINT0152087	chr17:24887589-24887779	191	chr17:24887481-24887588=24887780-24887917:+	IR-C	84	19.32	3.68	80	14.4	3.6	100	22	0	100	29	0	70	11.9	5.1	85.19	21.3	3.7	88.89	30.22	3.78	71.43	12.86	5.14	100	26	0	84.62	20.31	3.69	100	12	0	chr17	24887589	24887779	+	24887481	24887917	ENSMUSG00000024160	18.1633
Zkscan2	MmuINT0180351	chr7:123494933-123495292	360	chr7:123495293-123495363=123494806-123494932:-	IR-S	35.48	7.45	13.55	41.18	9.88	14.12	40.54	10.54	15.46	60	16.8	11.2	58.62	13.48	9.52	22.22	4.89	17.11	32	10.56	22.44	43.59	12.21	15.79	34.78	10.78	20.22	21.21	4.24	15.76	38.89	9.72	15.28	chr7	123494933	123495292	-	123495363	123494806	ENSMUSG00000030757	17.6667
Hip1	MmuINT0077798	chr5:135431748-135433049	1302	chr5:135433050-135433142=135431646-135431747:-	IR-S	0.88	0.5	56.5	0.46	0.5	108.5	45.45	40	48	53.62	62.21	53.81	19.63	25.72	105.28	30.13	44.89	104.11	21.4	37.02	135.98	47.19	68.44	76.59	75.54	92.16	29.84	0.88	1	113	1.49	1.52	100.48	chr5	135431748	135433049	-	135433142	135431646	ENSMUSG00000039959	16.6283
Kirrel	MmuINT0087524	chr3:87092263-87095636	3374	chr3:87095637-87095786=87092105-87092262:-	IR-S	26.51	27.84	77.16	13.79	18.2	113.8	32.56	37.12	76.88	32.19	49.57	104.43	13.22	18.11	118.89	17.01	33.34	162.66	20.44	45.17	175.83	10.78	19.94	165.06	25.51	31.38	91.62	25.49	16.31	47.69	15.08	15.54	87.49	chr3	87092263	87095636	-	87095786	87092105	ENSMUSG00000041734	16.2983
Trio	MmuINT0165414	chr15:27851160-27851816	657	chr15:27851817-27852012=27850993-27851159:-	IR-S	21.73	2.44	8.77	23.99	4.43	14.04	24.8	5.08	15.42	11.08	2.27	18.23	11.54	2.25	17.22	5.27	1.63	29.23	1.45	0.51	34.46	0	0	29.85	0	0	27.76	21.01	4.31	16.19	4.42	1.04	22.57	chr15	27851160	27851816	-	27852012	27850993	ENSMUSG00000022263	15.7
9930104L06Rik	MmuINT0006348	chr4:124938718-124940365	1648	chr4:124938440-124938717=124940366-124940545:+	IR-C	59.6	47.08	31.92	55.77	45.17	35.83	40.98	17.62	25.38	24.68	11.85	36.15	31.03	17.69	39.31	12.73	7.89	54.11	17.46	12.92	61.08	21.21	12.73	47.27	30.86	16.36	36.64	31.71	17.12	36.88	28.74	16.09	39.91	chr4	124938718	124940365	+	124938440	124940545	ENSMUSG00000044730	15.6967
Sfi1	MmuINT0142448	chr11:3143337-3143694	358	chr11:3143695-3143790=3143260-3143336:-	IR-C	16.59	21.86	109.88	11.57	5.84	44.63	25.55	11.2	32.64	27.91	10.89	28.14	60.09	33.74	22.41	3.45	1.04	28.96	12.67	5.23	36.05	17.25	6.61	31.73	9.48	4.59	43.79	31.85	13.56	29.01	18.41	8.03	35.59	chr11	3143337	3143694	-	3143790	3143260	ENSMUSG00000023764	15.6067
Dicer1	MmuINT0049473	chr12:104731988-104751747	19760	chr12:104751748-104751952=104731800-104731987:-	IR-C	36.59	10.25	17.75	20.73	6.64	25.39	34.62	12.12	22.88	42.86	10.71	14.29	26.83	6.98	19.02	22.2	9.77	34.25	30.23	8.46	19.54	16.98	5.26	25.74	31.32	7.22	15.84	31.43	7.23	15.77	15.78	6.95	37.08	chr12	104731988	104751747	-	104751952	104731800	ENSMUSG00000041415	15.6033
Arrdc2	MmuINT0019323	chr8:70839046-70839127	82	chr8:70839128-70839720=70838979-70839045:-	IR-S	53.06	39.8	35.2	17.35	12.32	58.71	23.08	5.54	18.46	31.34	13.79	30.21	10.19	2.75	24.28	15.79	3.47	18.53	11.11	3.33	26.67	8.11	1.62	18.38	21.88	8.53	30.47	36.59	20.49	35.51	31.43	21.69	47.31	chr8	70839046	70839127	-	70839720	70838979	ENSMUSG00000002910	15.54
Arhgef4	MmuINT0018636	chr1:34809829-34810310	482	chr1:34809697-34809828=34810311-34810554:+	IR-S	8.76	2.82	29.37	13.67	5.22	32.97	16.25	4.29	22.09	42.67	14.87	19.98	12.01	3.52	25.76	11.72	1.78	13.41	20.74	5.06	19.32	9.75	2.85	26.34	36.25	7.75	13.63	1.39	1.06	75.04	2.86	2.06	69.94	chr1	34809829	34810310	+	34809697	34810554	ENSMUSG00000037509	15.39
Zcchc2	MmuINT0178056	chr1:105991708-106000930	9223	chr1:105990406-105991707=106000931-106001042:+	IR-S	11.93	8.64	63.8	10.86	10.81	88.69	16.76	5.41	26.86	20.47	8.68	33.73	13.38	3.5	22.67	2.51	1.06	41	7.23	2.76	35.39	0	0	35	9.01	2.81	28.34	21.92	11.3	40.23	15.47	9.51	51.96	chr1	105991708	106000930	+	105990406	106001042	ENSMUSG00000038866	15.3683
Ispd	MmuINT0083453	chr12:36476746-36501977	25232	chr12:36476700-36476745=36501978-36502072:+	IR-C	31.11	18.35	40.65	29.41	19.41	46.59	36.59	10.25	17.75	27.91	15.35	39.65	38.46	6.92	11.08	17.39	9.39	44.61	16.22	6.97	36.03	17.07	4.1	19.9	29.03	17.42	42.58	16.31	13.37	68.63	18.03	12.98	59.02	chr12	36476746	36501977	+	36476700	36502072	ENSMUSG00000043153	15.3567
Megf8	MmuINT0097727	chr7:25330277-25330685	409	chr7:25329861-25330276=25330686-25330831:+	IR-S	2.01	0.51	24.82	9.81	3.29	30.28	22.76	6.14	20.83	10.54	2.76	23.45	13.11	4.52	29.99	0	0	27.52	3.5	1.55	42.81	1.55	0.51	32.31	2.1	0.51	23.82	9.98	2.2	19.83	14.27	3.43	20.6	chr7	25330277	25330685	+	25329861	25330831	ENSMUSG00000045039	14.9667
Atr	MmuINT0022014	chr9:95905859-95907295	1437	chr9:95905738-95905858=95907296-95907433:+	IR-S	10.04	9.35	83.82	6.6	8.53	120.73	26.36	8.85	24.71	18.99	8.33	35.53	33.83	13.38	26.18	6.25	3.72	55.75	11.7	5.03	37.94	5.31	3.16	56.37	10.52	3.87	32.9	11.84	7.27	54.11	4.7	3.67	74.36	chr9	95905859	95907295	+	95905738	95907433	ENSMUSG00000032409	14.9217
Tep1	MmuINT0158929	chr14:50866869-50867994	1126	chr14:50867995-50868585=50866689-50866868:-	IR-S	6.12	1.59	24.41	14.75	5.16	29.84	18.92	4.16	17.84	24	7.44	23.56	26.92	8.88	24.12	7.32	1.61	20.39	7.69	1.61	19.39	4.76	1.05	20.95	23.81	6.19	19.81	26.32	6.32	17.68	13.73	3.98	25.02	chr14	50866869	50867994	-	50868585	50866689	ENSMUSG00000006281	14.87
4930402E16Rik	MmuINT0003808	chr8:111129696-111132876	3181	chr8:111129606-111129695=111132877-111133059:+	IR-S	24.93	9.37	28.21	14.85	14.93	85.59	23.82	7.43	23.76	15.33	6.34	35.04	22.79	6.14	20.8	2.36	1.54	63.56	6.16	4.25	64.72	5.95	4.24	66.99	20.08	7.8	31.06	16.23	8.14	41.99	7.41	4.37	54.57	chr8	111129696	111132876	+	111129606	111133059	ENSMUSG00000033624	14.7517
Slc26a6	MmuINT0145840	chr9:108854835-108855776	942	chr9:108854043-108854834=108855777-108855942:+	IR-S	62.96	11.41	6.71	30.63	6.53	14.79	58.12	15.81	11.39	44.38	16.6	20.81	27.98	7.68	19.76	47.66	11.07	12.16	30.42	5.87	13.42	31.51	11.83	25.72	39.31	8.36	12.91	32.69	6.63	13.66	32.69	3.98	8.2	chr9	108854835	108855776	+	108854043	108855942	ENSMUSG00000023259	14.72
Tnk1	MmuINT0163198	chr11:69851716-69851797	82	chr11:69851798-69851893=69850563-69851715:-	IR-C	27.27	7.64	20.36	8.57	1.63	17.37	65.71	19.06	9.94	21.74	9.13	32.87	25.58	6.91	20.09	26.92	8.88	24.12	35.85	12.91	23.09	24.32	5.59	17.41	19.48	8.96	37.04	50	7.5	7.5	70	11.9	5.1	chr11	69851716	69851797	-	69851893	69850563	ENSMUSG00000001583	14.695
Rnf168	MmuINT0135644	chr16:32289241-32291902	2662	chr16:32289119-32289240=32291903-32291981:+	IR-S	28.85	9.93	24.48	8.04	11.05	126.42	10.8	2.28	18.84	27.85	5.92	15.34	18.51	9.15	40.29	2.77	3.69	129.49	6.11	4.35	66.86	5.15	7.02	129.33	20.47	9.3	36.14	20.47	5.58	21.68	10.01	4.53	40.71	chr16	32289241	32291902	+	32289119	32291981	ENSMUSG00000014074	14.6483
Rnf43	MmuINT0135932	chr11:87663223-87664135	913	chr11:87663087-87663222=87664136-87664867:+	IR-S	87.23	38.38	5.62	81.82	32.73	7.27	84.62	30.46	5.54	83.87	47.81	9.19	69.81	31.41	13.59	80.39	36.98	9.02	62.32	34.9	21.1	66.67	30	15	70.15	39.99	17.01	85.71	11.14	1.86	57.89	8.68	6.32	chr11	87663223	87664135	+	87663087	87664867	ENSMUSG00000034177	14.4517
Rell2	MmuINT0133532	chr18:37958572-37958758	187	chr18:37958512-37958571=37958759-37959179:+	IR-C	50.5	38.38	37.62	57.58	29.94	22.06	93.33	27.07	1.93	89.04	61.44	7.56	100	28	0	76.92	35.38	10.62	80.49	29.78	7.22	72.88	37.17	13.83	80	50.4	12.6	69.23	38.08	16.92	69.49	34.74	15.26	chr18	37958572	37958758	+	37958512	37959179	ENSMUSG00000044024	14.4217
Eif2c1	MmuINT0056213	chr4:126453949-126454304	356	chr4:126454305-126454424=126453826-126453948:-	IR-C	23.08	1.85	6.15	0	0	14	14.47	3.49	20.6	22.66	5.03	17.17	13.04	1.7	11.3	6.25	1.06	15.94	4	1.04	24.96	2.19	0.53	23.5	14.53	1.75	10.31	6.67	0.53	7.47	0	0	14	chr4	126453949	126454304	-	126454424	126453826	ENSMUSG00000041530	14.4183
Slc18a2	MmuINT0145020	chr19:59287169-59287301	133	chr19:59287049-59287168=59287302-59287435:+	IR-S	3.14	0.52	15.92	3.89	0.52	12.83	5.72	2.64	43.54	27.98	5.12	13.18	13.18	2.83	18.64	3.69	1.55	40.56	0.89	0.5	56.08	2.83	1.54	52.93	6.49	2.13	30.69	3.6	1.04	27.73	0	0	4.12	chr19	59287169	59287301	+	59287049	59287435	ENSMUSG00000025094	14.38
Zfp800	MmuINT0179896	chr6:28241658-28242976	1319	chr6:28242977-28244663=28239931-28241657:-	IR-S	30.3	13.03	29.97	40.43	13.34	19.66	47.62	14.76	16.24	45.1	16.69	20.31	33.33	14.67	29.33	17.86	5.89	27.11	37.25	13.04	21.96	41.18	19.77	28.23	25.93	8.82	25.18	23.08	7.39	24.61	35.59	14.24	25.76	chr6	28241658	28242976	-	28244663	28239931	ENSMUSG00000039841	14.2633
F730047E07Rik	MmuINT0060232	chr4:24503113-24505344	2232	chr4:24502932-24503112=24505345-24505435:+	IR-C	43.8	145.7	186.95	47.62	154.46	169.9	46.84	81.5	92.5	41.17	69.18	98.85	33.79	42.33	82.95	26.84	43.3	118.04	33.37	52.2	104.23	29.31	52.55	126.73	49.5	106.97	109.13	48.99	141.67	147.51	46.5	124.87	143.66	chr4	24503113	24505344	+	24502932	24505435	ENSMUSG00000045751	14.165
Itpr1	MmuINT0084434	chr6:108392586-108393904	1319	chr6:108392531-108392585=108393905-108394070:+	IR-C	8.64	3.8	40.2	3.07	2.58	81.42	25.93	4.41	12.59	9.8	2.74	25.26	5.66	1.58	26.42	8.24	3.79	42.21	3.23	1.03	30.97	0	0	40	16	4.64	24.36	22.73	6.14	20.86	7.44	4.84	60.16	chr6	108392586	108393904	+	108392531	108394070	ENSMUSG00000030102	14.0417
Rims1	MmuINT0134978	chr1:22727011-22805560	78550	chr1:22805561-22805724=22726930-22727010:-	IR-S	19.54	0.6	2.46	7.49	0.54	6.64	20.56	5.42	20.96	15.53	3.47	18.86	14.89	2.87	16.42	1.78	0.51	28.11	10.46	2.76	23.65	0	0	20.41	14.96	2.87	16.33	NA	NaN	NaN	32.69	0.66	1.37	chr1	22727011	22805560	-	22805724	22726930	ENSMUSG00000041670	13.965
Sfi1	MmuINT0142439	chr11:3157937-3159984	2048	chr11:3159985-3160146=3157866-3157936:-	IR-S	23.8	50.75	162.5	22.38	22.03	76.39	31.87	21.76	46.51	38.08	24.85	40.41	40.98	24.67	35.53	15.19	8.06	45.02	26.85	21.57	58.76	21	13.92	52.35	22.13	19.54	68.76	36.86	28.06	48.06	28.94	26.43	64.9	chr11	3157937	3159984	-	3160146	3157866	ENSMUSG00000023764	13.9617
Tacc1	MmuINT0156471	chr8:25177995-25181822	3828	chr8:25181823-25182930=25177934-25177994:-	IR-C	48.39	22.26	23.74	38.82	22.9	36.1	40.85	20.43	29.57	52	19.76	18.24	42.11	11.37	15.63	29.79	18.17	42.83	29.03	11.61	28.39	38.71	16.65	26.35	27.27	13.36	35.64	26.47	22.76	63.24	28.89	25.13	61.87	chr8	25177995	25181822	-	25182930	25177934	ENSMUSG00000065954	13.915
Rasl10a	MmuINT0132251	chr11:5059558-5059797	240	chr11:5059433-5059557=5059798-5060383:+	IR-C	55.56	3.89	3.11	23.08	1.85	6.15	22.22	4.89	17.11	35	9.45	17.55	80.95	15.38	3.62	20.93	5.44	20.56	12.82	2.82	19.18	11.11	1.67	13.33	21.21	4.24	15.76	33.33	2	4	33.33	2.67	5.33	chr11	5059558	5059797	+	5059433	5060383	ENSMUSG00000034209	13.6567
Zfp827	MmuINT0179958	chr8:79175971-79178907	2937	chr8:79175833-79175970=79178908-79179079:+	IR-S	13	4.22	28.25	25.11	6.72	20.06	27.77	8.84	23	27.85	8.39	21.74	19.33	7.72	32.22	14	7.43	45.63	14.27	4.95	29.71	14.39	5.58	33.17	13.39	4.91	31.75	2.54	0.56	21.53	12.49	3.69	25.87	chr8	79175971	79178907	+	79175833	79179079	ENSMUSG00000071064	13.59
Derl3	MmuINT0048577	chr10:75893685-75893769	85	chr10:75893619-75893684=75893770-75893843:+	IR-S	15	6.9	39.1	14.02	8.55	52.45	31.58	7.89	17.11	7.14	2.14	27.86	41.67	7.08	9.92	0	0	15	11.11	2.78	22.22	6.67	1.07	14.93	11.36	5.57	43.46	10.79	8.31	68.69	14.29	9.72	58.28	chr10	75893685	75893769	+	75893619	75893843	ENSMUSG00000009092	13.4333
C530008M17Rik	MmuINT0027010	chr5:76855118-76856330	1213	chr5:76854935-76855117=76856331-76859145:+	IR-S	20	1.8	7.2	2.04	0.51	24.49	37.5	16.5	27.5	16.28	4.07	20.93	28.12	11.53	29.47	17.5	8.22	38.77	11.34	6.12	47.88	11.71	7.26	54.74	16.98	5.26	25.74	14.29	2.29	13.71	1.3	0.51	38.49	chr5	76855118	76856330	+	76854935	76859145	ENSMUSG00000036377	13.3733
Setx	MmuINT0142258	chr2:29130391-29133921	3531	chr2:29130180-29130390=29133922-29134031:+	IR-C	23.4	24.06	78.76	14.14	22.25	135.13	22.38	11.62	40.32	24.17	13.04	40.9	20.38	6.02	23.51	10.83	10.53	86.7	11.64	8.93	67.8	7.4	6.98	87.34	19.53	11.95	49.25	22.44	17.14	59.24	19.34	23.27	97.05	chr2	29130391	29133921	+	29130180	29134031	ENSMUSG00000043535	13.3183
0610030E20Rik	MmuINT0000099	chr6:72347516-72347592	77	chr6:72347317-72347515=72347593-72347711:+	IR-S	73.91	162.6	57.4	62.5	113.75	68.25	53.85	91.55	78.45	76.03	161.94	51.06	50.8	71.63	69.37	47.31	58.19	64.81	59.09	82.73	57.27	49.32	53.76	55.24	61.5	105.78	66.22	57.5	72.45	53.55	59.09	82.73	57.27	chr6	72347516	72347592	+	72347317	72347711	ENSMUSG00000058706	13.0333
Ptpn14	MmuINT0128859	chr1:189851508-189854924	3417	chr1:189850024-189851507=189854925-189855068:+	IR-C	57.38	27.54	20.46	30.61	9.8	22.2	20	5.4	21.6	25.04	8.77	26.26	15.7	5.82	31.24	10.53	4.42	37.58	11.43	4.46	34.54	6.52	3.19	45.81	15.79	3.47	18.53	48.72	14.13	14.87	35.1	9.5	17.56	chr1	189851508	189854924	+	189850024	189855068	ENSMUSG00000026604	13.0267
Whsc1l1	MmuINT0176047	chr8:25679995-25680647	653	chr8:25679866-25679994=25680648-25680774:+	IR-S	25	2.5	7.5	6.44	1.61	23.42	16.67	2.33	11.67	17.24	2.93	14.07	11.11	1.67	13.33	4	1.04	24.96	1.69	0.51	29.49	6.45	2.13	30.87	2.44	0.51	20.49	6.25	1.06	15.94	8.57	1.63	17.37	chr8	25679995	25680647	+	25679866	25680774	ENSMUSG00000054823	12.9083
Mobkl2c	MmuINT0099859	chr4:115828242-115831222	2981	chr4:115828092-115828241=115831223-115831689:+	IR-S	31.51	15.12	32.88	18.99	8.93	38.07	31.18	19.02	41.98	36.99	18.5	31.5	27.78	12.78	33.22	20.41	12.04	46.96	23.94	10.53	33.47	19.44	8.36	34.64	36.47	21.15	36.85	14.67	6.31	36.69	12.38	7.3	51.7	chr4	115828242	115831222	+	115828092	115831689	ENSMUSG00000028709	12.8217
Sh3d20	MmuINT0143086	chr11:103360919-103362206	1288	chr11:103362207-103362334=103359737-103360918:-	IR-S	12.28	3.93	28.07	16.28	8.14	41.86	14.58	8.02	46.98	22.39	9.18	31.82	13.58	6.25	39.75	8.51	4.34	46.66	4.08	2.08	48.92	4.48	1.57	33.43	2.38	1.02	41.98	5.75	2.64	43.35	5.75	2.64	43.35	chr11	103360919	103362206	-	103362334	103359737	ENSMUSG00000034255	12.795
Atp2b4	MmuINT0021274	chr1:133716613-133717787	1175	chr1:133717788-133717999=133716505-133716612:-	IR-S	17.07	1.2	5.85	11.84	2.25	16.78	13.72	2.89	18.19	19.33	4.86	20.29	10.34	1.65	14.35	5.88	1.06	16.94	0	0	22	5.56	1.06	17.94	17.93	3.61	16.51	24.74	5.74	17.46	6.8	2.18	29.91	chr1	133716613	133717787	-	133717999	133716505	ENSMUSG00000026463	12.7117
A930007I19Rik	MmuINT0006781	chr19:29520970-29521889	920	chr19:29521890-29521987=29520848-29520969:-	IR-S	72.22	22.39	8.61	100	50	0	96.08	48.04	1.96	92.45	47.15	3.85	96	47.04	1.96	81.82	49.09	10.91	88.46	43.35	5.65	74.47	30.53	10.47	78.05	56.98	16.02	80	21.6	5.4	63.64	17.18	9.82	chr19	29520970	29521889	-	29521987	29520848	ENSMUSG00000086309	12.6817
Ankrd44	MmuINT0015726	chr1:54736313-54743313	7001	chr1:54743314-54743428=54736230-54736312:-	IR-S	36.84	4.79	8.21	18.18	2.36	10.64	17.65	3.53	16.47	27.78	6.39	16.61	26.09	7.57	21.43	13.73	3.98	25.02	6.98	1.61	21.39	9.52	2.19	20.81	9.68	3.29	30.71	13.33	2.27	14.73	5.26	0.53	9.47	chr1	54736313	54743313	-	54743428	54736230	ENSMUSG00000052331	12.6383
Gal3st3	MmuINT0067207	chr19:5302672-5306723	4052	chr19:5302436-5302671=5306724-5308739:+	IR-S	22.63	19.01	64.99	26.8	26	71	19.48	8.96	37.04	34.15	18.78	36.22	31.82	9.23	19.77	8.16	4.32	48.68	18.03	6.49	29.51	16.46	7.57	38.43	22.67	10.43	35.57	29.17	9.04	21.96	32.39	15.22	31.78	chr19	5302672	5306723	+	5302436	5308739	ENSMUSG00000047658	12.5983
Mysm1	MmuINT0104973	chr4:94970702-94972917	2216	chr4:94972918-94972988=94970624-94970701:-	IR-C	6.52	3.29	47.15	9.49	4.49	42.83	41.13	10.15	14.53	32.1	12.86	27.2	36.65	9.77	16.88	19.97	9.24	37.05	19.19	6.12	25.76	33.04	8.78	17.8	23.03	7.58	25.33	4.42	1.04	22.57	10.07	3.93	35.13	chr4	94970702	94972917	-	94972988	94970624	ENSMUSG00000062627	12.5483
D030028A08Rik	MmuINT0045611	chr11:96960282-96960860	579	chr11:96959554-96960281=96960861-96960996:+	IR-C	54.55	18.55	15.45	23.68	11.13	35.87	31.03	5.9	13.1	20.93	5.44	20.56	15.56	4.05	21.95	12.5	5.62	39.38	12.12	4.48	32.52	15.79	6.95	37.05	21.95	5.49	19.51	71.43	12.86	5.14	30.61	9.8	22.2	chr11	96960282	96960860	+	96959554	96960996	ENSMUSG00000078700	12.51
Ssx2ip	MmuINT0153041	chr3:146404785-146417606	12822	chr3:146404687-146404784=146417607-146417790:+	IR-S	23.68	11.13	35.87	31.15	24.92	55.08	34.62	12.12	22.88	47.37	19.9	22.1	35.14	8.79	16.22	24.59	9.34	28.66	26.67	10.13	27.87	34.38	14.78	28.22	41.82	16.31	22.69	28.26	16.67	42.33	28.57	20.57	51.43	chr3	146404785	146417606	+	146404687	146417790	ENSMUSG00000036825	12.4483
Rpgrip1l	MmuINT0136565	chr8:91305018-91308041	3024	chr8:91308042-91308186=91304719-91305017:-	IR-S	18.17	9.45	42.58	21.05	16.95	63.55	28.22	10.9	27.72	19.54	8.97	36.92	24.1	10.55	33.22	11.78	6.15	46.03	11.29	6.12	48.11	11.33	5.57	43.55	19.54	12.55	51.68	19.54	6.57	27.07	17.99	8.26	37.65	chr8	91305018	91308041	-	91308186	91304719	ENSMUSG00000033282	12.4133
Epha1	MmuINT0058078	chr6:42359092-42360544	1453	chr6:42360545-42360738=42358936-42359091:-	IR-S	53.32	22.77	19.93	35.89	13.69	24.46	56.62	26.58	20.36	39.86	25.96	39.16	46.14	16.27	19	32.79	16.2	33.2	22.57	10.36	35.55	52.24	26.64	24.36	63.08	25.08	14.68	57.85	21.67	15.79	44.26	22.91	28.85	chr6	42359092	42360544	-	42360738	42358936	ENSMUSG00000029859	12.3733
Abca7	MmuINT0008021	chr10:80012036-80012123	88	chr10:80011915-80012035=80012124-80012186:+	IR-S	2.86	0.51	17.49	8.33	1.08	11.92	20.47	3.72	14.46	12.74	2.3	15.78	9.33	1.13	10.93	10.73	2.26	18.83	2.04	0.51	24.49	0	0	24	7.8	1.09	12.94	20.31	1.84	7.22	12.1	1.7	12.33	chr10	80012036	80012123	+	80011915	80012186	ENSMUSG00000035722	12.3483
Evpl	MmuINT0059577	chr11:116225161-116225261	101	chr11:116225262-116225372=116225068-116225160:-	IR-S	20	7.2	28.8	28.57	7.71	19.29	31.25	6.56	14.44	30.61	9.8	22.2	27.27	1.91	5.09	14.63	6.88	40.12	17.95	4.13	18.87	23.53	4.94	16.06	16.67	4.67	23.33	15.79	1.74	9.26	12.73	3.95	27.05	chr11	116225161	116225261	-	116225372	116225068	ENSMUSG00000034282	12.2267
Spry2	MmuINT0152069	chr14:105893802-105896587	2786	chr14:105896588-105896819=105891947-105893801:-	IR-S	29.03	5.81	14.19	9.52	2.19	20.81	14.29	3.43	20.57	38.89	9.72	15.28	28.57	10.29	25.71	12.94	6.21	41.79	14.75	5.16	29.84	15.62	5.78	31.22	15.56	8.09	43.91	12.33	5.06	35.94	25.42	9.41	27.59	chr14	105893802	105896587	-	105896819	105891947	ENSMUSG00000022114	12.1533
Rlim	MmuINT0135209	chrX:103979335-103981062	1728	chrX:103981063-103981284=103979273-103979334:-	IR-S	58.65	96.77	68.23	35.9	38.05	67.95	47.69	22.89	25.11	58.21	30.85	22.15	41.18	14.82	21.18	44.55	32.52	40.48	40.98	35.24	50.76	36.96	23.28	39.72	58.18	50.62	36.38	61.59	75.14	46.86	50.84	68.63	66.37	chrX	103979335	103981062	-	103981284	103979273	ENSMUSG00000056537	12.12
Trrap	MmuINT0166324	chr5:144792288-144793012	725	chr5:144792093-144792287=144793013-144793204:+	IR-S	6.74	1.17	16.15	0	0	43.19	10.92	1.77	14.42	15.91	3.12	16.47	3.52	0.57	15.53	4.09	1.56	36.63	0	0	39.75	0	0	33	12.77	3.65	24.92	6.14	1.11	16.98	5.27	2.3	41.42	chr5	144792288	144793012	+	144792093	144793204	ENSMUSG00000045482	12.0517
C030046E11Rik	MmuINT0026499	chr19:29579969-29584174	4206	chr19:29579765-29579968=29584175-29584213:+	IR-C	4.66	1.67	34.14	9.57	3.29	31.06	23.55	5.79	18.8	24.97	7.73	23.24	18.98	6.65	28.41	4.96	2.15	41.13	18.8	6.87	29.66	13.54	5.94	37.96	18.1	6.83	30.89	7.38	1.66	20.84	8.53	2.32	24.93	chr19	29579969	29584174	+	29579765	29584213	ENSMUSG00000038658	11.8267
Epha2	MmuINT0058098	chr4:141306582-141308404	1823	chr4:141306514-141306581=141308405-141309080:+	IR-S	0	0	5	0	0	25	15.38	2.31	12.69	14.29	2.86	17.14	0	0	12	6.06	2.12	32.88	3.03	0.52	16.48	0	0	15	7.14	1.07	13.93	3.12	1.03	31.97	0	0	36	chr4	141306582	141308404	+	141306514	141309080	ENSMUSG00000006445	11.805
4732471J01Rik	MmuINT0003455	chr7:25396390-25396689	300	chr7:25396328-25396389=25396690-25396976:+	IR-S	53.85	26.92	23.08	28.57	12.86	32.14	52.17	18.26	16.74	50.94	20.38	19.62	40.54	10.54	15.46	39.13	12.52	19.48	42.86	12.86	17.14	37.5	8.25	13.75	51.11	17.38	16.62	52	9.88	9.12	63.64	11.46	6.54	chr7	25396390	25396689	+	25396328	25396976	ENSMUSG00000053714	11.725
Wdr33	MmuINT0175155	chr18:31833735-31835383	1649	chr18:31833583-31833734=31835384-31835481:+	IR-S	50.37	660.85	651.15	45.15	621.26	754.74	42.18	343.35	470.65	41.83	370.2	514.8	31.53	191.39	415.61	30.51	253.84	578.16	31.59	246.72	534.28	28.97	219.88	539.12	36.34	301.99	529.01	50.48	515.4	505.6	35.53	365.25	662.75	chr18	31833735	31835383	+	31833583	31835481	ENSMUSG00000024400	11.6483
Exosc8	MmuINT0059877	chr3:54732230-54732699	470	chr3:54732700-54732745=54732112-54732229:-	IR-C	67.86	31.89	15.11	53.85	26.92	23.08	88.68	44.34	5.66	80	21.6	5.4	93.94	30.06	1.94	69.49	34.74	15.26	80	50.4	12.6	68.89	26.18	11.82	81.82	40.91	9.09	61.54	25.85	16.15	74.36	50.56	17.44	chr3	54732230	54732699	-	54732745	54732112	ENSMUSG00000027752	11.5467
Nlgn2	MmuINT0108858	chr11:69826080-69826743	664	chr11:69826744-69827340=69823123-69826079:-	IR-S	12.33	5.06	35.94	11.11	5	40	17.24	2.93	14.07	17.39	4.7	22.3	19.05	4.76	20.24	5.88	1.59	25.41	4.76	1.05	20.95	6.98	1.61	21.39	13.04	5.09	33.91	20	2.4	9.6	31.43	7.23	15.77	chr11	69826080	69826743	-	69827340	69823123	ENSMUSG00000051790	11.4417
5830418K08Rik	MmuINT0005524	chr9:15317114-15317458	345	chr9:15317459-15317593=15316914-15317113:-	IR-C	20.11	6.09	24.21	16.88	3.52	17.35	25.29	7.65	22.59	22.69	6.87	23.42	26.75	10.31	28.23	11.76	2.84	21.34	9.09	2.2	21.98	16.89	6.55	32.23	19.39	7.92	32.92	15.37	4.67	25.69	20.21	6.14	24.22	chr9	15317114	15317458	-	15317593	15316914	ENSMUSG00000046111	11.41
Ern1	MmuINT0058979	chr11:106423489-106426812	3324	chr11:106426813-106426935=106423387-106423488:-	IR-S	14.81	4.59	26.41	6.33	2.66	39.34	13.04	1.7	11.3	20	3	12	3.23	0.52	15.48	0	0	35	11.76	2.23	16.77	3.57	1.04	27.96	4.35	1.04	22.96	0	0	7	6.38	1.6	23.41	chr11	106423489	106426812	-	106426935	106423387	ENSMUSG00000020715	11.41
Chd6	MmuINT0035736	chr2:161029296-161029902	607	chr2:161029903-161029961=161029178-161029295:-	IR-C	49.43	32.13	32.87	37.5	24.75	41.25	46.15	17.54	20.46	44.44	23.11	28.89	50	21	21	36.11	17.69	31.31	33.33	22.66	45.34	32.26	13.23	27.77	32.54	19.88	41.21	47.22	25.03	27.97	46.81	32.3	36.7	chr2	161029296	161029902	-	161029961	161029178	ENSMUSG00000057133	11.395
Rnf169	MmuINT0135646	chr7:99955541-99979971	24431	chr7:99979972-99980458=99955467-99955540:-	IR-S	58.1	48.22	34.78	43.12	33.63	44.37	51.22	47.63	45.37	41.94	36.91	51.09	39.53	35.58	54.42	42.28	44.82	61.18	36.61	45.76	79.24	26.73	34.21	93.79	48.75	58.01	60.99	30.34	17.6	40.4	43.7	42.39	54.61	chr7	99955541	99979971	-	99980458	99955467	ENSMUSG00000058761	11.3733
Lpin1	MmuINT0092029	chr12:16579978-16580703	726	chr12:16580704-16580904=16579882-16579977:-	IR-S	0	0	24	0	0	46	16.67	2.33	11.67	9.09	1.64	16.36	5.26	1.05	18.95	4.55	1.05	21.95	0	0	19	0	0	16	18.92	4.16	17.84	3.33	1.03	29.97	0	0	42	chr12	16579978	16580703	-	16580904	16579882	ENSMUSG00000020593	11.3633
Prickle1	MmuINT0126101	chr15:93512637-93595693	83057	chr15:93595694-93595891=93512450-93512636:-	IR-C	88.46	43.35	5.65	36.84	19.16	32.84	47.08	88.98	100.02	39.22	77.26	119.74	32.96	39.22	79.78	26.79	45.01	122.99	41.86	76.6	106.4	26.97	41.26	111.74	49.71	128.75	130.25	56.38	82.88	64.12	46.88	66.1	74.9	chr15	93512637	93595693	-	93595891	93512450	ENSMUSG00000036158	11.2767
Rusc1	MmuINT0137989	chr3:89089768-89091137	1370	chr3:89091138-89092561=89089669-89089767:-	IR-C	45.45	3.64	4.36	36	6.12	10.88	19.35	7.16	29.84	35.85	12.91	23.09	23.81	6.19	19.81	11.83	6.15	45.85	21.05	9.68	36.32	16.22	6.97	36.03	35	9.45	17.55	40	5.6	8.4	26.67	5.07	13.93	chr3	89089768	89091137	-	89092561	89089669	ENSMUSG00000041263	11.2333
Gmip	MmuINT0071700	chr8:69811641-69813615	1975	chr8:69811533-69811640=69813616-69813696:+	IR-S	13.92	5.16	31.9	10.09	3.34	29.72	19.4	7.76	32.24	15.12	3.49	19.57	4.76	1.05	20.95	0	0	16	8.05	3.78	43.22	10.04	3.32	29.71	14.29	4.57	27.43	7.45	1.64	20.42	14.29	5.14	30.86	chr8	69811641	69813615	+	69811533	69813696	ENSMUSG00000036246	11.23
Lama5	MmuINT0089602	chr2:180202508-180206724	4217	chr2:180206725-180206822=180202392-180202507:-	IR-S	15.49	0.67	3.67	0	0	12.73	20.42	4.92	19.16	5.56	1.85	31.35	5.1	1.14	21.18	0	0	50.91	5.34	2.46	43.57	0	0	43.48	15.49	6.74	36.75	9.91	1.28	11.66	16.67	2.72	13.61	chr2	180202508	180206724	-	180206822	180202392	ENSMUSG00000015647	11.21
Epha1	MmuINT0058079	chr6:42358847-42358935	89	chr6:42358936-42359091=42358487-42358846:-	IR-C	54.35	38.59	32.41	36.84	23.95	41.05	73.33	38.13	13.87	46.67	30.8	35.2	54.55	18.55	15.45	36.84	23.95	41.05	59.55	42.28	28.72	50	19.5	19.5	53.85	32.31	27.69	60.47	41.72	27.28	52.5	32.02	28.97	chr6	42358847	42358935	-	42359091	42358487	ENSMUSG00000029859	11.2033
Plekha7	MmuINT0121920	chr7:116154687-116157481	2795	chr7:116157482-116157568=116154633-116154686:-	IR-C	0	0	20	3.19	1.56	47.47	15.23	2.9	16.13	10.66	2.24	18.81	14.36	2.88	17.15	3.55	1.07	28.99	0	0	21.06	1.74	0.52	29.51	4.35	0.52	11.48	7.8	2.19	25.87	1.37	0.51	36.52	chr7	116154687	116157481	-	116157568	116154633	ENSMUSG00000045659	11.1817
Zfp408	MmuINT0179192	chr2:91648078-91649150	1073	chr2:91649151-91649791=91648016-91648077:-	IR-S	70.59	61.41	25.59	39.71	37.72	57.28	46.39	32.94	38.06	45.65	30.59	36.41	45.45	32.72	39.28	22.81	15.97	54.03	45.3	38.5	46.5	36.45	26.61	46.39	63.48	59.67	34.33	46.39	32.94	38.06	40.95	30.3	43.7	chr2	91648078	91649150	-	91649791	91648016	ENSMUSG00000075040	11.1667
Sfi1	MmuINT0142449	chr11:3187411-3188940	1530	chr11:3188941-3189056=3187240-3187410:-	IR-S	9.19	19.12	188.88	17.07	16.39	79.61	21.74	9.13	32.87	28.74	16.09	39.91	65.89	70.5	36.5	3.3	1.55	45.45	16.67	8.17	40.83	22.3	18.96	66.05	12.5	7.88	55.12	28.3	19.24	48.76	22.41	15.91	55.09	chr11	3187411	3188940	-	3189056	3187240	ENSMUSG00000023764	11.15
Slc1a6	MmuINT0145090	chr10:78780682-78787761	7080	chr10:78780496-78780681=78787762-78787964:+	IR-S	9.09	4.91	49.09	7.53	3.77	46.23	27.27	5.73	15.27	10.2	2.75	24.25	0	0	13	13.33	2.27	14.73	9.43	2.73	26.27	0	0	18	6.38	1.6	23.41	2.44	0.51	20.49	1.82	0.51	27.49	chr10	78780682	78787761	+	78780496	78787964	ENSMUSG00000005357	11.1483
Arid1b	MmuINT0018722	chr17:4996493-5040579	44087	chr17:4995074-4996492=5040580-5040774:+	IR-C	32.27	80.03	167.97	16.34	50.02	256.08	29.03	52.25	127.75	19.5	37.63	155.36	13.01	18.08	120.92	11.16	26.68	212.41	18.6	40.92	179.08	9.79	20.85	192.15	18.49	49.77	219.41	24.41	45.4	140.6	22.25	64.79	226.4	chr17	4996493	5040579	+	4995074	5040774	ENSMUSG00000069729	11.0817
Sorbs3	MmuINT0150415	chr14:70192148-70192606	459	chr14:70192607-70192693=70192086-70192147:-	IR-S	16.95	36.84	180.49	16.4	24.44	124.59	32.69	19.9	40.98	40.37	32.28	47.69	24.94	8.12	24.44	19.54	13.15	54.14	33.8	27.43	53.72	23.03	9.84	32.89	18.09	26.57	120.31	12.23	37.03	265.74	11.87	36.91	274.03	chr14	70192148	70192606	-	70192693	70192086	ENSMUSG00000022091	11.0733
Gpt	MmuINT0073470	chr15:76698890-76698995	106	chr15:76698715-76698889=76698996-76699151:+	IR-S	23.08	9.23	30.77	31.03	11.79	26.21	60	19.2	12.8	42.47	22.08	29.92	42.86	12.86	17.14	38.18	14.51	23.49	36.36	16.36	28.64	46.34	13.9	16.1	34.48	13.45	25.55	50	12	12	38.1	11.05	17.95	chr15	76698890	76698995	+	76698715	76699151	ENSMUSG00000022546	10.9417
1700001O22Rik	MmuINT0000786	chr2:30797981-30800723	2743	chr2:30800724-30800816=30797868-30797980:-	IR-S	11.11	0.56	4.44	0	0	7	13.89	5.69	35.31	15.62	5.78	31.22	9.52	2.19	20.81	2.56	1.02	38.98	5.08	1.57	29.43	4	1.04	24.96	13.04	5.09	33.91	14.29	0.57	3.43	0	0	3	chr2	30797981	30800723	-	30800816	30797868	ENSMUSG00000044320	10.875
Pisd-ps2	MmuINT0120225	chr17:3079139-3079354	216	chr17:3079355-3079591=3079000-3079138:-	IR-S	14.56	15.55	91.26	9.43	3.96	38.07	20	14.12	56.48	43.15	32.83	43.25	4.36	1.89	41.4	22.01	12.88	45.65	37.49	26.55	44.27	2.74	1.24	44	2.65	1.24	45.45	16.08	12.26	63.97	7.37	2.59	32.58	chr17	3079139	3079354	-	3079591	3079000	ENSMUSG00000023795	10.8283
Sned1	MmuINT0149655	chr1:93281351-93281651	301	chr1:93281237-93281350=93281652-93281765:+	IR-S	56.6	14.88	11.41	38.79	18.04	28.47	40.61	14.06	20.56	56.42	19.55	15.1	32.34	9.93	20.76	31.18	15.09	33.3	43.28	25.07	32.86	38.66	22.19	35.2	36.59	26.63	46.16	45.22	14.52	17.59	42.03	14.91	20.57	chr1	93281351	93281651	+	93281237	93281765	ENSMUSG00000047793	10.8083
Fras1	MmuINT0065797	chr5:96386101-96528500	142400	chr5:96386069-96386100=96528501-96528608:+	IR-S	39.13	8.77	13.63	40	7.84	11.76	43.33	26.08	34.12	40.29	22.59	33.47	22.58	6.01	20.59	31.34	15.11	33.09	34.48	18.83	35.77	27.27	10.69	28.51	34.29	22.56	43.24	41.67	9.92	13.88	36	8.57	15.23	chr5	96386101	96528500	+	96386069	96528608	ENSMUSG00000034687	10.78
Adam11	MmuINT0010724	chr11:102774366-102774441	76	chr11:102774266-102774365=102774442-102774513:+	IR-S	2.7	0.54	19.61	29.41	6.86	16.47	14.75	5.48	31.65	16.67	7.43	37.12	15	3.66	20.73	5.08	1.67	31.21	3.85	1.1	27.53	5.88	1.68	26.95	6.45	2.26	32.74	14.29	1.82	10.91	12	1.78	13.07	chr11	102774366	102774441	+	102774266	102774513	ENSMUSG00000020926	10.7733
Inpp4a	MmuINT0082207	chr1:37380061-37383338	3278	chr1:37379922-37380060=37383339-37383371:+	IR-S	23.96	4.96	15.73	20.34	13.45	52.67	19.26	8.35	35	29.78	11.03	26.01	28.47	13.49	33.89	12.74	11.27	77.23	13.64	6.82	43.18	15.14	8.64	48.4	29.49	15.54	37.15	47.37	6.63	7.37	16.05	6.96	36.42	chr1	37380061	37383338	+	37379922	37383371	ENSMUSG00000026113	10.68
Spnb3	MmuINT0151835	chr19:4744556-4745108	553	chr19:4744466-4744555=4745109-4745369:+	IR-C	1.5	3.04	199.95	1.13	3.03	264.97	19.48	8.96	37.04	20	10.8	43.2	18.84	7.72	33.28	8.27	5.95	66.05	6.67	3.74	52.26	12.38	7.3	51.7	6.25	5.31	79.69	1.36	2.03	146.97	1.64	3.56	213.53	chr19	4744556	4745108	+	4744466	4745369	ENSMUSG00000067889	10.6333
Xpnpep3	MmuINT0176790	chr15:81400288-81414431	14144	chr15:81400188-81400287=81414432-81414548:+	IR-S	9.09	1.09	10.91	15.79	1.74	9.26	10	2.2	19.8	25.93	4.41	12.59	11.11	2.22	17.78	0	0	14	5.56	1.06	17.94	16.67	2.33	11.67	0	0	8	12.2	2.81	20.19	10.34	3.31	28.69	chr15	81400288	81414431	+	81400188	81414548	ENSMUSG00000022401	10.555
Eml2	MmuINT0057192	chr7:19201928-19202508	581	chr7:19201830-19201927=19202509-19202596:+	IR-S	4.74	0.52	10.53	4.42	3.15	68.06	13.31	2.27	14.76	11.1	2.78	22.25	1.2	0.52	42.77	0	0	46.03	1.87	1.03	54.14	3.11	1.06	33.06	9.33	1.69	16.4	2.85	0.51	17.52	0.67	0.52	76.6	chr7	19201928	19202508	+	19201830	19202596	ENSMUSG00000040811	10.545
C330021F23Rik	MmuINT0026880	chr8:3573222-3577840	4619	chr8:3573121-3573221=3577841-3578045:+	IR-S	59.14	43.76	30.24	76.92	35.38	10.62	36.84	9.58	16.42	45.83	16.04	18.96	41.18	9.88	14.12	37.5	8.25	13.75	25.93	4.41	12.59	29.03	5.81	14.19	43.75	20.12	25.88	60	26.4	17.6	60.87	22.52	14.48	chr8	3573222	3577840	+	3573121	3578045	ENSMUSG00000065952	10.515
Abca3	MmuINT0007854	chr17:24405154-24405244	91	chr17:24405025-24405153=24405245-24405439:+	IR-C	19.76	13.42	54.49	23.63	15.62	50.48	30.76	31.17	70.17	45.4	64.88	78.02	34.46	26.4	50.2	21.11	21.55	80.54	29.92	31.06	72.76	31.79	28.66	61.5	41.12	47.15	67.51	35.75	12.34	22.17	24.16	6.92	21.73	chr17	24405154	24405244	+	24405025	24405439	ENSMUSG00000024130	10.4733
Ptpn14	MmuINT0128870	chr1:189833406-189836340	2935	chr1:189833318-189833405=189836341-189836429:+	IR-S	3.45	0.52	14.48	10.53	2.21	18.79	15.79	3.47	18.53	17.07	4.1	19.9	8.33	1.08	11.92	2.22	0.51	22.49	11.76	2.23	16.77	4	1.04	24.96	7.41	2.15	26.85	6.67	1.07	14.93	3.7	0.52	13.48	chr1	189833406	189836340	+	189833318	189836429	ENSMUSG00000026604	10.4367
Lrp8	MmuINT0092757	chr4:107834750-107843215	8466	chr4:107834627-107834749=107843216-107843344:+	IR-S	0	0	14	0	0	20	4.92	1.57	30.43	17.65	3.53	16.47	11.11	2.22	17.78	2.56	0.51	19.49	0	0	28	0	0	24	0	0	16	6.67	0.53	7.47	0	0	4	chr4	107834750	107843215	+	107834627	107843344	ENSMUSG00000028613	10.4317
Ap1g2	MmuINT0016666	chr14:55103259-55103408	150	chr14:55103409-55103507=55103203-55103258:-	IR-S	7.04	2.68	35.32	11.43	4.46	34.54	18.64	6.52	28.48	13.92	6.26	38.74	16.36	5.24	26.76	5.88	1.59	25.41	1.69	0.51	29.49	10	3.3	29.7	6.67	2.13	29.87	4.76	1.57	31.43	14.89	4.02	22.98	chr14	55103259	55103408	-	55103507	55103203	ENSMUSG00000040701	10.4233
Lrp6	MmuINT0092736	chr6:134520594-134541651	21058	chr6:134541652-134542045=134520396-134520593:-	IR-S	49.53	128.39	130.83	30.9	99.51	222.52	21.58	51.86	188.45	17.64	61.11	285.3	12.35	29.28	207.84	9.24	40.59	398.69	8.85	33.82	348.34	9.64	40.06	375.53	15.48	42.3	230.98	33.16	75	151.18	20.1	60.43	240.2	chr6	134520594	134541651	-	134542045	134520396	ENSMUSG00000030201	10.3667
Clmn	MmuINT0037449	chr12:104804671-104864869	60199	chr12:104864870-104865076=104804609-104804670:-	IR-S	2.86	0.51	17.49	15.79	3.47	18.53	14.29	2.86	17.14	8.11	1.62	18.38	9.68	1.65	15.35	0	0	18	2.7	0.51	18.49	0	0	12	8.11	1.62	18.38	2.13	0.51	23.49	0	0	16	chr12	104804671	104864869	-	104865076	104804609	ENSMUSG00000021097	10.3
Zfyve27	MmuINT0180243	chr19:42170786-42171545	760	chr19:42170567-42170785=42171546-42171743:+	IR-C	23.08	14.77	49.23	20	14.4	57.6	34.78	10.78	20.22	21.74	9.13	32.87	17.14	7.03	33.97	18.92	4.16	17.84	9.09	3.82	38.18	25.93	8.82	25.18	34.55	12.78	24.22	13.85	5.12	31.88	23.08	11.08	36.92	chr19	42170786	42171545	+	42170567	42171743	ENSMUSG00000018820	10.28
Fryl	MmuINT0066210	chr5:73071310-73072735	1426	chr5:73072736-73072921=73071105-73071309:-	IR-C	20.56	5.46	21.1	8.19	3.28	36.75	19.54	5.98	24.61	36.47	9.68	16.86	27.76	4.55	11.84	24.46	7.47	23.06	21.9	7.39	26.35	6.85	2.67	36.3	15.32	5.8	32.06	20.64	9.69	37.25	16.83	5.84	28.86	chr5	73071310	73072735	-	73072921	73071105	ENSMUSG00000070733	10.2683
Dync1h1	MmuINT0054089	chr12:110601855-110612344	10490	chr12:110601395-110601854=110612345-110612432:+	IR-S	34.7	22.19	41.75	15.56	11.29	61.24	19.71	6.76	27.53	31.53	17.56	38.14	14.61	7.06	41.26	17.81	14.55	67.15	19.3	16.55	69.19	9.06	7.28	73.07	14.55	9.36	54.99	39.56	16.44	25.12	24.1	13.4	42.19	chr12	110601855	110612344	+	110601395	110612432	ENSMUSG00000018707	10.23
Rnf38	MmuINT0135887	chr4:44152554-44167317	14764	chr4:44167318-44167538=44152360-44152553:-	IR-C	50	13.5	13.5	45.45	14.54	17.46	26.32	6.32	17.68	46.15	17.54	20.46	56.86	22.74	17.26	17.39	9.39	44.61	30.67	15.03	33.97	30	15.6	36.4	42.31	15.65	21.35	30.43	4.56	10.44	72.22	22.39	8.61	chr4	44152554	44167317	-	44167538	44152360	ENSMUSG00000035696	10.215
Ypel2	MmuINT0177365	chr11:86945977-86971808	25832	chr11:86971809-86972122=86945933-86945976:-	IR-S	23.22	19.01	62.85	17.49	12.7	59.92	26.88	9.8	26.65	25.22	12.25	36.31	7.44	2.76	34.38	11.4	5.73	44.56	21.54	10.01	36.46	14.64	7.08	41.27	30.34	14.76	33.89	31.39	16.23	35.48	19.6	11.08	45.45	chr11	86945977	86971808	-	86972122	86945933	ENSMUSG00000018427	10.19
Cep250	MmuINT0034754	chr2:155985373-155985818	446	chr2:155985234-155985372=155985819-155986161:+	IR-S	3.4	1.1	31.2	4.23	1.61	36.48	11.68	1.76	13.31	11.76	1.8	13.49	6.08	0.58	8.96	0	0	18.1	4.69	1.62	32.85	0	0	14.48	0	0	12.07	6.25	2.22	33.34	1.14	0.52	45.16	chr2	155985373	155985818	+	155985234	155986161	ENSMUSG00000038241	10.1567
Rfc5	MmuINT0133889	chr5:117387934-117388916	983	chr5:117388917-117389023=117387869-117387933:-	IR-S	2.33	1.03	42.97	2	1.02	49.98	17.07	4.1	19.9	5.66	1.58	26.42	1.64	0.51	30.49	3.7	1.04	26.96	0	0	16	0	0	23	5.88	1.06	16.94	1.37	0.51	36.49	1.45	0.51	34.49	chr5	117387934	117388916	-	117389023	117387869	ENSMUSG00000029363	10.1317
Ss18l1	MmuINT0152751	chr2:180042869-180052463	9595	chr2:180042483-180042868=180052464-180052540:+	IR-S	9.09	1.09	10.91	4.55	1.05	21.95	24.14	4.35	13.65	8.33	1.08	11.92	31.25	6.56	14.44	13.33	2.27	14.73	2.44	0.51	20.49	2.56	0.51	19.49	0	0	16	3.7	0.52	13.48	10	2.2	19.8	chr2	180042869	180052463	+	180042483	180052540	ENSMUSG00000039086	10.125
Traf6	MmuINT0164549	chr2:101678621-101680824	2204	chr2:101678440-101678620=101680825-101681027:+	IR-S	38.95	25.71	40.29	23.23	14.17	46.83	25	17.5	52.5	18.46	14.21	62.79	18.03	6.49	29.51	8.94	5.99	61.01	15.15	14.39	80.61	10.81	8.86	73.14	15.7	10.99	59.01	21.9	14.02	49.98	18.03	12.98	59.02	chr2	101678621	101680824	+	101678440	101681027	ENSMUSG00000027164	10.0967
Htt	MmuINT0079661	chr5:34821851-34823860	2010	chr5:34821711-34821850=34823861-34823924:+	IR-S	28.01	6.48	16.64	10.65	6.2	52.01	33.8	9.56	18.73	23.16	3.71	12.32	24.13	6.32	19.86	10.73	2.26	18.83	27.22	10.94	29.26	17.22	6.58	31.65	11.79	3.44	25.71	44.18	12.55	15.86	7.53	2.2	26.98	chr5	34821851	34823860	+	34821711	34823924	ENSMUSG00000029104	10.09
Nuak1	MmuINT0111356	chr10:84409737-84440114	30378	chr10:84440115-84440471=84409616-84409736:-	IR-S	0	0	9	0	0	9	17.95	4.13	18.87	16.67	2.33	11.67	14.29	2.86	17.14	0	0	11	16.67	2.33	11.67	5	1.05	19.95	12.5	1.12	7.88	25.93	4.41	12.59	7.14	1.07	13.93	chr10	84409737	84440114	-	84440471	84409616	ENSMUSG00000020032	10.0867
Stxbp5	MmuINT0154747	chr10:9762966-9767157	4192	chr10:9767158-9767269=9762745-9762965:-	IR-C	4.52	1.58	33.45	3.72	1.6	41.49	13.5	4.61	29.51	8.81	2.21	22.85	6.85	1.65	22.44	0	0	34	0	0	35	3.32	1.6	46.49	0	0	26	5.14	1.08	19.98	0	0	24	chr10	9762966	9767157	-	9767269	9762745	ENSMUSG00000019790	10.0483
L1cam	MmuINT0089129	chrX:73855664-73855758	95	chrX:73855759-73855831=73855652-73855663:-	IR-S	100	2	0	14.29	0.57	3.43	0	0	18	21.21	4.24	15.76	16.28	4.07	20.93	0	0	35	1.69	0.51	29.49	0	0	17	0	0	18	100	1	0	50	1.5	1.5	chrX	73855664	73855758	-	73855831	73855652	ENSMUSG00000031391	10.0417
Myo19	MmuINT0104100	chr11:84885341-84885670	330	chr11:84885202-84885340=84885671-84885819:+	IR-S	9.76	4.39	40.61	3.09	1.54	48.45	19.05	4.76	20.24	2.7	0.51	18.49	7.69	1.08	12.92	0	0	15	0	0	18	2.56	0.51	19.49	0	0	20	7.14	2.14	27.86	9.52	2.19	20.81	chr11	84885341	84885670	+	84885202	84885819	ENSMUSG00000020527	10.0217

## Sheet: E. MIC_MALEUP
GENE	EVENT	COORD	LENGTH	FullCO	COMPLEX	PSI_R10f_24479_TCAGAT_read1_trimmed	INCLREADSavg_R10f_24479_TCAGAT_read1_trimmed	EXCLREADSavg_R10f_24479_TCAGAT_read1_trimmed	PSI_R11f_24480_ACCTTC_read1_trimmed	INCLREADSavg_R11f_24480_ACCTTC_read1_trimmed	EXCLREADSavg_R11f_24480_ACCTTC_read1_trimmed	PSI_R1m_24470_TGGCGG_read1_trimmed	INCLREADSavg_R1m_24470_TGGCGG_read1_trimmed	EXCLREADSavg_R1m_24470_TGGCGG_read1_trimmed	PSI_R2m_24471_GCTCCA_read1_trimmed	INCLREADSavg_R2m_24471_GCTCCA_read1_trimmed	EXCLREADSavg_R2m_24471_GCTCCA_read1_trimmed	PSI_R3m_24472_CCGGTT_read1_trimmed	INCLREADSavg_R3m_24472_CCGGTT_read1_trimmed	EXCLREADSavg_R3m_24472_CCGGTT_read1_trimmed	PSI_R4f_24473_AATGCA_read1_trimmed	INCLREADSavg_R4f_24473_AATGCA_read1_trimmed	EXCLREADSavg_R4f_24473_AATGCA_read1_trimmed	PSI_R5f_24474_AGTTGC_read1_trimmed	INCLREADSavg_R5f_24474_AGTTGC_read1_trimmed	EXCLREADSavg_R5f_24474_AGTTGC_read1_trimmed	PSI_R6f_24475_CTGATA_read1_trimmed	INCLREADSavg_R6f_24475_CTGATA_read1_trimmed	EXCLREADSavg_R6f_24475_CTGATA_read1_trimmed	PSI_R7m_24476_AACGGT_read1_trimmed	INCLREADSavg_R7m_24476_AACGGT_read1_trimmed	EXCLREADSavg_R7m_24476_AACGGT_read1_trimmed	PSI_R8m_24477_TTCAAG_read1_trimmed	INCLREADSavg_R8m_24477_TTCAAG_read1_trimmed	EXCLREADSavg_R8m_24477_TTCAAG_read1_trimmed	PSI_R9m_24478_GACTAA_read1_trimmed	INCLREADSavg_R9m_24478_GACTAA_read1_trimmed	EXCLREADSavg_R9m_24478_GACTAA_read1_trimmed	SCAFFOLD	START	END	STRAND	UPSTRM_EX_BORDER	DOSTRM_EX_BORDER	GENEID_ENSEMBL	DPLIM
Porcn	MmuEX0036385	chrX:8201658-8201672	15	chrX:8203026+8203159,8201658-8201672,8201569	MIC	21.15	43.36	161.64	20.39	39.96	156.04	28.84	10.38	25.62	11.69	5.73	43.27	0	0	24	0	0	66	4.48	1.75	37.25	11.76	4.82	36.18	10.34	3.93	34.07	9.37	1.87	18.13	0	0	19	chrX	8201658	8201672	-	8203159	8201569	ENSMUSG00000031169	14.8517

## Sheet: F. U12_MALEUP_CO
GENE	EVENT	COORD	LENGTH	FullCO	COMPLEX	PSI_R10f_24479_TCAGAT_read1_trimmed	INCLREADSavg_R10f_24479_TCAGAT_read1_trimmed	EXCLREADSavg_R10f_24479_TCAGAT_read1_trimmed	PSI_R11f_24480_ACCTTC_read1_trimmed	INCLREADSavg_R11f_24480_ACCTTC_read1_trimmed	EXCLREADSavg_R11f_24480_ACCTTC_read1_trimmed	PSI_R1m_24470_TGGCGG_read1_trimmed	INCLREADSavg_R1m_24470_TGGCGG_read1_trimmed	EXCLREADSavg_R1m_24470_TGGCGG_read1_trimmed	PSI_R2m_24471_GCTCCA_read1_trimmed	INCLREADSavg_R2m_24471_GCTCCA_read1_trimmed	EXCLREADSavg_R2m_24471_GCTCCA_read1_trimmed	PSI_R3m_24472_CCGGTT_read1_trimmed	INCLREADSavg_R3m_24472_CCGGTT_read1_trimmed	EXCLREADSavg_R3m_24472_CCGGTT_read1_trimmed	PSI_R4f_24473_AATGCA_read1_trimmed	INCLREADSavg_R4f_24473_AATGCA_read1_trimmed	EXCLREADSavg_R4f_24473_AATGCA_read1_trimmed	PSI_R5f_24474_AGTTGC_read1_trimmed	INCLREADSavg_R5f_24474_AGTTGC_read1_trimmed	EXCLREADSavg_R5f_24474_AGTTGC_read1_trimmed	PSI_R6f_24475_CTGATA_read1_trimmed	INCLREADSavg_R6f_24475_CTGATA_read1_trimmed	EXCLREADSavg_R6f_24475_CTGATA_read1_trimmed	PSI_R7m_24476_AACGGT_read1_trimmed	INCLREADSavg_R7m_24476_AACGGT_read1_trimmed	EXCLREADSavg_R7m_24476_AACGGT_read1_trimmed	PSI_R8m_24477_TTCAAG_read1_trimmed	INCLREADSavg_R8m_24477_TTCAAG_read1_trimmed	EXCLREADSavg_R8m_24477_TTCAAG_read1_trimmed	PSI_R9m_24478_GACTAA_read1_trimmed	INCLREADSavg_R9m_24478_GACTAA_read1_trimmed	EXCLREADSavg_R9m_24478_GACTAA_read1_trimmed	SCAFFOLD	START	END	STRAND	UPSTRM_EX_BORDER	DOSTRM_EX_BORDER	GENEID_ENSEMBL	DPLIM
Sfi1	MmuINT0142439	chr11:3157937-3159984	2048	chr11:3159985-3160146=3157866-3157936:-	IR-S	23.8	50.75	162.5	22.38	22.03	76.39	31.87	21.76	46.51	38.08	24.85	40.41	40.98	24.67	35.53	15.19	8.06	45.02	26.85	21.57	58.76	21	13.92	52.35	22.13	19.54	68.76	36.86	28.06	48.06	28.94	26.43	64.9	chr11	3157937	3159984	-	3160146	3157866	ENSMUSG00000023764	13.9617
Mysm1	MmuINT0104973	chr4:94970702-94972917	2216	chr4:94972918-94972988=94970624-94970701:-	IR-C	6.52	3.29	47.15	9.49	4.49	42.83	41.13	10.15	14.53	32.1	12.86	27.2	36.65	9.77	16.88	19.97	9.24	37.05	19.19	6.12	25.76	33.04	8.78	17.8	23.03	7.58	25.33	4.42	1.04	22.57	10.07	3.93	35.13	chr4	94970702	94972917	-	94972988	94970624	ENSMUSG00000062627	12.5483

## Sheet: G. U12_MALEUP_GN
GENE	EVENT	COORD	LENGTH	FullCO	COMPLEX	PSI_R10f_24479_TCAGAT_read1_trimmed	INCLREADSavg_R10f_24479_TCAGAT_read1_trimmed	EXCLREADSavg_R10f_24479_TCAGAT_read1_trimmed	PSI_R11f_24480_ACCTTC_read1_trimmed	INCLREADSavg_R11f_24480_ACCTTC_read1_trimmed	EXCLREADSavg_R11f_24480_ACCTTC_read1_trimmed	PSI_R1m_24470_TGGCGG_read1_trimmed	INCLREADSavg_R1m_24470_TGGCGG_read1_trimmed	EXCLREADSavg_R1m_24470_TGGCGG_read1_trimmed	PSI_R2m_24471_GCTCCA_read1_trimmed	INCLREADSavg_R2m_24471_GCTCCA_read1_trimmed	EXCLREADSavg_R2m_24471_GCTCCA_read1_trimmed	PSI_R3m_24472_CCGGTT_read1_trimmed	INCLREADSavg_R3m_24472_CCGGTT_read1_trimmed	EXCLREADSavg_R3m_24472_CCGGTT_read1_trimmed	PSI_R4f_24473_AATGCA_read1_trimmed	INCLREADSavg_R4f_24473_AATGCA_read1_trimmed	EXCLREADSavg_R4f_24473_AATGCA_read1_trimmed	PSI_R5f_24474_AGTTGC_read1_trimmed	INCLREADSavg_R5f_24474_AGTTGC_read1_trimmed	EXCLREADSavg_R5f_24474_AGTTGC_read1_trimmed	PSI_R6f_24475_CTGATA_read1_trimmed	INCLREADSavg_R6f_24475_CTGATA_read1_trimmed	EXCLREADSavg_R6f_24475_CTGATA_read1_trimmed	PSI_R7m_24476_AACGGT_read1_trimmed	INCLREADSavg_R7m_24476_AACGGT_read1_trimmed	EXCLREADSavg_R7m_24476_AACGGT_read1_trimmed	PSI_R8m_24477_TTCAAG_read1_trimmed	INCLREADSavg_R8m_24477_TTCAAG_read1_trimmed	EXCLREADSavg_R8m_24477_TTCAAG_read1_trimmed	PSI_R9m_24478_GACTAA_read1_trimmed	INCLREADSavg_R9m_24478_GACTAA_read1_trimmed	EXCLREADSavg_R9m_24478_GACTAA_read1_trimmed	SCAFFOLD	START	END	STRAND	UPSTRM_EX_BORDER	DOSTRM_EX_BORDER	GENEID_ENSEMBL	DPLIM
Hip1	MmuINT0077798	chr5:135431748-135433049	1302	chr5:135433050-135433142=135431646-135431747:-	IR-S	0.88	0.5	56.5	0.46	0.5	108.5	45.45	40	48	53.62	62.21	53.81	19.63	25.72	105.28	30.13	44.89	104.11	21.4	37.02	135.98	47.19	68.44	76.59	75.54	92.16	29.84	0.88	1	113	1.49	1.52	100.48	chr5	135431748	135433049	-	135433142	135431646	ENSMUSG00000039959	16.6283
9930104L06Rik	MmuINT0006348	chr4:124938718-124940365	1648	chr4:124938440-124938717=124940366-124940545:+	IR-C	59.6	47.08	31.92	55.77	45.17	35.83	40.98	17.62	25.38	24.68	11.85	36.15	31.03	17.69	39.31	12.73	7.89	54.11	17.46	12.92	61.08	21.21	12.73	47.27	30.86	16.36	36.64	31.71	17.12	36.88	28.74	16.09	39.91	chr4	124938718	124940365	+	124938440	124940545	ENSMUSG00000044730	15.6967
Sfi1	MmuINT0142448	chr11:3143337-3143694	358	chr11:3143695-3143790=3143260-3143336:-	IR-C	16.59	21.86	109.88	11.57	5.84	44.63	25.55	11.2	32.64	27.91	10.89	28.14	60.09	33.74	22.41	3.45	1.04	28.96	12.67	5.23	36.05	17.25	6.61	31.73	9.48	4.59	43.79	31.85	13.56	29.01	18.41	8.03	35.59	chr11	3143337	3143694	-	3143790	3143260	ENSMUSG00000023764	15.6067
Sfi1	MmuINT0142439	chr11:3157937-3159984	2048	chr11:3159985-3160146=3157866-3157936:-	IR-S	23.8	50.75	162.5	22.38	22.03	76.39	31.87	21.76	46.51	38.08	24.85	40.41	40.98	24.67	35.53	15.19	8.06	45.02	26.85	21.57	58.76	21	13.92	52.35	22.13	19.54	68.76	36.86	28.06	48.06	28.94	26.43	64.9	chr11	3157937	3159984	-	3160146	3157866	ENSMUSG00000023764	13.9617
Derl3	MmuINT0048577	chr10:75893685-75893769	85	chr10:75893619-75893684=75893770-75893843:+	IR-S	15	6.9	39.1	14.02	8.55	52.45	31.58	7.89	17.11	7.14	2.14	27.86	41.67	7.08	9.92	0	0	15	11.11	2.78	22.22	6.67	1.07	14.93	11.36	5.57	43.46	10.79	8.31	68.69	14.29	9.72	58.28	chr10	75893685	75893769	+	75893619	75893843	ENSMUSG00000009092	13.4333
Mysm1	MmuINT0104973	chr4:94970702-94972917	2216	chr4:94972918-94972988=94970624-94970701:-	IR-C	6.52	3.29	47.15	9.49	4.49	42.83	41.13	10.15	14.53	32.1	12.86	27.2	36.65	9.77	16.88	19.97	9.24	37.05	19.19	6.12	25.76	33.04	8.78	17.8	23.03	7.58	25.33	4.42	1.04	22.57	10.07	3.93	35.13	chr4	94970702	94972917	-	94972988	94970624	ENSMUSG00000062627	12.5483
Lama5	MmuINT0089602	chr2:180202508-180206724	4217	chr2:180206725-180206822=180202392-180202507:-	IR-S	15.49	0.67	3.67	0	0	12.73	20.42	4.92	19.16	5.56	1.85	31.35	5.1	1.14	21.18	0	0	50.91	5.34	2.46	43.57	0	0	43.48	15.49	6.74	36.75	9.91	1.28	11.66	16.67	2.72	13.61	chr2	180202508	180206724	-	180206822	180202392	ENSMUSG00000015647	11.21
Sfi1	MmuINT0142449	chr11:3187411-3188940	1530	chr11:3188941-3189056=3187240-3187410:-	IR-S	9.19	19.12	188.88	17.07	16.39	79.61	21.74	9.13	32.87	28.74	16.09	39.91	65.89	70.5	36.5	3.3	1.55	45.45	16.67	8.17	40.83	22.3	18.96	66.05	12.5	7.88	55.12	28.3	19.24	48.76	22.41	15.91	55.09	chr11	3187411	3188940	-	3189056	3187240	ENSMUSG00000023764	11.15
Eml2	MmuINT0057192	chr7:19201928-19202508	581	chr7:19201830-19201927=19202509-19202596:+	IR-S	4.74	0.52	10.53	4.42	3.15	68.06	13.31	2.27	14.76	11.1	2.78	22.25	1.2	0.52	42.77	0	0	46.03	1.87	1.03	54.14	3.11	1.06	33.06	9.33	1.69	16.4	2.85	0.51	17.52	0.67	0.52	76.6	chr7	19201928	19202508	+	19201830	19202596	ENSMUSG00000040811	10.545
Rfc5	MmuINT0133889	chr5:117387934-117388916	983	chr5:117388917-117389023=117387869-117387933:-	IR-S	2.33	1.03	42.97	2	1.02	49.98	17.07	4.1	19.9	5.66	1.58	26.42	1.64	0.51	30.49	3.7	1.04	26.96	0	0	16	0	0	23	5.88	1.06	16.94	1.37	0.51	36.49	1.45	0.51	34.49	chr5	117387934	117388916	-	117389023	117387869	ENSMUSG00000029363	10.1317
Htt	MmuINT0079661	chr5:34821851-34823860	2010	chr5:34821711-34821850=34823861-34823924:+	IR-S	28.01	6.48	16.64	10.65	6.2	52.01	33.8	9.56	18.73	23.16	3.71	12.32	24.13	6.32	19.86	10.73	2.26	18.83	27.22	10.94	29.26	17.22	6.58	31.65	11.79	3.44	25.71	44.18	12.55	15.86	7.53	2.2	26.98	chr5	34821851	34823860	+	34821711	34823924	ENSMUSG00000029104	10.09
Stxbp5	MmuINT0154747	chr10:9762966-9767157	4192	chr10:9767158-9767269=9762745-9762965:-	IR-C	4.52	1.58	33.45	3.72	1.6	41.49	13.5	4.61	29.51	8.81	2.21	22.85	6.85	1.65	22.44	0	0	34	0	0	35	3.32	1.6	46.49	0	0	26	5.14	1.08	19.98	0	0	24	chr10	9762966	9767157	-	9767269	9762745	ENSMUSG00000019790	10.0483
