# Supplementary material for: Differential isoform expression and alternative splicing in sex determination in mice
Source: BMC Genomics. 2019 Mar 12;20:202. doi: 10.1186/s12864-019-5572-x (PMC6419433; doi:10.1186/s12864-019-5572-x)
Supplement: Supplementary file 15 — List of upregulated alternative splicing (AS) events in E12 male genital ridges. AS categories: 3SS, alternative 3′ splice sites; A5SS, alternative 5′ splice sites; ES, exon skipping; IR, retained introns; U2&U12inU2, U2 IR plus U2 intron in U12-containing genes. (XLSX 252 kb) [file 12864_2019_5572_MOESM15_ESM.xlsx]

## Sheet: A. 3ss_MALEUP
GENE	EVENT	COORD	LENGTH	FullCO	COMPLEX	PSI_R10f_24479_TCAGAT_read1_trimmed	INCLREADSavg_R10f_24479_TCAGAT_read1_trimmed	EXCLREADSavg_R10f_24479_TCAGAT_read1_trimmed	PSI_R11f_24480_ACCTTC_read1_trimmed	INCLREADSavg_R11f_24480_ACCTTC_read1_trimmed	EXCLREADSavg_R11f_24480_ACCTTC_read1_trimmed	PSI_R1m_24470_TGGCGG_read1_trimmed	INCLREADSavg_R1m_24470_TGGCGG_read1_trimmed	EXCLREADSavg_R1m_24470_TGGCGG_read1_trimmed	PSI_R2m_24471_GCTCCA_read1_trimmed	INCLREADSavg_R2m_24471_GCTCCA_read1_trimmed	EXCLREADSavg_R2m_24471_GCTCCA_read1_trimmed	PSI_R3m_24472_CCGGTT_read1_trimmed	INCLREADSavg_R3m_24472_CCGGTT_read1_trimmed	EXCLREADSavg_R3m_24472_CCGGTT_read1_trimmed	PSI_R4f_24473_AATGCA_read1_trimmed	INCLREADSavg_R4f_24473_AATGCA_read1_trimmed	EXCLREADSavg_R4f_24473_AATGCA_read1_trimmed	PSI_R5f_24474_AGTTGC_read1_trimmed	INCLREADSavg_R5f_24474_AGTTGC_read1_trimmed	EXCLREADSavg_R5f_24474_AGTTGC_read1_trimmed	PSI_R6f_24475_CTGATA_read1_trimmed	INCLREADSavg_R6f_24475_CTGATA_read1_trimmed	EXCLREADSavg_R6f_24475_CTGATA_read1_trimmed	PSI_R7m_24476_AACGGT_read1_trimmed	INCLREADSavg_R7m_24476_AACGGT_read1_trimmed	EXCLREADSavg_R7m_24476_AACGGT_read1_trimmed	PSI_R8m_24477_TTCAAG_read1_trimmed	INCLREADSavg_R8m_24477_TTCAAG_read1_trimmed	EXCLREADSavg_R8m_24477_TTCAAG_read1_trimmed	PSI_R9m_24478_GACTAA_read1_trimmed	INCLREADSavg_R9m_24478_GACTAA_read1_trimmed	EXCLREADSavg_R9m_24478_GACTAA_read1_trimmed	SCAFFOLD	START	END	STRAND	UPSTRM_EX_BORDER	DOSTRM_EX_BORDER	GENEID_ENSEMBL	DPLIM
Gimap9	MmuALTA0007736-2/2	chr6:48678857-	3	chr6:48677915,48678857+48678860-	Alt3	50	5	5	45.45	5	6	68.29	28	13	65.38	17	9	75	15	5	73.08	19	7	57.69	15	11	71.43	15	6	79.17	19	5	89.47	17	2	80	8	2	chr6	48678857	48678860	+	NA	NA	ENSMUSG00000051124	37.01
Rpusd1	MmuALTA0015643-3/3	chr17:25728181-25728391	71	chr17:25727847,25728181+25728203+25728252-25728391	Alt3	28.05	8.98	23.02	11.07	1.99	16.01	23.02	2.99	10.01	22.7	4.99	17.01	16.61	2.99	15.01	26.98	5.94	16.06	9.44	1.98	19.02	16.63	2	10	38.83	6.99	11.01	53.18	14.89	13.11	42.5	5.95	8.05	chr17	25728181	25728252	+	NA	NA	ENSMUSG00000041199	28.28
Gtf2a2	MmuALTA0008251-2/2	chr9:70017073-70017191	71	chr9:70016923,70017073+70017144-70017191	Alt3	41.67	10	14	64.29	9	5	68.42	13	6	69.23	9	4	62.5	5	3	45.45	5	6	71.43	5	2	42.86	6	8	53.33	8	7	87.5	14	2	74.19	23	8	chr9	70017073	70017144	+	NA	NA	ENSMUSG00000033543	27.865
Gm13212	MmuALTA0007849-2/2	chr4:145617071-145617175	47	chr4:145589402,145617071+145617118-145617175	Alt3	49.81	10.46	10.54	85.51	20.52	3.48	100	4	0	NA	0	0	NA	0	0	94.59	3.78	0.22	NA	0	0	100	0	0	66.67	4	2	91.01	25.48	2.52	97.53	22.43	0.57	chr4	145617071	145617118	+	NA	NA	ENSMUSG00000078502	26.61
Zfp653	MmuALTA0020706-2/4	chr9:22057540-22057678	5	chr9:22057804,22057540-22057673+22057678+22057702+22057716	Alt3	50.91	28	27	42.86	21	28	70.69	41	17	71.21	47	19	74.36	29	10	55.56	35	28	78.85	41	11	56.58	29.99	23.01	59.46	22	15	72	36	14	69.97	34.98	15.02	chr9	22057673	22057678	-	NA	NA	ENSMUSG00000038895	24.1
Slmo1	MmuALTA0016821-2/2	chr18:67479068-	4	chr18:67478061,67479068+67479072-	Alt3	56.67	17	13	70.97	22	9	82.61	19	4	54.17	13	11	78.95	15	4	61.76	21	13	77.8	21.01	5.99	61.9	13	8	49.94	12.98	13.02	90.91	20	2	84.38	27	5	chr18	67479068	67479072	+	NA	NA	ENSMUSG00000024530	23.825
Camta2	MmuALTA0003153-2/3	chr11:70683279-70683365	15	chr11:70683890,70683279-70683350+70683365+70683417	Alt3	0	0	28	2.94	1	33	6.06	2	31	5.88	2	32	4.76	1	20	11.11	4	32	7.89	3	35	2.56	1	38	8.7	2	21	24	6	19	25	6	18	chr11	70683350	70683365	-	NA	NA	ENSMUSG00000040712	23.03
Aak1	MmuALTA0000818-2/2	chr6:86963993-86964225	3	chr6:86959274,86963993+86963996-86964225	Alt3	43.64	16.15	20.85	48.01	26.89	29.11	64.55	16.14	8.86	51.49	16.99	16.01	68.3	30.05	13.95	68.04	36.06	16.94	44.08	18.07	22.93	56.49	29.37	22.63	56.11	16.83	13.17	68.79	15.13	6.87	68.9	44.79	20.21	chr6	86963993	86963996	+	NA	NA	ENSMUSG00000057230	23.02
1600012H06Rik	MmuALTA0000112-2/3	chr17:14943567-14943683	5	chr17:14943319,14943502+14943567+14943572-14943683	Alt3	63.64	14	8	80	16	4	80	8	2	84.21	16	3	87.5	14	2	88.89	8	1	84.21	16	3	100	19	0	87.5	14	2	96.43	27	1	88.89	16	2	chr17	14943502	14943507	+	NA	NA	ENSMUSG00000050088	20.84
Mgat5	MmuALTA0010915-2/2	chr1:127306634-127307016	3	chr1:127249839,127306634+127306637-127307016	Alt3	65	13	7	63.16	12	7	75	6	2	66.67	6	3	100	7	0	68.42	13	6	81.82	9	2	95.24	20	1	84.62	11	2	90.48	19	2	79.31	23	6	chr1	127306634	127306637	+	NA	NA	ENSMUSG00000036155	20.815
Cdadc1	MmuALTA0003622-2/2	chr14:59567736-59568038	19	chr14:59568948,59567736-59568019+59568038	Alt3	55.56	15	12	82.35	14	3	71.43	5	2	100	8	0	100	5	0	77.78	14	4	76.19	16	5	75	6	2	78.57	11	3	86.36	19	3	92.86	13	1	chr14	59568019	59568038	-	NA	NA	ENSMUSG00000021982	20.655
Hax1	MmuALTA0008406-2/4	chr3:89997921-89997997	17	chr3:89998528,89997921-89997980+89997997+89998045+89998103	Alt3	9.09	2	20	11.76	2	15	15.38	2	11	0	0	19	12.41	1.99	14.01	7.14	1	13	12.5	1	7	25	2	6	0	0	11	50	8	8	11.76	2	15	chr3	89997980	89997997	-	NA	NA	ENSMUSG00000027944	20.455
Cars2	MmuALTA0003242-2/3	chr8:11522008-11522218	10	chr8:11526002,11522008-11522208+11522218+11522504	Alt3	53.33	16	14	42.78	8.98	12.02	67.01	4.02	1.98	63.16	12	7	100	4	0	64.29	9	5	50	6	6	57.14	4	3	52.94	9	8	63.64	21	12	72.47	21.02	7.98	chr8	11522208	11522218	-	NA	NA	ENSMUSG00000056228	20
H3f3a	MmuALTA0008372-2/2	chr1:180803131-180803205	3	chr1:180810109,180803131-180803202+180803205	Alt3	67.2	20.83	10.17	55.2	18.77	15.23	83.83	46.94	9.06	71.15	39.84	16.16	66.02	21.79	11.21	70.99	24.85	10.15	70.23	33.71	14.29	87.94	36.93	5.07	72.04	44.66	17.34	85.76	30.87	5.13	76.52	29.84	9.16	chr1	180803202	180803205	-	NA	NA	ENSMUSG00000060743	19.94
Acvrl1	MmuALTA0001114-2/3	chr15:101134645-101134694	31	chr15:101129063,101134607+101134645+101134676-101134694	Alt3	33.33	4	8	64.71	11	6	27.27	3	8	50	3	3	58.33	7	5	66.67	6	3	28.57	2	5	70	7	3	33.33	4	8	66.32	11.94	6.06	71.52	20.03	7.97	chr15	101134607	101134638	+	NA	NA	ENSMUSG00000000530	19.9
Ino80d	MmuALTA0009177-2/2	chr1:63093285-63093531	91	chr1:63093640,63093285-63093440+63093531	Alt3	75	15	5	56.52	13	10	70.59	12	5	76.47	13	4	68.75	11	5	84.21	16	3	87.5	28	4	78.57	11	3	58.82	10	7	86.96	20	3	84.21	16	3	chr1	63093440	63093531	-	NA	NA	ENSMUSG00000040865	19.825
Zcchc7	MmuALTA0020426-2/2	chr4:44916180-44916312	4	chr4:44908486,44916180+44916184-44916312	Alt3	22.22	4	14	35.71	5	9	40	2	3	36.36	4	7	40	2	3	35.71	5	9	20	1	4	33.33	2	4	28.57	2	5	68.75	11	5	28.57	4	10	chr4	44916180	44916184	+	NA	NA	ENSMUSG00000035649	19.695
Tmem194b	MmuALTA0018400-2/2	chr1:52643122-52643236	46	chr1:52642412,52643122+52643168-52643236	Alt3	71.88	23	9	52.27	23	21	81.48	22	5	75.68	28	9	81.82	18	4	80.49	33	8	70.59	24	10	89.29	25	3	59.26	16	11	90.48	19	2	72.73	24	9	chr1	52643122	52643168	+	NA	NA	ENSMUSG00000043015	19.53
Herc1	MmuALTA0008544-2/4	chr9:66468978-66469183	49	chr9:66467973,66468924+66468927+66468978+66469027-66469183	Alt3	68.04	17.69	8.31	72.53	13.78	5.22	88.81	24.87	3.13	65.54	13.76	7.24	91.88	11.94	1.06	72.76	16.73	6.27	82.5	14.85	3.15	100	11	0	68.75	6.88	3.12	87.85	22.84	3.16	91.21	10.95	1.05	chr9	66468924	66468973	+	NA	NA	ENSMUSG00000038664	19.245
Grhl3	MmuALTA0008161-2/2	chr4:135551746-135551882	3	chr4:135552000,135551746-135551879+135551882	Alt3	43.33	13	17	21.05	4	15	22.22	2	7	20	2	8	41.67	5	7	40	6	9	40	4	6	9.09	1	10	50	7	7	52.63	10	9	50	13	13	chr4	135551879	135551882	-	NA	NA	ENSMUSG00000037188	19.125
Cit	MmuALTA0004163-2/2	chr5:116005782-116006091	3	chr5:115997853,116005782+116005785-116006091	Alt3	37.84	14	23	28.57	10	25	43.4	23	30	26.53	13	36	47.06	16	18	40.91	18	26	48.94	23	24	47.22	17	19	20.05	10.03	39.98	52.38	22	20	51.52	17	16	chr5	116005782	116005785	+	NA	NA	ENSMUSG00000029516	18.745
Tnpo2	MmuALTA0018587-2/2	chr8:85038335-85038489	43	chr8:85036977,85038335+85038378-85038489	Alt3	54.84	9.87	8.13	57.19	10.87	8.13	54.84	4.94	4.06	39.31	3.93	6.07	42.15	5.9	8.1	60.18	13.84	9.16	44.74	4.92	6.08	56.43	7.9	6.1	52.61	15.78	14.22	75.95	12.91	4.09	73.12	13.89	5.11	chr8	85038335	85038378	+	NA	NA	ENSMUSG00000031691	18.52
6330416G13Rik	MmuALTA0000624-2/2	chr4:63560882-63560995	30	chr4:63558957,63560882+63560912-63560995	Alt3	8.33	1	11	9.09	1	10	0	0	16	7.14	1	13	0	0	4	0	0	10	20	2	8	0	0	6	0	0	5	39.94	7.99	12.01	13.97	4.05	24.95	chr4	63560882	63560912	+	NA	NA	ENSMUSG00000045917	18.245
D9Ertd402e	MmuALTA0005049-2/2	chr9:122818774-122819026	76	chr9:122814588,122818774+122818850-122819026	Alt3	62.5	10	6	64.52	20	11	60	9	6	50	7	7	64.71	11	6	70.59	12	5	66.67	8	4	57.14	8	6	56	14	11	76	19	6	86.96	20	3	chr9	122818774	122818850	+	NA	NA	ENSMUSG00000046603	17.97
Sec24a	MmuALTA0016035-2/2	chr11:51729452-51729578	3	chr11:51731803,51729452-51729575+51729578	Alt3	48.34	10.15	10.85	72.02	20.17	7.83	82.25	18.09	3.9	79.43	15.09	3.91	47.39	7.11	7.89	67.31	10.1	4.9	69.58	20.18	8.82	86.55	25.1	3.9	73.64	19.15	6.85	81.91	22.12	4.88	74.03	36.27	12.73	chr11	51729575	51729578	-	NA	NA	ENSMUSG00000036391	17.79
Zfp69	MmuALTA0020718-2/2	chr4:120934333-120934431	3	chr4:120935067,120934333-120934428+120934431	Alt3	28.75	23	57	29.31	17	41	53.95	25.9	22.1	22.06	15	53	40.35	23	34	39.51	32	49	32.4	16.85	35.15	34.11	18.08	34.92	25.53	12	35	28.81	17	42	64.29	9	5	chr4	120934428	120934431	-	NA	NA	ENSMUSG00000064141	17.52
Acsl4	MmuALTA0001063-2/4	chrX:142351379-142351618	3	chrX:142360387,142351379-142351615+142351618+142351661+142351908	Alt3	46.67	7	8	18.18	2	9	27.78	10	26	46.88	15	17	34.78	8	15	52	13	12	36.84	14	24	51.61	16	15	64.52	20	11	46.43	13	15	53.12	17	15	chrX	142351615	142351618	-	NA	NA	ENSMUSG00000031278	17.35
Pitrm1	MmuALTA0013345-2/2	chr13:6549580-6549682	3	chr13:6548229,6549580+6549583-6549682	Alt3	29.79	14	33	42.59	23	31	55.93	33	26	43.37	36	47	57.58	19	14	47.37	18	20	37.7	23	38	44.74	17	21	45.16	14	17	60	24	16	46.81	22	25	chr13	6549580	6549583	+	NA	NA	ENSMUSG00000021193	17.215
Lzic	MmuALTA0010389-2/3	chr4:149485858-149485999	4	chr4:149485273,149485842+149485858+149485862-149485999	Alt3	63.64	14	8	72	18	7	75	18	6	77.42	24	7	75	9	3	73.68	14	5	72.73	8	3	61.9	13	8	80	16	4	81.82	27	6	87.5	14	2	chr4	149485842	149485846	+	NA	NA	ENSMUSG00000028990	16.84
Kcnt1	MmuALTA0009540-2/2	chr2:25903359-25903395	6	chr2:25901990,25903359+25903365-25903395	Alt3	74.16	56.36	19.64	62.64	50.74	30.26	100	7	0	82.11	12.32	2.68	100	5	0	87.59	9.63	1.37	61.36	7.98	5.02	55.26	6.08	4.92	49.7	5.96	6.04	90.17	12.62	1.38	79.52	20.68	5.32	chr2	25903359	25903365	+	NA	NA	ENSMUSG00000058740	16.445
Tfdp1	MmuALTA0018104-2/2	chr8:13370169-13370274	3	chr8:13369580,13370169+13370172-13370274	Alt3	35.58	37	67	31.62	37	80	33.77	26	51	37.36	34	57	36.84	21	36	47.06	40	45	37.97	30	49	44.93	31	38	40.26	31	46	50.55	46	45	49.43	43	44	chr8	13370169	13370172	+	NA	NA	ENSMUSG00000038482	16.39
Ubp1	MmuALTA0019338-3/3	chr9:113931508-113931766	69	chr9:113931219,113931508+113931529+113931577-113931766	Alt3	10.09	4.84	43.16	25.02	10.76	32.24	32.11	22.48	47.52	27.48	20.34	53.66	23.8	10.71	34.29	28.68	16.63	41.37	35.39	15.57	28.43	23.66	9.7	31.3	17.64	9.7	45.3	24.73	19.54	59.46	43.01	17.63	23.37	chr9	113931508	113931577	+	NA	NA	ENSMUSG00000009741	16.315
Slc35c2	MmuALTA0016659-3/3	chr2:165283528-165283603	68	chr2:165287784,165283528-165283535+165283600+165283603	Alt3	60	15	10	40	6	9	8.14	1.47	16.53	47.83	11	12	37.5	3	5	33.33	2	4	75	3	1	75	9	3	25	2	6	73.33	11	4	59.26	16	11	chr2	165283535	165283603	-	NA	NA	ENSMUSG00000017664	16.295
Hnrnpa2b1	MmuALTA0008685-2/3	chr6:51464428-51464502	51	chr6:51465179,51464428-51464451+51464502+51464532	Alt3	73.63	9.57	3.43	84.15	13.46	2.54	70.38	17.59	7.41	70.38	19	8	83.68	13.39	2.61	90.77	22.69	2.31	93.54	12.16	0.84	90.79	17.25	1.75	49.61	8.43	8.57	90.34	17.16	1.84	100	11	0	chr6	51464451	51464502	-	NA	NA	ENSMUSG00000004980	16.28
Bptf	MmuALTA0002833-2/2	chr11:107086712-107086897	3	chr11:107095002,107086712-107086894+107086897	Alt3	84.21	16	3	58.33	7	5	48.15	13	14	93.75	15	1	64.71	11	6	64.29	9	5	73.91	17	6	75	3	1	72.73	8	3	91.67	11	1	83.33	10	2	chr11	107086894	107086897	-	NA	NA	ENSMUSG00000040481	16.23
Fam129c	MmuALTA0006787-3/4	chr8:71607509-	32	chr8:71606744,71607505+71607509+71607527+71607541-	Alt3	0	0	35	0	0	28	0	0	11	0	0	17	0	0	11	0	0	10	0	0	14	0	0	17	41.7	5.42	7.58	32.39	6.15	12.85	0	0	16	chr8	71607505	71607537	+	NA	NA	ENSMUSG00000043243	16.195
Ccdc163	MmuALTA0003396-2/3	chr4:116709438-116709506	44	chr4:116709094,116709399+116709438+116709482-116709506	Alt3	67.99	9.52	4.48	100	14	0	94.37	16.04	0.96	79.04	11.86	3.14	100	23	0	100	11	0	100	7	0	100	5	0	96.23	16.36	0.64	100	16	0	100	13	0	chr4	116709399	116709443	+	NA	NA	ENSMUSG00000028689	16.005
Katnal2	MmuALTA0009505-2/2	chr18:76978461-76978672	140	chr18:76979999,76978461-76978532+76978672	Alt3	21.43	3	11	0	0	19	3.7	1	26	15.38	4	22	19.05	4	17	5.56	1	17	9.09	2	20	0	0	35	7.69	2	24	14.29	3	18	39.13	9	14	chr18	76978532	76978672	-	NA	NA	ENSMUSG00000025420	15.995
Rbm33	MmuALTA0014971-2/2	chr5:28408252-28408461	3	chr5:28394670,28408252+28408255-28408461	Alt3	50	13	13	65.22	45	24	65.71	23	12	77.27	34	10	65.22	15	8	60.56	43	28	76.67	46	14	56.86	29	22	70.59	24	10	80.75	41.99	10.01	66.27	49.04	24.96	chr5	28408252	28408255	+	NA	NA	ENSMUSG00000048271	15.9
Zcchc2	MmuALTA0020421-2/2	chr1:106027388-106027531	15	chr1:106023758,106027388+106027403-106027531	Alt3	20.75	11	42	23.75	19	61	20.69	6	23	32	8	17	25	6	18	26.09	12	34	32	8	17	13.79	4	25	22.22	8	28	36.67	11	19	38.89	14	22	chr1	106027388	106027403	+	NA	NA	ENSMUSG00000038866	15.53
Impdh1	MmuALTA0009142-2/2	chr6:29212069-29212170	3	chr6:29216072,29212069-29212167+29212170	Alt3	49.32	36	37	53.73	36	31	60.87	14	9	52.38	11	10	50	4	4	46.67	7	8	42.86	3	4	38.46	5	8	54.55	6	5	65.62	21	11	68	17	8	chr6	29212167	29212170	-	NA	NA	ENSMUSG00000003500	15.285
Pi4ka	MmuALTA0013208-2/2	chr16:-17280623	3	chr16:17280720,-17280620+17280623	Alt3	27.27	4.64	12.36	41.67	9.17	12.83	25	4.5	13.5	44.44	7.55	9.45	40	9.6	14.4	37.93	6.45	10.55	55	7.7	6.3	46.43	8.36	9.64	40	10.8	16.2	42.31	6.77	9.23	57.14	11.43	8.57	chr16	17280620	17280623	-	NA	NA	ENSMUSG00000041720	15.255
C85492	MmuALTA0003035-2/2	chr9:121982004-121984156	333	chr9:121995876,121982004-121983823+121984156	Alt3	7.41	2	25	0	0	24	6.45	2	29	4	1	24	6.06	2	31	4.17	1	23	12.5	3	21	8.33	1	11	17.14	6	29	24	6	19	13.79	4	25	chr9	121983823	121984156	-	NA	NA	ENSMUSG00000066235	15.19
Accs	MmuALTA0001015-2/3	chr2:93847917-93848189	3	chr2:93849765,93847917-93848186+93848189+93848207	Alt3	63.53	10.16	5.84	29.54	6.2	14.8	43.85	6.14	7.86	70.17	9.12	3.88	60.94	9.14	5.86	35.89	7.18	12.82	21.81	4.14	14.86	8.73	1.05	10.95	63.03	13.24	7.76	51.23	6.15	5.85	72.18	10.11	3.89	chr2	93848186	93848189	-	NA	NA	ENSMUSG00000040272	15.17
Efcab7	MmuALTA0006122-2/2	chr4:99831390-99831580	3	chr4:99829554,99831390+99831393-99831580	Alt3	50	8	8	42.86	12	16	63.64	14	8	68.97	20	9	61.54	8	5	62.07	18	11	54.55	12	10	64.52	20	11	40	8	12	61.72	8.02	4.98	61.11	11	7	chr4	99831390	99831393	+	NA	NA	ENSMUSG00000073791	14.985
Sycp1	MmuALTA0017659-2/2	chr3:102935544-102935665	6	chr3:102935986,102935544-102935659+102935665	Alt3	71.43	30	12	63.46	33	19	96.88	31	1	100	26	0	100	9	0	97.06	33	1	100	36	0	100	25	0	100	12	0	82.93	34	7	81.82	27	6	chr3	102935659	102935665	-	NA	NA	ENSMUSG00000027855	14.93
Pmf1	MmuALTA0013618-2/2	chr3:88395714-88395810	3	chr3:88395905,88395714-88395807+88395810	Alt3	78.11	39.84	11.16	63.43	24.74	14.26	83.33	25	5	85.26	29.84	5.16	92	23	2	84.13	16.83	3.17	90.06	19.81	2.19	85.71	18	3	78.9	32.35	8.65	90.16	55	6	81.21	44.67	10.33	chr3	88395807	88395810	-	NA	NA	ENSMUSG00000028066	14.915
Tomm40l	MmuALTA0018623-3/3	chr1:171221904-171222153	128	chr1:171222375,171221904-171222025+171222053+171222153	Alt3	84.21	16	3	81.25	13	3	93.75	15	1	100	27	0	100	14	0	94.44	17	1	100	13	0	88.24	15	2	80	16	4	100	15	0	95	19	1	chr1	171222025	171222153	-	NA	NA	ENSMUSG00000005674	14.77
Heatr5a	MmuALTA0008492-2/2	chr12:51952487-51952647	3	chr12:51955380,51952487-51952644+51952647	Alt3	19.78	18	73	15.97	19	100	23.08	12	40	21.13	15	56	21.15	11	41	18.75	15	65	25	17	51	22.35	19	66	31.25	20	44	40	34	51	25	27	81	chr12	51952644	51952647	-	NA	NA	ENSMUSG00000035181	14.625
Sipa1	MmuALTA0016414-2/3	chr19:5661596-5661626	3	chr19:5663604,5661596-5661623+5661626+5661658	Alt3	63.64	8.91	5.09	48.9	7.33	7.67	79.13	14.24	3.76	80.33	15.26	3.74	83.33	16.67	3.33	75.38	15.08	4.92	90.78	18.16	1.84	66.32	9.95	5.05	82.42	15.66	3.34	74.47	17.87	6.13	67.31	16.15	7.85	chr19	5661623	5661626	-	NA	NA	ENSMUSG00000056917	14.62
Zfp235	MmuALTA0020529-2/3	chr7:24138145-24138502	148	chr7:24137172,24138142+24138145+24138293-24138502	Alt3	9.09	1	10	18.75	3	13	0	0	14	0	0	11	75	3	1	5.88	1	16	18.18	2	9	5.88	1	16	20	2	8	15.38	2	11	41.67	5	7	chr7	24138142	24138290	+	NA	NA	ENSMUSG00000047603	14.605
1600016N20Rik	MmuALTA0000117-2/2	chr7:141213202-141213319	30	chr7:141213634,141213202-141213289+141213319	Alt3	11.54	3	23	10.71	3	25	16.67	3	15	10	3	27	6.67	1	14	4.76	1	20	6.67	1	14	7.14	1	13	3.45	1	28	25	3	9	26.32	5	14	chr7	141213289	141213319	-	NA	NA	ENSMUSG00000025500	14.535
Casc5	MmuALTA0003254-2/2	chr2:119095128-119095229	4	chr2:119094305,119095128+119095132-119095229	Alt3	83.8	15.08	2.92	73.39	8.07	2.93	89.22	24.09	2.91	95.39	20.03	0.97	81.76	13.08	2.92	100	18	0	95.79	22.03	0.97	100	26	0	96.54	27.03	0.97	92.82	25.06	1.94	93.32	27.06	1.94	chr2	119095128	119095132	+	NA	NA	ENSMUSG00000027326	14.475
Cep152	MmuALTA0003906-3/3	chr2:125614288-125614431	38	chr2:125618373,125614288-125614393+125614428+125614431	Alt3	7.69	2	24	0	0	30	13.64	3	19	0	0	23	15.79	3	16	11.54	3	23	5.26	2	36	7.41	2	25	15.62	5	27	12.5	4	28	23.53	8	26	chr2	125614393	125614431	-	NA	NA	ENSMUSG00000068394	14.17
Sct	MmuALTA0015955-3/5	chr7:141278618-141278715	19	chr7:141278833,141278618-141278696+141278708+141278715+141278718+141278722	Alt3	15.79	9	48	15.56	7	38	30.51	18	41	23.33	7	23	34.09	15	29	16.28	7	36	36.07	22	39	39.47	15	23	30.56	11	25	26.79	45.01	122.99	32.6	74	153	chr7	141278696	141278715	-	NA	NA	ENSMUSG00000038580	14.02
Nub1	MmuALTA0012311-2/2	chr5:24689380-24689492	13	chr5:24686022,24689380+24689393-24689492	Alt3	41.3	19	27	44.83	13	16	57.89	22	16	70.27	26	11	69.57	16	7	37.5	6	10	50	10	10	51.72	15	14	48.72	19	20	56.1	23	18	57.89	11	8	chr5	24689380	24689393	+	NA	NA	ENSMUSG00000028954	13.93
Trerf1	MmuALTA0018794-2/2	chr17:47317768-47317921	3	chr17:47316660,47317768+47317771-47317921	Alt3	63.08	41	24	63.08	41	24	75.61	31	10	80.49	33	8	59.09	13	9	77.5	31	9	68.57	24	11	74.29	26	9	71.15	37	15	83.02	44	9	70.97	44	18	chr17	47317768	47317771	+	NA	NA	ENSMUSG00000064043	13.915
Socs6	MmuALTA0017077-2/2	chr18:88886992-88887065	13	chr18:88887213,88886992-88887052+88887065	Alt3	8.47	1.19	12.81	6.85	1.23	16.77	0	0	6	29.41	1.18	2.82	23.81	1.19	3.81	17.24	2.41	11.59	47.17	5.66	6.34	53.57	3.21	2.79	12.2	1.22	8.78	21.13	3.59	13.41	21.74	2.39	8.61	chr18	88887052	88887065	-	NA	NA	ENSMUSG00000056153	13.775
Tcerg1	MmuALTA0017941-2/2	chr18:42551076-42551160	34	chr18:42550108,42551076+42551110-42551160	Alt3	20	5	20	15.63	5	27	10	1	9	0	0	6	30	3	7	15.38	2	11	0	0	6	20	2	8	16.67	4	20	25	5	15	37.5	9	15	chr18	42551076	42551110	+	NA	NA	ENSMUSG00000024498	13.435
Arntl2	MmuALTA0002052-2/2	chr6:146823094-146823154	30	chr6:146822695,146823094+146823124-146823154	Alt3	94.13	33.89	2.11	79.04	11.86	3.14	73.88	2.96	1.04	100	8	0	100	3	0	100	3	0	80.93	8.9	2.1	100	8	0	73.88	8.87	3.13	100	17	0	100	36	0	chr6	146823094	146823124	+	NA	NA	ENSMUSG00000040187	13.415
Mbd6	MmuALTA0010629-2/2	chr10:127283526-127283942	3	chr10:127284043,127283526-127283939+127283942	Alt3	29.63	8	19	31.03	9	20	45.71	16	19	27.27	9	24	44.83	13	16	41.03	16	23	43.9	18	23	28	7	18	31.58	12	26	23.08	3	10	64.29	18	10	chr10	127283939	127283942	-	NA	NA	ENSMUSG00000025409	13.355
Hnrnpk	MmuALTA0008702-2/2	chr13:58393196-58393340	99	chr13:58393692,58393196-58393241+58393340	Alt3	21.43	6	22	3.85	1	25	11.09	2	16	7.4	2	25	22.19	3.99	14.01	17.65	6	28	30.77	4	9	28	7	18	11.11	3	24	18.52	5	22	33.33	7	14	chr13	58393241	58393340	-	NA	NA	ENSMUSG00000021546	13.285
Hdac4	MmuALTA0008442-2/2	chr1:91982029-91982267	15	chr1:91984378,91982029-91982252+91982267	Alt3	36.67	11	19	20	8	32	48.39	15	16	34.48	10	19	38.1	8	13	42.5	17	23	39.13	9	14	36.84	14	24	31.25	10	22	40.48	17	25	41.94	13	18	chr1	91982252	91982267	-	NA	NA	ENSMUSG00000026313	12.875
Poglut1	MmuALTA0013682-2/3	chr16:38549343-38549433	37	chr16:38550083,38549343-38549396+38549433+38549636	Alt3	68.36	47.17	21.83	65.81	48.04	24.96	78.6	73.1	19.9	72.61	66.08	24.92	70.53	32.44	13.56	82.02	42.65	9.35	74.01	50.33	17.67	85.97	38.69	6.31	93.87	64.77	4.23	80.68	61.32	14.68	79.04	39.52	10.48	chr16	38549396	38549433	-	NA	NA	ENSMUSG00000034064	12.775
C630004H02Rik	MmuALTA0003029-2/2	chr11:115359695-115359811	3	chr11:115360322,115359695-115359808+115359811	Alt3	21.05	8	30	21.95	9	32	16.22	12	62	25.81	16	46	22.73	15	51	25.61	21	61	23.26	20	66	28.33	17	43	30.19	16	37	27.91	12	31	40.62	13	19	chr11	115359808	115359811	-	NA	NA	ENSMUSG00000034586	12.765
Atf6	MmuALTA0002181-2/2	chr1:170787346-170787460	3	chr1:170788608,170787346-170787457+170787460	Alt3	79.07	34	9	72.09	31	12	91.89	34	3	87.18	34	5	78.79	26	7	74.19	46	16	88.24	30	4	80.77	42	10	83.33	25	5	92.45	49	4	84.21	32	6	chr1	170787457	170787460	-	NA	NA	ENSMUSG00000026663	12.75
Trmt11	MmuALTA0018901-2/2	chr10:30567761-30567871	3	chr10:30587439,30567761-30567868+30567871	Alt3	65	26	14	50	8	8	75.86	22	7	68.18	15	7	65.52	19	10	75	15	5	61.11	11	7	76.47	13	4	62.5	15	9	73.81	31	11	66.67	14	7	chr10	30567868	30567871	-	NA	NA	ENSMUSG00000019792	12.74
Zfp810	MmuALTA0020760-2/2	chr9:-22279280	4	chr9:22280453,-22279276+22279280	Alt3	57.7	7.5	5.5	53.63	10.19	8.81	58.05	29.03	20.97	34.46	11.03	20.97	71.33	18.55	7.45	41	9.84	14.16	42.97	18.48	24.52	64.01	21.12	11.88	70.37	38	16	58.66	17.01	11.99	77.84	20.24	5.76	chr9	22279276	22279280	-	NA	NA	ENSMUSG00000066829	12.585
Timm9	MmuALTA0018196-2/2	chr12:71132001-71132086	5	chr12:71136555,71132001-71132081+71132086	Alt3	57.76	21.95	16.05	45.56	16.4	19.6	67.55	33.1	15.9	59.12	24.24	16.76	30	10.2	23.8	60.38	20.53	13.47	69.3	24.95	11.05	100	22	0	72	34.56	13.44	63.92	19.82	11.18	64.41	21.9	12.1	chr12	71132081	71132086	-	NA	NA	ENSMUSG00000021079	12.505
Phkg2	MmuALTA0013182-2/2	chr7:127573745-127573966	109	chr7:127573456,127573745+127573854-127573966	Alt3	11.11	2	16	7.14	1	13	0	0	11	0	0	13	11.11	1	8	0	0	9	15	3	17	11.11	1	8	15.79	3	16	23.08	3	10	20	2	8	chr7	127573745	127573854	+	NA	NA	ENSMUSG00000030815	12.415
Cap1	MmuALTA0003164-2/2	chr4:122872332-122872456	3	chr4:122885814,122872332-122872453+122872456	Alt3	59.76	49	33	60.26	47	31	65.12	56	30	59.26	80	55	65.57	40	21	67.53	52	25	75.34	55	18	72.73	56	21	57.14	56	42	76.06	54	17	68.75	11	5	chr4	122872453	122872456	-	NA	NA	ENSMUSG00000028656	12.395
Nop58	MmuALTA0012144-3/5	chr1:59692552-59692728	128	chr1:59692389,59692455+59692477+59692552+59692612+59692680-59692728	Alt3	9.97	1.99	18.01	11.39	3.99	31.01	53.33	8	7	0	0	8	9.52	2	19	15.64	2.97	16.03	5.21	0.99	18.01	27.27	3	8	33.33	4	8	13.64	3	19	32.38	11.98	25.02	chr1	59692455	59692583	+	NA	NA	ENSMUSG00000026020	12.33
St6galnac6	MmuALTA0017398-2/2	chr2:32619340-	4	chr2:32618604,32619340+32619344-	Alt3	68.66	92.69	42.31	69.94	93.72	40.28	93.22	91.36	6.64	71.25	59.14	23.86	71.66	55.18	21.82	72.27	86	33	83.53	69.33	13.67	100	114	0	83.59	81.92	16.08	77.32	59.54	17.46	85.89	106.5	17.5	chr2	32619340	32619344	+	NA	NA	ENSMUSG00000026811	12.305
Add1	MmuALTA0001225-2/3	chr5:34629136-34629172	3	chr5:34628513,34629096+34629136+34629139-34629172	Alt3	92.49	30.52	2.48	79.88	19.17	4.83	93.1	33.52	2.48	93.46	35.51	2.49	79.88	19.17	4.83	96.87	38.75	1.25	88.82	29.31	3.69	89.73	21.54	2.46	82.65	17.36	3.64	96.71	36.75	1.25	100	33	0	chr5	34629096	34629099	+	NA	NA	ENSMUSG00000029106	12.17
Lins	MmuALTA0010064-2/2	chr7:66710159-66710375	71	chr7:66709435,66710159+66710230-66710375	Alt3	54.25	55.88	47.12	40.19	30.95	46.05	34.53	26.93	51.07	40.9	33.95	49.05	36.42	22.94	40.06	37.36	34	57	33.9	20	39	48.6	40.82	43.18	46.9	39.86	45.14	68.37	62.9	29.1	50.3	42.76	42.24	chr7	66710159	66710230	+	NA	NA	ENSMUSG00000053091	12.115
Kidins220	MmuALTA0009633-2/2	chr12:24990673-24990774	3	chr12:24989836,24990673+24990676-24990774	Alt3	15.37	6.15	33.85	30.15	26.53	61.47	24.86	9.2	27.8	37.52	21.39	35.61	24.53	12.27	37.73	42.93	38.64	51.36	26.88	20.43	55.57	29.87	24.49	57.51	32.15	29.58	62.42	37.89	16.29	26.71	31.79	24.48	52.52	chr12	24990673	24990676	+	NA	NA	ENSMUSG00000036333	12.08
Dock9	MmuALTA0005750-2/2	chr14:121591812-121591948	69	chr14:121594336,121591812-121591879+121591948	Alt3	67.1	34.89	17.11	77.19	54.8	16.2	79.95	21.59	5.41	77.65	22.52	6.48	54.11	3.79	3.21	62.73	25.09	14.91	74.86	22.46	7.54	66.6	21.31	10.69	59.18	7.69	5.31	86.38	20.73	3.27	81.92	19.66	4.34	chr14	121591879	121591948	-	NA	NA	ENSMUSG00000025558	12.005
Abcc5	MmuALTA0000885-2/4	chr16:20400762-20401071	37	chr16:20402260,20400762-20401034+20401071+20401074+20401290	Alt3	17.33	9.18	43.82	13.23	4.1	26.9	15.77	6.15	32.85	22.5	11.25	38.75	21.54	4.09	14.91	24.67	7.15	21.85	19.81	6.14	24.86	19.64	5.11	20.89	21.87	6.12	21.88	28.36	5.1	12.9	26.09	12.26	34.74	chr16	20401034	20401071	-	NA	NA	ENSMUSG00000022822	11.945
Nsun3	MmuALTA0012285-2/2	chr16:62776288-62776631	248	chr16:62785788,62776288-62776383+62776631	Alt3	56.25	9	7	61.54	16	10	70.27	26	11	66.67	14	7	85.19	23	4	59.26	16	11	61.54	16	10	79.17	19	5	54.55	18	15	76.92	10	3	64.71	11	6	chr16	62776383	62776631	-	NA	NA	ENSMUSG00000050312	11.92
Zfp715	MmuALTA0020734-2/2	chr7:43311031-43311250	65	chr7:43313104,43311031-43311185+43311250	Alt3	41.67	10	14	44.44	12	15	40.91	9	13	21.43	6	22	70	7	3	34.62	9	17	27.78	5	13	44.83	13	16	28	7	18	48.39	15	16	61.54	16	10	chr7	43311185	43311250	-	NA	NA	ENSMUSG00000012640	11.91
Cd36	MmuALTA0003603-2/2	chr5:17828775-17828984	3	chr5:17829456,17828775-17828981+17828984	Alt3	82.86	29	6	84	21	4	90.32	28	3	89.19	33	4	77.27	17	5	90	36	4	84.38	27	5	89.29	25	3	86.21	25	4	90.63	29	3	100	21	0	chr5	17828981	17828984	-	NA	NA	ENSMUSG00000002944	11.885
Dock9	MmuALTA0005749-3/3	chr14:121597642-121597756	6	chr14:121599688,121597642-121597750+121597753+121597756	Alt3	35.89	26.92	48.08	47.19	50.97	57.03	43.75	28	36	43.62	13.96	18.04	26.09	6	17	55.36	31	25	37.42	17.96	30.04	57.76	30.04	21.96	34.78	16	30	57.78	24.85	18.15	49.03	27.95	29.05	chr14	121597750	121597756	-	NA	NA	ENSMUSG00000025558	11.865
D14Abb1e	MmuALTA0004989-2/2	chr14:27480642-	274	chr14:27480091,27480642+27480916-	Alt3	60.71	34	22	59.02	36	25	64.44	29	16	59.18	29	20	66.67	24	12	64.71	33	18	75.56	34	11	74.07	40	14	78.43	40	11	68	34	16	75.44	43	14	chr14	27480642	27480916	+	NA	NA	ENSMUSG00000040651	11.855
Ncoa7	MmuALTA0011812-2/2	chr10:30690757-30691787	33	chr10:30694069,30690757-30691754+30691787	Alt3	95.24	20	1	65.38	17	9	96	24	1	86.67	13	2	75	9	3	85.71	30	5	88.89	16	2	86.96	20	3	81.82	9	2	94.29	33	2	90	36	4	chr10	30691754	30691787	-	NA	NA	ENSMUSG00000039697	11.835
Chd8	MmuALTA0004058-2/2	chr14:52212563-52212743	24	chr14:52212824,52212563-52212719+52212743	Alt3	25	9	27	30.16	19	44	31.11	14	31	40.62	13	19	27.27	9	24	29.09	16	39	20	9	36	24.29	17	53	30.95	13	29	46.15	18	21	32.56	14	29	chr14	52212719	52212743	-	NA	NA	ENSMUSG00000053754	11.775
Plekha6	MmuALTA0013488-2/2	chr1:133270000-133270202	60	chr1:133266666,133270000+133270060-133270202	Alt3	76.19	16	5	57.14	20	15	71.43	15	6	68.18	15	7	71.43	10	4	59.26	16	11	61.9	13	8	82.61	19	4	55.26	21	17	75.86	22	7	80.77	42	10	chr1	133270000	133270060	+	NA	NA	ENSMUSG00000041757	11.65
Mll3	MmuALTA0011039-2/2	chr5:25287051-25287158	79	chr5:25287706,25287051-25287079+25287158	Alt3	100	28	0	76.75	23.79	7.21	100	13	0	100	28	0	88.11	11.45	1.55	100	14	0	91.75	17.43	1.57	100	13	0	100	25	0	100	22	0	100	19	0	chr5	25287079	25287158	-	NA	NA	ENSMUSG00000038056	11.625
Slc25a38	MmuALTA0016584-2/2	chr9:120119865-120119955	18	chr9:120117537,120119865+120119883-120119955	Alt3	19.44	7	29	15.15	5	28	27.59	8	21	28.21	11	28	18.92	7	30	12.9	4	27	14.29	4	24	17.24	5	24	13.51	5	32	33.33	9	18	24.14	7	22	chr9	120119865	120119883	+	NA	NA	ENSMUSG00000032519	11.44
Lmo7	MmuALTA0010110-2/2	chr14:101899794-101900115	277	chr14:101898699,101899794+101900071-101900115	Alt3	0	0	42	6.94	3.26	43.74	6.4	1.09	15.91	23.81	4.29	13.71	28.46	4.27	10.73	10.84	1.08	8.92	17.95	3.23	14.77	24.34	5.35	16.65	10	1	9	22.98	3.22	10.78	6.8	1.09	14.91	chr14	101899794	101900071	+	NA	NA	ENSMUSG00000033060	11.42
1810022K09Rik	MmuALTA0000202-2/2	chr3:-14606408	3	chr3:14606950,-14606405+14606408	Alt3	45.45	5	6	36.84	7	12	15.38	2	11	50	2	2	66.67	2	1	0	0	2	20	1	4	70	7	3	53.85	7	6	55	11	9	50	5	5	chr3	14606405	14606408	-	NA	NA	ENSMUSG00000078784	11.355
Ccdc163	MmuALTA0003395-2/2	chr4:116714016-116714149	72	chr4:116712826,116714016+116714088-116714149	Alt3	34.53	14.5	27.5	45.62	22.35	26.65	47.06	23.53	26.47	21.74	8.26	29.74	42.41	11.87	16.13	29.99	9.9	23.1	39.8	13.93	21.07	31.14	10.9	24.1	35.91	21.55	38.45	47.48	31.81	35.19	55.17	40.83	33.17	chr4	116714016	116714088	+	NA	NA	ENSMUSG00000028689	11.25
4930455C21Rik	MmuALTA0000505-2/2	chr16:38516660-38516963	93	chr16:38518367,38516660-38516870+38516963	Alt3	33.33	19	38	33.33	9	18	54.55	6	5	25	2	6	100	0	0	40	6	9	100	0	0	75	6	2	46.67	7	8	42.42	14	19	46.67	14	16	chr16	38516870	38516963	-	NA	NA	ENSMUSG00000002846	11.215
Siva1	MmuALTA0016436-3/3	chr12:112646823-112647029	101	chr12:112645084,112646823+112646842+112646924-112647029	Alt3	7.69	1	12	6.25	1	15	10	2	18	21.05	4	15	12.5	1	7	9.09	1	10	20	1	4	0	0	8	4.76	1	20	9.09	2	20	27.27	3	8	chr12	112646823	112646924	+	NA	NA	ENSMUSG00000064326	11.21
Ercc6	MmuALTA0006533-2/2	chr14:32516943-32517104	4	chr14:32513599,32516943+32516947-32517104	Alt3	62.86	22	13	65.52	19	10	56.25	9	7	57.89	11	8	44.44	4	5	78.57	11	3	64.29	9	5	50	10	10	60	18	12	78.79	26	7	71.88	23	9	chr14	32516943	32516947	+	NA	NA	ENSMUSG00000054051	11.145
Stk30	MmuALTA0017476-2/2	chr12:110810605-110810778	37	chr12:110811779,110810605-110810741+110810778	Alt3	50	15	15	84.85	28	5	75	6	2	42.86	6	8	28.57	2	5	75	9	3	76.47	13	4	65	13	7	93.75	15	1	80	28	7	76.92	20	6	chr12	110810741	110810778	-	NA	NA	ENSMUSG00000056458	11.035
Arhgef12	MmuALTA0001960-2/2	chr9:43008016-43008111	3	chr9:43010179,43008016-43008108+43008111	Alt3	35	14	26	54.55	24	20	50	12	12	71.43	20	8	38.89	7	11	47.5	19	21	58.06	18	13	63.64	21	12	56.76	21	16	51.61	16	15	60	24	16	chr9	43008108	43008111	-	NA	NA	ENSMUSG00000059495	11.03
Dhdds	MmuALTA0005420-2/2	chr4:134000269-134000393	54	chr4:134000725,134000269-134000339+134000393	Alt3	85.71	42	7	86.36	38	6	74.36	29	10	78.72	37	10	69.44	25	11	78.12	25	7	91.49	43	4	76.19	32	10	70.37	38	16	94.03	63	4	100	66	0	chr4	134000339	134000393	-	NA	NA	ENSMUSG00000012117	10.98
Hmbox1	MmuALTA0008643-3/3	chr14:64825601-64825695	6	chr14:64826772,64825601-64825689+64825692+64825695	Alt3	46.43	13	15	40.74	11	16	50	23	23	44.44	16	20	41.67	10	14	38.46	15	24	39.47	15	23	44.23	23	29	42.42	14	19	65	13	7	44.12	15	19	chr14	64825689	64825695	-	NA	NA	ENSMUSG00000021972	10.975
Papd4	MmuALTA0012733-2/3	chr13:93177095-93177262	4	chr13:93184079,93177095-93177258+93177262+93177284	Alt3	18.18	6	27	14.71	5	29	35.29	18	33	42.59	23	31	19.51	8	33	26.92	14	38	26.92	14	38	37.84	14	23	28.79	19	47	30.43	14	32	24.39	10	31	chr13	93177258	93177262	-	NA	NA	ENSMUSG00000042167	10.965
Kalrn	MmuALTA0009482-2/2	chr16:34014002-34014214	3	chr16:34016392,34014002-34014211+34014214	Alt3	30.3	20	46	41.67	30	42	40.16	49	73	44.36	59	74	41.67	35	49	48.28	56	60	37.61	40.99	68.01	49.59	60	61	44.64	75	93	47.73	21	23	46.15	18	21	chr16	34014211	34014214	-	NA	NA	ENSMUSG00000061751	10.955
Ube2f	MmuALTA0019278-2/2	chr1:91254215-91254393	48	chr1:91250437,91254215+91254263-91254393	Alt3	22.14	5.31	18.69	31.94	8.94	19.06	46.81	18.26	20.74	52.97	22.25	19.75	29.08	6.4	15.6	30.65	7.05	15.95	24.89	5.23	15.77	26.36	7.91	22.09	16.82	4.37	21.63	43.83	21.91	28.09	32.08	13.47	28.53	chr1	91254215	91254263	+	NA	NA	ENSMUSG00000034343	10.915
Mst1r	MmuALTA0011344-2/2	chr9:107914709-107914927	3	chr9:107914569,107914709+107914712-107914927	Alt3	22.58	7	24	17.24	5	24	0	0	7	0	0	4	0	0	7	0	0	12	0	0	10	0	0	7	0	0	5	40.91	9	13	20.69	6	23	chr9	107914709	107914712	+	NA	NA	ENSMUSG00000032584	10.89
Caskin1	MmuALTA0003260-2/2	chr17:24496099-24496217	21	chr17:24496017,24496099+24496120-24496217	Alt3	0	0	18	0	0	17	0	0	4	0	0	2	0	0	2	21.43	3	11	0	0	0	0	0	3	12.5	1	7	10	1	9	11.76	2	15	chr17	24496099	24496120	+	NA	NA	ENSMUSG00000033597	10.88
Parp11	MmuALTA0012765-2/2	chr6:127477759-127477916	85	chr6:127474311,127477759+127477844-127477916	Alt3	3.39	2	57	5.13	4	74	9.09	7	70	5.95	5	79	6.52	3	43	4.11	3	70	10	5	45	6.58	5	71	3.19	3	91	10.94	7	57	19.3	11	46	chr6	127477759	127477844	+	NA	NA	ENSMUSG00000037997	10.86
Helz	MmuALTA0008530-2/2	chr11:107627350-107627454	3	chr11:107626714,107627350+107627353-107627454	Alt3	30.3	49.99	115.01	25.52	60.99	178.01	40.48	34	50	31.88	22	47	31.08	23	51	37.75	57	94	27.42	34	90	27.87	34	88	24.73	23	70	45.08	55	67	32.43	48	100	chr11	107627350	107627353	+	NA	NA	ENSMUSG00000020721	10.845
Fbxo25	MmuALTA0007091-3/3	chr8:13931182-13931364	73	chr8:13929440,13931182+13931185+13931255-13931364	Alt3	75.81	106.13	33.87	77.82	112.06	31.94	83.47	85.14	16.86	81.3	121.14	27.86	87.58	84.08	11.92	88.66	101.07	12.93	85.63	71.07	11.93	78.9	67.06	17.93	81.83	93.29	20.71	88.97	86.3	10.7	86.25	93.15	14.85	chr8	13931182	13931255	+	NA	NA	ENSMUSG00000038365	10.795
Cox4nb	MmuALTA0004535-2/2	chr8:120659959-120660187	170	chr8:120660784,120659959-120660017+120660187	Alt3	100	27	0	72.73	8	3	78.57	11	3	94.44	17	1	88.89	16	2	100	13	0	100	19	0	100	15	0	85.71	12	2	100	13	0	94.12	16	1	chr8	120660017	120660187	-	NA	NA	ENSMUSG00000031819	10.695
Arhgef10	MmuALTA0001957-2/2	chr8:14934770-14934846	3	chr8:14932420,14934770+14934773-14934846	Alt3	72.58	18.14	6.86	90.26	45.13	4.87	84.51	53.24	9.76	84.99	66.29	11.71	96.03	47.05	1.95	88.4	74.26	9.74	87.62	55.2	7.8	88.3	66.22	8.77	87.21	53.2	7.8	92.51	48.11	3.89	91.6	53.13	4.87	chr8	14934770	14934773	+	NA	NA	ENSMUSG00000071176	10.635
Ptma	MmuALTA0014478-3/3	chr1:86529731-86529768	24	chr1:86529244,86529731+86529736+86529755-86529768	Alt3	98.49	64.02	0.98	37.03	11.85	20.15	73.67	31.68	11.32	69.91	30.76	13.24	84.54	27.9	5.1	61.13	23.23	14.77	100	29	0	69.32	33.97	15.03	52.51	23.63	21.37	73.91	63.56	22.44	82.86	68.77	14.23	chr1	86529731	86529755	+	NA	NA	ENSMUSG00000026238	10.625
Mmp28	MmuALTA0011097-2/3	chr11:83443759-83443896	42	chr11:83444211,83443759-83443854+83443896+83443926	Alt3	10.81	8	66	5.88	2	32	19.35	6	25	21.74	5	18	28.57	2	5	62.5	5	3	35.29	6	11	42.86	3	4	36.36	12	21	17.91	12	55	20	9	36	chr11	83443854	83443896	-	NA	NA	ENSMUSG00000020682	10.61
Brca1	MmuALTA0002840-5/7	chr11:101535528-101538869	74	chr11:101549015,101535528-101538795+101538838+101538861+101538865+101538869+101538871+101538903	Alt3	15	3	17	4.52	0.99	21.01	12.38	4.95	35.05	14.21	3.98	24.02	2.52	0.98	38.02	0	0	6	20.65	4.96	19.04	5.21	0.99	18.01	6.22	1	15	29.26	7.02	16.98	11.47	2.98	23.02	chr11	101538795	101538869	-	NA	NA	ENSMUSG00000017146	10.605
Zfp143	MmuALTA0020504-2/2	chr7:110072119-110072202	3	chr7:110071455,110072119+110072122-110072202	Alt3	48.1	38	41	57.14	36	27	53.12	34	30	59.04	49	34	50	21	21	46.84	37	42	61.02	36	23	61.54	32	20	63.64	63	36	54.55	42	35	71.83	51	20	chr7	110072119	110072122	+	NA	NA	ENSMUSG00000061079	10.57
Arfgap1	MmuALTA0001881-2/2	chr2:180967534-180967814	68	chr2:180967329,180967534+180967602-180967814	Alt3	24.6	4.18	12.82	34.65	7.28	13.72	16.17	6.31	32.69	18.37	7.35	32.65	24.76	9.41	28.59	28.46	6.26	15.74	25.49	10.45	30.55	19.07	4.2	17.8	16.17	6.31	32.69	39.33	11.41	17.59	40.89	15.54	22.46	chr2	180967534	180967602	+	NA	NA	ENSMUSG00000027575	10.485
Zbtb43	MmuALTA0020377-2/2	chr2:33464914-33465037	63	chr2:33468433,33464914-33464974+33465037	Alt3	54.17	13	11	41.67	5	7	80	8	2	43.75	7	9	83.33	5	1	50	4	4	44.44	4	5	38.46	5	8	75	9	3	66.67	10	5	50	10	10	chr2	33464974	33465037	-	NA	NA	ENSMUSG00000026788	10.415
Gemin5	MmuALTA0007661-2/2	chr11:58137668-58137766	3	chr11:58139019,58137668-58137763+58137766	Alt3	59.69	114.01	76.99	58.41	125	89	65.91	87	45	60.9	81	52	61.8	55	34	66.42	91	46	68.12	94.01	43.99	61.7	87	54	68.18	75	35	68.79	96.99	44.01	70.12	115	49	chr11	58137763	58137766	-	NA	NA	ENSMUSG00000037275	10.405
Per3	MmuALTA0013032-2/2	chr4:151013542-151013772	3	chr4:151017899,151013542-151013769+151013772	Alt3	23.08	6.69	22.31	36.46	13.49	23.51	15.87	1.9	10.1	6.31	0.95	14.05	44.7	5.81	7.19	12.96	2.85	19.15	32.04	5.77	12.23	40.24	4.83	7.17	48.53	8.74	9.26	28.78	5.76	14.24	51.47	8.75	8.25	chr4	151013769	151013772	-	NA	NA	ENSMUSG00000028957	10.355
Pnldc1	MmuALTA0013642-2/2	chr17:12897261-12897333	3	chr17:12899533,12897261-12897330+12897333	Alt3	2.78	1.95	68.05	2.7	1.94	70.06	0	0	3	0	0	6	0	0	7	0	0	2	0	0	3	0	0	3	0	0	13	16.74	5.86	29.14	9.43	2.92	28.08	chr17	12897330	12897333	-	NA	NA	ENSMUSG00000073460	10.345
0610010F05Rik	MmuALTA0000015-2/2	chr11:23622436-23622529	4	chr11:23624936,23622436-23622525+23622529	Alt3	88.75	82.54	10.46	90.7	97.05	9.95	90.86	106.31	10.69	100	107	0	100	94	0	91.75	112.85	10.15	100	136	0	100	117	0	88.52	80.55	10.45	100	89	0	100	88	0	chr11	23622525	23622529	-	NA	NA	ENSMUSG00000042208	10.275
Depdc5	MmuALTA0005349-2/3	chr5:32937548-32937704	95	chr5:32934015,32937521+32937548+32937643-32937704	Alt3	69.35	43	19	85.59	89.01	14.99	84.06	58	11	77.97	46	13	89.83	53	6	88.89	72	9	90.74	49	5	76.82	43.02	12.98	92.42	61	5	86.57	58	9	88.89	56	7	chr5	32937521	32937616	+	NA	NA	ENSMUSG00000037426	10.26
Hdac9	MmuALTA0008454-2/2	chr12:34433081-34433231	9	chr12:34437137,34433081-34433222+34433231	Alt3	79.53	11.93	3.07	100	19	0	78.08	10.93	3.07	69.39	13.88	6.12	72.5	18.85	7.15	89.74	8.97	1.03	79.53	11.93	3.07	85.36	11.95	2.05	78.08	21.86	6.14	100	15	0	100	21	0	chr12	34433222	34433231	-	NA	NA	ENSMUSG00000004698	10.235
Ptrh1	MmuALTA0014565-2/2	chr2:32776894-32777028	89	chr2:32776806,32776894+32776983-32777028	Alt3	12	3	22	14.81	4	23	11.11	2	16	15	3	17	31.25	5	11	0	0	13	6.25	1	15	16.67	3	15	11.76	2	15	11.11	2	16	36	9	16	chr2	32776894	32776983	+	NA	NA	ENSMUSG00000053746	10.15
Fnbp1	MmuALTA0007332-3/3	chr2:31052985-31053167	87	chr2:31054024,31052985-31053080+31053137+31053167	Alt3	91.78	67	6	84.1	42.05	7.95	97.92	47	1	100	40	0	96.15	50	2	98.04	50	1	96.23	51	2	97.87	46	1	95.35	41	2	100	61	0	96.1	74	3	chr2	31053080	31053167	-	NA	NA	ENSMUSG00000075415	10.11
Zim1	MmuALTA0020842-2/2	chr7:6688624-6688811	122	chr7:6689488,6688624-6688689+6688811	Alt3	75	12	4	63.64	21	12	44.9	22	27	77.61	52	15	64	32	18	70.67	53	22	64.29	45	25	69.84	44	19	75.71	53	17	82.61	19	4	76.19	16	5	chr7	6688689	6688811	-	NA	NA	ENSMUSG00000002266	10.08

## Sheet: B. 5ss_MALEUP
GENE	EVENT	COORD	LENGTH	FullCO	COMPLEX	PSI_R10f_24479_TCAGAT_read1_trimmed	INCLREADSavg_R10f_24479_TCAGAT_read1_trimmed	EXCLREADSavg_R10f_24479_TCAGAT_read1_trimmed	PSI_R11f_24480_ACCTTC_read1_trimmed	INCLREADSavg_R11f_24480_ACCTTC_read1_trimmed	EXCLREADSavg_R11f_24480_ACCTTC_read1_trimmed	PSI_R1m_24470_TGGCGG_read1_trimmed	INCLREADSavg_R1m_24470_TGGCGG_read1_trimmed	EXCLREADSavg_R1m_24470_TGGCGG_read1_trimmed	PSI_R2m_24471_GCTCCA_read1_trimmed	INCLREADSavg_R2m_24471_GCTCCA_read1_trimmed	EXCLREADSavg_R2m_24471_GCTCCA_read1_trimmed	PSI_R3m_24472_CCGGTT_read1_trimmed	INCLREADSavg_R3m_24472_CCGGTT_read1_trimmed	EXCLREADSavg_R3m_24472_CCGGTT_read1_trimmed	PSI_R4f_24473_AATGCA_read1_trimmed	INCLREADSavg_R4f_24473_AATGCA_read1_trimmed	EXCLREADSavg_R4f_24473_AATGCA_read1_trimmed	PSI_R5f_24474_AGTTGC_read1_trimmed	INCLREADSavg_R5f_24474_AGTTGC_read1_trimmed	EXCLREADSavg_R5f_24474_AGTTGC_read1_trimmed	PSI_R6f_24475_CTGATA_read1_trimmed	INCLREADSavg_R6f_24475_CTGATA_read1_trimmed	EXCLREADSavg_R6f_24475_CTGATA_read1_trimmed	PSI_R7m_24476_AACGGT_read1_trimmed	INCLREADSavg_R7m_24476_AACGGT_read1_trimmed	EXCLREADSavg_R7m_24476_AACGGT_read1_trimmed	PSI_R8m_24477_TTCAAG_read1_trimmed	INCLREADSavg_R8m_24477_TTCAAG_read1_trimmed	EXCLREADSavg_R8m_24477_TTCAAG_read1_trimmed	PSI_R9m_24478_GACTAA_read1_trimmed	INCLREADSavg_R9m_24478_GACTAA_read1_trimmed	EXCLREADSavg_R9m_24478_GACTAA_read1_trimmed	SCAFFOLD	START	END	STRAND	UPSTRM_EX_BORDER	DOSTRM_EX_BORDER	GENEID_ENSEMBL	DPLIM
Herc1	MmuALTD0006558-2/2	chr9:66461723-66461920	21	chr9:66461723-66461899+66461920,66462829	Alt5	27.31	3.82	10.18	33.38	7.68	15.32	56.81	6.82	5.18	37.41	6.73	11.27	48.44	1.94	2.06	62.18	6.84	4.16	62.18	6.84	4.16	68.67	13.73	6.27	41.33	5.79	8.21	67.88	8.82	4.18	50.61	11.64	11.36	chr9	66461899	66461920	+	NA	NA	ENSMUSG00000038664	28.9
Ube2n	MmuALTD0015126-2/2	chr10:95541205-95541451	73	chr10:95541205-95541378+95541451,95542272	Alt5	25.93	5.96	17.04	23.93	5.98	19.02	33.33	4.33	8.67	50	9	9	53.66	10.2	8.8	39.56	7.91	12.09	24.24	3.39	10.61	33.33	4.33	8.67	30.38	5.16	11.84	66.67	11.33	5.67	40.76	14.27	20.73	chr10	95541378	95541451	+	NA	NA	ENSMUSG00000074781	28.785
Ext2	MmuALTD0005113-2/2	chr2:93820030-93820149	5	chr2:93820030+93820035-93820149,93813964	Alt5	55.26	12.16	9.84	53.66	9.12	7.88	73.3	8.06	2.94	87.81	14.05	1.95	75.54	6.04	1.96	40.7	8.14	11.86	72.02	10.08	3.92	83.73	5.02	0.98	77.43	10.07	2.93	79.64	19.11	4.89	86.07	12.05	1.95	chr2	93820030	93820035	-	NA	NA	ENSMUSG00000027198	28.395
Atad2b	MmuALTD0001735-3/4	chr12:5013803-5013999	66	chr12:5013803-5013933+5013984+5013999+5014089,5017983	Alt5	66.63	17.32	8.68	60.64	32.75	21.25	78.47	38.45	10.55	93.69	42.16	2.84	79.41	40.5	10.5	86.97	57.4	8.6	79.62	48.57	12.43	82.95	78.8	16.2	73.37	34.48	12.52	88.83	15.1	1.9	94.44	32.11	1.89	chr12	5013933	5013999	+	NA	NA	ENSMUSG00000052812	28
Paxip1	MmuALTD0009973-2/2	chr5:27780262-27781483	4	chr5:27780262+27780266-27781483,27775679	Alt5	14.29	2	12	0	0	14	23.81	5	16	20	6	24	17.65	3	14	25.93	7	20	18.18	4	18	31.25	5	11	25	6	18	31.25	5	11	37.5	6	10	chr5	27780262	27780266	-	NA	NA	ENSMUSG00000002221	27.23
Camta1	MmuALTD0002495-2/2	chr4:151790285-151790553	123	chr4:151790285+151790408-151790553,151782131	Alt5	40.24	4.83	7.17	61.78	11.74	7.26	35.01	3.85	7.15	56.45	10.73	8.27	38.6	1.93	3.07	91.88	11.94	1.06	32.04	2.88	6.12	63.35	10.77	6.23	76.74	6.91	2.09	79.04	11.86	3.14	75.86	9.86	3.14	chr4	151790285	151790408	-	NA	NA	ENSMUSG00000014592	26.44
Lrsam1	MmuALTD0007976-2/4	chr2:32961562-	8	chr2:32961335+32961540+32961562+32961570-,32961255	Alt5	35.29	6	11	13.33	2	13	44.44	4	5	71.43	10	4	60	3	2	60	6	4	33.33	3	6	50	2	2	62.5	5	3	50	8	8	50	6	6	chr2	32961335	32961343	-	NA	NA	ENSMUSG00000026792	25.69
Ddc	MmuALTD0004053-3/4	chr11:11822779-11822921	74	chr11:11822533+11822779+11822792+11822853-11822921,11822293	Alt5	36.84	7	12	5.88	1	16	28.57	2	5	40	4	6	33.33	1	2	50	3	3	66.67	2	1	0	0	4	33.33	3	6	52.63	10	9	40	6	9	chr11	11822533	11822607	-	NA	NA	ENSMUSG00000020182	24.955
Zfp217	MmuALTD0016059-2/2	chr2:170130861-170131220	187	chr2:170130861+170131048-170131220,170120753	Alt5	20	3	12	39.13	9	14	37.5	6	10	30	3	7	40	2	3	36.36	4	7	100	4	0	70	7	3	27.27	3	8	82.35	14	3	23.08	3	10	chr2	170130861	170131048	-	NA	NA	ENSMUSG00000052056	23.15
Aurkc	MmuALTD0001960-2/3	chr7:6995661-6995712	7	chr7:6995661-6995705+6995712+6995834,6996268	Alt5	57.75	41	30	35.29	18	33	80	4	1	50	8	8	100	0	0	50	8	8	41.67	5	7	100	0	0	33.33	3	6	71.43	30	12	67.74	42	20	chr7	6995705	6995712	+	NA	NA	ENSMUSG00000070837	23.065
Vkorc1l1	MmuALTD0015510-2/2	chr5:-129942365	138	chr5:-129942227+129942365,129982141	Alt5	57.19	16.59	12.41	43.34	20.37	26.63	67.79	30.51	14.49	83.14	35.75	7.25	77.73	21.76	6.24	55.56	32.22	25.78	67.25	40.35	19.65	77	41.58	12.42	69.69	30.66	13.34	77.67	32.62	9.38	68.37	33.5	15.5	chr5	129942227	129942365	+	NA	NA	ENSMUSG00000066735	22.755
Fam129c	MmuALTD0005199-2/2	chr8:71606661-71606744	4	chr8:71606661-71606740+71606744,71607505	Alt5	55.12	19.29	15.71	100	28	0	100	11	0	100	17	0	100	11	0	100	10	0	100	14	0	100	17	0	100	13	0	100	19	0	100	16	0	chr8	71606740	71606744	+	NA	NA	ENSMUSG00000043243	22.44
Wdr61	MmuALTD0015678-2/2	chr9:54734369-54734482	106	chr9:54734369+54734475-54734482,54731437	Alt5	49.28	50.76	52.24	37.87	25.37	41.63	72.15	65.66	25.34	42.62	34.52	46.48	100	52	0	100	46	0	51.05	38.29	36.71	100	47	0	100	75	0	59.06	60.83	42.17	72.87	69.23	25.77	chr9	54734369	54734475	-	NA	NA	ENSMUSG00000061559	22.39
Clspn	MmuALTD0003296-2/2	chr4:126573136-126573347	39	chr4:126573136-126573308+126573347,126574641	Alt5	71.43	15	6	74.29	26	9	86.67	13	2	84.21	16	3	85.71	12	2	77.78	14	4	82.35	14	3	100	19	0	75	18	6	100	17	0	88.89	24	3	chr4	126573308	126573347	+	NA	NA	ENSMUSG00000042489	21.585
Atp2b1	MmuALTD0001827-2/2	chr10:98991062-98991202	4	chr10:98991062-98991198+98991202,98994544	Alt5	46.94	33.33	37.67	68.53	64.42	29.58	47.81	75.06	81.94	57.01	142.52	107.48	60	79.2	52.8	37.69	87.44	144.56	67.28	119.76	58.24	51.56	99	93	65.17	159.01	84.99	72.81	62.62	23.38	83.94	92.33	17.67	chr10	98991198	98991202	+	NA	NA	ENSMUSG00000019943	20.64
Zfp219	MmuALTD0016061-2/2	chr14:52014506-52015052	442	chr14:52014506+52014948-52015052,52010058	Alt5	17.86	5	23	15.15	5	28	73.17	30	11	60.61	20	13	45.45	10	12	69.23	9	4	57.14	12	9	53.33	16	14	57.58	19	14	28.57	8	20	45.45	15	18	chr14	52014506	52014948	-	NA	NA	ENSMUSG00000049295	20.505
Thnsl1	MmuALTD0014270-3/3	chr2:-21206058	213	chr2:-21205845+21205989+21206058,21209885	Alt5	24.44	11	34	13.89	5	31	48.15	13	14	27.59	8	21	43.75	7	9	50	10	10	37.04	10	17	45.45	5	6	40	12	18	42.86	18	24	36.36	12	21	chr2	21205845	21206058	+	NA	NA	ENSMUSG00000048550	20.445
Zfp120	MmuALTD0016036-2/2	chr2:150119481-150119628	84	chr2:150119481+150119565-150119628,150118200	Alt5	9.33	4.11	39.89	3.32	1.03	29.97	12.82	3.08	20.92	21.7	7.16	25.84	25.55	3.07	8.93	16.01	5.12	26.88	5.41	1.03	17.97	31.66	9.18	19.82	26.04	13.28	37.72	39.15	10.18	15.82	12.43	4.1	28.9	chr2	150119481	150119565	-	NA	NA	ENSMUSG00000068134	19.465
Rpl37	MmuALTD0012112-4/4	chr15:-5117066	187	chr15:-5116879+5116907+5116926+5117066,5117287	Alt5	8.33	2	22	5.71	2	33	23.33	7	23	26.92	7	19	19.23	5	21	34.48	10	19	7.41	2	25	4.35	1	22	5.26	2	36	25	10	30	27.78	10	26	chr15	5116879	5117066	+	NA	NA	ENSMUSG00000041841	19.37
Rps18	MmuALTD0012168-3/3	chr17:33955266-	58	chr17:33955266+33955292+33955324-,33955176	Alt5	66.67	12	6	45.45	5	6	77.78	21	6	76.92	20	6	70.37	19	8	37.5	6	10	50	11	11	50	6	6	52.78	19	17	80	8	2	70.59	12	5	chr17	33955266	33955324	-	NA	NA	ENSMUSG00000008668	19.235
Naca	MmuALTD0009074-3/4	chr10:-128036260	274	chr10:-128035986+128036104+128036260+128036377,128036489	Alt5	28.44	7.96	20.04	3.85	1	25	18.9	6.99	30.01	14.24	5.98	36.02	8.08	2.99	34.01	26.83	11	30	24.77	6.94	21.06	20.69	6	23	15.62	5	27	42.77	5.99	8.01	27.78	5	13	chr10	128035986	128036260	+	NA	NA	ENSMUSG00000061315	19.13
Atp6v1g1	MmuALTD0001896-7/7	chr4:-63545286	497	chr4:-63544789+63544843+63544980+63544989+63544993+63545126+63545286,63548585	Alt5	63.91	24.92	14.08	62.04	14.89	9.11	65.66	22.98	12.02	78.05	24.98	7.02	81.58	31	7	71.88	23	9	62.89	16.98	10.02	90.48	19	2	60	18	12	72.11	33.89	13.11	91.3	42	4	chr4	63544789	63545286	+	NA	NA	ENSMUSG00000039105	18.73
Nnt	MmuALTD0009427-2/2	chr13:119409340-	48	chr13:119409340+119409388-,119404754	Alt5	65.38	17	9	70	14	6	94.29	33	2	88.89	40	5	76.92	20	6	93.02	40	3	76.92	20	6	92.59	25	2	87.5	42	6	91.18	31	3	81.4	35	8	chr13	119409340	119409388	-	NA	NA	ENSMUSG00000025453	18.6
Eef1g	MmuALTD0004669-5/5	chr19:-8967522	184	chr19:-8967338+8967349+8967354+8967400+8967522,8968216	Alt5	41.67	5	7	73.08	19	7	53.85	14	12	94.12	16	1	82.61	19	4	84.62	22	4	63.16	12	7	80	4	1	54.55	6	5	76.32	29	9	75.54	24.93	8.07	chr19	8967338	8967522	+	NA	NA	ENSMUSG00000071644	18.555
Zdhhc4	MmuALTD0016000-2/2	chr5:143329099-	67	chr5:143329099+143329166-,143328570	Alt5	48	12	13	29.17	7	17	46.43	13	15	33.33	13	26	63.33	19	11	40	14	21	36.36	12	21	46.67	7	8	55.26	21	17	51.52	17	16	62.07	18	11	chr5	143329099	143329166	-	NA	NA	ENSMUSG00000001844	18.21
Rc3h2	MmuALTD0011689-2/2	chr2:37376642-37376790	19	chr2:37376642+37376661-37376790,37375428	Alt5	60.53	23	15	80	40	10	88.37	38	5	84.75	50	9	81.63	40	9	79.03	49	13	86.54	45	7	75.51	37	12	80.77	42	10	85.71	36	6	90.7	39	4	chr2	37376642	37376661	-	NA	NA	ENSMUSG00000075376	17.94
Sned1	MmuALTD0013315-2/2	chr1:93259649-93259807	28	chr1:93259649-93259779+93259807,93261649	Alt5	54.94	11.54	9.46	71.29	24.24	9.76	73.28	14.66	5.34	64.65	17.46	9.54	88.14	16.75	2.25	56.35	23.1	17.9	77.25	25.49	7.51	82.62	25.61	5.39	68.78	23.39	10.61	73.28	20.52	7.48	87.51	22.75	3.25	chr1	93259779	93259807	+	NA	NA	ENSMUSG00000047793	17.28
Mst1r	MmuALTD0008834-2/2	chr9:107915704-107915931	64	chr9:107915704-107915867+107915931,107916287	Alt5	70.83	14.87	6.13	83.82	31.85	6.15	85.36	5.98	1.02	100	6	0	79.53	3.98	1.02	85.36	11.95	2.05	100	11	0	88.6	7.97	1.03	84.23	10.95	2.05	94.29	16.97	1.03	94.29	16.97	1.03	chr9	107915867	107915931	+	NA	NA	ENSMUSG00000032584	16.965
Mtif3	MmuALTD0008893-2/3	chr5:146963712-146963743	11	chr5:146963687+146963712+146963723-146963743,146959276	Alt5	52.58	14.2	12.8	46.17	10.16	11.84	63.18	10.11	5.89	59.52	10.12	6.88	44.46	7.11	8.89	50.72	3.04	2.96	50.72	4.06	3.94	55.26	6.08	4.92	64.95	9.09	4.91	48.87	13.19	13.81	83.73	15.07	2.93	chr5	146963687	146963698	-	NA	NA	ENSMUSG00000016510	16.925
Dclre1a	MmuALTD0004014-2/2	chr19:56548187-	9	chr19:56548187+56548196-,56547703	Alt5	25	3	9	52.63	10	9	66.67	16	8	50	10	10	45.45	10	12	51.43	18	17	68.42	13	6	64	16	9	57.5	23	17	57.89	22	16	52.5	21	19	chr19	56548187	56548196	-	NA	NA	ENSMUSG00000025077	16.38
Rnf220	MmuALTD0011980-3/3	chr4:117288363-117288772	160	chr4:117288363+117288370+117288523-117288772,117285972	Alt5	68.5	10.96	5.04	67.82	14.92	7.08	85.36	11.95	2.05	87.93	14.95	2.05	73.19	10.98	4.02	86.5	12.97	2.03	63.62	8.91	5.09	52.31	8.89	8.11	82.93	14.93	3.07	90.67	9.97	1.03	78.24	10.95	3.05	chr4	117288363	117288523	-	NA	NA	ENSMUSG00000028677	16.295
Speg	MmuALTD0013484-2/2	chr1:75384828-75385164	177	chr1:75384828-75384987+75385164,75387798	Alt5	40	10	15	20	6	24	33.33	17	34	31.37	16	35	31.91	15	32	21.62	8	29	46.51	20	23	37.04	20	34	17.02	8	39	57.89	11	8	34.48	10	19	chr1	75384987	75385164	+	NA	NA	ENSMUSG00000026207	16.185
Lnx2	MmuALTD0007831-2/2	chr5:147076399-	19	chr5:147076399+147076418-,147042498	Alt5	7.54	2.11	25.89	2.41	1.06	42.94	9.81	4.22	38.78	3.92	1.06	25.94	28.78	8.35	20.65	17.5	6.3	29.7	11.21	5.27	41.73	8.79	3.16	32.84	12.76	4.21	28.79	26.85	9.4	25.6	15.38	6.31	34.69	chr5	147076399	147076418	-	NA	NA	ENSMUSG00000016520	16.14
4921513D23Rik	MmuALTD0000456-3/4	chr16:14141643-14141801	83	chr16:14141479+14141643+14141685+14141726-14141801,14140372	Alt5	59.42	10.1	6.9	64.95	9.09	4.91	78.27	7.04	1.96	45.16	4.06	4.94	100	2	0	81.69	13.07	2.93	80.46	8.05	1.95	86.07	6.02	0.98	75.63	6.05	1.95	65.37	11.11	5.89	91.15	10.03	0.97	chr16	14141479	14141562	-	NA	NA	ENSMUSG00000060657	16.075
Stx17	MmuALTD0013790-2/2	chr4:-48125066	108	chr4:-48124958+48125066,48131765	Alt5	40.62	13	19	70.83	17	7	68.97	20	9	56.25	9	7	84.62	11	2	78.57	11	3	93.33	14	1	78.95	15	4	79.17	19	5	68.42	13	6	75	15	5	chr4	48124958	48125066	+	NA	NA	ENSMUSG00000061455	15.985
Zfp820	MmuALTD0016252-2/2	chr17:21840605-21840714	19	chr17:21840605+21840624-21840714,21823891	Alt5	31.91	6.38	13.62	25.47	5.35	15.65	38.46	8.46	13.54	60.98	10.37	6.63	35.35	6.36	11.64	43.36	7.37	9.63	42.17	4.22	5.78	35.35	4.24	7.76	62.13	6.21	3.79	36.67	9.53	16.47	52.24	8.36	7.64	chr17	21840605	21840624	-	NA	NA	ENSMUSG00000069743	15.765
Klhl23	MmuALTD0007534-2/2	chr2:69822370-69822988	346	chr2:69822370-69822642+69822988,69823787	Alt5	18.37	9	40	18.75	9	39	51.06	24	23	36.73	18	31	64.44	29	16	40.82	20	29	41.67	20	28	45.61	26	31	36.59	15	26	26.09	12	34	42.5	17	23	chr2	69822642	69822988	+	NA	NA	ENSMUSG00000042155	15.735
Ctf1	MmuALTD0003717-3/3	chr7:-127713021	242	chr7:-127712779+127712939+127713021,127713925	Alt5	30.43	7	16	35.17	5.98	11.02	0	0	3	34.48	10	19	15.35	2	11	60	3	2	42.86	3	4	25	1	3	27.27	3	8	50	10	10	46.48	6.97	8.03	chr7	127712779	127713021	+	NA	NA	ENSMUSG00000042340	15.44
Zcchc7	MmuALTD0015974-2/3	chr4:44756647-44756696	4	chr4:44756647-44756692+44756696+44756700,44761850	Alt5	9.09	3	30	25	5	15	43.75	7	9	17.24	5	24	40	2	3	18.18	2	9	33.33	3	6	0	0	4	22.22	4	14	46.15	6	7	18.75	3	13	chr4	44756692	44756696	+	NA	NA	ENSMUSG00000035649	15.405
Nop56	MmuALTD0009461-2/4	chr2:130278413-130278531	47	chr2:130278413-130278484+130278531+130278536+130278570,130278897	Alt5	33	23.76	48.24	18.45	6.64	29.36	12.39	4.71	33.29	33.05	8.92	18.08	41.22	10.72	15.28	33.96	10.19	19.81	42.15	12.22	16.78	14.63	2.93	17.07	31.37	10.67	23.33	37.16	15.98	27.02	44.89	30.97	38.03	chr2	130278484	130278531	+	NA	NA	ENSMUSG00000027405	15.3
Spag4	MmuALTD0013450-2/2	chr2:-156065671	19	chr2:-156065652+156065671,156066134	Alt5	80.95	17	4	54.55	12	10	69.57	16	7	77.27	17	5	78.57	11	3	88	22	3	66.67	20	10	80.95	17	4	75.76	25	8	88.24	15	2	77.78	14	4	chr2	156065652	156065671	+	NA	NA	ENSMUSG00000038180	15.26
H3f3a	MmuALTD0006427-2/2	chr1:180810109-180810270	8	chr1:180810109+180810117-180810270,180803202	Alt5	42.15	11.8	16.2	37.25	10.8	18.2	62.07	31.66	19.34	38.65	23.58	37.42	47.66	14.77	16.23	41.4	15.73	22.27	43.47	18.69	24.31	58.56	15.81	11.19	40.48	20.64	30.36	60.6	18.79	12.21	49.28	15.77	16.23	chr1	180810109	180810117	-	NA	NA	ENSMUSG00000060743	15.24
Wiz	MmuALTD0015748-2/2	chr17:32381056-32381156	28	chr17:32381056+32381084-32381156,32368147	Alt5	4.89	0.98	19.02	7.63	1.98	24.02	14.93	5.08	28.92	13.54	2.98	19.02	16.67	2	10	20.4	6.94	27.06	34.7	7.98	15.02	18.54	5.01	21.99	24.23	7.03	21.97	6.7	1.01	14	36.13	3.97	7.03	chr17	32381056	32381084	-	NA	NA	ENSMUSG00000024050	15.155
Polm	MmuALTD0010696-2/2	chr11:5835629-5835799	72	chr11:5835629+5835701-5835799,5835515	Alt5	15.79	6	32	20	5	20	28	7	18	29.63	8	19	23.81	5	16	20.83	5	19	40.91	9	13	25	5	15	26.92	7	19	34.48	10	19	31.58	6	13	chr11	5835629	5835701	-	NA	NA	ENSMUSG00000020474	15.135
Gyltl1b	MmuALTD0006397-2/3	chr2:92370563-92370663	3	chr2:92370346+92370563+92370566-92370663,92370259	Alt5	5.88	2	32	9.09	2	20	6.9	4	54	14.81	12	69	5.41	2	35	6.98	3	40	22.81	13	44	10.81	4	33	23.19	16	53	20	3	12	25	4	12	chr2	92370346	92370349	-	NA	NA	ENSMUSG00000040434	15.015
Efemp2	MmuALTD0004684-2/2	chr19:-5474395	72	chr19:-5474323+5474395,5475061	Alt5	16.55	3.14	15.86	20.3	3.86	15.14	23.68	9	29	35.29	12	22	26.27	5.52	15.48	20.17	6.25	24.75	38.89	7	11	14.01	4.9	30.1	20.27	5.68	22.32	45.37	10.44	12.56	21.39	3.85	14.15	chr19	5474323	5474395	+	NA	NA	ENSMUSG00000024909	14.955
Agtrap	MmuALTD0001113-2/2	chr4:148087680-	237	chr4:148087680+148087917-,148083993	Alt5	6.25	2	30	13.64	3	19	12.5	2	14	11.11	2	16	11.11	1	8	37.5	9	15	41.18	7	10	44.44	4	5	22.22	6	21	13.33	2	13	35	7	13	chr4	148087680	148087917	-	NA	NA	ENSMUSG00000029007	14.22
1110008F13Rik	MmuALTD0000037-2/4	chr2:156863574-156863632	16	chr2:156863574-156863616+156863632+156863752+156864016,156865257	Alt5	58.82	10	7	63.64	7	4	71.43	5	2	66.67	6	3	85.71	6	1	38.46	5	8	72.73	8	3	90.91	10	1	77.78	7	2	78.57	11	3	72.22	13	5	chr2	156863616	156863632	+	NA	NA	ENSMUSG00000027637	14.165
Tmem144	MmuALTD0014445-2/4	chr3:79832067-79832142	7	chr3:79832052+79832062+79832067+79832074-79832142,79827696	Alt5	17.24	5	24	16.67	2	10	11.11	3	24	15.38	2	11	12.5	2	14	4.17	1	23	9.09	1	10	10.53	2	17	5.56	1	17	23.53	8	26	38.46	5	8	chr3	79832052	79832059	-	NA	NA	ENSMUSG00000027956	14.04
4930503L19Rik	MmuALTD0000492-2/2	chr18:70467331-70467485	4	chr18:70467331+70467335-70467485,70464064	Alt5	25.43	14.24	41.76	39.07	25.4	39.6	40.03	60.85	91.15	35.72	75.01	134.99	38.49	65.05	103.95	30.64	46.88	106.12	39.2	46.65	72.35	31.08	37.61	83.39	42.07	51.75	71.25	44.4	36.41	45.59	47.86	34.46	37.54	chr18	70467331	70467335	-	NA	NA	ENSMUSG00000044906	13.88
Zfp532	MmuALTD0016159-3/3	chr18:-65581898	326	chr18:-65581572+65581787+65581898,65582897	Alt5	84.62	11	2	84.62	11	2	85.71	12	2	100	15	0	100	16	0	93.33	28	2	96.15	25	1	100	21	0	93.75	15	1	100	14	0	96.88	31	1	chr18	65581572	65581898	+	NA	NA	ENSMUSG00000042439	13.82
Atp6v1e1	MmuALTD0001895-2/3	chr6:120822588-	4	chr6:120822267+120822588+120822592-,120818399	Alt5	72	133.92	52.08	83.83	103.11	19.89	85.55	198.48	33.52	85.6	180.62	30.38	100	130	0	85.8	122.69	20.31	68.47	108.18	49.82	70.14	99.6	42.4	80.11	153.81	38.19	90.61	205.68	21.32	92.5	147.08	11.92	chr6	120822267	120822271	-	NA	NA	ENSMUSG00000019210	13.64
Tprkb	MmuALTD0014703-2/2	chr6:85915798-85916484	377	chr6:85915798-85916107+85916484,85919917	Alt5	0	0	13	5.26	1	18	0	0	15	17.65	3	14	10	1	9	14.29	1	6	12.5	1	7	8.33	1	11	15.38	2	11	16.67	3	15	15.79	3	16	chr6	85916107	85916484	+	NA	NA	ENSMUSG00000054226	13.6
Hdac9	MmuALTD0006497-2/2	chr12:34431863-34431989	6	chr12:34431863+34431869-34431989,34429619	Alt5	76.4	9.93	3.07	56.43	7.9	6.1	83.82	15.93	3.07	84.23	10.95	2.05	66.81	10.69	5.31	66.02	11.88	6.12	74.45	11.91	4.09	64.04	10.89	6.11	77.76	17.88	5.12	84.23	10.95	2.05	75.47	18.87	6.13	chr12	34431863	34431869	-	NA	NA	ENSMUSG00000004698	13.435
2410127L17Rik	MmuALTD0000327-2/2	chr19:-18671491	56	chr19:-18671435+18671491,18677688	Alt5	48.48	16	17	35	14	26	41.94	13	18	29.73	11	26	31.58	6	13	30	18	42	18.18	4	18	20.69	6	23	89.66	52	6	58.33	21	15	51.61	16	15	chr19	18671435	18671491	+	NA	NA	ENSMUSG00000024726	13.23
Prdm15	MmuALTD0010961-3/3	chr16:97816849-97817045	102	chr16:97816849+97816864+97816951-97817045,97816630	Alt5	33.28	13.31	26.69	20.26	10.33	40.67	25	8	24	41.67	10	14	32.34	7.11	14.89	35.49	19.16	34.84	28.43	10.23	25.77	45.67	18.27	21.73	36.56	14.26	24.74	37.26	16.39	27.61	42.7	21.35	28.65	chr16	97816849	97816951	-	NA	NA	ENSMUSG00000014039	13.21
D16Ertd472e	MmuALTD0003876-4/4	chr16:78576191-	268	chr16:78576191+78576391+78576424+78576459-,78576054	Alt5	50.48	53	52	45.16	42	51	74.74	71	24	76.32	58	18	68.42	39	18	67.42	60	29	55.71	39	31	61.11	44	28	54.12	46	39	59.69	77	52	62.28	71	43	chr16	78576191	78576459	-	NA	NA	ENSMUSG00000022864	13.165
Golga2	MmuALTD0006142-2/2	chr2:32305775-32305880	5	chr2:32305775-32305875+32305880,32305977	Alt5	14.72	4.27	24.73	15.42	5.55	30.45	10.53	2	17	26.54	6.37	17.63	25.93	7	20	15.38	6	33	10.71	3	25	27.27	6	16	21.21	7	26	21.76	5.66	20.34	34.62	9	17	chr2	32305875	32305880	+	NA	NA	ENSMUSG00000002546	13.12
Nanos3	MmuALTD0009097-2/2	chr8:84176063-	12	chr8:84176063+84176075-,84173972	Alt5	26.9	39	106	35.44	28	51	35.29	6	11	35	14	26	37.5	6	10	26.67	4	11	25	3	9	30.77	4	9	27.03	10	27	39	39	61	49.43	43	44	chr8	84176063	84176075	-	NA	NA	ENSMUSG00000056155	13.045
Dnajb2	MmuALTD0004329-2/2	chr1:75239280-75239337	4	chr1:75239280-75239333+75239337,75239512	Alt5	40	4.8	7.2	43.96	11.87	15.13	44.44	3.56	4.44	43.96	11.87	15.13	54.24	9.22	7.78	40	10.8	16.2	48.28	8.21	8.79	36.36	7.27	12.73	48.78	5.85	6.15	50	10.5	10.5	60	10.2	6.8	chr1	75239333	75239337	+	NA	NA	ENSMUSG00000026203	13.02
Gtf2e2	MmuALTD0006346-2/3	chr8:33732489-33732634	119	chr8:33732489-33732515+33732634+33732674,33735734	Alt5	32.57	41.69	86.31	28.8	35.71	88.29	17.82	6.59	30.41	35.77	18.24	32.76	20.81	6.66	25.34	32.49	25.67	53.33	39.53	14.63	22.37	27.65	11.89	31.11	25	7.5	22.5	42.94	30.49	40.51	44.34	41.68	52.32	chr8	33732515	33732634	+	NA	NA	ENSMUSG00000031585	12.955
Smarca2	MmuALTD0013204-2/2	chr19:26748403-26748544	7	chr19:26748403-26748537+26748544,26749852	Alt5	60.69	15.17	9.83	76.29	25.18	7.82	81.09	25.14	5.86	83.8	40.22	7.78	73.3	24.19	8.81	88.3	22.07	2.92	85.72	35.15	5.85	73.64	19.15	6.85	83.73	45.21	8.79	87.94	85.3	11.7	74.47	34.26	11.74	chr19	26748537	26748544	+	NA	NA	ENSMUSG00000024921	12.715
Siah1b	MmuALTD0012806-2/3	chrX:164076015-164076121	100	chrX:164075986+164076015+164076115-164076121,164075669	Alt5	40.17	15.26	22.74	31.05	14.28	31.72	46.17	5.08	5.92	35.96	6.11	10.89	20.47	1.02	3.98	50.72	3.04	2.96	50.72	3.04	2.96	50.72	3.04	2.96	29.17	2.04	4.96	35.96	6.11	10.89	60.69	9.1	5.9	chrX	164075986	164076086	-	NA	NA	ENSMUSG00000040749	12.715
Zfp938	MmuALTD0016270-2/2	chr10:82227445-82227591	86	chr10:82227445+82227531-82227591,82226593	Alt5	7.14	2	26	20.69	6	23	21.43	12	44	15.62	10	54	25	12	36	14.89	7	40	26.83	11	30	19.51	8	33	20	10	40	40.82	20	29	12.12	4	29	chr10	82227445	82227531	-	NA	NA	ENSMUSG00000062931	12.555
Ube2i	MmuALTD0015121-2/2	chr17:25273260-	61	chr17:25273260+25273321-,25272665	Alt5	47.06	8	9	52.38	11	10	63.64	21	12	58.82	10	7	44.44	8	10	56.55	16.96	13.04	71.43	15	6	52.38	11	10	42.86	9	12	57.69	15	11	66.67	18	9	chr17	25273260	25273321	-	NA	NA	ENSMUSG00000015120	12.46
Rps3a	MmuALTD0012188-6/8	chr3:86142216-	320	chr3:86142060+86142084+86142216+86142245+86142372+86142423+86142510+86142536-,86141801	Alt5	0	0	12	6.67	1	14	50	5	5	27.27	3	8	11.11	1	8	0	0	3	14.29	1	6	27.27	3	8	14.29	2	12	5.26	1	18	26.32	5	14	chr3	86142060	86142380	-	NA	NA	ENSMUSG00000028081	12.455
Ccnt2	MmuALTD0002777-2/2	chr1:127797841-127798196	310	chr1:127797841-127797886+127798196,127799390	Alt5	48.24	82.01	87.99	49.52	52	53	43.68	38	49	45.45	59.99	72.01	45.65	42	50	36.04	40	71	40	38	57	53.68	73	63	29.66	35	83	61.94	83	51	60.61	80.01	51.99	chr1	127797886	127798196	+	NA	NA	ENSMUSG00000026349	12.395
S100a16	MmuALTD0012321-3/3	chr3:90541161-90541317	127	chr3:90541161-90541190+90541194+90541317,90541994	Alt5	89.49	29.53	3.47	80.47	30.58	7.42	90.28	83.06	8.94	90.85	93.58	9.42	91.87	56.04	4.96	97.35	55.49	1.51	92.49	67.52	5.48	94.83	55	3	85.59	75.32	12.68	94.69	44.5	2.5	100	40	0	chr3	90541190	90541317	+	NA	NA	ENSMUSG00000074457	12.365
Cenpk	MmuALTD0002996-3/3	chr13:-104229124	122	chr13:-104229002+104229084+104229124,104230729	Alt5	5.22	1.72	31.28	8.36	1.67	18.33	13.76	5.37	33.63	5.74	2.64	43.36	7.56	1.74	21.26	10.89	2.72	22.28	11.21	2.69	21.31	26.6	7.45	20.55	10.3	3.5	30.5	14.29	6.14	36.86	23.91	7.17	22.83	chr13	104229002	104229124	+	NA	NA	ENSMUSG00000021714	12.31
Mycbpap	MmuALTD0008966-2/2	chr11:94503471-94503558	50	chr11:94503471+94503521-94503558,94503296	Alt5	69.57	16	7	72.73	8	3	87.5	14	2	81.25	13	3	100	7	0	75	3	1	100	6	0	75	6	2	81.25	13	3	71.43	15	6	95.45	21	1	chr11	94503471	94503521	-	NA	NA	ENSMUSG00000039110	12.29
Pear1	MmuALTD0010162-2/2	chr3:87763225-87763358	35	chr3:87763225+87763260-87763358,87762281	Alt5	9.09	1	10	46.28	6.02	6.98	33.33	5	10	27.78	5	13	22.22	2	7	18.9	3.02	12.98	38.29	13.02	20.98	26.39	5.01	13.99	22.83	5.02	16.98	30	6	14	49.89	12.97	13.03	chr3	87763225	87763260	-	NA	NA	ENSMUSG00000028073	12.26
Zfp800	MmuALTD0016246-4/4	chr6:28261296-28261911	472	chr6:28261296+28261378+28261480+28261768-28261911,28260836	Alt5	16.16	11.8	61.2	17.53	9.82	46.18	37.98	24.69	40.31	36.86	24.7	42.3	34.59	12.8	24.2	29.99	17.69	41.31	30.92	20.72	46.28	32.92	14.81	30.19	25.51	14.8	43.2	33.75	23.62	46.38	24.26	15.77	49.23	chr6	28261296	28261768	-	NA	NA	ENSMUSG00000039841	12.16
Ncor2	MmuALTD0009194-2/2	chr5:125019819-125020046	141	chr5:125019819+125019960-125020046,125018990	Alt5	66.53	56.55	28.45	76.71	48.33	14.67	96.96	93.08	2.92	93.72	58.11	3.89	84.69	43.19	7.81	91.28	61.16	5.84	85.92	83.34	13.66	90.79	67.18	6.82	89.92	52.15	5.85	84.72	70.32	12.68	82.83	75.38	15.62	chr5	125019819	125019960	-	NA	NA	ENSMUSG00000029478	12.155
Itpr1	MmuALTD0007226-2/2	chr6:108388185-108388365	27	chr6:108388185-108388338+108388365,108389367	Alt5	19.57	9	37	28.7	31	77	8.33	1	11	39.13	9	14	28.57	8	20	28.07	16	41	34.04	16	31	30.43	14	32	27.27	9	24	38.24	13	21	34.29	24	46	chr6	108388338	108388365	+	NA	NA	ENSMUSG00000030102	12.13
Zmat5	MmuALTD0016320-2/3	chr11:-4704721	9	chr11:-4704712+4704721+4704899,4722358	Alt5	23.53	8	26	23.05	5.99	20.01	21.74	5	18	21.21	7	26	53.85	7	6	61.54	8	5	30.77	8	18	21.43	3	11	47.62	10	11	37.5	6	10	33.33	7	14	chr11	4704712	4704721	+	NA	NA	ENSMUSG00000009076	12.125
Sptlc1	MmuALTD0013553-2/2	chr13:53377072-	221	chr13:53377072+53377293-,53374069	Alt5	4.17	1	23	0	0	12	16.13	5	26	6.45	2	29	11.11	1	8	20.83	5	19	14.81	4	23	23.08	3	10	13.16	5	33	17.24	5	24	11.11	2	16	chr13	53377072	53377293	-	NA	NA	ENSMUSG00000021468	12.09
Pcna	MmuALTD0010028-2/2	chr2:132252390-132252596	118	chr2:132252390+132252508-132252596,132252000	Alt5	95.37	20.03	0.97	80.46	12.07	2.93	100	13	0	100	11	0	100	10	0	100	15	0	100	11	0	100	7	0	100	15	0	100	25	0	100	26	0	chr2	132252390	132252508	-	NA	NA	ENSMUSG00000027342	12.085
Apoc2	MmuALTD0001473-2/4	chr7:19673864-19673920	37	chr7:19673734+19673835+19673864+19673901-19673920,19673613	Alt5	6.67	1	14	0	0	13	NA	0	0	0	0	0	NA	0	0	0	0	2	100	0	0	NA	0	0	0	0	3	30.77	4	9	0	0	14	chr7	19673734	19673771	-	NA	NA	ENSMUSG00000002992	12.05
Spsb2	MmuALTD0013550-3/3	chr6:124808919-124809030	75	chr6:124808919-124808955+124808982+124809030,124809227	Alt5	76.12	16.75	5.25	100	28	0	100	13	0	83.72	11.72	2.28	91.67	11	1	83.72	5.86	1.14	100	10	0	100	13	0	80.77	13.73	3.27	100	13	0	100	21	0	chr6	124808955	124809030	+	NA	NA	ENSMUSG00000038451	11.94
Wdr31	MmuALTD0015638-5/5	chr4:62470502-	317	chr4:62470502+62470643+62470712+62470733+62470819-,62468933	Alt5	0	0	20	0	0	14	0	0	12	0	0	13	0	0	8	12.5	1	7	0	0	5	22.22	2	7	0	0	15	3.85	1	25	20	6	24	chr4	62470502	62470819	-	NA	NA	ENSMUSG00000028391	11.925
Birc6	MmuALTD0002216-2/2	chr17:74615220-74615357	27	chr17:74615220-74615330+74615357,74618436	Alt5	60	32.4	21.6	44.99	23.39	28.61	66.32	21.22	10.78	69.41	11.11	4.89	57.28	13.17	9.83	75.98	46.35	14.65	64.09	45.5	25.5	68.75	32.31	14.69	65.7	26.28	13.72	60.74	27.33	17.67	68.06	31.31	14.69	chr17	74615330	74615357	+	NA	NA	ENSMUSG00000024073	11.905
Klhl25	MmuALTD0007537-3/3	chr7:-75848484	69	chr7:-75848415+75848473+75848484,75865337	Alt5	37.26	15.28	25.72	33.98	13.25	25.75	44.72	11.18	13.82	47.95	17.26	18.74	40.7	8.14	11.86	57.85	12.15	8.85	48.34	10.15	10.85	66.04	17.17	8.83	38.52	14.25	22.75	42.64	26.44	35.56	52.24	17.24	15.76	chr7	75848415	75848484	+	NA	NA	ENSMUSG00000055652	11.82
Rpl37	MmuALTD0012112-2/4	chr15:-5116907	28	chr15:-5116879+5116907+5116926+5117066,5117287	Alt5	12.5	3	21	11.43	4	31	10	3	27	7.69	2	24	11.54	3	23	17.24	5	24	11.11	3	24	8.7	2	21	18.42	7	31	22.5	9	31	25	9	27	chr15	5116879	5116907	+	NA	NA	ENSMUSG00000041841	11.785
Ccnl1	MmuALTD0002770-2/2	chr3:65950025-65950226	188	chr3:65950025+65950213-65950226,65948790	Alt5	5.56	1.22	20.78	0.86	0.21	23.79	10.71	0.86	7.14	4.41	0.71	15.29	7.41	0.52	6.48	4.76	0.48	9.52	0	0	10	0	0	2	4.26	0.47	10.53	14.63	1.9	11.1	15.25	2.9	16.1	chr3	65950025	65950213	-	NA	NA	ENSMUSG00000027829	11.73
Sec23b	MmuALTD0012529-3/3	chr2:144556334-144556647	305	chr2:144556334-144556342+144556413+144556647,144559207	Alt5	21.43	3	11	55.83	8.93	7.07	39.88	7.98	12.02	40	16	24	45.45	5	6	54.51	13.08	10.92	26.55	5.04	13.96	40	8	12	57.14	12	9	48.28	14	15	52.38	11	10	chr2	144556342	144556647	+	NA	NA	ENSMUSG00000027429	11.7
2010321M09Rik	MmuALTD0000228-2/2	chr9:-64961257	319	chr9:-64960938+64961257,64961694	Alt5	39.12	25.43	39.57	41	27.47	39.53	46.99	32.42	36.58	28.27	23.46	59.54	48.73	26.31	27.69	57.52	33.36	24.64	51.62	26.33	24.67	52.96	23.3	20.7	53.35	30.41	26.59	55.1	43.53	35.47	48.38	21.29	22.71	chr9	64960938	64961257	+	NA	NA	ENSMUSG00000034263	11.68
Mtrr	MmuALTD0008920-3/3	chr13:68581621-68581903	252	chr13:68581621+68581803+68581873-68581903,68580715	Alt5	24.39	10	31	41.18	14	20	6.52	3	43	3.92	2	49	0	0	44	0	0	67	0	0	44	7.41	4	50	2	1	49	30.56	11	25	58.33	14	10	chr13	68581621	68581873	-	NA	NA	ENSMUSG00000034617	11.66
Sox5	MmuALTD0013439-2/2	chr6:144154992-144155223	105	chr6:144154992+144155097-144155223,144116654	Alt5	9.22	13	128	8.57	9	96	15.79	12	64	28.81	17	42	21.43	9	33	28.74	25	62	22.08	17	60	41.79	28	39	14.04	8	49	27.69	36	94	13.33	16	104	chr6	144154992	144155097	-	NA	NA	ENSMUSG00000041540	11.615
Znfx1	MmuALTD0016352-2/2	chr2:167062510-	84	chr2:167062510+167062594-,167060142	Alt5	81.82	27	6	83.1	59	12	93.75	15	1	90	9	1	73.33	11	4	90.48	19	2	84	21	4	77.27	17	5	84.62	11	2	96	24	1	91.89	34	3	chr2	167062510	167062594	-	NA	NA	ENSMUSG00000039501	11.485
Slc39a11	MmuALTD0013050-2/2	chr11:113565586-113565756	90	chr11:113565586+113565676-113565756,113562124	Alt5	18.75	3	13	0	0	11	28.57	2	5	0	0	11	16.67	1	5	0	0	9	40	4	6	0	0	3	37.5	3	5	8.33	1	11	33.33	4	8	chr11	113565586	113565676	-	NA	NA	ENSMUSG00000041654	11.455
Mr1	MmuALTD0008714-2/2	chr1:155137514-155137774	185	chr1:155137514+155137699-155137774,155136850	Alt5	47.62	10	11	40.74	11	16	57.14	8	6	39.39	13	20	58.33	7	5	62.07	18	11	56	14	11	63.33	19	11	54.76	23	19	47.37	18	20	63.89	23	13	chr1	155137514	155137699	-	NA	NA	ENSMUSG00000026471	11.45
Lclat1	MmuALTD0007699-3/3	chr17:-73108177	32	chr17:-73108145+73108156+73108177,73161823	Alt5	24.5	3.92	12.08	7.51	0.98	12.02	12.72	2.93	20.07	41.65	10.83	15.17	37.95	4.93	8.07	34.03	9.87	19.13	22.62	2.94	10.06	57.27	10.88	8.12	32.69	2.94	6.06	16.31	4.89	25.11	38.54	8.86	14.14	chr17	73108145	73108177	+	NA	NA	ENSMUSG00000054469	11.42
Inpp4a	MmuALTD0007037-2/2	chr1:37379922-37380177	117	chr1:37379922-37380060+37380177,37383339	Alt5	23.96	3.83	12.17	21.52	11.41	41.59	24.83	9.44	28.56	31.81	8.91	19.09	33.01	12.54	25.46	21.47	17.39	63.61	30.91	17	38	22.21	11.77	41.23	39.5	17.78	27.22	54.55	6	5	13.74	4.81	30.19	chr1	37380060	37380177	+	NA	NA	ENSMUSG00000026113	11.405
Zfp2	MmuALTD0016051-2/2	chr11:50910706-50910810	44	chr11:50910706+50910750-50910810,50910525	Alt5	54.24	32	27	70.91	39	16	65	52	28	66.3	61	31	58.97	23	16	57.33	43	32	58.62	34	24	67.16	45	22	69.66	62	27	75.68	56	18	72.22	26	10	chr11	50910706	50910750	-	NA	NA	ENSMUSG00000049321	11.375
Atg4c	MmuALTD0001772-2/2	chr4:-99194452	169	chr4:-99194283+99194452,99212577	Alt5	65.12	28	15	74.29	26	9	85.71	30	5	76.74	33	10	76.19	16	5	67.86	19	9	69.44	25	11	69.57	32	14	72.73	24	9	78.26	36	10	83.78	31	6	chr4	99194283	99194452	+	NA	NA	ENSMUSG00000028550	11.315
2010111I01Rik	MmuALTD0000223-3/3	chr13:63273269-63273408	123	chr13:63273269-63273285+63273349+63273408,63282142	Alt5	34.62	5.89	11.11	39.29	5.89	9.11	54.76	15.88	13.12	54.1	16.77	14.23	45.36	7.71	9.29	45.92	6.89	8.11	60.06	15.02	9.98	39.29	5.89	9.11	66.49	21.94	11.06	53.89	17.78	15.22	42.57	14.9	20.1	chr13	63273285	63273408	+	NA	NA	ENSMUSG00000021458	11.275
Fam73b	MmuALTD0005327-2/3	chr2:-30364547	242	chr2:-30364305+30364547+30364575,30367552	Alt5	8.33	1	11	25	5	15	28.57	4	10	26.67	8	22	26.67	4	11	31.45	4.09	8.91	20	3	12	15.38	2	11	17.39	4	19	26.32	5	14	29.41	5	12	chr2	30364305	30364547	+	NA	NA	ENSMUSG00000026858	11.2
Cblb	MmuALTD0002583-2/2	chr16:52032178-52032298	39	chr16:52032178-52032259+52032298,52033009	Alt5	18.18	2	9	36.36	4	7	28.57	4	10	28.57	2	5	40	2	3	36.84	7	12	22.22	2	7	22.22	2	7	50	7	7	30.77	4	9	46.15	6	7	chr16	52032259	52032298	+	NA	NA	ENSMUSG00000022637	11.19
Ildr1	MmuALTD0006993-2/2	chr16:36721883-36722679	41	chr16:36721883-36722638+36722679,36725517	Alt5	61.54	8	5	90.91	10	1	66.67	10	5	75	9	3	85.71	6	1	87.5	14	2	100	4	0	71.43	5	2	100	11	0	92.31	12	1	82.35	14	3	chr16	36722638	36722679	+	NA	NA	ENSMUSG00000022900	11.105
Daxx	MmuALTD0003966-4/5	chr17:33909601-33909820	124	chr17:33909601-33909696+33909721+33909797+33909820+33909854,33910431	Alt5	0	0	15	0	0	12	0	0	19	11.11	1	8	0	0	15	0	0	3	0	0	10	0	0	8	28.57	2	5	15.38	2	11	6.67	1	14	chr17	33909696	33909820	+	NA	NA	ENSMUSG00000002307	11.025
Far1	MmuALTD0005366-2/2	chr7:-113514028	91	chr7:-113513937+113514028,113525988	Alt5	5	1	19	0	0	29	8.33	2	22	3.12	1	31	5.26	1	18	0	0	19	12.5	4	28	5.26	1	18	3.12	1	31	4.76	1	20	22.22	4	14	chr7	113513937	113514028	+	NA	NA	ENSMUSG00000030759	10.99
Nagk	MmuALTD0009089-3/4	chr6:-83795374	126	chr6:-83795248+83795282+83795374+83795460,83796907	Alt5	49.02	25	26	51.35	19	18	55.17	32	26	38.78	19	30	49.02	25	26	55.26	21	17	22.5	9	31	41.51	22	31	58.93	33	23	60.61	20	13	61.7	29	18	chr6	83795248	83795374	+	NA	NA	ENSMUSG00000034744	10.97
4933411K20Rik	MmuALTD0000534-2/2	chr8:46163735-46163863	114	chr8:46163735-46163749+46163863,46169559	Alt5	11.78	1.3	9.7	9.8	1.86	17.14	15.84	1.43	7.57	12.07	2.29	16.71	38.47	4.23	6.77	18.9	2.27	9.73	0	0	10	12.98	2.34	15.66	16.78	2.18	10.82	22.63	4.07	13.93	20.83	3.54	13.46	chr8	46163749	46163863	+	NA	NA	ENSMUSG00000031631	10.94
Hmox2	MmuALTD0006681-2/3	chr16:4756994-4757127	15	chr16:4756994-4757112+4757127+4757170,4762559	Alt5	46.94	23	26	56.52	13	10	68.18	15	7	50	7	7	40	2	3	18.75	3	13	47.37	9	10	53.85	7	6	24	6	19	61.54	8	5	63.64	7	4	chr16	4757112	4757127	+	NA	NA	ENSMUSG00000004070	10.86
Zbtb32	MmuALTD0015915-3/3	chr7:30591057-30591965	343	chr7:30591057+30591295+30591400-30591965,30590869	Alt5	50	7	7	70.83	17	7	33.33	1	2	75	3	1	NA	0	0	100	2	0	100	3	0	NA	0	0	NA	0	0	62.5	10	6	80	8	2	chr7	30591057	30591400	-	NA	NA	ENSMUSG00000006310	10.835
H2-Ke6	MmuALTD0006418-2/2	chr17:34027981-	21	chr17:34027981+34028002-,34027840	Alt5	2.27	1	43	11.76	4	30	8.33	2	22	12.24	6	43	11.76	2	15	0	0	14	18.75	3	13	0	0	19	10.71	3	25	12.96	7	47	22.73	5	17	chr17	34027981	34028002	-	NA	NA	ENSMUSG00000073422	10.83
Sned1	MmuALTD0013314-2/2	chr1:93282269-93282434	52	chr1:93282269-93282382+93282434,93282692	Alt5	0	0	25	2.71	1.03	36.97	4.9	1.03	19.97	9.62	3.08	28.92	0	0	16	2.94	1.03	33.97	0	0	34	0	0	14	11.4	5.13	39.87	15.37	3.07	16.93	8.93	2.05	20.95	chr1	93282382	93282434	+	NA	NA	ENSMUSG00000047793	10.795
Gnpnat1	MmuALTD0006129-2/2	chr14:45380933-45380998	4	chr14:45380933+45380937-45380998,45378957	Alt5	64.04	21.77	12.23	76.99	30.8	9.2	82.93	24.88	5.12	87.93	29.9	4.1	79.53	11.93	3.07	64.34	12.87	7.13	82.93	14.93	3.07	93.96	15.97	1.03	80.5	33.81	8.19	79.93	40.76	10.24	82.61	43.78	9.22	chr14	45380933	45380937	-	NA	NA	ENSMUSG00000037722	10.755
Nin	MmuALTD0009377-2/2	chr12:70025380-70025481	27	chr12:70025380+70025407-70025481,70021031	Alt5	44.98	11.24	13.76	61.62	27.73	17.27	57.06	31.38	23.62	75.61	34.02	10.98	51.52	11.33	10.67	63.92	28.76	16.24	57.94	26.65	19.35	71.4	29.99	12.01	57.06	28.53	21.47	68.26	16.38	7.62	59.62	14.31	9.69	chr12	70025380	70025407	-	NA	NA	ENSMUSG00000021068	10.64
Gpr116	MmuALTD0006215-2/2	chr17:43403918-43404097	54	chr17:43403918-43404043+43404097,43410502	Alt5	51.85	14	13	52.63	30	27	64.1	25	14	71.15	37	15	73.53	25	9	59.65	34	23	60.61	40	26	68.12	47	22	52.63	20	18	67.39	31	15	58.33	28	20	chr17	43404043	43404097	+	NA	NA	ENSMUSG00000056492	10.62
Robo2	MmuALTD0012029-2/2	chr16:73897007-73897207	9	chr16:73897007+73897016-73897207,73895830	Alt5	66.14	28.44	14.56	43	27.09	35.91	62.12	39.14	23.86	61.11	29.33	18.67	67.96	35.34	16.66	69.17	67.79	30.21	67.64	50.05	23.95	71.86	63.96	25.04	61.22	70.4	44.6	69.03	153.25	68.75	61.25	167.21	105.79	chr16	73897007	73897016	-	NA	NA	ENSMUSG00000052516	10.57
Angel2	MmuALTD0001297-2/2	chr1:190928853-190929099	195	chr1:190928853-190928904+190929099,190932867	Alt5	83.33	20	4	76.92	30	9	90.48	19	2	79.31	23	6	92.86	26	2	96.77	30	1	93.75	30	2	90	27	3	91.89	34	3	96.88	31	1	84.38	27	5	chr1	190928904	190929099	+	NA	NA	ENSMUSG00000026634	10.505
Fanca	MmuALTD0005352-2/2	chr8:123291300-123291473	97	chr8:123291300+123291397-123291473,123289912	Alt5	1.68	1.06	61.94	1.56	1.06	66.94	17.95	7.36	33.64	2.79	1.06	36.94	3.79	1.06	26.94	7.93	3.17	36.83	5.88	2.12	33.88	2.17	1.06	47.94	9.6	4.22	39.78	19.29	9.45	39.55	4.82	3.18	62.82	chr8	123291300	123291397	-	NA	NA	ENSMUSG00000032815	10.435
Ercc5	MmuALTD0004992-4/4	chr1:-44148150	185	chr1:-44147965+44148137+44148146+44148150,44156937	Alt5	81.89	49.95	11.05	77.54	55.83	16.17	87.67	64	9	85.1	62.97	11.03	85.71	48	8	94.52	69	4	85.71	42	7	92.16	47	4	85.45	47	8	91.94	57	5	88.3	45.92	6.08	chr1	44147965	44148150	+	NA	NA	ENSMUSG00000026048	10.405
4930447C04Rik	MmuALTD0000478-2/2	chr12:72906185-72906271	6	chr12:72906185+72906191-72906271,72903334	Alt5	38.09	16	26	40.45	10.92	16.08	100	2	0	66.02	1.98	1.02	NA	0	0	66.02	1.98	1.02	0	0	3	100	2	0	NA	0	0	49.79	8.96	9.04	49.49	10.89	11.11	chr12	72906185	72906191	-	NA	NA	ENSMUSG00000021098	10.37
Rab3a	MmuALTD0011426-2/2	chr8:-70754868	5	chr8:-70754863+70754868,70755856	Alt5	36.94	9.97	17.03	14.88	2.98	17.02	20.95	7.96	30.04	45.67	15.98	19.02	26.74	8.02	21.98	25.41	8.89	26.11	21.82	8.95	32.05	30.21	9.97	23.03	45.95	17	20	35.95	14.02	24.98	36.56	10.97	19.03	chr8	70754863	70754868	+	NA	NA	ENSMUSG00000031840	10.345
Ddx6	MmuALTD0004130-2/6	chr9:-44604952	25	chr9:-44604927+44604952+44604984+44605148+44605236+44605345,44607123	Alt5	25	5	15	22.15	3.99	14.01	44.52	16.92	21.08	37.3	8.95	15.05	26.09	6	17	37.04	10	17	16	4	21	42.42	14	19	35.83	8.96	16.04	46.05	11.97	14.03	21.68	4.99	18.01	chr9	44604927	44604952	+	NA	NA	ENSMUSG00000032097	10.29
Syt11	MmuALTD0013904-2/2	chr3:88748779-88748899	3	chr3:88748779+88748782-88748899,88748010	Alt5	88.64	39	5	90.91	40	4	89.83	159	18	91.96	103	9	91.3	104.99	10.01	88.89	136	17	90.07	127	14	90.74	147	15	90.32	140	15	100	31	0	100	26	0	chr3	88748779	88748782	-	NA	NA	ENSMUSG00000068923	10.225
Gm10393	MmuALTD0005987-3/3	chr14:26181661-	139	chr14:26181661+26181759+26181800-,26170237	Alt5	84.71	22.02	3.98	53.44	8.02	6.98	0	0	0	0	0	0	66.67	4	2	66.67	2	1	71.43	5	2	100	5	0	50	1	1	80.29	32.12	7.88	78.3	43.06	11.94	chr14	26181661	26181800	-	NA	NA	ENSMUSG00000072674	10.22
Rbbp5	MmuALTD0011614-2/2	chr1:132497933-132498121	114	chr1:132497933-132498007+132498121,132503764	Alt5	18.3	48.13	214.87	19.4	62.08	257.92	28.26	51.15	129.85	22.1	47.74	168.26	19.59	22.72	93.28	23.56	58.9	191.1	20.2	34.54	136.46	25.65	56.17	162.83	17.84	38.36	176.64	34.27	94.93	182.07	23.84	84.16	268.84	chr1	132498007	132498121	+	NA	NA	ENSMUSG00000026439	10.205
Flcn	MmuALTD0005590-4/4	chr11:59809365-59809588	154	chr11:59809365+59809376+59809485+59809519-59809588,59807915	Alt5	86.36	19	3	78.26	18	5	100	5	0	100	5	0	85.71	6	1	55.56	5	4	90.91	10	1	83.33	5	1	100	6	0	100	21	0	85	17	3	chr11	59809365	59809519	-	NA	NA	ENSMUSG00000032633	10.19
Cox7a1	MmuALTD0003523-2/3	chr7:-30184339	94	chr7:-30184245+30184339+30184530,30185085	Alt5	6.51	2.93	42.07	19.01	6.84	29.16	0	0	2	0	0	4	0	0	3	0	0	0	32.69	0.98	2.02	0	0	3	0	0	11	35.05	4.91	9.09	10.83	2.92	24.08	chr7	30184245	30184339	+	NA	NA	ENSMUSG00000074218	10.18
Zc3h11a	MmuALTD0015934-2/3	chr1:133661256-	5	chr1:133661237+133661256+133661261-,133655398	Alt5	17.57	23.9	112.1	22.93	26.14	87.86	25.52	27.05	78.95	30.85	29.92	67.08	30.59	24.17	54.83	26.32	22.9	64.1	28.32	26.05	65.95	38.6	29.34	46.66	23.25	24.18	79.82	24.5	34.55	106.45	36.26	50.76	89.24	chr1	133661237	133661242	-	NA	NA	ENSMUSG00000026464	10.13
B4galt4	MmuALTD0002003-2/2	chr16:-38742435	67	chr16:-38742368+38742435,38752002	Alt5	50	14	14	51.28	20	19	66.67	18	9	65.79	25	13	48.15	13	14	56.82	25	19	65.71	23	12	55.17	16	13	45.16	14	17	62.86	22	13	58.62	17	12	chr16	38742368	38742435	+	NA	NA	ENSMUSG00000022793	10.1
Rrp1b	MmuALTD0012251-4/4	chr17:32055244-32055333	20	chr17:32055244-32055313+32055315+32055319+32055333,32055911	Alt5	0	0	13	0	0	10	9.09	1	10	0	0	4	0	0	7	0	0	8	0	0	11	7.14	1	13	0	0	4	11.11	2	16	9.09	1	10	chr17	32055313	32055333	+	NA	NA	ENSMUSG00000058392	10.1
Rps3a	MmuALTD0012188-5/8	chr3:86142245-	291	chr3:86142060+86142084+86142216+86142245+86142372+86142423+86142510+86142536-,86141801	Alt5	16.67	2	10	0	0	15	10	1	9	0	0	11	11.11	1	8	0	0	3	28.57	2	5	36.36	4	7	57.14	8	6	15.79	3	16	21.05	4	15	chr3	86142060	86142351	-	NA	NA	ENSMUSG00000028081	10.085
Dgke	MmuALTD0004193-2/2	chr11:89048849-89049002	40	chr11:89048849+89048889-89049002,89044311	Alt5	9.38	3	29	14.71	5	29	0	0	12	33.33	3	6	0	0	7	9.09	1	10	20	2	8	15.38	2	11	18.18	2	9	25	9	27	19.23	10	42	chr11	89048849	89048889	-	NA	NA	ENSMUSG00000000276	10.07
Mterfd1	MmuALTD0008865-2/2	chr13:66930719-66931303	335	chr13:66930719+66931054-66931303,66930223	Alt5	5.88	1	16	31.43	11	24	5.56	1	17	18.75	3	13	18.18	2	9	6.67	1	14	25	2	6	0	0	7	21.43	3	11	36.36	8	14	21.05	4	15	chr13	66930719	66931054	-	NA	NA	ENSMUSG00000021519	10.05
Usp32	MmuALTD0015389-3/3	chr11:85036480-85036639	52	chr11:85036480+85036522+85036532-85036639,85032223	Alt5	5.41	1.03	17.97	5.41	2.06	35.94	20.47	4.09	15.91	5.14	1.03	18.97	0	0	17	3.81	1.03	25.97	3.67	1.03	26.97	0	0	22	14.64	2.05	11.95	18.07	3.07	13.93	12.82	4.1	27.9	chr11	85036480	85036532	-	NA	NA	ENSMUSG00000000804	10.035
Dnmt3b	MmuALTD0004384-2/2	chr2:153650785-153650899	78	chr2:153650785-153650821+153650899,153661425	Alt5	80	8	2	100	16	0	90	9	1	92.86	13	1	100	9	0	96.55	28	1	85.71	12	2	95	19	1	92.86	26	2	100	22	0	100	23	0	chr2	153650821	153650899	+	NA	NA	ENSMUSG00000027478	10

## Sheet: C. ES_MALEUP
GENE	EVENT	COORD	LENGTH	FullCO	COMPLEX	PSI_R10f_24479_TCAGAT_read1_trimmed	INCLREADSavg_R10f_24479_TCAGAT_read1_trimmed	EXCLREADSavg_R10f_24479_TCAGAT_read1_trimmed	PSI_R11f_24480_ACCTTC_read1_trimmed	INCLREADSavg_R11f_24480_ACCTTC_read1_trimmed	EXCLREADSavg_R11f_24480_ACCTTC_read1_trimmed	PSI_R1m_24470_TGGCGG_read1_trimmed	INCLREADSavg_R1m_24470_TGGCGG_read1_trimmed	EXCLREADSavg_R1m_24470_TGGCGG_read1_trimmed	PSI_R2m_24471_GCTCCA_read1_trimmed	INCLREADSavg_R2m_24471_GCTCCA_read1_trimmed	EXCLREADSavg_R2m_24471_GCTCCA_read1_trimmed	PSI_R3m_24472_CCGGTT_read1_trimmed	INCLREADSavg_R3m_24472_CCGGTT_read1_trimmed	EXCLREADSavg_R3m_24472_CCGGTT_read1_trimmed	PSI_R4f_24473_AATGCA_read1_trimmed	INCLREADSavg_R4f_24473_AATGCA_read1_trimmed	EXCLREADSavg_R4f_24473_AATGCA_read1_trimmed	PSI_R5f_24474_AGTTGC_read1_trimmed	INCLREADSavg_R5f_24474_AGTTGC_read1_trimmed	EXCLREADSavg_R5f_24474_AGTTGC_read1_trimmed	PSI_R6f_24475_CTGATA_read1_trimmed	INCLREADSavg_R6f_24475_CTGATA_read1_trimmed	EXCLREADSavg_R6f_24475_CTGATA_read1_trimmed	PSI_R7m_24476_AACGGT_read1_trimmed	INCLREADSavg_R7m_24476_AACGGT_read1_trimmed	EXCLREADSavg_R7m_24476_AACGGT_read1_trimmed	PSI_R8m_24477_TTCAAG_read1_trimmed	INCLREADSavg_R8m_24477_TTCAAG_read1_trimmed	EXCLREADSavg_R8m_24477_TTCAAG_read1_trimmed	PSI_R9m_24478_GACTAA_read1_trimmed	INCLREADSavg_R9m_24478_GACTAA_read1_trimmed	EXCLREADSavg_R9m_24478_GACTAA_read1_trimmed	SCAFFOLD	START	END	STRAND	UPSTRM_EX_BORDER	DOSTRM_EX_BORDER	GENEID_ENSEMBL	DPLIM
2010107G23Rik	MmuEX0000726	chr10:62110236-62110314	79	chr10:62110959,62110236-62110314,62110012	C1	58.58	19.92	14.08	41.18	9.88	14.12	100	9	0	100	14	0	100	8	0	100	18	0	25.53	2.3	6.7	100	12	0	100	12	0	100	29	0	100	37	0	chr10	62110236	62110314	-	62110959	62110012	ENSMUSG00000020083	50.12
1700026D08Rik	MmuEX0000481	chr7:83793209-83793444	236	chr7:83793996,83793209-83793444,83791722	S	50.79	48.25	46.75	62.89	49.68	29.32	53.85	5.38	4.62	54.55	18.55	15.45	60	4.8	3.2	69.23	7.62	3.38	55.56	3.89	3.11	81.82	8.18	1.82	80	14.4	3.6	92	22.08	1.92	92.59	24.07	1.93	chr7	83793209	83793444	-	83793996	83791722	ENSMUSG00000011154	35.455
Acbd4	MmuEX0003416	chr11:103103235-103103369	135	chr11:103103096+103103145,103103235-103103369,103103526	S	52.49	25.2	22.8	66.09	25.78	13.22	47	10.34	11.66	62.58	24.41	14.59	50.53	9.1	8.9	68.83	11.01	4.99	60.34	14.48	9.52	30.72	4.61	10.39	71.01	20.59	8.41	85.63	32.54	5.46	93.46	27.1	1.9	chr11	103103235	103103369	+	103103096	103103526	ENSMUSG00000056938	30.255
Gyk	MmuEX0022249	chrX:85739222-85739239	18	chrX:85740295,85739222-85739239,85737349	S	31.13	8.41	18.59	26.13	12.28	34.72	67.55	29.05	13.95	57.05	25.67	19.33	46.14	11.07	12.93	41.06	23.4	33.6	41.39	15.31	21.69	58.63	18.76	13.24	45.62	21.9	26.1	39.48	21.71	33.29	70.18	23.16	9.84	chrX	85739222	85739239	-	85740295	85737349	ENSMUSG00000025059	26.2
Arhgap44	MmuEX0005901	chr11:65005454-65005505	52	chr11:65008063,65005454-65005505,65003450	S	81.35	33.35	7.65	67.13	32.22	15.78	52.84	14.27	12.73	60.29	22.91	15.09	55.71	12.26	9.74	30.65	9.5	21.5	54.63	17.48	14.52	50.52	19.2	18.8	72.18	18.77	7.23	100	36	0	100	21	0	chr11	65005454	65005505	-	65008063	65003450	ENSMUSG00000033389	25.76
Iqsec1	MmuEX0024465	chr6:90664022-90664071	50	chr6:90667900,90664022-90664071,90662955	C1	61.75	16.05	9.94	65.06	27.98	15.02	79.47	28.61	7.39	65.28	25.46	13.54	91.68	22	2	85.1	43.4	7.6	69.93	20.28	8.72	87.39	40.2	5.8	65.27	22.19	11.81	93.92	30.99	2.01	82.28	34.56	7.44	chr6	90664022	90664071	-	90667900	90662955	ENSMUSG00000034312	24.695
Sorbs1	MmuEX0044365	chr19:40376645-40376803	159	chr19:40376984,40376645-40376803,40373612+40373617	C3	24.81	50.36	152.64	23.22	39.94	132.06	54.08	66.52	56.48	53.31	64.51	56.49	49.98	39.48	39.52	57.52	67.87	50.13	55.72	86.92	69.08	63.17	78.33	45.67	55.67	84.06	66.94	46.54	90.29	103.71	50.57	85.46	83.54	chr19	40376645	40376803	-	40376984	40373612	ENSMUSG00000025006	24.54
Foxm1	MmuEX0019555	chr6:128371968-128372012	45	chr6:128371085,128371968-128372012+128372017,128372531+128372534	S	57.53	117.36	86.64	50.94	122.26	117.74	95.65	258.25	11.74	93.63	227.52	15.48	97.84	179.05	3.95	93.28	321.82	23.18	97.1	264.11	7.89	95.9	275.23	11.77	91.08	234.08	22.92	80.86	221.56	52.44	76.54	218.9	67.1	chr6	128371968	128372012	+	128371085	128372534	ENSMUSG00000001517	24.465
Smarca2	MmuEX0043772	chr19:26749852-26749947	96	chr19:26720947,26749852-26749947,26751824	S	24.46	68	210	19.76	66.2	268.8	23.66	62.7	202.3	32.47	95.79	199.21	24.59	56.56	173.44	23.04	57.6	192.4	26.17	70.92	200.08	28.97	75.03	183.97	27.21	104.76	280.24	47.62	168.57	185.43	43.06	136.07	179.93	chr19	26749852	26749947	+	26720947	26751824	ENSMUSG00000024921	23.23
Xlr5c	MmuEX0052360	chrX:73285206-73285304	99	chrX:73286692,73285206-73285304,73283984	S	24.61	15.01	45.99	20.12	14.49	57.51	68.7	3.44	1.56	28.4	7.38	18.62	16.67	1.17	5.83	26.82	3.22	8.78	40.77	2.85	4.15	0	0	4	37.46	11.24	18.76	49.91	20.46	20.54	40.56	9.33	13.67	chrX	73285206	73285304	-	73286692	73283984	ENSMUSG00000067764	22.87
Sorbs1	MmuEX0044376	chr19:40376984-40377016	33	chr19:40382517+40382521,40376984-40377016,40373612+40373617	C1	28.71	55.98	139.02	27.46	48.05	126.95	54.51	62.14	51.86	51.02	54.59	52.41	57.83	47.42	34.58	53.76	48.38	41.62	49.26	62.56	64.44	58.49	57.91	41.09	49.26	62.56	64.44	49.76	86.08	86.92	51.26	84.07	79.93	chr19	40376984	40377016	-	40382521	40373612	ENSMUSG00000025006	22.425
Elp4	MmuEX0016747	chr2:105896902-105896937	36	chr2:105904269,105842232+105896902-105896937,105866080	S	94.38	237.84	14.16	51.11	109.89	105.11	89.32	247.42	29.58	92.47	257.99	21.01	95.73	159.87	7.13	90.64	216.63	22.37	93.92	188.78	12.22	94.48	183.29	10.71	90.57	254.5	26.5	96.06	260.32	10.68	92.6	199.09	15.91	chr2	105896902	105896937	-	105904269	105866080	ENSMUSG00000027167	21.585
Runx1t1	MmuEX0040784	chr4:13784974-13785141	168	chr4:13771545,13784974-13785141,13835633	S	8.29	9.2	101.8	5.88	6.35	101.65	26.71	27.24	74.76	24.03	19.22	60.78	28.89	16.76	41.24	21.13	18.17	67.83	22.63	19.01	64.99	19.23	17.88	75.12	29.9	18.84	44.16	29.29	18.75	45.25	26.13	18.29	51.71	chr4	13784974	13785141	+	13771545	13835633	ENSMUSG00000006586	20.625
Ccdc163	MmuEX0009680	chr4:116709262-116709273	12	chr4:116709094,116709240+116709243+116709262-116709273,116709399+116709438+116709482	C1	61.36	20.86	13.14	62.76	22.59	13.41	71.08	30.56	12.44	73.13	38.03	13.97	25.99	8.32	23.68	64.33	19.3	10.7	91.14	30.08	2.92	89.83	26.05	2.95	69.47	34.04	14.96	81.84	71.2	15.8	82.99	63.07	12.93	chr4	116709262	116709273	+	116709094	116709482	ENSMUSG00000028689	20.355
Postn	MmuEX0036393	chr3:54380412-54380492	81	chr3:54377606,54380412-54380492,54383388	S	30.99	34.71	77.29	41.03	90.27	129.73	42.02	375.66	518.34	41.17	299.31	427.69	49.61	430.12	436.88	40.86	484.6	701.4	40.28	428.58	635.42	43.27	557.32	730.68	48.55	473.85	502.15	64.07	87.78	49.22	47.73	62.05	67.95	chr3	54380412	54380492	+	54377606	54383388	ENSMUSG00000027750	19.89
Ankrd24	MmuEX0005051	chr10:81644976-81645143	168	chr10:81643893,81644976-81645143,81646305	S	13.21	11.62	76.38	10.83	9.21	75.79	22.78	10.25	34.75	33.18	30.19	60.81	49.28	25.13	25.87	40.58	31.25	45.75	30.69	19.95	45.05	32.69	20.92	43.08	31.08	25.17	55.83	27.81	14.46	37.54	35.05	26.64	49.36	chr10	81644976	81645143	+	81643893	81646305	ENSMUSG00000054708	19.41
Tmbim6	MmuEX0047561	chr15:99399657-99399871	215	chr15:99393383,99399657-99399871,99401580	C3	37.72	10.94	18.06	40.2	9.65	14.35	24.06	5.53	17.47	25.75	3.09	8.91	45.41	5	6	39.37	3.94	6.06	60.92	7.92	5.08	23.77	3.57	11.43	46.03	10.13	11.87	36.66	12.83	22.17	79.49	27.82	7.18	chr15	99399657	99399871	+	99393383	99401580	ENSMUSG00000023010	19.115
Chka	MmuEX0011298	chr19:3874769-3874798	30	chr19:3871062,3874769-3874798,3875367	C3	21.42	7.5	27.5	26.3	5	14	66.85	11.36	5.64	34.87	5.23	9.77	40.26	2.42	3.58	51.24	8.2	7.8	22.03	2.64	9.36	63.78	7.65	4.35	35.54	7.11	12.89	44.16	29.15	36.85	41.19	23.48	33.52	chr19	3874769	3874798	+	3871062	3875367	ENSMUSG00000024843	18.815
Sfi1	MmuEX0041923	chr11:3157866-3157936	71	chr11:3159985,3157866-3157936,3153498	C3	53.98	93.93	80.07	74.07	69.63	24.37	76.27	39.66	12.34	68.97	33.8	15.2	72.55	31.92	12.08	90	51.3	5.7	73.49	52.91	19.09	83.33	55	11	80	64.8	16.2	84	38.64	7.36	80.49	59.56	14.44	chr11	3157866	3157936	-	3159985	3153498	ENSMUSG00000023764	18.22
Dst	MmuEX0015771	chr1:34296742-34296759	18	chr1:34295536,34296742-34296759,34299721	S	13.72	4.53	28.47	37.37	12.33	20.67	32.3	12.6	26.4	11.28	3.05	23.95	25.43	4.32	12.68	44.29	5.31	6.69	38.23	9.56	15.44	17.49	2.97	14.03	49.62	16.87	17.13	46.23	26.35	30.65	39.86	13.55	20.45	chr1	34296742	34296759	+	34295536	34299721	ENSMUSG00000026131	17.5
Mgat4a	MmuEX0028894	chr1:37466537-37466579	43	chr1:37490260,37466537-37466579+37466583,37462967	C2	72.41	18.1	6.9	93.1	26.07	1.93	91.67	21.08	1.92	100	13	0	80	14.4	3.6	100	20	0	91.3	20.09	1.91	100	29	0	100	15	0	100	19	0	100	31	0	chr1	37466537	37466579	-	37490260	37462967	ENSMUSG00000026110	17.245
Ccdc64	MmuEX0009862	chr5:115661375-115661518	144	chr5:115662700,115661375-115661518,115656031	S	35.79	46.17	82.83	36.22	45.64	80.36	23.4	6.79	22.21	32.31	13.89	29.11	17.07	4.1	19.9	29.63	10.37	24.63	24.14	8.69	27.31	64.71	9.06	4.94	25.71	16.97	49.03	55.56	27.22	21.78	50.82	46.75	45.25	chr5	115661375	115661518	-	115662700	115656031	ENSMUSG00000041609	17.185
Cd97	MmuEX0010284	chr8:83730111-83730257	147	chr8:83731903,83730111-83730257,83729525	C2	72.73	304.01	113.99	66.53	268.12	134.88	90.85	132.64	13.36	89.32	174.17	20.83	91.08	136.62	13.38	85.05	168.4	29.6	90.53	163.86	17.14	86.14	161.94	26.06	80.24	182.95	45.05	88.71	207.58	26.42	84.81	185.73	33.27	chr8	83730111	83730257	-	83731903	83729525	ENSMUSG00000002885	17.13
Irgm1	MmuEX0024521	chr11:48868562-48868780	219	chr11:48871094,48868562-48868780,48867003	S	54.55	37.09	30.91	51.28	30.26	28.74	44.26	19.47	24.53	46.88	22.03	24.97	77.78	18.67	5.33	63.27	25.31	14.69	48.15	9.63	10.37	73.68	24.31	8.69	46.67	25.67	29.33	60.31	63.33	41.67	79.63	77.24	19.76	chr11	48868562	48868780	-	48871094	48867003	ENSMUSG00000046879	17.055
Vdac3	MmuEX0051314	chr8:22582083-22582135	53	chr8:22583584,22582083-22582135,22580567	C1	72.22	22.39	8.61	31.03	5.9	13.1	66.67	10	5	64.71	9.06	4.94	71.43	12.86	5.14	47.37	6.63	7.37	78.95	13.42	3.58	52.94	6.88	6.12	64.71	18.12	9.88	68.63	29.51	13.49	68.18	25.23	11.77	chr8	22582083	22582135	-	22583584	22580567	ENSMUSG00000008892	16.78
Mapk12	MmuEX0027820	chr15:89135123-89135170	48	chr15:89135427,89135123-89135170,89133150	C3	78.72	35.42	9.58	85.09	39.14	6.86	81.53	57.07	12.93	73.35	32.27	11.73	96.74	50.3	1.7	97.81	79.23	1.77	100	48	0	82.57	61.1	12.9	82.87	38.12	7.88	97.32	69.1	1.9	100	55	0	chr15	89135123	89135170	-	89135427	89133150	ENSMUSG00000022610	16.755
Gltscr1	MmuEX0020621	chr7:15993080-15993145	66	chr7:15996401,15993080-15993145,15989440	S	69.89	55.21	23.79	64.71	54.36	29.64	87.1	50.52	7.48	63.49	65.39	37.61	95.12	76.1	3.9	83.49	83.49	16.51	77.78	68.45	19.55	69.23	45.69	20.31	82.46	85.76	18.24	80.95	61.52	14.48	86.89	49.53	7.47	chr7	15993080	15993145	-	15996401	15989440	ENSMUSG00000070808	16.62
Itpr1	MmuEX0024732	chr6:108365299-108365343	45	chr6:108363705,108365299-108365343,108369011	S	53.74	35.47	30.53	49.37	75.04	76.96	78.9	21.3	5.7	56.99	19.95	15.05	57.72	20.78	15.22	90.28	57.78	6.22	72.05	46.83	18.17	73.96	42.16	14.84	80.51	41.06	9.94	68.3	46.44	21.56	68.02	72.78	34.22	chr6	108365299	108365343	+	108363705	108369011	ENSMUSG00000030102	16.605
Lphn3	MmuEX0026718	chr5:81067691-81067721	31	chr5:81021345,81067691-81067721,81197566	S	48.1	61.57	66.43	45.48	64.13	76.87	63.82	30	17	60.32	48.86	32.14	60.67	38.22	24.78	48.08	39.43	42.57	54.33	48.35	40.65	57.79	51.43	37.57	60.21	44.56	29.44	63.78	32.53	18.47	63.01	18.27	10.73	chr5	81067691	81067721	+	81021345	81197566	ENSMUSG00000037605	16.605
Huwe1	MmuEX0023490	chrX:151859455-151859688	234	chrX:151857913,151859455-151859688,151860167	S	63.33	62.06	35.94	55.87	92.74	73.26	72.22	44.78	17.22	70.07	87.59	37.41	62.83	57.8	34.2	75.95	105.57	33.43	67.3	89.51	43.49	69.7	97.58	42.42	68.35	90.91	42.09	77.22	54.05	15.95	75	84	28	chrX	151859455	151859688	+	151857913	151860167	ENSMUSG00000025261	16.51
Pcnt	MmuEX0034016	chr10:76403624-76403644	21	chr10:76403758,76403624-76403644,76401535	S	56.89	42.1	31.9	50.76	52.79	51.21	75.76	47.73	15.27	85.66	44.54	7.46	84.7	32.19	5.81	80.74	59.75	14.25	83.54	71.84	14.16	80.25	68.21	16.79	77.29	51.78	15.22	68.35	61.52	28.48	72.23	82.34	31.66	chr10	76403624	76403644	-	76403758	76401535	ENSMUSG00000001151	16.465
Sirt2	MmuEX0042452	chr7:28767632-28767678	47	chr7:28766867,28767632-28767678,28771811	S	28.3	9.62	24.38	35	9.45	17.55	29.63	17.48	41.52	36.11	17.69	31.31	42.86	10.71	14.29	43.59	12.21	15.79	51.22	15.88	15.12	40.91	12.68	18.32	43.66	22.27	28.73	33.33	16	32	62.79	21.98	13.02	chr7	28767632	28767678	+	28766867	28771811	ENSMUSG00000015149	16.41
Map3k9	MmuEX0027753	chr12:81726202-81726330	129	chr12:81729683,81726202-81726330,81725834	C1	3.7	0.52	13.48	2.71	0.51	18.49	3.26	0.49	14.51	0	0	5	0	0	7	0	0	15	0	0	11	10.83	1.08	8.92	3.06	0.49	15.51	12.98	2.73	18.27	26.12	5.49	15.51	chr12	81726202	81726330	-	81729683	81725834	ENSMUSG00000042724	16.345
2810408A11Rik	MmuEX0001242	chr11:69898847-69899092	246	chr11:69899183+69899199,69898847-69899092,69898410	S	74.16	114.95	40.05	84.85	103.52	18.48	99.05	208	2	97.95	283.08	5.92	97.44	150.06	3.94	98.31	230.05	3.95	97.16	202.09	5.91	95.28	197.23	9.77	97.26	210.08	5.92	97.48	153.04	3.96	94.16	125.23	7.77	chr11	69898847	69899092	-	69899199	69898410	ENSMUSG00000018570	16.315
Bcas3	MmuEX0007809	chr11:85354594-85354661	68	chr11:85353233,85354594-85354661+85354679,85354888	S	23.08	14.77	49.23	26.32	12.63	35.37	29.41	3.24	7.76	18.64	6.52	28.48	33.33	1.33	2.67	14.29	2.29	13.71	36.84	4.79	8.21	21.43	3.64	13.36	33.33	3.33	6.67	37.25	13.04	21.96	44.44	17.33	21.67	chr11	85354594	85354661	+	85353233	85354888	ENSMUSG00000059439	16.145
Fbxo34	MmuEX0018871	chr14:47509057-47509229	173	chr14:47507446,47509057-47509229,47526205	C2	21.43	7.29	26.71	3.53	1.55	42.45	0	0	15	0	0	13	0	0	6	9.68	1.65	15.35	0	0	14	0	0	12	0	0	21	28.57	7.71	19.29	28.57	7.71	19.29	chr14	47509057	47509229	+	47507446	47526205	ENSMUSG00000037536	16.09
Cntn4	MmuEX0011991	chr6:106124252-106124309	58	chr6:105924824,106124252-106124309,106181683	C2	29.9	18.84	44.16	31.05	22.98	51.02	52.94	6.88	6.12	40	2.8	4.2	22.58	4.29	14.71	51.77	11.39	10.61	46.67	10.27	11.73	42.86	6.43	8.57	34.88	10.12	18.88	65.52	15.72	8.28	27.27	5.73	15.27	chr6	106124252	106124309	+	105924824	106181683	ENSMUSG00000064293	15.92
Casc5	MmuEX0009224	chr2:119094266-119094305	40	chr2:119094083,119094266-119094305,119095128	S	86.15	36.18	5.82	66.29	19.22	9.78	87.29	39.28	5.72	91.09	37.35	3.65	76.75	17.65	5.35	95.65	38.26	1.74	94.91	37.01	1.99	100	55	0	95.99	47.99	2.01	91.98	45.07	3.93	92.02	45.09	3.91	chr2	119094266	119094305	+	119094083	119095128	ENSMUSG00000027326	15.78
Cd97	MmuEX0010283	chr8:83731903-83732037	135	chr8:83733414,83731903-83732037,83729525	C3	26.8	77.99	213.01	26.82	67.85	185.15	51.82	53.89	50.11	48.42	68.27	72.73	49.21	46.26	47.74	48.15	67.41	72.59	59.78	85.49	57.51	56.32	76.6	59.4	48.33	86.03	91.97	38.16	54.57	88.43	47	69.09	77.91	chr8	83731903	83732037	-	83733414	83729525	ENSMUSG00000002885	15.77
Msh5	MmuEX0029812	chr17:35045114-35045176	63	chr17:35045294,35045114-35045176,35044438	S	36.36	10.91	19.09	56.52	20.35	15.65	85.71	33.43	5.57	95.65	43.04	1.96	100	29	0	68	28.56	13.44	75.61	27.22	8.78	75	26.25	8.75	100	31	0	68.18	25.23	11.77	56.1	17.95	14.05	chr17	35045114	35045176	-	35045294	35044438	ENSMUSG00000007035	15.7
Rtkn	MmuEX0040699	chr6:83137961-83138246	286	chr6:83137456,83137961-83138246,83145931	C2	57.95	80.55	58.45	48.47	58.65	62.35	70.82	140.93	58.07	71.16	130.93	53.07	65.41	71.95	38.05	73.15	136.79	50.21	66.36	118.12	59.88	69.94	102.81	44.19	66.52	122.4	61.6	61.86	97.12	59.88	75.61	108.88	35.12	chr6	83137961	83138246	+	83137456	83145931	ENSMUSG00000034930	15.525
Mkrn1	MmuEX0029111	chr6:39404648-39404874	227	chr6:39405731,39404648-39404874,39401424	S	71.43	47.14	18.86	44.12	21.62	27.38	52.94	6.88	6.12	71.43	17.14	6.86	75	5.25	1.75	85.71	11.14	1.86	60	7.2	4.8	52.38	8.38	7.62	37.78	11.71	19.29	74.07	34.81	12.19	72.31	40.49	15.51	chr6	39404648	39404874	-	39405731	39401424	ENSMUSG00000029922	15.415
Sipa1	MmuEX0042413	chr19:5661596-5661626	31	chr19:5663604,5661596-5661626,5661111	C1	58.14	33.14	23.86	52.43	23.59	21.41	59.73	35.84	24.16	48.84	31.26	32.74	61.9	37.76	23.24	73.03	54.04	19.96	73.97	47.34	16.66	54.61	27.3	22.7	58.41	40.3	28.7	66.82	56.13	27.87	74.47	55.11	18.89	chr19	5661596	5661626	-	5663604	5661111	ENSMUSG00000056917	15.36
Sorbs1	MmuEX0044358	chr19:40300243-40300302	60	chr19:40311669,40300243-40300302,40299521	S	55.28	134.88	109.12	59.63	130.59	88.41	76.37	146.63	45.37	62.69	102.81	61.19	67.59	65.56	31.44	70.26	127.17	53.83	64.31	99.68	55.32	71.01	128.53	52.47	69.9	160.07	68.93	73.3	173.72	63.28	72.28	164.08	62.92	chr19	40300243	40300302	-	40311669	40299521	ENSMUSG00000025006	15.335
Gbp9	MmuEX0020167	chr5:105081651-105081753	103	chr5:105082704,105081651-105081753,105081323	S	89.47	16.1	1.9	80	14.4	3.6	94.12	31.06	1.94	90.48	18.1	1.9	100	22	0	100	20	0	93.55	28.07	1.94	100	14	0	90.24	35.19	3.81	100	23	0	100	23	0	chr5	105081651	105081753	-	105082704	105081323	ENSMUSG00000029298	15.265
Sgcd	MmuEX0042020	chr11:47195031-47195132	102	chr11:47355185,47195031-47195132,47132685	S	69.57	15.31	6.69	100	22	0	91.51	22.88	2.12	89.6	16.13	1.87	100	26	0	100	25	0	100	21	0	100	22	0	100	23	0	100	27	0	100	21	0	chr11	47195031	47195132	-	47355185	47132685	ENSMUSG00000020354	15.215
Ncapd3	MmuEX0031062	chr9:27030623-27030830	208	chr9:27030499,27030623-27030830,27036985	S	81.4	63.49	14.51	70.18	68.07	28.93	96.15	49.04	1.96	83.05	44.85	9.15	86.36	35.41	5.59	87.95	68.6	9.4	94.12	62.12	3.88	92.45	47.15	3.85	100	38	0	87.88	81.73	11.27	94.12	62.12	3.88	chr9	27030623	27030830	+	27030499	27036985	ENSMUSG00000035024	15.21
Cacna1g	MmuEX0008786	chr11:94416841-94416911	71	chr11:94417155,94416841-94416911,94416655+94416704	S	100	21	0	69.69	21.6	9.4	100	60	0	95.76	63.2	2.8	93.94	43.21	2.79	100	43	0	92.4	34.19	2.81	100	41	0	100	82	0	100	64	0	100	46	0	chr11	94416841	94416911	-	94417155	94416655	ENSMUSG00000020866	15.155
A830093I24Rik	MmuEX0002568	chr12:4764079-4764147	69	chr12:4768390,4764079-4764147,4740043	C3	92.86	25.07	1.93	68.18	25.23	11.77	100	16	0	60	2.4	1.6	77.78	6.22	1.78	100	12	0	100	16	0	100	7	0	100	7	0	100	22	0	91.3	20.09	1.91	chr12	4764079	4764147	-	4768390	4740043	ENSMUSG00000050545	15.13
Vma21	MmuEX0051378	chrX:71816758-71816940	183	chrX:71816699,71816758-71816940+71817067,71820068	S	5.56	1.06	17.94	11.11	2.78	22.22	29.41	6.47	15.53	27.27	1.91	5.09	NA	0	0	28.57	2.57	6.43	25	2.5	7.5	13.04	1.7	11.3	28.57	5.14	12.86	9.43	2.73	26.27	37.5	8.25	13.75	chrX	71816758	71816940	+	71816699	71820068	ENSMUSG00000073131	15.13
Dsc2	MmuEX0015710	chr18:20032490-20032535	46	chr18:20033062,20032490-20032535,20032403	S	34.65	70.69	133.31	40.97	100.79	145.21	37.5	41.25	68.75	32.22	50.91	107.09	33.33	22.66	45.34	39.04	50.75	79.25	34.63	47.79	90.21	31.82	46.14	98.86	29.87	29.87	70.13	55.22	28.71	23.29	50.62	30.88	30.12	chr18	20032490	20032535	-	20033062	20032403	ENSMUSG00000024331	15.11
Dlg1	MmuEX0014795	chr16:31846837-31846933	97	chr16:31842839,31846834+31846837-31846933+31846937,31853843	C3	75.28	345.54	113.46	73.79	407.32	144.68	89.12	276.27	33.73	91.93	391.62	34.38	91.01	295.78	29.22	90.45	484.81	51.19	91.33	323.31	30.69	92.67	398.48	31.52	88.76	376.34	47.66	89.53	331.26	38.74	89.76	317.75	36.25	chr16	31846837	31846933	+	31842839	31853843	ENSMUSG00000022770	15.11
Vmn2r29	MmuEX0051388	chr7:7239980-7240207	228	chr7:7267219,7239980-7240207,7234502	C2	65.22	24.78	13.22	75	21	7	71.43	8.57	3.43	89.47	16.1	1.9	77.78	12.44	3.56	100	8	0	52.94	6.88	6.12	80.65	22.58	5.42	100	11	0	79.49	27.82	7.18	90.91	19.09	1.91	chr7	7239980	7240207	-	7267219	7234502	ENSMUSG00000074394	15.09
Nudt13	MmuEX0032605	chr14:20297515-20297631	117	chr14:20294792,20297515-20297631,20300587	C2	4.76	0.52	10.48	9.09	1.09	10.91	27.27	1.91	5.09	14.29	1.71	10.29	14.29	1.71	10.29	14.29	1.14	6.86	9.68	1.65	15.35	29.41	3.24	7.76	45.45	3.64	4.36	17.24	2.93	14.07	26.67	5.07	13.93	chr14	20297515	20297631	+	20294792	20300587	ENSMUSG00000021809	15.03
Osr2	MmuEX0033279	chr15:35300189-35300955	767	chr15:35296467,35300189-35300955,35301912	S	81.1	93.26	21.74	80.3	95.56	23.44	96.71	520.3	17.7	95.13	838.1	42.9	94.27	415.73	25.27	97.28	705.28	19.72	97.47	457.13	11.87	95.72	437.44	19.56	95.16	1075.31	54.69	95.44	613.68	29.32	95.89	593.56	25.44	chr15	35300189	35300955	+	35296467	35301912	ENSMUSG00000022330	14.965
Kifc3	MmuEX0025635	chr8:95100647-95100673	27	chr8:95101409,95100647-95100673,95100452	S	50.39	101.79	100.21	54.75	99.1	81.9	55.84	56.4	44.6	66.49	79.12	39.88	64.19	46.22	25.78	59.52	42.26	28.74	56.41	27.64	21.36	57.46	43.09	31.91	62.02	80.01	48.99	64.71	84.77	46.23	70.3	132.87	56.13	chr8	95100647	95100673	-	95101409	95100452	ENSMUSG00000031788	14.935
Intu	MmuEX0024316	chr3:40675226-40675344	119	chr3:40672774,40675226-40675344,40678883	S	70.37	16.19	6.81	100	30	0	100	17	0	100	22	0	100	21	0	100	33	0	100	26	0	100	37	0	100	16	0	100	18	0	100	36	0	chr3	40675226	40675344	+	40672774	40678883	ENSMUSG00000060798	14.815
Nek1	MmuEX0031430	chr8:61071751-61071834	84	chr8:61054622,61071751-61071834,61072276	S	24.41	38.57	119.43	21.79	41.4	148.6	27.39	27.39	72.61	44.37	48.36	60.64	28.74	32.19	79.81	26.61	36.72	101.28	35.87	44.84	80.16	33.33	42.66	85.34	53.05	86.47	76.53	40.54	52.7	77.3	35.09	62.81	116.19	chr8	61071751	61071834	+	61054622	61072276	ENSMUSG00000031644	14.715
Slit2	MmuEX0043691	chr5:48220967-48220990	24	chr5:48220080,48220967-48220990,48224653	S	41.36	46.74	66.26	54.16	119.69	101.31	70.45	81.72	34.28	60.7	83.16	53.84	60.22	78.89	52.11	65.82	145.46	75.54	55.56	116.68	93.32	67.26	158.73	77.27	67.63	110.91	53.09	68.53	40.43	18.57	56.4	72.19	55.81	chr5	48220967	48220990	+	48220080	48224653	ENSMUSG00000031558	14.705
Iffo1	MmuEX0023609	chr6:125153042-125153162	121	chr6:125151516+125151525,125153042-125153162,125153407+125153410	C2	97.48	153.04	3.96	69.84	126.41	54.59	100	112	0	94.29	96.18	5.82	100	90	0	100	107	0	100	103	0	100	117	0	100	103	0	98.35	118.02	1.98	98.26	112.02	1.98	chr6	125153042	125153162	+	125151516	125153410	ENSMUSG00000038271	14.645
Letm2	MmuEX0026329	chr8:25596362-25596445	84	chr8:25596964+25597120+25597275,25596362-25596445,25594166	S	90.62	55.28	5.72	76.47	45.88	14.12	85.71	55.71	9.29	94.44	66.11	3.89	90.24	35.19	3.81	100	51	0	100	38	0	87.5	39.38	5.62	94.59	68.1	3.9	100	61	0	96.36	52.03	1.97	chr8	25596362	25596445	-	25597275	25594166	ENSMUSG00000037363	14.635
Sfi1	MmuEX0041922	chr11:3159985-3160146	162	chr11:3164557,3159985-3160146,3153498	C2	65.33	162.02	85.98	82.43	111.28	23.72	80	50.4	12.6	78.57	58.93	16.07	78.12	44.53	12.47	94.12	93.18	5.82	79.63	77.24	19.76	86.21	69.83	11.17	85	94.35	16.65	90.24	70.39	7.61	86.78	98.06	14.94	chr11	3159985	3160146	-	3164557	3153498	ENSMUSG00000023764	14.63
Pknox1	MmuEX0035445	chr17:31581804-31582050	247	chr17:31564888,31581804-31582050,31583696	S	17.02	9.36	45.64	25	15	45	26.58	13.29	36.71	29.67	17.51	41.49	41.18	14.82	21.18	64.18	35.3	19.7	45.45	18.18	21.82	37.14	17.83	30.17	28.42	17.34	43.66	23.68	11.13	35.87	47.37	26.53	29.47	chr17	31581804	31582050	+	31564888	31583696	ENSMUSG00000006705	14.515
Tmem8b	MmuEX0048127	chr4:43681046-43681314	269	chr4:43680792,43681046-43681314,43681959	S	75.51	32.47	10.53	89.09	46.33	5.67	90.48	36.19	3.81	88.46	43.35	5.65	100	42	0	89.83	50.3	5.7	97.1	66.03	1.97	78.57	39.28	10.72	93.1	52.14	3.86	100	24	0	93.55	28.07	1.94	chr4	43681046	43681314	+	43680792	43681959	ENSMUSG00000078716	14.475
Huwe1	MmuEX0023497	chrX:151906265-151906363	99	chrX:151905431,151906265-151906363,151908728+151908731	C2	77.78	105.78	30.22	79.35	130.93	34.07	85.37	129.76	22.24	100	117	0	93.1	78.2	5.8	91.53	103.43	9.57	94.37	130.23	7.77	89.04	122.88	15.12	90.91	133.64	13.36	98.04	99.02	1.98	87.76	121.11	16.89	chrX	151906265	151906363	+	151905431	151908731	ENSMUSG00000025261	14.335
Slc24a6	MmuEX0042820	chr5:120530316-120530396	81	chr5:120529663,120530316-120530396,120532860	C2	63.16	19.58	11.42	34.69	11.45	21.55	68	28.56	13.44	61.36	43.57	27.43	48.15	19.26	20.74	65.96	51.45	26.55	70	35.7	15.3	79.71	49.42	12.58	68.75	37.12	16.88	70.21	28.08	11.92	56.25	28.12	21.88	chr5	120530316	120530396	+	120529663	120532860	ENSMUSG00000032754	14.305
Ppp1r12b	MmuEX0036689	chr1:134902378-134902508	131	chr1:134955492,134902378-134902508,134896461	S	79.66	42.22	10.78	86.67	48.54	7.46	82.61	17.35	3.65	94.59	34.05	1.95	92.59	24.07	1.93	91.11	39.18	3.82	76.47	45.88	14.12	75	26.25	8.75	92	22.08	1.92	100	21	0	94.74	35.05	1.95	chr1	134902378	134902508	-	134955492	134896461	ENSMUSG00000073557	14.205
Glb1	MmuEX0020474	chr9:114416961-114417130	170	chr9:114401269,114416961-114417130,114420353	S	67.88	78.06	36.94	59.49	74.96	51.04	98.39	242.04	3.96	90.28	247.37	26.63	95.63	171.18	7.82	87.43	156.5	22.5	88.3	142.16	18.84	87.3	154.52	22.48	83.27	191.52	38.48	86.89	247.64	37.36	68.78	118.99	54.01	chr9	114416961	114417130	+	114401269	114420353	ENSMUSG00000045594	14.15
Kif13a	MmuEX0025416	chr13:46780626-46780664	39	chr13:46785246,46780626-46780664,46778993	S	16.1	12.4	64.6	16.42	14.29	72.71	20.47	10.23	39.77	33.85	20.31	39.69	27.11	11.39	30.61	35.35	26.16	47.84	29.75	16.36	38.64	33.74	18.89	37.11	45.39	28.6	34.4	34.02	23.13	44.87	26.71	18.7	51.3	chr13	46780626	46780664	-	46785246	46778993	ENSMUSG00000021375	14.105
Osbpl6	MmuEX0033239	chr2:76560186-76560260	75	chr2:76555982,76560186-76560260,76564784	C1	31.25	13.12	28.88	19.01	13.69	58.31	38.82	22.9	36.1	27.62	18.51	48.49	46.88	22.03	24.97	36.63	25.27	43.73	41.75	30.48	42.52	35.04	27.68	51.32	49.06	38.76	40.24	36.36	10.91	19.09	42.11	11.37	15.63	chr2	76560186	76560260	+	76555982	76564784	ENSMUSG00000042359	14.105
Brd2	MmuEX0008201	chr17:34120195-34120586	392	chr17:34121483+34121861,34120195-34120586,34119900	S	43.4	16.49	21.51	45.21	23.96	29.04	62.16	37.3	22.7	59.09	20.68	14.32	60	36	24	51.52	25.76	24.24	54.93	30.21	24.79	68.42	32.84	15.16	60.87	45.04	28.96	51.52	25.76	24.24	65.22	37.18	19.82	chr17	34120195	34120586	-	34121861	34119900	ENSMUSG00000024335	14.065
Tcfcp2l1	MmuEX0046709	chr1:118637599-118637751	153	chr1:118632393,118637599-118637751+118646830+118650737,118652301	S	9.68	3.29	30.71	1.82	0.51	27.49	8.11	1.62	18.38	1.69	0.51	29.49	0	0	13	1.64	0.51	30.49	1.45	0.51	34.49	8.11	1.62	18.38	0	0	29	25.93	4.41	12.59	13.28	2.26	14.74	chr1	118637599	118637751	+	118632393	118652301	ENSMUSG00000026380	13.855
D4Ertd22e	MmuEX0013584	chr4:141120324-141120373	50	chr4:141139692,141120324-141120373,141118778+141118781	S	56.92	58.06	43.94	53.03	53.56	47.44	48.62	39.38	41.62	39.2	34.1	52.9	45.95	37.22	43.78	62.03	39.7	24.3	54.62	50.25	41.75	53.46	65.22	56.78	58.56	51.53	36.47	71.43	81.43	32.57	66.13	68.11	34.89	chr4	141120324	141120373	-	141139692	141118778	ENSMUSG00000040842	13.805
H2-Q6	MmuEX0022292	chr17:35425571-35425846	276	chr17:35343388,35425571-35425846,35427864+35427971	C2	37.57	43.21	71.79	35.08	45.25	83.75	37.49	35.62	59.38	22.04	22.04	77.96	40.29	28.2	41.8	29.5	26.55	63.45	34.4	28.9	55.1	37.71	25.64	42.36	15.02	12.92	73.08	53.57	46.07	39.93	46.34	41.71	48.29	chr17	35425571	35425846	+	35343388	35427971	ENSMUSG00000073409	13.63
Dus4l	MmuEX0015881	chr12:31648766-31648887	122	chr12:31652291,31648766-31648887,31642886	C2	80	43.2	10.8	89.87	67.4	7.6	81.08	54.32	12.68	91.3	60.26	5.74	94.03	61.12	3.88	83.33	55	11	97.26	70.03	1.97	78.67	52.71	14.29	100	45	0	100	55	0	97.1	66.03	1.97	chr12	31648766	31648887	-	31652291	31642886	ENSMUSG00000020648	13.615
St7	MmuEX0045167	chr6:17850357-17850425	69	chr6:17848079,17850357-17850425,17852258	S	17.58	17.05	79.95	18.18	14.18	63.82	27	45.09	121.91	30.65	49.65	112.35	32.1	34.35	72.65	29.6	47.95	114.05	32.66	43.11	88.89	38.38	49.13	78.87	34.8	53.24	99.76	31.75	44.13	94.87	31.17	31.48	69.52	chr6	17850357	17850425	+	17848079	17852258	ENSMUSG00000029534	13.58
5730419I09Rik	MmuEX0002013	chr6:143019328-143019429	102	chr6:143020324,143019328-143019429,143018073	C2	35.2	59.49	109.51	34.18	72.46	139.54	38.67	40.22	63.78	45.35	56.69	68.31	46.27	45.34	52.66	45.89	69.29	81.71	52.85	49.68	44.32	49.46	68.75	70.25	57.84	84.45	61.55	54.55	74.19	61.81	41.67	85.01	118.99	chr6	143019328	143019429	-	143020324	143018073	ENSMUSG00000030279	13.42
Zfp672	MmuEX0053547	chr11:58319867-58319954	88	chr11:58322569+58322600,58319867-58319954,58319590	S	39.25	58.48	90.52	35.92	50.29	89.71	16.46	15.14	76.86	13.23	14.16	92.84	14.04	9.13	55.87	15.25	15.55	86.45	17.56	13.52	63.48	9.68	6.58	61.42	26.21	17.04	47.96	50.91	42.26	40.74	50.98	39.25	37.75	chr11	58319867	58319954	-	58322600	58319590	ENSMUSG00000049755	13.36
Marveld2	MmuEX0027976	chr13:100607777-100607812	36	chr13:100611433,100607777-100607812,100601037	S	84.45	33.78	6.22	65.55	35.4	18.6	100	55	0	94.28	80.14	4.86	100	37	0	93.62	71.15	4.85	100	53	0	100	46	0	100	73	0	83.68	31.8	6.2	92.99	42.78	3.22	chr13	100607777	100607812	-	100611433	100601037	ENSMUSG00000021636	13.335
Llgl2	MmuEX0026553	chr11:115854812-115854859	48	chr11:115854575,115854732+115854812-115854859,115855060+115855063	S	72.17	131.35	50.65	62.03	105.45	64.55	78.1	78.88	22.12	75.83	118.29	37.71	68.22	41.61	19.39	68.92	84.08	37.92	57.89	42.26	30.74	72.2	70.03	26.97	75.08	90.85	30.15	70.83	61.62	25.38	89.87	66.5	7.5	chr11	115854812	115854859	+	115854575	115855063	ENSMUSG00000020782	13.25
Shank2	MmuEX0042248	chr7:144286642-144286766	125	chr7:144258660,144285055+144286642-144286766,144395463	C3	93.79	31.89	2.11	64.58	23.89	13.11	100	61	0	95.73	47.87	2.13	60.8	15.81	10.19	100	46	0	100	57	0	90.21	36.08	3.92	91.19	41.04	3.96	100	31	0	84.86	21.21	3.78	chr7	144286642	144286766	+	144258660	144395463	ENSMUSG00000037541	13.245
Plekha6	MmuEX0035724	chr1:133274793-133274879	87	chr1:133274374,133274793-133274879,133280339	C2	20.63	7.84	30.16	31.43	21.69	47.31	22.22	4.89	17.11	40.91	12.68	18.32	18.75	3.56	15.44	25	10	30	37.5	12.38	20.62	22.22	7.33	25.67	41.94	18.45	25.55	29.67	17.51	41.49	48.87	48.38	50.62	chr1	133274793	133274879	+	133274374	133280339	ENSMUSG00000041757	13.24
Csnk1g3	MmuEX0012941	chr18:53948645-53948668	24	chr18:53948154,53948645-53948668,53953245	S	39.58	121.11	184.89	47.83	173.62	189.38	55.43	205.65	165.35	61.33	250.84	158.16	66.42	223.17	112.83	60.39	274.17	179.83	64.2	265.79	148.21	67.39	281.69	136.31	69.64	285.52	124.48	57.27	222.78	166.22	56.56	174.2	133.8	chr18	53948645	53948668	+	53948154	53953245	ENSMUSG00000073563	13.21
Magi1	MmuEX0027548	chr6:93704277-93704360	84	chr6:93708004,93704277-93704360,93701375+93701381	S	15.92	22.61	119.39	11.32	26.72	209.28	31.03	17.69	39.31	15.7	10.99	59.01	25.49	16.31	47.69	31.51	30.25	65.75	16.36	10.47	53.53	20.3	16.24	63.76	23.26	24.66	81.34	26.32	15.79	44.21	27.27	17.18	45.82	chr6	93704277	93704360	-	93708004	93701375	ENSMUSG00000045095	13.175
Rc3h2	MmuEX0039247	chr2:37419432-37419467	36	chr2:37422767,37419432-37419467,37414812	S	76.5	32.9	10.1	69.68	39.72	17.28	72.81	61.16	22.84	69.57	36.18	15.82	95.32	36.22	1.78	72.07	45.4	17.6	74.51	61.84	21.16	75.12	44.32	14.68	85.44	71.77	12.23	100	37	0	72.47	50.73	19.27	chr2	37419432	37419467	-	37422767	37414812	ENSMUSG00000075376	13.145
5730419I09Rik	MmuEX0002012	chr6:143020324-143020374	51	chr6:143029160,143020324-143020374,143018073	C2	46.9	77.85	88.15	43.84	92.06	117.94	50.75	51.26	49.74	51.95	60.78	56.22	48.8	45.38	47.62	48.69	69.14	72.86	63.79	60.6	34.4	53.66	67.61	58.39	60	76.8	51.2	69.94	102.81	44.19	47.08	88.98	100.02	chr6	143020324	143020374	-	143029160	143018073	ENSMUSG00000030279	13.14
Zzef1	MmuEX0054130	chr11:72895146-72895285	140	chr11:72893412,72895146-72895285,72899504	S	80.95	15.38	3.62	87.5	26.25	3.75	100	28	0	100	31	0	100	26	0	100	44	0	100	46	0	100	37	0	100	32	0	100	24	0	94.59	34.05	1.95	chr11	72895146	72895285	+	72893412	72899504	ENSMUSG00000055670	13.07
Zfp827	MmuEX0053647	chr8:79188149-79188181	33	chr8:79186353,79188149-79188181,79189667	C1	14.32	2.29	13.71	31.21	7.49	16.51	16.47	3.79	19.21	32.63	7.5	15.5	15.37	5.23	28.77	30.99	16.73	37.27	41.21	14.01	19.99	24.38	7.31	22.69	31.18	11.54	25.46	27.13	7.6	20.4	44.53	17.81	22.19	chr8	79188149	79188181	+	79186353	79189667	ENSMUSG00000071064	13.065
Tcf7l2	MmuEX0046691	chr19:55925977-55926049	73	chr19:55924580,55925977-55926049,55931434	C3	30.8	47.74	107.26	33.02	47.22	95.78	33.8	64.9	127.1	42.68	95.6	128.4	49.44	65.76	67.24	41.86	76.6	106.4	50.47	81.26	79.74	45.53	85.14	101.86	45.2	92.21	111.79	44.54	76.61	95.39	45.37	67.6	81.4	chr19	55925977	55926049	+	55924580	55931434	ENSMUSG00000024985	13.045
Il3ra	MmuEX0024014	chr14:14350688-14350806	119	chr14:14350267,14350688-14350806,14351050	C2	67.93	29.89	14.11	89.98	43.19	4.81	77.12	42.42	12.58	93.31	47.59	3.41	100	25	0	93.71	22.49	1.51	91.82	34.89	3.11	81.69	28.59	6.41	89.81	42.21	4.79	93.43	45.78	3.22	90.53	30.78	3.22	chr14	14350688	14350806	+	14350267	14351050	ENSMUSG00000068758	13.025
Dync2h1	MmuEX0015982	chr9:6993938-6994146	209	chr9:6996864,6993938-6994146,6983506	C3	74.19	20.03	6.97	100	30	0	94.12	31.06	1.94	100	31	0	100	17	0	100	25	0	100	14	0	100	12	0	95.56	42.05	1.95	100	34	0	100	25	0	chr9	6993938	6994146	-	6996864	6983506	ENSMUSG00000047193	12.905
Col13a1	MmuEX0012148	chr10:61903090-61903140	51	chr10:61911707,61903090-61903140,61897174	C2	82.84	25.68	5.32	69.54	31.99	14.01	86.01	78.27	12.73	85.27	111.7	19.3	94.82	62.58	3.42	88.75	78.1	9.9	86.1	61.13	9.87	86.42	75.19	11.81	86.7	110.98	17.02	84.52	54.94	10.06	93.62	103.92	7.08	chr10	61903090	61903140	-	61911707	61897174	ENSMUSG00000058806	12.88
Rab26	MmuEX0038299	chr17:24529741-24529817	77	chr17:24529914,24529741-24529817,24529643	S	79.59	35.02	8.98	86.67	48.54	7.46	100	0	0	100	2	0	100	2	0	100	9	0	100	4	0	77.78	6.22	1.78	81.82	8.18	1.82	92	22.08	1.92	100	20	0	chr17	24529741	24529817	-	24529914	24529643	ENSMUSG00000079657	12.87
Acaca	MmuEX0003342	chr11:84224444-84224525	82	chr11:84170614,84193075+84224444-84224525,84226134	C3	70.81	23.37	9.63	77.86	55.28	15.72	85.75	35.16	5.84	77.62	31.82	9.18	70.65	28.26	11.74	96.34	62.62	2.38	93.93	66.69	4.31	91	60.97	6.03	84.48	30.41	5.59	81.19	27.6	6.4	93.1	52.14	3.86	chr11	84224444	84224525	+	84170614	84226134	ENSMUSG00000020532	12.81
Spag9	MmuEX0044511	chr11:94113263-94113301	39	chr11:94112146,94113263-94113301,94114173	S	33.79	39.2	76.8	46.04	88.4	103.6	34.06	35.76	69.24	40.28	53.98	80.02	27.3	30.85	82.15	39.76	76.34	115.66	39.87	70.57	106.43	30.15	51.25	118.75	52.66	92.68	83.32	48.82	57.61	60.39	56.57	105.22	80.78	chr11	94113263	94113301	+	94112146	94114173	ENSMUSG00000020859	12.78
Lrrfip1	MmuEX0027113	chr1:91103247-91103318	72	chr1:91101310,91103247-91103318,91105127	S	25.7	99.46	287.54	20.58	87.05	335.95	46.52	126.07	144.93	39.06	117.57	183.43	41.88	75.8	105.2	38.35	120.42	193.58	41.76	129.87	181.13	35.38	92.7	169.3	38.85	121.21	190.79	32.36	159.21	332.79	39.32	201.71	311.29	chr1	91103247	91103318	+	91101310	91105127	ENSMUSG00000026305	12.7
Zscan21	MmuEX0054056	chr5:138117836-138117920	85	chr5:138117007,138117836-138117920,138124978	C1	47.14	31.58	35.42	59.03	66.7	46.3	31.17	20.26	44.74	36.82	27.25	46.75	37.58	27.43	45.57	31.83	19.1	40.9	40.78	25.28	36.72	45.24	38.45	46.55	34.83	30.3	56.7	54.64	61.74	51.26	76.84	117.57	35.43	chr5	138117836	138117920	+	138117007	138124978	ENSMUSG00000037017	12.655
Sytl3	MmuEX0046066	chr17:6702880-6702958	79	chr17:6701304,6702880-6702958,6705894	S	82.35	25.53	5.47	77.78	18.67	5.33	100	2	0	NA	0	0	NA	0	0	100	0	0	100	3	0	NA	0	0	NA	0	0	96.49	54.03	1.97	88.89	30.22	3.78	chr17	6702880	6702958	+	6701304	6705894	ENSMUSG00000041831	12.625
Lrrc56	MmuEX0027052	chr7:141198274-141198361	88	chr7:141197169,141198274-141198361,141199779	S	75	31.5	10.5	76.92	35.38	10.62	89.04	61.44	7.56	87.93	95.84	13.16	100	43	0	72.55	63.84	24.16	100	71	0	87.23	38.38	5.62	83.78	56.97	11.03	93.33	27.07	1.93	83.78	28.49	5.51	chr7	141198274	141198361	+	141197169	141199779	ENSMUSG00000038637	12.595
Kif21a	MmuEX0025527	chr15:90951246-90951374	129	chr15:90952711,90951246-90951374,90943901	C2	3.43	0.51	14.49	14.29	2.86	17.14	18.65	3.54	15.46	22.22	2.44	8.56	31.01	5.27	11.73	11.11	2.22	17.78	9.09	1.64	16.36	19.88	3.58	14.42	25.93	4.41	12.59	19.81	4.75	19.25	23.08	5.54	18.46	chr15	90951246	90951374	-	90952711	90943901	ENSMUSG00000022629	12.585
Gm4779	MmuEX0021077	chrX:101790844-101790898	55	chrX:101791239,101790835+101790844-101790898,101790648	S	66.55	162.38	81.62	63.27	151.85	88.15	90	17.1	1.9	61.29	15.32	9.68	77.78	12.44	3.56	77.78	18.67	5.33	80	14.4	3.6	71.43	4.29	1.71	76.92	35.38	10.62	78.41	123.1	33.9	76.58	150.1	45.9	chrX	101790844	101790898	-	101791239	101790648	ENSMUSG00000045010	12.585
Sorbs1	MmuEX0044367	chr19:40369690-40369719	30	chr19:40373476,40369690-40369719,40365166	S	51.02	124.49	119.51	66.02	131.38	67.62	62.21	96.43	58.57	75.59	111.12	35.88	68.54	58.26	26.74	68.55	98.03	44.97	74.52	115.51	39.49	64.73	75.09	40.91	74.73	160.67	54.33	74.43	143.65	49.35	67.74	127.35	60.65	chr19	40369690	40369719	-	40373476	40365166	ENSMUSG00000025006	12.565
Cbfa2t3	MmuEX0009353	chr8:122647701-122647778	78	chr8:122650330,122647701-122647778,122643533	S	46.35	15.76	18.24	40.67	10.98	16.02	37.74	18.12	29.88	55.06	19.82	16.18	44.87	13.46	16.54	52.63	24.74	22.26	59.3	26.68	18.32	39.75	9.54	14.46	46.93	10.79	12.21	60.24	35.54	23.46	51.78	30.55	28.45	chr8	122647701	122647778	-	122650330	122643533	ENSMUSG00000006362	12.5
Fbrsl1	MmuEX0018765	chr5:110396045-110396074	30	chr5:110416030,110396045-110396074,110381646	C1	72.49	53.64	20.36	81.95	60.64	13.36	90.09	37.84	4.16	76.2	25.91	8.09	67.46	17.54	8.46	79.74	38.28	9.72	81.95	22.13	4.87	78.92	20.52	5.48	77.11	40.87	12.13	85.69	77.12	12.88	93.7	74.96	5.04	chr5	110396045	110396074	-	110416030	110381646	ENSMUSG00000043323	12.475
AK129341	MmuEX0002781	chr9:8104653-8105788	1136	chr9:8112080,8104653-8105788,8103516	S	7.69	1.61	19.39	4.88	2.1	40.9	5.13	2.1	38.9	2.56	0.51	19.49	17.65	3.53	16.47	5.56	2.11	35.89	12	3.36	24.64	16	4.64	24.36	17.39	4.7	22.3	24	7.44	23.56	13.51	2.84	18.16	chr9	8104653	8105788	-	8112080	8103516	ENSMUSG00000040729	12.47
4933436C20Rik	MmuEX0001912	chr8:92344853-92345039	187	chr8:92346350,92344853-92345039,92326462	C1	87.79	69.35	9.65	83.06	72.26	14.74	100	5	0	87.34	26.2	3.8	100	17	0	100	12	0	100	10	0	100	14	0	73.05	18.99	7.01	100	19	0	95.72	44.99	2.01	chr8	92344853	92345039	-	92346350	92326462	ENSMUSG00000031736	12.435
Pdzd2	MmuEX0034369	chr15:12437104-12437259	156	chr15:12442480,12437104-12437259,12419572	C1	73.08	32.89	12.11	62.96	27.7	16.3	71.43	4.29	1.71	71.43	12.86	5.14	75	5.25	1.75	66.67	13.33	6.67	77.78	12.44	3.56	73.33	9.53	3.47	74.19	20.03	6.97	85.37	32.44	5.56	75.28	58.72	19.28	chr15	12437104	12437259	-	12442480	12419572	ENSMUSG00000022197	12.305
Dffb	MmuEX0014360	chr4:153972608-153972678	71	chr4:153972780,153972608-153972678,153971660	S	5.15	2.63	48.37	11.43	8.92	69.08	15.38	6.92	38.08	11.86	7.83	58.17	26.67	10.13	27.87	9.38	6.57	63.43	28.09	16.01	40.99	20	9.6	38.4	17.33	7.63	36.37	16.67	7	35	24.49	14.94	46.06	chr4	153972608	153972678	-	153972780	153971660	ENSMUSG00000029027	12.29
Sorbs1	MmuEX0044359	chr19:40321793-40321960	168	chr19:40324747,40321793-40321960,40318068	S	12.61	31.52	218.47	13.47	34.62	222.38	15.76	30.1	160.9	24.16	49.04	153.96	16.44	21.54	109.46	17.91	42.45	194.55	24.91	41.85	126.15	19.06	33.93	144.07	26.22	57.42	161.58	26.92	71.07	192.93	23.45	53.7	175.3	chr19	40321793	40321960	-	40324747	40318068	ENSMUSG00000025006	12.145
Herc6	MmuEX0022809	chr6:57652032-57652169	138	chr6:57647172,57652032-57652169,57654389	S	74.47	30.53	10.47	81.25	23.56	5.44	71.43	30	12	48.72	14.13	14.87	72.22	22.39	8.61	72.09	26.67	10.33	84.62	30.46	5.54	84.21	29.47	5.53	91.84	43.16	3.84	94.29	32.06	1.94	85.71	33.43	5.57	chr6	57652032	57652169	+	57647172	57654389	ENSMUSG00000029798	12.14
Col16a1	MmuEX0012168	chr4:130081435-130081479	45	chr4:130080620,130081435-130081479+130081521,130083122	S	36.77	77.95	134.05	43.89	95.68	122.32	54.29	43.97	37.03	42.86	55.72	74.28	56.03	61.63	48.37	58.56	51.53	36.47	49.32	53.76	55.24	48.72	28.26	29.74	46.19	66.51	77.49	47.28	83.21	92.79	57.63	107.19	78.81	chr4	130081435	130081479	+	130080620	130083122	ENSMUSG00000040690	12.125
Actn1	MmuEX0003624	chr12:80170183-80170248	66	chr12:80171729,80170183-80170248,80169016	C3	15.87	36.5	193.5	26.53	65.79	182.21	39.47	176.43	270.57	34.79	117.94	221.06	37.79	101.28	166.72	41.72	171.47	239.53	41.37	162.58	230.42	40.04	133.73	200.27	42.97	157.27	208.73	36.76	102.56	176.44	29.81	113.58	267.42	chr12	80170183	80170248	-	80171729	80169016	ENSMUSG00000015143	12.085
Zfp558	MmuEX0053449	chr9:18461340-18461403	64	chr9:18467920,18461340-18461403,18459752	S	19.1	10.12	42.88	15.97	11.02	57.98	31.96	20.45	43.55	28.89	25.13	61.87	21.5	13.97	51.02	23.73	17.32	55.68	23.31	19.11	62.89	15.46	8.66	47.34	42.86	34.29	45.71	26.67	10.13	27.87	32.53	17.89	37.11	chr9	18461340	18461403	-	18467920	18459752	ENSMUSG00000074500	12.065
Sfi1	MmuEX0041924	chr11:3156772-3156864	93	chr11:3157866,3156772-3156864,3153498	C3	57.28	92.79	69.21	74.71	56.78	19.22	76.47	34.41	10.59	71.88	39.53	15.47	70.83	29.04	11.96	88	41.36	5.64	66.67	40	20	80	43.2	10.8	84.21	58.95	11.05	78.95	26.84	7.16	77.14	47.83	14.17	chr11	3156772	3156864	-	3157866	3153498	ENSMUSG00000023764	12.05
Mapk12	MmuEX0027818	chr15:89135577-89135688	112	chr15:89137401,89135577-89135688,89133150	C3	89.96	44.98	5.02	79.26	34.08	8.92	100	58	0	97.97	80.34	1.66	95.72	37.33	1.67	100	55	0	100	45	0	97.61	67.35	1.65	90.76	47.2	4.8	93.28	21.45	1.55	100	19	0	chr15	89135577	89135688	-	89137401	89133150	ENSMUSG00000022610	12.03
Foxr1	MmuEX0019584	chr9:44435423-44435581	159	chr9:44435859,44435423-44435581,44434023	C2	57.92	184.76	134.24	50.14	137.38	136.62	42.86	4.29	5.71	51.72	11.38	10.62	100	5	0	89.47	16.1	1.9	85.71	11.14	1.86	85.71	11.14	1.86	60	16.8	11.2	70.31	137.1	57.9	61.75	125.35	77.65	chr9	44435423	44435581	-	44435859	44434023	ENSMUSG00000074397	12
Slc11a1	MmuEX0042555	chr1:74383438-74383527	90	chr1:74381894,74383438-74383527,74383625	S	72.97	23.35	8.65	92.59	24.07	1.93	100	42	0	100	25	0	100	18	0	100	20	0	84.62	10.15	1.85	100	25	0	100	20	0	100	21	0	89.47	32.21	3.79	chr1	74383438	74383527	+	74381894	74383625	ENSMUSG00000026177	11.955
Sgsm2	MmuEX0042093	chr11:74867981-74868126	146	chr11:74868224,74867981-74868126,74867745	C1	81.82	49.09	10.91	79.17	68.09	17.91	73.33	28.6	10.4	88	41.36	5.64	94.44	33.05	1.95	96.61	56.03	1.97	94.12	62.12	3.88	91.3	40.17	3.83	88.57	29.23	3.77	92	22.08	1.92	92.86	25.07	1.93	chr11	74867981	74868126	-	74868224	74867745	ENSMUSG00000038351	11.935
Gmip	MmuEX0021283	chr8:69820434-69820500	67	chr8:69818110,69820434-69820500,69820597	S	84.23	30.32	5.68	87.68	41.21	5.79	86.9	38.24	5.76	100	34	0	89.19	32.11	3.89	100	48	0	96.73	59.97	2.03	100	57	0	100	58	0	100	48	0	95.71	44.98	2.02	chr8	69820434	69820500	+	69818110	69820597	ENSMUSG00000036246	11.9
Acer2	MmuEX0003465	chr4:86911616-86911753	138	chr4:86900619,86911616-86911753,86917394	C1	83.78	28.49	5.51	92.45	47.15	3.85	100	93	0	96.58	111.07	3.93	97.83	89.03	1.97	91.3	100.43	9.57	96.58	111.07	3.93	98.64	144.01	1.99	98	97.02	1.98	100	32	0	100	37	0	chr4	86911616	86911753	+	86900619	86917394	ENSMUSG00000038007	11.885
Evi5	MmuEX0017496	chr5:107809590-107809736	147	chr5:107812358,107809590-107809736,107799260	C2	26.57	28.7	79.3	34.31	42.89	82.11	53.75	37.62	32.38	53.28	43.69	38.31	65.41	33.36	17.64	51.71	40.85	38.15	63.57	45.77	26.23	65.83	51.35	26.65	47.5	35.62	39.38	41.76	33.41	46.59	42.8	35.95	48.05	chr5	107809590	107809736	-	107812358	107799260	ENSMUSG00000011831	11.84
Rgs7	MmuEX0039669	chr1:175076824-175076877	54	chr1:175078189,175076824-175076877,175059794	C3	9.09	1.09	10.91	0	0	13	28.57	5.14	12.86	53.85	5.38	4.62	75	5.25	1.75	7.14	1.07	13.93	25	3.75	11.25	22.58	4.29	14.71	25	1.25	3.75	8.33	1.08	11.92	24.32	5.59	17.41	chr1	175076824	175076877	-	175078189	175059794	ENSMUSG00000026527	11.78
Slc38a6	MmuEX0043248	chr12:73293699-73293799	101	chr12:73292233,73293699-73293799,73310145	S	29.41	9.71	23.29	25.71	5.66	16.34	9.94	1.09	9.91	2.69	0.51	18.49	15.89	4.61	24.39	18.4	5.89	26.11	11.56	3.93	30.07	9.01	3.24	32.76	5.88	1.06	16.94	39.39	9.06	13.94	39.25	9.03	13.97	chr12	73293699	73293799	+	73292233	73310145	ENSMUSG00000044712	11.76
Pcnp	MmuEX0034007	chr16:56024534-56024637	104	chr16:56029603,56024534-56024637,56024386+56024438	S	7.41	2.15	26.85	27.66	8.3	21.7	17.24	5.86	28.14	17.95	8.26	37.74	26.03	11.97	34.03	15.15	2.88	16.12	17.95	4.13	18.87	40.74	7.74	11.26	34.33	15.45	29.55	29.17	9.04	21.96	29.41	6.47	15.53	chr16	56024534	56024637	-	56029603	56024386	ENSMUSG00000071533	11.755
Lrsam1	MmuEX0027179	chr2:32957249-32957293	45	chr2:32959517,32957249-32957293,32955249	C3	82.09	50.07	10.93	86.84	61.66	9.34	88.24	42.36	5.64	87.5	39.38	5.62	86.05	34.42	5.58	93.44	55.13	3.87	87.76	40.37	5.63	88.24	42.36	5.64	89.66	49.31	5.69	100	39	0	92.41	70.23	5.77	chr2	32957249	32957293	-	32959517	32955249	ENSMUSG00000026792	11.74
Nfya	MmuEX0031657	chr17:48398985-48399065	81	chr17:48400438,48398982+48398985-48399065+48399068,48395796	S	43.65	23.13	29.87	54.11	28.68	24.32	70.15	66.64	28.36	88.08	54.61	7.39	68.75	47.44	21.56	77.11	47.04	13.96	72.99	45.98	17.02	82.6	51.21	10.79	80.41	43.42	10.58	63.35	44.35	25.65	57.74	40.42	29.58	chr17	48398985	48399065	-	48400438	48395796	ENSMUSG00000023994	11.665
Dcakd	MmuEX0013860	chr11:103025427-103025457	31	chr11:103027260,103025427-103025457,103000356	S	21.83	14.19	50.81	7.69	3	36	15.07	6.93	39.07	13.95	6.14	37.86	19.57	2.35	9.65	33.98	9.85	19.15	20.47	4.71	18.29	39.86	8.37	12.63	20.16	7.06	27.94	26.08	12	34	26.72	15.23	41.77	chr11	103025427	103025457	-	103027260	103000356	ENSMUSG00000020935	11.64
Limch1	MmuEX0026439	chr5:66993143-66993178	36	chr5:66974662,66993143-66993178,66997120	S	55.47	17.2	13.8	76.34	68.71	21.29	60.31	113.38	74.62	71.79	68.2	26.8	67.03	77.08	37.92	75.61	108.12	34.88	75.66	112.73	36.27	78.94	161.04	42.96	82.86	75.4	15.6	80.46	82.87	20.13	74.54	61.87	21.13	chr5	66993143	66993178	+	66974662	66997120	ENSMUSG00000037736	11.595
Slc25a35	MmuEX0042909	chr11:68971196-68971336	141	chr11:68970789,68971184+68971196-68971336,68971669	S	91.3	40.17	3.83	80.65	45.16	10.84	91.3	20.09	1.91	93.55	28.07	1.94	100	24	0	92	22.08	1.92	100	23	0	100	24	0	82.35	25.53	5.47	100	47	0	95.12	38.05	1.95	chr11	68971196	68971336	+	68970789	68971669	ENSMUSG00000018740	11.585
Fbrsl1	MmuEX0018764	chr5:110416030-110416065	36	chr5:110417843,110416030-110416065,110396074	C1	76.87	74.56	22.44	76.94	73.86	22.14	78.55	41.63	11.37	81.6	45.7	10.3	72.83	18.94	7.06	73.23	42.47	15.53	67.93	27.85	13.15	81.52	36.68	8.32	72.73	50.18	18.82	85.37	102.44	17.56	91.6	94.35	8.65	chr5	110416030	110416065	-	110417843	110396074	ENSMUSG00000043323	11.58
Gulo	MmuEX0022219	chr14:65996824-65996900	77	chr14:65997560,65996824-65996900,65991179	S	85.19	21.3	3.7	91.67	21.08	1.92	100	9	0	100	6	0	77.78	6.22	1.78	100	6	0	100	2	0	100	3	0	75	5.25	1.75	100	28	0	100	31	0	chr14	65996824	65996900	-	65997560	65991179	ENSMUSG00000034450	11.57
Rasal2	MmuEX0038904	chr1:157143570-157143600	31	chr1:157146190,157143570-157143600,157140875	S	4.12	0.74	17.26	2.84	0.74	25.26	6.22	0.75	11.25	5.73	0.74	12.26	0	0	3	17.97	2.34	10.66	0	0	9	5.32	0.74	13.26	7.5	0.75	9.25	15.43	3.09	16.91	14.66	3.08	17.92	chr1	157143570	157143600	-	157146190	157140875	ENSMUSG00000070565	11.565
Atxn7l1	MmuEX0007102	chr12:33366972-33367638	667	chr12:33363094,33366972-33367638+33367914,33370983	C1	100	17	0	76.92	17.69	5.31	100	9	0	100	17	0	100	10	0	100	20	0	100	11	0	100	15	0	100	18	0	100	23	0	100	23	0	chr12	33366972	33367638	+	33363094	33370983	ENSMUSG00000020564	11.54
A830093I24Rik	MmuEX0002569	chr12:4763000-4763191	192	chr12:4764079,4763000-4763191,4740043	C3	94.59	34.05	1.95	74.36	25.28	8.72	100	13	0	71.43	4.29	1.71	85.71	11.14	1.86	100	11	0	100	15	0	100	10	0	100	11	0	100	22	0	92	22.08	1.92	chr12	4763000	4763191	-	4764079	4740043	ENSMUSG00000050545	11.525
Ddx26b	MmuEX0014076	chrX:56494133-56494243	111	chrX:56493133,56494133-56494243,56496516	S	54.2	54.74	46.26	63.35	98.83	57.17	55.13	66.71	54.29	44	63.36	80.64	55.7	64.61	51.39	54.46	84.96	71.04	61.68	83.27	51.73	53.57	69.11	59.89	62.11	95.65	58.35	75.26	63.97	21.03	65.31	52.9	28.1	chrX	56494133	56494243	+	56493133	56496516	ENSMUSG00000035967	11.51
Dusp3	MmuEX0015911	chr11:101981617-101981843	227	chr11:101984612,101981617-101981843,101974939	S	84	19.32	3.68	88.89	30.22	3.78	96.61	56.03	1.97	100	23	0	100	33	0	100	36	0	93.1	26.07	1.93	100	44	0	94.59	34.05	1.95	95.83	45.04	1.96	100	17	0	chr11	101981617	101981843	-	101984612	101974939	ENSMUSG00000003518	11.47
Col4a6	MmuEX0012304	chrX:141174619-141174717	99	chrX:141174868,141174619-141174717,141172815	S	71.72	18.65	7.35	100	52	0	92.27	49.83	4.17	100	108	0	94.95	79.76	4.24	97.18	73.86	2.14	100	71	0	80.35	63.48	15.52	94.95	79.76	4.24	100	28	0	94.66	37.86	2.14	chrX	141174619	141174717	-	141174868	141172815	ENSMUSG00000031273	11.47
H2-T22	MmuEX0022299	chr17:36040225-36040329	105	chr17:36040478,36040225-36040329,36039374	S	91.07	61.93	6.07	71.22	50.57	20.43	89.52	69.83	8.17	91.15	65.63	6.37	82.92	39.8	8.2	85.55	59.88	10.12	92.19	74.67	6.33	88.23	61.76	8.24	97.15	75.78	2.22	96.23	56.78	2.22	88.86	49.76	6.24	chr17	36040225	36040329	-	36040478	36039374	ENSMUSG00000056116	11.4
Robo2	MmuEX0040259	chr16:73898912-73899184	273	chr16:73904383,73898912-73899184,73897207	S	19.15	10.72	45.28	21.5	13.97	51.02	21.17	17.57	65.43	19.05	19.05	80.95	22.89	11.67	39.33	28.92	30.94	76.06	21.05	19.37	72.63	27.78	31.95	83.05	19.4	23.28	96.72	32.1	103.04	217.96	31.3	121.44	266.56	chr16	73898912	73899184	-	73904383	73897207	ENSMUSG00000052516	11.375
Eml4	MmuEX0016805	chr17:83425258-83425431	174	chr17:83421735,83425258-83425431,83427223	S	63.51	471.88	271.12	64.1	710.87	398.13	72.25	486.24	186.76	76.24	570.28	177.72	76.83	487.87	147.13	70.73	845.93	350.07	72.41	595.21	226.79	72.67	675.1	253.9	80.89	686.76	162.24	75.76	587.14	187.86	74.44	719.09	246.91	chr17	83425258	83425431	+	83421735	83427223	ENSMUSG00000032624	11.295
Zfp192	MmuEX0053078	chr13:21521786-21521909	124	chr13:21522224,21521786-21521909,21520962	C1	72.73	27.64	10.36	77.78	37.33	10.67	71.43	21.43	8.57	100	32	0	61.7	23.45	14.55	69.49	34.74	15.26	78.95	40.26	10.74	62.67	38.23	22.77	73.91	29.56	10.44	79.49	27.82	7.18	93.33	54.13	3.87	chr13	21521786	21521909	-	21522224	21520962	ENSMUSG00000063894	11.155
Dync2h1	MmuEX0015983	chr9:6992524-6992628	105	chr9:6993938,6992524-6992628,6983506	S	77.78	24.89	7.11	100	17	0	94.59	34.05	1.95	100	32	0	100	22	0	100	27	0	100	29	0	100	8	0	94.87	36.05	1.95	100	32	0	100	28	0	chr9	6992524	6992628	-	6993938	6983506	ENSMUSG00000047193	11.11
Fam184a	MmuEX0018149	chr10:53646983-53647129	147	chr10:53647572,53646983-53647129,53641062	S	76.47	22.94	7.06	66.67	23.33	11.67	81.82	49.09	10.91	62.96	27.7	16.3	72.22	22.39	8.61	74.55	35.78	12.22	64.71	27.18	14.82	84	38.64	7.36	84.91	41.61	7.39	77.78	24.89	7.11	87.5	26.25	3.75	chr10	53646983	53647129	-	53647572	53641062	ENSMUSG00000019856	11.07
St3gal3	MmuEX0045107	chr4:118054650-118054697	48	chr4:118107549,118054650-118054697,118031882	S	69.01	41.41	18.59	63.03	61.14	35.86	60	45.6	30.4	62.39	59.27	35.73	70.53	57.13	23.87	67.57	41.89	20.11	72.04	57.63	22.37	50.5	38.38	37.62	73.08	65.77	24.23	76.92	53.07	15.93	77.14	71.74	21.26	chr4	118054650	118054697	-	118107549	118031882	ENSMUSG00000028538	11.01
Phf21a	MmuEX0034759	chr2:92187044-92187408	365	chr2:92186609,92187044-92187408,92214049	C3	17.99	11.69	53.31	25.69	19.01	54.99	20.18	13.12	51.88	27.56	17.09	44.91	18.53	10.01	43.99	27.39	16.43	43.57	29.46	24.45	58.55	25.93	16.85	48.15	30.54	20.77	47.23	30.7	11.67	26.33	34.96	21.68	40.32	chr2	92187044	92187408	+	92186609	92214049	ENSMUSG00000058318	10.99
Hsf2	MmuEX0023341	chr10:57509061-57509114	54	chr10:57506302,57509061-57509114,57511444	S	6.82	3.21	43.79	6.25	3.19	47.81	5.88	1.59	25.41	15.15	5.76	32.24	5.26	0.53	9.47	12	3.36	24.64	6.98	1.61	21.39	4	1.04	24.96	6.98	1.61	21.39	16.67	4.67	23.33	18.37	5.33	23.67	chr10	57509061	57509114	+	57506302	57511444	ENSMUSG00000019878	10.985
Cnot10	MmuEX0011910	chr9:114597795-114597830	36	chr9:114598705,114597795-114597830,114597606	S	46.44	259.14	298.86	49.27	276.4	284.6	83.06	356.33	72.67	77.94	331.25	93.76	78.53	182.97	50.03	75.21	317.39	104.61	76.34	266.43	82.57	81.15	297.01	68.99	83.21	398.58	80.42	58.5	302.44	214.56	58.98	297.26	206.74	chr9	114597795	114597830	-	114598705	114597606	ENSMUSG00000056167	10.885
Ndufs1	MmuEX0031310	chr1:63172154-63172257	104	chr1:63176586+63176765,63172154-63172257,63170914	C2	23.58	84.65	274.35	25.67	89.85	260.15	45.18	149.55	181.45	36.8	130.64	224.36	38.64	94.28	149.72	40.8	115.46	167.54	33.63	99.54	196.46	44.65	138.86	172.14	32.74	96.91	199.09	34.82	157.73	295.27	36.17	138.89	245.11	chr1	63172154	63172257	-	63176765	63170914	ENSMUSG00000025968	10.87
Zfp687	MmuEX0053549	chr3:95013833-95013928	96	chr3:95015111,95013833-95013928,95012476	C2	34.58	24.9	47.1	27.14	24.15	64.85	35.59	28.47	51.53	46.07	29.95	35.05	29.41	16.18	38.82	28.97	19.99	49.01	35.29	32.47	59.53	35.14	17.57	32.43	31.15	24.92	55.08	46	33.58	39.42	37.44	50.17	83.83	chr3	95013833	95013928	-	95015111	95012476	ENSMUSG00000019338	10.86
4933411K20Rik	MmuEX0001847	chr8:46164762-46164896	135	chr8:46164164,46164762-46164896,46169559	C2	27.37	14.78	39.22	23.9	15.54	49.47	20.33	6.91	27.09	27.08	15.16	40.84	22.73	6.36	21.64	22.42	9.64	33.36	26.1	9.92	28.08	30.61	15	34	18	6.66	30.34	26.56	17.26	47.74	46.39	32.01	36.99	chr8	46164762	46164896	+	46164164	46169559	ENSMUSG00000031631	10.84
Tbxa2r	MmuEX0046617	chr10:81330015-81330168	154	chr10:81328917,81330015-81330168,81332392	S	5.66	1.58	26.42	3.16	1.55	47.45	20.69	14.48	55.52	12	8.4	61.6	15.91	8.11	42.89	13.73	7.96	50.04	14.29	8	48	18.58	12.45	54.55	16.67	14	70	9.59	3.84	36.16	20.88	11.48	43.52	chr10	81330015	81330168	+	81328917	81332392	ENSMUSG00000034881	10.825
Dffb	MmuEX0014358	chr4:153971581-153971660	80	chr4:153972546,153971581-153971660,153970111	C3	8.57	3.26	34.74	12.38	7.3	51.7	21.21	8.48	31.52	11.11	6.67	53.33	20	7.2	28.8	11.76	6.7	50.3	28.36	12.19	30.81	25.93	8.82	25.18	18.75	7.12	30.88	15.62	5.78	31.22	26.88	15.86	43.14	chr4	153971581	153971660	-	153972546	153970111	ENSMUSG00000029027	10.775
Fer	MmuEX0019051	chr17:63877997-63878142	146	chr17:63864059,63877997-63878142,63896018	C3	12.75	3.95	27.05	30.57	9.78	22.22	20.73	6.63	25.37	9.69	4.94	46.06	13.73	3.98	25.02	15.49	2.32	12.68	27.72	6.38	16.62	27.24	5.72	15.28	33.27	6.65	13.35	33.28	7.32	14.68	31.58	7.89	17.11	chr17	63877997	63878142	+	63864059	63896018	ENSMUSG00000000127	10.77
Cenpa	MmuEX0010775	chr5:30669692-30669828	137	chr5:30667113,30669692-30669828,30670375	C3	55.56	973.97	779.03	54.11	867.38	735.62	71.66	1370.14	541.86	74.67	1447.1	490.9	70.29	846.99	358.01	74.46	1008.93	346.07	72.92	869.21	322.79	70.84	790.57	325.43	71.79	1253.45	492.55	62.86	1378.52	814.48	68.31	1512.38	701.62	chr5	30669692	30669828	+	30667113	30670375	ENSMUSG00000029177	10.75
2010111I01Rik	MmuEX0000746	chr13:63273226-63273349	124	chr13:63240331,63273226-63273349+63273408,63282142	S	8.54	9.22	98.78	8.2	8.12	90.88	13.49	16.46	105.54	12.59	20.27	140.73	8.14	7.57	85.43	10.13	8.81	78.19	12.71	12.96	89.04	10.34	8.27	71.73	16.76	18.1	89.9	17.98	18.88	86.12	20.25	19.85	78.16	chr13	63273226	63273349	+	63240331	63282142	ENSMUSG00000021458	10.745
Ubap2l	MmuEX0050122	chr3:90031311-90031370	60	chr3:90034065,90031296+90031311-90031370,90028377	S	43.12	912.42	1203.58	44.68	1086.62	1345.38	65.88	1249.08	646.92	61.26	1188.44	751.56	63.66	814.21	464.79	69.77	1473.54	638.46	65.62	1191.66	624.34	62.29	1262.62	764.38	64.4	1382.67	764.33	55.26	1146.64	928.36	54.01	1121.25	954.75	chr3	90031311	90031370	-	90034065	90028377	ENSMUSG00000042520	10.735
A930001N09Rik	MmuEX0002581	chr17:26739543-26739668	126	chr17:26715774,26739543-26739668,26757805	C3	81.18	62.51	14.49	92.79	99.29	7.71	89.47	48.31	5.69	89.33	63.42	7.58	96.49	54.03	1.97	97.4	74.02	1.98	91.89	65.24	5.76	96.3	51.04	1.96	89.33	63.42	7.58	97.67	83.02	1.98	97.73	85.03	1.97	chr17	26739543	26739668	+	26715774	26757805	ENSMUSG00000048249	10.715
Actr3b	MmuEX0003651	chr5:25767506-25767738	233	chr5:25760128,25767506-25767738,25798446	C2	14.29	4	24	13.43	5.1	32.9	20	1.8	7.2	25	1.25	3.75	33.33	2	4	27.27	1.91	5.09	33.33	0.67	1.33	28.57	2.57	6.43	15.79	1.74	9.26	24.14	4.35	13.65	25	5	15	chr5	25767506	25767738	+	25760128	25798446	ENSMUSG00000056367	10.71
Espn	MmuEX0017391	chr4:152132924-152132956	33	chr4:152134161,152132924-152132956,152131294	C1	29.29	24.6	59.4	32.08	31.12	65.88	18.33	2.2	9.8	26.42	6.08	16.92	14.39	1.44	8.56	40.21	4.83	7.17	8.77	1.4	14.6	21.2	2.97	11.03	27.78	21.39	55.61	44.5	66.31	82.69	38.16	70.21	113.79	chr4	152132924	152132956	-	152134161	152131294	ENSMUSG00000028943	10.645
Nutf2	MmuEX0032832	chr8:105866438-105866673	236	chr8:105861156,105866438-105866673,105875534	C1	4.76	1.57	31.43	2.7	0.51	18.49	12.33	5.06	35.94	14.29	5.14	30.86	0	0	33	8.7	2.17	22.82	4.48	1.57	33.43	15.62	5.78	31.22	16.42	6.4	32.6	15	3.45	19.55	13.51	2.84	18.16	chr8	105866438	105866673	+	105861156	105875534	ENSMUSG00000008450	10.525
Epb4.1l1	MmuEX0016988	chr2:156524881-156525288	408	chr2:156514210,156524881-156525288,156526889	S	40.62	109.67	160.33	45.66	149.31	177.69	72.94	191.1	70.9	74.79	238.58	80.42	70.18	164.22	69.78	69.66	296.06	128.94	74.29	251.84	87.16	75.26	250.62	82.38	61.19	182.96	116.04	57.89	60.78	44.22	49.43	64.26	65.74	chr2	156524881	156525288	+	156514210	156526889	ENSMUSG00000027624	10.52
4930422G04Rik	MmuEX0001494	chr3:127584656-127584794	139	chr3:127584170,127584656-127584794,127586019	S	76.67	40.64	12.36	87.63	79.74	11.26	83.33	36.67	7.33	86.21	46.55	7.45	80.28	51.38	12.62	80.72	60.54	14.46	82.86	53.03	10.97	89.61	65.42	7.58	81.4	31.75	7.25	94.12	62.12	3.88	91.21	79.35	7.65	chr3	127584656	127584794	+	127584170	127586019	ENSMUSG00000051278	10.515
Dclre1c	MmuEX0013918	chr2:3429268-3429352	85	chr2:3425415,3429268-3429352,3433747	S	82.35	25.53	5.47	90.91	19.09	1.91	83.33	18.33	3.67	92.86	25.07	1.93	87.1	25.26	3.74	83.33	27.5	5.5	88.24	28.24	3.76	100	31	0	100	29	0	100	30	0	94.29	32.06	1.94	chr2	3429268	3429352	+	3425415	3433747	ENSMUSG00000026648	10.515
Prr3	MmuEX0037382	chr17:35979127-35979255	129	chr17:35979349+35979414+35979708,35979127-35979255,35978443	C2	87.88	108.97	15.03	83.21	99.85	20.15	100	104	0	98.31	115.02	1.98	95.24	78.1	3.9	95.96	93.08	3.92	93.1	78.2	5.8	100	79	0	93.89	119.24	7.76	93.88	89.19	5.81	98.21	109.01	1.99	chr17	35979127	35979255	-	35979708	35978443	ENSMUSG00000038500	10.5
Zbtb20	MmuEX0052656	chr16:43193465-43193538	74	chr16:43146943,43193465-43193538,43302569	C2	39.68	17.46	26.54	52.38	25.14	22.86	42.86	12.86	17.14	45.45	10.91	13.09	45.45	7.27	8.73	47.83	16.26	17.74	40.74	15.48	22.52	55.56	11.67	9.33	36.2	17.01	29.99	62.5	24.38	14.62	50.55	17.19	16.81	chr16	43193465	43193538	+	43146943	43302569	ENSMUSG00000022708	10.495
Trpc6	MmuEX0049128	chr9:8649298-8649531	234	chr9:8643722,8649298-8649531,8652936	S	79.09	48.24	12.76	88.65	74.47	9.53	93.59	86.1	5.9	87.95	138.96	19.04	88.25	57.36	7.64	91.1	119.34	11.66	87.11	89.72	13.28	93.52	85.1	5.9	82.99	136.1	27.9	92.5	72.15	5.85	96.22	51	2	chr9	8649298	8649531	+	8643722	8652936	ENSMUSG00000031997	10.49
Epb4.1l3	MmuEX0017003	chr17:69287612-69287728	117	chr17:69287337,69287612-69287728,69288851	S	48.84	122.59	128.41	43.34	122.65	160.35	62.12	350.98	214.02	73.84	512.45	181.55	71.83	337.6	132.4	64.14	380.99	213.01	74.8	323.88	109.12	68.41	298.27	137.73	70.7	392.39	162.61	52.13	81.32	74.68	60.98	110.98	71.02	chr17	69287612	69287728	+	69287337	69288851	ENSMUSG00000024044	10.465
Adamtsl2	MmuEX0003899	chr2:27101607-27101733	127	chr2:27098703,27101607-27101733,27102765+27102769	S	100	20	0	79.09	20.56	5.44	100	10	0	100	12	0	100	15	0	100	23	0	100	16	0	100	15	0	100	23	0	100	25	0	100	41	0	chr2	27101607	27101733	+	27098703	27102769	ENSMUSG00000036040	10.455
Klhdc8b	MmuEX0025732	chr9:108455394-108455575	182	chr9:108458677,108455394-108455575,108454873+108454911	S	91.67	42.17	3.83	87.5	26.25	3.75	100	35	0	100	35	0	100	25	0	100	37	0	85.45	43.58	7.42	88.89	30.22	3.78	95.65	43.04	1.96	100	32	0	100	39	0	chr9	108455394	108455575	-	108458677	108454873	ENSMUSG00000032609	10.415
Spry1	MmuEX0044804	chr3:37640520-37640808	289	chr3:37640064+37640105,37640520-37640808,37642555	S	70.17	176.13	74.87	67.53	174.23	83.77	81.09	310.57	72.43	78.74	437.01	117.99	78.61	242.9	66.1	81.86	352.82	78.18	75.66	251.19	80.81	76.23	259.94	81.06	86.01	628.73	102.27	79.48	653.33	168.67	78.99	646.14	171.86	chr3	37640520	37640808	+	37640064	37642555	ENSMUSG00000037211	10.385
Rasgrp3	MmuEX0038922	chr17:75488817-75488949	133	chr17:75436168,75488817-75488949,75491758	C2	19.46	17.32	71.68	28.21	21.16	53.84	32.33	28.45	59.55	36.09	41.5	73.5	32.69	22.56	46.44	38.26	39.41	63.59	31.58	31.58	68.42	40.59	28.82	42.18	34.08	41.58	80.42	32.82	57.11	116.89	35.62	35.26	63.74	chr17	75488817	75488949	+	75436168	75491758	ENSMUSG00000071042	10.385
Mtap2	MmuEX0029898	chr1:66431527-66431619	93	chr1:66425528,66431527-66431619,66433514	S	72.97	46.7	17.3	86.41	82.95	13.05	51.28	30.26	28.74	78.57	39.28	10.72	57.14	25.14	18.86	56.63	36.81	28.19	56.63	36.81	28.19	52.83	42.79	38.21	76.92	53.07	15.93	94.94	73.1	3.9	85.12	95.33	16.67	chr1	66431527	66431619	+	66425528	66433514	ENSMUSG00000015222	10.34
Def8	MmuEX0014192	chr8:123446098-123446184	87	chr8:123443051,123446098-123446184,123447788	C2	9.68	1.65	15.35	7.69	1.61	19.39	15.38	4.61	25.39	10	2.2	19.8	6.67	0.53	7.47	19.1	5.35	22.65	16.67	3.5	17.5	13.21	3.96	26.04	15.38	2.31	12.69	16.51	3.47	17.53	21.54	6.68	24.32	chr8	123446098	123446184	+	123443051	123447788	ENSMUSG00000001482	10.34
Ctnnd1	MmuEX0013079	chr2:84612532-84612549	18	chr2:84612936,84612532-84612549,84612092	S	45.79	192.78	228.22	41.56	232.74	327.26	79.26	234.61	61.39	79.03	295.57	78.43	77.49	240.22	69.78	83.2	393.54	79.46	82.68	337.33	70.67	82.76	362.49	75.51	74.07	354.05	123.95	53.85	224.02	191.98	54.15	278.33	235.67	chr2	84612532	84612549	-	84612936	84612092	ENSMUSG00000034101	10.325
Cyth4	MmuEX0013430	chr15:78606957-78607075	119	chr15:78605913,78606957-78607075,78608126	S	90.48	18.1	1.9	88.89	30.22	3.78	90.16	52.29	5.71	95.06	75.1	3.9	100	73	0	97.89	92.02	1.98	97.56	79.02	1.98	97.96	95.02	1.98	98.11	103.02	1.98	100	18	0	100	27	0	chr15	78606957	78607075	+	78605913	78608126	ENSMUSG00000018008	10.315
Glrb	MmuEX0020567	chr3:80908787-80908938	152	chr3:80911968,80908787-80908938,80879728+80879732	S	6.38	1.59	23.41	1.64	0.51	30.49	12.87	7.34	49.66	4.17	2.08	47.91	3.12	1.03	31.97	5.88	3.18	50.82	3.03	1.55	49.45	4.5	2.61	55.39	1.82	0.51	27.49	12.5	2.25	15.75	16.13	2.9	15.1	chr3	80908787	80908938	-	80911968	80879728	ENSMUSG00000028020	10.305
Peli2	MmuEX0034428	chr14:48168197-48168326	130	chr14:48121233,48168197-48168326,48240210	S	79.31	41.24	10.76	77.27	30.14	8.86	75	84	28	76.62	104.2	31.8	78.86	86.75	23.25	70.43	69.02	28.98	75	89.25	29.75	77.97	81.87	23.13	70.8	82.84	34.16	90.24	70.39	7.61	86.92	86.92	13.08	chr14	48168197	48168326	+	48121233	48240210	ENSMUSG00000021846	10.29
Stap2	MmuEX0045283	chr17:55999743-55999808	66	chr17:56000087,55999743-55999808,55997951	C2	85.57	77.01	12.99	94.03	61.12	3.88	85.11	74.05	12.95	79.82	78.22	19.78	87.01	62.65	9.35	95.79	89.08	3.92	77.78	68.45	19.55	85.92	56.71	9.29	86.52	71.81	11.19	100	58	0	100	61	0	chr17	55999743	55999808	-	56000087	55997951	ENSMUSG00000038781	10.2
Lrsam1	MmuEX0027180	chr2:32956475-32956552	78	chr2:32959517,32956475-32956552,32955249	C2	87.1	75.78	11.22	87.34	64.63	9.37	89.47	48.31	5.69	87.34	64.63	9.37	87.23	38.38	5.62	89.66	49.31	5.69	88.89	60.45	7.55	91.18	59.27	5.73	88.41	57.47	7.53	100	56	0	94.81	71.11	3.89	chr2	32956475	32956552	-	32959517	32955249	ENSMUSG00000026792	10.185
Mpp2	MmuEX0029533	chr11:102080653-102080771	119	chr11:102085300,102080653-102080771,102064721	S	100	27	0	79.66	42.22	10.78	93.02	77.21	5.79	100	85	0	89.47	64.42	7.58	88.89	90.67	11.33	96.49	108.07	3.93	97.59	80.02	1.98	89.87	67.4	7.6	100	30	0	100	41	0	chr11	102080653	102080771	-	102085300	102064721	ENSMUSG00000017314	10.17
Cttnbp2	MmuEX0013139	chr6:18380968-18381173	206	chr6:18382746,18380968-18381173,18380639	S	100	22	0	73.63	19.88	7.12	100	92	0	97.26	71.97	2.03	100	79	0	91.07	80.14	7.86	97.79	89.97	2.03	97.67	84.97	2.03	93.38	84.04	5.96	100	30	0	93.96	31.01	1.99	chr6	18380968	18381173	-	18382746	18380639	ENSMUSG00000000416	10.165
Ubxn2a	MmuEX0050406	chr12:4889818-4889853	36	chr12:4891178,4889818-4889853,4885858	C3	4.78	1.15	22.85	5.61	1.68	28.32	2.33	0.51	21.49	15.53	2.48	13.52	15.79	1.74	9.26	2.79	0.61	21.39	3.43	0.62	17.38	4.35	1.04	22.96	11.52	2.88	22.12	19.12	3.82	16.18	11.49	2.41	18.59	chr12	4889818	4889853	-	4891178	4885858	ENSMUSG00000020634	10.11
Il17rc	MmuEX0023942	chr6:113474553-113474597	45	chr6:113474272,113474553-113474597,113476399+113476426	S	51.72	34.14	31.86	42.11	22.74	31.26	90.48	18.1	1.9	63.64	11.46	6.54	68.42	10.95	5.05	92.31	23.08	1.92	65.22	12.39	6.61	88.24	14.12	1.88	67.74	17.61	8.39	46.67	20.53	23.47	67.27	30.94	15.06	chr6	113474553	113474597	+	113474272	113476426	ENSMUSG00000030281	10.055
Rab11fip5	MmuEX0038271	chr6:85341052-85342361	1310	chr6:85347780,85341052-85342361,85337670	S	11.5	7.25	55.76	7.18	8.04	103.96	9.09	1.64	16.36	12.73	3.95	27.05	25.71	5.66	16.34	12.5	3.38	23.62	9.8	2.74	25.26	19.23	5.96	25.04	21.57	6.69	24.31	23.94	10.53	33.47	14.81	9.18	52.82	chr6	85341052	85342361	-	85347780	85337670	ENSMUSG00000051343	10.035
Lmbrd2	MmuEX0026599	chr15:9149455-9149552	98	chr15:9149205,9149455-9149552,9151484	S	80	28.8	7.2	100	31	0	100	26	0	100	37	0	90	17.1	1.9	100	21	0	87.88	27.24	3.76	92	22.08	1.92	100	28	0	100	34	0	100	46	0	chr15	9149455	9149552	+	9149205	9151484	ENSMUSG00000039704	10

## Sheet: D. IR_MALEUP
GENE	EVENT	COORD	LENGTH	FullCO	COMPLEX	PSI_R10f_24479_TCAGAT_read1_trimmed	INCLREADSavg_R10f_24479_TCAGAT_read1_trimmed	EXCLREADSavg_R10f_24479_TCAGAT_read1_trimmed	PSI_R11f_24480_ACCTTC_read1_trimmed	INCLREADSavg_R11f_24480_ACCTTC_read1_trimmed	EXCLREADSavg_R11f_24480_ACCTTC_read1_trimmed	PSI_R1m_24470_TGGCGG_read1_trimmed	INCLREADSavg_R1m_24470_TGGCGG_read1_trimmed	EXCLREADSavg_R1m_24470_TGGCGG_read1_trimmed	PSI_R2m_24471_GCTCCA_read1_trimmed	INCLREADSavg_R2m_24471_GCTCCA_read1_trimmed	EXCLREADSavg_R2m_24471_GCTCCA_read1_trimmed	PSI_R3m_24472_CCGGTT_read1_trimmed	INCLREADSavg_R3m_24472_CCGGTT_read1_trimmed	EXCLREADSavg_R3m_24472_CCGGTT_read1_trimmed	PSI_R4f_24473_AATGCA_read1_trimmed	INCLREADSavg_R4f_24473_AATGCA_read1_trimmed	EXCLREADSavg_R4f_24473_AATGCA_read1_trimmed	PSI_R5f_24474_AGTTGC_read1_trimmed	INCLREADSavg_R5f_24474_AGTTGC_read1_trimmed	EXCLREADSavg_R5f_24474_AGTTGC_read1_trimmed	PSI_R6f_24475_CTGATA_read1_trimmed	INCLREADSavg_R6f_24475_CTGATA_read1_trimmed	EXCLREADSavg_R6f_24475_CTGATA_read1_trimmed	PSI_R7m_24476_AACGGT_read1_trimmed	INCLREADSavg_R7m_24476_AACGGT_read1_trimmed	EXCLREADSavg_R7m_24476_AACGGT_read1_trimmed	PSI_R8m_24477_TTCAAG_read1_trimmed	INCLREADSavg_R8m_24477_TTCAAG_read1_trimmed	EXCLREADSavg_R8m_24477_TTCAAG_read1_trimmed	PSI_R9m_24478_GACTAA_read1_trimmed	INCLREADSavg_R9m_24478_GACTAA_read1_trimmed	EXCLREADSavg_R9m_24478_GACTAA_read1_trimmed	SCAFFOLD	START	END	STRAND	UPSTRM_EX_BORDER	DOSTRM_EX_BORDER	GENEID_ENSEMBL	DPLIM
2200002D01Rik	MmuINT0001936	chr7:29248241-29248356	116	chr7:29248357-29248467=29248128-29248240:-	IR-S	9.43	3.28	31.54	7.56	1.63	19.93	41.11	14.2	20.33	47.37	8.19	9.1	27.2	6.36	17.02	53.54	5.46	4.74	37.44	7.62	12.73	37.98	6.96	11.36	39.66	8.5	12.94	36.5	10.5	18.27	43.26	12.37	16.22	chr7	29248241	29248356	-	29248467	29248128	ENSMUSG00000030587	31.385
Ng23	MmuINT0108350	chr17:35026148-35026337	190	chr17:35026338-35026457=35025975-35026147:-	IR-C	21.55	7.35	26.74	25.51	12.03	35.14	14.36	2.88	17.15	30.36	7.97	18.29	10.6	2.23	18.8	25.3	3.83	11.31	21.45	4.32	15.83	20	2.4	9.6	17.41	2.97	14.09	57.34	35.96	26.75	44.89	17.71	21.74	chr17	35026148	35026337	-	35026457	35025975	ENSMUSG00000036185	27.585
Hdac5	MmuINT0076394	chr11:102218491-102224733	6243	chr11:102224734-102224955=102218416-102218490:-	IR-C	13.73	7.96	50.04	18.03	19.47	88.53	32.33	28.45	59.55	18.99	17.85	76.15	25.45	17.56	51.44	23.08	22.16	73.84	18.39	18.94	84.06	18.75	17.81	77.19	23.46	23.46	76.54	43.33	37.26	48.74	39.56	50.24	76.76	chr11	102218491	102224733	-	102224955	102218416	ENSMUSG00000008855	25.565
4833420G17Rik	MmuINT0003517	chr13:119463120-119464564	1445	chr13:119462759-119463119=119464565-119464690:+	IR-C	36.32	38.17	66.92	43.05	46.49	61.51	21.68	18.86	68.14	29.87	29.87	70.13	48.98	71.51	74.49	32.54	36.44	75.56	49.43	64.26	65.74	39.56	50.24	76.76	26.09	30.26	85.74	42.57	30.65	41.35	87.1	50.52	7.48	chr13	119463120	119464564	+	119462759	119464690	ENSMUSG00000062822	25.15
Ptprv	MmuINT0129618	chr1:135109938-135110084	147	chr1:135110085-135110161=135109809-135109937:-	IR-S	24.83	63.25	191.49	32.71	63.08	129.77	6.64	4.22	59.28	9.68	11.62	108.4	8.44	7.2	78.15	9.28	11.51	112.5	8.65	9.74	102.9	11.28	9.9	77.9	8.08	15.26	173.56	32.64	58.89	121.53	74.97	113.3	37.83	chr1	135109938	135110084	-	135110161	135109809	ENSMUSG00000066885	25.035
H2-T9	MmuINT0075680	chr17:36042461-36042569	109	chr17:36042570-36042692=36042342-36042460:-	IR-C	61.9	21.05	12.95	71.43	17.14	6.86	65.52	15.72	8.28	58.97	18.28	12.72	66.67	23.33	11.67	66.67	16.67	8.33	58.82	15.88	11.12	80	21.6	5.4	52.73	22.15	19.85	92	22.08	1.92	91.3	20.09	1.91	chr17	36042461	36042569	-	36042692	36042342	#REF!	24.985
Hsf2	MmuINT0079215	chr10:57506303-57511443	5141	chr10:57506197-57506302=57511444-57511528:+	IR-S	14.94	7.47	42.53	19.23	11.92	50.08	28.57	10.29	25.71	34.48	13.45	25.55	62.79	21.98	13.02	51.43	27.26	25.74	44.26	19.47	24.53	45.21	23.96	29.04	37.93	15.17	24.83	42.86	17.14	22.86	40.35	16.14	23.86	chr10	57506303	57511443	+	57506197	57511528	ENSMUSG00000019878	24.52
Sfi1	MmuINT0142438	chr11:3189057-3193359	4303	chr11:3193360-3193463=3188941-3189056:-	IR-S	29.74	17.57	41.52	44.41	17.31	21.66	68.95	26.26	11.83	55.41	19.31	15.54	88.02	41.45	5.64	67.22	10.29	5.02	77.4	42.52	12.42	59.85	19.06	12.79	57.06	14.61	11	63.99	32.05	18.04	56.94	22.83	17.26	chr11	3189057	3193359	-	3193463	3188941	ENSMUSG00000023764	23.39
Rell2	MmuINT0133530	chr18:37957775-37958013	239	chr18:37957589-37957774=37958014-37958389:+	IR-C	37.31	34.33	57.67	36.45	26.61	46.39	76.67	40.64	12.36	72.34	58.6	22.4	92	44.16	3.84	70.73	49.51	20.49	78.18	38.31	10.69	80.39	36.98	9.02	74.03	49.6	17.4	58.9	34.16	23.84	61.4	28.24	17.76	chr18	37957775	37958013	+	37957589	37958389	ENSMUSG00000044024	23.27
Sfi1	MmuINT0142442	chr11:3153499-3155398	1900	chr11:3155399-3155496=3153432-3153498:-	IR-C	22.04	45.26	160.1	30.57	40.47	91.92	53.92	54	46.15	41.01	47.82	68.79	71.81	135.3	53.11	37.64	26.95	44.66	46.45	54.55	62.89	63.66	80.06	45.7	36.65	29.95	51.77	61.35	65.48	41.25	36.93	40.28	68.79	chr11	3153499	3155398	-	3155496	3153432	ENSMUSG00000023764	22.835
Pdzk1	MmuINT0117694	chr3:96869232-96870109	878	chr3:96868941-96869231=96870110-96870926:+	IR-S	47.33	68.84	76.6	46.55	53.6	61.55	39.47	54.56	83.67	28.23	65.06	165.41	28.37	34.57	87.28	43.38	73.61	96.07	38.02	66.03	107.64	60.79	97.23	62.71	26.68	66.84	183.69	78.77	46.43	12.51	59.52	44.57	30.31	chr3	96869232	96870109	+	96868941	96870926	ENSMUSG00000038298	22.205
Ng23	MmuINT0108349	chr17:35026458-35026693	236	chr17:35026694-35026786=35026338-35026457:-	IR-C	4.62	1.57	32.43	3.03	1.03	32.97	6.98	1.61	21.39	3.7	1.04	26.99	14.29	2.86	17.14	7.31	1.61	20.42	14.87	4.02	23.01	11.11	1.67	13.33	12.82	2.82	19.18	20	3.6	14.4	31.82	9.23	19.77	chr17	35026458	35026693	-	35026786	35026338	ENSMUSG00000036185	22.085
Doc2a	MmuINT0051991	chr7:126851619-126851708	90	chr7:126851537-126851618=126851709-126851805:+	IR-S	80.09	89.47	22.24	71.21	74.11	29.96	74.33	135.08	46.65	63.75	94.85	53.94	74.45	99.41	34.12	57.15	86.31	64.71	67.58	111.49	53.48	61.8	88.92	54.96	76.94	121.53	36.42	96.86	125.07	4.05	98.23	113.14	2.04	chr7	126851619	126851708	+	126851537	126851805	ENSMUSG00000052301	21.895
Add1	MmuINT0011975	chr5:34616908-34619349	2442	chr5:34616563-34616907=34619350-34619451:+	IR-C	25.88	14.48	41.46	26.1	10.09	28.56	22.57	9.19	31.54	21.58	10.33	37.55	42.69	16.41	22.03	38.55	21.47	34.23	33.72	14.71	28.91	30.16	15.62	36.17	32.71	24.55	50.51	43.97	15.12	19.26	51.52	26.52	24.95	chr5	34616908	34619349	+	34616563	34619451	ENSMUSG00000029106	21.755
Gpld1	MmuINT0072743	chr13:24987060-24990035	2976	chr13:24987009-24987059=24990036-24991936:+	IR-S	20.1	15.11	60.05	47.65	52.49	57.67	83.93	48.02	9.2	93.43	55.01	3.87	88.45	43.29	5.65	91.85	108.07	9.59	87.07	51.15	7.6	93.73	86.88	5.81	75.71	54.77	17.57	53.35	19.29	16.87	56.88	35.18	26.67	chr13	24987060	24990035	+	24987009	24991936	ENSMUSG00000021340	21.24
Pdzk1	MmuINT0117693	chr3:96868533-96868940	408	chr3:96868308-96868532=96868941-96869231:+	IR-S	39.01	38.23	59.77	41.56	45.3	63.7	43.65	56.74	73.25	22.65	50.28	171.72	38.75	43.01	67.99	31.84	56.04	119.96	35.92	50.29	89.71	50.79	48.25	46.75	23.03	50.44	168.56	48.65	26.76	28.24	72.73	55.27	20.73	chr3	96868533	96868940	+	96868308	96869231	ENSMUSG00000038298	20.405
Sfi1	MmuINT0142453	chr11:3136700-3136945	246	chr11:3136946-3137106=3136625-3136699:-	IR-C	4.57	7.42	155.02	7.18	5.47	70.73	17.84	5.37	24.74	28.56	14.39	35.99	54.25	36.59	30.85	16.94	7.15	35.08	14.72	9.9	57.36	26.39	12.71	35.46	13.92	8.66	53.55	22.54	11.77	40.44	29.55	15.79	37.65	chr11	3136700	3136945	-	3137106	3136625	ENSMUSG00000023764	20.17
Sfi1	MmuINT0142455	chr11:3135831-3135942	112	chr11:3135943-3136017=3135654-3135830:-	IR-C	4.3	7.45	165.85	9.22	8.32	81.92	9.28	4.47	43.71	20.41	12.97	50.58	42.4	32.49	44.14	3.12	1.06	33	18.46	12.87	56.86	14.58	8.23	48.2	6.65	4.86	68.26	27.54	16.48	43.37	26.11	16.49	46.66	chr11	3135831	3135942	-	3136017	3135654	ENSMUSG00000023764	20.065
Dcaf15	MmuINT0046866	chr8:84097509-84097622	114	chr8:84097623-84097852=84097072-84097508:-	IR-S	74.33	35.33	12.2	49.55	22.04	22.44	85.2	31.98	5.55	72.24	31.38	12.06	94.97	36.81	1.95	86.55	36.02	5.6	83.09	53.98	10.99	64.74	24.2	13.18	74.08	39.81	13.93	79.27	13.71	3.59	83.55	27.96	5.51	chr8	84097509	84097622	-	84097852	84097072	ENSMUSG00000037103	19.47
Sfi1	MmuINT0142447	chr11:3143791-3144216	426	chr11:3144217-3144292=3143695-3143790:-	IR-C	11.6	13.95	106.29	7.53	3.77	46.23	17.24	5.86	28.14	20.75	6.64	25.36	60.71	27.32	17.68	6.67	2.13	29.87	19.54	10.16	41.84	8.75	2.72	28.34	8.7	4.35	45.65	43.18	27.2	35.8	14.64	6.3	36.76	chr11	3143791	3144216	-	3144292	3143695	ENSMUSG00000023764	19.345
1700088E04Rik	MmuINT0001523	chr15:79135454-79135636	183	chr15:79135637-79135765=79135353-79135453:-	IR-C	28.42	17.34	43.66	34.69	22.9	43.1	36.99	36.99	63.01	14.58	16.04	93.96	31.48	22.35	48.65	40.79	43.65	63.35	39.44	39.05	59.95	45.86	44.48	52.52	32.53	35.78	74.22	41.41	28.99	41.01	60	36	24	chr15	79135454	79135636	-	79135765	79135353	ENSMUSG00000033029	19.15
Chek1	MmuINT0035860	chr9:36725879-36726562	684	chr9:36726563-36726658=36725797-36725878:-	IR-C	28	8.96	23.04	29.82	11.03	25.97	37.25	13.04	21.96	24.32	11.19	34.81	36	6.12	10.88	55.56	11.67	9.33	57.89	17.37	12.63	44.19	13.7	17.3	17.39	4.7	22.3	41.18	14.82	21.18	52.73	22.15	19.85	chr9	36725879	36726562	-	36726658	36725797	ENSMUSG00000032113	18.045
Sfi1	MmuINT0142452	chr11:3137107-3140136	3030	chr11:3140137-3140233=3136946-3137106:-	IR-C	7.99	13.22	152.28	12.22	10.78	77.44	15.43	9.9	54.26	30.63	17.3	39.19	41.51	35.15	49.53	9.39	5.22	50.32	26.31	14.43	40.42	23.92	10.54	33.54	17.07	10.12	49.17	30.54	18.37	41.77	25.5	18.47	53.97	chr11	3137107	3140136	-	3140233	3136946	ENSMUSG00000023764	17.915
Sfi1	MmuINT0142451	chr11:3140234-3142307	2074	chr11:3142308-3142410=3140137-3140233:-	IR-C	8.07	12.43	141.57	10.42	11.05	94.95	10.64	5.53	46.47	15.79	8.68	46.32	41.67	28.34	39.66	12.33	5.06	35.94	16.18	12.78	66.22	17.78	7.66	35.4	13.16	5.66	37.34	25.81	10.07	28.93	28	13.44	34.56	chr11	3140234	3142307	-	3142410	3140137	ENSMUSG00000023764	17.66
Sec22a	MmuINT0140529	chr16:35361760-35363823	2064	chr16:35363824-35363918=35361561-35361759:-	IR-S	0	0	13	12	3.36	24.64	9.09	1.64	16.36	12	3.36	24.64	28.57	2.57	6.43	7.69	0.54	6.46	9.09	1.09	10.91	7.69	1.08	12.92	5.88	1.59	25.41	21.43	3.64	13.36	25	5	15	chr16	35361760	35363823	-	35363918	35361561	ENSMUSG00000034473	17.215
Gm10345	MmuINT0069719	chr15:76296362-76296435	74	chr15:76296226-76296361=76296436-76296895:+	IR-S	24.32	22.37	69.63	18.18	11.82	53.18	27.59	10.21	26.79	33.33	11.33	22.67	33.33	11.33	22.67	38.46	10.38	16.62	50	12	12	35.48	7.45	13.55	40	16.8	25.2	44.83	18.83	23.17	31.51	15.12	32.88	chr15	76296362	76296435	+	76296226	76296895	ENSMUSG00000071724	16.92
Mylk	MmuINT0103803	chr16:34989006-34995073	6068	chr16:34988882-34989005=34995074-34995203:+	IR-C	0.85	0.5	58.83	0	0	41.36	19.72	22.15	90.16	13.14	14.7	97.2	20.75	9.05	34.58	22.89	10.45	35.19	29.67	22.05	52.26	24.14	16.76	52.67	11.39	15.03	116.97	19.28	44.72	187.25	15.22	32.25	179.66	chr16	34989006	34995073	+	34988882	34995203	ENSMUSG00000022836	16.825
9430008C03Rik	MmuINT0006144	chr2:158361197-158361404	208	chr2:158361405-158361509=158360943-158361196:-	IR-C	61.9	21.05	12.95	43.86	17.98	23.02	50	9	9	36.84	9.58	16.42	33.33	4.67	9.33	63.16	19.58	11.42	69.23	22.85	10.15	40.74	7.74	11.26	58.97	18.28	12.72	66.67	23.33	11.67	72.73	27.64	10.36	chr2	158361197	158361404	-	158361509	158360943	ENSMUSG00000085385	16.82
Adamts9	MmuINT0011471	chr6:92823515-92849291	25777	chr6:92849292-92849468=92823347-92823514:-	IR-C	7.16	3.75	48.62	7.41	4.3	53.7	4.37	3.65	79.96	5.29	3.16	56.59	10.11	6.61	58.73	3.02	3.09	99.16	5.52	6.86	117.39	7.9	9.17	106.89	7.55	6.99	85.64	25	38.13	114.38	23.18	28.94	95.92	chr6	92823515	92849291	-	92849468	92823347	ENSMUSG00000030022	16.805
Sfi1	MmuINT0142454	chr11:3136018-3136624	607	chr11:3136625-3136699=3135943-3136017:-	IR-C	5.21	7.05	128.19	12.18	5.78	41.64	8.85	3.36	34.63	17.6	6.66	31.18	35.03	20.85	38.67	10.07	5.1	45.53	15.55	6.54	35.54	5.5	1.63	27.98	14.93	10.06	57.29	28.96	13.94	34.19	21.71	12.53	45.18	chr11	3136018	3136624	-	3136699	3135943	ENSMUSG00000023764	16.64
Zfp398	MmuINT0179174	chr6:47840648-47858928	18281	chr6:47840252-47840647=47858929-47859055:+	IR-C	42.86	32.14	42.86	25.19	20.66	61.34	5.88	2.12	33.88	11.11	3.89	31.11	18.37	5.33	23.67	18.03	6.49	29.51	17.33	7.63	36.37	12.28	3.93	28.07	17.86	5.89	27.11	48.28	20.76	22.24	52.94	27.53	24.47	chr6	47840648	47858928	+	47840252	47859055	ENSMUSG00000062519	16.585
Ermap	MmuINT0058940	chr4:119185823-119187095	1273	chr4:119187096-119187434=119185541-119185822:-	IR-S	4.83	1.05	20.64	10.26	1.65	14.47	5.87	1.59	25.47	4.94	2.62	50.5	5.63	1.59	26.57	5.24	3.68	66.63	4.73	2.62	52.7	17.88	5.89	27.07	4.91	3.67	71.14	16.75	6.42	31.92	31.37	9.85	21.55	chr4	119185823	119187095	-	119187434	119185541	ENSMUSG00000028644	16.515
Nrip2	MmuINT0110785	chr6:128407739-128407983	245	chr6:128407686-128407738=128407984-128408935:+	IR-C	26.53	8.22	22.78	10.71	3.32	27.68	45	13.05	15.95	57.45	21.26	15.74	45.95	12.41	14.59	29.41	6.47	15.53	51.85	21.26	19.74	51.72	11.38	10.62	57.14	25.14	18.86	28.89	8.38	20.62	40.91	12.68	18.32	chr6	128407739	128407983	+	128407686	128408935	ENSMUSG00000001520	16.28
Inpp5f	MmuINT0082312	chr7:128693733-128694175	443	chr7:128693645-128693732=128694176-128696436:+	IR-S	4.82	4.19	82.81	2.86	4.63	157.37	13.39	9.64	62.36	4.58	3.66	76.34	14.75	5.16	29.84	6.25	6.38	95.62	4.12	4.16	96.84	5.76	5.82	95.18	7.01	5.89	78.11	25	13.75	41.25	15.15	8.64	48.36	chr7	128693733	128694175	+	128693645	128696436	ENSMUSG00000042105	16.235
Spata13	MmuINT0151013	chr14:60692549-60706713	14165	chr14:60690854-60692548=60706714-60707079:+	IR-S	8.35	3.25	35.69	4.33	4.17	92.24	3.79	1.56	39.53	2.89	1.54	51.9	3.51	1.55	42.63	3.4	2.59	73.44	6.37	3.72	54.72	3.89	1.56	38.5	8.66	4.35	45.86	29.17	7.1	17.25	15.67	7.52	40.45	chr14	60692549	60706713	+	60690854	60707079	ENSMUSG00000021990	16.08
Sfi1	MmuINT0142450	chr11:3142411-3143259	849	chr11:3143260-3143336=3142308-3142410:-	IR-C	15.76	24.5	130.95	16.74	10.8	53.7	8.28	2.35	25.99	28.77	13.52	33.48	51.06	36.25	34.75	15.19	4.13	23.04	25.35	11.49	33.84	22.72	10.12	34.44	4.57	2.35	49.15	34.35	17.58	33.59	30.13	15.18	35.21	chr11	3142411	3143259	-	3143336	3142308	ENSMUSG00000023764	15.99
Sgms1	MmuINT0142787	chr19:32260098-32289540	29443	chr19:32289541-32289631=32259976-32260097:-	IR-C	13.09	3.49	23.18	2.45	0.53	20.97	4.8	0.54	10.7	11.16	2.29	18.21	33.49	2.75	5.46	29.25	5.99	14.48	27.32	5.9	15.69	23.58	5.07	16.43	29.81	3.34	7.87	21.15	4.99	18.6	25.74	7.1	20.49	chr19	32260098	32289540	-	32289631	32259976	ENSMUSG00000040451	15.675
Klf2	MmuINT0087681	chr8:72319150-72319425	276	chr8:72319062-72319149=72319426-72320242:+	IR-S	11.53	22.3	171.12	9.08	13.72	137.4	20.43	13.12	51.09	13.83	10.66	66.4	28.96	15.61	38.3	10.2	5.84	51.43	19.93	16.46	66.14	23.3	13.51	44.46	7.48	4.97	61.43	32.09	41.67	88.18	19.6	18.25	74.85	chr8	72319150	72319425	+	72319062	72320242	ENSMUSG00000055148	15.54
Snx32	MmuINT0150169	chr19:5495983-5496057	75	chr19:5496058-5496217=5495897-5495982:-	IR-S	8.62	2.72	28.8	11.51	4.46	34.3	11.17	4.45	35.37	6.31	2.13	31.57	10.54	2.76	23.45	9.68	2.74	25.59	9.35	3.83	37.11	8.12	1.62	18.35	7.01	2.14	28.38	23.37	6.78	22.25	27.84	5.75	14.91	chr19	5495983	5496057	-	5496217	5495897	ENSMUSG00000056185	15.54
Wdtc1	MmuINT0175919	chr4:133313419-133313759	341	chr4:133313760-133313806=133313307-133313418:-	IR-S	9.73	3.9	36.21	3.03	1.58	50.48	10.66	4.49	37.63	9.1	3.93	39.27	8.87	2.75	28.3	13.53	5.16	32.96	4.39	1.58	34.45	7.29	2.7	34.33	5.66	1.58	26.42	29.74	9.88	23.35	13.97	4.07	25.08	chr4	133313419	133313759	-	133313806	133313307	ENSMUSG00000037622	15.475
Rell2	MmuINT0133532	chr18:37958572-37958758	187	chr18:37958512-37958571=37958759-37959179:+	IR-C	50.5	38.38	37.62	57.58	29.94	22.06	93.33	27.07	1.93	89.04	61.44	7.56	100	28	0	76.92	35.38	10.62	80.49	29.78	7.22	72.88	37.17	13.83	80	50.4	12.6	69.23	38.08	16.92	69.49	34.74	15.26	chr18	37958572	37958758	+	37958512	37959179	ENSMUSG00000044024	15.32
1700029G01Rik	MmuINT0001291	chr4:126152119-126152205	87	chr4:126152206-126152258=126152024-126152118:-	IR-S	10.29	7.72	67.28	9.09	4.91	49.09	14.89	4.02	22.98	16.22	6.97	36.03	22.39	9.18	31.82	14.75	5.16	29.84	21.13	9.09	33.91	25	8.75	26.25	14.29	6.86	41.14	23.08	3.69	12.31	26.92	8.88	24.12	chr4	126152119	126152205	-	126152258	126152024	ENSMUSG00000073758	15.31
Hemk1	MmuINT0077104	chr9:107336664-107337000	337	chr9:107337001-107337378=107336572-107336663:-	IR-S	9.89	4.95	45.05	17.43	11.16	52.84	6.1	5.31	81.69	8.49	9.76	105.24	10.07	8.26	73.74	6.41	5.32	77.68	14.5	10.88	64.12	10.77	7.75	64.25	6.48	7.45	107.55	24.53	8.09	24.91	33.33	11.33	22.67	chr9	107336664	107337000	-	107337378	107336572	ENSMUSG00000032579	15.27
Nudt6	MmuINT0111537	chr3:37405492-37409507	4016	chr3:37409508-37409562=37404984-37405491:-	IR-S	76.47	34.41	10.59	75.44	37.72	12.28	77.78	6.22	1.78	57.14	12.57	9.43	62.5	8.12	4.88	64.71	9.06	4.94	100	12	0	78.95	13.42	3.58	100	27	0	89.83	50.3	5.7	92.59	48.15	3.85	chr3	37405492	37409507	-	37409562	37404984	ENSMUSG00000050174	15.255
Diap1	MmuINT0049395	chr18:37895299-37896094	796	chr18:37896095-37896213=37895182-37895298:-	IR-C	18.81	11.29	48.71	6.17	2.65	40.35	12.5	4.5	31.5	12	3.36	24.64	52.38	25.14	22.86	6.06	2.12	32.88	30.61	9.8	22.2	17.65	5.29	24.71	9.38	3.28	31.72	33.33	8	16	22.03	7.93	28.07	chr18	37895299	37896094	-	37896213	37895182	ENSMUSG00000024456	15.19
Gtf2e2	MmuINT0074747	chr8:33732516-33735733	3218	chr8:33732339-33732515=33735734-33735906:+	IR-C	57.29	86.51	64.49	46.89	60.96	69.04	31.71	17.12	36.88	49.3	26.13	26.87	30.91	11.13	24.87	49.58	44.13	44.87	58.06	28.45	20.55	55.93	25.73	20.27	47.83	16.26	17.74	65.31	52.9	28.1	69.09	64.25	28.75	chr8	33732516	33735733	+	33732339	33735906	ENSMUSG00000031585	15.11
E330009J07Rik	MmuINT0054755	chr6:40422885-40423723	839	chr6:40423724-40423823=40422726-40422884:-	IR-S	16.28	8.14	41.86	8.77	2.72	28.28	17.33	7.63	36.37	25	13.75	41.25	18.18	4.73	21.27	16.36	5.24	26.76	14.71	5.74	33.26	20	8.4	33.6	31.58	15.79	34.21	26.83	6.98	19.02	28.3	9.62	24.38	chr6	40422885	40423723	-	40423823	40422726	ENSMUSG00000037172	15.04
Exosc8	MmuINT0059872	chr3:54734333-54735007	675	chr3:54735008-54735364=54734296-54734332:-	IR-S	12.66	13.15	90.69	36.59	34.94	60.56	32.82	33.31	68.19	29.79	32.12	75.71	52.38	29.33	26.67	53.33	34.75	30.41	39.94	31.49	47.35	55.45	31.61	25.39	28.81	25.54	63.12	32.84	39.41	80.59	46.41	35.5	41	chr3	54734333	54735007	-	54735364	54734296	ENSMUSG00000027752	15
Ydjc	MmuINT0177207	chr16:17147698-17147796	99	chr16:17147598-17147697=17147797-17147974:+	IR-S	14.29	6.29	37.71	6.67	2.67	37.33	16.67	4.67	23.33	12.12	4.48	32.52	12.82	2.82	19.18	21.05	4.84	18.16	4.35	1.04	22.96	11.63	2.79	21.21	1.69	0.51	29.49	30	7.8	18.2	20.93	5.44	20.56	chr16	17147698	17147796	+	17147598	17147974	ENSMUSG00000041774	14.985
Mthfsd	MmuINT0101810	chr8:121105832-121106869	1038	chr8:121106870-121106973=121105718-121105831:-	IR-S	2.56	0.51	19.49	0	0	12	6.67	1.07	14.93	0	0	27	0	0	4	6.25	1.06	15.94	8.7	2.17	22.82	14.29	1.71	10.29	0	0	17	17.95	4.13	18.87	14.29	2.86	17.14	chr8	121105832	121106869	-	121106973	121105718	ENSMUSG00000031816	14.84
Nr1d1	MmuINT0110411	chr11:98768420-98769048	629	chr11:98769049-98769259=98767935-98768419:-	IR-S	69.18	175.88	78.36	68.2	204.24	95.23	89.95	349.96	39.1	91.65	454.72	41.43	94.32	265.93	16.01	89.76	256.87	29.3	89.14	303.71	37	95.25	282.39	14.08	87.86	350.02	48.36	83.93	395.63	75.75	83.04	313.67	64.06	chr11	98768420	98769048	-	98769259	98767935	ENSMUSG00000020889	14.795
Rpusd1	MmuINT0137257	chr17:25727848-25728202	355	chr17:25727751-25727847=25728203-25728391:+	IR-S	39.76	23.06	34.94	31.43	14.46	31.54	44	15.84	20.16	37.93	15.17	24.83	38.46	13.85	22.15	52.63	15.26	13.74	41.94	18.45	25.55	21.43	3.64	13.36	34.69	11.45	21.55	56.52	20.35	15.65	44.26	19.47	24.53	chr17	25727848	25728202	+	25727751	25728391	ENSMUSG00000041199	14.795
Nfat5	MmuINT0108011	chr8:107351600-107355514	3915	chr8:107351427-107351599=107355515-107355649:+	IR-S	16.36	5.24	26.76	11.11	2.22	17.78	13.51	2.84	18.16	15.38	2.31	12.69	42.22	13.51	18.49	12.5	3.38	23.62	38.18	14.51	23.49	31.71	8.56	18.44	22.73	6.14	20.86	21.43	3.64	13.36	35.48	7.45	13.55	chr8	107351600	107355514	+	107351427	107355649	ENSMUSG00000003847	14.72
Sfi1	MmuINT0142460	chr11:3186137-3187239	1103	chr11:3187240-3187410=3186065-3186136:-	IR-S	5.31	14.35	255.91	6.33	6.97	103.15	11.78	7.31	54.77	12.09	10.17	73.97	38.58	33.08	52.66	8.5	8.17	87.89	15	12.18	69	25.51	24.07	70.28	11.88	9.05	67.13	23.48	14.4	46.92	17.44	13.64	64.59	chr11	3186137	3187239	-	3187410	3186065	ENSMUSG00000023764	14.64
9930104L06Rik	MmuINT0006350	chr4:124942472-124942582	111	chr4:124942353-124942471=124942583-124944661:+	IR-S	33.33	13.33	26.67	34.94	19.57	36.43	38.18	14.51	23.49	33.33	11.33	22.67	51.72	22.76	21.24	28.71	18.66	46.34	35.43	30.47	55.53	27.66	16.6	43.4	32.53	17.89	37.11	45	13.05	15.95	52.38	33.52	30.48	chr4	124942472	124942582	+	124942353	124944661	ENSMUSG00000044730	14.555
Naprt1	MmuINT0105637	chr15:75893437-75893552	116	chr15:75893553-75893635=75893306-75893436:-	IR-S	11.86	3.91	29.09	11.11	2.22	17.78	0	0	10	23.81	3.1	9.9	22.58	4.29	14.71	28.57	2.57	6.43	29.41	3.24	7.76	5.88	0.53	8.47	3.03	0.52	16.48	21.05	4.84	18.16	31.03	5.9	13.1	chr15	75893437	75893552	-	75893635	75893306	ENSMUSG00000022574	14.555
Ptprv	MmuINT0129621	chr1:135109055-135109285	231	chr1:135109286-135109449=135108919-135109054:-	IR-S	16.38	51.79	264.39	22.07	46.99	165.93	11.78	12.29	92.06	12.26	26.37	188.74	16.84	19.27	95.18	7.94	12.96	150.24	13.74	22.75	142.84	11.43	16.16	125.21	13.18	28.85	190.07	26.61	63.93	176.33	40.8	63.36	91.94	chr1	135109055	135109285	-	135109449	135108919	ENSMUSG00000066885	14.48
Epor	MmuINT0058361	chr9:21959671-21959760	90	chr9:21959761-21959848=21958899-21959670:-	IR-S	4.76	0.54	10.78	3.89	0.52	12.83	9.15	4.41	43.82	13.29	8.04	52.49	6.63	2.73	38.42	6.45	4.31	62.46	3.92	2.09	51.35	8.37	4.38	47.97	12.19	5.13	36.96	15.2	2.34	13.04	22.29	4.33	15.11	chr9	21959671	21959760	-	21959848	21958899	ENSMUSG00000006235	14.42
Ddx26b	MmuINT0047668	chrX:56493134-56496515	3382	chrX:56493039-56493133=56496516-56496734:+	IR-C	43.12	20.61	27.19	35.03	18.93	35.1	43.65	34.5	44.53	33.74	31.32	61.51	48.28	34.61	37.07	38.25	34.25	55.3	49.34	40.73	41.82	40.12	29.11	43.44	49.37	42.24	43.31	60.59	22.22	14.45	46.34	18.95	21.95	chrX	56493134	56496515	+	56493039	56496734	ENSMUSG00000035967	14.39
Col16a1	MmuINT0039175	chr4:130080621-130083121	2501	chr4:130080576-130080620=130083122-130083175:+	IR-S	8.03	4.86	55.65	5.53	3.17	54.11	5.6	1.58	26.68	11.58	6.14	46.87	21.67	4.26	15.39	22.4	4.9	16.96	31.44	12.49	27.23	20.77	5.44	20.73	19.36	7.16	29.83	13.7	6.82	42.98	28.41	12.2	30.74	chr4	130080621	130083121	+	130080576	130083175	ENSMUSG00000040690	14.275
1700029G01Rik	MmuINT0001292	chr4:126151874-126152023	150	chr4:126152024-126152118=126151017-126151873:-	IR-S	9.28	9.84	96.16	7.32	4.83	61.17	28.89	8.38	20.62	21.21	12.73	47.27	20.69	7.24	27.76	25.49	8.16	23.84	25.84	14.47	41.53	21.62	9.73	35.27	8.03	5.94	68.06	22.22	7.33	25.67	22.92	13.52	45.48	chr4	126151874	126152023	-	126152118	126151017	ENSMUSG00000073758	14.27
Ralgps1	MmuINT0131363	chr2:33145504-33146569	1066	chr2:33146570-33146653=33145398-33145503:-	IR-S	0	0	10.29	0	0	22.65	0	0	10.29	3.89	0.52	12.83	0	0	7.21	0	0	8.24	0	0	8.24	6.49	0.53	7.67	0	0	7.21	12.21	2.24	16.14	16.27	3.49	17.95	chr2	33145504	33146569	-	33146653	33145398	ENSMUSG00000038831	14.24
Dgkq	MmuINT0048886	chr5:108652510-108653180	671	chr5:108653181-108653219=108652394-108652509:-	IR-S	15.25	7.02	39.03	23.18	13.01	43.12	31.78	6.24	13.39	34.54	18.44	34.94	50.1	18.72	18.64	37.79	28.35	46.67	31.43	10.88	23.74	30.73	11.13	25.09	29.46	12.14	29.06	24.43	8.61	26.65	42.44	16.6	22.52	chr5	108652510	108653180	-	108653219	108652394	ENSMUSG00000004815	14.22
Ptprv	MmuINT0129619	chr1:135109680-135109808	129	chr1:135109809-135109937=135109563-135109679:-	IR-S	8.93	25.47	259.71	19.86	38.32	154.62	7.56	6.53	79.86	5.22	10.14	184.15	6.72	7.06	97.99	5.46	9.59	166.11	6.23	10.27	154.53	5.96	6.39	100.76	8.4	17.06	186.09	14.33	29.7	177.58	42.86	55.09	73.44	chr1	135109680	135109808	-	135109937	135109563	ENSMUSG00000066885	14.2
Rhpn1	MmuINT0134777	chr15:75711899-75712256	358	chr15:75711791-75711898=75712257-75712451:+	IR-S	41.48	10.03	14.15	5.07	1.07	19.96	27.28	16.71	44.55	32.8	17.5	35.85	30.67	13.87	31.36	34.41	19.04	36.29	37.46	18.11	30.24	45.45	20.6	24.72	33.56	15.52	30.72	42.42	23.08	31.33	32.29	23.34	48.95	chr15	75711899	75712256	+	75711791	75712451	ENSMUSG00000022580	14.08
Sfi1	MmuINT0142444	chr11:3145323-3146161	839	chr11:3146162-3146292=3145241-3145322:-	IR-C	11.69	16.75	126.55	13.2	11.88	78.15	18.6	9.49	41.51	18.75	11.28	48.89	42.53	45.61	61.63	5.12	2.1	38.96	22.74	12.27	41.7	12.33	6.18	43.94	7.01	4.82	63.89	31.19	18.37	40.52	21.71	12.17	43.89	chr11	3145323	3146161	-	3146292	3145241	ENSMUSG00000023764	14.005
Rhpn1	MmuINT0134785	chr15:75710580-75710665	86	chr15:75710455-75710579=75710666-75710832:+	IR-S	4.67	1.08	21.98	3.45	0.52	14.48	12.2	5.61	40.39	20	7.2	28.8	32.19	11.29	23.79	9.5	3.33	31.75	14.29	6.29	37.71	14.89	4.02	22.98	13.33	6.8	44.2	24.16	10.68	33.53	11.94	5.62	41.41	chr15	75710580	75710665	+	75710455	75710832	ENSMUSG00000022580	13.99
Gm10345	MmuINT0069716	chr15:76295825-76295894	70	chr15:76295684-76295824=76295895-76295984:+	IR-S	26.11	22.94	64.91	16.64	7.67	38.42	8.07	2.73	31.15	18.26	2.99	13.39	16.91	2.94	14.44	51.34	11.51	10.91	9.59	1.68	15.8	14.86	2.89	16.55	25.53	4.43	12.92	27.63	11.04	28.91	43.09	16.73	22.09	chr15	76295825	76295894	+	76295684	76295984	ENSMUSG00000071724	13.985
Letm2	MmuINT0090658	chr8:25586808-25587295	488	chr8:25587296-25587433=25586607-25586807:-	IR-C	24.77	9.45	28.7	10.44	3.87	33.16	15.67	4.08	21.98	4.55	1.05	21.95	18.73	6.57	28.49	14.29	2.29	13.71	23.45	6.81	22.22	50.18	6.05	6.01	39.12	12.54	19.52	33.41	10.71	21.35	29.69	13.69	32.43	chr8	25586808	25587295	-	25587433	25586607	ENSMUSG00000037363	13.945
Ccdc142	MmuINT0030392	chr6:83107955-83108090	136	chr6:83107755-83107954=83108091-83109121:+	IR-S	18.45	11.25	49.75	16.08	13.35	69.65	10.81	4.43	36.57	10.11	4.95	44.05	28.3	9.62	24.38	14.29	5.72	34.28	25.42	9.41	27.59	36.17	11.57	20.43	33.33	14.67	29.33	26.92	8.88	24.12	35.42	23.02	41.98	chr6	83107955	83108090	+	83107755	83109121	ENSMUSG00000079511	13.905
Mobkl2b	MmuINT0099858	chr4:34954048-34985915	31868	chr4:34985916-34986118=34952704-34954047:-	IR-S	4	1.04	24.96	8.2	2.71	30.29	6.67	3.2	44.8	6.67	2.67	37.33	4.11	1.56	36.44	4.44	2.09	44.91	5.17	3.15	57.85	3.92	2.08	50.92	1.1	0.51	45.49	10.77	3.88	32.12	29.03	5.81	14.19	chr4	34954048	34985915	-	34986118	34952704	ENSMUSG00000073910	13.8
Sh2d3c	MmuINT0142972	chr2:32725400-32737518	12119	chr2:32724937-32725399=32737519-32737558:+	IR-C	4.86	1.08	21.13	0	0	27.58	2.48	1.02	40.22	10.39	3.93	33.89	14.19	5.21	31.49	4.07	1.59	37.53	7.35	3.25	40.99	7.52	2.69	33.07	5.91	2.12	33.7	16.07	2.36	12.31	16.37	4.11	20.98	chr2	32725400	32737518	+	32724937	32737558	ENSMUSG00000059013	13.79
Strada	MmuINT0154375	chr11:106173782-106187124	13343	chr11:106187125-106187180=106173679-106173781:-	IR-S	33.33	18	36	44.44	23.11	28.89	43.21	25.06	32.94	50	22.5	22.5	40.35	16.14	23.86	48.28	20.76	22.24	56.36	24.23	18.77	30	11.7	27.3	47.37	19.9	22.1	55.26	32.6	26.4	50	22.5	22.5	chr11	106173782	106187124	-	106187180	106173679	ENSMUSG00000069631	13.745
Sfi1	MmuINT0142467	chr11:3165679-3170586	4908	chr11:3170587-3170704=3165576-3165678:-	IR-S	6.17	12.81	194.79	6.2	5.58	84.47	28.3	16.11	40.82	23.67	14.24	45.91	38.98	28.25	44.22	14.14	10.17	61.74	19.53	18.77	77.34	35.75	40.06	71.99	14.17	10.79	65.38	21.92	15.97	56.9	17.9	11.18	51.27	chr11	3165679	3170586	-	3170704	3165576	ENSMUSG00000023764	13.725
Ankrd23	MmuINT0015512	chr1:36532211-36532301	91	chr1:36532302-36532400=36532112-36532210:-	IR-S	2.33	0.51	21.49	2.86	0.51	17.49	0	0	27	5	1.05	19.95	4.76	1.05	20.95	0	0	16	3.7	0.52	13.48	0	0	18	2.22	0.51	22.49	22.58	4.29	14.71	10	2.2	19.8	chr1	36532211	36532301	-	36532400	36532112	ENSMUSG00000067653	13.695
Lass4	MmuINT0090058	chr8:4520309-4520553	245	chr8:4520216-4520308=4520554-4520682:+	IR-S	15.34	33.44	184.56	12.14	19.06	137.94	12.73	7.89	54.11	10.13	8.81	78.19	8.82	3.26	33.74	13.39	9.64	62.36	12.78	9.58	65.41	9.63	7.13	66.87	7.26	6.97	89.03	18.37	10.65	47.35	36.47	21.15	36.85	chr8	4520309	4520553	+	4520216	4520682	ENSMUSG00000008206	13.68
Dgkq	MmuINT0048888	chr5:108650639-108650816	178	chr5:108650817-108650968=108650490-108650638:-	IR-S	18.21	10.05	45.13	13.32	7.37	47.94	17.87	7.07	32.5	19.08	7.15	30.31	20.17	4.21	16.65	18.39	12.43	55.17	22.11	12.82	45.18	22.05	9.15	32.36	24.27	11.8	36.83	27.93	8.96	23.11	30.81	11.12	24.97	chr5	108650639	108650816	-	108650968	108650490	ENSMUSG00000004815	13.605
Meis2	MmuINT0097785	chr2:116063421-116064801	1381	chr2:116064802-116065058=116063188-116063420:-	IR-C	29.23	12.28	29.72	40.91	25.36	36.64	32.4	107.24	223.76	41.12	114.31	163.69	32.24	64.8	136.2	36.17	81.02	142.98	36.66	85.42	147.58	31.96	81.82	174.18	40.48	119.42	175.58	51.85	21.26	19.74	45.45	29.09	34.91	chr2	116063421	116064801	-	116065058	116063188	ENSMUSG00000027210	13.58
4833442J19Rik	MmuINT0003562	chr6:149141705-149144033	2329	chr6:149141597-149141704=149144034-149144442:+	IR-S	33.33	16.66	33.34	28.09	16.01	40.99	39.13	6.26	9.74	30.61	9.8	22.2	33.33	4	8	24.14	8.69	27.31	42.86	10.71	14.29	33.33	6.67	13.33	31.58	7.89	17.11	47.62	14.76	16.24	40.91	12.68	18.32	chr6	149141705	149144033	+	149141597	149144442	ENSMUSG00000039958	13.555
Accs	MmuINT0009682	chr2:93841963-93842548	586	chr2:93842549-93842615=93841865-93841962:-	IR-S	0	0	18	0	0	11	0	0	30	3.03	1.06	34	0	0	13	3.85	1.04	25.96	13.87	3.48	21.64	3.22	1.06	32	2.86	1.06	36	17.22	3.66	17.58	9.85	1.68	15.38	chr2	93841963	93842548	-	93842615	93841865	ENSMUSG00000040272	13.535
1700088E04Rik	MmuINT0001524	chr15:79135223-79135352	130	chr15:79135353-79135453=79134655-79135222:-	IR-C	43.75	50.31	64.69	48.75	58.01	60.99	38.64	47.14	74.86	35.03	46.59	86.41	48.97	52.89	55.11	62.16	93.24	56.76	65.13	104.86	56.14	57.21	90.39	67.61	40.38	58.95	87.05	53.27	43.68	38.32	66.23	42.39	21.61	chr15	79135223	79135352	-	79135453	79134655	ENSMUSG00000033029	13.5
Bcl2l1	MmuINT0024472	chr2:152830103-152831602	1500	chr2:152831603-152831682=152829427-152830102:-	IR-C	33.33	14.67	29.33	32.56	18.56	38.44	49.47	35.12	35.88	45	26.1	31.9	45.21	23.96	29.04	46.39	32.94	38.06	42.27	29.17	39.83	40	16.8	25.2	39.33	24.38	37.62	42.86	21.43	28.57	50	24	24	chr2	152830103	152831602	-	152831682	152829427	ENSMUSG00000007659	13.485
Kcnh3	MmuINT0085483	chr15:99228717-99229058	342	chr15:99228473-99228716=99229059-99229216:+	IR-S	8.72	7.06	73.94	4.98	5.78	110.22	0	0	2	20	1.8	7.2	100	2	0	55.56	3.89	3.11	33.33	0.67	1.33	33.33	0.67	1.33	12.5	1.12	7.88	18.52	2.96	13.04	21.95	5.49	19.51	chr15	99228717	99229058	+	99228473	99229216	ENSMUSG00000037579	13.385
Abca7	MmuINT0008016	chr10:80010036-80010150	115	chr10:80009858-80010035=80010151-80010266:+	IR-S	1.89	0.51	26.49	0	0	42	4.17	1.04	23.96	1.75	0.51	28.49	12.5	2.25	15.75	2.44	1.02	40.98	3.33	1.03	29.97	1.64	0.51	30.49	1.82	0.51	27.49	18.75	3.56	15.44	9.8	2.74	25.26	chr10	80010036	80010150	+	80009858	80010266	ENSMUSG00000035722	13.33
Slc39a4	MmuINT0146752	chr15:76616160-76616572	413	chr15:76616573-76616852=76615875-76616159:-	IR-S	3.45	0.52	14.48	2.44	0.51	20.49	9.09	1.09	10.91	26.32	3.16	8.84	20	0.6	2.4	6.67	0.53	7.47	28.57	2.57	6.43	0	0	5.06	0	0	3.03	11.11	2.22	17.78	21.38	3.64	13.39	chr15	76616160	76616572	-	76616852	76615875	ENSMUSG00000063354	13.3
Atm	MmuINT0020663	chr9:53473704-53479580	5877	chr9:53479581-53479758=53473616-53473703:-	IR-S	0	0	16.47	4.63	1.57	32.31	3.6	1.04	27.73	2.49	0.51	20.05	34.13	10.73	20.71	8.35	1.63	17.84	5.41	1.05	18.45	10.44	3.31	28.42	0	0	16.47	13	2.26	15.12	18.09	2.95	13.37	chr9	53473704	53479580	-	53479758	53473616	ENSMUSG00000034218	13.23
Trmt1	MmuINT0165607	chr8:84689377-84689631	255	chr8:84689247-84689376=84689632-84689908:+	IR-C	34	23.45	45.52	39.53	24.42	37.35	40.51	14.77	21.7	28.12	18.58	47.48	29.39	11.64	27.97	42.15	21.32	29.27	25.39	17.57	51.63	36.82	12.31	21.13	38.16	22.82	36.98	40.9	40.15	58.02	58.9	46.88	32.71	chr8	84689377	84689631	+	84689247	84689908	ENSMUSG00000001909	13.135
Hes5	MmuINT0077433	chr4:154961050-154961135	86	chr4:154960923-154961049=154961136-154961301:+	IR-S	5	1.05	19.95	14.89	4.02	22.98	15.79	1.74	9.26	11.11	0.56	4.44	40	5.6	8.4	12.5	2.25	15.75	9.09	1.09	10.91	22.22	2.44	8.56	0	0	6	22	13.42	47.58	24.14	17.38	54.62	chr4	154961050	154961135	+	154960923	154961301	ENSMUSG00000048001	13.125
Nphs1	MmuINT0110176	chr7:30465882-30466008	127	chr7:30465752-30465881=30466009-30466181:+	IR-S	2.22	0.51	22.49	3.23	0.52	15.48	33.33	0.67	1.33	0	0	2	NA	NaN	NaN	0	0	3	100	2	0	20	0.6	2.4	NA	NaN	NaN	20	4.8	19.2	11.63	2.79	21.21	chr7	30465882	30466008	+	30465752	30466181	ENSMUSG00000006649	13.09
Jmjd1c	MmuINT0084995	chr10:67189850-67215269	25420	chr10:67189736-67189849=67215270-67215375:+	IR-S	5.92	3.8	60.38	8.07	3.32	37.83	16.62	4.18	20.99	11.88	6.33	46.99	35.75	18.13	32.58	11.4	5.73	44.56	12.94	6.38	42.92	19.32	12.29	51.3	6.64	3.26	45.86	15.18	4.74	26.49	24.98	7.08	21.25	chr10	67189850	67215269	+	67189736	67215375	ENSMUSG00000037876	13.085
Inadl	MmuINT0082017	chr4:98395925-98405378	9454	chr4:98395826-98395924=98405379-98405434:+	IR-S	11.11	1.67	13.33	15.38	2.31	12.69	17.62	3.53	16.5	4.35	0.52	11.48	26.32	3.16	8.84	28	4.48	11.52	20	1.8	7.2	33.33	3.33	6.67	44.44	5.78	7.22	31.03	5.9	13.1	21.43	3.64	13.36	chr4	98395925	98405378	+	98395826	98405434	ENSMUSG00000061859	12.985
Pdzk1	MmuINT0117692	chr3:96857392-96868307	10916	chr3:96857195-96857391=96868308-96868532:+	IR-S	5.36	3.22	56.9	7.44	2.76	34.38	6.73	4.39	60.87	4.88	7	136.39	14.57	9.38	55.03	5.76	6.53	106.82	5.34	4.34	76.9	16.18	7.18	37.18	2.56	3.69	140.51	30.08	7.31	16.99	8.61	2.76	29.33	chr3	96857392	96868307	+	96857195	96868532	ENSMUSG00000038298	12.945
Sfi1	MmuINT0142440	chr11:3156865-3157865	1001	chr11:3157866-3157936=3156772-3156864:-	IR-C	44.88	105.33	129.36	38.18	34.32	55.57	50.04	38.72	38.66	48.06	38.08	41.15	53.49	47.24	41.08	52.69	33.26	29.86	46.86	52.03	59	43.81	33.58	43.07	42.38	32.37	44.01	63.6	41.19	23.57	45.09	34.46	41.96	chr11	3156865	3157865	-	3157936	3156772	ENSMUSG00000023764	12.815
BC002230	MmuINT0022775	chr12:100150051-100151225	1175	chr12:100151226-100151334=100149817-100150050:-	IR-S	37.91	27.79	45.51	26.59	18.8	51.9	31.25	12.53	27.56	50.19	15.13	15.02	20.77	6.33	24.15	34.65	13.57	25.59	48.29	23.55	25.21	30.72	11.01	24.84	35.67	16.55	29.85	40.89	22.42	32.4	49.04	38.73	40.24	chr12	100150051	100151225	-	100151334	100149817	ENSMUSG00000021179	12.715
Gbp6	MmuINT0067991	chr3:142545553-142545861	309	chr3:142545450-142545552=142545862-142546055:+	IR-C	0	0	13	0	0	18	2.7	0.51	18.49	0	0	17	9.09	1.64	16.36	3.76	0.57	14.53	7.45	1.12	13.97	3.45	0.52	14.48	12.98	1.85	12.43	21.23	3.92	14.55	4.04	0.57	13.52	chr3	142545553	142545861	+	142545450	142546055	ENSMUSG00000079362	12.635
Lbp	MmuINT0090141	chr2:158314217-158317536	3320	chr2:158314153-158314216=158317537-158317600:+	IR-S	0	0	26	0	0	26	1.28	1.01	77.99	0.88	1	113	0.87	0.5	57.5	2.01	1.53	74.47	2.63	2.05	75.95	6.77	4.81	66.19	0.48	0.5	103.5	10	2.2	19.8	15.15	2.88	16.12	chr2	158314217	158317536	+	158314153	158317600	ENSMUSG00000016024	12.575
Cep152	MmuINT0034635	chr2:125566690-125568823	2134	chr2:125568824-125568927=125566533-125566689:-	IR-S	4.55	1.05	21.95	2.13	0.51	23.49	8.57	1.63	17.37	10.2	2.75	24.25	15	3.45	19.55	3.33	1.03	29.97	22.22	4.89	17.11	7.32	1.61	20.39	26.14	6.31	17.82	21.05	4.84	18.16	10.71	3.32	27.68	chr2	125566690	125568823	-	125568927	125566533	ENSMUSG00000068394	12.54
Rgs11	MmuINT0134272	chr17:26203393-26203461	69	chr17:26203296-26203392=26203462-26203512:+	IR-S	30.94	28.16	62.84	26	16.38	46.62	36.84	4.79	8.21	33.33	6	12	46.67	5.13	5.87	47.37	6.63	7.37	28.57	2.57	6.43	40	2.8	4.2	54.29	14.66	12.34	36.17	23.15	40.85	45.79	35.72	42.28	chr17	26203393	26203461	+	26203296	26203512	ENSMUSG00000024186	12.51
9930104L06Rik	MmuINT0006349	chr4:124940546-124942352	1807	chr4:124940366-124940545=124942353-124942471:+	IR-S	20.13	4.24	16.82	27.97	10.93	28.16	20.23	8.54	33.67	11.56	5.1	39.04	27.29	10.99	29.28	33.67	15.61	30.75	19.36	9.74	40.58	26.96	13.59	36.82	24.26	10.75	33.55	33.62	12.18	24.05	39.48	12.74	19.53	chr4	124940546	124942352	+	124940366	124942471	ENSMUSG00000044730	12.5
Ccdc138	MmuINT0030338	chr10:58540915-58544916	4002	chr10:58540798-58540914=58544917-58545109:+	IR-S	44.36	42.59	53.41	33.33	33.33	66.67	44.44	23.11	28.89	46.15	35.07	40.93	45.76	19.68	23.32	43.82	28.04	35.96	40.48	23.88	35.12	40.62	18.28	26.72	60.92	42.64	27.36	48.39	55.65	59.35	54.29	43.97	37.03	chr10	58540915	58544916	+	58540798	58545109	ENSMUSG00000038010	12.495
Tmem63a	MmuINT0162290	chr1:180956045-180956419	375	chr1:180955993-180956044=180956420-180956528:+	IR-S	0	0	15	0	0	10	0	0	12	0	0	19	5.88	0.53	8.47	3.81	1.07	26.99	3.23	0.52	15.48	3.45	1.04	28.96	2.7	0.51	18.49	19.2	5.38	22.65	5.44	2.67	46.39	chr1	180956045	180956419	+	180955993	180956528	ENSMUSG00000026519	12.32
Tcirg1	MmuINT0158286	chr19:3903173-3903339	167	chr19:3903340-3903428=3903046-3903172:-	IR-S	26.25	26.51	74.49	20.9	22.36	84.64	23.89	16.72	53.28	23.08	18.46	61.54	44.93	22.46	27.53	35.29	32.47	59.53	31.34	27.58	60.42	30.51	23.49	53.51	28	22.4	57.6	35.14	26.36	48.65	36.63	25.27	43.73	chr19	3903173	3903339	-	3903428	3903046	ENSMUSG00000001750	12.31
Sfi1	MmuINT0142462	chr11:3132328-3132886	559	chr11:3132887-3132965=3132216-3132327:-	IR-C	33.26	137.36	275.63	53.97	104.07	88.76	43.46	39.73	51.69	49.5	54.3	55.4	67.7	97.7	46.61	30.72	25.65	57.86	48.86	48.32	50.57	56.82	63.72	48.42	43.4	54.34	70.86	57	100.7	75.97	54.83	71.58	58.97	chr11	3132328	3132886	-	3132965	3132216	ENSMUSG00000023764	12.3
Zfp39	MmuINT0179158	chr11:58900692-58902742	2051	chr11:58902743-58902907=58900565-58900691:-	IR-S	9.88	3.84	35.07	2.63	1.03	38.03	2.95	0.52	16.96	8.42	1.64	17.86	10.83	1.66	13.69	6.95	1.07	14.31	3.35	0.52	14.9	0	0	17.5	0	0	20.59	8.47	2.17	23.45	28.57	9	22.5	chr11	58900692	58902742	-	58902907	58900565	ENSMUSG00000037001	12.265
Usp35	MmuINT0171756	chr7:97314928-97319966	5039	chr7:97319967-97320125=97314734-97314927:-	IR-C	1.54	0.51	32.49	0	0	32	9.09	2.18	21.82	3.61	1.55	41.45	3.03	0.52	16.48	2.56	0.51	19.49	4	1.04	24.96	5.08	1.57	29.43	0	0	19	11.76	2.23	16.77	14.29	2.86	17.14	chr7	97314928	97319966	-	97320125	97314734	ENSMUSG00000035713	12.255
Sfi1	MmuINT0142449	chr11:3187411-3188940	1530	chr11:3188941-3189056=3187240-3187410:-	IR-S	9.19	19.12	188.88	17.07	16.39	79.61	21.74	9.13	32.87	28.74	16.09	39.91	65.89	70.5	36.5	3.3	1.55	45.45	16.67	8.17	40.83	22.3	18.96	66.05	12.5	7.88	55.12	28.3	19.24	48.76	22.41	15.91	55.09	chr11	3187411	3188940	-	3189056	3187240	ENSMUSG00000023764	12.225
Kel	MmuINT0086479	chr6:41697479-41698299	821	chr6:41698300-41698448=41697349-41697478:-	IR-S	4.35	0.52	11.48	6.25	1.06	15.94	5.34	1.07	18.96	6.06	2.67	41.36	2.78	0.53	18.5	10.11	5.57	49.55	18.01	4.15	18.88	12.66	2.29	15.77	15.4	11.13	61.16	7.34	1.11	13.95	27.66	5.86	15.32	chr6	41697479	41698299	-	41698448	41697349	ENSMUSG00000029866	12.2
Zbtb48	MmuINT0177731	chr4:152027060-152027542	483	chr4:152027543-152027671=152026388-152027059:-	IR-S	26.92	8.88	24.12	34.55	12.78	24.22	22.22	7.33	25.67	31.71	8.56	18.44	34.62	12.12	22.88	26.53	8.22	22.78	47.06	11.77	13.23	37.93	7.59	12.41	29.23	12.28	29.72	44.68	15.19	18.81	41.18	14.82	21.18	chr4	152027060	152027542	-	152027671	152026388	ENSMUSG00000028952	12.195
Zfr2	MmuINT0180114	chr10:81240215-81241994	1780	chr10:81239934-81240214=81241995-81242174:+	IR-S	2.51	0.53	20.5	6.12	1.59	24.41	15.38	5.24	28.85	9.13	3.29	32.74	10.81	2.82	23.27	6.29	2.14	31.89	23.21	7.45	24.64	17.18	7.05	33.98	9.5	3.33	31.75	29.3	5.89	14.22	3.7	0.52	13.48	chr10	81240215	81241994	+	81239934	81242174	ENSMUSG00000034949	12.185
Gm14139	MmuINT0070194	chr2:150190780-150191855	1076	chr2:150190719-150190779=150191856-150193279:+	IR-S	0	0	65.62	0	0	80.94	0	0	21.88	0	0	10.94	88.24	61.77	8.23	16.67	5.11	25.52	0	0	6.56	60	21	14	0	0	28.44	9.3	9.56	93.25	15	15.09	85.53	chr2	150190780	150191855	+	150190719	150193279	ENSMUSG00000079009	12.15
Arhgap20	MmuINT0017948	chr9:51846315-51847306	992	chr9:51846125-51846314=51847307-51847418:+	IR-C	3.78	0.52	13.21	2.2	0.51	22.76	6.76	2.13	29.44	9	7.09	71.67	6.69	3.73	52.06	4.3	3.13	69.69	9.64	6.58	61.64	1.76	1.53	85.26	8.35	9.21	101.12	21.04	7.87	29.53	9.18	3.28	32.42	chr9	51846315	51847306	+	51846125	51847418	ENSMUSG00000053199	12.12
Ppip5k1	MmuINT0124826	chr2:121312483-121316654	4172	chr2:121316655-121316768=121310561-121312482:-	IR-S	0	0	16.28	3.6	0.55	14.7	16.95	2.41	11.81	8.66	1.15	12.16	18.23	1.85	8.28	3.65	0.55	14.51	4.2	0.55	12.6	15.83	3.07	16.33	0	0	10.09	8.73	1.15	12.06	19.11	3.12	13.21	chr2	121312483	121316654	-	121316768	121310561	ENSMUSG00000033526	12.12
Ccdc159	MmuINT0030593	chr9:21934234-21934434	201	chr9:21934118-21934233=21934435-21934517:+	IR-S	13.21	3.96	26.04	8.7	2.17	22.82	10.53	2.21	18.79	7.69	2.15	25.85	18.18	2.36	10.64	9.68	1.65	15.35	16.13	5.81	30.19	14.29	1.71	10.29	19.15	5.36	22.64	23.53	4.94	16.06	22.58	4.29	14.71	chr9	21934234	21934434	+	21934118	21934517	ENSMUSG00000006241	12.1
Parp8	MmuINT0115512	chr13:117024230-117025175	946	chr13:117025176-117025277=117024175-117024229:-	IR-S	2.04	0.51	24.49	5.56	1.06	17.94	3.9	1.56	38.44	8.33	3.25	35.75	10.64	2.77	23.23	5.88	2.12	33.88	8.47	2.71	29.29	10.64	2.77	23.23	4.35	1.57	34.43	9.52	2.19	20.81	22.22	4.89	17.11	chr13	117024230	117025175	-	117025277	117024175	ENSMUSG00000021725	12.07
Maged2	MmuINT0094515	chrX:150812738-150814228	1491	chrX:150814229-150814282=150812671-150812737:-	IR-C	10.64	38.73	325.27	14.8	47.06	270.94	27.3	101.83	271.17	20.62	96.5	371.5	29.5	73.16	174.84	33.98	94.46	183.54	26.36	89.1	248.9	27.71	81.74	213.26	21.57	86.93	316.07	24.29	106.9	333.19	25.26	92.7	274.3	chrX	150812738	150814228	-	150814282	150812671	ENSMUSG00000025268	12.055
1700029G01Rik	MmuINT0001290	chr4:126152259-126152340	82	chr4:126152341-126152434=126152206-126152258:-	IR-S	6.67	4.27	59.73	12	6.72	49.28	12.2	2.81	20.19	20.69	7.24	27.76	11.54	3.35	25.65	17.65	5.29	24.71	18.64	6.52	28.48	8.2	2.71	30.29	14.29	4.57	27.43	21.95	5.49	19.51	20.75	6.64	25.36	chr4	126152259	126152340	-	126152434	126152206	ENSMUSG00000073758	12.015
Kif5c	MmuINT0087350	chr2:49680239-49688652	8414	chr2:49680165-49680238=49688653-49688757:+	IR-S	0	0	20.15	0	0	11.67	1.85	1.02	54.01	1.55	0.51	32.31	2.2	1.02	45.52	0	0	59.39	2.1	1.02	47.64	2.65	1.54	56.61	4.81	1.57	31.12	6.31	1.06	15.79	17.65	2.94	13.73	chr2	49680239	49688652	+	49680165	49688757	ENSMUSG00000026764	11.98
Zfp715	MmuINT0179786	chr7:43311186-43313103	1918	chr7:43313104-43313261=43311031-43311185:-	IR-S	26.09	7.57	21.43	36.67	15.03	25.97	27.78	6.39	16.61	43.28	20.77	27.23	58.33	11.08	7.92	30.77	10.46	23.54	36.84	9.58	16.42	35.71	13.57	24.43	29.41	9.71	23.29	38.71	16.65	26.35	48	17.76	19.24	chr7	43311186	43313103	-	43313261	43311031	ENSMUSG00000012640	11.975
1700029G01Rik	MmuINT0001284	chr4:126150797-126150876	80	chr4:126150877-126150934=126150602-126150796:-	IR-S	8.98	8.17	82.83	14.29	8.57	51.43	17.65	5.29	24.71	16.48	8.73	44.27	24.53	8.09	24.91	26.09	7.57	21.43	33.33	12.67	25.33	17.65	5.29	24.71	11.36	5.57	43.43	17.07	4.1	19.9	30	7.8	18.2	chr4	126150797	126150876	-	126150934	126150602	ENSMUSG00000073758	11.9
Tspan9	MmuINT0166755	chr6:128034246-128083381	49136	chr6:128083382-128083481=128034166-128034245:-	IR-S	10.4	7.18	61.82	20.45	21.68	84.32	6.45	8.51	123.49	7	7.49	99.51	14.29	13.72	82.28	9.32	8.2	79.8	11.56	12.83	98.17	12.69	14.09	96.91	9.26	10.93	107.07	20.99	30.86	116.14	33.64	49.45	97.55	chr6	128034246	128083381	-	128083481	128034166	ENSMUSG00000030352	11.89
1700012B15Rik	MmuINT0000967	chr12:3241579-3247351	5773	chr12:3241522-3241578=3247352-3247438:+	IR-S	20.74	8.53	32.6	26.25	7.19	20.2	34.7	12.88	24.25	30.16	12.37	28.63	28.77	12.48	30.9	45.21	23.96	29.04	31.34	13.79	30.21	35.54	16.44	29.82	25.87	15.81	45.31	24.71	8.19	24.94	45.95	12.41	14.59	chr12	3241579	3247351	+	3241522	3247438	ENSMUSG00000079179	11.835
Grik5	MmuINT0073994	chr7:25060784-25062877	2094	chr7:25062878-25063056=25060730-25060783:-	IR-S	0	0	31	0	0	35	1.2	0.5	41.5	1.59	0.51	31.49	12.16	3.42	24.68	6.5	2.81	40.47	6.85	2.67	36.33	6.71	3.3	45.89	4.48	1.62	34.48	9.09	1.09	10.91	14.57	2.34	13.75	chr7	25060784	25062877	-	25063056	25060730	ENSMUSG00000003378	11.83
Stk11ip	MmuINT0154024	chr1:75521643-75521763	121	chr1:75521529-75521642=75521764-75521849:+	IR-C	60.5	32.9	21.48	57.19	25.94	19.42	60.02	27.2	18.12	71.83	36.08	14.15	88.38	44.27	5.82	86.62	37.32	5.77	76.29	46.72	14.52	71.41	30.85	12.35	73.12	48.47	17.82	63.26	31.83	18.49	78.08	39.18	11	chr1	75521643	75521763	+	75521529	75521849	ENSMUSG00000026213	11.825
P2rx1	MmuINT0114272	chr11:73009667-73009929	263	chr11:73009586-73009666=73009930-73010071:+	IR-C	0	0	14	3.03	0.52	16.48	5.26	0.53	9.47	6.67	0.53	7.47	0	0	5	0	0	6	5.26	0.53	9.47	42.86	2.14	2.86	27.27	1.91	5.09	10	2.2	19.8	16.67	2.33	11.67	chr11	73009667	73009929	+	73009586	73010071	ENSMUSG00000020787	11.82
Fbxl18	MmuINT0063064	chr5:142888876-142895109	6234	chr5:142895110-142895238=142888669-142888875:-	IR-S	1.82	0.51	27.49	0	0	21	0	0	11	3.03	0.52	16.48	20	1.8	7.2	0	0	13	4.35	0.52	11.48	0	0	17	0	0	13	1.89	0.51	26.49	23.53	4.94	16.06	chr5	142888876	142895109	-	142895238	142888669	ENSMUSG00000066640	11.8
Tet2	MmuINT0159060	chr3:133481428-133483238	1811	chr3:133483239-133483317=133481334-133481427:-	IR-S	2.33	0.51	21.49	8.2	2.71	30.29	5.45	1.58	27.42	16.28	4.07	20.93	25	7.5	22.5	8.2	2.71	30.29	17.78	9.42	43.58	15.04	9.78	55.22	10.81	4.43	36.57	10.71	3.32	27.68	23.33	8.63	28.37	chr3	133481428	133483238	-	133483317	133481334	ENSMUSG00000040943	11.755
Arhgap26	MmuINT0018044	chr18:39306853-39357552	50700	chr18:39306702-39306852=39357553-39357828:+	IR-S	1.59	0.51	31.49	1.23	0.5	40.5	0	0	9	7.69	0.54	6.46	0	0	9	6.67	0.53	7.47	4.55	1.05	21.95	9.09	0.55	5.45	3.23	0.52	15.48	14.29	2.86	17.14	12	1.68	12.32	chr18	39306853	39357552	+	39306702	39357828	ENSMUSG00000036452	11.735
Braf	MmuINT0025557	chr6:39677473-39677571	99	chr6:39677572-39677641=39677378-39677472:-	IR-S	52.08	38.02	34.98	52.38	33.52	30.48	56	21.84	17.16	73.33	28.6	10.4	62.16	18.65	11.35	60	33.6	22.4	63.22	44.89	26.11	61.9	42.09	25.91	54.55	18.55	15.45	63.64	28.64	16.36	64.29	29.57	16.43	chr6	39677473	39677571	-	39677641	39677378	ENSMUSG00000002413	11.735
Ccdc18	MmuINT0030650	chr5:108189049-108191882	2834	chr5:108188932-108189048=108191883-108192050:+	IR-S	0	0	18.53	0	0	28.82	0	0	15.44	5.88	0.54	8.72	13.93	1.71	10.56	0	0	9.26	2.56	0.53	20.06	15.54	1.75	9.51	4	0.54	12.85	10.88	2.79	22.83	12.56	2.83	19.7	chr5	108189049	108191882	+	108188932	108192050	ENSMUSG00000056531	11.72
Ankrd45	MmuINT0015753	chr1:161151318-161155245	3928	chr1:161150965-161151317=161155246-161155413:+	IR-S	8.91	4.9	50.1	14.58	8.02	46.98	9.09	4.36	43.64	1.41	0.51	35.49	35.85	12.91	23.09	7.41	2.15	26.85	3.85	1.04	25.96	20	6	24	14.67	6.31	36.69	30.23	8.46	19.54	16.67	4.67	23.33	chr1	161151318	161155245	+	161150965	161155413	ENSMUSG00000044835	11.705
Mup6	MmuINT0102682	chr4:60004888-60005471	584	chr4:60004814-60004887=60005472-60005582:+	IR-S	3.05	1.03	32.73	2.42	0.51	20.64	32.04	0.66	1.4	13.58	0.57	3.61	70.21	4.26	1.81	48.53	2.97	3.15	76.74	6.19	1.87	22.05	1.83	6.47	10.54	0.55	4.69	27.39	5.1	13.51	1.45	0.51	34.43	chr4	60004888	60005471	+	60004814	60005582	ENSMUSG00000078689	11.685
Eif3i	MmuINT0056413	chr4:129600502-129600593	92	chr4:129600594-129600648=129600409-129600501:-	IR-S	4.17	3.13	71.87	11.9	5.59	41.41	18.31	15.38	68.62	8.89	8.71	89.29	18.42	8.29	36.71	25.71	11.31	32.69	15.91	8.11	42.89	17.65	7.06	32.94	10.09	6.05	53.95	16.9	14.03	68.97	22.33	14.07	48.93	chr4	129600502	129600593	-	129600648	129600409	ENSMUSG00000028798	11.58
Nav2	MmuINT0105814	chr7:49552906-49554214	1309	chr7:49552840-49552905=49554215-49554259:+	IR-S	9.31	7.72	75.18	6.33	6.89	101.99	12.4	5.47	38.68	6.97	2.83	37.83	8.28	2.31	25.63	11.8	5.46	40.84	20.6	10.37	39.97	15.68	4.37	23.51	8.31	5.26	58.05	21.85	11.83	42.32	16.9	10.71	52.66	chr7	49552906	49554214	+	49552840	49554259	ENSMUSG00000052512	11.555
Metap1d	MmuINT0097945	chr2:71509891-71511411	1521	chr2:71509741-71509890=71511412-71511560:+	IR-S	30.86	49.07	109.93	37.21	65.86	111.14	51.26	92.27	87.73	40.08	72.14	107.86	48.66	67.64	71.36	45	91.35	111.65	62.56	103.22	61.78	52.24	79.93	73.07	52.65	113.72	102.28	42.73	69.22	92.78	48.31	84.54	90.46	chr2	71509891	71511411	+	71509741	71511560	ENSMUSG00000041921	11.485
Dnahc1	MmuINT0050566	chr14:31260548-31261045	498	chr14:31261046-31261280=31260375-31260547:-	IR-S	2.2	1.53	68.12	0.8	0.51	62.84	4.73	2.62	52.7	3.4	2.59	73.51	4.83	1.57	30.96	3.79	2.59	65.84	3.6	2.07	55.52	5.2	3.16	57.53	3.93	3.12	76.17	3.99	1.56	37.53	21.96	4.88	17.34	chr14	31260548	31261045	-	31261280	31260375	ENSMUSG00000019027	11.475
Zfp61	MmuINT0179570	chr7:24293435-24294954	1520	chr7:24294955-24295081=24293345-24293434:-	IR-S	1.59	0.51	31.49	7.32	1.61	20.39	4.17	1.04	23.96	6.49	2.66	38.34	8.57	1.63	17.37	11.76	2.23	16.77	26.92	8.88	24.12	13.33	4.53	29.47	13.73	3.98	25.02	13.33	2.27	14.73	18.52	2.96	13.04	chr7	24293435	24294954	-	24295081	24293345	ENSMUSG00000050605	11.47
Trip11	MmuINT0165518	chr12:101893794-101894261	468	chr12:101894262-101894427=101893431-101893793:-	IR-S	6	3.18	49.82	7.84	4.31	50.69	7.2	4.82	62.18	3.16	1.55	47.45	15.15	5.76	32.24	10.53	6.63	56.37	5.19	3.68	67.32	16.46	7.57	38.43	17.99	14.75	67.25	13.51	8.51	54.49	23.26	12.33	40.67	chr12	101893794	101894261	-	101894427	101893431	ENSMUSG00000021188	11.465
Atp11c	MmuINT0020855	chrX:60229253-60236556	7304	chrX:60236557-60236710=60229148-60229252:-	IR-C	6.34	2.16	31.9	2.71	1.6	57.52	5.71	2.11	34.89	7.61	2.22	26.91	16.97	7.89	38.6	18.16	10.22	46.08	14.18	8.87	53.7	18.04	10.39	47.21	11.35	5.7	44.54	10.23	2.89	25.35	21.67	5.73	20.72	chrX	60229253	60236556	-	60236710	60229148	ENSMUSG00000062949	11.425
Ptprv	MmuINT0129616	chr1:135110331-135110412	82	chr1:135110413-135110500=135110252-135110330:-	IR-S	17.11	32.39	156.94	13.29	16.84	109.89	12.83	8.8	59.8	13.33	16.38	106.53	7.43	4.4	54.78	12.8	12.75	86.86	8.56	8.54	91.19	8.05	6.72	76.71	10.57	16.99	143.74	19.47	29.46	121.87	33.57	24.97	49.42	chr1	135110331	135110412	-	135110500	135110252	ENSMUSG00000066885	11.32
Qser1	MmuINT0130205	chr2:104766057-104770042	3986	chr2:104770043-104770180=104765959-104766056:-	IR-S	16	13.92	73.08	13.87	10.82	67.18	16.67	10.5	52.5	13.89	5.69	35.31	18.03	6.49	29.51	13.73	7.96	50.04	18.18	9.45	42.55	20	12	48	26.42	17.7	49.3	19.15	10.72	45.28	33.33	13.33	26.67	chr2	104766057	104770042	-	104770180	104765959	ENSMUSG00000074994	11.305
2810429I04Rik	MmuINT0003115	chr13:3480002-3485048	5047	chr13:3479909-3480001=3485049-3485220:+	IR-S	14.84	13.21	75.79	27.08	16.52	44.48	27.27	11.45	30.55	53.49	17.65	15.35	69.39	57.59	25.41	45.95	24.81	29.19	80.65	45.16	10.84	67.65	38.56	18.44	43.75	10.06	12.94	28.95	14.19	34.81	35.48	22.35	40.65	chr13	3480002	3485048	+	3479909	3485220	ENSMUSG00000086566	11.255
Sepx1	MmuINT0141597	chr17:24741938-24742309	372	chr17:24741906-24741937=24742310-24742778:+	IR-S	21.5	11.18	40.82	24.93	11.62	34.98	37.08	27.14	46.06	45.82	32.81	38.79	47.7	24.52	26.88	49.78	33.25	33.55	41.52	23.92	33.68	59.06	32.13	22.27	43.86	25.18	32.22	23.75	13.49	43.31	45.1	20.02	24.38	chr17	24741938	24742309	+	24741906	24742778	ENSMUSG00000075705	11.21
Dip2a	MmuINT0049535	chr10:76296418-76297754	1337	chr10:76297755-76297857=76296353-76296417:-	IR-S	2.37	0.51	21.08	2.07	1.53	72.41	8.35	1.63	17.84	12.08	2.38	17.31	0	0	38.09	0.94	0.5	53	2.68	1.57	57.08	0	0	61.76	4	1.07	25.7	21.11	3.67	13.71	5.72	3.23	53.3	chr10	76296418	76297754	-	76297857	76296353	ENSMUSG00000020231	11.195
Whsc1l1	MmuINT0176055	chr8:25700721-25706523	5803	chr8:25700451-25700720=25706524-25706640:+	IR-S	8.93	1.65	16.82	0	0	22.62	18.18	2.43	10.95	3.35	0.52	14.9	8.58	2.2	23.47	4.35	1.07	23.63	3.6	1.04	27.73	6.01	1.61	25.1	7.89	1.62	18.88	19.72	3.03	12.33	11.39	2.8	21.79	chr8	25700721	25706523	+	25700451	25706640	ENSMUSG00000054823	11.09
Zfhx3	MmuINT0178493	chr8:108945205-108946316	1112	chr8:108945102-108945204=108946317-108951770:+	IR-S	0	0	28	5.08	1.57	29.43	0.88	0.5	56.5	1.41	0.51	35.49	2.13	0.51	23.49	0	0	40	1.23	0.5	40.5	2.44	1.02	40.98	0	0	42	16.13	2.9	15.1	11.11	2.78	22.22	chr8	108945205	108946316	+	108945102	108951770	ENSMUSG00000038872	11.08
Prrt2	MmuINT0127371	chr7:127019017-127019394	378	chr7:127019395-127020355=127018884-127019016:-	IR-S	70	47.6	20.4	68.54	51.41	23.59	75.7	71.16	22.84	67.31	58.56	28.44	73.63	58.17	20.83	78.57	98.21	26.79	75.61	81.66	26.34	77.14	71.74	21.26	70.97	75.23	30.77	80	43.2	10.8	80.65	67.75	16.25	chr7	127019017	127019394	-	127020355	127018884	ENSMUSG00000045114	11.055
Sfi1	MmuINT0142448	chr11:3143337-3143694	358	chr11:3143695-3143790=3143260-3143336:-	IR-C	16.59	21.86	109.88	11.57	5.84	44.63	25.55	11.2	32.64	27.91	10.89	28.14	60.09	33.74	22.41	3.45	1.04	28.96	12.67	5.23	36.05	17.25	6.61	31.73	9.48	4.59	43.79	31.85	13.56	29.01	18.41	8.03	35.59	chr11	3143337	3143694	-	3143790	3143260	ENSMUSG00000023764	11.05
Gm10345	MmuINT0069718	chr15:76296142-76296225	84	chr15:76296078-76296141=76296226-76296361:+	IR-S	10.09	6.05	53.95	7.94	2.7	31.3	29.41	3.24	7.76	35.48	7.45	13.55	39.39	9.06	13.94	33.33	3.33	6.67	18.92	4.16	17.84	25	5	15	11.63	2.79	21.21	11.54	3.35	25.65	28.57	7.71	19.29	chr15	76296142	76296225	+	76296078	76296361	ENSMUSG00000071724	11.04
Nudt13	MmuINT0111480	chr14:20310734-20311470	737	chr14:20310622-20310733=20311471-20311625:+	IR-S	10.14	3.85	34.15	4.23	1.57	35.43	16.36	5.24	26.76	11.11	4.44	35.56	14.29	3.43	20.57	4.55	1.05	21.95	10.45	3.87	33.13	6.98	1.61	21.39	12	3.36	24.64	12	3.36	24.64	24.44	6.84	21.16	chr14	20310734	20311470	+	20310622	20311625	ENSMUSG00000021809	11.035
Abcc10	MmuINT0008395	chr17:46323580-46323692	113	chr17:46323693-46324914=46323352-46323579:-	IR-S	29.41	16.18	38.82	28.89	16.76	41.24	10.34	4.96	43.04	15.52	10.4	56.6	18.75	7.12	30.88	6.67	4.27	59.73	17.39	9.39	44.61	9.24	6.01	58.99	8.93	5.45	55.55	50	18	18	30.3	13.03	29.97	chr17	46323580	46323692	-	46324914	46323352	ENSMUSG00000032842	11
Nrip2	MmuINT0110782	chr6:128405085-128406489	1405	chr6:128404935-128405084=128406490-128406572:+	IR-S	4.55	1.05	21.95	3.23	1.03	30.97	52.17	18.26	16.74	33.33	13.33	26.67	68	14.28	6.72	32.08	11.23	23.77	37.25	13.04	21.96	58.62	13.48	9.52	47.17	18.4	20.6	12.5	2.25	15.75	17.24	2.93	14.07	chr6	128405085	128406489	+	128404935	128406572	ENSMUSG00000001520	10.98
Art5	MmuINT0019403	chr7:102097341-102097780	440	chr7:102097781-102098510=102097308-102097340:-	IR-S	17.29	6.27	30	21.6	6.31	22.92	17.58	4.73	22.16	20.99	12.98	48.86	19.49	7.4	30.56	36.05	13.42	23.81	14.22	3.82	23.06	31.32	9.67	21.21	28.27	8.17	20.72	30.29	9.15	21.05	30.53	10.04	22.84	chr7	102097341	102097780	-	102098510	102097308	ENSMUSG00000070424	10.965
Dopey1	MmuINT0052671	chr9:86545394-86548169	2776	chr9:86545241-86545393=86548170-86548306:+	IR-C	4.54	1.58	33.27	2.08	1.03	48.72	17.45	4.21	19.93	14.47	4.11	24.28	15.4	1.78	9.79	10.02	3.9	35.01	15.4	5.35	29.37	11.19	3.42	27.12	15.46	4.7	25.72	9.06	2.76	27.69	19.46	4.29	17.74	chr9	86545394	86548169	+	86545241	86548306	ENSMUSG00000034973	10.95
Fry	MmuINT0066168	chr5:150481577-150491077	9501	chr5:150481493-150481576=150491078-150491188:+	IR-S	4.35	0.52	11.48	0	0	24	4.6	0.55	11.51	0	0	15	7.04	0.57	7.49	2.56	0.51	19.49	3.03	0.55	17.51	12.39	2.38	16.86	8.12	1.72	19.46	17.5	2.49	11.75	8.73	1.66	17.4	chr5	150481577	150491077	+	150481493	150491188	ENSMUSG00000056602	10.94
Sfi1	MmuINT0142469	chr11:3160147-3164556	4410	chr11:3164557-3164713=3159985-3160146:-	IR-S	12.38	25.62	181.3	9.75	9.53	88.22	23.45	14.03	45.79	17.47	13.31	62.88	35.16	29.43	54.27	9.54	7.25	68.78	19.5	19.07	78.72	31.43	27.34	59.65	9.04	6.81	68.5	27.56	22.98	60.4	16.45	15.6	79.22	chr11	3160147	3164556	-	3164713	3159985	ENSMUSG00000023764	10.94
Lrfn5	MmuINT0092280	chr12:61669655-61839407	169753	chr12:61669480-61669654=61839408-61840812:+	IR-S	10	2.2	19.8	11.76	2.23	16.77	20	2.4	9.6	2.22	0.51	22.49	20.63	7.84	30.16	8.47	2.71	29.29	15.79	5.21	27.79	14.75	5.16	29.84	9.8	2.74	25.26	22.58	4.29	14.71	21.05	4.84	18.16	chr12	61669655	61839407	+	61669480	61840812	ENSMUSG00000035653	10.935
Nme5	MmuINT0109181	chr18:34569899-34571455	1557	chr18:34571456-34571661=34569798-34569898:-	IR-S	4	0.52	12.48	2.7	0.51	18.49	3.7	0.52	13.48	0	0	10	30.43	4.56	10.44	0	0	15	15.38	2.31	12.69	9.09	1.09	10.91	0	0	15	0	0	11	28.57	5.14	12.86	chr18	34569899	34571455	-	34571661	34569798	ENSMUSG00000035984	10.935
Pkn3	MmuINT0120838	chr2:30085280-30085359	80	chr2:30085183-30085279=30085360-30085427:+	IR-S	14.03	6.34	38.84	1.63	0.52	31.51	7.1	3.27	42.84	7.5	3.23	39.77	13.84	4.57	28.46	5.41	1.09	18.97	18.28	8.99	40.21	11.54	5.67	43.5	8.37	3.27	35.76	18.71	5.46	23.74	18.81	6.61	28.51	chr2	30085280	30085359	+	30085183	30085427	ENSMUSG00000026785	10.93
Parp4	MmuINT0115470	chr14:56652348-56655481	3134	chr14:56652248-56652347=56655482-56655614:+	IR-S	5.96	1.07	16.95	1.45	0.52	35.51	41.58	5.04	7.08	23.92	3.12	9.91	48.09	6.86	7.4	14.55	2.34	13.75	37.33	4.91	8.24	86.95	12.45	1.87	7.9	1.11	12.95	20.09	3.02	12.01	9.17	1.65	16.38	chr14	56652348	56655481	+	56652248	56655614	ENSMUSG00000054509	10.925
Epha1	MmuINT0058079	chr6:42358847-42358935	89	chr6:42358936-42359091=42358487-42358846:-	IR-C	54.35	38.59	32.41	36.84	23.95	41.05	73.33	38.13	13.87	46.67	30.8	35.2	54.55	18.55	15.45	36.84	23.95	41.05	59.55	42.28	28.72	50	19.5	19.5	53.85	32.31	27.69	60.47	41.72	27.28	52.5	32.02	28.97	chr6	42358847	42358935	-	42359091	42358487	ENSMUSG00000029859	10.89
Lnpep	MmuINT0091681	chr17:17537076-17538519	1444	chr17:17538520-17538704=17536914-17537075:-	IR-S	3.23	0.52	15.48	4.48	1.57	33.43	11.11	1.11	8.89	13.04	1.7	11.3	44.44	5.78	7.22	18.18	2.36	10.64	40.74	7.74	11.26	29.03	5.81	14.19	12	1.68	12.32	12.82	2.82	19.18	16.67	3.5	17.5	chr17	17537076	17538519	-	17538704	17536914	ENSMUSG00000023845	10.89
Sh3bp2	MmuINT0143042	chr5:34561663-34562358	696	chr5:34561603-34561662=34562359-34563639:+	IR-S	0	0	16.41	0.94	0.5	53	0	0	29.53	7.08	2.14	28.11	6.57	2.13	30.31	6.78	3.74	51.39	9.96	3.85	34.8	6.15	2.65	40.5	5.87	1.59	25.47	7.08	1.61	21.08	15.5	4.62	25.19	chr5	34561663	34562358	+	34561603	34563639	ENSMUSG00000054520	10.82
Hyls1	MmuINT0079934	chr9:35568506-35569876	1371	chr9:35569877-35570069=35568455-35568505:-	IR-S	2.7	1.03	36.97	3.37	1.55	44.45	13.04	3.39	22.61	22.22	7.33	25.67	16.36	5.24	26.76	5.08	1.57	29.43	11.11	4.44	35.56	10.53	2.21	18.79	7.69	1.61	19.39	7.69	3.23	38.77	20	6	24	chr9	35568506	35569876	-	35570069	35568455	ENSMUSG00000050555	10.81
Rbfox2	MmuINT0132508	chr15:77091855-77097939	6085	chr15:77097940-77098072=77091812-77091854:-	IR-C	3.03	0.52	16.48	3.7	0.52	13.48	9.38	3.28	31.72	3.7	1.55	40.45	10.53	2.21	18.79	18.75	7.12	30.88	9.3	4.37	42.63	4.35	1.57	34.43	12.33	5.06	35.94	20	3.6	14.4	8.33	2.17	23.83	chr15	77091855	77097939	-	77098072	77091812	ENSMUSG00000033565	10.8
Srpk1	MmuINT0152467	chr17:28622038-28622399	362	chr17:28622400-28622454=28621977-28622037:-	IR-S	7.66	5.98	72.13	9.93	6.06	54.97	16.63	11.17	55.98	12.95	8.57	57.61	21.89	6.15	21.94	7.08	2.69	35.34	30.29	12.45	28.66	17.58	6.52	30.57	12.14	6.2	44.86	17.56	8.26	38.8	21.59	11.05	40.13	chr17	28622038	28622399	-	28622454	28621977	ENSMUSG00000004865	10.78
Ubp1	MmuINT0169393	chr9:113931220-113931528	309	chr9:113930934-113931219=113931529-113931766:+	IR-C	37.44	22.68	37.9	55.89	33.52	26.45	43.45	31.56	41.08	34.66	30.3	57.12	46.48	25.63	29.52	46.04	27.75	32.52	48.53	29.71	31.51	51.34	35.56	33.71	43.65	33.04	42.66	44.97	37.69	46.13	69.89	54.37	23.42	chr9	113931220	113931528	+	113930934	113931766	ENSMUSG00000009741	10.765
Ablim2	MmuINT0009105	chr5:35837098-35841280	4183	chr5:35836948-35837097=35841281-35841401:+	IR-C	4.41	1.06	22.97	0	0	22	14.29	0.57	3.43	20.47	1.86	7.23	100	3.06	0	0	0	1	20.47	0.62	2.41	33.98	2.76	5.36	23.6	1.91	6.18	7.14	1.07	13.93	18.78	3.02	13.07	chr5	35837098	35841280	+	35836948	35841401	ENSMUSG00000029095	10.755
Vps13b	MmuINT0173700	chr15:35925407-35926040	634	chr15:35925304-35925406=35926041-35926290:+	IR-S	1.29	0.52	39.88	0	0	22.97	2.01	0.53	25.66	2.86	1.06	36	23.71	7.57	24.35	12.94	3.49	23.47	6.91	2.17	29.23	9.34	2.22	21.53	1.1	0.5	45.34	13.56	2.92	18.63	9.22	2.18	21.5	chr15	35925407	35926040	+	35925304	35926290	ENSMUSG00000037646	10.745
Cbx7	MmuINT0029847	chr15:79918826-79921371	2546	chr15:79921372-79921438=79918753-79918825:-	IR-S	14.81	9.19	52.84	21.28	12.13	44.87	25	1.25	3.75	44.44	5.78	7.22	27.27	1.91	5.09	24.14	4.35	13.65	37.5	4.12	6.88	33.33	2	4	60	9.6	6.4	27.27	11.45	30.55	30.28	13.03	30	chr15	79918826	79921371	-	79921438	79918753	ENSMUSG00000053411	10.73
Fnbp1	MmuINT0065297	chr2:31028884-31033029	4146	chr2:31033030-31033188=31026206-31028883:-	IR-C	37.18	39.78	67.22	27.06	29.22	78.78	34.55	25.57	48.43	28.86	27.71	68.29	36.17	23.15	40.85	16.56	14.57	73.43	23.68	22.26	71.74	27.85	28.13	72.87	50.44	42.87	42.13	41.73	37.56	52.44	43.95	49.66	63.34	chr2	31028884	31033029	-	31033188	31026206	ENSMUSG00000075415	10.72
Epb4.9	MmuINT0058024	chr14:70617441-70617954	514	chr14:70617955-70618029=70617285-70617440:-	IR-S	0	0	11	4.35	0.52	11.48	4.95	2.62	50.38	3.9	3.12	76.88	12.5	5.62	39.38	7.37	3.76	47.24	5.45	3.16	54.84	7.25	2.68	34.32	7.07	3.75	49.25	16.67	2.33	11.67	9.09	1.09	10.91	chr14	70617441	70617954	-	70618029	70617285	ENSMUSG00000022099	10.705
Macf1	MmuINT0094286	chr4:123433470-123434699	1230	chr4:123434700-123435195=123431998-123433469:-	IR-S	5.41	1.05	18.42	0	0	19.53	2.55	1.02	39.16	1.88	0.51	26.64	24.08	5.58	17.6	1.6	0.51	31.16	4.8	1.05	20.79	2.14	0.51	23.36	0	0	33.81	14.98	2.87	16.32	11.71	2.23	16.85	chr4	123433470	123434699	-	123435195	123431998	ENSMUSG00000028649	10.64
Gm14378	MmuINT0070222	chr8:4248353-4249204	852	chr8:4248214-4248352=4249205-4249341:+	IR-S	23.68	11.13	35.87	17.33	7.63	36.37	81.82	16.36	3.64	77.78	18.67	5.33	87.88	27.24	3.76	77.78	24.89	7.11	84.21	29.47	5.53	82.35	25.53	5.47	84.62	30.46	5.54	12.28	3.93	28.07	50	16.5	16.5	chr8	4248353	4249204	+	4248214	4249341	ENSMUSG00000089736	10.635
Ptprv	MmuINT0129620	chr1:135109450-135109562	113	chr1:135109563-135109679=135109286-135109449:-	IR-S	9.59	26.88	253.37	10.29	22.93	199.88	7.71	8.82	105.59	3.01	5.75	185.27	6.18	7.01	106.39	4.87	7.5	146.54	3.37	4.22	121.14	3.15	3.64	111.83	5.64	14.48	242.24	14.5	24.94	147.08	26.65	32.09	88.33	chr1	135109450	135109562	-	135109679	135109286	ENSMUSG00000066885	10.635
4930432K21Rik	MmuINT0004023	chr8:84171911-84172160	250	chr8:84171818-84171910=84172161-84172597:+	IR-S	17.49	22.91	108.09	10.43	9.39	80.61	35.85	12.91	23.09	29.63	10.37	24.63	17.65	5.29	24.71	21.43	7.29	26.71	39.53	11.86	18.14	37.5	16.5	27.5	36.94	28.07	47.93	22.14	17.71	62.29	26.96	19.68	53.32	chr8	84171911	84172160	+	84171818	84172597	ENSMUSG00000008129	10.59
Fanca	MmuINT0062260	chr8:123269363-123269859	497	chr8:123269860-123269965=123269290-123269362:-	IR-C	34.38	56.44	107.72	29.35	49.15	118.3	50.92	61.88	59.64	48.64	57.22	60.42	52.34	47.22	43	39.01	54.21	84.76	45.81	61.24	72.44	45.99	54.74	64.29	44.41	66.43	83.15	32.79	50.46	103.44	52.1	85.93	79	chr8	123269363	123269859	-	123269965	123269290	ENSMUSG00000032815	10.58
Abca3	MmuINT0007860	chr17:24408899-24409268	370	chr17:24408825-24408898=24409269-24410201:+	IR-C	30.91	22.26	49.74	33.33	24.66	49.34	44.87	50.7	62.3	48.66	67.64	71.36	51.56	50.01	46.99	51.16	66.51	63.49	50.9	64.13	61.87	49.38	59.75	61.25	45.64	64.81	77.19	45.16	20.32	24.68	40.23	24.54	36.46	chr17	24408899	24409268	+	24408825	24410201	ENSMUSG00000024130	10.575
Ebf4	MmuINT0054952	chr2:130361707-130361828	122	chr2:130361618-130361706=130361829-130361894:+	IR-C	0	0	17	2.22	0.51	22.49	2.1	0.53	24.5	0	0	23	3.03	0.52	16.48	6.85	1.65	22.44	7.38	1.63	20.4	0	0	23	1.82	0.51	27.49	17.41	2.97	14.09	5.96	1.07	16.95	chr2	130361707	130361828	+	130361618	130361894	ENSMUSG00000053552	10.575
Tmem191c	MmuINT0161817	chr16:17277402-17277527	126	chr16:17277342-17277401=17277528-17277592:+	IR-S	9.19	5.63	55.59	12.31	5.85	41.69	7.97	1.69	19.47	8.57	1.73	18.42	7.28	0.54	6.83	27.43	6.64	17.57	10.26	2.27	19.88	8.62	1.09	11.52	8.62	1.63	17.28	24.35	6.37	19.78	18.29	4.21	18.82	chr16	17277402	17277527	+	17277342	17277592	ENSMUSG00000055692	10.57
Zbtb9	MmuINT0177771	chr17:26973315-26973555	241	chr17:26973179-26973314=26973556-26976203:+	IR-S	3.23	0.52	15.48	16.13	5.81	30.19	20	5.4	21.6	9.8	2.74	25.26	19.05	4.76	20.24	8.64	3.8	40.2	17.07	4.1	19.9	19.15	5.36	22.64	12	1.68	12.32	21.43	3.64	13.36	19.05	4.76	20.24	chr17	26973315	26973555	+	26973179	26976203	ENSMUSG00000079605	10.56
Usp32	MmuINT0171627	chr11:85032224-85036521	4298	chr11:85036522-85036639=85032069-85032223:-	IR-S	5.26	1.05	18.95	0	0	36	11.11	2.22	17.78	5.26	1.05	18.95	0	0	17	5.45	1.58	27.42	5.26	1.58	28.42	2.22	0.51	22.49	17.24	2.93	14.07	12.5	2.25	15.75	13.85	5.12	31.88	chr11	85032224	85036521	-	85036639	85032069	ENSMUSG00000000804	10.545
Dnahc8	MmuINT0051165	chr17:30648606-30649623	1018	chr17:30648416-30648605=30649624-30649787:+	IR-S	0.74	0.5	67.32	2.62	2.05	76.19	0	0	6.36	6.76	1.07	14.72	13.58	2.27	14.46	0	0	8.48	8.24	2.16	24.11	30.65	9.8	22.17	1.5	0.51	33.37	17.65	2.94	13.73	6.76	1.07	14.72	chr17	30648606	30649623	+	30648416	30649787	ENSMUSG00000033826	10.525
Per3	MmuINT0117914	chr4:151041474-151042675	1202	chr4:151042676-151042791=151041272-151041473:-	IR-S	10.14	3.85	34.15	9.43	5.47	52.53	11.11	1.67	13.33	3.57	1.04	27.96	9.09	1.64	16.36	4	1.56	37.44	31.43	7.23	15.77	13.64	3.41	21.59	8.47	2.71	29.29	25	5	15	15.62	5.78	31.22	chr4	151041474	151042675	-	151042791	151041272	ENSMUSG00000028957	10.525
Ptar1	MmuINT0128303	chr19:23687546-23694320	6775	chr19:23687400-23687545=23694321-23694490:+	IR-C	11.11	2.22	17.78	3.45	0.52	14.48	4.76	0.52	10.48	20	2.4	9.6	22.58	4.29	14.71	36	6.12	10.88	16.67	2.33	11.67	33.33	1.33	2.67	14.29	2.29	13.71	17.07	4.1	19.9	18.52	2.96	13.04	chr19	23687546	23694320	+	23687400	23694490	ENSMUSG00000074925	10.515
Mylk	MmuINT0103811	chr16:34879569-34880090	522	chr16:34879054-34879568=34880091-34880297:+	IR-S	9.09	2.18	21.82	0	0	15	7.14	1.07	13.93	4.76	0.52	10.48	50	3	3	9.09	0.55	5.45	0	0	11	3.45	0.52	14.48	0	0	8	23.08	3.69	12.31	6.98	1.61	21.39	chr16	34879569	34880090	+	34879054	34880297	ENSMUSG00000022836	10.485
Rprd2	MmuINT0136900	chr3:95785107-95786319	1213	chr3:95786320-95786451=95785054-95785106:-	IR-C	27.93	19.83	51.17	9.43	5.47	52.53	27.27	15.27	40.73	24.14	13.04	40.96	23.48	16.67	54.33	14.69	12.05	69.95	30.86	16.36	36.64	16.33	9.31	47.69	15.25	10.37	57.63	25	12.5	37.5	33.33	12.67	25.33	chr3	95785107	95786319	-	95786451	95785054	ENSMUSG00000028106	10.485
Dgkq	MmuINT0048884	chr5:108653787-108654083	297	chr5:108654084-108654145=108653636-108653786:-	IR-S	3.33	1.06	30.85	4.19	1.59	36.46	13.64	3.51	22.23	10.58	2.83	23.91	4.53	1.58	33.36	7.86	3.32	38.86	14.51	5.2	30.65	9	2.77	28.05	0	0	25.74	11	2.27	18.35	17.46	5.37	25.39	chr5	108653787	108654083	-	108654145	108653636	ENSMUSG00000004815	10.47
Gpr124	MmuINT0072921	chr8:27086212-27098785	12574	chr8:27085841-27086211=27098786-27098857:+	IR-S	0	0	21	0	0	39	9.18	10.37	102.63	8.81	9.25	95.75	9.08	11.45	114.67	6.98	8.03	106.97	11.11	13.89	111.11	4.79	7.33	145.67	12.63	13.51	93.49	18.92	4.16	17.84	2	1.02	50.04	chr8	27086212	27098785	+	27085841	27098857	ENSMUSG00000031486	10.46
Gphn	MmuINT0072670	chr12:78226842-78343351	116510	chr12:78226655-78226841=78343352-78343430:+	IR-S	6.35	4.25	62.75	13.51	5.67	36.33	15.91	8.11	42.89	20	10.2	40.8	22.58	8.58	29.42	25.71	11.31	32.69	27.91	15.35	39.65	19.15	5.36	22.64	15.94	6.38	33.62	16.83	9.93	49.07	23.94	10.53	33.47	chr12	78226842	78343351	+	78226655	78343430	ENSMUSG00000047454	10.455
Mtmr11	MmuINT0101897	chr3:96163529-96163667	139	chr3:96163468-96163528=96163668-96163810:+	IR-S	11.21	3.37	26.69	19.42	6.62	27.47	5.91	3.19	50.84	6.81	5.39	73.7	11.52	5.08	39.04	9.98	7.19	64.89	13.58	8.03	51.11	11.42	6.18	47.91	15.03	8.14	46.01	20.89	7.34	27.8	30.65	9.82	22.21	chr3	96163529	96163667	+	96163468	96163810	ENSMUSG00000045934	10.455
Cd302	MmuINT0032269	chr2:60252492-60257032	4541	chr2:60257033-60257203=60251993-60252491:-	IR-S	23.08	5.54	18.46	23.08	7.39	24.61	12.94	6.21	41.79	15.79	10.42	55.58	17.39	4.7	22.3	22.86	9.83	33.17	8.91	4.9	50.1	20	7.2	28.8	40.98	17.62	25.38	35.14	8.79	16.22	31.91	9.89	21.11	chr2	60252492	60257032	-	60257203	60251993	ENSMUSG00000060703	10.445
Ubxn11	MmuINT0169785	chr4:134123604-134123841	238	chr4:134123392-134123603=134123842-134123919:+	IR-S	0	0	30.85	4.48	1.06	22.59	12.76	2.89	19.73	1.37	0.52	37.57	4.35	1.07	23.63	5.12	1.05	19.48	10.96	3.36	27.31	4.55	1.08	22.6	6.86	2.19	29.67	9.24	2.75	26.99	16.05	2.97	15.53	chr4	134123604	134123841	+	134123392	134123919	ENSMUSG00000012126	10.405
Zxdc	MmuINT0180989	chr6:90382521-90384167	1647	chr6:90381832-90382520=90384168-90384252:+	IR-S	29.77	57.75	136.25	42.68	95.6	128.4	60.28	68.12	44.88	52.79	93.97	84.03	59.72	68.68	46.32	47.98	79.17	85.83	50.49	78.26	76.74	46.67	56.47	64.53	42.53	52.74	71.26	50.98	78.51	75.49	42.28	73.99	101.01	chr6	90382521	90384167	+	90381832	90384252	ENSMUSG00000034430	10.405
Klf4	MmuINT0087689	chr4:55530984-55531629	646	chr4:55531630-55531750=55529999-55530983:-	IR-S	9.09	1.64	16.36	0	0	24	2.7	0.51	18.49	23.81	3.1	9.9	28.57	2.57	6.43	0	0	9	8.33	1.08	11.92	6.67	1.6	22.4	0	0	12	16.13	2.9	15.1	13.73	3.98	25.02	chr4	55530984	55531629	-	55531750	55529999	ENSMUSG00000003032	10.385
Sfi1	MmuINT0142465	chr11:3177522-3179396	1875	chr11:3179397-3179507=3177427-3177521:-	IR-S	14.71	34.62	200.74	34.07	59.58	115.29	18.16	12.85	57.9	34.17	32.04	61.72	81.21	305.37	70.65	44.85	63.62	78.23	61.56	129.35	80.77	78.07	253.55	71.22	24.31	18.77	58.43	45.83	35.78	42.29	23.72	20.01	64.34	chr11	3177522	3179396	-	3179507	3177427	ENSMUSG00000023764	10.385
Agxt2l2	MmuINT0012931	chr11:51598741-51599465	725	chr11:51598651-51598740=51599466-51599596:+	IR-S	21.28	24.26	89.74	28.05	29.45	75.55	43.93	33.83	43.17	47.17	36.79	41.21	58.56	51.53	36.47	63.08	66.86	39.14	55	51.15	41.85	68.49	84.24	38.76	50.82	46.75	45.25	34.34	45.67	87.33	35.71	33.92	61.08	chr11	51598741	51599465	+	51598651	51599596	ENSMUSG00000020359	10.36
Mll3	MmuINT0099283	chr5:25273759-25275627	1869	chr5:25275628-25275736=25271794-25273758:-	IR-S	2.35	1.63	67.56	5.22	2.2	39.98	6.16	2.72	41.4	3.77	2.07	52.93	5.56	1.68	28.5	4.05	1.62	38.5	9.38	3.96	38.28	12.52	4.67	32.63	2.91	1.6	53.52	9.28	4.02	39.34	18.96	5.01	21.41	chr5	25273759	25275627	-	25275736	25271794	ENSMUSG00000038056	10.335
Alkbh2	MmuINT0014198	chr5:114127770-114127875	106	chr5:114127876-114128176=114127526-114127769:-	IR-S	81.25	23.56	5.44	80.65	22.58	5.42	60	4.8	3.2	80	14.4	3.6	71.43	8.57	3.43	81.82	8.18	1.82	75	10.5	3.5	84.62	10.15	1.85	87.5	13.12	1.88	92	22.08	1.92	90.48	18.1	1.9	chr5	114127770	114127875	-	114128176	114127526	ENSMUSG00000044339	10.29
Ctdsp1	MmuINT0043366	chr1:74393427-74393796	370	chr1:74393278-74393426=74393797-74393901:+	IR-S	3.16	1.55	47.45	6.9	2.14	28.86	7.81	5.39	63.61	4.35	3.13	68.87	6.45	2.13	30.87	2.22	1.02	44.98	11.93	7.28	53.72	9.59	3.84	36.16	2.29	1.53	65.47	10.59	4.98	42.02	20	7.8	31.2	chr1	74393427	74393796	+	74393278	74393901	ENSMUSG00000026176	10.265
Ash1l	MmuINT0019781	chr3:89001875-89007141	5267	chr3:89001773-89001874=89007142-89007877:+	IR-S	7.69	2.69	32.31	9.8	2.74	25.26	5.34	2.14	37.92	1.54	0.51	32.49	22.31	7.38	25.68	4.92	1.57	30.43	5.41	2.11	36.89	12.94	4.53	30.5	2.22	1.02	44.98	14.29	4	24	23.72	8.08	25.98	chr3	89001875	89007141	+	89001773	89007877	ENSMUSG00000028053	10.26
Vps13b	MmuINT0173656	chr15:35572170-35576378	4209	chr15:35572060-35572169=35576379-35576526:+	IR-S	2.56	1.02	38.98	0	0	42	4.17	1.04	23.96	2.81	0.51	17.77	30.7	4.63	10.46	2.9	1.04	34.98	5.89	2.13	34.1	0	0	19	12.5	2.25	15.75	18.52	2.96	13.04	4.52	2.09	44.12	chr15	35572170	35576378	+	35572060	35576526	ENSMUSG00000037646	10.24
Zc3h7b	MmuINT0177937	chr15:81777932-81778609	678	chr15:81777873-81777931=81778610-81778709:+	IR-S	9.09	2.18	21.82	6.65	2.13	29.96	2.7	0.51	18.49	7.69	2.15	25.85	8	2.16	24.84	7.5	3.23	39.77	8.2	2.71	30.29	6.9	2.14	28.86	14.81	4.59	26.41	24.32	5.59	17.41	11.9	5.59	41.41	chr15	81777932	81778609	+	81777873	81778709	ENSMUSG00000022390	10.24
Pid1	MmuINT0119462	chr1:84159379-84284340	124962	chr1:84284341-84284645=84159232-84159378:-	IR-S	11.88	1.68	12.44	17.39	4.7	22.3	12.5	7.88	55.12	5.88	5.29	84.71	8.43	3.79	41.21	11.11	7.22	57.78	8.43	3.79	41.21	3.44	2.58	72.54	9.68	8.23	76.77	29.73	7.14	16.86	20	3.6	14.4	chr1	84159379	84284340	-	84284645	84159232	ENSMUSG00000045658	10.23
Fam116b	MmuINT0060578	chr15:89187051-89187147	97	chr15:89187148-89187243=89186956-89187050:-	IR-S	43.07	42.21	55.79	38.46	31.15	49.85	39.47	20.92	32.08	35.24	25.02	45.98	28.21	14.11	35.89	44.12	21.62	27.38	46.81	32.3	36.7	48.28	20.76	22.24	40	30.8	46.2	47.83	24.39	26.61	54.1	25.43	21.57	chr15	89187051	89187147	-	89187243	89186956	ENSMUSG00000015377	10.2
Armcx1	MmuINT0019101	chrX:134718051-134718369	319	chrX:134717938-134718050=134718370-134718461:+	IR-C	16.28	4.07	20.93	13.33	2.27	14.73	15.15	2.88	16.12	9.68	3.29	30.71	12.73	3.95	27.05	18.75	3.56	15.44	30.77	5.23	11.77	33.33	10.67	21.33	8.77	2.72	28.28	33.33	7.33	14.67	16.67	4.67	23.33	chrX	134718051	134718369	+	134717938	134718461	ENSMUSG00000033460	10.195
Nrip2	MmuINT0110783	chr6:128406573-128407353	781	chr6:128406490-128406572=128407354-128407475:+	IR-S	4.62	1.57	32.43	3.57	1.04	27.96	17.65	1.76	8.23	15.38	2.31	12.69	4	0.52	12.48	11.11	1.11	8.89	0	0	18	18.18	2.36	10.64	4	0.52	12.48	21.43	3.64	13.36	7.14	1.07	13.93	chr6	128406573	128407353	+	128406490	128407475	ENSMUSG00000001520	10.19
Pif1	MmuINT0119467	chr9:65589138-65589214	77	chr9:65589005-65589137=65589215-65589340:+	IR-S	23.26	12.33	40.67	13.25	6.23	40.77	18.58	12.45	54.55	20.37	13.24	51.76	26.09	7.57	21.43	12.5	5.62	39.38	25	18.75	56.25	16.22	6.97	36.03	19.73	17.36	70.64	24.64	21.19	64.81	32.23	25.78	54.22	chr9	65589138	65589214	+	65589005	65589340	ENSMUSG00000041064	10.18
Slc30a2	MmuINT0146162	chr4:134343337-134344007	671	chr4:134343070-134343336=134344008-134344216:+	IR-C	11.26	9.46	74.54	1.03	0.5	48.5	12.5	1.12	7.88	16.67	2.33	11.67	45.45	3.64	4.36	9.09	1.09	10.91	3.45	0.52	14.48	0	0	4	14.81	4.59	26.41	12.62	7.32	50.68	20	5.4	21.6	chr4	134343337	134344007	+	134343070	134344216	ENSMUSG00000028836	10.165
Lrrc16b	MmuINT0092885	chr14:55499587-55499751	165	chr14:55499458-55499586=55499752-55499865:+	IR-S	0	0	28	0	0	27	2.86	0.51	17.49	0	0	21	4.55	1.05	21.95	4	0.52	12.48	0	0	16	0	0	24	0	0	25	11.11	1.67	13.33	9.09	1.09	10.91	chr14	55499587	55499751	+	55499458	55499865	ENSMUSG00000022211	10.1
Scaper	MmuINT0139240	chr9:55859919-55864385	4467	chr9:55864386-55864604=55859748-55859918:-	IR-S	0	0	12	0	0	11	0	0	10	3.23	0.52	15.48	0	0	9	22.22	2.44	8.56	25	2.5	7.5	0	0	9	0	0	10	9.09	1.09	10.91	11.11	1.67	13.33	chr9	55859919	55864385	-	55864604	55859748	ENSMUSG00000034007	10.1
Kalrn	MmuINT0085111	chr16:34212281-34212790	510	chr16:34212791-34212906=34212158-34212280:-	IR-S	4.37	1.04	22.83	0	0	37.19	0	0	31.62	0	0	43.75	0	0	21.88	0	0	32.81	0.73	0.5	68.31	0	0	54.69	1.43	1.01	69.89	14.25	2.28	13.75	10.26	2.21	19.29	chr16	34212281	34212790	-	34212906	34212158	ENSMUSG00000061751	10.07
Lgals3bp	MmuINT0090700	chr11:118396844-118398120	1277	chr11:118398121-118398252=118396591-118396843:-	IR-S	5.45	1.58	27.42	0	0	25	2.39	0.53	21.5	6.85	0.55	7.48	21.59	3.68	13.38	0	0	12	0	0	10	4	0.52	12.48	0	0	5	15.15	2.88	16.12	10.44	1.67	14.36	chr11	118396844	118398120	-	118398252	118396591	ENSMUSG00000033880	10.07
2410091C18Rik	MmuINT0002560	chr17:78937202-78937490	289	chr17:78937135-78937201=78937491-78937654:+	IR-S	17.46	6.46	30.54	21.21	4.24	15.76	20	4.2	16.8	12	3.36	24.64	21.74	3.04	10.96	19.05	4.76	20.24	30.77	10.46	23.54	28.21	7.05	17.95	17.95	4.13	18.87	18.37	5.33	23.67	40.43	13.34	19.66	chr17	78937202	78937490	+	78937135	78937654	ENSMUSG00000024082	10.065
E4f1	MmuINT0054840	chr17:24445552-24445945	394	chr17:24445946-24446155=24445446-24445551:-	IR-S	6.65	2.23	31.31	7.26	2.84	36.33	2.95	1.06	34.87	4.1	1.11	25.85	9.45	1.16	11.12	5.8	1.62	26.28	10.73	3.46	28.75	6.29	2.26	33.6	0	0	30.48	12.14	6.47	46.85	21.88	8.86	31.65	chr17	24445552	24445945	-	24446155	24445446	ENSMUSG00000024137	10.055
Arhgap31	MmuINT0018124	chr16:38624655-38625550	896	chr16:38625551-38625633=38624547-38624654:-	IR-S	8.57	1.63	17.37	3.85	1.04	25.96	5.88	2.12	33.88	20.75	6.64	25.36	12.82	5.64	38.36	2.19	1.53	68.47	9.61	5.48	51.55	14.49	10.88	64.18	5.26	2.63	47.43	20	5.4	21.6	12.48	4.5	31.56	chr16	38624655	38625550	-	38625633	38624547	ENSMUSG00000022799	10.03
Gm962	MmuINT0071525	chr19:5568608-5568703	96	chr19:5568074-5568607=5568704-5571261:+	IR-S	0	0	33	2.17	1.02	45.98	0	0	10	2.22	0.51	22.49	2.86	0.51	17.49	0	0	13	0	0	12	2.7	0.51	18.49	0	0	26	4.55	1.05	21.95	17.65	3.53	16.47	chr19	5568608	5568703	+	5568074	5571261	ENSMUSG00000049562	10.015
Pik3c2b	MmuINT0119728	chr1:133071329-133071601	273	chr1:133071174-133071328=133071602-133071722:+	IR-S	0	0	17	9.17	1.65	16.38	2.56	0.51	19.49	17.6	4.77	22.34	4.76	0.52	10.48	5.41	0.54	9.49	5.26	1.05	18.95	0	0	8	0	0	16	23.25	3.73	12.33	5.94	1.61	25.42	chr1	133071329	133071601	+	133071174	133071722	ENSMUSG00000026447	10.01
Crip3	MmuINT0042263	chr17:46430093-46430781	689	chr17:46429961-46430092=46430782-46430853:+	IR-S	29.73	21.41	50.59	26.44	14.54	40.46	23.08	1.85	6.15	21.05	4.84	18.16	55.56	3.89	3.11	42.86	4.29	5.71	33.33	3.33	6.67	66.67	6.67	3.33	37.5	12.38	20.62	36.17	11.57	20.43	40	14	21	chr17	46430093	46430781	+	46429961	46430853	ENSMUSG00000023968	10

## Sheet: E. MIC_MALEUP
GENE	EVENT	COORD	LENGTH	FullCO	COMPLEX	PSI_R10f_24479_TCAGAT_read1_trimmed	INCLREADSavg_R10f_24479_TCAGAT_read1_trimmed	EXCLREADSavg_R10f_24479_TCAGAT_read1_trimmed	PSI_R11f_24480_ACCTTC_read1_trimmed	INCLREADSavg_R11f_24480_ACCTTC_read1_trimmed	EXCLREADSavg_R11f_24480_ACCTTC_read1_trimmed	PSI_R1m_24470_TGGCGG_read1_trimmed	INCLREADSavg_R1m_24470_TGGCGG_read1_trimmed	EXCLREADSavg_R1m_24470_TGGCGG_read1_trimmed	PSI_R2m_24471_GCTCCA_read1_trimmed	INCLREADSavg_R2m_24471_GCTCCA_read1_trimmed	EXCLREADSavg_R2m_24471_GCTCCA_read1_trimmed	PSI_R3m_24472_CCGGTT_read1_trimmed	INCLREADSavg_R3m_24472_CCGGTT_read1_trimmed	EXCLREADSavg_R3m_24472_CCGGTT_read1_trimmed	PSI_R4f_24473_AATGCA_read1_trimmed	INCLREADSavg_R4f_24473_AATGCA_read1_trimmed	EXCLREADSavg_R4f_24473_AATGCA_read1_trimmed	PSI_R5f_24474_AGTTGC_read1_trimmed	INCLREADSavg_R5f_24474_AGTTGC_read1_trimmed	EXCLREADSavg_R5f_24474_AGTTGC_read1_trimmed	PSI_R6f_24475_CTGATA_read1_trimmed	INCLREADSavg_R6f_24475_CTGATA_read1_trimmed	EXCLREADSavg_R6f_24475_CTGATA_read1_trimmed	PSI_R7m_24476_AACGGT_read1_trimmed	INCLREADSavg_R7m_24476_AACGGT_read1_trimmed	EXCLREADSavg_R7m_24476_AACGGT_read1_trimmed	PSI_R8m_24477_TTCAAG_read1_trimmed	INCLREADSavg_R8m_24477_TTCAAG_read1_trimmed	EXCLREADSavg_R8m_24477_TTCAAG_read1_trimmed	PSI_R9m_24478_GACTAA_read1_trimmed	INCLREADSavg_R9m_24478_GACTAA_read1_trimmed	EXCLREADSavg_R9m_24478_GACTAA_read1_trimmed	SCAFFOLD	START	END	STRAND	UPSTRM_EX_BORDER	DOSTRM_EX_BORDER	GENEID_ENSEMBL	DPLIM
Abca2	MmuEX0002972	chr2:25432384-25432386	3	chr2:25432089,25432384-25432386+25432390,25433098	MIC	0	0	19	0	0	56	0	0	22	0	0	29	13.51	3.24	20.76	0	0	61	2.47	1.09	42.91	0	0	42	0	0	25	13.53	2.16	13.84	20.34	7.53	29.47	chr2	25432384	25432386	+	25432089	25433098	ENSMUSG00000026944	16.935
Atl1	MmuEX0006695	chr12:69960548-69960562	15	chr12:69959472,69960548-69960562,69963228	MIC	73.33	13.2	4.8	65.81	13.82	7.18	61.6	14.17	8.83	38.89	5.83	9.17	68.14	13.63	6.37	69.47	15.98	7.02	53.85	13.46	11.54	61.76	15.44	9.56	73.68	19.16	6.84	87.5	21.88	3.12	84.85	17.82	3.18	chr12	69960548	69960562	+	69959472	69963228	ENSMUSG00000021066	16.605

## Sheet: F. U12_MALEUP_CO
GENE	EVENT	COORD	LENGTH	FullCO	COMPLEX	PSI_R10f_24479_TCAGAT_read1_trimmed	INCLREADSavg_R10f_24479_TCAGAT_read1_trimmed	EXCLREADSavg_R10f_24479_TCAGAT_read1_trimmed	PSI_R11f_24480_ACCTTC_read1_trimmed	INCLREADSavg_R11f_24480_ACCTTC_read1_trimmed	EXCLREADSavg_R11f_24480_ACCTTC_read1_trimmed	PSI_R1m_24470_TGGCGG_read1_trimmed	INCLREADSavg_R1m_24470_TGGCGG_read1_trimmed	EXCLREADSavg_R1m_24470_TGGCGG_read1_trimmed	PSI_R2m_24471_GCTCCA_read1_trimmed	INCLREADSavg_R2m_24471_GCTCCA_read1_trimmed	EXCLREADSavg_R2m_24471_GCTCCA_read1_trimmed	PSI_R3m_24472_CCGGTT_read1_trimmed	INCLREADSavg_R3m_24472_CCGGTT_read1_trimmed	EXCLREADSavg_R3m_24472_CCGGTT_read1_trimmed	PSI_R4f_24473_AATGCA_read1_trimmed	INCLREADSavg_R4f_24473_AATGCA_read1_trimmed	EXCLREADSavg_R4f_24473_AATGCA_read1_trimmed	PSI_R5f_24474_AGTTGC_read1_trimmed	INCLREADSavg_R5f_24474_AGTTGC_read1_trimmed	EXCLREADSavg_R5f_24474_AGTTGC_read1_trimmed	PSI_R6f_24475_CTGATA_read1_trimmed	INCLREADSavg_R6f_24475_CTGATA_read1_trimmed	EXCLREADSavg_R6f_24475_CTGATA_read1_trimmed	PSI_R7m_24476_AACGGT_read1_trimmed	INCLREADSavg_R7m_24476_AACGGT_read1_trimmed	EXCLREADSavg_R7m_24476_AACGGT_read1_trimmed	PSI_R8m_24477_TTCAAG_read1_trimmed	INCLREADSavg_R8m_24477_TTCAAG_read1_trimmed	EXCLREADSavg_R8m_24477_TTCAAG_read1_trimmed	PSI_R9m_24478_GACTAA_read1_trimmed	INCLREADSavg_R9m_24478_GACTAA_read1_trimmed	EXCLREADSavg_R9m_24478_GACTAA_read1_trimmed	SCAFFOLD	START	END	STRAND	UPSTRM_EX_BORDER	DOSTRM_EX_BORDER	GENEID_ENSEMBL	DPLIM
Diap1	MmuINT0049395	chr18:37895299-37896094	796	chr18:37896095-37896213=37895182-37895298:-	IR-C	18.81	11.29	48.71	6.17	2.65	40.35	12.5	4.5	31.5	12	3.36	24.64	52.38	25.14	22.86	6.06	2.12	32.88	30.61	9.8	22.2	17.65	5.29	24.71	9.38	3.28	31.72	33.33	8	16	22.03	7.93	28.07	chr18	37895299	37896094	-	37896213	37895182	ENSMUSG00000024456	15.19
9930104L06Rik	MmuINT0006349	chr4:124940546-124942352	1807	chr4:124940366-124940545=124942353-124942471:+	IR-S	20.13	4.24	16.82	27.97	10.93	28.16	20.23	8.54	33.67	11.56	5.1	39.04	27.29	10.99	29.28	33.67	15.61	30.75	19.36	9.74	40.58	26.96	13.59	36.82	24.26	10.75	33.55	33.62	12.18	24.05	39.48	12.74	19.53	chr4	124940546	124942352	+	124940366	124942471	ENSMUSG00000044730	12.5

## Sheet: G. U12_MALEUP_GN
GENE	EVENT	COORD	LENGTH	FullCO	COMPLEX	PSI_R10f_24479_TCAGAT_read1_trimmed	INCLREADSavg_R10f_24479_TCAGAT_read1_trimmed	EXCLREADSavg_R10f_24479_TCAGAT_read1_trimmed	PSI_R11f_24480_ACCTTC_read1_trimmed	INCLREADSavg_R11f_24480_ACCTTC_read1_trimmed	EXCLREADSavg_R11f_24480_ACCTTC_read1_trimmed	PSI_R1m_24470_TGGCGG_read1_trimmed	INCLREADSavg_R1m_24470_TGGCGG_read1_trimmed	EXCLREADSavg_R1m_24470_TGGCGG_read1_trimmed	PSI_R2m_24471_GCTCCA_read1_trimmed	INCLREADSavg_R2m_24471_GCTCCA_read1_trimmed	EXCLREADSavg_R2m_24471_GCTCCA_read1_trimmed	PSI_R3m_24472_CCGGTT_read1_trimmed	INCLREADSavg_R3m_24472_CCGGTT_read1_trimmed	EXCLREADSavg_R3m_24472_CCGGTT_read1_trimmed	PSI_R4f_24473_AATGCA_read1_trimmed	INCLREADSavg_R4f_24473_AATGCA_read1_trimmed	EXCLREADSavg_R4f_24473_AATGCA_read1_trimmed	PSI_R5f_24474_AGTTGC_read1_trimmed	INCLREADSavg_R5f_24474_AGTTGC_read1_trimmed	EXCLREADSavg_R5f_24474_AGTTGC_read1_trimmed	PSI_R6f_24475_CTGATA_read1_trimmed	INCLREADSavg_R6f_24475_CTGATA_read1_trimmed	EXCLREADSavg_R6f_24475_CTGATA_read1_trimmed	PSI_R7m_24476_AACGGT_read1_trimmed	INCLREADSavg_R7m_24476_AACGGT_read1_trimmed	EXCLREADSavg_R7m_24476_AACGGT_read1_trimmed	PSI_R8m_24477_TTCAAG_read1_trimmed	INCLREADSavg_R8m_24477_TTCAAG_read1_trimmed	EXCLREADSavg_R8m_24477_TTCAAG_read1_trimmed	PSI_R9m_24478_GACTAA_read1_trimmed	INCLREADSavg_R9m_24478_GACTAA_read1_trimmed	EXCLREADSavg_R9m_24478_GACTAA_read1_trimmed	SCAFFOLD	START	END	STRAND	UPSTRM_EX_BORDER	DOSTRM_EX_BORDER	GENEID_ENSEMBL	DPLIM
4833420G17Rik	MmuINT0003517	chr13:119463120-119464564	1445	chr13:119462759-119463119=119464565-119464690:+	IR-C	36.32	38.17	66.92	43.05	46.49	61.51	21.68	18.86	68.14	29.87	29.87	70.13	48.98	71.51	74.49	32.54	36.44	75.56	49.43	64.26	65.74	39.56	50.24	76.76	26.09	30.26	85.74	42.57	30.65	41.35	87.1	50.52	7.48	chr13	119463120	119464564	+	119462759	119464690	ENSMUSG00000062822	25.15
Sfi1	MmuINT0142438	chr11:3189057-3193359	4303	chr11:3193360-3193463=3188941-3189056:-	IR-S	29.74	17.57	41.52	44.41	17.31	21.66	68.95	26.26	11.83	55.41	19.31	15.54	88.02	41.45	5.64	67.22	10.29	5.02	77.4	42.52	12.42	59.85	19.06	12.79	57.06	14.61	11	63.99	32.05	18.04	56.94	22.83	17.26	chr11	3189057	3193359	-	3193463	3188941	ENSMUSG00000023764	23.39
Sfi1	MmuINT0142442	chr11:3153499-3155398	1900	chr11:3155399-3155496=3153432-3153498:-	IR-C	22.04	45.26	160.1	30.57	40.47	91.92	53.92	54	46.15	41.01	47.82	68.79	71.81	135.3	53.11	37.64	26.95	44.66	46.45	54.55	62.89	63.66	80.06	45.7	36.65	29.95	51.77	61.35	65.48	41.25	36.93	40.28	68.79	chr11	3153499	3155398	-	3155496	3153432	ENSMUSG00000023764	22.835
Sfi1	MmuINT0142453	chr11:3136700-3136945	246	chr11:3136946-3137106=3136625-3136699:-	IR-C	4.57	7.42	155.02	7.18	5.47	70.73	17.84	5.37	24.74	28.56	14.39	35.99	54.25	36.59	30.85	16.94	7.15	35.08	14.72	9.9	57.36	26.39	12.71	35.46	13.92	8.66	53.55	22.54	11.77	40.44	29.55	15.79	37.65	chr11	3136700	3136945	-	3137106	3136625	ENSMUSG00000023764	20.17
Sfi1	MmuINT0142455	chr11:3135831-3135942	112	chr11:3135943-3136017=3135654-3135830:-	IR-C	4.3	7.45	165.85	9.22	8.32	81.92	9.28	4.47	43.71	20.41	12.97	50.58	42.4	32.49	44.14	3.12	1.06	33	18.46	12.87	56.86	14.58	8.23	48.2	6.65	4.86	68.26	27.54	16.48	43.37	26.11	16.49	46.66	chr11	3135831	3135942	-	3136017	3135654	ENSMUSG00000023764	20.065
Sfi1	MmuINT0142447	chr11:3143791-3144216	426	chr11:3144217-3144292=3143695-3143790:-	IR-C	11.6	13.95	106.29	7.53	3.77	46.23	17.24	5.86	28.14	20.75	6.64	25.36	60.71	27.32	17.68	6.67	2.13	29.87	19.54	10.16	41.84	8.75	2.72	28.34	8.7	4.35	45.65	43.18	27.2	35.8	14.64	6.3	36.76	chr11	3143791	3144216	-	3144292	3143695	ENSMUSG00000023764	19.345
Sfi1	MmuINT0142452	chr11:3137107-3140136	3030	chr11:3140137-3140233=3136946-3137106:-	IR-C	7.99	13.22	152.28	12.22	10.78	77.44	15.43	9.9	54.26	30.63	17.3	39.19	41.51	35.15	49.53	9.39	5.22	50.32	26.31	14.43	40.42	23.92	10.54	33.54	17.07	10.12	49.17	30.54	18.37	41.77	25.5	18.47	53.97	chr11	3137107	3140136	-	3140233	3136946	ENSMUSG00000023764	17.915
Sfi1	MmuINT0142451	chr11:3140234-3142307	2074	chr11:3142308-3142410=3140137-3140233:-	IR-C	8.07	12.43	141.57	10.42	11.05	94.95	10.64	5.53	46.47	15.79	8.68	46.32	41.67	28.34	39.66	12.33	5.06	35.94	16.18	12.78	66.22	17.78	7.66	35.4	13.16	5.66	37.34	25.81	10.07	28.93	28	13.44	34.56	chr11	3140234	3142307	-	3142410	3140137	ENSMUSG00000023764	17.66
Sfi1	MmuINT0142454	chr11:3136018-3136624	607	chr11:3136625-3136699=3135943-3136017:-	IR-C	5.21	7.05	128.19	12.18	5.78	41.64	8.85	3.36	34.63	17.6	6.66	31.18	35.03	20.85	38.67	10.07	5.1	45.53	15.55	6.54	35.54	5.5	1.63	27.98	14.93	10.06	57.29	28.96	13.94	34.19	21.71	12.53	45.18	chr11	3136018	3136624	-	3136699	3135943	ENSMUSG00000023764	16.64
Sfi1	MmuINT0142450	chr11:3142411-3143259	849	chr11:3143260-3143336=3142308-3142410:-	IR-C	15.76	24.5	130.95	16.74	10.8	53.7	8.28	2.35	25.99	28.77	13.52	33.48	51.06	36.25	34.75	15.19	4.13	23.04	25.35	11.49	33.84	22.72	10.12	34.44	4.57	2.35	49.15	34.35	17.58	33.59	30.13	15.18	35.21	chr11	3142411	3143259	-	3143336	3142308	ENSMUSG00000023764	15.99
Diap1	MmuINT0049395	chr18:37895299-37896094	796	chr18:37896095-37896213=37895182-37895298:-	IR-C	18.81	11.29	48.71	6.17	2.65	40.35	12.5	4.5	31.5	12	3.36	24.64	52.38	25.14	22.86	6.06	2.12	32.88	30.61	9.8	22.2	17.65	5.29	24.71	9.38	3.28	31.72	33.33	8	16	22.03	7.93	28.07	chr18	37895299	37896094	-	37896213	37895182	ENSMUSG00000024456	15.19
Sfi1	MmuINT0142460	chr11:3186137-3187239	1103	chr11:3187240-3187410=3186065-3186136:-	IR-S	5.31	14.35	255.91	6.33	6.97	103.15	11.78	7.31	54.77	12.09	10.17	73.97	38.58	33.08	52.66	8.5	8.17	87.89	15	12.18	69	25.51	24.07	70.28	11.88	9.05	67.13	23.48	14.4	46.92	17.44	13.64	64.59	chr11	3186137	3187239	-	3187410	3186065	ENSMUSG00000023764	14.64
9930104L06Rik	MmuINT0006350	chr4:124942472-124942582	111	chr4:124942353-124942471=124942583-124944661:+	IR-S	33.33	13.33	26.67	34.94	19.57	36.43	38.18	14.51	23.49	33.33	11.33	22.67	51.72	22.76	21.24	28.71	18.66	46.34	35.43	30.47	55.53	27.66	16.6	43.4	32.53	17.89	37.11	45	13.05	15.95	52.38	33.52	30.48	chr4	124942472	124942582	+	124942353	124944661	ENSMUSG00000044730	14.555
Sfi1	MmuINT0142444	chr11:3145323-3146161	839	chr11:3146162-3146292=3145241-3145322:-	IR-C	11.69	16.75	126.55	13.2	11.88	78.15	18.6	9.49	41.51	18.75	11.28	48.89	42.53	45.61	61.63	5.12	2.1	38.96	22.74	12.27	41.7	12.33	6.18	43.94	7.01	4.82	63.89	31.19	18.37	40.52	21.71	12.17	43.89	chr11	3145323	3146161	-	3146292	3145241	ENSMUSG00000023764	14.005
Sfi1	MmuINT0142467	chr11:3165679-3170586	4908	chr11:3170587-3170704=3165576-3165678:-	IR-S	6.17	12.81	194.79	6.2	5.58	84.47	28.3	16.11	40.82	23.67	14.24	45.91	38.98	28.25	44.22	14.14	10.17	61.74	19.53	18.77	77.34	35.75	40.06	71.99	14.17	10.79	65.38	21.92	15.97	56.9	17.9	11.18	51.27	chr11	3165679	3170586	-	3170704	3165576	ENSMUSG00000023764	13.725
Sfi1	MmuINT0142440	chr11:3156865-3157865	1001	chr11:3157866-3157936=3156772-3156864:-	IR-C	44.88	105.33	129.36	38.18	34.32	55.57	50.04	38.72	38.66	48.06	38.08	41.15	53.49	47.24	41.08	52.69	33.26	29.86	46.86	52.03	59	43.81	33.58	43.07	42.38	32.37	44.01	63.6	41.19	23.57	45.09	34.46	41.96	chr11	3156865	3157865	-	3157936	3156772	ENSMUSG00000023764	12.815
Gbp6	MmuINT0067991	chr3:142545553-142545861	309	chr3:142545450-142545552=142545862-142546055:+	IR-C	0	0	13	0	0	18	2.7	0.51	18.49	0	0	17	9.09	1.64	16.36	3.76	0.57	14.53	7.45	1.12	13.97	3.45	0.52	14.48	12.98	1.85	12.43	21.23	3.92	14.55	4.04	0.57	13.52	chr3	142545553	142545861	+	142545450	142546055	ENSMUSG00000079362	12.635
9930104L06Rik	MmuINT0006349	chr4:124940546-124942352	1807	chr4:124940366-124940545=124942353-124942471:+	IR-S	20.13	4.24	16.82	27.97	10.93	28.16	20.23	8.54	33.67	11.56	5.1	39.04	27.29	10.99	29.28	33.67	15.61	30.75	19.36	9.74	40.58	26.96	13.59	36.82	24.26	10.75	33.55	33.62	12.18	24.05	39.48	12.74	19.53	chr4	124940546	124942352	+	124940366	124942471	ENSMUSG00000044730	12.5
Sfi1	MmuINT0142462	chr11:3132328-3132886	559	chr11:3132887-3132965=3132216-3132327:-	IR-C	33.26	137.36	275.63	53.97	104.07	88.76	43.46	39.73	51.69	49.5	54.3	55.4	67.7	97.7	46.61	30.72	25.65	57.86	48.86	48.32	50.57	56.82	63.72	48.42	43.4	54.34	70.86	57	100.7	75.97	54.83	71.58	58.97	chr11	3132328	3132886	-	3132965	3132216	ENSMUSG00000023764	12.3
Sfi1	MmuINT0142449	chr11:3187411-3188940	1530	chr11:3188941-3189056=3187240-3187410:-	IR-S	9.19	19.12	188.88	17.07	16.39	79.61	21.74	9.13	32.87	28.74	16.09	39.91	65.89	70.5	36.5	3.3	1.55	45.45	16.67	8.17	40.83	22.3	18.96	66.05	12.5	7.88	55.12	28.3	19.24	48.76	22.41	15.91	55.09	chr11	3187411	3188940	-	3189056	3187240	ENSMUSG00000023764	12.225
Stk11ip	MmuINT0154024	chr1:75521643-75521763	121	chr1:75521529-75521642=75521764-75521849:+	IR-C	60.5	32.9	21.48	57.19	25.94	19.42	60.02	27.2	18.12	71.83	36.08	14.15	88.38	44.27	5.82	86.62	37.32	5.77	76.29	46.72	14.52	71.41	30.85	12.35	73.12	48.47	17.82	63.26	31.83	18.49	78.08	39.18	11	chr1	75521643	75521763	+	75521529	75521849	ENSMUSG00000026213	11.825
Braf	MmuINT0025557	chr6:39677473-39677571	99	chr6:39677572-39677641=39677378-39677472:-	IR-S	52.08	38.02	34.98	52.38	33.52	30.48	56	21.84	17.16	73.33	28.6	10.4	62.16	18.65	11.35	60	33.6	22.4	63.22	44.89	26.11	61.9	42.09	25.91	54.55	18.55	15.45	63.64	28.64	16.36	64.29	29.57	16.43	chr6	39677473	39677571	-	39677641	39677378	ENSMUSG00000002413	11.735
Eif3i	MmuINT0056413	chr4:129600502-129600593	92	chr4:129600594-129600648=129600409-129600501:-	IR-S	4.17	3.13	71.87	11.9	5.59	41.41	18.31	15.38	68.62	8.89	8.71	89.29	18.42	8.29	36.71	25.71	11.31	32.69	15.91	8.11	42.89	17.65	7.06	32.94	10.09	6.05	53.95	16.9	14.03	68.97	22.33	14.07	48.93	chr4	129600502	129600593	-	129600648	129600409	ENSMUSG00000028798	11.58
Sfi1	MmuINT0142448	chr11:3143337-3143694	358	chr11:3143695-3143790=3143260-3143336:-	IR-C	16.59	21.86	109.88	11.57	5.84	44.63	25.55	11.2	32.64	27.91	10.89	28.14	60.09	33.74	22.41	3.45	1.04	28.96	12.67	5.23	36.05	17.25	6.61	31.73	9.48	4.59	43.79	31.85	13.56	29.01	18.41	8.03	35.59	chr11	3143337	3143694	-	3143790	3143260	ENSMUSG00000023764	11.05
Sfi1	MmuINT0142469	chr11:3160147-3164556	4410	chr11:3164557-3164713=3159985-3160146:-	IR-S	12.38	25.62	181.3	9.75	9.53	88.22	23.45	14.03	45.79	17.47	13.31	62.88	35.16	29.43	54.27	9.54	7.25	68.78	19.5	19.07	78.72	31.43	27.34	59.65	9.04	6.81	68.5	27.56	22.98	60.4	16.45	15.6	79.22	chr11	3160147	3164556	-	3164713	3159985	ENSMUSG00000023764	10.94
Srpk1	MmuINT0152467	chr17:28622038-28622399	362	chr17:28622400-28622454=28621977-28622037:-	IR-S	7.66	5.98	72.13	9.93	6.06	54.97	16.63	11.17	55.98	12.95	8.57	57.61	21.89	6.15	21.94	7.08	2.69	35.34	30.29	12.45	28.66	17.58	6.52	30.57	12.14	6.2	44.86	17.56	8.26	38.8	21.59	11.05	40.13	chr17	28622038	28622399	-	28622454	28621977	ENSMUSG00000004865	10.78
Sfi1	MmuINT0142465	chr11:3177522-3179396	1875	chr11:3179397-3179507=3177427-3177521:-	IR-S	14.71	34.62	200.74	34.07	59.58	115.29	18.16	12.85	57.9	34.17	32.04	61.72	81.21	305.37	70.65	44.85	63.62	78.23	61.56	129.35	80.77	78.07	253.55	71.22	24.31	18.77	58.43	45.83	35.78	42.29	23.72	20.01	64.34	chr11	3177522	3179396	-	3179507	3177427	ENSMUSG00000023764	10.385
