# Supplementary material for: Differential isoform expression and alternative splicing in sex determination in mice
Source: BMC Genomics. 2019 Mar 12;20:202. doi: 10.1186/s12864-019-5572-x (PMC6419433; doi:10.1186/s12864-019-5572-x)
Supplement: Supplementary file 16 — List of upregulated alternative splicing (AS) events in E11 female genital ridges. AS categories: 3SS, alternative 3′ splice sites; A5SS, alternative 5′ splice sites; ES, exon skipping; IR, retained introns; U2&U12inU2, U2 IR plus U2 intron in U12-containing genes. (XLSX 478 kb) [file 12864_2019_5572_MOESM16_ESM.xlsx]

## Sheet: A. 3ss_FEMALEUP
GENE	EVENT	COORD	LENGTH	FullCO	COMPLEX	PSI_R10f_24479_TCAGAT_read1_trimmed	INCLREADSavg_R10f_24479_TCAGAT_read1_trimmed	EXCLREADSavg_R10f_24479_TCAGAT_read1_trimmed	PSI_R11f_24480_ACCTTC_read1_trimmed	INCLREADSavg_R11f_24480_ACCTTC_read1_trimmed	EXCLREADSavg_R11f_24480_ACCTTC_read1_trimmed	PSI_R1m_24470_TGGCGG_read1_trimmed	INCLREADSavg_R1m_24470_TGGCGG_read1_trimmed	EXCLREADSavg_R1m_24470_TGGCGG_read1_trimmed	PSI_R2m_24471_GCTCCA_read1_trimmed	INCLREADSavg_R2m_24471_GCTCCA_read1_trimmed	EXCLREADSavg_R2m_24471_GCTCCA_read1_trimmed	PSI_R3m_24472_CCGGTT_read1_trimmed	INCLREADSavg_R3m_24472_CCGGTT_read1_trimmed	EXCLREADSavg_R3m_24472_CCGGTT_read1_trimmed	PSI_R4f_24473_AATGCA_read1_trimmed	INCLREADSavg_R4f_24473_AATGCA_read1_trimmed	EXCLREADSavg_R4f_24473_AATGCA_read1_trimmed	PSI_R5f_24474_AGTTGC_read1_trimmed	INCLREADSavg_R5f_24474_AGTTGC_read1_trimmed	EXCLREADSavg_R5f_24474_AGTTGC_read1_trimmed	PSI_R6f_24475_CTGATA_read1_trimmed	INCLREADSavg_R6f_24475_CTGATA_read1_trimmed	EXCLREADSavg_R6f_24475_CTGATA_read1_trimmed	PSI_R7m_24476_AACGGT_read1_trimmed	INCLREADSavg_R7m_24476_AACGGT_read1_trimmed	EXCLREADSavg_R7m_24476_AACGGT_read1_trimmed	PSI_R8m_24477_TTCAAG_read1_trimmed	INCLREADSavg_R8m_24477_TTCAAG_read1_trimmed	EXCLREADSavg_R8m_24477_TTCAAG_read1_trimmed	PSI_R9m_24478_GACTAA_read1_trimmed	INCLREADSavg_R9m_24478_GACTAA_read1_trimmed	EXCLREADSavg_R9m_24478_GACTAA_read1_trimmed	SCAFFOLD	START	END	STRAND	UPSTRM_EX_BORDER	DOSTRM_EX_BORDER	GENEID_ENSEMBL	DPLIM
Igf2	MmuALTA0009024-2/2	chr7:-142651629	5	chr7:142651768,-142651624+142651629	Alt3	56.29	5.07	3.93	69.03	39.35	17.65	26.38	6.07	16.93	11.77	2	15	55.99	58.79	46.21	60.43	46.53	30.47	72.22	96.77	37.23	59.73	72.87	49.13	25.78	9.02	25.98	0	0	4	68.47	19.17	8.83	chr7	142651624	142651629	-	NA	NA	ENSMUSG00000048583	-45.0517
Zfp26	MmuALTA0020541-2/2	chr9:20438429-20438660	223	chr9:20439522,20438429-20438437+20438660	Alt3	64.65	42.67	23.33	100	88	0	59.77	32.28	21.72	54.94	36.81	30.19	73.68	36.84	13.16	100	81	0	100	78	0	100	71	0	100	54	0	51.16	29.67	28.33	79.53	54.88	14.12	chr9	20438437	20438660	-	NA	NA	ENSMUSG00000063108	-42.645
Zfp142	MmuALTA0020502-4/4	chr1:74579378-74579676	270	chr1:74585384,74579378-74579406+74579449+74579618+74579676	Alt3	41.16	7.41	10.59	43.88	8.34	10.66	29.33	6.45	15.55	16.37	2.78	14.22	48.86	9.28	9.72	61.38	14.73	9.27	64.96	12.99	7.01	59.59	13.11	8.89	42.9	5.58	7.42	73.55	6.62	2.38	41.27	8.67	12.33	chr1	74579406	74579676	-	NA	NA	ENSMUSG00000026135	-39.1267
Rg9mtd3	MmuALTA0015171-2/2	chr4:45314283-45314406	3	chr4:45308564,45314283+45314286-45314406	Alt3	52.8	87.12	77.88	44.07	52	66	32.58	35.51	73.49	57.32	82.54	61.46	41.73	36.31	50.69	98.84	89.94	1.06	66.67	47.34	23.66	66.59	51.27	25.73	52.49	62.46	56.54	43	49.45	65.55	42.9	47.62	63.38	chr4	45314283	45314286	+	NA	NA	ENSMUSG00000035601	-32.4167
Crlf1	MmuALTA0004654-2/2	chr8:70503592-70503639	5	chr8:70503492,70503592+70503597-70503639	Alt3	44.44	4	5	57.14	4	3	34.48	10	19	20	3	12	40	8	12	66.67	12	6	41.67	5	7	60	9	6	29.27	12	29	0	0	3	20	1	4	chr8	70503592	70503597	+	NA	NA	ENSMUSG00000007888	-28.8733
Rnft2	MmuALTA0015416-2/2	chr5:118237505-118237599	3	chr5:118242458,118237505-118237596+118237599	Alt3	43.75	7	9	43.75	7	9	16.67	2	10	26.67	4	11	60	3	2	50	7	7	50	7	7	42.86	9	12	50	8	8	38.1	8	13	53.33	8	7	chr5	118237596	118237599	-	NA	NA	ENSMUSG00000032850	-25.95
Accs	MmuALTA0001015-3/3	chr2:93847917-93848207	21	chr2:93849765,93847917-93848186+93848189+93848207	Alt3	17.97	2.88	13.12	41.78	8.77	12.23	20.67	2.89	11.11	14.7	1.91	11.09	12.77	1.92	13.08	19.33	3.87	16.13	41.13	7.81	11.19	65.85	7.9	4.1	22.86	4.8	16.2	32.2	3.86	8.14	6.81	0.95	13.05	chr2	93848186	93848207	-	NA	NA	ENSMUSG00000040272	-24.4183
Ints7	MmuALTA0009245-2/2	chr1:191581759-191582528	89	chr1:191575951,191581759+191581848-191582528	Alt3	NA	0	0	60	3	2	18.18	2	9	20	3	12	43.75	7	9	41.18	14	20	32.35	11	23	55.56	10	8	22.58	7	24	0	0	6	NA	0	0	chr1	191581759	191581848	+	NA	NA	ENSMUSG00000037461	-23.94
Tspan33	MmuALTA0019023-3/4	chr6:29710587-29710714	6	chr6:29709998,29710289+29710587+29710590+29710593-29710714	Alt3	73.44	47	17	63.49	40	23	58.62	17	12	55.56	30	24	81.82	18	4	77.08	37	11	78.72	37	10	85.19	23	4	77.05	47	14	73.91	17	6	80	12	3	chr6	29710289	29710295	+	NA	NA	ENSMUSG00000001763	-23.24
Hnrnpa2b1	MmuALTA0008685-2/3	chr6:51464428-51464502	51	chr6:51465179,51464428-51464451+51464502+51464532	Alt3	73.63	9.57	3.43	84.15	13.46	2.54	70.38	17.59	7.41	70.38	19	8	83.68	13.39	2.61	90.77	22.69	2.31	93.54	12.16	0.84	90.79	17.25	1.75	49.61	8.43	8.57	90.34	17.16	1.84	100	11	0	chr6	51464451	51464502	-	NA	NA	ENSMUSG00000004980	-21.32
Chtf18	MmuALTA0004131-2/2	chr17:-25719284	2	chr17:25719368,-25719282+25719284	Alt3	65.96	31	16	76.79	43	13	67.5	27	13	50	15	15	76.47	13	4	70.45	31	13	85.48	18.81	3.19	84	21	4	56.76	21	16	73.17	30	11	67.39	31	15	chr17	25719282	25719284	-	NA	NA	ENSMUSG00000019214	-21.2267
Tbc1d24	MmuALTA0017881-3/3	chr17:24185204-24186287	91	chr17:24189944,24185204-24186196+24186201+24186287	Alt3	67.31	10.1	4.9	70.61	7.06	2.94	55.26	6.08	4.92	44.46	7.11	8.89	80.46	8.05	1.95	61.8	11.12	6.88	75.54	12.09	3.91	73.9	11.09	3.91	72.02	5.04	1.96	70.61	7.06	2.94	67.31	8.08	3.92	chr17	24186196	24186287	-	NA	NA	ENSMUSG00000036473	-20.5533
Plch1	MmuALTA0013456-2/2	chr3:63719188-63719282	3	chr3:63721173,63719188-63719279+63719282	Alt3	50	4	4	72.73	8	3	50	7	7	37.59	9.02	14.98	58.33	7	5	76.19	16	5	64.29	9	5	50	9	9	40	4	6	NA	0	0	100	2	0	chr3	63719279	63719282	-	NA	NA	ENSMUSG00000036834	-19.6983
Acin1	MmuALTA0001023-2/2	chr14:54653214-54653317	39	chr14:54653535,54653214-54653278+54653317	Alt3	50	5	5	63.64	7	4	56.52	13	10	50	6	6	55.1	8.27	6.73	58.82	10	7	75	9	3	83.33	10	2	62.5	10	6	54.55	6	5	44.44	8	10	chr14	54653278	54653317	-	NA	NA	ENSMUSG00000022185	-19.1233
Npm1	MmuALTA0012203-2/2	chr11:33160354-33160440	6	chr11:33161106,33160354-33160434+33160440	Alt3	6.9	2	27	3.33	1	29	0	0	23	0	0	20	15.38	4	22	28.57	4	10	15.38	2	11	13.04	3	20	0	0	23	13.16	5	33	11.54	3	23	chr11	33160434	33160440	-	NA	NA	ENSMUSG00000057113	-18.9967
Greb1	MmuALTA0008154-2/2	chr12:16706150-16706291	3	chr12:16707803,16706150-16706288+16706291	Alt3	46.83	14.99	17.01	42.62	26	35	53.85	14	12	28.57	6	15	87.5	7	1	61.54	16	10	52.06	13.02	11.98	66.67	8	4	59.09	13	9	58.62	17	12	28.57	6	15	chr12	16706288	16706291	-	NA	NA	ENSMUSG00000036523	-18.88
Triobp	MmuALTA0018866-2/2	chr15:78960946-78961105	3	chr15:78960074,78960946+78960949-78961105	Alt3	7.14	1	13	37.88	7.95	13.05	18.18	4	18	8	2	23	24	6	19	39.13	9	14	28.57	8	20	27.78	10	26	20.83	5	19	18.18	2	9	27.27	3	8	chr15	78960946	78960949	+	NA	NA	ENSMUSG00000033088	-18.7367
Slc22a15	MmuALTA0016519-2/2	chr3:101880009-101880224	37	chr3:101883460,101880009-101880187+101880224	Alt3	0	0	3	37.5	3	5	50	6	6	54.55	6	5	77.27	6.95	2.05	76	19	6	50.15	5.01	4.99	83.33	15	3	65	13	7	50	4	4	85.71	6	1	chr3	101880187	101880224	-	NA	NA	ENSMUSG00000033147	-17.5517
Jmjd6	MmuALTA0009470-2/2	chr11:116839838-116839931	5	chr11:116840448,116839838-116839926+116839931	Alt3	60.61	20	13	52.63	20	18	67.35	33	16	41.67	15	21	56	14	11	76.92	20	6	70.97	22	9	67.74	21	10	56	14	11	54.55	24	20	65.85	27	14	chr11	116839926	116839931	-	NA	NA	ENSMUSG00000056962	-17.3667
Per3	MmuALTA0013032-2/2	chr4:151013542-151013772	3	chr4:151017899,151013542-151013769+151013772	Alt3	23.08	6.69	22.31	36.46	13.49	23.51	15.87	1.9	10.1	6.31	0.95	14.05	44.7	5.81	7.19	12.96	2.85	19.15	32.04	5.77	12.23	40.24	4.83	7.17	48.53	8.74	9.26	28.78	5.76	14.24	51.47	8.75	8.25	chr4	151013769	151013772	-	NA	NA	ENSMUSG00000028957	-17.3233
Rundc3a	MmuALTA0015734-3/3	chr11:102398085-102398233	15	chr11:102397686,102398085+102398097+102398100-102398233	Alt3	70.61	21.18	8.82	73.9	22.17	7.83	74.09	25.19	8.81	56.96	9.11	6.89	62.59	13.14	7.86	81.69	26.14	5.86	79.55	34.21	8.79	86.82	32.12	4.88	70.61	21.18	8.82	75.54	27.19	8.81	74.03	36.27	12.73	chr11	102398085	102398100	+	NA	NA	ENSMUSG00000006575	-17.1617
Sun2	MmuALTA0017593-2/2	chr15:79735846-79735925	6	chr15:79737066,79735846-79735919+79735925	Alt3	60	9	6	76.19	16	5	46.15	6	7	50	6	6	63.64	7	4	73.33	11	4	61.54	8	5	60.71	17	11	75	9	3	55.56	5	4	72.22	13	5	chr15	79735919	79735925	-	NA	NA	ENSMUSG00000042524	-17.1183
Mthfsd	MmuALTA0011418-2/2	chr8:121104099-121104180	5	chr8:121104392,121104099-121104175+121104180	Alt3	91.44	10.97	1.03	74.45	11.91	4.09	56.43	7.9	6.1	58.39	12.85	9.15	66.02	11.88	6.12	67.79	12.88	6.12	77.63	24.84	7.16	77.76	17.88	5.12	78.46	14.91	4.09	89.74	17.95	2.05	72.76	21.83	8.17	chr8	121104175	121104180	-	NA	NA	ENSMUSG00000031816	-16.9833
Nipbl	MmuALTA0012046-2/2	chr15:8366630-8366732	3	chr15:8369461,8366630-8366729+8366732	Alt3	42.7	19.64	26.36	40.91	18	26	42.24	24.92	34.08	36.1	17.33	30.67	49.67	15.89	16.11	51.94	27.01	24.99	43.6	22.67	29.33	72.05	36.75	14.25	52.44	34.09	30.91	47.69	31.95	35.05	45.61	17.33	20.67	chr15	8366729	8366732	-	NA	NA	ENSMUSG00000022141	-16.6933
Tmem176b	MmuALTA0018374-3/3	chr6:48840361-48840453	55	chr6:48840996,48840361-48840398+48840448+48840453	Alt3	93.05	26.05	1.95	93.92	15.03	0.97	82.1	23.81	5.19	79.89	28.76	7.24	83.15	14.97	3.03	100	19	0	92.21	23.05	1.95	100	21	0	84.42	27.01	4.99	96.11	24.03	0.97	87.88	14.94	2.06	chr6	48840398	48840453	-	NA	NA	ENSMUSG00000029810	-16.4083
Celf4	MmuALTA0003838-2/2	chr18:25496222-25496305	3	chr18:25497465,25496222-25496302+25496305	Alt3	NA	0	0	NA	0	0	5.88	1	16	6.67	1	14	25	3	9	23.08	3	10	21.43	3	11	23.53	4	13	0	0	8	NA	0	0	0	0	0	chr18	25496302	25496305	-	NA	NA	ENSMUSG00000024268	-16.405
Hnrnpk	MmuALTA0008702-2/2	chr13:58393196-58393340	99	chr13:58393692,58393196-58393241+58393340	Alt3	21.43	6	22	3.85	1	25	11.09	2	16	7.4	2	25	22.19	3.99	14.01	17.65	6	28	30.77	4	9	28	7	18	11.11	3	24	18.52	5	22	33.33	7	14	chr13	58393241	58393340	-	NA	NA	ENSMUSG00000021546	-16.2283
Zfp788	MmuALTA0020752-2/2	chr7:41647483-41647548	8	chr7:41643432,41647483+41647491-41647548	Alt3	48	12	13	65.62	21	11	45.71	16	19	52.94	18	16	52.38	11	10	53.33	16	14	68.18	30	14	75	9	3	62.07	18	11	52	13	12	63.16	12	7	chr7	41647483	41647491	+	NA	NA	ENSMUSG00000074165	-16.1783
Cacna1g	MmuALTA0003069-2/2	chr11:94416626-94416704	49	chr11:94416841,94416626-94416655+94416704	Alt3	85.19	7.67	1.33	58.97	7.08	4.92	82.37	12.36	2.64	69.7	14.64	6.36	76.38	8.4	2.6	100	11	0	88.77	10.65	1.35	87.79	9.66	1.34	81.18	22.73	5.27	94.3	22.63	1.37	100	9	0	chr11	94416655	94416704	-	NA	NA	ENSMUSG00000020866	-16.1517
Ttc5	MmuALTA0019089-2/2	chr14:50773277-50773333	3	chr14:50777262,50773277-50773330+50773333	Alt3	65.22	30	16	83.72	36	7	64.71	22	12	72.41	21	8	84.38	27	5	88.89	24	3	86.96	20	3	76.92	20	6	54.84	17	14	81.48	22	5	73.17	30	11	chr14	50773330	50773333	-	NA	NA	ENSMUSG00000006288	-15.6967
Top3b	MmuALTA0018652-2/2	chr16:16875069-16875155	3	chr16:16871055,16875069+16875072-16875155	Alt3	37.13	7.43	12.57	41.47	11.2	15.8	38.01	8.36	13.64	21.42	3.64	13.36	43.16	5.61	7.39	54.91	10.43	8.57	42.02	8.4	11.6	38.75	4.65	7.35	43.66	6.55	8.45	30.69	9.21	20.79	35.28	7.41	13.59	chr16	16875069	16875072	+	NA	NA	ENSMUSG00000022779	-15.5117
Zfp280c	MmuALTA0020555-2/2	chrX:48578416-48578556	27	chrX:48588703,48578416-48578529+48578556	Alt3	70.59	24	10	51.22	21	20	41.18	14	20	42.86	6	8	68.42	13	6	53.19	25	22	73.68	14	5	45.16	14	17	23.53	4	13	50	13	13	24	6	19	chrX	48578529	48578556	-	NA	NA	ENSMUSG00000036916	-15.3233
2310057J16Rik	MmuALTA0000288-2/2	chr8:3602368-3602425	3	chr8:3602279,3602368+3602371-3602425	Alt3	38.64	57.96	92.04	32.69	32.36	66.64	35.05	9.81	18.19	25.45	12.72	37.28	31.63	9.81	21.19	49.28	15.77	16.23	43.4	14.76	19.24	43.29	10.82	14.18	49.28	28.58	29.42	34.45	32.38	61.62	32.27	25.49	53.51	chr8	3602368	3602371	+	NA	NA	ENSMUSG00000044433	-15.0733
Tnks1bp1	MmuALTA0018569-2/2	chr2:85050861-85050973	4	chr2:85048135,85050861+85050865-85050973	Alt3	81.25	13	3	88	22	3	63.64	7	4	91.3	21	2	100	22	0	100	16	0	90	18	2	87.5	21	3	76.92	20	6	93.33	14	1	91.67	22	2	chr2	85050861	85050865	+	NA	NA	ENSMUSG00000033955	-15.03
1500002O20Rik	MmuALTA0000092-3/3	chr7:24405688-24405851	9	chr7:24405601,24405688+24405694+24405697-24405851	Alt3	76.82	57.61	17.39	67.55	44.58	21.42	67.62	42.6	20.4	58.76	43.48	30.52	82.19	37.81	8.19	71.88	49.6	19.4	75.02	33.76	11.24	87.49	35.87	5.13	83.82	47.78	9.22	57.99	26.68	19.32	69.89	42.63	18.37	chr7	24405688	24405697	+	NA	NA	ENSMUSG00000002210	-14.94
Ptma	MmuALTA0014478-2/3	chr1:86529736-86529768	19	chr1:86529244,86529731+86529736+86529755-86529768	Alt3	1.51	0.98	64.02	62.97	20.15	11.85	3.56	1.53	41.47	0	0	44	0	0	33	28.24	10.73	27.27	0	0	29	21.92	10.74	38.26	39.85	17.93	27.07	14.89	12.81	73.19	17.14	14.23	68.77	chr1	86529731	86529750	+	NA	NA	ENSMUSG00000026238	-14.94
Gmfb	MmuALTA0007921-2/2	chr14:46814905-46814987	1	chr14:46815599,46814905-46814986+46814987	Alt3	43.2	7.34	9.66	54.66	6.56	5.44	29.01	4.93	12.07	46.51	7.44	8.56	57.4	9.76	7.24	44.25	9.29	11.71	42.49	7.65	10.35	70.78	14.86	6.14	81.13	22.72	5.28	39.08	7.82	12.18	40.34	9.68	14.32	chr14	46814986	46814987	-	NA	NA	ENSMUSG00000062014	-14.7467
Wdr62	MmuALTA0020083-3/3	chr7:30241697-30241884	57	chr7:30242014,30241697-30241827+30241869+30241884	Alt3	34.21	39	75	38.32	41	66	27.03	10	27	20.59	7	27	31.82	7	15	55.88	19	15	25	10	30	34.21	13	25	37.5	12	20	22.73	10	34	40	24	36	chr7	30241827	30241884	-	NA	NA	ENSMUSG00000037020	-14.5533
Adcy3	MmuALTA0001209-2/2	chr12:4208577-4208661	3	chr12:4206978,4208577+4208580-4208661	Alt3	66.39	84.98	43.02	64.01	104.98	59.02	57.08	31.96	24.04	67.69	44	21	62.26	33	20	81.08	60	14	84.21	32	6	65.45	36	19	76.74	66	20	67.5	54	26	64.13	59	33	chr12	4208577	4208580	+	NA	NA	ENSMUSG00000020654	-14.5283
Chd6	MmuALTA0004048-2/3	chr2:160969339-160969555	5	chr2:160970146,160969339-160969550+160969555+160969789	Alt3	93.75	15	1	88.31	22.08	2.92	89.88	8.99	1.01	67.06	10.06	4.94	80	16	4	100	24	0	88.7	15.08	1.92	89.19	33	4	87	26.1	3.9	100	17	0	95.24	20	1	chr2	160969550	160969555	-	NA	NA	ENSMUSG00000057133	-14.16
Rbm43	MmuALTA0014979-2/2	chr2:51932400-51932523	4	chr2:51934832,51932400-51932519+51932523	Alt3	96.3	26	1	88.89	24	3	80	16	4	72	18	7	76.19	16	5	100	27	0	86.21	25	4	84.21	16	3	93.1	27	2	88	22	3	100	24	0	chr2	51932519	51932523	-	NA	NA	ENSMUSG00000036249	-14.14
Arhgap1	MmuALTA0001909-2/3	chr2:91654046-91654207	27	chr2:91650252,91654043+91654046+91654073-91654207	Alt3	45.52	15.93	19.07	44.42	12.88	16.12	35.79	8.95	16.05	33.93	14.93	29.07	56.15	8.98	7.02	66.16	17.86	9.14	59.27	21.93	15.07	21.18	5.93	22.07	61.39	20.87	13.13	48.31	15.94	17.06	51.46	13.89	13.11	chr2	91654043	91654070	+	NA	NA	ENSMUSG00000027247	-14.01
Cd40	MmuALTA0003605-2/2	chr2:165069817-165069848	5	chr2:165069715,165069817+165069822-165069848	Alt3	100	5	0	87.8	8.78	1.22	91.53	26.54	2.46	69.14	13.14	5.86	91.23	25.54	2.46	100	30	0	94.12	19.77	1.23	88.37	18.56	2.44	90.2	22.55	2.45	87.39	25.34	3.66	76.92	23.85	7.15	chr2	165069817	165069822	+	NA	NA	ENSMUSG00000017652	-13.8283
Pkp4	MmuALTA0013388-2/2	chr2:59311694-59311913	3	chr2:59310290,59311694+59311697-59311913	Alt3	91.43	32	3	87.47	41.99	6.01	84.85	28	5	73.68	14	5	100	12	0	84	21	4	100	24	0	95	19	1	96.43	27	1	91.67	44	4	93.33	42	3	chr2	59311694	59311697	+	NA	NA	ENSMUSG00000026991	-13.735
Clock	MmuALTA0004263-2/2	chr5:76254374-76254463	22	chr5:76262675,76254374-76254441+76254463	Alt3	89.72	26.02	2.98	93.75	45	3	93.33	14	1	72.22	13	5	86.67	13	2	96.15	25	1	100	19	0	93.33	28	2	92.34	12	1	93.97	31.01	1.99	96	24	1	chr5	76254441	76254463	-	NA	NA	ENSMUSG00000029238	-13.7183
Pkp4	MmuALTA0013387-3/3	chr2:59308008-59308237	82	chr2:59305492,59308008+59308085+59308090-59308237	Alt3	91.89	34	3	92.31	24	2	72.22	13	5	86.21	25	4	66.67	10	5	92.31	24	2	86.36	19	3	100	13	0	84.09	37	7	87.8	36	5	91.18	31	3	chr2	59308008	59308090	+	NA	NA	ENSMUSG00000026991	-13.675
Bdp1	MmuALTA0002732-2/2	chr13:100093414-100093545	3	chr13:100097538,100093414-100093542+100093545	Alt3	67.74	46.74	22.26	65	37.05	19.95	63.16	26.53	15.47	53.33	22.4	19.6	72	20.16	7.84	68.51	31.51	14.49	75.24	37.62	12.38	72	28.8	11.2	72.73	26.91	10.09	73.28	30.78	11.22	73	39.42	14.58	chr13	100093542	100093545	-	NA	NA	ENSMUSG00000049658	-13.6717
Prkab2	MmuALTA0014089-2/2	chr3:97662250-97662439	23	chr3:97658766,97662250+97662273-97662439	Alt3	5	1	19	0	0	21	14.29	3	18	4.76	1	20	0	0	15	20.69	6	23	28	7	18	20.83	5	19	16.67	3	15	0	0	18	2.94	1	33	chr3	97662250	97662273	+	NA	NA	ENSMUSG00000038205	-13.6483
Cox4nb	MmuALTA0004535-2/2	chr8:120659959-120660187	170	chr8:120660784,120659959-120660017+120660187	Alt3	100	27	0	72.73	8	3	78.57	11	3	94.44	17	1	88.89	16	2	100	13	0	100	19	0	100	15	0	85.71	12	2	100	13	0	94.12	16	1	chr8	120660017	120660187	-	NA	NA	ENSMUSG00000031819	-13.495
Htt	MmuALTA0008889-2/2	chr5:34842734-34842901	57	chr5:34834388,34842734+34842791-34842901	Alt3	5.56	1	17	7.32	3	38	0	0	20	0	0	19	10.53	2	17	12.5	3	21	9.09	4	40	18.75	6	26	27.27	3	8	5.56	1	17	10	3	27	chr5	34842734	34842791	+	NA	NA	ENSMUSG00000029104	-13.4467
Timm9	MmuALTA0018196-2/2	chr12:71132001-71132086	5	chr12:71136555,71132001-71132081+71132086	Alt3	57.76	21.95	16.05	45.56	16.4	19.6	67.55	33.1	15.9	59.12	24.24	16.76	30	10.2	23.8	60.38	20.53	13.47	69.3	24.95	11.05	100	22	0	72	34.56	13.44	63.92	19.82	11.18	64.41	21.9	12.1	chr12	71132081	71132086	-	NA	NA	ENSMUSG00000021079	-13.225
Arntl	MmuALTA0002049-2/2	chr7:113299187-113299433	3	chr7:113295593,113299187+113299190-113299433	Alt3	69.44	25	11	65.96	31	16	60.61	20	13	50.94	27	26	79.41	27	7	57.69	30	22	69.44	25	11	79.31	23	6	61.54	32	20	62.79	27	16	66.67	28	14	chr7	113299187	113299190	+	NA	NA	ENSMUSG00000055116	-13.0383
Zfp40	MmuALTA0020614-2/2	chr17:23191346-23191508	73	chr17:23191677,23191346-23191435+23191508	Alt3	41.67	10	14	33.33	7	14	26.67	8	22	33.33	11	22	44.44	12	15	44.83	13	16	45.16	14	17	38.89	14	22	22.86	8	27	14.29	3	18	42.11	8	11	chr17	23191435	23191508	-	NA	NA	ENSMUSG00000002617	-12.96
Wdr36	MmuALTA0020036-2/2	chr18:32866188-	3	chr18:32865918,32866188+32866191-	Alt3	77.35	30.94	9.06	91.97	22.99	2.01	87.5	14	2	68.75	11	5	92.29	12	1	94.7	17.99	1.01	78.53	10.99	3.01	100	15	0	100	17	0	79.94	23.98	6.02	88.85	15.99	2.01	chr18	32866188	32866191	+	NA	NA	ENSMUSG00000038299	-12.9517
Morn1	MmuALTA0011149-2/2	chr4:155128679-155128778	4	chr4:155111589,155128679+155128683-155128778	Alt3	84	42	8	90.38	47	5	92.86	13	1	72.66	15.99	6.01	94.12	16	1	100	15	0	85.71	12	2	100	14	0	81.82	18	4	93.75	15	1	91.67	11	1	chr4	155128679	155128683	+	NA	NA	ENSMUSG00000029049	-12.4767
Slc4a3	MmuALTA0016748-3/3	chr1:75552139-75552248	17	chr1:75551820,75552139+75552153+75552156-75552248	Alt3	39.49	19.35	29.65	35.6	22.43	40.57	30.26	8.17	18.83	22.74	8.19	27.81	41.63	9.16	12.84	49.32	17.26	17.74	34	14.28	27.72	33.16	13.26	26.74	28.61	7.15	17.85	13.68	2.05	12.95	41.63	9.16	12.84	chr1	75552139	75552156	+	NA	NA	ENSMUSG00000006576	-12.3267
Abi3	MmuALTA0000947-2/2	chr11:95833752-95833800	3	chr11:95834003,95833752-95833797+95833800	Alt3	85.71	18	3	84.21	16	3	67.57	25	12	85	34	6	88.89	40	5	88.89	32	4	80.95	51	12	95.83	46	2	82.86	29	6	88.89	24	3	73.08	19	7	chr11	95833797	95833800	-	NA	NA	ENSMUSG00000018381	-12.2717
Cgn	MmuALTA0003994-2/2	chr3:94777994-94778089	24	chr3:94778201,94777994-94778065+94778089	Alt3	48.04	98	106	54.12	138.01	116.99	32.14	9	19	39.13	27	42	27.78	5	13	51.06	24	23	44.9	22	27	46.34	19	22	56.14	32	25	32.14	9	19	51.16	22	21	chr3	94778065	94778089	-	NA	NA	ENSMUSG00000068876	-11.7983
Pi4ka	MmuALTA0013208-2/2	chr16:-17280623	3	chr16:17280720,-17280620+17280623	Alt3	27.27	4.64	12.36	41.67	9.17	12.83	25	4.5	13.5	44.44	7.55	9.45	40	9.6	14.4	37.93	6.45	10.55	55	7.7	6.3	46.43	8.36	9.64	40	10.8	16.2	42.31	6.77	9.23	57.14	11.43	8.57	chr16	17280620	17280623	-	NA	NA	ENSMUSG00000041720	-11.7333
Actn3	MmuALTA0001081-2/2	chr19:4868718-4869116	306	chr19:4869358,4868718-4868810+4869116	Alt3	10.83	0.97	8.03	0	0	12	5.72	1.94	32.06	4.05	0.97	23.03	0	0	17	4.86	0.97	19.03	24.46	4.89	15.11	20.36	4.89	19.11	6.49	0.97	14.03	0	0	5	0	0	3	chr19	4868810	4869116	-	NA	NA	ENSMUSG00000006457	-11.675
Ptpn4	MmuALTA0014519-2/2	chr1:119773058-119773146	19	chr1:119773229,119773058-119773127+119773146	Alt3	6	4.14	64.86	12.08	9.3	67.7	11.09	2.11	16.89	2.86	1.06	35.94	9.17	2.11	20.89	10.95	3.72	30.28	26.67	5.87	16.13	18.1	5.25	23.75	25.33	7.35	21.65	17.5	2.1	9.9	16.59	3.15	15.85	chr1	119773127	119773146	-	NA	NA	ENSMUSG00000026384	-11.5983
Mamld1	MmuALTA0010434-2/2	chrX:71153874-	3	chrX:71152274,71153874+71153877-	Alt3	97.67	42	1	77.14	27	8	83.33	10	2	87.1	27	4	94.12	16	1	100	21	0	94.12	16	1	96.15	25	1	100	45	0	95.37	103	5	96.64	115	4	chrX	71153874	71153877	+	NA	NA	ENSMUSG00000059401	-11.5417
Cdkl3	MmuALTA0003787-2/2	chr11:52004910-52004976	3	chr11:52004417,52004910+52004913-52004976	Alt3	10	1	9	16.67	3	15	22.22	4	14	36.36	4	7	35.71	5	9	37.5	9	15	42.11	8	11	42.86	6	8	15	3	17	13.33	2	13	16.67	2	10	chr11	52004910	52004913	+	NA	NA	ENSMUSG00000020389	-11.5333
Fblim1	MmuALTA0007049-2/3	chr4:141595895-141595948	35	chr4:141599848,141595895-141595913+141595948+141595976	Alt3	100	17	0	100	21	0	82.71	36.39	7.61	94.4	46.26	2.74	100	21	0	100	25	0	100	26	0	100	24	0	100	25	0	95.9	23.02	0.98	91.81	30.3	2.7	chr4	141595913	141595948	-	NA	NA	ENSMUSG00000006219	-11.445
Ccdc57	MmuALTA0003433-2/2	chr11:120861165-120861324	55	chr11:120866555,120861165-120861269+120861324	Alt3	19.38	6.98	29.02	6.06	2	31	6.68	1	14	4.17	1	23	10.54	2	17	17.65	6	28	16	4	21	16.71	4.01	19.99	8.27	2.98	33.02	0	0	24	9.67	3	28	chr11	120861269	120861324	-	NA	NA	ENSMUSG00000048445	-11.3617
Dlg4	MmuALTA0005545-3/3	chr11:70030595-70030654	9	chr11:70030452,70030595+70030598+70030604-70030654	Alt3	100	15	0	78.08	10.93	3.07	88.6	15.95	2.05	70.93	14.9	6.1	89.2	16.95	2.05	100	16	0	80.5	16.91	4.09	92.39	24.95	2.05	78.37	25.86	7.14	87.18	6.97	1.03	93.15	13.97	1.03	chr11	70030595	70030604	+	NA	NA	ENSMUSG00000020886	-11.1983
Armcx4	MmuALTA0002041-2/2	chrX:134689217-134690076	205	chrX:134688904,134689217+134689422-134690076	Alt3	25	1	3	41.67	5	7	56.25	9	7	43.75	7	9	47.37	9	10	61.29	19	12	54.05	20	17	68.18	15	7	71.43	5	2	84.21	16	3	50	9	9	chrX	134689217	134689422	+	NA	NA	ENSMUSG00000049804	-11.1733
Hdac9	MmuALTA0008454-2/2	chr12:34433081-34433231	9	chr12:34437137,34433081-34433222+34433231	Alt3	79.53	11.93	3.07	100	19	0	78.08	10.93	3.07	69.39	13.88	6.12	72.5	18.85	7.15	89.74	8.97	1.03	79.53	11.93	3.07	85.36	11.95	2.05	78.08	21.86	6.14	100	15	0	100	21	0	chr12	34433222	34433231	-	NA	NA	ENSMUSG00000004698	-11.1417
Cntln	MmuALTA0004371-2/2	chr4:85063178-85063355	3	chr4:85050136,85063178+85063181-85063355	Alt3	83.49	58.44	11.56	84.73	53.38	9.62	65.89	26.36	13.64	74.82	50.13	16.87	85.53	44.48	7.52	80.27	48.16	11.84	80.03	55.22	13.78	84.04	68.07	12.93	72.3	41.93	16.07	90.02	66.61	7.39	86.63	54.58	8.42	chr4	85063178	85063181	+	NA	NA	ENSMUSG00000038070	-11.0917
Setx	MmuALTA0016217-2/2	chr2:29172242-29172408	74	chr2:29171350,29172242+29172316-29172408	Alt3	3.93	1.06	25.94	9.06	3.17	31.83	0	0	25	0	0	27	8.13	1.06	11.94	14.05	4.22	25.78	9.6	4.22	39.78	9.6	3.17	29.83	0	0	28	11.72	4.22	31.78	3.12	1.06	32.94	chr2	29172242	29172316	+	NA	NA	ENSMUSG00000043535	-11.0833
Syne2	MmuALTA0017683-2/2	chr12:76024016-76024157	3	chr12:76023144,76024016+76024019-76024157	Alt3	0	0	14	9.09	1	10	4.35	1	22	0	0	17	0	0	13	8.7	2	21	5.88	1	16	25	4	12	7.69	1	12	12.5	1	7	10.53	2	17	chr12	76024016	76024019	+	NA	NA	ENSMUSG00000063450	-11.0183
Sec24a	MmuALTA0016041-2/2	chr11:51696649-51696752	4	chr11:51700814,51696649-51696748+51696752	Alt3	95.27	19.05	0.95	85.89	24.05	3.95	90.52	18.1	1.9	82.68	18.19	3.81	89.47	17	2	100	18	0	92.72	12.05	0.95	100	23	0	100	17	0	96.37	25.06	0.94	100	26	0	chr11	51696748	51696752	-	NA	NA	ENSMUSG00000036391	-10.9733
Nbas	MmuALTA0011715-2/2	chr12:13441859-13441946	3	chr12:13441580,13441859+13441862-13441946	Alt3	50	23	23	49.18	30	31	51.72	15	14	38.89	14	22	56.25	18	14	65.22	30	16	48.84	21	22	54.69	35	29	63.16	24	14	48.28	28	30	52.94	18	16	chr12	13441859	13441862	+	NA	NA	ENSMUSG00000020576	-10.945
Polm	MmuALTA0013736-2/2	chr11:5830068-5830200	17	chr11:5831660,5830068-5830183+5830200	Alt3	96.55	28	1	100	25	0	84.62	22	4	93.55	29	2	89.47	17	2	100	27	0	100	22	0	100	23	0	76	19	6	100	27	0	100	29	0	chr11	5830183	5830200	-	NA	NA	ENSMUSG00000020474	-10.915
Ube2f	MmuALTA0019279-2/3	chr1:91254260-91254393	3	chr1:91253827,91254215+91254260+91254263-91254393	Alt3	24.93	8.23	24.77	33.82	14.88	29.12	25.99	14.03	39.97	18.08	9.4	42.6	22.53	6.53	22.47	39.44	15.78	24.22	36.74	12.86	22.14	22.66	9.06	30.94	34.99	14.7	27.3	12.75	7.4	50.61	27.8	16.68	43.32	chr1	91254215	91254218	+	NA	NA	ENSMUSG00000034343	-10.9117
Ehbp1	MmuALTA0006150-2/2	chr11:22146532-22146700	75	chr11:22151067,22146532-22146625+22146700	Alt3	41.65	9.16	12.84	16.1	8.21	42.79	12.33	3.08	21.92	29.58	11.24	26.76	34.02	11.23	21.77	32.15	17.36	36.64	36.71	9.18	15.82	26.6	13.3	36.7	31.09	7.15	15.85	35.48	8.16	14.84	36.82	13.26	22.74	chr11	22146625	22146700	-	NA	NA	ENSMUSG00000042302	-10.865
Huwe1	MmuALTA0008918-2/2	chrX:151806272-151806407	4	chrX:151804540,151806272+151806276-151806407	Alt3	63.2	10.11	5.89	57.87	16.2	11.8	34	7.14	13.86	70.99	19.17	7.83	71.2	12.1	4.9	64.32	21.23	11.77	47.41	21.33	23.67	78.29	21.14	5.86	61.58	14.16	8.84	72.82	13.11	4.89	55.58	17.23	13.77	chrX	151806272	151806276	+	NA	NA	ENSMUSG00000025261	-10.845
Lipa	MmuALTA0010065-2/2	chr19:34524738-34524846	4	chr19:34527366,34524738-34524842+34524846	Alt3	100	15	0	88.46	23	3	94.12	32	2	80.65	25	6	90	18	2	100	12	0	100	23	0	94.44	17	1	95.83	23	1	89.29	25	3	92	23	2	chr19	34524842	34524846	-	NA	NA	ENSMUSG00000024781	-10.7617
Trmt1	MmuALTA0018900-3/3	chr8:84690773-84690811	29	chr8:84690572,84690773+84690785+84690802-84690811	Alt3	5	1	19	24	6	19	13.33	2	13	18.18	2	9	16.67	2	10	27.27	3	8	30.77	4	9	21.43	3	11	38.46	5	8	15	3	17	14.29	3	18	chr8	84690773	84690802	+	NA	NA	ENSMUSG00000001909	-10.735
Nck2	MmuALTA0011785-2/2	chr1:43533552-43533793	3	chr1:43513726,43533552+43533555-43533793	Alt3	0	0	21	30.43	7	16	11.76	2	15	4.55	1	21	0	0	22	12.9	4	27	11.76	2	15	32	8	17	11.11	2	16	20	9	36	11.54	3	23	chr1	43533552	43533555	+	NA	NA	ENSMUSG00000066877	-10.7317
Prdm16	MmuALTA0014052-2/2	chr4:154476639-154476689	3	chr4:154528582,154476639-154476686+154476689	Alt3	100	2	0	NA	0	0	51.85	14	13	43.75	7	9	64.29	9	5	66.67	16	8	61.54	16	10	47.37	9	10	68.42	13	6	33.33	1	2	100	6	0	chr4	154476686	154476689	-	NA	NA	ENSMUSG00000039410	-10.7267
Cit	MmuALTA0004163-2/2	chr5:116005782-116006091	3	chr5:115997853,116005782+116005785-116006091	Alt3	37.84	14	23	28.57	10	25	43.4	23	30	26.53	13	36	47.06	16	18	40.91	18	26	48.94	23	24	47.22	17	19	20.05	10.03	39.98	52.38	22	20	51.52	17	16	chr5	116005782	116005785	+	NA	NA	ENSMUSG00000029516	-10.725
Engase	MmuALTA0006390-2/2	chr11:118486445-118486553	3	chr11:118485905,118486445+118486448-118486553	Alt3	31.03	27	60	31.82	28	60	30.51	18	41	25	14	42	25.64	10	29	34.69	17	32	45.24	19	23	35	14	26	53.19	25	22	41.07	23	33	37.5	24	40	chr11	118486445	118486448	+	NA	NA	ENSMUSG00000033857	-10.555
Arv1	MmuALTA0002088-2/2	chr8:124728329-124728482	40	chr8:124725375,124728329+124728369-124728482	Alt3	65.75	48	25	70.69	41	17	60.66	37	24	53.23	33	29	68.33	41	19	66.25	53	27	63.46	33	19	72.73	48	18	72.22	52	20	71.26	62	25	67.9	55	26	chr8	124728329	124728369	+	NA	NA	ENSMUSG00000031982	-10.535
Zfyve21	MmuALTA0020818-2/2	chr12:111825576-111825632	3	chr12:111825108,111825576+111825579-111825632	Alt3	18.31	17.39	77.61	23.91	22.48	71.52	21.32	15.35	56.65	23.05	21.44	71.56	36.36	15.27	26.73	30.91	20.4	45.6	28.91	19.37	47.63	38.16	24.42	39.58	21.12	19.43	72.57	30.36	25.5	58.5	31.76	24.46	52.54	chr12	111825576	111825579	+	NA	NA	ENSMUSG00000021286	-10.475
Pcdh17	MmuALTA0012824-2/2	chr14:84477515-84477687	3	chr14:84477381,84477515+84477518-84477687	Alt3	100	7	0	100	13	0	85.84	12.02	1.98	93.36	14	1	90.06	9.01	0.99	100	25	0	100	16	0	100	19	0	100	18	0	90.91	10	1	100	12	0	chr14	84477515	84477518	+	NA	NA	ENSMUSG00000035566	-10.4
Auts2	MmuALTA0002445-2/2	chr5:131474923-131475176	3	chr5:131476553,131474923-131475173+131475176	Alt3	62.71	37	22	74.29	52	18	65.91	58	30	59.15	42	29	62.71	37	22	73.39	80	29	58.82	50	35	86.42	70	11	74.32	55	19	71.83	51	20	64.04	57	32	chr5	131475173	131475176	-	NA	NA	ENSMUSG00000029673	-10.3467
Rttn	MmuALTA0015722-2/2	chr18:89014542-89014667	50	chr18:89013098,89014542+89014592-89014667	Alt3	100	13	0	100	20	0	91.67	11	1	78.95	15	4	93.33	14	1	96.67	29	1	95	19	1	95	19	1	93.75	15	1	100	18	0	100	34	0	chr18	89014542	89014592	+	NA	NA	ENSMUSG00000023066	-10.2467
Rcan3	MmuALTA0015031-2/2	chr4:135425214-135425445	3	chr4:135433612,135425214-135425442+135425445	Alt3	62.22	28	17	61.82	34	21	69.77	30	13	96.77	30	1	80.77	21	5	97.44	38	1	93.48	43	3	89.58	43	5	84.21	48	9	46.15	18	21	84	42	8	chr4	135425442	135425445	-	NA	NA	ENSMUSG00000059713	-10.23
Tsg101	MmuALTA0019009-2/2	chr7:46908905-46908991	28	chr7:46910745,46908905-46908963+46908991	Alt3	84.99	44.19	7.81	77.18	23.15	6.85	69.47	42.38	18.62	75.24	62.45	20.55	71.19	36.31	14.69	90.98	49.13	4.87	74.24	42.32	14.68	82.42	41.21	8.79	82.61	60.31	12.69	75.9	52.37	16.63	69.51	31.28	13.72	chr7	46908963	46908991	-	NA	NA	ENSMUSG00000014402	-10.1917
Pld2	MmuALTA0013464-2/2	chr11:70551129-70551263	51	chr11:70544277,70551129+70551180-70551263	Alt3	4.42	1.99	43.01	6.91	3.04	40.96	0	0	28	0	0	20	23.15	5.09	16.91	22.04	7.05	24.95	4.08	1.02	23.98	4.23	1.02	22.98	6.01	2.04	31.96	7.06	2.05	26.95	10.13	3.04	26.96	chr11	70551129	70551180	+	NA	NA	ENSMUSG00000020828	-10.1167
Smg1	MmuALTA0016912-2/2	chr7:118195811-118196035	104	chr7:118198191,118195811-118195931+118196035	Alt3	84.54	76.09	13.91	91.36	29.24	2.76	78.95	24.47	6.53	89	37.38	4.62	90.29	17.16	1.84	92.92	36.24	2.76	100	19	0	89.13	30.3	3.7	90.78	45.39	4.61	93.31	51.32	3.68	91.08	28.23	2.77	chr7	118195931	118196035	-	NA	NA	ENSMUSG00000030655	-10.0417
Zfp809	MmuALTA0020759-2/2	chr9:22236028-22236294	174	chr9:22235146,22236028+22236202-22236294	Alt3	22.22	8	28	24.32	9	28	18.42	7	31	24	6	19	30.43	7	16	25.93	7	20	48.48	16	17	19.23	5	21	21.43	6	22	27.5	11	29	22.86	8	27	chr9	22236028	22236202	+	NA	NA	ENSMUSG00000057982	-10.0033

## Sheet: B. 5ss_FEMALEUP
GENE	EVENT	COORD	LENGTH	FullCO	COMPLEX	PSI_R10f_24479_TCAGAT_read1_trimmed	INCLREADSavg_R10f_24479_TCAGAT_read1_trimmed	EXCLREADSavg_R10f_24479_TCAGAT_read1_trimmed	PSI_R11f_24480_ACCTTC_read1_trimmed	INCLREADSavg_R11f_24480_ACCTTC_read1_trimmed	EXCLREADSavg_R11f_24480_ACCTTC_read1_trimmed	PSI_R1m_24470_TGGCGG_read1_trimmed	INCLREADSavg_R1m_24470_TGGCGG_read1_trimmed	EXCLREADSavg_R1m_24470_TGGCGG_read1_trimmed	PSI_R2m_24471_GCTCCA_read1_trimmed	INCLREADSavg_R2m_24471_GCTCCA_read1_trimmed	EXCLREADSavg_R2m_24471_GCTCCA_read1_trimmed	PSI_R3m_24472_CCGGTT_read1_trimmed	INCLREADSavg_R3m_24472_CCGGTT_read1_trimmed	EXCLREADSavg_R3m_24472_CCGGTT_read1_trimmed	PSI_R4f_24473_AATGCA_read1_trimmed	INCLREADSavg_R4f_24473_AATGCA_read1_trimmed	EXCLREADSavg_R4f_24473_AATGCA_read1_trimmed	PSI_R5f_24474_AGTTGC_read1_trimmed	INCLREADSavg_R5f_24474_AGTTGC_read1_trimmed	EXCLREADSavg_R5f_24474_AGTTGC_read1_trimmed	PSI_R6f_24475_CTGATA_read1_trimmed	INCLREADSavg_R6f_24475_CTGATA_read1_trimmed	EXCLREADSavg_R6f_24475_CTGATA_read1_trimmed	PSI_R7m_24476_AACGGT_read1_trimmed	INCLREADSavg_R7m_24476_AACGGT_read1_trimmed	EXCLREADSavg_R7m_24476_AACGGT_read1_trimmed	PSI_R8m_24477_TTCAAG_read1_trimmed	INCLREADSavg_R8m_24477_TTCAAG_read1_trimmed	EXCLREADSavg_R8m_24477_TTCAAG_read1_trimmed	PSI_R9m_24478_GACTAA_read1_trimmed	INCLREADSavg_R9m_24478_GACTAA_read1_trimmed	EXCLREADSavg_R9m_24478_GACTAA_read1_trimmed	SCAFFOLD	START	END	STRAND	UPSTRM_EX_BORDER	DOSTRM_EX_BORDER	GENEID_ENSEMBL	DPLIM
Rps18	MmuALTD0012168-2/3	chr17:33955292-	32	chr17:33955266+33955292+33955324-,33955176	Alt5	33.33	6	12	54.55	6	5	22.22	6	21	23.08	6	20	29.63	8	19	62.5	10	6	50	11	11	50	6	6	38.89	14	22	20	2	8	29.41	5	12	chr17	33955266	33955298	-	NA	NA	ENSMUSG00000008668	-31.5167
Zfp58	MmuALTD0016175-2/2	chr13:67500371-67500444	40	chr13:67500371+67500411-67500444,67494729	Alt5	77.8	14.78	4.22	78.33	20.37	5.63	39.66	8.73	13.27	62.16	21.76	13.24	68.11	11.58	5.42	100	11	0	56.79	8.52	6.48	81.03	12.15	2.85	73.63	15.46	5.54	81.03	24.31	5.69	86.4	27.65	4.35	chr13	67500371	67500411	-	NA	NA	ENSMUSG00000071291	-28.3633
Zfp959	MmuALTD0016284-2/2	chr17:-55892632	446	chr17:-55892186+55892632,55892758	Alt5	75	6	2	80	8	2	43.75	7	9	80	8	2	71.43	5	2	84.62	11	2	82.35	14	3	100	12	0	85.71	12	2	73.33	11	4	72.73	8	3	chr17	55892186	55892632	+	NA	NA	ENSMUSG00000003198	-27.115
Wdr61	MmuALTD0015678-2/2	chr9:54734369-54734482	106	chr9:54734369+54734475-54734482,54731437	Alt5	49.28	50.76	52.24	37.87	25.37	41.63	72.15	65.66	25.34	42.62	34.52	46.48	100	52	0	100	46	0	51.05	38.29	36.71	100	47	0	100	75	0	59.06	60.83	42.17	72.87	69.23	25.77	chr9	54734369	54734475	-	NA	NA	ENSMUSG00000061559	-26.2983
Cct6a	MmuALTD0002797-2/3	chr5:-129787335	75	chr5:-129787260+129787335+129787366,129788234	Alt5	100	6	0	94.12	16	1	65.12	28	15	51.85	14	13	70	7	3	90	9	1	92.86	13	1	70.04	14.01	5.99	55.88	19	15	100	13	0	100	10	0	chr5	129787260	129787335	+	NA	NA	ENSMUSG00000029447	-25.815
Dnajc28	MmuALTD0004352-3/3	chr16:91618588-	330	chr16:91618588+91618758+91618918-,91617379	Alt5	27.66	13	34	34.62	18	34	6.25	1	15	10.81	4	33	16.67	4	20	36	9	16	25	4	12	40	4	6	34.62	9	17	24.14	7	22	25	9	27	chr16	91618588	91618918	-	NA	NA	ENSMUSG00000039763	-25.1367
Cdkl3	MmuALTD0002934-3/3	chr11:52004349-52004510	93	chr11:52004349-52004417+52004447+52004510,52004913	Alt5	40	4	6	61.11	11	7	43.75	7	9	36.36	4	7	64.29	9	5	62.5	15	9	52.63	10	9	76.92	10	3	50	9	9	33.33	5	10	58.33	7	5	chr11	52004417	52004510	+	NA	NA	ENSMUSG00000020389	-23.9617
Ddx6	MmuALTD0004130-4/6	chr9:-44605148	221	chr9:-44604927+44604952+44604984+44605148+44605236+44605345,44607123	Alt5	30	6	14	27.68	4.98	13.02	23.57	8.96	29.04	24.87	5.97	18.03	17.39	4	19	48.15	13	14	60	15	10	36.36	12	21	23.88	5.97	19.03	23.02	5.99	20.01	26.02	5.98	17.02	chr9	44604927	44605148	+	NA	NA	ENSMUSG00000032097	-23.95
Carkd	MmuALTD0002539-2/2	chr8:11497519-11497740	114	chr8:11497519-11497626+11497740,11502622	Alt5	65.75	48	25	67.57	25	12	53.66	44	38	42.06	45	62	65.96	31	16	60.66	37	24	77.36	41	12	75.51	37	12	48.19	40	43	41.49	39	55	68.85	42	19	chr8	11497626	11497740	+	NA	NA	ENSMUSG00000031505	-23.3167
Tasp1	MmuALTD0014004-2/3	chr2:140066487-	267	chr2:140066441+140066487+140066754-,140057499	Alt5	78.44	18.04	4.96	83.33	10	2	72.22	13	5	48.28	14	15	100	10	0	100	16	0	65.38	17	9	84.62	11	2	72	18	7	66.67	8	4	72.73	8	3	chr2	140066441	140066708	-	NA	NA	ENSMUSG00000039033	-23.0833
Pemt	MmuALTD0010169-2/2	chr11:60046340-	4	chr11:60046340+60046344-,60031820	Alt5	90.01	35.1	3.9	87.02	33.07	4.93	72.61	13.07	4.93	57.14	8	6	75.6	9.07	2.93	69.05	13.12	5.88	100	11	0	94.16	16.01	0.99	80.5	16.1	3.9	65.33	22.21	11.79	74.68	20.16	6.84	chr11	60046340	60046344	-	NA	NA	ENSMUSG00000000301	-22.8617
Mlx	MmuALTD0008620-3/3	chr11:-101087529	215	chr11:-101087314+101087367+101087529,101087754	Alt5	66.67	22	11	71.43	20	8	61.7	29	18	50	24	24	85.19	23	4	80	28	7	76.32	29	9	76.47	13	4	63.41	26	15	77.78	28	8	67.86	38	18	chr11	101087314	101087529	+	NA	NA	ENSMUSG00000017801	-21.7467
Stx17	MmuALTD0013790-2/2	chr4:-48125066	108	chr4:-48124958+48125066,48131765	Alt5	40.62	13	19	70.83	17	7	68.97	20	9	56.25	9	7	84.62	11	2	78.57	11	3	93.33	14	1	78.95	15	4	79.17	19	5	68.42	13	6	75	15	5	chr4	48124958	48125066	+	NA	NA	ENSMUSG00000061455	-21.0067
Chd9	MmuALTD0003130-3/3	chr8:91036326-91036598	48	chr8:91036326-91036550+91036562+91036598,91037407	Alt5	38.6	3.86	6.14	56.9	6.83	5.17	44	4.84	6.16	48.53	7.76	8.24	55.7	3.9	3.1	82.91	9.95	2.05	50.91	10.69	10.31	67.35	12.8	6.2	69.6	16.7	7.3	54.1	4.87	4.13	41.42	5.8	8.2	chr8	91036550	91036598	+	NA	NA	ENSMUSG00000056608	-20.7917
Dab1	MmuALTD0003936-2/2	chr4:104688383-104688442	6	chr4:104688383-104688436+104688442,104718210	Alt5	90.62	29	3	93.75	30	2	85	17	3	60	9	6	90.91	10	1	84.21	16	3	91.67	22	2	100	20	0	84.21	16	3	77.78	7	2	75	6	2	chr4	104688436	104688442	+	NA	NA	ENSMUSG00000028519	-19.46
Acox3	MmuALTD0000902-2/3	chr5:-35583319	185	chr5:-35583134+35583319+35583596,35583876	Alt5	60	3	2	82.35	14	3	40	4	6	57.14	8	6	80	16	4	81.25	13	3	53.85	7	6	68.42	13	6	47.37	9	10	66.67	4	2	66.67	6	3	chr5	35583134	35583319	+	NA	NA	ENSMUSG00000029098	-19.27
Zfp868	MmuALTD0016261-3/3	chr8:69625077-	380	chr8:69625077+69625435+69625457-,69624431	Alt5	18.52	5	22	20	8	32	35.71	10	18	27.59	8	21	53.33	8	7	44.44	12	15	37.93	11	18	68.75	11	5	21.62	8	29	27.27	9	24	25.93	7	20	chr8	69625077	69625457	-	NA	NA	ENSMUSG00000060427	-18.7233
Hinfp	MmuALTD0006608-2/2	chr9:44305135-	481	chr9:44305135+44305616-,44304946	Alt5	78.95	30	8	78.57	11	3	68.42	13	6	68	17	8	35.71	5	9	92.31	12	1	100	14	0	68.42	13	6	69.23	9	4	84	21	4	76	19	6	chr9	44305135	44305616	-	NA	NA	ENSMUSG00000032119	-18.7
Anxa7	MmuALTD0001401-3/4	chr14:20479780-	115	chr14:20479729+20479780+20479855+20479895-,20473329	Alt5	21.43	6	22	10	2	18	5.56	1	17	0	0	28	22.22	2	7	15.38	2	11	27.27	3	8	20	2	8	0	0	20	5	1	19	22.22	4	14	chr14	20479729	20479844	-	NA	NA	ENSMUSG00000021814	-18.1033
Pask	MmuALTD0009958-3/3	chr1:93343023-	243	chr1:93343023+93343258+93343266-,93337580	Alt5	11.11	1	8	17.65	3	14	0	0	11	0	0	10	33.33	2	4	27.27	3	8	6.67	1	14	20	3	12	11.04	0.99	8.01	28.57	2	5	12.5	1	7	chr1	93343023	93343266	-	NA	NA	ENSMUSG00000026274	-17.98
Herc1	MmuALTD0006558-2/2	chr9:66461723-66461920	21	chr9:66461723-66461899+66461920,66462829	Alt5	27.31	3.82	10.18	33.38	7.68	15.32	56.81	6.82	5.18	37.41	6.73	11.27	48.44	1.94	2.06	62.18	6.84	4.16	62.18	6.84	4.16	68.67	13.73	6.27	41.33	5.79	8.21	67.88	8.82	4.18	50.61	11.64	11.36	chr9	66461899	66461920	+	NA	NA	ENSMUSG00000038664	-17.2333
Zmat5	MmuALTD0016320-2/3	chr11:-4704721	9	chr11:-4704712+4704721+4704899,4722358	Alt5	23.53	8	26	23.05	5.99	20.01	21.74	5	18	21.21	7	26	53.85	7	6	61.54	8	5	30.77	8	18	21.43	3	11	47.62	10	11	37.5	6	10	33.33	7	14	chr11	4704712	4704721	+	NA	NA	ENSMUSG00000009076	-16.4383
2010321M09Rik	MmuALTD0000228-2/2	chr9:-64961257	319	chr9:-64960938+64961257,64961694	Alt5	39.12	25.43	39.57	41	27.47	39.53	46.99	32.42	36.58	28.27	23.46	59.54	48.73	26.31	27.69	57.52	33.36	24.64	51.62	26.33	24.67	52.96	23.3	20.7	53.35	30.41	26.59	55.1	43.53	35.47	48.38	21.29	22.71	chr9	64960938	64961257	+	NA	NA	ENSMUSG00000034263	-16.4033
Mark2	MmuALTD0008222-2/2	chr19:7279102-7279278	9	chr19:7279102+7279111-7279278,7278086	Alt5	5.41	2.06	35.94	0	0	15	0	0	16	0	0	26	12.83	1.03	6.97	12.83	2.05	13.95	25.56	4.09	11.91	7.91	1.03	11.97	4.47	1.03	21.97	0	0	32	9.63	3.08	28.92	chr19	7279102	7279111	-	NA	NA	ENSMUSG00000024969	-15.4333
Wdr48	MmuALTD0015663-2/2	chr9:-119895316	359	chr9:-119894957+119895316,119902286	Alt5	12.5	7	49	15.38	6	33	4.76	2	40	4.76	2	40	10.53	2	17	29.73	11	26	20.59	7	27	9.76	4	37	12.24	6	43	20.51	8	31	9.52	4	38	chr9	119894957	119895316	+	NA	NA	ENSMUSG00000032512	-15.2667
Lrrc47	MmuALTD0007948-2/2	chr4:154019639-154019885	72	chr4:154019639-154019813+154019885,154020437	Alt5	83.97	52.9	10.1	88.24	52.94	7.06	51.97	11.95	11.05	52.22	9.92	9.08	84.22	10.95	2.05	92.31	12	1	52.91	7.94	7.06	56.81	11.93	9.07	62.38	9.98	6.02	74.91	35.96	12.04	87.8	28.97	4.03	chr4	154019813	154019885	+	NA	NA	ENSMUSG00000029028	-15.2483
Cep70	MmuALTD0003051-2/2	chr9:-99243884	394	chr9:-99243490+99243884,99246223	Alt5	36	9	16	34.78	8	15	38.89	7	11	33.33	4	8	26.67	4	11	54.55	6	5	58.33	7	5	41.18	7	10	35	7	13	35.29	6	11	19.05	4	17	chr9	99243490	99243884	+	NA	NA	ENSMUSG00000056267	-15.2433
Gas2l3	MmuALTD0005805-2/2	chr10:89434290-89434361	3	chr10:89434290+89434293-89434361,89433812	Alt5	76.92	10	3	62.07	18	11	45.37	14.97	18.03	36	9	16	33.33	5	10	58.03	11.03	7.97	57.89	11	8	51.61	16	15	55.56	20	16	56.25	18	14	45.71	16	19	chr10	89434290	89434293	-	NA	NA	ENSMUSG00000074802	-15.1583
Commd5	MmuALTD0003448-3/4	chr15:-76900015	23	chr15:-76899992+76899994+76900015+76900025,76900352	Alt5	0	0	24	0	0	18	0	0	29	42.37	27.54	37.46	54.12	16.78	14.22	40.21	8.85	13.15	29.39	5.88	14.12	39.31	5.9	9.1	17.99	6.84	31.16	0	0	43	0	0	22	chr15	76899992	76900015	+	NA	NA	ENSMUSG00000055041	-15.1183
Rnf220	MmuALTD0011980-2/3	chr4:117288370-117288772	153	chr4:117288363+117288370+117288523-117288772,117285972	Alt5	12.82	2.05	13.95	18.62	4.1	17.9	14.64	2.05	11.95	12.07	2.05	14.95	6.85	1.03	13.97	6.85	1.03	13.97	36.38	5.09	8.91	41.88	7.12	9.88	17.07	3.07	14.93	9.33	1.03	9.97	14.64	2.05	11.95	chr4	117288363	117288516	-	NA	NA	ENSMUSG00000028677	-15.015
Rbm46	MmuALTD0011659-2/2	chr3:82876308-	25	chr3:82876308+82876333-,82866647	Alt5	85.36	95.6	16.4	87.51	100.64	14.36	77.55	31.8	9.2	81.57	40.78	9.22	100	23	0	93.58	29.95	2.05	100	16	0	89.74	17.95	2.05	76.76	16.89	5.11	90.94	61.84	6.16	84.57	78.65	14.35	chr3	82876308	82876333	-	NA	NA	ENSMUSG00000033882	-14.88
Zfp324	MmuALTD0016089-2/2	chr7:12968795-12968968	47	chr7:12968795-12968921+12968968,12969364	Alt5	14.45	3.9	23.1	14.85	6.83	39.17	13.93	5.85	36.15	13.5	8.78	56.23	33.64	11.77	23.23	27.98	17.63	45.37	20.57	7.82	30.18	36.82	11.78	20.22	24.46	13.7	42.3	12.58	3.9	27.1	4.63	1.94	40.06	chr7	12968921	12968968	+	NA	NA	ENSMUSG00000004500	-14.7417
Glis1	MmuALTD0005954-2/2	chr4:107619554-107619664	12	chr4:107619554-107619652+107619664,107623103	Alt5	85.71	6	1	87.5	7	1	72.22	13	5	72.22	13	5	75	6	2	100	10	0	75	9	3	85.71	18	3	80	8	2	66.67	6	3	100	2	0	chr4	107619652	107619664	+	NA	NA	ENSMUSG00000034762	-14.6833
Polr2k	MmuALTD0010722-3/3	chr15:-36174213	132	chr15:-36174081+36174111+36174213,36174987	Alt5	44.4	58.16	72.84	57.39	63.7	47.3	47.5	60.8	67.2	34.94	52.06	96.94	61.11	44	28	67.76	83.34	39.66	56.7	52.73	40.27	43.23	38.47	50.53	49.88	62.35	62.65	48.53	62.12	65.88	55.95	67.7	53.3	chr15	36174081	36174213	+	NA	NA	ENSMUSG00000045996	-14.6767
Pkig	MmuALTD0010415-2/2	chr2:-163658659	167	chr2:-163658492+163658659,163703486	Alt5	47.81	131	143	40.44	79.67	117.33	23.82	29.06	92.94	17.16	32.43	156.57	34.97	23.08	42.92	31.73	21.58	46.42	41.31	32.22	45.78	32.24	24.82	52.18	31.37	49.88	109.12	31.12	77.49	171.51	35.98	68.72	122.28	chr2	163658492	163658659	+	NA	NA	ENSMUSG00000035268	-14.6033
Cecr2	MmuALTD0002958-2/2	chr6:120756549-120756937	84	chr6:120756549-120756853+120756937,120757566	Alt5	76.21	56.4	17.6	74.84	104.78	35.22	50.72	6.09	5.91	58.6	11.13	7.87	64.95	9.09	4.91	74.84	26.19	8.81	52.45	15.21	13.79	80.46	28.16	6.84	74.84	26.19	8.81	62.84	23.25	13.75	51.39	38.54	36.46	chr6	120756853	120756937	+	NA	NA	ENSMUSG00000071226	-14.59
Odf2l	MmuALTD0009759-3/4	chr3:-145118786	127	chr3:-145118659+145118782+145118786+145118928,145124211	Alt5	63.87	30.02	16.98	69.05	29	13	49.18	29.02	29.98	59.61	28.02	18.98	57.19	20.02	14.98	69.98	27.99	12.01	70.91	39	16	65.37	33.99	18.01	54.88	27.99	23.01	64.97	38.98	21.02	56.34	30.99	24.01	chr3	145118659	145118786	+	NA	NA	ENSMUSG00000028256	-14.3583
Hdac4	MmuALTD0006493-2/2	chr1:91968338-91968458	15	chr1:91968338+91968353-91968458,91964826	Alt5	48.48	16	17	70.45	31	13	59.46	22	15	48.48	16	17	66.67	14	7	68.42	26	12	73.91	17	6	62.5	20	12	67.65	23	11	68.97	20	9	64.71	22	12	chr1	91968338	91968353	-	NA	NA	ENSMUSG00000026313	-14.3067
Pask	MmuALTD0009958-2/3	chr1:93343258-	8	chr1:93343023+93343258+93343266-,93337580	Alt5	0	0	9	5.88	1	16	0	0	11	0	0	10	0	0	6	9.09	1	10	13.33	2	13	20	3	12	0	0	9	0	0	7	0	0	8	chr1	93343023	93343031	-	NA	NA	ENSMUSG00000026274	-14.14
Zdhhc1	MmuALTD0015984-2/2	chr8:105476024-105476136	15	chr8:105476024+105476039-105476136,105473566	Alt5	72.76	65.48	24.52	78.62	52.68	14.32	52.22	44.39	40.61	78.3	77.52	21.48	66.02	39.61	20.39	83.27	40.8	8.2	80.43	54.69	13.31	74.45	38.71	13.29	70.83	54.54	22.46	68.47	37.66	17.34	67.37	33.69	16.31	chr8	105476024	105476039	-	NA	NA	ENSMUSG00000039199	-14.1233
Fcho1	MmuALTD0005491-2/2	chr8:71714879-71714927	4	chr8:71714879+71714883-71714927,71714772	Alt5	4.99	1.95	37.05	12.58	3.9	27.1	0	0	13	0	0	25	8.85	0.97	10.03	27.98	5.88	15.12	8.85	0.97	10.03	4.86	0.97	19.03	4.23	0.97	22.03	6.08	1.95	30.05	4.05	0.97	23.03	chr8	71714879	71714883	-	NA	NA	ENSMUSG00000070000	-13.8967
Akt1s1	MmuALTD0001178-2/2	chr7:44850016-44850296	20	chr7:44850016-44850276+44850296,44852571	Alt5	21.21	7	26	20	9	36	17.39	4	19	18.92	7	30	29.41	10	24	39.02	16	25	22.58	7	24	34.38	11	21	34.62	9	17	26.83	11	30	16.67	6	30	chr7	44850276	44850296	+	NA	NA	ENSMUSG00000011096	-13.8383
Srsf5	MmuALTD0013629-4/4	chr12:80948129-80948662	497	chr12:80948129-80948165+80948466+80948555+80948662,80949095	Alt5	61.73	50	31	68.37	67	31	54.84	34	28	55.06	49	40	65.75	48	25	67.59	73	35	68.24	58	27	70	56	24	65.38	17	9	54.39	31	26	58.75	47	33	chr12	80948165	80948662	+	NA	NA	ENSMUSG00000021134	-13.66
BC003331	MmuALTD0002016-2/2	chr1:150392604-	86	chr1:150392604+150392690-,150390356	Alt5	0	0	40	0	0	31	12.5	5	35	12.5	5	35	37.93	11	18	25.45	14	41	30	6	14	22.58	7	24	32.61	15	31	0	0	43	0	0	38	chr1	150392604	150392690	-	NA	NA	ENSMUSG00000006010	-13.51
Fbxw17	MmuALTD0005476-4/4	chr13:50419840-50420028	151	chr13:50419840-50419877+50419939+50419991+50420028,50423202	Alt5	26.98	28.87	78.13	47.33	35.97	40.03	17.12	10.96	53.04	29.08	16.87	41.13	22.7	9.99	34.01	30.29	20.9	48.1	49.11	30.94	32.06	30.19	19.93	46.07	43.63	27.92	36.08	29.67	40.94	97.06	20.15	22.97	91.03	chr13	50419877	50420028	+	NA	NA	ENSMUSG00000037816	-13.43
Kif20b	MmuALTD0007445-6/6	chr19:-34922738	336	chr19:-34922402+34922433+34922437+34922551+34922568+34922738,34924625	Alt5	29.51	14.16	33.84	26.75	12.04	32.96	25.76	8.76	25.24	9.57	3.35	31.65	41.81	7.53	10.47	50.09	8.52	8.48	15.82	3.32	17.68	27.34	4.37	11.63	NA	0	0	14.18	6.66	40.34	15.56	8.87	48.13	chr19	34922402	34922738	+	NA	NA	ENSMUSG00000024795	-13.4183
B230217C12Rik	MmuALTD0001978-2/2	chr11:97841293-97841576	12	chr11:97841293-97841564+97841576,97842184	Alt5	44.16	34	43	56.6	30	23	57.45	27	20	60	27	18	68	17	8	84.38	27	5	60.61	20	13	71.43	15	6	75	30	10	38.89	14	22	54.55	12	10	chr11	97841564	97841576	+	NA	NA	ENSMUSG00000089676	-13.415
Hmox2	MmuALTD0006681-3/3	chr16:4756994-4757170	58	chr16:4756994-4757112+4757127+4757170,4762559	Alt5	48.98	24	25	43.48	10	13	22.73	5	17	50	7	7	60	3	2	68.75	11	5	42.11	8	11	38.46	5	8	72	18	7	30.77	4	9	36.36	4	7	chr16	4757112	4757170	+	NA	NA	ENSMUSG00000004070	-13.4083
Myst4	MmuALTD0009043-2/2	chr14:21624833-21625215	327	chr14:21624833-21624888+21625215,21626719	Alt5	42.86	3	4	73.33	22	8	46.67	7	8	42.86	6	8	28.57	6	15	50	7	7	61.9	13	8	62.5	10	6	70	7	3	37.5	3	5	61.9	13	8	chr14	21624888	21625215	+	NA	NA	ENSMUSG00000021767	-13.3683
Fam175b	MmuALTD0005242-2/2	chr7:-132859682	349	chr7:-132859333+132859682,132864963	Alt5	6.9	2	27	6.06	2	31	18.18	6	27	2.5	1	39	10	2	18	19.05	4	17	23.33	7	23	28.57	6	15	0	0	22	8.82	3	31	12.9	4	27	chr7	132859333	132859682	+	NA	NA	ENSMUSG00000030965	-13.31
Prr5l	MmuALTD0011095-2/2	chr2:101797421-101797650	51	chr2:101797421+101797472-101797650,101772408	Alt5	61.29	38	24	42.11	24	33	45	45	55	47.3	70	78	61	61	39	57.69	75	55	59.79	58	39	60.55	66	43	39.37	50	77	40.98	25	36	45.83	33	39	chr2	101797421	101797472	-	NA	NA	ENSMUSG00000032841	-13.1933
Pde9a	MmuALTD0010105-2/2	chr17:31420245-31420288	31	chr17:31420245-31420257+31420288,31443166	Alt5	100	19	0	100	21	0	91.99	62.55	5.45	81.68	22.05	4.95	100	24	0	100	33	0	100	28	0	100	19	0	100	34	0	100	39	0	100	25	0	chr17	31420257	31420288	+	NA	NA	ENSMUSG00000041119	-13.165
Numa1	MmuALTD0009654-2/2	chr7:-101934317	142	chr7:-101934175+101934317,101977380	Alt5	69.23	18	8	60	15	10	47.62	10	11	38.71	12	19	73.33	11	4	68	17	8	42.86	9	12	58.06	18	13	55.56	10	8	48	12	13	66.67	18	9	chr7	101934175	101934317	+	NA	NA	ENSMUSG00000066306	-13.1417
Tpcn2	MmuALTD0014681-2/2	chr7:145262078-145262228	70	chr7:145262078+145262148-145262228,145261992	Alt5	0	0	15	7	1.12	14.88	0	0	13	0	0	17	9.31	1.12	10.88	0	0	25	0	0	20	39.22	4.31	6.69	0	0	14	0	0	10	17.47	3.32	15.68	chr7	145262078	145262148	-	NA	NA	ENSMUSG00000048677	-13.0733
Zfp800	MmuALTD0016246-3/4	chr6:28261378-28261911	390	chr6:28261296+28261378+28261480+28261768-28261911,28260836	Alt5	18.03	13.16	59.84	21.66	12.13	43.87	15.64	10.17	54.83	10.62	7.12	59.88	24.65	9.12	27.88	36.01	21.25	37.75	15.16	10.16	56.84	27.11	12.2	32.8	17.51	10.16	47.84	24.61	17.23	52.77	15.61	10.15	54.85	chr6	28261296	28261686	-	NA	NA	ENSMUSG00000039841	-12.9633
Letm2	MmuALTD0007736-2/2	chr8:25593719-25594098	32	chr8:25593719+25593751-25594098,25592595	Alt5	83.33	50	10	89.36	42	5	64.29	18	10	76.92	30	9	65.22	15	8	83.78	31	6	87.5	21	3	79.41	27	7	82.35	42	9	68.18	30	14	88.1	37	5	chr8	25593719	25593751	-	NA	NA	ENSMUSG00000037363	-12.9583
Plekhg3	MmuALTD0010517-2/2	chr12:76572434-76572745	87	chr12:76572434-76572658+76572745,76573247	Alt5	87.93	59.79	8.21	89.74	71.79	8.21	78.3	25.84	7.16	78.93	26.84	7.16	91.07	20.95	2.05	86.33	38.85	6.15	97.14	34.97	1.03	90.94	30.92	3.08	84.74	39.83	7.17	95.8	46.94	2.06	82.69	58.71	12.29	chr12	76572658	76572745	+	NA	NA	ENSMUSG00000052609	-12.855
Slc19a1	MmuALTD0012898-3/3	chr10:77033319-77033450	103	chr10:77033319-77033347+77033445+77033450,77038350	Alt5	7.94	2.78	32.22	13.56	3.12	19.88	14.49	4.2	24.8	16.84	4.21	20.79	27.54	6.88	18.12	28.44	8.82	22.18	13.33	4.27	27.73	43.73	10.93	14.07	12.05	4.22	30.78	7.15	2.86	37.14	8.66	2.77	29.23	chr10	77033347	77033450	+	NA	NA	ENSMUSG00000001436	-12.835
Cecr5	MmuALTD0002959-4/4	chr6:120530858-	309	chr6:120530858+120530890+120530973+120531167-,120523609	Alt5	30.51	18	41	28.21	22	56	19.4	13	54	14.29	8	48	19.35	12	50	29.03	18	44	32.88	24	49	26.92	14	38	19.7	13	53	12.88	17	115	14.75	17.99	104.01	chr6	120530858	120531167	-	NA	NA	ENSMUSG00000058979	-12.765
BC024479	MmuALTD0002044-2/3	chr9:37513614-37513749	46	chr9:37513614-37513703+37513749+37513772,37517217	Alt5	50	10	10	22.22	4	14	16.67	2	10	42.86	12	16	37.5	6	10	38.1	8	13	50	14	14	39.29	11	17	38.46	5	8	30.77	8	18	47.62	10	11	chr9	37513703	37513749	+	NA	NA	ENSMUSG00000042138	-12.6983
Gosr2	MmuALTD0006172-2/2	chr11:103697355-	275	chr11:103697355+103697630-,103689319	Alt5	15.79	9	48	7.94	5	58	11.94	8	59	11.25	9	71	12.5	5	35	28.12	18	46	16.67	8	40	28.07	16	41	16.67	9	45	8.43	7	76	15.09	8	45	chr11	103697355	103697630	-	NA	NA	ENSMUSG00000020946	-12.6917
Mgat4a	MmuALTD0008494-2/2	chr1:37498573-37498740	27	chr1:37498573+37498600-37498740,37496013	Alt5	88.53	15.05	1.95	95.58	21.03	0.97	70.61	14.12	5.88	64.3	7.07	3.93	57.85	8.1	5.9	79.88	27.16	6.84	81.22	21.12	4.88	78.27	21.13	5.87	72.02	10.08	3.92	69.37	11.1	4.9	81.22	21.12	4.88	chr1	37498573	37498600	-	NA	NA	ENSMUSG00000026110	-12.335
Iqcc	MmuALTD0007128-3/3	chr4:129618874-	140	chr4:129618874+129618985+129619014-,129618635	Alt5	17.65	3	14	18.18	4	18	22.86	8	27	13.16	5	33	13.64	3	19	40.91	9	13	19.05	4	17	31.03	9	20	21.74	5	18	17.14	6	29	0	0	13	chr4	129618874	129619014	-	NA	NA	ENSMUSG00000040795	-12.32
Ankrd46	MmuALTD0001349-3/3	chr15:36496340-	387	chr15:36496340+36496424+36496727-,36495993	Alt5	20.55	13.15	50.85	8.68	3.04	31.96	5.05	2.02	37.98	15.64	14.08	75.92	27.72	8.04	20.96	29.04	15.1	36.9	14.74	8.11	46.89	23.95	9.1	28.9	7.6	4.03	48.97	19.14	11.1	46.9	17.18	10.14	48.86	chr15	36496340	36496727	-	NA	NA	ENSMUSG00000048307	-12.2317
Mr1	MmuALTD0008714-2/2	chr1:155137514-155137774	185	chr1:155137514+155137699-155137774,155136850	Alt5	47.62	10	11	40.74	11	16	57.14	8	6	39.39	13	20	58.33	7	5	62.07	18	11	56	14	11	63.33	19	11	54.76	23	19	47.37	18	20	63.89	23	13	chr1	155137514	155137699	-	NA	NA	ENSMUSG00000026471	-12.2017
Zfp644	MmuALTD0016199-2/2	chr5:106696234-106696544	298	chr5:106696234+106696532-106696544,106695699	Alt5	14.94	5.68	32.32	13.89	9.58	59.42	10.86	4.78	39.22	15.39	8.77	48.23	27.44	12.07	31.93	19.16	11.69	49.31	24.28	15.78	49.22	31.87	24.54	52.46	17.97	9.7	44.3	11.67	5.72	43.28	12.14	6.07	43.93	chr5	106696234	106696532	-	NA	NA	ENSMUSG00000049606	-11.9783
8430406I07Rik	MmuALTD0000607-2/4	chr2:-144271072	58	chr2:-144271014+144271072+144271262+144271343,144271915	Alt5	36.47	31	54	51.16	44	42	45.76	27	32	40	18	27	50	14	14	36.96	17	29	64.71	22	12	62.86	22	13	44.59	33	41	44.21	42	53	38.82	33	52	chr2	144271014	144271072	+	NA	NA	ENSMUSG00000027424	-11.9633
Zfp944	MmuALTD0016278-2/3	chr17:22361168-	174	chr17:22361049+22361168+22361342-,22359524	Alt5	100	14	0	97.45	35.08	0.92	88.85	46.2	5.8	84.16	29.46	5.54	80.84	22.64	5.36	100	32	0	95.03	18.06	0.94	100	25	0	100	54	0	100	30	0	100	27	0	chr17	22361049	22361223	-	NA	NA	ENSMUSG00000033972	-11.8383
Zscan22	MmuALTD0016371-3/3	chr7:-12897980	103	chr7:-12897877+12897943+12897980,12906234	Alt5	63.27	31	18	61.11	22	14	68	34	16	60.61	20	13	59.26	16	11	67.44	29	14	79.31	23	6	81.48	22	5	65.71	23	12	57.81	37	27	72.73	24	9	chr7	12897877	12897980	+	NA	NA	ENSMUSG00000054715	-11.7717
Neto2	MmuALTD0009306-2/2	chr8:85663387-85663431	21	chr8:85663387+85663408-85663431,85663306	Alt5	69.74	72.53	31.47	69.39	56.21	24.79	61.39	57.71	36.29	56.29	39.4	30.6	66.93	46.18	22.82	69.72	64.84	28.16	70.92	60.99	25.01	71.14	57.62	23.38	56.83	54.56	41.44	64.22	95.05	52.95	63.52	80.67	46.33	chr8	85663387	85663408	-	NA	NA	ENSMUSG00000036902	-11.7533
Brca1	MmuALTD0002268-2/2	chr11:101551529-	240	chr11:101551529+101551769-,101549113	Alt5	33.46	10.37	20.63	32.69	16.02	32.98	10.34	1.86	16.14	26.84	7.52	20.48	31.37	2.82	6.18	22.46	5.62	19.38	36.91	6.64	11.36	31.54	7.57	16.43	8.43	1.85	20.15	29.88	11.35	26.65	32.41	11.34	23.66	chr11	101551529	101551769	-	NA	NA	ENSMUSG00000017146	-11.7133
Spa17	MmuALTD0013448-2/2	chr9:37613260-	296	chr9:37613260+37613556-,37612018	Alt5	2.44	2	80	5.26	4	72	0	0	24	17.65	3	14	11.11	2	16	20	3	12	21.43	3	11	20	3	12	26.32	5	14	1.56	1	63	2	1	49	chr9	37613260	37613556	-	NA	NA	ENSMUSG00000001948	-11.6517
C330019G07Rik	MmuALTD0002398-2/2	chr5:32853661-	432	chr5:32853661+32854093-,32851998	Alt5	6.73	2.29	31.71	8.61	4.3	45.7	2.29	0.87	37.13	10	2.9	26.1	9.35	2.99	29.01	22.06	4.85	17.15	17.88	6.62	30.38	13.45	3.63	23.37	3.11	0.87	27.13	0	0	21	0	0	31	chr5	32853661	32854093	-	NA	NA	ENSMUSG00000054280	-11.6517
Txndc9	MmuALTD0015041-2/2	chr1:37996893-	271	chr1:37996893+37997164-,37995841	Alt5	25	13	39	34.29	12	23	36.73	18	31	31.67	19	41	34.29	12	23	48.78	20	21	29.55	13	31	58.97	23	16	24.62	16	49	25.42	15	44	27.78	10	26	chr1	37996893	37997164	-	NA	NA	ENSMUSG00000058407	-11.5667
Ccdc84	MmuALTD0002714-2/2	chr9:44413443-44413533	28	chr9:44413443+44413471-44413533,44413201	Alt5	71.43	50	20	70.69	41	17	44.19	19	24	57.89	22	16	81.25	26	6	47.62	20	22	80	28	7	60.17	17.45	11.55	80	36	9	69.57	32	14	56.12	29.74	23.26	chr9	44413443	44413471	-	NA	NA	ENSMUSG00000043923	-11.5567
Sirpa	MmuALTD0012839-2/2	chr2:129592914-129593075	71	chr2:129592914-129593004+129593075,129593604	Alt5	100	11	0	93.33	14	1	76.92	10	3	100	13	0	100	10	0	100	15	0	100	13	0	100	14	0	100	21	0	100	19	0	100	19	0	chr2	129593004	129593075	+	NA	NA	ENSMUSG00000037902	-11.54
Tro	MmuALTD0014851-2/2	chrX:150657258-150657372	87	chrX:150657258+150657345-150657372,150655953	Alt5	37.5	5.25	8.75	68.75	9.62	4.38	53.39	17.08	14.92	66.1	11.24	5.76	77.27	15.45	4.55	80.77	12.92	3.08	66.35	19.91	10.1	66.67	17.33	8.67	78.26	16.43	4.57	37.5	3	5	51.92	7.27	6.73	chrX	150657258	150657345	-	NA	NA	ENSMUSG00000025272	-11.5183
Acox3	MmuALTD0000904-2/2	chr5:35583876-35583975	4	chr5:35583876-35583971+35583975,35588159	Alt5	65.52	19	10	77.27	17	5	53.6	30.02	25.98	50	7	7	61.29	19	12	59.46	22	15	59.57	28	19	70.88	34.02	13.98	76.47	13	4	74	17.02	5.98	55	11	9	chr5	35583971	35583975	+	NA	NA	ENSMUSG00000029098	-11.5033
Tcf19	MmuALTD0014090-2/2	chr17:35516711-	48	chr17:35516711+35516759-,35516430	Alt5	61.29	19	12	81.82	18	4	51.22	21	20	48.08	25	27	71.88	23	9	65.38	17	9	50	18	18	68	17	8	67.31	35	17	60.87	28	18	61.11	22	14	chr17	35516711	35516759	-	NA	NA	ENSMUSG00000050410	-11.4767
Uba52	MmuALTD0015089-2/2	chr8:70510118-70510350	220	chr8:70510118+70510338-70510350,70509631	Alt5	58.45	285.24	202.76	71.41	389.18	155.82	72.48	426.91	162.09	65.31	414.72	220.28	82.23	299.32	64.68	90.51	410.01	42.99	74.73	272.76	92.24	75.69	275.51	88.49	72.89	462.12	171.88	66.21	403.22	205.78	81.93	494.86	109.14	chr8	70510118	70510338	-	NA	NA	ENSMUSG00000090137	-11.415
Celf2	MmuALTD0002967-2/2	chr2:6560659-6560790	12	chr2:6560659+6560671-6560790,6553964	Alt5	50.6	42	41	45.87	50	59	40.62	39	57	53.75	43	37	59.74	46	31	55.1	54	44	60.81	45	29	59.77	52	35	55.96	61	48	47.86	67	73	62.04	67	41	chr2	6560659	6560671	-	NA	NA	ENSMUSG00000002107	-11.375
Tmem186	MmuALTD0014484-2/3	chr16:8637302-	184	chr16:8637106+8637302+8637486-,8636392	Alt5	22.22	8	28	26.47	9	25	9.09	2	20	13.16	5	33	30	6	14	22.73	5	17	23.33	7	23	21.43	9	33	16.67	5	25	20	6	24	15.79	3	16	chr16	8637106	8637290	-	NA	NA	ENSMUSG00000043140	-11.3717
BC023814	MmuALTD0002041-2/2	chr3:87924892-87925275	55	chr3:87924892+87924947-87925275,87924528	Alt5	16.44	12	61	23.08	12	40	4.44	2	43	14.29	7	42	6.9	2	27	10	4	36	27.03	10	27	25	10	30	24.24	16	50	6.98	3	40	10.64	5	42	chr3	87924892	87924947	-	NA	NA	ENSMUSG00000004896	-11.3117
Shoc2	MmuALTD0012796-2/2	chr19:53944876-53945013	118	chr19:53944876-53944895+53945013,53987454	Alt5	36.96	17	29	52.27	23	21	58.62	34	24	47.54	29	32	66.67	24	12	76.74	33	10	70.27	26	11	46.15	18	21	61.9	26	16	46.88	15	17	60.53	23	15	chr19	53944895	53945013	+	NA	NA	ENSMUSG00000024976	-11.3067
Arhgef4	MmuALTD0001586-2/3	chr1:34810344-34810532	123	chr1:34810344-34810409+34810532+34810554,34811086	Alt5	10.53	2	17	13.31	2	13	0	0	21	0	0	10	0	0	12	6.67	2	28	4.17	1	23	23.08	3	10	0	0	12	0	0	50	4.84	3	59	chr1	34810409	34810532	+	NA	NA	ENSMUSG00000037509	-11.3067
Mrps23	MmuALTD0008790-2/3	chr11:-88204580	95	chr11:-88204485+88204580+88204713,88205189	Alt5	23.68	9	29	24.14	7	22	27.27	12	32	22.86	8	27	51.72	15	14	30.43	7	16	39.47	15	23	39.13	9	14	28.57	10	25	8.93	5	51	33.33	12	24	chr11	88204485	88204580	+	NA	NA	ENSMUSG00000023723	-11.2783
Madd	MmuALTD0008086-2/4	chr2:91158417-91158488	45	chr2:91158405+91158408+91158417+91158462-91158488,91158143	Alt5	19.74	6.71	27.29	22.54	8.79	30.21	17.73	3.9	18.1	16.24	5.85	30.15	12.17	2.92	21.08	25.72	9.77	28.23	21.69	5.86	21.14	37.21	10.79	18.21	11.45	1.95	15.05	8.84	0.97	10.03	19.51	3.9	16.1	chr2	91158405	91158450	-	NA	NA	ENSMUSG00000040687	-11.2217
Ptger4	MmuALTD0011248-2/2	chr15:5243620-	63	chr15:5243620+5243683-,5243195	Alt5	33.33	5	10	44.44	8	10	22.73	10	34	32.71	35	72	28.57	14	35	37.04	40	68	39.73	29	44	40	28	42	31.72	45.99	99.01	7.14	1	13	50	3	3	chr15	5243620	5243683	-	NA	NA	ENSMUSG00000039942	-11.2033
Dus1l	MmuALTD0004522-3/4	chr11:120795939-	280	chr11:120795932+120795939+120796143+120796219-,120795723	Alt5	39.14	127.99	199.01	45.48	140.99	169.01	42.8	86.03	114.97	43.54	84.03	108.97	35	35	65	58.5	102.96	73.04	54.55	90.01	74.99	50	89	89	44.65	70.99	88.01	47.38	144.98	161.02	44.71	147.99	183.01	chr11	120795932	120796212	-	NA	NA	ENSMUSG00000025155	-11.18
Lnp	MmuALTD0007827-2/2	chr2:74578552-74578880	267	chr2:74578552+74578819-74578880,74573626	Alt5	8.85	1.95	20.05	0	0	17	21.95	10.76	38.24	13.18	4.88	32.12	23.48	5.87	19.13	35.7	11.78	21.22	14.45	3.9	23.1	36	10.8	19.2	14.63	2.93	17.07	0	0	17	0	0	24	chr2	74578552	74578819	-	NA	NA	ENSMUSG00000009207	-11.1517
Bex4	MmuALTD0002196-2/2	chrX:136139523-136139599	42	chrX:136139523-136139557+136139599,136139858	Alt5	97.13	36.91	1.09	100	32	0	100	47	0	75.2	33.84	11.16	100	27	0	100	25	0	100	28	0	96.24	27.91	1.09	100	33	0	97.4	40.91	1.09	91.65	23.83	2.17	chrX	136139557	136139599	+	NA	NA	ENSMUSG00000047844	-11.1467
Golga3	MmuALTD0006148-2/2	chr5:110184338-110184607	120	chr5:110184338-110184487+110184607,110185786	Alt5	51.61	64	60	56.1	92	72	43.06	31	41	46.32	44	51	57.95	51	37	54.29	76.01	63.99	53.4	55	48	59.81	64	43	51.96	53	49	44.44	40	50	60.13	92	61	chr5	110184487	110184607	+	NA	NA	ENSMUSG00000029502	-11.1433
Cbx7	MmuALTD0002601-2/3	chr15:79918277-79918473	46	chr15:79918240+79918277+79918323-79918473,79918050	Alt5	88.56	56.68	7.32	87.47	43.73	6.26	83.83	10.9	2.1	51.83	8.81	8.19	79.04	7.9	2.1	79.04	7.9	2.1	71.03	12.79	5.21	86.84	13.89	2.11	82.71	19.85	4.15	89.05	33.84	4.16	75.16	43.59	14.41	chr15	79918240	79918286	-	NA	NA	ENSMUSG00000053411	-11.14
Rab5b	MmuALTD0011440-3/5	chr10:128696029-	233	chr10:128695893+128695932+128696029+128696186+128696262-,128687008	Alt5	35.48	13.48	24.52	41.77	12.95	18.05	35.81	10.38	18.62	32.33	17.78	37.22	31.32	7.2	15.8	43.15	8.2	10.8	49.66	15.89	16.11	42.76	11.55	15.45	40.26	12.48	18.52	42.81	8.99	12.01	37.78	12.85	21.15	chr10	128695893	128696126	-	NA	NA	ENSMUSG00000000711	-11.12
Hspb11	MmuALTD0006821-4/4	chr4:107253925-107253995	41	chr4:107253925-107253954+107253962+107253976+107253995,107262467	Alt5	60	15	10	73.68	14	5	42.86	6	8	55.56	10	8	70	7	3	58.33	7	5	46.15	6	7	76.47	13	4	53.33	8	7	57.89	11	8	56.25	9	7	chr4	107253954	107253995	+	NA	NA	ENSMUSG00000063172	-11.1067
Klhl25	MmuALTD0007537-3/3	chr7:-75848484	69	chr7:-75848415+75848473+75848484,75865337	Alt5	37.26	15.28	25.72	33.98	13.25	25.75	44.72	11.18	13.82	47.95	17.26	18.74	40.7	8.14	11.86	57.85	12.15	8.85	48.34	10.15	10.85	66.04	17.17	8.83	38.52	14.25	22.75	42.64	26.44	35.56	52.24	17.24	15.76	chr7	75848415	75848484	+	NA	NA	ENSMUSG00000055652	-11.075
Rfxank	MmuALTD0011804-2/2	chr8:70135536-70135614	30	chr8:70135536+70135566-70135614,70135391	Alt5	23.91	29.65	94.35	29.72	23.48	55.52	17.07	14.34	69.66	18.81	18.43	79.57	23.78	20.45	65.55	34.8	28.54	53.46	24.28	19.42	60.58	27.74	22.47	58.53	25.23	20.44	60.56	17.41	17.41	82.59	26.52	27.58	76.42	chr8	70135536	70135566	-	NA	NA	ENSMUSG00000036120	-11
Adamts18	MmuALTD0000983-2/2	chr8:113777676-113777937	4	chr8:113777676+113777680-113777937,113775449	Alt5	NA	0	0	12.5	1	7	14.78	17	98	5.49	5	86	18.75	21	91	21.02	33	124	19.48	30.97	128.03	22.67	38.99	133.01	24	24	76	0	0	7	12.5	1	7	chr8	113777676	113777680	-	NA	NA	ENSMUSG00000053399	-10.9217
Bves	MmuALTD0002360-3/3	chr10:-45336235	354	chr10:-45335881+45336051+45336235,45339220	Alt5	16.67	3	15	0	0	8	20	3	12	28.19	9.02	22.98	25.09	6.02	17.98	45	9	11	35	7	13	25	4	12	25.7	10.02	28.98	9.68	3	28	9.89	4.05	36.95	chr10	45335881	45336235	+	NA	NA	ENSMUSG00000071317	-10.905
Tmem209	MmuALTD0014496-2/3	chr6:30509506-	179	chr6:30509211+30509506+30509685-,30508802	Alt5	7.26	3.99	51.01	4.76	2	40	3.33	1	29	2.63	1	37	7.98	2	23	4.35	1	22	30.56	11	25	6.66	2	28	0	0	32	4.44	2	43	2.86	1	34	chr6	30509211	30509390	-	NA	NA	ENSMUSG00000029782	-10.8767
Zcchc12	MmuALTD0015966-2/2	chrX:36196515-36196578	11	chrX:36196515-36196567+36196578,36196779	Alt5	0	0	3	44.44	4	5	7.14	2	26	10	1	9	26.32	5	14	44	11	14	2.86	1	34	11.43	4	31	23.08	3	10	6.25	1	15	0	0	32	chrX	36196567	36196578	+	NA	NA	ENSMUSG00000036699	-10.86
Lclat1	MmuALTD0007699-3/3	chr17:-73108177	32	chr17:-73108145+73108156+73108177,73161823	Alt5	24.5	3.92	12.08	7.51	0.98	12.02	12.72	2.93	20.07	41.65	10.83	15.17	37.95	4.93	8.07	34.03	9.87	19.13	22.62	2.94	10.06	57.27	10.88	8.12	32.69	2.94	6.06	16.31	4.89	25.11	38.54	8.86	14.14	chr17	73108145	73108177	+	NA	NA	ENSMUSG00000054469	-10.7883
Arpc5l	MmuALTD0001644-3/6	chr2:-39008346	22	chr2:-39008324+39008344+39008346+39008538+39008570+39008736,39013117	Alt5	43.25	48.01	62.99	38.7	56.12	88.89	37.88	46.21	75.79	34.83	37.27	69.73	41.51	29.06	40.94	50.95	40.76	39.24	40.48	33.6	49.4	49.98	37.48	37.52	38.01	49.03	79.97	47.84	66.5	72.5	34.65	46.78	88.22	chr2	39008324	39008346	+	NA	NA	ENSMUSG00000026755	-10.7817
Zfp157	MmuALTD0016043-2/2	chr5:138454980-138455093	4	chr5:138454980-138455089+138455093,138455879	Alt5	55.28	41.46	33.54	35.49	29.46	53.54	28.57	17.43	43.57	32.42	32.42	67.58	39.49	24.09	36.91	40.99	29.51	42.49	44.37	27.95	35.05	38.38	23.03	36.97	48.76	36.57	38.43	39.32	28.7	44.3	39.95	35.96	54.05	chr5	138455089	138455093	+	NA	NA	ENSMUSG00000036898	-10.7517
Pdzd11	MmuALTD0010148-2/3	chrX:100625816-100625935	70	chrX:100625813+100625816+100625886-100625935,100625387	Alt5	59.32	35	24	55.32	26	21	56.41	44	34	34.57	28	53	55.32	26	21	55.32	26	21	56.14	32	25	57.14	32	24	69.57	48	21	45.95	34	40	47.73	21	23	chrX	100625813	100625883	-	NA	NA	ENSMUSG00000015668	-10.71
Vps37c	MmuALTD0015552-3/3	chr19:-10688983	87	chr19:-10688896+10688979+10688983,10706210	Alt5	28.99	20	49	26.67	16	44	21.59	19	69	30.49	25	57	17.39	8	38	43.55	27	35	33.85	22	43	32.61	15	31	29.17	21	51	31.88	22	47	16.67	9	45	chr19	10688896	10688983	+	NA	NA	ENSMUSG00000048832	-10.63
Serpinb6a	MmuALTD0012645-3/5	chr13:33935619-33935794	148	chr13:33935569+33935573+33935619+33935627+33935767-33935794,33931646	Alt5	15.27	13.59	75.41	21.5	21.71	79.28	0	0	32	6.12	1.96	30.04	32.73	5.56	11.44	16.98	2.89	14.11	17.14	1.89	9.11	6.9	2	27	5.96	2.92	46.08	22.86	31.78	107.22	15.72	22.17	118.83	chr13	33935569	33935717	-	NA	NA	ENSMUSG00000060147	-10.6133
Prpf6	MmuALTD0011086-2/2	chr2:181654836-181654962	1	chr2:181654836-181654961+181654962,181655422	Alt5	39.13	18	28	30.77	16	36	43.48	20	26	30	9	21	41.67	10	14	50	20	20	41.67	10	14	50	11	11	34.29	12	23	30.77	16	36	38.46	15	24	chr2	181654961	181654962	+	NA	NA	ENSMUSG00000002455	-10.4833
Fam46a	MmuALTD0005299-2/2	chr9:85326988-	55	chr9:85326988+85327043-,85326805	Alt5	41.18	14	20	40	12	18	56.52	26	20	46.67	21	24	46.51	20	23	62.5	25	15	64.52	40	22	59.09	26	18	49.35	38	39	27.78	5	13	41.18	7	10	chr9	85326988	85327043	-	NA	NA	ENSMUSG00000032265	-10.4417
Rnmt	MmuALTD0012012-2/2	chr18:-68300623	198	chr18:-68300425+68300623,68305780	Alt5	6.67	2	28	10.71	3	25	15.15	5	28	12.67	7.98	55.02	35.56	4.98	9.02	23.81	5	16	35	7	13	14.24	2.99	18.01	16.58	3.98	20.02	4.74	1.99	40.01	6.06	2	31	chr18	68300425	68300623	+	NA	NA	ENSMUSG00000009535	-10.44
Cobl	MmuALTD0003385-2/2	chr11:12253080-12254971	9	chr11:12253080+12253089-12254971,12251142	Alt5	12.19	0.98	7.02	0	0	10	36.47	12.76	22.24	32.69	3.92	8.08	29.13	10.78	26.22	39.63	24.57	37.43	36.61	21.6	37.4	58.82	24.7	17.3	32.69	4.9	10.1	82.93	4.98	1.02	0	0	6	chr11	12253080	12253089	-	NA	NA	ENSMUSG00000020173	-10.44
Nrsn2	MmuALTD0009569-2/2	chr2:152374096-152374290	127	chr2:152374096+152374223-152374290,152369923	Alt5	100	16	0	100	8	0	80	12	3	95.24	20	1	100	8	0	100	18	0	100	19	0	94.12	16	1	95.24	20	1	92.86	13	1	100	8	0	chr2	152374096	152374223	-	NA	NA	ENSMUSG00000059361	-10.42
Rnf38	MmuALTD0011992-2/2	chr4:44167318-44167492	148	chr4:44167318+44167466-44167492,44152553	Alt5	62.91	11.95	7.05	44.03	16.29	20.71	59.2	15.98	11.02	61.19	15.3	9.7	64.89	10.38	5.62	77.65	35.72	10.28	74.85	26.2	8.8	59.25	27.85	19.15	63.6	17.17	9.83	38.05	7.61	12.39	37.69	6.03	9.97	chr4	44167318	44167466	-	NA	NA	ENSMUSG00000035696	-10.3883
Ubl7	MmuALTD0015166-4/5	chr9:-57911171	164	chr9:-57911007+57911059+57911136+57911171+57911282,57912638	Alt5	26.15	17	48	42.62	26	35	45.24	38	46	38.89	35	55	44.44	12	15	48	24	26	53.06	26	23	56.25	27	21	43.21	35	46	22.5	18	62	32.61	15	31	chr9	57911007	57911171	+	NA	NA	ENSMUSG00000055720	-10.3717
Rgs12	MmuALTD0011821-2/2	chr5:-34949528	4	chr5:-34949524+34949528,34964773	Alt5	6.25	1	15	11.54	3	23	0	0	27	6.45	2	29	0	0	10	16.67	2	10	15	3	17	9.09	2	20	6.45	2	29	5.56	1	17	9.09	2	20	chr5	34949524	34949528	+	NA	NA	ENSMUSG00000029101	-10.3617
Usp32	MmuALTD0015389-2/3	chr11:85036522-85036639	10	chr11:85036480+85036522+85036532-85036639,85032223	Alt5	94.59	17.97	1.03	94.59	35.94	2.06	79.53	15.91	4.09	94.86	18.97	1.03	100	17	0	96.19	25.97	1.03	96.33	26.97	1.03	100	22	0	85.36	11.95	2.05	81.93	13.93	3.07	87.18	27.9	4.1	chr11	85036480	85036490	-	NA	NA	ENSMUSG00000000804	-10.3117
Wiz	MmuALTD0015748-2/2	chr17:32381056-32381156	28	chr17:32381056+32381084-32381156,32368147	Alt5	4.89	0.98	19.02	7.63	1.98	24.02	14.93	5.08	28.92	13.54	2.98	19.02	16.67	2	10	20.4	6.94	27.06	34.7	7.98	15.02	18.54	5.01	21.99	24.23	7.03	21.97	6.7	1.01	14	36.13	3.97	7.03	chr17	32381056	32381084	-	NA	NA	ENSMUSG00000024050	-10.3117
Cep110	MmuALTD0003008-2/2	chr2:35132258-35132413	57	chr2:35132258-35132356+35132413,35133958	Alt5	27.59	8	21	23.53	8	26	0	0	23	12.32	5.05	35.95	2.86	1	34	22.45	11	38	10.71	3	25	16.13	5	26	8.57	3	32	20	7	28	23.53	8	26	chr2	35132356	35132413	+	NA	NA	ENSMUSG00000057110	-10.27
Pkp4	MmuALTD0010437-2/2	chr2:59305136-59305197	6	chr2:59305136-59305191+59305197,59305305	Alt5	78.95	30	8	75.86	22	7	60.87	14	9	66.67	18	9	76.92	10	3	60	9	6	83.33	20	4	78.57	22	6	67.86	19	9	78	39	11	70.59	24	10	chr2	59305191	59305197	+	NA	NA	ENSMUSG00000026991	-10.1967
Nagk	MmuALTD0009089-2/4	chr6:-83795282	34	chr6:-83795248+83795282+83795374+83795460,83796907	Alt5	37.25	19	32	29.73	11	26	32.76	19	39	44.9	22	27	31.37	16	35	31.58	12	26	62.5	25	15	52.83	28	25	33.93	19	37	30.3	10	23	25.53	12	35	chr6	83795248	83795282	+	NA	NA	ENSMUSG00000034744	-10.14
Nf2	MmuALTD0009324-2/2	chr11:4782171-4782352	16	chr11:4782171+4782187-4782352,4780622	Alt5	0	0	230	0	0	273	10.82	20.56	169.44	13.12	23.48	155.52	4.61	8.07	166.93	15.82	41.76	222.24	18.19	31.65	142.35	32.28	72.63	152.37	1.75	4.46	250.54	0	0	192	0	0	200	chr11	4782171	4782187	-	NA	NA	ENSMUSG00000009073	-10.1267
Fignl1	MmuALTD0005558-2/3	chr11:11808885-	10	chr11:11808595+11808885+11808895-,11806215	Alt5	6.71	2.89	40.11	8.08	4.85	55.15	0	0	44	4.56	2.92	61.08	4.21	0.97	22.03	16.24	5.85	30.15	7.62	2.9	35.1	13.16	4.87	32.13	8.84	3.89	40.11	0	0	51	2.76	0.97	34.03	chr11	11808595	11808605	-	NA	NA	ENSMUSG00000035455	-10.06
Serpinb6a	MmuALTD0012645-4/5	chr13:33935573-33935794	194	chr13:33935569+33935573+33935619+33935627+33935767-33935794,33931646	Alt5	24	21.36	67.64	27.36	27.63	73.37	34.62	11.08	20.92	27.55	8.82	23.18	10.91	1.85	15.15	33.96	5.77	11.23	34.29	3.77	7.23	55.17	16	13	33.77	16.55	32.45	24.94	34.67	104.33	36.9	52.03	88.97	chr13	33935569	33935763	-	NA	NA	ENSMUSG00000060147	-10.055
Tcea3	MmuALTD0014077-2/2	chr4:136247973-136248159	42	chr4:136247973-136248117+136248159,136253746	Alt5	12.35	10	71	8.82	6	62	10	3	27	5.88	1	16	50	3	3	31.58	6	13	16.02	4	21	6.27	1	15	4.35	1	22	8.7	4	42	6.25	3	45	chr4	136248117	136248159	+	NA	NA	ENSMUSG00000001604	-10.0167
Aifm2	MmuALTD0001138-2/2	chr10:61736583-61736810	52	chr10:61736583-61736758+61736810,61738399	Alt5	8.85	9.29	95.71	6.34	6.47	95.53	1.19	0.94	78.06	3.66	2.78	73.22	10.43	4.69	40.31	10.19	4.69	41.31	9.27	4.63	45.37	17.84	9.46	43.54	14.54	8.43	49.57	6.3	2.83	42.16	5.48	1.86	32.14	chr10	61736758	61736810	+	NA	NA	ENSMUSG00000020085	-10.0083

## Sheet: C. ES_FEMALEUP
GENE	EVENT	COORD	LENGTH	FullCO	COMPLEX	PSI_R10f_24479_TCAGAT_read1_trimmed	INCLREADSavg_R10f_24479_TCAGAT_read1_trimmed	EXCLREADSavg_R10f_24479_TCAGAT_read1_trimmed	PSI_R11f_24480_ACCTTC_read1_trimmed	INCLREADSavg_R11f_24480_ACCTTC_read1_trimmed	EXCLREADSavg_R11f_24480_ACCTTC_read1_trimmed	PSI_R1m_24470_TGGCGG_read1_trimmed	INCLREADSavg_R1m_24470_TGGCGG_read1_trimmed	EXCLREADSavg_R1m_24470_TGGCGG_read1_trimmed	PSI_R2m_24471_GCTCCA_read1_trimmed	INCLREADSavg_R2m_24471_GCTCCA_read1_trimmed	EXCLREADSavg_R2m_24471_GCTCCA_read1_trimmed	PSI_R3m_24472_CCGGTT_read1_trimmed	INCLREADSavg_R3m_24472_CCGGTT_read1_trimmed	EXCLREADSavg_R3m_24472_CCGGTT_read1_trimmed	PSI_R4f_24473_AATGCA_read1_trimmed	INCLREADSavg_R4f_24473_AATGCA_read1_trimmed	EXCLREADSavg_R4f_24473_AATGCA_read1_trimmed	PSI_R5f_24474_AGTTGC_read1_trimmed	INCLREADSavg_R5f_24474_AGTTGC_read1_trimmed	EXCLREADSavg_R5f_24474_AGTTGC_read1_trimmed	PSI_R6f_24475_CTGATA_read1_trimmed	INCLREADSavg_R6f_24475_CTGATA_read1_trimmed	EXCLREADSavg_R6f_24475_CTGATA_read1_trimmed	PSI_R7m_24476_AACGGT_read1_trimmed	INCLREADSavg_R7m_24476_AACGGT_read1_trimmed	EXCLREADSavg_R7m_24476_AACGGT_read1_trimmed	PSI_R8m_24477_TTCAAG_read1_trimmed	INCLREADSavg_R8m_24477_TTCAAG_read1_trimmed	EXCLREADSavg_R8m_24477_TTCAAG_read1_trimmed	PSI_R9m_24478_GACTAA_read1_trimmed	INCLREADSavg_R9m_24478_GACTAA_read1_trimmed	EXCLREADSavg_R9m_24478_GACTAA_read1_trimmed	SCAFFOLD	START	END	STRAND	UPSTRM_EX_BORDER	DOSTRM_EX_BORDER	GENEID_ENSEMBL	DPLIM
Rbbp4	MmuEX0038985	chr4:129318444-129318520	77	chr4:129320469,129318444-129318520,129309876+129310157	C2	21.89	62.17	221.83	82.19	218.63	47.37	20.35	55.96	219.04	20.63	62.72	241.28	86.1	149.81	24.19	77.53	183.75	53.25	83.76	180.08	34.92	87.62	172.61	24.39	17.6	51.74	242.26	15.79	50.37	268.63	75.54	216.8	70.2	chr4	129318444	129318520	-	129320469	129309876	ENSMUSG00000057236	-62.48
Rbbp4	MmuEX0038986	chr4:129317862-129317919	58	chr4:129318444,129317862-129317919,129309876+129310157	C3	55.5	352.98	283.02	95.61	1194.17	54.83	55.93	364.1	286.9	58.73	453.98	319.02	96.95	940.42	29.58	94.32	1096.94	66.06	95.55	923.97	43.03	97.44	975.37	25.63	54.82	387.03	318.97	51.81	380.29	353.71	93.27	1097.79	79.21	chr4	129317862	129317919	-	129318444	129309876	ENSMUSG00000057236	-38.44
AI987944	MmuEX0002773	chr7:41388108-41388255	148	chr7:41393227,41388108-41388255,41376872	S	36.36	14.91	26.09	100	55	0	36.36	14.91	26.09	100	35	0	100	27	0	100	39	0	100	41	0	100	29	0	100	47	0	100	37	0	25.93	13.22	37.78	chr7	41388108	41388255	-	41393227	41376872	ENSMUSG00000056383	-31.82
Brca1	MmuEX0008173	chr11:101539981-101540034	54	chr11:101549015,101539981-101540034,101535605	C2	75.88	109.27	34.73	78.54	155.51	42.49	40.73	39.51	57.49	51.86	47.19	43.81	40.12	38.52	57.48	86.98	111.33	16.67	69.19	98.25	43.75	74.38	95.21	32.79	77.78	98.78	28.22	63.52	81.94	47.06	74.95	145.4	48.6	chr11	101539981	101540034	-	101549015	101535605	ENSMUSG00000017146	-30.555
Plekha6	MmuEX0035728	chr1:133294563-133294708	146	chr1:133294087,133294563-133294708,133298920	S	65.79	41.45	21.55	64.15	55.81	31.19	54.17	20.04	16.96	68.89	26.18	11.82	93.55	28.07	1.94	95	37.05	1.95	68.25	36.17	16.83	87.76	40.37	5.63	72.73	69.09	25.91	50.91	42.26	40.74	63.64	63	36	chr1	133294563	133294708	+	133294087	133298920	ENSMUSG00000041757	-22.14
Ppp1r9a	MmuEX0036735	chr6:5083041-5083106	66	chr6:5077615,5083041-5083106,5100432	S	60	19.2	12.8	33.33	10.67	21.33	49.4	30.63	31.37	39.13	18.78	29.22	42.86	19.29	25.71	77.05	41.61	12.39	52.78	29.03	25.97	67.86	31.89	15.11	48	17.76	19.24	73.91	29.56	10.44	38.78	13.19	20.81	chr6	5083041	5083106	+	5077615	5100432	ENSMUSG00000032827	-21.6317
Bicd1	MmuEX0007969	chr6:149550350-149550425	76	chr6:149519113+149519223,149550350-149550425,149556644	C1	21.43	3.64	13.36	33.33	3.33	6.67	15.79	3.47	18.53	9.09	1.09	10.91	30	3.9	9.1	37.78	11.71	19.29	15.56	4.05	21.95	47.37	13.26	14.74	20.75	6.64	25.36	16.67	2.33	11.67	11.11	1.11	8.89	chr6	149550350	149550425	+	149519113	149556644	ENSMUSG00000003452	-21.13
Pknox1	MmuEX0035445	chr17:31581804-31582050	247	chr17:31564888,31581804-31582050,31583696	S	17.02	9.36	45.64	25	15	45	26.58	13.29	36.71	29.67	17.51	41.49	41.18	14.82	21.18	64.18	35.3	19.7	45.45	18.18	21.82	37.14	17.83	30.17	28.42	17.34	43.66	23.68	11.13	35.87	47.37	26.53	29.47	chr17	31581804	31582050	+	31564888	31583696	ENSMUSG00000006705	-20.7983
Arid5a	MmuEX0006107	chr1:36317610-36317662	53	chr1:36317324,36317610-36317662,36318084	C1	88.24	42.36	5.64	100	30	0	69.7	19.52	8.48	73.33	19.07	6.93	93.1	26.07	1.93	94.29	32.06	1.94	81.25	23.56	5.44	100	16	0	76.92	17.69	5.31	86.67	48.54	7.46	83.33	36.67	7.33	chr1	36317610	36317662	+	36317324	36318084	ENSMUSG00000037447	-20.3317
Herc6	MmuEX0022809	chr6:57652032-57652169	138	chr6:57647172,57652032-57652169,57654389	S	74.47	30.53	10.47	81.25	23.56	5.44	71.43	30	12	48.72	14.13	14.87	72.22	22.39	8.61	72.09	26.67	10.33	84.62	30.46	5.54	84.21	29.47	5.53	91.84	43.16	3.84	94.29	32.06	1.94	85.71	33.43	5.57	chr6	57652032	57652169	+	57647172	57654389	ENSMUSG00000029798	-20.2317
Spata1	MmuEX0044532	chr3:146468106-146468204	99	chr3:146469625,146468106-146468204,146465996	S	87.1	50.52	7.48	92.86	25.07	1.93	87.5	26.25	3.75	61.29	15.32	9.68	80	7.2	1.8	91.67	21.08	1.92	92	22.08	1.92	100	20	0	86.36	35.41	5.59	90.91	38.18	3.82	94.12	31.06	1.94	chr3	146468106	146468204	-	146469625	146465996	ENSMUSG00000028188	-20.1617
Mast3	MmuEX0028009	chr8:70789683-70789703	21	chr8:70789848,70789683-70789703,70789284	S	18.8	24.06	103.94	24.34	30.91	96.09	2.22	1.24	54.76	8.09	6.15	69.85	2.65	1.25	45.75	24.75	17.82	54.18	27.61	21.26	55.74	21.43	14.36	52.64	6.76	4.93	68.07	19.71	13.21	53.79	15.15	14.54	81.46	chr8	70789683	70789703	-	70789848	70789284	ENSMUSG00000031833	-19.4417
Cpeb4	MmuEX0012542	chr11:31908825-31908875	51	chr11:31889939,31908825-31908875,31920409	C1	27.27	1.91	5.09	38.46	3.46	5.54	9.09	1.64	16.36	46.34	13.9	16.1	22.58	4.29	14.71	72.41	18.1	6.9	52.94	13.76	12.24	15.79	3.47	18.53	25.93	4.41	12.59	6.67	0.53	7.47	33.33	4	8	chr11	31908825	31908875	+	31889939	31920409	ENSMUSG00000020300	-19.3317
Rbbp4	MmuEX0038981	chr4:129322353-129322468	116	chr4:129322696+129322802,129322353-129322468,129309876+129310157	C1	79.85	1303.95	329.05	98.48	3338.47	51.53	78.71	1208.99	327.01	80.35	1475.23	360.77	98.96	2462.12	25.88	98.13	3221.61	61.39	98.6	2523.17	35.83	99.02	2616.11	25.89	78.15	1312.92	367.08	76.05	1296.65	408.35	97.6	3220.8	79.2	chr4	129322353	129322468	-	129322802	129309876	ENSMUSG00000057236	-19.0533
Rbbp4	MmuEX0038987	chr4:129317648-129317758	111	chr4:129317862,129317644+129317648-129317758,129309876+129310157	S	80.32	1383.91	339.09	98.8	4424.26	53.74	78.16	1217.73	340.27	81.47	1635.92	372.08	99.14	3200.24	27.76	98.43	4115.36	65.64	98.76	3332.16	41.84	99.27	3523.09	25.91	79	1427.53	379.47	77.47	1470.38	427.62	98.06	4094.99	81.01	chr4	129317648	129317758	-	129317862	129309876	ENSMUSG00000057236	-19.005
Gabpb2	MmuEX0019889	chr3:95208840-95208936	97	chr3:95217541+95217589+95217862,95208840-95208936,95206602	C2	72	30.96	12.04	74.65	46.28	15.72	41.38	16.97	24.03	59.26	25.48	17.52	44.19	13.7	17.3	82.22	33.71	7.29	60	33.6	22.4	63.64	34.37	19.63	56	21.84	17.16	67.35	27.61	13.39	79.1	47.46	12.54	chr3	95208840	95208936	-	95217862	95206602	ENSMUSG00000038766	-18.3
Slc6a4	MmuEX0043513	chr11:77023175-77023275	101	chr11:77021490,77023175-77023275,77027084	S	100	13	0	100	7	0	84	19.32	3.68	80	28.8	7.2	100	15	0	100	45	0	100	36	0	100	31	0	92.31	46.16	3.84	100	69	0	100	51	0	chr11	77023175	77023275	+	77021490	77027084	ENSMUSG00000020838	-18
Fam114a2	MmuEX0017834	chr11:57518105-57518152	48	chr11:57518539+57518573,57518105-57518152,57514288+57514291	S	30.36	22.16	50.84	25	16.25	48.75	51.35	28.76	27.24	27.66	24.89	65.11	36.84	14.37	24.63	64.56	41.96	23.04	49.02	37.26	38.74	57.33	33.82	25.18	21.65	12.77	46.23	24.75	15.59	47.41	21.1	13.93	52.07	chr11	57518105	57518152	-	57518573	57514288	ENSMUSG00000020523	-17.465
Hdac9	MmuEX0022529	chr12:34407766-34407897	132	chr12:34429498,34407766-34407897,34402867	S	61.11	17.72	11.28	93.22	53.14	3.86	87.1	25.26	3.74	51.22	15.88	15.12	93.75	29.06	1.94	85.19	21.3	3.7	90	17.1	1.9	84.62	30.46	5.54	87.88	27.24	3.76	76.47	22.94	7.06	82.61	17.35	3.65	chr12	34407766	34407897	-	34429498	34402867	ENSMUSG00000004698	-17.4433
Nit1	MmuEX0031781	chr1:171345212-171345312	101	chr1:171345536+171345568,171345191+171345212-171345312,171345000	S	41.33	21.9	31.1	38.46	20.77	33.23	40.35	16.14	23.86	28.57	15.43	38.57	54.84	13.16	10.84	58.33	22.17	15.83	50.77	24.88	24.12	46.15	17.54	20.46	33.33	18	36	40.98	17.62	25.38	38.18	14.51	23.49	chr1	171345212	171345312	-	171345568	171345000	ENSMUSG00000013997	-17.29
Smg7	MmuEX0043949	chr1:152878041-152878177	137	chr1:152902509,152878041-152878177,152870791	S	41.64	25.82	36.18	25.48	17.58	51.42	23.48	11.04	35.96	16.59	5.64	28.36	18.52	6.3	27.7	37.05	20.75	35.25	36.08	22.37	39.63	38.18	23.29	37.71	31.48	17.31	37.69	27.05	12.98	35.02	30.55	14.05	31.95	chr1	152878041	152878177	-	152902509	152870791	ENSMUSG00000042772	-17.0683
Rnf32	MmuEX0040177	chr5:29203123-29203197	75	chr5:29198707+29198838,29203055+29203123-29203197,29205669	S	91.18	112.15	10.85	82.48	53.61	11.39	55.68	23.39	18.61	69.57	33.39	14.61	53.62	16.09	13.91	69.88	30.05	12.95	90.95	22.74	2.26	78.2	28.15	7.85	83.82	33.53	6.47	80.68	73.42	17.58	96.34	106.94	4.06	chr5	29203123	29203197	+	29198707	29205669	ENSMUSG00000029130	-17.0517
Bcorl1	MmuEX0007886	chrX:48367419-48367509	91	chrX:48361662,48367419-48367509,48367769	C1	93.33	27.07	1.93	85.19	21.3	3.7	75	15.75	5.25	87.5	26.25	3.75	100	10	0	100	22	0	100	35	0	94.87	36.05	1.95	100	24	0	84	19.32	3.68	90	17.1	1.9	chrX	48367419	48367509	+	48361662	48367769	ENSMUSG00000036959	-17.04
Nrg1	MmuEX0032332	chr8:31819053-31819194	142	chr8:31821242,31819053-31819194,31818682	C1	67.7	39.27	18.73	52.03	21.85	20.15	37.79	14.36	23.64	58.34	22.75	16.25	69.53	23.64	10.36	72.2	36.82	14.18	56.48	24.85	19.15	66.62	33.98	17.02	52.14	20.33	18.67	53.45	80.71	70.29	55.62	61.74	49.26	chr8	31819053	31819194	-	31821242	31818682	ENSMUSG00000062991	-17.035
Trafd1	MmuEX0048736	chr5:121384757-121384845	89	chr5:121385525,121384745+121384757-121384845,121384104	S	6.81	2.18	29.82	10.39	4.47	38.53	2.56	0.51	19.49	12.75	4.59	31.41	16.12	3.55	18.45	33.88	9.49	18.51	16.73	5.35	26.65	23.15	6.25	20.75	8.61	2.76	29.24	11.26	2.25	17.75	13.7	3.42	21.57	chr5	121384757	121384845	-	121385525	121384104	ENSMUSG00000042726	-16.9317
Nrg2	MmuEX0032341	chr18:36032336-36032412	77	chr18:36038231,36032336-36032412,36024408	C2	93.55	28.07	1.94	100	17	0	83.78	28.49	5.51	72.09	26.67	10.33	100	17	0	92	22.08	1.92	92.59	24.07	1.93	100	29	0	93.33	27.07	1.93	82.22	33.71	7.29	88	41.36	5.64	chr18	36032336	36032412	-	36038231	36024408	ENSMUSG00000060275	-16.9283
Dcakd	MmuEX0013860	chr11:103025427-103025457	31	chr11:103027260,103025427-103025457,103000356	S	21.83	14.19	50.81	7.69	3	36	15.07	6.93	39.07	13.95	6.14	37.86	19.57	2.35	9.65	33.98	9.85	19.15	20.47	4.71	18.29	39.86	8.37	12.63	20.16	7.06	27.94	26.08	12	34	26.72	15.23	41.77	chr11	103025427	103025457	-	103027260	103000356	ENSMUSG00000020935	-16.9267
Ccdc141	MmuEX0009585	chr2:77128229-77128337	109	chr2:77132182,77128229-77128337,77124375	S	100	15	0	100	22	0	82.86	26.52	5.48	81.82	16.36	3.64	93.33	27.07	1.93	100	48	0	100	55	0	96.08	48.04	1.96	100	41	0	100	14	0	87.88	27.24	3.76	chr2	77128229	77128337	-	77132182	77124375	ENSMUSG00000044033	-16.3533
Sorbs2	MmuEX0044385	chr8:45741487-45741579	93	chr8:45736202,45741487-45741579,45745420	S	48.02	25.45	27.55	48.34	52.21	55.79	51	14.28	13.72	57.75	42.73	31.27	56.79	12.49	9.51	64.58	48.43	26.57	79.9	27.96	7.03	67.66	29.77	14.23	64.66	53.02	28.98	32.94	6.59	13.41	44.9	16.16	19.84	chr8	45741487	45741579	+	45736202	45745420	ENSMUSG00000031626	-16.3383
C330019G07Rik	MmuEX0008566	chr5:32851882-32851998	117	chr5:32854093,32851882-32851998,32844564	C2	28	13.44	34.56	31.11	18.35	40.65	18.42	8.29	36.71	16.98	5.26	25.74	41.18	14.82	21.18	45.45	14.54	17.46	23.26	12.33	40.67	33.33	13.33	26.67	23.08	9.23	30.77	28.12	11.53	29.47	26.83	13.95	38.05	chr5	32851882	32851998	-	32854093	32844564	ENSMUSG00000054280	-16.3133
Spata13	MmuEX0044534	chr14:60636368-60636646	279	chr14:60634864,60636368-60636646,60690854	S	68.06	34.71	16.29	70.5	43	18	45.68	17.82	21.18	64.8	26.57	14.43	60.85	12.17	7.83	80.4	49.85	12.15	67.41	40.45	19.55	66.62	31.98	16.02	68.31	45.08	20.92	67.41	33.7	16.3	63.07	27.12	15.88	chr14	60636368	60636646	+	60634864	60690854	ENSMUSG00000021990	-16.2367
Rpap1	MmuEX0040334	chr2:119787221-119787297	77	chr2:119787415+119787435,119787187+119787221-119787297,119783970	S	23.97	17.98	57.02	32.73	23.89	49.11	30.77	20.92	47.08	32.47	16.56	34.44	43.33	18.63	24.37	60	31.2	20.8	48.72	28.26	29.74	34.83	20.9	39.1	40.87	33.1	47.9	30.28	21.5	49.5	33.96	24.11	46.89	chr2	119787221	119787297	-	119787435	119783970	ENSMUSG00000034032	-16.23
Zfp58	MmuEX0053469	chr13:67499902-67499917	16	chr13:67500371,67499902-67499917+67509864,67494729	C2	32.1	7.7	16.3	12.16	3.4	24.6	17.38	4.34	20.66	16.21	6.32	32.68	0	0	20	34.65	4.85	9.15	38.5	8.47	13.53	25.47	4.84	14.16	19.48	4.87	20.13	19.02	6.66	28.34	5.48	1.81	31.19	chr13	67499902	67499917	-	67500371	67494729	ENSMUSG00000071291	-16.0783
Dopey1	MmuEX0015514	chr9:86548170-86548306	137	chr9:86545393,86548170-86548306,86548801	S	96.46	48.23	1.77	97.63	69.32	1.68	86.68	20.8	3.2	58.22	18.63	13.37	100	26	0	86.16	41.36	6.64	91.28	34.69	3.31	88.12	37.89	5.11	100	37	0	96.21	44.26	1.74	94.61	31.22	1.78	chr9	86548170	86548306	+	86545393	86548801	ENSMUSG00000034973	-16.07
Rbbp4	MmuEX0038984	chr4:129320469-129320546	78	chr4:129321854,129320469-129320546,129309876+129310157	C1	83.49	1707.37	337.63	98.79	4861.46	59.54	82.16	1526.53	331.47	83.63	1885.02	368.98	99.18	3593.29	29.71	98.6	4764.35	67.65	98.9	3745.34	41.66	99.38	4140.17	25.83	82.6	1803.16	379.84	80.8	1765.48	419.52	98.07	4319	85	chr4	129320469	129320546	-	129321854	129309876	ENSMUSG00000057236	-16.065
Mapk12	MmuEX0027820	chr15:89135123-89135170	48	chr15:89135427,89135123-89135170,89133150	C3	78.72	35.42	9.58	85.09	39.14	6.86	81.53	57.07	12.93	73.35	32.27	11.73	96.74	50.3	1.7	97.81	79.23	1.77	100	48	0	82.57	61.1	12.9	82.87	38.12	7.88	97.32	69.1	1.9	100	55	0	chr15	89135123	89135170	-	89135427	89133150	ENSMUSG00000022610	-16.02
Myb	MmuEX0030259	chr10:21144969-21145325	357	chr10:21146186,21144969-21145325,21143092	S	67.14	78.55	38.45	61.54	64.62	40.38	18.75	7.12	30.88	42.86	12.86	17.14	44	15.84	20.16	40.98	17.62	25.38	60	14.4	9.6	39.13	12.52	19.48	56.86	22.74	17.26	74.07	34.81	12.19	50.82	23.38	22.62	chr10	21144969	21145325	-	21146186	21143092	ENSMUSG00000019982	-15.8983
Wdr45	MmuEX0051920	chrX:7729716-7729933	218	chrX:7728762,7729716-7729933,7730268	S	85.19	21.3	3.7	72.41	18.1	6.9	72.55	31.92	12.08	72	30.96	12.04	68.75	18.56	8.44	90.48	18.1	1.9	84	19.32	3.68	89.74	33.2	3.8	81.4	31.75	7.25	70	23.8	10.2	76	16.72	5.28	chrX	7729716	7729933	+	7728762	7730268	ENSMUSG00000039382	-15.7983
Spata1	MmuEX0044533	chr3:146465909-146465996	88	chr3:146468106,146465909-146465996,146463255	S	100	49	0	100	38	0	92	22.08	1.92	76.47	22.94	7.06	85.71	11.14	1.86	100	28	0	100	19	0	100	16	0	100	49	0	100	38	0	100	37	0	chr3	146465909	146465996	-	146468106	146463255	ENSMUSG00000028188	-15.765
Icosl	MmuEX0023565	chr10:78071738-78072091	354	chr10:78071279,78071738-78072091,78073707	S	94.12	31.06	1.94	100	31	0	82.86	26.52	5.48	76.27	39.66	12.34	81.82	24.55	5.45	94.29	32.06	1.94	100	33	0	91.67	21.08	1.92	85.71	33.43	5.57	88.24	28.24	3.76	84.62	20.31	3.69	chr10	78071738	78072091	+	78071279	78073707	ENSMUSG00000000732	-15.755
Herc2	MmuEX0022777	chr7:56202101-56202208	108	chr7:56197209,56202101-56202208,56203776	S	80.32	44.18	10.82	85.18	42.59	7.41	79.7	49.41	12.59	66.68	33.34	16.66	83.78	28.49	5.51	83.67	37.65	7.35	100	39	0	82.85	26.51	5.49	81.57	56.28	12.72	52.63	15.26	13.74	83.78	28.49	5.51	chr7	56202101	56202208	+	56197209	56203776	ENSMUSG00000030451	-15.65
4931406P16Rik	MmuEX0001749	chr7:34312089-34312176	88	chr7:34313492,34312089-34312176,34305922	C3	45.04	11.26	13.74	38.61	13.13	20.87	34.03	10.55	20.45	40.24	16.1	23.9	37.06	10.01	16.99	53.54	16.6	14.4	41.7	12.51	17.49	62.44	19.98	12.02	60.13	24.65	16.35	33.18	13.27	26.73	45.67	17.35	20.65	chr7	34312089	34312176	-	34313492	34305922	ENSMUSG00000066571	-15.425
Cep164	MmuEX0010920	chr9:45784883-45785029	147	chr9:45787426,45784883-45785029,45779836	C3	19.61	11.96	49.04	23.46	11.73	38.27	11.69	5.03	37.97	9.43	2.73	26.27	13.73	3.98	25.02	25	8.75	26.25	31.58	15.79	34.21	21.21	8.48	31.52	22.58	8.58	29.42	16.28	4.07	20.93	15.79	6.95	37.05	chr9	45784883	45785029	-	45787426	45779836	ENSMUSG00000043987	-15.37
Ano4	MmuEX0005265	chr10:89084547-89084591	45	chr10:89088193,89084547-89084591+89084653,89068231	S	65.08	9.11	4.89	68.1	17.71	8.29	44.5	21.8	27.19	46.7	19.15	21.85	50.21	25.61	25.39	65.93	31.65	16.35	58.26	26.22	18.78	58.62	33.41	23.59	69.91	27.26	11.74	28.88	5.2	12.8	63.32	13.93	8.07	chr10	89084547	89084591	-	89088193	89068231	ENSMUSG00000035189	-15.3367
Acad10	MmuEX0003360	chr5:121651956-121652104	149	chr5:121656014,121651956-121652104,121631677	C2	26.01	28.35	80.65	30.37	26.73	61.27	50.72	26.37	25.63	62.22	45.42	27.58	52.73	22.15	19.85	72.63	59.56	22.44	62.71	30.1	17.9	79.41	48.44	12.56	51.67	47.02	43.98	17.5	16.45	77.55	42.53	26.37	35.63	chr5	121651956	121652104	-	121656014	121631677	ENSMUSG00000029456	-15.1133
Rab11fip5	MmuEX0038272	chr6:85340343-85340497	155	chr6:85341052,85340343-85340497,85337670	C2	14.53	9.74	57.26	8.49	9.76	105.24	11.76	2.23	16.77	9.43	2.73	26.27	22.22	4.89	17.11	28.81	10.95	27.05	24.59	9.34	28.66	23.64	8.04	25.96	29.82	11.03	25.97	25	11.25	33.75	17.86	11.79	54.21	chr6	85340343	85340497	-	85341052	85337670	ENSMUSG00000051343	-15.085
Osbpl6	MmuEX0033238	chr2:76555890-76555982	93	chr2:76555117,76555890-76555982,76564784	C2	62.67	38.23	22.77	65.52	62.9	33.1	20.48	10.24	39.76	21.57	13.37	48.63	29.03	11.61	28.39	36.54	25.94	45.06	40.43	26.68	39.32	30.23	25.39	58.61	41.18	29.65	42.35	20	6	24	33.33	5.33	10.67	chr2	76555890	76555982	+	76555117	76564784	ENSMUSG00000042359	-14.7083
Msh5	MmuEX0029816	chr17:35043729-35043764	36	chr17:35044025,35043729-35043764,35041515	C2	71.21	36.32	14.68	91.78	35.79	3.21	76.61	34.47	10.53	68.87	38.57	17.43	100	31	0	88.08	46.68	6.32	77.08	35.46	10.54	96.66	47.36	1.64	84.08	32.79	6.21	76.61	34.47	10.53	65.35	21.57	11.43	chr17	35043729	35043764	-	35044025	35041515	ENSMUSG00000007035	-14.5333
Taf6l	MmuEX0046221	chr19:8785633-8785827	195	chr19:8786210+8786268,8785633-8785827,8785178	C1	10.53	4.42	37.58	14.67	6.31	36.69	3.23	1.03	30.97	6.38	3.19	46.81	0	0	15	29.03	5.81	14.19	16.13	5.81	30.19	12.5	3.38	23.62	13.73	3.98	25.02	14.71	5.74	33.26	21.43	10.93	40.07	chr19	8785633	8785827	-	8786268	8785178	ENSMUSG00000003680	-14.415
Diap2	MmuEX0014639	chrX:129825927-129825947	21	chrX:129821343,129825927-129825947,129902900	S	51.61	24.26	22.74	45.71	23.31	27.69	58.82	15.88	11.12	57.45	21.26	15.74	61.54	12.92	8.08	64.91	30.51	16.49	62.26	26.77	16.23	90	17.1	1.9	53.49	17.65	15.35	55	17.05	13.95	28.12	11.53	29.47	chrX	129825927	129825947	+	129821343	129902900	ENSMUSG00000034480	-14.255
Dhdh	MmuEX0014480	chr7:45481789-45482041	253	chr7:45486741,45481789-45482041,45479133	S	83.33	36.67	7.33	90	34.2	3.8	69.23	15.23	6.77	77.78	18.67	5.33	92.31	23.08	1.92	88.89	15.11	1.89	74.36	25.28	8.72	100	20	0	80.95	15.38	3.62	62.5	8.12	4.88	84	19.32	3.68	chr7	45481789	45482041	-	45486741	45479133	ENSMUSG00000011382	-14.245
Rmst	MmuEX0039956	chr10:92103706-92103912	207	chr10:92109639,92103706-92103912,92083973+92084082	S	55.68	80.18	63.82	57.98	54.5	39.5	60	24	16	50.68	27.87	27.13	57.89	8.68	6.32	83.33	18.33	3.67	58.62	13.48	9.52	66.67	16.67	8.33	53.62	28.42	24.58	55.56	3.89	3.11	52.38	8.38	7.62	chr10	92103706	92103912	-	92109639	92083973	ENSMUSG00000086180	-14.2
Tfpi	MmuEX0047070	chr2:84473943-84474185	243	chr2:84476691+84476741,84473943-84474185,84473799	S	51.16	33.25	31.75	44.62	20.97	26.03	47.47	34.65	38.35	37.5	33	55	72.55	31.92	12.08	67.5	45.23	21.77	57.78	41.02	29.98	44.44	28.89	36.11	46.39	32.94	38.06	50	34.5	34.5	41.46	24.05	33.95	chr2	84473943	84474185	-	84476741	84473799	ENSMUSG00000027082	-14.0883
4930578N16Rik	MmuEX0001716	chr2:69787187-69787386	200	chr2:69789415,69787160+69787187-69787386,69782118	S	100	39	0	93.55	28.07	1.94	80.56	52.36	12.64	86.11	57.69	9.31	83.33	36.67	7.33	100	42	0	96.15	49.04	1.96	96	47.04	1.96	100	75	0	95.74	44.04	1.96	100	35	0	chr2	69787187	69787386	-	69789415	69782118	ENSMUSG00000070883	-14.0483
Zfp81	MmuEX0053627	chr17:33338101-33338251	151	chr17:33358734,33338101-33338251,33336848	S	10.81	4.43	36.57	26.32	9.48	26.52	25	15	45	20	12	48	41.38	16.97	24.03	40	19.6	29.4	37.7	15.83	26.17	31.25	13.12	28.88	32.43	15.89	33.11	17.14	7.03	33.97	16.22	6.97	36.03	chr17	33338101	33338251	-	33358734	33336848	ENSMUSG00000003929	-13.8167
C79407	MmuEX0008624	chr12:65170389-65170424	36	chr12:65172449,65170389-65170424,65162028	S	85.94	204.54	33.46	85.83	191.4	31.6	50.25	75.88	75.12	50.56	67.75	66.25	62.38	51.15	30.85	66.67	80	40	70.73	74.27	30.73	55.2	53.54	43.46	69.07	113.27	50.73	66.25	176.22	89.78	70.59	184.24	76.76	chr12	65170389	65170424	-	65172449	65162028	ENSMUSG00000047534	-13.795
Msh5	MmuEX0029817	chr17:35042098-35042180	83	chr17:35044025,35042098-35042180,35041515	C2	59.19	34.92	24.08	86.43	35.44	5.56	64.18	35.94	20.06	44.47	18.23	22.77	66.29	21.21	10.79	75.53	50.61	16.39	49.03	19.61	20.39	79.45	45.29	11.71	79.57	41.38	10.62	60.62	27.89	18.11	48.15	18.3	19.7	chr17	35042098	35042180	-	35044025	35041515	ENSMUSG00000007035	-13.6783
Rnf32	MmuEX0040178	chr5:29205669-29205701	33	chr5:29198707+29198838,29205669-29205701,29206696	C3	97.98	71.53	1.47	93.09	58.65	4.35	74.88	28.45	9.55	87.78	30.72	4.28	82.99	27.39	5.61	91.5	31.11	2.89	100	16	0	93.39	20.55	1.45	100	28	0	91.85	65.21	5.79	97.92	69.52	1.48	chr5	29205669	29205701	+	29198707	29206696	ENSMUSG00000029130	-13.6333
Nadsyn1	MmuEX0030797	chr7:143813390-143813441	52	chr7:143815586,143813390-143813441,143811300	C3	67.52	66.17	31.83	80.2	72.98	18.02	56.25	28.12	21.88	48.84	31.26	32.74	68.18	25.23	11.77	73.13	42.42	15.58	66.67	26.67	13.33	58.62	26.97	19.03	73.91	44.35	15.65	60.98	40.25	25.75	62.11	47.82	29.18	chr7	143813390	143813441	-	143815586	143811300	ENSMUSG00000031090	-13.595
Rbbp4	MmuEX0038982	chr4:129322079-129322239	161	chr4:129322353,129322079-129322239,129309876+129310157	C3	85.57	2003.19	337.81	98.98	5038.08	51.92	84.88	1889.43	336.57	86.17	2320.56	372.44	99.31	3726.11	25.89	98.76	4767.15	59.85	99.12	4051.03	35.97	99.37	4097.03	25.97	84.64	2095.69	380.31	82.85	2049.71	424.29	98.38	4832.43	79.57	chr4	129322079	129322239	-	129322353	129309876	ENSMUSG00000057236	-13.5583
Nox4	MmuEX0032090	chr7:87323933-87323995	63	chr7:87323797,87323933-87323995,87338957	S	73.33	19.07	6.93	60.78	24.92	16.08	64.71	27.18	14.82	88.46	43.35	5.65	66.67	26.67	13.33	81.13	38.94	9.06	89.19	31.22	3.78	100	40	0	84	38.64	7.36	69.57	27.13	11.87	71.43	12.86	5.14	chr7	87323933	87323995	+	87323797	87338957	ENSMUSG00000030562	-13.5217
2210015D19Rik	MmuEX0000769	chr11:5765509-5765571	63	chr11:5762240,5765509-5765571,5780206	S	79.75	56.62	14.38	80.95	61.52	14.48	47.83	40.66	44.34	42.22	27.02	36.98	34.43	14.12	26.88	43.75	30.19	38.81	62.86	35.83	21.17	68.89	26.18	11.82	60.82	47.44	30.56	81.4	63.49	14.51	97.37	73.03	1.97	chr11	5765509	5765571	+	5762240	5780206	ENSMUSG00000083844	-13.475
Acad10	MmuEX0003368	chr5:121639124-121639305	182	chr5:121656014,121639124-121639305,121631677	C3	19.28	19.09	79.91	35.66	34.59	62.41	48.05	27.39	29.61	55.56	35	28	62.86	35.83	21.17	65.33	40.5	21.5	61.19	33.04	20.96	69.23	30.46	13.54	46.24	31.44	36.56	16.46	15.14	76.86	36.36	21.82	38.18	chr5	121639124	121639305	-	121656014	121631677	ENSMUSG00000029456	-13.445
Slc38a6	MmuEX0043254	chr12:73343669-73343748	80	chr12:73341760,73343669-73343748,73344793	S	100	7	0	100	10	0	77.14	23.91	7.09	90.48	36.19	3.81	88.89	30.22	3.78	95.92	46.04	1.96	100	46	0	95.83	45.04	1.96	91.3	40.17	3.83	89.47	16.1	1.9	100	9	0	chr12	73343669	73343748	+	73341760	73344793	ENSMUSG00000044712	-13.44
Acbd4	MmuEX0003417	chr11:103103900-103104020	121	chr11:103103644,103103900-103104020,103104093	S	87.69	106.98	15.02	78.95	53.69	14.31	82.61	34.7	7.3	78.12	44.53	12.47	84.62	40.62	7.38	93.33	27.07	1.93	100	34	0	87.88	27.24	3.76	93.75	58.12	3.88	75	57.75	19.25	65.43	43.84	23.16	chr11	103103900	103104020	+	103103644	103104093	ENSMUSG00000056938	-13.3717
Sgsm2	MmuEX0042093	chr11:74867981-74868126	146	chr11:74868224,74867981-74868126,74867745	C1	81.82	49.09	10.91	79.17	68.09	17.91	73.33	28.6	10.4	88	41.36	5.64	94.44	33.05	1.95	96.61	56.03	1.97	94.12	62.12	3.88	91.3	40.17	3.83	88.57	29.23	3.77	92	22.08	1.92	92.86	25.07	1.93	chr11	74867981	74868126	-	74868224	74867745	ENSMUSG00000038351	-13.345
Mtmr4	MmuEX0030099	chr11:87592898-87592950	53	chr11:87592250,87592898-87592950+87592955+87593026,87593389	S	62.5	16.25	9.75	21.43	7.29	26.71	46.67	15.4	17.6	19.35	7.16	29.84	27.78	6.39	16.61	40.35	16.14	23.86	53.49	17.65	15.35	45.1	16.69	20.31	53.57	23.04	19.96	25	8.75	26.25	41.38	16.97	24.03	chr11	87592898	87592950	+	87592250	87593389	ENSMUSG00000018401	-13.3033
Lrp12	MmuEX0026858	chr15:39904539-39904595	57	chr15:39943604,39904539-39904595,39885141	S	73.77	39.1	13.9	71.43	47.14	18.86	71.03	88.08	35.92	53.19	57.45	50.55	62.76	74.06	43.94	73.63	116.34	41.66	75.46	107.91	35.09	76.83	111.4	33.6	84.29	108.73	20.27	79.55	62.84	16.16	65.77	60.51	31.49	chr15	39904539	39904595	-	39943604	39885141	ENSMUSG00000022305	-13.1967
Camta1	MmuEX0009019	chr4:151076577-151076597	21	chr4:151077864,151076577-151076597,151075285	S	36.23	23.19	40.81	52	58.24	53.76	40.7	32.15	46.85	38.06	33.49	54.51	38.46	23.08	36.92	49.88	48.38	48.62	50.51	44.95	44.05	57	38.76	29.24	28.26	27.13	68.87	47.01	24.92	28.08	48.96	37.21	38.79	chr4	151076577	151076597	-	151077864	151075285	ENSMUSG00000014592	-13.0833
Rev3l	MmuEX0039475	chr10:39742691-39742818	128	chr10:39732613,39742691-39742818,39783143	S	17.5	8.22	38.77	38.46	34.61	55.39	14	7.98	49.02	26.79	19.02	51.98	25.81	10.07	28.93	41.86	25.53	35.47	27.43	19.75	52.25	30.83	26.82	60.18	28	22.4	57.6	31.85	28.35	60.65	16.13	17.42	90.58	chr10	39742691	39742818	+	39732613	39783143	ENSMUSG00000019841	-12.9783
Ddb2	MmuEX0013997	chr2:91218744-91218889	146	chr2:91234108,91218744-91218889,91217406	C1	45.55	63.31	75.69	44	55.44	70.56	33.33	32	64	38.46	38.08	60.92	44.64	36.16	44.84	43.64	34.48	44.52	50	31.5	31.5	52.94	34.41	30.59	48.98	35.76	37.24	45.16	40.64	49.36	33.33	40	80	chr2	91218744	91218889	-	91234108	91217406	ENSMUSG00000002109	-12.965
Sipa1	MmuEX0042413	chr19:5661596-5661626	31	chr19:5663604,5661596-5661626,5661111	C1	58.14	33.14	23.86	52.43	23.59	21.41	59.73	35.84	24.16	48.84	31.26	32.74	61.9	37.76	23.24	73.03	54.04	19.96	73.97	47.34	16.66	54.61	27.3	22.7	58.41	40.3	28.7	66.82	56.13	27.87	74.47	55.11	18.89	chr19	5661596	5661626	-	5663604	5661111	ENSMUSG00000056917	-12.9183
Aim2	MmuEX0004437	chr1:173459698-173459849	152	chr1:173455615,173459698-173459849,173461907	S	69.47	15.98	7.02	95.55	43	2	80.8	15.35	3.65	84.93	53.51	9.49	64.17	17.97	10.03	100	41	0	92.95	26.03	1.97	94.18	32.02	1.98	82.23	51.8	11.2	88.67	30.15	3.85	91.65	43.08	3.92	chr1	173459698	173459849	+	173455615	173461907	ENSMUSG00000037860	-12.845
Acad10	MmuEX0003361	chr5:121632489-121632662	174	chr5:121656014,121632489-121632662,121631677	C2	32.96	39.22	79.78	45.34	53.05	63.95	60	40.8	27.2	70.37	64.74	27.26	63.64	34.37	19.63	73.47	62.45	22.55	77.78	56	16	82.72	61.21	12.79	55.75	49.06	38.94	28.09	32.02	81.98	48.45	34.88	37.12	chr5	121632489	121632662	-	121656014	121631677	ENSMUSG00000029456	-12.805
D4Ertd22e	MmuEX0013584	chr4:141120324-141120373	50	chr4:141139692,141120324-141120373,141118778+141118781	S	56.92	58.06	43.94	53.03	53.56	47.44	48.62	39.38	41.62	39.2	34.1	52.9	45.95	37.22	43.78	62.03	39.7	24.3	54.62	50.25	41.75	53.46	65.22	56.78	58.56	51.53	36.47	71.43	81.43	32.57	66.13	68.11	34.89	chr4	141120324	141120373	-	141139692	141118778	ENSMUSG00000040842	-12.7933
Upf2	MmuEX0050692	chr2:5952428-5952621	194	chr2:5951553,5952428-5952621,5957471	S	48.61	52.01	54.99	28.46	22.48	56.52	27.15	26.06	69.94	23.88	19.82	63.18	37.5	20.62	34.38	34.07	20.78	40.22	42.65	41.37	55.63	38.14	25.55	41.45	36.99	36.99	63.01	43.79	48.17	61.83	48.53	49.02	51.98	chr2	5952428	5952621	+	5951553	5957471	ENSMUSG00000043241	-12.7717
4931428F04Rik	MmuEX0001771	chr8:105288793-105289165	373	chr8:105289404,105288769+105288793-105289165,105285869	S	82.61	52.04	10.96	92.16	45.16	3.84	66.4	69.06	34.94	68.97	67.59	30.41	75.26	63.97	21.03	83.93	86.45	16.55	82.61	86.74	18.26	74.8	83.03	27.97	71.01	83.79	34.21	86.49	59.68	9.32	79.22	54.66	14.34	chr8	105288793	105289165	-	105289404	105285869	ENSMUSG00000014837	-12.7617
Tcfl5	MmuEX0046724	chr2:180635254-180635395	142	chr2:180638404,180635254-180635395,180622714	S	84	115.92	22.08	89.94	152.9	17.1	87.88	27.24	3.76	81.4	31.75	7.25	81.82	8.18	1.82	100	32	0	100	20	0	92	22.08	1.92	100	23	0	75.81	82.63	26.37	85.26	75.03	12.97	chr2	180635254	180635395	-	180638404	180622714	ENSMUSG00000038932	-12.6933
2610020H08Rik	MmuEX0001100	chr7:119824045-119824139	95	chr7:119823894,119824045-119824139,119827303	C3	83.65	122.13	23.87	90.24	105.58	11.42	64.52	65.81	36.19	68.66	77.59	35.41	62.96	55.4	32.6	88.03	96.83	13.17	66.94	67.61	33.39	82.76	87.73	18.27	76.47	80.29	24.71	77.46	97.6	28.4	85.09	126.78	22.22	chr7	119824045	119824139	+	119823894	119827303	ENSMUSG00000030924	-12.6533
Wwp1	MmuEX0052315	chr4:19635254-19635342	89	chr4:19638605,19635254-19635342,19628005	C2	90.48	54.29	5.71	92	44.16	3.84	81.82	24.55	5.45	89.19	31.22	3.78	100	30	0	100	36	0	94.44	33.05	1.95	100	29	0	94.29	32.06	1.94	72.88	37.17	13.83	100	44	0	chr4	19635254	19635342	-	19638605	19628005	ENSMUSG00000041058	-12.6417
Lca5	MmuEX0026207	chr9:83428880-83428948	69	chr9:83440909+83441037+83441041,83428880-83428948,83426961	S	46.15	8.77	10.23	35.29	8.12	14.88	92	22.08	1.92	65.22	24.78	13.22	75	15.75	5.25	100	31	0	90.91	38.18	3.82	82.61	17.35	3.65	94.59	34.05	1.95	12.82	2.82	19.18	17.24	2.93	14.07	chr9	83428880	83428948	-	83441041	83426961	ENSMUSG00000032258	-12.5633
Col13a1	MmuEX0012146	chr10:61908682-61908717	36	chr10:61911707,61908682-61908717,61903140	C2	61.7	11.11	6.89	40.17	9.64	14.36	32.76	17.36	35.64	53.57	47.14	40.86	30.9	12.05	26.95	55.56	38.89	31.11	52.07	22.39	20.61	59.5	40.46	27.54	55.1	40.77	33.23	57.5	20.12	14.88	65.48	53.04	27.96	chr10	61908682	61908717	-	61911707	61903140	ENSMUSG00000058806	-12.545
Gfra2	MmuEX0020323	chr14:70901489-70901572	84	chr14:70890894,70901489-70901572,70925718	C2	84.91	41.61	7.39	90.32	53.29	5.71	88.46	43.35	5.65	75.51	32.47	10.53	84.62	30.46	5.54	92.86	25.07	1.93	94.44	33.05	1.95	96.15	49.04	1.96	82.35	51.06	10.94	84.62	91.39	16.61	83.45	110.99	22.01	chr14	70901489	70901572	+	70890894	70925718	ENSMUSG00000022103	-12.4983
Macrod1	MmuEX0027481	chr19:7197702-7197736	35	chr19:7197613,7197702-7197736,7197913	S	86.78	59.88	9.12	93.02	62.32	4.68	61.5	39.36	24.64	77.59	65.95	19.05	65.22	26.09	13.91	76.27	32.8	10.2	92.04	35.9	3.1	77.78	25.67	7.33	60.98	42.69	27.31	95.74	35.42	1.58	79.49	28.62	7.38	chr19	7197702	7197736	+	7197613	7197913	ENSMUSG00000036278	-12.485
Cep164	MmuEX0010916	chr9:45805986-45807644	1659	chr9:45809704,45805986-45807644,45803328	C1	14.89	4.02	22.98	6.93	3.74	50.26	10	2.2	19.8	4.76	1.57	31.43	11.11	2.78	22.22	13.43	5.1	32.9	12.82	5.64	38.36	33.33	8.67	17.33	2.94	1.03	33.97	7.32	1.61	20.39	7.69	3.23	38.77	chr9	45805986	45807644	-	45809704	45803328	ENSMUSG00000043987	-12.48
Sirt2	MmuEX0042452	chr7:28767632-28767678	47	chr7:28766867,28767632-28767678,28771811	S	28.3	9.62	24.38	35	9.45	17.55	29.63	17.48	41.52	36.11	17.69	31.31	42.86	10.71	14.29	43.59	12.21	15.79	51.22	15.88	15.12	40.91	12.68	18.32	43.66	22.27	28.73	33.33	16	32	62.79	21.98	13.02	chr7	28767632	28767678	+	28766867	28771811	ENSMUSG00000015149	-12.37
Sorbs2	MmuEX0044377	chr8:45645761-45645852	92	chr8:45628272,45645761-45645852,45658803	C2	0	0	37	3.3	1.55	45.45	3.03	1.03	32.97	4.76	2.09	41.91	5.26	0.53	9.47	17.24	5.86	28.14	23.08	5.54	18.46	8.11	1.62	18.38	1.85	1.02	53.98	0	0	8	0	0	8	chr8	45645761	45645852	+	45628272	45658803	ENSMUSG00000031626	-12.2483
Acot11	MmuEX0003504	chr4:106763394-106763454	61	chr4:106770704,106763394-106763454,106762543	S	100	19	0	100	28	0	90.91	19.09	1.91	84.62	20.31	3.69	85.19	21.3	3.7	100	29	0	100	35	0	100	26	0	94.59	34.05	1.95	100	17	0	95.56	42.05	1.95	chr4	106763394	106763454	-	106770704	106762543	ENSMUSG00000034853	-12.235
Calml4	MmuEX0008930	chr9:62868677-62868817	141	chr9:62858272,62868677-62868817,62871266	S	66.66	30.66	15.34	59.31	11.86	8.14	69.09	55.27	24.73	74.49	98.33	33.67	70.4	62.66	26.34	80.9	51.78	12.22	77.5	60.45	17.55	93.57	64.56	4.44	72.2	98.91	38.09	61.57	37.56	23.44	69.86	39.12	16.88	chr9	62868677	62868817	+	62858272	62871266	ENSMUSG00000032246	-12.2
Cyp4f16	MmuEX0013402	chr17:32542738-32542791	54	chr17:32537196,32542738-32542791,32542877	C3	90.86	151.74	15.26	97.7	168.04	3.96	83.78	113.94	22.06	86.16	127.52	20.48	90.07	120.69	13.31	98.69	150.01	1.99	92.73	98.29	7.71	100	135	0	91.67	84.34	7.66	96.13	146.12	5.88	96.81	179.1	5.9	chr17	32542738	32542791	+	32537196	32542877	ENSMUSG00000048440	-12.17
6720401G13Rik	MmuEX0002223	chrX:50627207-50627250	44	chrX:50630891,50627207-50627250+50627309,50626509	S	68.89	78.53	35.47	62.5	97.5	58.5	66.13	68.11	34.89	57.97	63.19	45.81	68.54	51.41	23.59	74.73	118.82	40.18	82.8	140.76	29.24	65.03	76.74	41.26	67.59	122.34	58.66	56.32	38.3	29.7	54.24	49.36	41.64	chrX	50627207	50627250	-	50630891	50626509	ENSMUSG00000085396	-12.1367
2010001A14Rik	MmuEX0000700	chr11:57796312-57796397	86	chr11:57801225+57801234,57796312-57796397,57795794	C2	90.91	19.09	1.91	38.46	6.92	11.08	65.22	37.18	19.82	50.72	26.37	25.63	45.95	12.41	14.59	67.74	17.61	8.39	69.23	22.85	10.15	73.33	19.07	6.93	67.27	30.94	15.06	73.91	14.78	5.22	61.9	10.52	6.48	chr11	57796312	57796397	-	57801234	57795794	ENSMUSG00000087165	-12.13
Cdk11b	MmuEX0010537	chr4:155625185-155625339	155	chr4:155624941,155625185-155625339,155625531	S	45.64	64.81	77.19	42.86	57.86	77.14	43.75	50.31	64.69	31.96	40.91	87.09	43.12	33.63	44.37	50.94	61.13	58.87	51.08	53.63	51.37	47.83	56.92	62.08	37.88	34.47	56.53	40.78	59.13	85.87	41.98	48.28	66.72	chr4	155625185	155625339	+	155624941	155625531	ENSMUSG00000029062	-12.095
Lpcat2	MmuEX0026688	chr8:92874233-92874291	59	chr8:92873108,92874233-92874291,92875555	C1	100	24	0	100	30	0	75.81	18.19	5.81	100	28	0	100	18	0	100	27	0	100	35	0	100	29	0	100	42	0	97.11	72.83	2.17	100	93	0	chr8	92874233	92874291	+	92873108	92875555	ENSMUSG00000033192	-12.095
Acad10	MmuEX0003369	chr5:121637244-121637394	151	chr5:121656014,121637244-121637394,121631677	C3	28.57	30.86	77.14	40.14	41.34	61.66	51.43	27.26	25.74	61.9	42.09	25.91	62.86	35.83	21.17	66.67	43.34	21.66	70.97	37.61	15.39	68.63	29.51	13.49	50.5	38.38	37.62	21.47	21.26	77.74	47.92	34.02	36.98	chr5	121637244	121637394	-	121656014	121631677	ENSMUSG00000029456	-12.0917
Acaca	MmuEX0003342	chr11:84224444-84224525	82	chr11:84170614,84193075+84224444-84224525,84226134	C3	70.81	23.37	9.63	77.86	55.28	15.72	85.75	35.16	5.84	77.62	31.82	9.18	70.65	28.26	11.74	96.34	62.62	2.38	93.93	66.69	4.31	91	60.97	6.03	84.48	30.41	5.59	81.19	27.6	6.4	93.1	52.14	3.86	chr11	84224444	84224525	+	84170614	84226134	ENSMUSG00000020532	-12.0717
Dennd1a	MmuEX0014218	chr2:38136926-38136975	50	chr2:38159807,38136926-38136975,38126648	C1	84.91	83.21	14.79	83.19	90.68	18.32	81.98	82.8	18.2	81.65	80.83	18.17	86.67	48.54	7.46	92.98	102.28	7.72	95.7	87.09	3.91	92.94	76.21	5.79	91.92	87.32	7.68	92	88.32	7.68	89.19	93.65	11.35	chr2	38136926	38136975	-	38159807	38126648	ENSMUSG00000035392	-12.0583
Kank3	MmuEX0024956	chr17:33817194-33818444	1251	chr17:33816245+33816263,33817194-33818444,33821769	C3	91.88	412.54	36.46	97.39	442.15	11.85	73.49	52.91	19.09	81.03	85.08	19.92	88.68	44.34	5.66	88.76	74.56	9.44	86.67	72.8	11.2	92.5	71.23	5.77	86.92	86.92	13.08	90.44	216.15	22.85	97.21	275.1	7.9	chr17	33817194	33818444	+	33816245	33821769	ENSMUSG00000042099	-12.05
Ppfibp1	MmuEX0036532	chr6:147012918-147012947	30	chr6:147012518,147012918-147012947,147016222	S	3.76	8.46	216.54	3.54	10.76	293.24	39.27	125.66	194.34	25.06	95.23	284.77	51.03	166.87	160.13	53.34	252.3	220.7	27.85	115.02	297.98	51.43	232.46	219.54	35.84	137.98	247.02	5.83	21.69	350.31	6.5	29.51	424.49	chr6	147012918	147012947	+	147012518	147016222	ENSMUSG00000016487	-12.0417
Prdm5	MmuEX0036986	chr6:65862915-65862994	80	chr6:65831371,65862915-65862994,65869181	C2	63.13	92.17	53.83	61.83	65.54	40.46	45.61	37.86	45.14	55.36	48.16	38.84	73.91	44.35	15.65	65.91	48.11	24.89	63.64	51.55	29.45	58.02	37.13	26.87	76.15	73.1	22.9	57.47	78.73	58.27	66.1	64.78	33.22	chr6	65862915	65862994	+	65831371	65869181	ENSMUSG00000029913	-12.0383
Cep164	MmuEX0010921	chr9:45781952-45782248	297	chr9:45787426,45781952-45782248,45779836	C2	34.55	25.57	48.43	34.18	18.12	34.88	15.15	5.76	32.24	18.52	5.93	26.07	33.33	11.33	22.67	26.15	10.72	30.28	27.06	14.61	39.39	33.33	12.67	25.33	31.03	11.79	26.21	31.82	9.23	19.77	35.14	17.57	32.43	chr9	45781952	45782248	-	45787426	45779836	ENSMUSG00000043987	-12.0117
Nadsyn1	MmuEX0030798	chr7:143812763-143812851	89	chr7:143815586,143812763-143812851,143811300	C3	70.25	72.36	30.64	80.22	65.78	16.22	54.84	26.32	21.68	56.99	41.6	31.4	70	23.8	10.2	74.29	45.32	15.68	70.91	33.33	13.67	58.49	24.57	17.43	75.76	43.94	14.06	63.86	43.42	24.58	67.92	60.45	28.55	chr7	143812763	143812851	-	143815586	143811300	ENSMUSG00000031090	-11.9817
Prr13	MmuEX0037374	chr15:102459464-102459581	118	chr15:102459255,102459464-102459581,102460108	S	61.69	104.87	65.13	62.6	85.14	50.86	56.81	51.7	39.3	45.08	64.92	79.08	68.84	33.73	15.27	76.71	87.45	26.55	58.01	39.45	28.55	54.03	34.58	29.42	61.07	91.61	58.39	58.93	91.93	64.07	59.51	58.91	40.09	chr15	102459464	102459581	+	102459255	102460108	ENSMUSG00000023048	-11.9717
Cspp1	MmuEX0012971	chr1:10104212-10104364	153	chr1:10096013,10104212-10104364,10108369	S	89.81	133.82	15.18	85.8	134.71	22.29	76.79	76.02	22.98	71.68	69.53	27.47	86.54	83.94	13.06	79.39	117.5	30.5	88.24	112.95	15.05	90.98	115.54	11.46	90.36	142.77	15.23	75.34	96.44	31.56	86.05	103.26	16.74	chr1	10104212	10104364	+	10096013	10108369	ENSMUSG00000056763	-11.9683
Mbd1	MmuEX0028062	chr18:74278679-74278750	72	chr18:74277578,74278679-74278750,74281879	S	29.08	50.31	122.69	43.47	83.9	109.1	17.25	23.46	112.54	20.95	39.8	150.19	28.31	41.05	103.95	32.97	58.36	118.64	28.1	36.53	93.47	32.06	48.09	101.91	21.36	39.94	147.06	20.95	39.18	147.82	28.37	62.13	156.87	chr18	74278679	74278750	+	74277578	74281879	ENSMUSG00000024561	-11.9433
9030625A04Rik	MmuEX0002305	chr14:77035812-77035990	179	chr14:77036497,77035812-77035990,77035405	S	100	78	0	100	64	0	61.9	31.57	19.43	41.38	16.97	24.03	41.54	19.11	26.89	66.67	33.34	16.66	50.72	26.37	25.63	73.33	38.13	13.87	100	61	0	97.37	73.03	1.97	100	62	0	chr14	77035812	77035990	-	77036497	77035405	ENSMUSG00000044350	-11.9333
Gyk	MmuEX0022248	chrX:85706238-85706324	87	chrX:85711051+85711054,85706238-85706324,85704396	S	56.82	39.21	29.79	53.85	48.46	41.54	45.05	29.73	36.27	33.86	28.78	56.22	54.72	22.44	18.56	52	39.52	36.48	50	28.5	28.5	52.08	38.02	34.98	29.5	26.55	63.45	60.92	42.64	27.36	56.19	46.08	35.92	chrX	85706238	85706324	-	85711054	85704396	ENSMUSG00000025059	-11.905
Btbd11	MmuEX0008369	chr10:85632089-85632309	221	chr10:85631428,85632089-85632309,85633684	S	98.61	141.01	1.99	98.73	155.01	1.99	87.23	38.38	5.62	81.13	38.94	9.06	93.55	28.07	1.94	92.68	73.22	5.78	100	63	0	95.56	42.05	1.95	91.3	40.17	3.83	94.87	72.1	3.9	100	69	0	chr10	85632089	85632309	+	85631428	85633684	ENSMUSG00000020042	-11.9
Bicd1	MmuEX0007968	chr6:149520353-149520546	194	chr6:149519113+149519223,149520353-149520546,149550350	C2	7.69	1.08	12.92	14.29	1.14	6.86	15.79	3.47	18.53	13.04	1.7	11.3	13.04	1.7	11.3	22.22	4.89	17.11	20	5.4	21.6	36.59	10.25	17.75	13.33	4.53	29.47	8.33	1.08	11.92	5.26	0.53	9.47	chr6	149520353	149520546	+	149519113	149550350	ENSMUSG00000003452	-11.855
Rtn2	MmuEX0040709	chr7:19286535-19286579	45	chr7:19282865,19286535-19286579,19286683	S	100	9	0	100	14	0	85.45	43.58	7.42	90.91	19.09	1.91	100	34	0	100	25	0	100	33	0	100	38	0	92.59	24.07	1.93	100	2	0	100	6	0	chr7	19286535	19286579	+	19282865	19286683	ENSMUSG00000030401	-11.82
2010111I01Rik	MmuEX0000741	chr13:63068052-63068285	234	chr13:63061194+63061210,63068040+63068052-63068285,63156546	C1	91.04	58.27	5.73	100	47	0	80	36	9	84.13	48.8	9.2	93.75	29.06	1.94	90.32	53.29	5.71	100	61	0	91.3	40.17	3.83	100	50	0	100	59	0	92.45	47.15	3.85	chr13	63068052	63068285	+	63061194	63156546	ENSMUSG00000021458	-11.8083
Rhbdl3	MmuEX0039714	chr11:80319558-80319716	159	chr11:80302687,80319558-80319716,80323359	C1	80.08	92.09	22.91	83.96	99.91	19.09	78.07	38.25	10.75	81.28	54.46	12.54	81.55	37.51	8.49	92.92	42.74	3.26	86.13	39.62	6.38	95.37	37.19	1.81	82.25	56.75	12.25	64.88	25.3	13.7	94.12	76.24	4.76	chr11	80319558	80319716	+	80302687	80323359	ENSMUSG00000017692	-11.7983
Ttc39a	MmuEX0049565	chr4:109443508-109443624	117	chr4:109442811,109443508-109443624,109444082	S	79.92	139.86	35.14	82.8	99.36	20.64	78.82	54.39	14.61	87.52	81.39	11.61	84.05	39.5	7.5	92.09	69.07	5.93	96.51	55.98	2.02	96.14	49.99	2.01	90.41	55.15	5.85	83.3	131.61	26.39	86.88	101.65	15.35	chr4	109443508	109443624	+	109442811	109444082	ENSMUSG00000028555	-11.7433
Acad10	MmuEX0003370	chr5:121634677-121634822	146	chr5:121656014,121634677-121634822,121631677	C3	30.64	34.62	78.38	37.59	36.46	60.54	55.84	33.5	26.5	66.67	53.34	26.66	60.66	29.72	19.28	68.29	47.12	21.88	76.62	52.1	15.9	74.07	34.81	12.19	53.7	44.57	38.43	24.26	25.47	79.53	45.65	30.59	36.41	chr5	121634677	121634822	-	121656014	121631677	ENSMUSG00000029456	-11.7383
Pbx4	MmuEX0033857	chr8:69870029-69870182	154	chr8:69866603,69870029-69870182,69870578	C1	60	16.8	11.2	50	9	9	44.83	28.24	34.76	53.09	32.92	29.08	62.5	24.38	14.62	53.42	29.92	26.08	65.85	22.39	11.61	62.79	21.98	13.02	55.56	35	28	72.73	13.82	5.18	83.33	9.17	1.83	chr8	69870029	69870182	+	69866603	69870578	ENSMUSG00000031860	-11.7267
Sec24a	MmuEX0041475	chr11:51716439-51716645	207	chr11:51717281,51716439-51716645,51715529	C3	97.01	64.03	1.97	97.37	73.03	1.97	90.91	38.18	3.82	82.61	34.7	7.3	100	26	0	100	51	0	95.46	41.05	1.95	100	52	0	100	38	0	96.97	63.03	1.97	100	66	0	chr11	51716439	51716645	-	51717281	51715529	ENSMUSG00000036391	-11.7267
Col6a3	MmuEX0012336	chr1:90815951-90816535	585	chr1:90830143,90815951-90816535,90811831	C2	80.95	30.76	7.24	87.5	131.25	18.75	84.21	29.47	5.53	52	29.64	27.36	73.33	38.13	13.87	79.71	49.42	12.58	83.33	64.16	12.84	76.34	62.6	19.4	74.19	80.13	27.87	71.74	56.67	22.33	81.98	165.6	36.4	chr1	90815951	90816535	-	90830143	90811831	ENSMUSG00000048126	-11.6883
D030028A08Rik	MmuEX0013442	chr11:96959340-96959451	112	chr11:96952728,96959340-96959451,96959554	S	26.67	10.13	27.87	18.52	5.93	26.07	8.82	3.26	33.74	19.3	6.56	27.44	20.83	6.04	22.96	31.34	13.79	30.21	16.22	6.97	36.03	29.63	10.37	24.63	44.44	5.78	7.22	12.5	2.25	15.75	33.33	8.67	17.33	chr11	96959340	96959451	+	96952728	96959554	ENSMUSG00000078700	-11.67
Snrpn	MmuEX0044171	chr7:59993662-59993681	20	chr7:59995406,59993662-59993681+59993705+59993785,59988747	S	13.17	9.22	60.78	27.57	18.47	48.53	18.6	9.49	41.51	24.03	9.37	29.63	25.93	4.41	12.59	37.39	14.96	25.04	27.2	9.52	25.48	34.24	16.44	31.56	30.56	14.36	32.64	23.97	17.98	57.02	26.98	12.68	34.32	chr7	59993662	59993681	-	59995406	59988747	ENSMUSG00000000948	-11.6283
Zbtb37	MmuEX0052672	chr1:161029642-161029741	100	chr1:161031805,161029642-161029741,161020406	S	81.54	48.11	10.89	80.33	44.18	10.82	82.35	25.53	5.47	78.26	32.09	8.91	84	19.32	3.68	96.08	48.04	1.96	85.19	42.59	7.41	94.44	33.05	1.95	92	44.16	3.84	83.67	37.65	7.35	93.33	54.13	3.87	chr1	161029642	161029741	-	161031805	161020406	ENSMUSG00000043467	-11.5983
Ulk4	MmuEX0050572	chr9:121073918-121074016	99	chr9:121081564,121073918-121074016,121044871	S	96.15	49.04	1.96	100	57	0	88.89	15.11	1.89	88.06	55.48	7.52	100	23	0	100	34	0	100	25	0	100	61	0	95.74	44.04	1.96	100	29	0	100	42	0	chr9	121073918	121074016	-	121081564	121044871	ENSMUSG00000040936	-11.525
Ddb2	MmuEX0013999	chr2:91217053-91217230	178	chr2:91234108,91217053-91217230,91212614	C3	75.92	127.55	40.45	80.23	124.36	30.64	69.23	68.54	30.46	79.07	121.77	32.23	69.39	57.59	25.41	83.47	92.65	18.35	85.59	88.16	14.84	87.88	81.73	11.27	75.65	76.41	24.59	83.33	100.83	20.17	70.97	112.84	46.16	chr2	91217053	91217230	-	91234108	91212614	ENSMUSG00000002109	-11.4967
Stra13	MmuEX0045516	chr11:120712440-120712712	273	chr11:120713693,120712440-120712712,120711895	C1	30.77	20.92	47.08	34.07	20.78	40.22	18.45	11.25	49.75	11.39	10.02	77.98	32.14	11.89	25.11	28.3	9.62	24.38	20	7.2	28.8	30.95	17.02	37.98	22.58	12.87	44.13	23.23	14.17	46.83	36.59	20.49	35.51	chr11	120712440	120712712	-	120713693	120711895	ENSMUSG00000025144	-11.4967
Dpp7	MmuEX0015605	chr2:25353608-25353726	119	chr2:25354233,25353608-25353726,25353516	S	87.02	275.85	41.15	92.2	386.32	32.68	73.65	106.79	38.21	78.76	159.1	42.9	80.49	89.34	21.66	81.92	131.89	29.11	85.14	116.64	20.36	95.92	92.08	3.92	85.84	180.26	29.74	87.1	202.07	29.93	86.8	159.71	24.29	chr2	25353608	25353726	-	25354233	25353516	ENSMUSG00000026958	-11.455
Atxn7l1	MmuEX0007099	chr12:33148433-33148501	69	chr12:33147915,33148433-33148501,33217712	S	89.66	49.31	5.69	92.31	46.16	3.84	84.62	91.39	16.61	82.28	59.24	12.76	86.84	61.66	9.34	93.75	87.19	5.81	95.7	87.09	3.91	95.24	78.1	3.9	93.41	82.2	5.8	100	63	0	100	55	0	chr12	33148433	33148501	+	33147915	33217712	ENSMUSG00000020564	-11.4467
4933407H18Rik	MmuEX0001835	chr5:33402494-33402599	106	chr5:33392184,33402494-33402599,33408809	S	94.59	34.05	1.95	100	33	0	91.67	21.08	1.92	83.33	27.5	5.5	90	17.1	1.9	100	42	0	100	49	0	96.67	57.04	1.96	85	31.45	5.55	90	17.1	1.9	100	27	0	chr5	33402494	33402599	+	33392184	33408809	ENSMUSG00000037355	-11.39
Alg6	MmuEX0004657	chr4:99742355-99742419	65	chr4:99726947,99742355-99742419,99744490	C3	44.91	54.34	66.66	48.31	63.77	68.23	31.74	34.91	75.09	25.15	25.65	76.35	47.47	34.65	38.35	40	50.4	75.6	36.23	34.06	59.94	43.24	45.83	60.17	55.97	69.4	54.6	36.19	51.75	91.25	33.33	50.66	101.34	chr4	99742355	99742419	+	99726947	99744490	ENSMUSG00000073792	-11.3783
D630042F21Rik	MmuEX0013614	chr6:129514214-129514257	44	chr6:129513104,129514214-129514257,129516044	S	0	0	0	100	0	0	45.54	13.66	16.34	42.49	34.42	46.58	51.32	14.88	14.12	39.31	21.23	32.77	64.59	34.23	18.77	62.12	27.33	16.67	65.19	22.16	11.84	NA	0	0	NA	0	0	chr6	129514214	129514257	+	129513104	129516044	ENSMUSG00000030160	-11.325
Sec24c	MmuEX0041502	chr14:20675731-20675859	129	chr14:20674388,20675731-20675859,20675958	S	14.75	5.16	29.84	12.64	6.19	42.81	10	5.5	49.5	10.53	6.63	56.37	26.09	7.57	21.43	21.82	14.62	52.38	22.95	17.21	57.79	20	9	36	10.14	7.71	68.29	19.61	11.96	49.04	17.81	7.66	35.34	chr14	20675731	20675859	+	20674388	20675958	ENSMUSG00000039367	-11.325
Pdp1	MmuEX0034299	chr4:11965614-11965648	35	chr4:11966302,11965614-11965648,11962233	C1	79.83	70.25	17.75	90.11	98.22	10.78	73.77	32.46	11.54	70.78	27.6	11.4	72.14	25.97	10.03	91.55	50.35	4.65	71.98	33.11	12.89	87.04	40.91	6.09	64.44	25.13	13.87	78.73	70.86	19.14	73.46	111.66	40.34	chr4	11965614	11965648	-	11966302	11962233	ENSMUSG00000049225	-11.2483
Wdr67	MmuEX0052004	chr15:57962069-57962263	195	chr15:57960983,57962069-57962263,57963804	S	28.76	43.14	106.86	22.58	34.32	117.68	17.72	16.48	76.52	16.98	15.79	77.21	29.52	20.07	47.93	24.73	28.69	87.31	22.81	23.95	81.05	38.13	36.6	59.4	16.25	15.11	77.89	23.98	32.85	104.15	38.02	63.49	103.51	chr15	57962069	57962263	+	57960983	57963804	ENSMUSG00000022364	-11.2067
Prrc2b	MmuEX0037404	chr2:32212887-32214947	2061	chr2:32212291,32212887-32214947,32216046	S	12.75	64.26	439.74	18.46	99.5	439.5	21.73	125.38	451.62	21.21	110.29	409.71	31.53	115.08	249.92	31.75	202.25	434.75	31.98	207.23	440.77	34.27	179.23	343.77	21.83	136.44	488.56	15.06	70.78	399.22	23.13	134.85	448.15	chr2	32212887	32214947	+	32212291	32216046	ENSMUSG00000039262	-11.1967
Atp5s	MmuEX0006870	chr12:69737951-69738061	111	chr12:69725014,69737951-69738061,69740899	C2	87.57	145.37	20.63	85.22	181.52	31.48	78.46	91.01	24.99	80.12	123.38	30.62	91.21	79.35	7.65	89.71	115.73	13.27	89.47	96.63	11.37	92.23	91.31	7.69	79.31	123.72	32.28	75.8	104.6	33.4	74.85	109.28	36.72	chr12	69737951	69738061	+	69725014	69740899	ENSMUSG00000054894	-11.18
Taf1d	MmuEX0046197	chr9:15306923-15306990	68	chr9:15306283,15306873+15306923-15306990,15307728	S	23.6	38.94	126.06	37.33	38.45	64.55	15.15	11.51	64.49	13.58	12.49	79.51	15.38	4.61	25.39	27.66	8.3	21.7	34.04	21.45	41.55	14.89	4.02	22.98	31.39	28.25	61.75	28.51	43.05	107.95	37.28	43.24	72.76	chr9	15306923	15306990	+	15306283	15307728	ENSMUSG00000031939	-11.165
Ltbp4	MmuEX0027280	chr7:27334837-27334946	110	chr7:27335397,27334837-27334946,27330318	C1	100	12	0	82.61	17.35	3.65	82.46	42.88	9.12	80.65	22.58	5.42	92.86	50.14	3.86	86.49	59.68	9.32	91.67	63.25	5.75	100	50	0	100	39	0	82.61	17.35	3.65	100	25	0	chr7	27334837	27334946	-	27335397	27330318	ENSMUSG00000040488	-11.165
Acad10	MmuEX0003366	chr5:121645369-121645510	142	chr5:121656014,121645369-121645510,121631677	C3	28.99	31.6	77.4	37.14	35.65	60.35	50.72	26.37	25.63	64.84	48.63	26.37	63.64	34.37	19.63	61.76	33.97	21.03	67.86	31.89	15.11	77.05	41.61	12.39	42.53	26.37	35.63	14.67	12.62	73.38	44.44	28.89	36.11	chr5	121645369	121645510	-	121656014	121631677	ENSMUSG00000029456	-11.11
Pou2f1	MmuEX0036417	chr1:165952781-165952856	76	chr1:166002562,165952781-165952856,165931727	C1	8.2	2.71	30.29	23.81	6.19	19.81	9.8	2.74	25.26	5.26	1.05	18.95	20	1.2	4.8	27.27	5.73	15.27	28.57	5.14	12.86	0	0	12	16.13	2.9	15.1	4.76	1.05	20.95	13.64	3.41	21.59	chr1	165952781	165952856	-	166002562	165931727	ENSMUSG00000026565	-11.0833
Pag1	MmuEX0033472	chr3:9787262-9787320	59	chr3:9833211,9787262-9787320,9752486	S	77.78	6.22	1.78	80.95	15.38	3.62	59.26	25.48	17.52	51.35	28.76	27.24	56.25	14.06	10.94	65.22	24.78	13.22	66.2	39.06	19.94	67.74	35.22	16.78	77.27	30.14	8.86	74.19	20.03	6.97	50	9	9	chr3	9787262	9787320	-	9833211	9752486	ENSMUSG00000027508	-11.0817
Gm15246	MmuEX0020885	chrX:169330698-169330779	82	chrX:169323101,169330698-169330779,169360987	S	93.65	57.13	3.87	97.06	65.03	1.97	85.19	21.3	3.7	79.17	34.04	8.96	100	31	0	100	32	0	79.59	35.02	8.98	100	19	0	90.7	37.19	3.81	95.56	42.05	1.95	74.19	40.06	13.94	chrX	169330698	169330779	+	169323101	169360987	ENSMUSG00000087159	-11.0167
Lekr1	MmuEX0026278	chr3:65669504-65669613	110	chr3:65669178,65669504-65669613,65683892	C1	18.64	6.52	28.48	25.64	12.56	36.44	40.63	18.28	26.72	6.45	2.13	30.87	14.29	4.57	27.43	46.67	15.4	17.6	21.74	6.09	21.91	35	9.45	17.55	36.84	19.16	32.84	31.71	8.56	18.44	13.04	5.09	33.91	chr3	65669504	65669613	+	65669178	65683892	ENSMUSG00000074579	-10.93
Cyp2d22	MmuEX0013343	chr15:82372785-82372926	142	chr15:82373111,82372785-82372926,82372577	S	62.5	24.38	14.62	55.56	19.45	15.55	82.09	50.07	10.93	82	74.62	16.38	83.78	28.49	5.51	96.43	53.04	1.96	87.34	64.63	9.37	95.12	38.05	1.95	86.67	84.94	13.06	52.63	15.26	13.74	43.59	12.21	15.79	chr15	82372785	82372926	-	82373111	82372577	ENSMUSG00000061740	-10.9183
Rnf32	MmuEX0040179	chr5:29206174-29206298	125	chr5:29205701,29206174-29206298,29206696	S	98.33	107.18	1.82	92.68	94.53	7.47	73.33	30.07	10.93	77.61	39.58	11.42	61.29	17.77	11.23	66.15	25.14	12.86	100	29	0	92.88	23.22	1.78	85.27	40.08	6.92	85.14	87.69	15.31	81.67	66.15	14.85	chr5	29206174	29206298	+	29205701	29206696	ENSMUSG00000029130	-10.8733
Osbpl3	MmuEX0033219	chr6:50333186-50333293	108	chr6:50336215,50333186-50333293,50328804	S	40.74	30.96	45.04	34.4	28.9	55.1	19.44	8.36	34.64	33.33	18.66	37.34	28.77	13.52	33.48	43.66	22.27	28.73	37.78	23.42	38.58	30.3	13.03	29.97	30.61	19.59	44.41	23.64	8.04	25.96	15.94	6.38	33.62	chr6	50333186	50333293	-	50336215	50328804	ENSMUSG00000029822	-10.8617
Dennd4c	MmuEX0014291	chr4:86813782-86813928	147	chr4:86813537,86813782-86813928,86819862	S	72.22	44.78	17.22	57.76	73.36	53.64	41.82	16.31	22.69	42.86	25.72	34.28	56.16	32.01	24.99	51.18	49.13	46.87	49.06	38.76	40.24	59.32	55.76	38.24	67.82	49.51	23.49	53.12	26.03	22.97	53.19	38.3	33.7	chr4	86813782	86813928	+	86813537	86819862	ENSMUSG00000038024	-10.8467
Pde2a	MmuEX0034149	chr7:101461480-101461541	62	chr7:101451468,101461480-101461541,101481371	S	30.43	13.69	31.31	26.31	15.79	44.21	20.72	13.88	53.12	24.57	17.44	53.56	35.49	22.36	40.64	33.33	17.33	34.67	31.53	23.02	49.98	35.56	21.69	39.31	19.08	14.88	63.12	30.54	33.29	75.71	26.9	33.62	91.38	chr7	101461480	101461541	+	101451468	101481371	ENSMUSG00000030653	-10.8283
Itpr1	MmuEX0024732	chr6:108365299-108365343	45	chr6:108363705,108365299-108365343,108369011	S	53.74	35.47	30.53	49.37	75.04	76.96	78.9	21.3	5.7	56.99	19.95	15.05	57.72	20.78	15.22	90.28	57.78	6.22	72.05	46.83	18.17	73.96	42.16	14.84	80.51	41.06	9.94	68.3	46.44	21.56	68.02	72.78	34.22	chr6	108365299	108365343	+	108363705	108369011	ENSMUSG00000030102	-10.8183
Acad10	MmuEX0003363	chr5:121649354-121649548	195	chr5:121656014,121649354-121649548,121631677	C3	31.03	35.37	78.63	35.29	32.47	59.53	61.36	43.57	27.43	69.23	60.92	27.08	63.08	33.43	19.57	72.34	58.6	22.4	78.57	58.93	16.07	77.42	42.58	12.42	57.26	52.68	39.32	23.35	24.05	78.95	40.48	23.88	35.12	chr5	121649354	121649548	-	121656014	121631677	ENSMUSG00000029456	-10.815
Zfp647	MmuEX0053528	chr15:76921116-76921200	85	chr15:76925376,76921116-76921200,76918061	C1	15.15	2.88	16.12	36.84	4.79	8.21	17.65	3.53	16.47	17.07	4.1	19.9	23.08	1.85	6.15	27.27	7.64	20.36	16.67	3.5	17.5	40.54	10.54	15.46	39.39	9.06	13.94	14.29	1.71	10.29	36.36	5.45	9.55	chr15	76921116	76921200	-	76925376	76918061	ENSMUSG00000054967	-10.8
Lsm14a	MmuEX0027200	chr7:34347926-34347982	57	chr7:34351286,34347926-34347982,34345954+34345958	S	42.78	337.11	450.89	47.35	400.11	444.89	77.58	577.2	166.8	75.9	598.09	189.91	77.83	636.65	181.35	98.13	1243.31	23.69	87.31	785.79	114.21	77.17	850.41	251.59	67.14	525.71	257.29	45.87	366.96	433.04	49.36	420.55	431.45	chr7	34347926	34347982	-	34351286	34345954	ENSMUSG00000066568	-10.7967
BB218582	MmuEX0007292	chr2:106644059-106644169	111	chr2:106650294,106643989+106644059-106644169,106643875	C2	42.86	15	20	42.86	8.57	11.43	28.21	7.05	17.95	6.25	1.06	15.94	20	1.8	7.2	30.56	14.36	32.64	25.71	5.66	16.34	27.78	6.39	16.61	40	8.4	12.6	73.33	9.53	3.47	33.33	4.67	9.33	chr2	106644059	106644169	-	106650294	106643875	ENSMUSG00000085218	-10.7867
Bace2	MmuEX0007591	chr16:97399634-97399722	89	chr16:97357101,97399634-97399722,97408277	S	92.84	450.27	34.73	88.19	421.55	56.45	84.62	60.93	11.07	90.1	86.5	9.5	89.47	48.31	5.69	100	80	0	100	65	0	94.37	65.12	3.88	94.67	69.11	3.89	90.32	53.29	5.71	92.21	68.24	5.76	chr16	97399634	97399722	+	97357101	97408277	ENSMUSG00000040605	-10.7633
Prrc2c	MmuEX0037412	chr1:162675605-162675841	237	chr1:162676691,162675605-162675841,162674151	C2	59.32	27.88	19.12	42.86	27.86	37.14	47.2	43.42	48.58	53.49	35.3	30.7	53.49	17.65	15.35	56.36	24.23	18.77	62.07	29.17	17.83	64.71	27.18	14.82	45.1	33.37	40.63	54.43	33.2	27.8	43.18	27.2	35.8	chr1	162675605	162675841	-	162676691	162674151	ENSMUSG00000040225	-10.7017
Limch1	MmuEX0026439	chr5:66993143-66993178	36	chr5:66974662,66993143-66993178,66997120	S	55.47	17.2	13.8	76.34	68.71	21.29	60.31	113.38	74.62	71.79	68.2	26.8	67.03	77.08	37.92	75.61	108.12	34.88	75.66	112.73	36.27	78.94	161.04	42.96	82.86	75.4	15.6	80.46	82.87	20.13	74.54	61.87	21.13	chr5	66993143	66993178	+	66974662	66997120	ENSMUSG00000037736	-10.6867
Mprip	MmuEX0029574	chr11:59740177-59740314	138	chr11:59737582,59740177-59740314,59740509	C3	52.69	26.87	24.13	74.75	35.88	12.12	85.31	21.33	3.67	43.76	14.44	18.56	50.39	9.07	8.93	63.08	22.08	12.92	95.54	40.13	1.87	66.97	26.79	13.21	62.22	21.15	12.85	48.82	11.23	11.77	67	30.15	14.85	chr11	59740177	59740314	+	59737582	59740509	ENSMUSG00000005417	-10.6617
Dab1	MmuEX0013693	chr4:104732070-104732180	111	chr4:104731752,104732070-104732180,104741513	S	77.03	86.27	25.73	77.41	69.67	20.33	67.76	36.59	17.41	92.03	46.02	3.98	83.25	47.45	9.55	97.67	85.95	2.05	86	59.34	9.66	87.94	57.16	7.84	100	49	0	86.03	12.04	1.96	85.17	11.07	1.93	chr4	104732070	104732180	+	104731752	104741513	ENSMUSG00000028519	-10.6417
Atf2	MmuEX0006585	chr2:73845439-73845553	115	chr2:73846197,73845435+73845439-73845553,73842446	C1	76.18	246.06	76.94	79.48	299.64	77.36	51.27	159.96	152.04	61.11	212.66	135.34	73.31	173.01	62.99	66.72	266.88	133.12	70.4	233.73	98.27	63.16	229.9	134.1	76.44	244.61	75.39	73.66	232.77	83.23	65.85	231.79	120.21	chr2	73845439	73845553	-	73846197	73842446	ENSMUSG00000027104	-10.57
Proca1	MmuEX0037265	chr11:78204065-78204197	133	chr11:78201892,78204065-78204197,78204840	S	42.31	15.65	21.35	48.94	17.13	17.87	15.56	4.05	21.95	16.36	5.24	26.76	23.81	3.1	9.9	27.78	6.39	16.61	21.57	6.69	24.31	30.23	8.46	19.54	19.44	8.36	34.64	22.03	7.93	28.07	36.59	10.25	17.75	chr11	78204065	78204197	+	78201892	78204840	ENSMUSG00000044122	-10.5667
Auts2	MmuEX0007135	chr5:131470414-131470458	45	chr5:131472238+131472259,131470414-131470458,131466127	S	25.58	20.72	60.28	25.63	18.71	54.29	13.33	9.06	58.94	9.16	6.5	64.5	18.31	7.69	34.31	26.01	28.35	80.65	22.7	22.7	77.3	16.67	16.34	81.66	25.93	22.04	62.96	24.54	16.69	51.31	23.26	22.56	74.44	chr5	131470414	131470458	-	131472259	131466127	ENSMUSG00000029673	-10.5483
Wdr78	MmuEX0052052	chr4:103049399-103049625	227	chr4:103050099,103049399-103049625,103048366	S	85.71	33.43	5.57	100	33	0	63.64	22.91	13.09	84.62	40.62	7.38	80	28.8	7.2	70.37	48.56	20.44	91.11	39.18	3.82	92.45	47.15	3.85	91.04	58.27	5.73	91.49	41.17	3.83	100	44	0	chr4	103049399	103049625	-	103050099	103048366	ENSMUSG00000035126	-10.5133
Prdm5	MmuEX0036982	chr6:65855949-65856123	175	chr6:65831371,65855949-65856123,65869181	C2	62.35	86.04	51.96	68.15	89.96	42.04	49.59	45.62	46.38	63.24	70.2	40.8	74.36	50.56	17.44	75	73.5	24.5	63.11	53.01	30.99	62.64	46.35	27.65	83.22	109.02	21.98	61.03	95.82	61.18	70.07	87.59	37.41	chr6	65855949	65856123	+	65831371	65869181	ENSMUSG00000029913	-10.5017
A930001N09Rik	MmuEX0002582	chr17:26742042-26743131	1090	chr17:26715774,26742042-26743131,26757805	C2	92.66	97.29	7.71	87.88	108.97	15.03	86.89	49.53	7.47	82.72	61.21	12.79	96.15	49.04	1.96	94.12	62.12	3.88	94.67	69.11	3.89	97.1	66.03	1.97	80	64.8	16.2	97.65	82.03	1.97	86.14	80.97	13.03	chr17	26742042	26743131	+	26715774	26757805	ENSMUSG00000048249	-10.4917
AI848100	MmuEX0002766	chr1:161838754-161838822	69	chr1:161844002,161838754-161838822,161835193	C3	69.57	81.4	35.6	74.44	116.87	40.13	55.07	58.92	48.08	61.64	72.74	45.26	61.04	75.69	48.31	64.53	107.77	59.23	74.24	85.38	29.62	67.65	115.68	55.32	80.49	89.34	21.66	73.64	82.48	29.52	77.38	115.3	33.7	chr1	161838754	161838822	-	161844002	161835193	ENSMUSG00000040297	-10.4517
Otud6b	MmuEX0033323	chr4:14819095-14819215	121	chr4:14822692,14819095-14819215,14818488	C1	29.73	7.14	16.86	45.45	10.91	13.09	31.58	7.89	17.11	12.5	3.38	23.62	15.38	2.31	12.69	42.22	13.51	18.49	25.42	9.41	27.59	29.82	11.03	25.97	48.57	12.63	13.37	24	7.44	23.56	46.15	8.77	10.23	chr4	14819095	14819215	-	14822692	14818488	ENSMUSG00000040550	-10.4467
Gm13507	MmuEX0020820	chr2:38838269-38838408	140	chr2:38823569,38838269-38838408,38852215	S	84.27	69.1	12.9	92.86	75.22	5.78	77.19	77.96	23.04	68	57.12	26.88	72.15	49.06	18.94	73.45	71.98	26.02	88.35	85.7	11.3	87.18	63.64	9.36	89.06	107.76	13.24	62.5	32.5	19.5	91.49	41.17	3.83	chr2	38838269	38838408	+	38823569	38852215	ENSMUSG00000085201	-10.3983
Zbtb20	MmuEX0052657	chr16:43232759-43232820	62	chr16:43193538,43232759-43232820,43302569	C3	54.67	31.71	26.29	39.53	23.72	36.28	44.44	17.33	21.67	32.34	10.67	22.33	48.72	14.13	14.87	60.98	25	16	45.86	22.01	25.99	39.39	9.06	13.94	23.23	10.45	34.55	39.93	20.36	30.64	45.51	25.49	30.51	chr16	43232759	43232820	+	43193538	43302569	ENSMUSG00000022708	-10.3533
Ubr1	MmuEX0050327	chr2:120870989-120871045	57	chr2:120873124,120870989-120871045,120868303	S	100	55	0	100	109	0	91.4	81.35	7.65	85.48	98.3	16.7	95.12	76.1	3.9	100	115	0	96.33	103.07	3.93	100	111	0	89.58	81.52	9.48	97.06	65.03	1.97	93.94	60.12	3.88	chr2	120870989	120871045	-	120873124	120868303	ENSMUSG00000027272	-10.3367
Arfip1	MmuEX0005739	chr3:85817172-85817291	120	chr3:85887127,85817172-85817291,85785324	S	96	47.04	1.96	95.24	39.05	1.95	84.62	30.46	5.54	94.74	35.05	1.95	100	12	0	100	18	0	100	45	0	100	19	0	89.19	31.22	3.78	100	10	0	90.48	18.1	1.9	chr3	85817172	85817291	-	85887127	85785324	ENSMUSG00000074513	-10.32
Cd82	MmuEX0010267	chr2:93443369-93443444	76	chr2:93462330,93443369-93443444,93437470	S	83.08	84.74	17.26	87.41	86.54	12.46	74.73	38.86	13.14	65.75	59.83	31.17	78.75	25.2	6.8	79.63	32.65	8.35	79.33	39.66	10.33	82.58	24.77	5.23	79.29	65.02	16.98	82.91	76.28	15.72	87.14	59.26	8.74	chr2	93443369	93443444	-	93462330	93437470	ENSMUSG00000027215	-10.2733
Helz	MmuEX0022718	chr11:107555519-107555575	57	chr11:107549401,107555519-107555575,107574938	S	52.85	99.36	88.64	56.23	116.4	90.6	66.67	40	20	50.96	33.12	31.88	60.66	29.72	19.28	63.44	48.21	27.79	64.6	60.08	32.92	79.1	47.46	12.54	49.06	38.76	40.24	58.2	68.09	48.91	53.94	68.5	58.5	chr11	107555519	107555575	+	107549401	107574938	ENSMUSG00000020721	-10.2317
Prkdc	MmuEX0037181	chr16:15654682-15654737	56	chr16:15652550,15654682-15654737,15654821	S	97.15	59.26	1.74	94.9	68.33	3.67	91.93	39.53	3.47	82.95	43.96	9.04	94.23	30.15	1.85	100	47	0	96.61	51.2	1.8	96.39	47.23	1.77	100	37	0	100	35	0	83.93	37.77	7.23	chr16	15654682	15654737	+	15652550	15654821	ENSMUSG00000022672	-10.2267
Noxo1	MmuEX0032091	chr17:24698789-24698861	73	chr17:24698598,24698786+24698789-24698861,24698945	S	100	27	0	100	36	0	93.1	26.07	1.93	86.67	24.27	3.73	100	27	0	100	26	0	100	30	0	100	27	0	100	38	0	100	41	0	100	30	0	chr17	24698789	24698861	+	24698598	24698945	ENSMUSG00000019320	-10.115
Abca1	MmuEX0002942	chr4:53050935-53051009	75	chr4:53059257,53050935-53051009,53050458	S	87.23	38.38	5.62	96	94.08	3.92	80.39	36.98	9.02	86.96	37.39	5.61	75.51	32.47	10.53	97.59	80.02	1.98	85.71	78	13	98.06	100.02	1.98	97.14	67.03	1.97	100	50	0	87.34	64.63	9.37	chr4	53050935	53051009	-	53059257	53050458	ENSMUSG00000015243	-10.1117
Zfp940	MmuEX0053701	chr7:29846469-29846564	96	chr7:29846834,29846469-29846564,29846248	S	100	68	0	90.72	58.06	5.94	79.93	51.95	13.05	94.76	72.97	4.03	100	45	0	96.95	64.96	2.04	95.33	40.99	2.01	100	59	0	86.84	51.24	7.76	92.7	50.98	4.01	100	45	0	chr7	29846469	29846564	-	29846834	29846248	ENSMUSG00000050855	-10.0817
Rmst	MmuEX0039957	chr10:92083874-92083973	100	chr10:92103706,92083874-92083973+92084082,92075673	C3	100	160	0	98.4	122.02	1.98	92.16	45.16	3.84	87.69	53.49	7.51	100	33	0	100	29	0	100	34	0	100	32	0	100	69	0	100	9	0	100	13	0	chr10	92083874	92083973	-	92103706	92075673	ENSMUSG00000086180	-10.075
4933434E20Rik	MmuEX0001910	chr3:90056529-90056582	54	chr3:90053609,90056529-90056582,90058485	S	85.37	64.88	11.12	87.16	88.9	13.1	81.58	56.29	12.71	74.12	54.85	19.15	93.22	53.14	3.86	80.56	52.36	12.64	91.78	64.25	5.75	91.43	61.26	5.74	73.91	44.35	15.65	85.92	56.71	9.29	81.4	63.49	14.51	chr3	90056529	90056582	+	90053609	90058485	ENSMUSG00000027942	-10.0733
Cep164	MmuEX0010919	chr9:45785778-45785921	144	chr9:45787426,45785778-45785921,45779836	C2	75	63	21	81.05	69.7	16.3	67.16	37.61	18.39	65.71	38.11	19.89	78.57	39.28	10.72	85.71	55.71	9.29	71.88	39.53	15.47	71.88	39.53	15.47	88.89	60.45	7.55	58.33	22.17	15.83	84.62	60.93	11.07	chr9	45785778	45785921	-	45787426	45779836	ENSMUSG00000043987	-10.055
Mbd4	MmuEX0028071	chr6:115845543-115845617	75	chr6:115848906,115845543-115845617,115845448	C1	78.62	111.64	30.36	78.29	90.03	24.97	72.97	116.75	43.25	78.43	142.74	39.26	70.64	65.7	27.3	85.49	153.03	25.97	87.42	130.26	18.74	84.31	158.5	29.5	92	176.64	15.36	80.12	123.38	30.62	78.34	109.68	30.32	chr6	115845543	115845617	-	115848906	115845448	ENSMUSG00000030322	-10.04
1810030N24Rik	MmuEX0000666	chr4:34771878-34772053	176	chr4:34778100+34778224+34778279,34771874+34771878-34772053,34771414	S	16.28	8.14	41.86	21.57	6.69	24.31	16.85	8.76	43.24	14.47	13.17	77.83	13.89	5.69	35.31	30	11.7	27.3	35.71	13.57	24.43	11.36	5.57	43.43	14.86	12.63	72.37	20.35	13.84	54.16	13.04	6.78	45.22	chr4	34771878	34772053	-	34778279	34771414	ENSMUSG00000028295	-10.03
Mll3	MmuEX0029189	chr5:25329023-25329142	120	chr5:25329241,25329023-25329142,25324221	S	95.2	45.7	2.3	85.06	84.21	14.79	83.03	30.72	6.28	82.91	30.68	6.32	100	31	0	95.06	42.78	2.22	92.89	86.39	6.61	90.98	65.51	6.49	100	52	0	100	27	0	93.08	61.43	4.57	chr5	25329023	25329142	-	25329241	25324221	ENSMUSG00000038056	-10.0067
Mfsd2b	MmuEX0028823	chr12:4865728-4865871	144	chr12:4866159,4865728-4865871,4865313	S	100	3	0	100	24	0	100	28	0	80	21.6	5.4	100	21	0	100	16	0	100	23	0	100	21	0	100	27	0	100	12	0	100	9	0	chr12	4865728	4865871	-	4866159	4865313	ENSMUSG00000037336	-10

## Sheet: D. MIC_FEMALEUP
GENE	EVENT	COORD	LENGTH	FullCO	COMPLEX	PSI_R10f_24479_TCAGAT_read1_trimmed	INCLREADSavg_R10f_24479_TCAGAT_read1_trimmed	EXCLREADSavg_R10f_24479_TCAGAT_read1_trimmed	PSI_R11f_24480_ACCTTC_read1_trimmed	INCLREADSavg_R11f_24480_ACCTTC_read1_trimmed	EXCLREADSavg_R11f_24480_ACCTTC_read1_trimmed	PSI_R1m_24470_TGGCGG_read1_trimmed	INCLREADSavg_R1m_24470_TGGCGG_read1_trimmed	EXCLREADSavg_R1m_24470_TGGCGG_read1_trimmed	PSI_R2m_24471_GCTCCA_read1_trimmed	INCLREADSavg_R2m_24471_GCTCCA_read1_trimmed	EXCLREADSavg_R2m_24471_GCTCCA_read1_trimmed	PSI_R3m_24472_CCGGTT_read1_trimmed	INCLREADSavg_R3m_24472_CCGGTT_read1_trimmed	EXCLREADSavg_R3m_24472_CCGGTT_read1_trimmed	PSI_R4f_24473_AATGCA_read1_trimmed	INCLREADSavg_R4f_24473_AATGCA_read1_trimmed	EXCLREADSavg_R4f_24473_AATGCA_read1_trimmed	PSI_R5f_24474_AGTTGC_read1_trimmed	INCLREADSavg_R5f_24474_AGTTGC_read1_trimmed	EXCLREADSavg_R5f_24474_AGTTGC_read1_trimmed	PSI_R6f_24475_CTGATA_read1_trimmed	INCLREADSavg_R6f_24475_CTGATA_read1_trimmed	EXCLREADSavg_R6f_24475_CTGATA_read1_trimmed	PSI_R7m_24476_AACGGT_read1_trimmed	INCLREADSavg_R7m_24476_AACGGT_read1_trimmed	EXCLREADSavg_R7m_24476_AACGGT_read1_trimmed	PSI_R8m_24477_TTCAAG_read1_trimmed	INCLREADSavg_R8m_24477_TTCAAG_read1_trimmed	EXCLREADSavg_R8m_24477_TTCAAG_read1_trimmed	PSI_R9m_24478_GACTAA_read1_trimmed	INCLREADSavg_R9m_24478_GACTAA_read1_trimmed	EXCLREADSavg_R9m_24478_GACTAA_read1_trimmed	SCAFFOLD	START	END	STRAND	UPSTRM_EX_BORDER	DOSTRM_EX_BORDER	GENEID_ENSEMBL	DPLIM
L1cam	MmuEX0025978	chrX:73855652-73855663	12	chrX:73855759,73855652-73855663,73855266	MIC	NA	0	0	0	0	3	27.57	5.51	14.49	0	0	22	0	0	21	35.62	10.69	19.31	28.29	9.62	24.38	20.79	7.07	26.93	4.98	1.49	28.51	0	0	0	0	0	0	chrX	73855652	73855663	-	73855759	73855266	ENSMUSG00000031391	-14.4483
Atl1	MmuEX0006695	chr12:69960548-69960562	15	chr12:69959472,69960548-69960562,69963228	MIC	73.33	13.2	4.8	65.81	13.82	7.18	61.6	14.17	8.83	38.89	5.83	9.17	68.14	13.63	6.37	69.47	15.98	7.02	53.85	13.46	11.54	61.76	15.44	9.56	73.68	19.16	6.84	87.5	21.88	3.12	84.85	17.82	3.18	chr12	69960548	69960562	+	69959472	69963228	ENSMUSG00000021066	-11.4483
Tead1	MmuEX0046857	chr7:112856053-112856064	12	chr7:112839480+112841950+112842102,112856053-112856064,112856798	MIC	37.84	13.24	21.76	30.3	8.18	18.82	65.03	13.01	6.99	43.2	9.07	11.93	66.17	10.59	5.41	66.42	15.28	7.72	64.61	14.21	7.79	64.26	15.42	8.58	53.3	7.46	6.54	17.2	4.3	20.7	31.88	10.84	23.16	chr7	112856053	112856064	+	112839480	112856798	ENSMUSG00000055320	-10.9817

## Sheet: E. IR_FEMALEUP
GENE	EVENT	COORD	LENGTH	FullCO	COMPLEX	PSI_R10f_24479_TCAGAT_read1_trimmed	INCLREADSavg_R10f_24479_TCAGAT_read1_trimmed	EXCLREADSavg_R10f_24479_TCAGAT_read1_trimmed	PSI_R11f_24480_ACCTTC_read1_trimmed	INCLREADSavg_R11f_24480_ACCTTC_read1_trimmed	EXCLREADSavg_R11f_24480_ACCTTC_read1_trimmed	PSI_R1m_24470_TGGCGG_read1_trimmed	INCLREADSavg_R1m_24470_TGGCGG_read1_trimmed	EXCLREADSavg_R1m_24470_TGGCGG_read1_trimmed	PSI_R2m_24471_GCTCCA_read1_trimmed	INCLREADSavg_R2m_24471_GCTCCA_read1_trimmed	EXCLREADSavg_R2m_24471_GCTCCA_read1_trimmed	PSI_R3m_24472_CCGGTT_read1_trimmed	INCLREADSavg_R3m_24472_CCGGTT_read1_trimmed	EXCLREADSavg_R3m_24472_CCGGTT_read1_trimmed	PSI_R4f_24473_AATGCA_read1_trimmed	INCLREADSavg_R4f_24473_AATGCA_read1_trimmed	EXCLREADSavg_R4f_24473_AATGCA_read1_trimmed	PSI_R5f_24474_AGTTGC_read1_trimmed	INCLREADSavg_R5f_24474_AGTTGC_read1_trimmed	EXCLREADSavg_R5f_24474_AGTTGC_read1_trimmed	PSI_R6f_24475_CTGATA_read1_trimmed	INCLREADSavg_R6f_24475_CTGATA_read1_trimmed	EXCLREADSavg_R6f_24475_CTGATA_read1_trimmed	PSI_R7m_24476_AACGGT_read1_trimmed	INCLREADSavg_R7m_24476_AACGGT_read1_trimmed	EXCLREADSavg_R7m_24476_AACGGT_read1_trimmed	PSI_R8m_24477_TTCAAG_read1_trimmed	INCLREADSavg_R8m_24477_TTCAAG_read1_trimmed	EXCLREADSavg_R8m_24477_TTCAAG_read1_trimmed	PSI_R9m_24478_GACTAA_read1_trimmed	INCLREADSavg_R9m_24478_GACTAA_read1_trimmed	EXCLREADSavg_R9m_24478_GACTAA_read1_trimmed	SCAFFOLD	START	END	STRAND	UPSTRM_EX_BORDER	DOSTRM_EX_BORDER	GENEID_ENSEMBL	DPLIM
Rhox4d	MmuINT0134751	chrX:37515202-37517619	2418	chrX:37514796-37515201=37517620-37517665:+	IR-C	1.75	4.59	257.42	8.05	15.13	172.87	0	0	25	18.37	5.33	23.67	44	15.84	20.16	42.31	15.65	21.35	43.69	32.33	41.67	76.67	40.64	12.36	2.07	1.53	72.47	2.62	3.59	133.41	5.17	6.31	115.69	chrX	37515202	37517619	+	37514796	37517665	ENSMUSG00000079633	-45.0383
Herc2	MmuINT0077294	chr7:56169017-56170385	1369	chr7:56168826-56169016=56170386-56170491:+	IR-S	22.74	2.6	8.84	31.07	9.73	21.59	7.34	1.14	14.37	8.82	1.19	12.32	53.54	16.39	14.22	37.57	10.31	17.13	53.18	19.7	17.35	63.81	23.79	13.49	9.76	2.33	21.54	22.25	3.24	11.33	18.97	3.15	13.47	chr7	56169017	56170385	+	56168826	56170491	ENSMUSG00000030451	-43.44
Prkdc	MmuINT0126570	chr16:15816659-15816750	92	chr16:15816571-15816658=15816751-15816894:+	IR-S	5.36	1.65	29.05	9.57	3.94	37.19	0	0	16.97	3.5	0.52	14.27	70.83	17.6	7.25	18	3.02	13.77	55.62	14.48	11.55	54.42	13.69	11.46	8.77	1.66	17.31	5.91	1.06	16.85	16.67	2.48	12.37	chr16	15816659	15816750	+	15816571	15816894	ENSMUSG00000022672	-40.93
3830403N18Rik	MmuINT0003327	chrX:56138475-56138744	270	chrX:56138411-56138474=56138745-56138779:+	IR-S	7.04	7.09	93.66	15.58	17.33	93.92	6.06	2.65	41.1	13.17	6.22	41.03	73.51	72.22	26.03	36.78	21.88	37.62	35.9	19.03	33.97	63.54	49.88	28.62	15.09	4.6	25.9	14.55	9.02	52.98	13.33	8.5	55.25	chrX	56138475	56138744	+	56138411	56138779	ENSMUSG00000031125	-35.7917
Sfi1	MmuINT0142465	chr11:3177522-3179396	1875	chr11:3179397-3179507=3177427-3177521:-	IR-S	14.71	34.62	200.74	34.07	59.58	115.29	18.16	12.85	57.9	34.17	32.04	61.72	81.21	305.37	70.65	44.85	63.62	78.23	61.56	129.35	80.77	78.07	253.55	71.22	24.31	18.77	58.43	45.83	35.78	42.29	23.72	20.01	64.34	chr11	3177522	3179396	-	3179507	3177427	ENSMUSG00000023764	-35.3283
Gm13154	MmuINT0070104	chr4:147581369-147582833	1465	chr4:147581242-147581368=147582834-147585201:+	IR-S	4.55	9.16	192.09	11.73	40.27	303.04	0	0	75.25	1.1	1.04	93.77	44.51	66.94	83.46	10	9.62	86.62	52.65	95.06	85.49	41.57	75.79	106.52	0	0	112	10.07	28.9	258.1	19.75	53.63	217.93	chr4	147581369	147582833	+	147581242	147585201	ENSMUSG00000065999	-34.19
EU599041	MmuINT0054861	chr7:43214148-43223574	9427	chr7:43214039-43214147=43223575-43223701:+	IR-S	18.13	18.31	82.69	27.47	31.87	84.13	22.03	7.93	28.07	24.05	11.78	37.22	82.72	61.21	12.79	45.24	27.6	33.4	54.22	34.7	29.3	64.38	38.63	21.37	28.81	10.95	27.05	16.98	15.79	77.21	25.55	21.97	64.03	chr7	43214148	43223574	+	43214039	43223701	ENSMUSG00000074887	-31.5733
Alms1	MmuINT0014251	chr6:85656530-85667866	11337	chr6:85656395-85656529=85667867-85667956:+	IR-S	7.73	2.2	26.28	9.27	2.25	22.02	9.14	3.37	33.5	3.5	0.52	14.27	63.29	26.87	15.59	29.61	8.67	20.62	43.94	15.56	19.85	39.71	13.66	20.74	3.83	1.05	26.43	3.55	1.05	28.55	24.18	10.08	31.61	chr6	85656530	85667866	+	85656395	85667956	ENSMUSG00000063810	-31.4333
Nbeal1	MmuINT0105995	chr1:60236504-60237096	593	chr1:60236371-60236503=60237097-60237216:+	IR-S	26.09	5.79	16.39	25.96	11.48	32.75	15.58	2.35	12.71	15.19	3.51	19.58	59.8	35.65	23.97	32.23	9.43	19.83	70.88	24.95	10.25	36.8	15.93	27.36	12.1	3.4	24.66	28.42	7.14	17.98	18.29	2.38	10.65	chr1	60236504	60237096	+	60236371	60237216	ENSMUSG00000073664	-31.2517
Pkd1	MmuINT0120466	chr17:24588022-24590818	2797	chr17:24587928-24588021=24590819-24590937:+	IR-S	19.55	5.23	21.52	17.68	7.08	32.95	4.04	1.14	27.05	14.82	4.4	25.26	23.81	5.42	17.33	35.35	14.06	25.72	35.35	11.84	21.66	50.52	23.05	22.58	29.09	8.47	20.65	20.38	6.47	25.28	4.74	0.57	11.52	chr17	24588022	24590818	+	24587928	24590937	ENSMUSG00000032855	-30.9767
Speer4d	MmuINT0151280	chr5:15621810-15622439	630	chr5:15621666-15621809=15622440-15622623:+	IR-C	11.55	16.1	123.33	36.04	49.4	87.67	46.88	17.35	19.66	57.11	32.3	24.26	98.16	217.6	4.08	73.27	52.31	19.08	87.78	152.8	21.27	85.92	109.81	17.99	47.12	16.73	18.78	61.84	31.86	19.66	73.07	22.72	8.37	chr5	15621810	15622439	+	15621666	15622623	ENSMUSG00000070933	-30.3283
Prkdc	MmuINT0126569	chr16:15816104-15816570	467	chr16:15815892-15816103=15816571-15816658:+	IR-S	8.93	2.8	28.59	15.47	4.16	22.73	3.25	0.53	15.81	9.97	2.26	20.45	56.41	17.71	13.69	25.5	5.17	15.1	37.7	12.76	21.08	46.76	21.15	24.08	14.61	2.36	13.79	2.86	0.53	18	14.39	2.94	17.52	chr16	15816104	15816570	+	15815892	15816658	ENSMUSG00000022672	-30.0433
BC018101	MmuINT0022931	chr17:17064207-17085520	21314	chr17:17064103-17064206=17085521-17085647:+	IR-S	9.09	4.36	43.64	27.14	24.15	64.85	4.95	2.62	50.38	9.52	4.38	41.62	53.49	35.3	30.7	25	8.75	26.25	28.95	14.19	34.81	57.01	47.89	36.11	7.69	2.69	32.31	5.26	3.16	56.84	16.81	11.09	54.91	chr17	17064207	17085520	+	17064103	17085647	ENSMUSG00000067034	-29.7517
2310001H12Rik	MmuINT0002070	chr5:109996634-110006943	10310	chr5:109996527-109996633=110006944-110007070:+	IR-S	40.3	18.94	28.06	41.94	18.45	25.55	15.56	8.09	43.91	12.5	5.62	39.38	52.94	48.18	42.82	39.53	11.86	18.14	49.4	30.63	31.37	41.18	24.71	35.29	20	7.2	28.8	16.13	5.81	30.19	50	16.5	16.5	chr5	109996634	110006943	+	109996527	110007070	ENSMUSG00000066613	-29.34
2200002D01Rik	MmuINT0001937	chr7:29247966-29248127	162	chr7:29248128-29248240=29247897-29247965:-	IR-S	10.45	3.87	33.13	9.43	2.73	26.27	22.73	6.14	20.86	16	4.64	24.36	33.33	8.67	17.33	72.73	13.82	5.18	33.33	8.67	17.33	39.39	9.06	13.94	22.22	4.89	17.11	16.05	7.54	39.46	15.79	5.21	27.79	chr7	29247966	29248127	-	29248240	29247897	ENSMUSG00000030587	-29.1183
Slc24a5	MmuINT0145409	chr2:125083315-125085656	2342	chr2:125083031-125083314=125085657-125085863:+	IR-S	56.8	10.31	7.84	76.75	11.67	3.54	68.78	22.31	10.13	45.24	13.2	15.98	80.82	45.71	10.85	76.69	34.87	10.6	87.96	27.47	3.76	93.58	28.24	1.94	72.75	32.29	12.09	67.83	17.7	8.39	51.92	11.48	10.63	chr2	125083315	125085656	+	125083031	125085863	ENSMUSG00000035183	-29.0667
Ccdc159	MmuINT0030595	chr9:21935629-21935795	167	chr9:21935530-21935628=21935796-21935872:+	IR-S	70	23.8	10.2	66.67	20	10	54.84	13.16	10.84	72.97	23.35	8.65	90.24	35.19	3.81	100	18	0	94.12	31.06	1.94	84.62	20.31	3.69	87.5	26.25	3.75	81.82	16.36	3.64	85.71	11.14	1.86	chr9	21935629	21935795	+	21935530	21935872	ENSMUSG00000006241	-29.0083
Appl2	MmuINT0017397	chr10:83611493-83612711	1219	chr10:83612712-83612900=83611450-83611492:-	IR-S	20.65	22.92	88.08	31.1	60.96	135.04	14.26	9.71	58.38	22.15	20.16	70.84	48.87	48.38	50.62	51.46	93.14	87.86	41.71	58.81	82.19	48	71.04	76.96	21.34	30.94	114.06	15.79	17.37	92.63	24	37.2	117.8	chr10	83611493	83612711	-	83612900	83611450	ENSMUSG00000020263	-28.8517
Cfb	MmuINT0035238	chr17:34857569-34857667	99	chr17:34857668-34857821=34857492-34857568:-	IR-S	73.33	9.53	3.47	69.23	7.62	3.38	78.95	26.84	7.16	29.63	10.37	24.63	69.7	19.52	8.48	92.86	25.07	1.93	75	31.5	10.5	80.65	22.58	5.42	52.11	28.14	25.86	92	22.08	1.92	57.14	12.57	9.43	chr17	34857569	34857667	-	34857821	34857492	ENSMUSG00000090231	-28.5467
2410002I01Rik	MmuINT0002434	chr11:120096970-120097508	539	chr11:120097509-120097581=120096878-120096969:-	IR-S	47.06	11.77	13.23	52.94	13.76	12.24	25.49	8.16	23.84	20.63	7.84	30.16	34.88	10.12	18.88	48.78	29.76	31.24	50	16.5	16.5	55.17	24.83	20.17	29.41	9.71	23.29	29.41	6.47	15.53	34.48	13.45	25.55	chr11	120096970	120097508	-	120097581	120096878	ENSMUSG00000025377	-28.2567
Plch1	MmuINT0121588	chr3:63711348-63715983	4636	chr3:63715984-63716081=63711168-63711347:-	IR-S	10.73	2.26	18.83	15.94	4.18	22.03	0	0	20	1.94	0.52	26.51	28.89	9.95	24.49	20.47	4.34	16.87	37.82	9.22	15.16	28.24	8.58	21.8	4.61	1.06	21.97	0	0	1	9.33	0.56	5.47	chr3	63711348	63715983	-	63716081	63711168	ENSMUSG00000036834	-27.8733
Pla2g10	MmuINT0120950	chr16:13715597-13725108	9512	chr16:13725109-13725215=13715062-13715596:-	IR-S	1.15	2.53	217.47	3.07	4.64	146.36	3.7	0.52	13.48	7.32	1.61	20.39	57.89	8.68	6.32	18.37	5.33	23.67	33.33	8	16	45	13.05	15.95	8.86	3.81	39.19	3.95	3.63	88.37	2.65	2.57	94.43	chr16	13715597	13725108	-	13725215	13715062	ENSMUSG00000022683	-26.7233
Rbm47	MmuINT0132863	chr5:66046214-66097706	51493	chr5:66097707-66097788=66046087-66046213:-	IR-C	14.29	15.43	92.57	15.05	16.1	90.9	5.88	1.06	16.94	5.66	1.58	26.42	69.23	7.62	3.38	26.67	5.07	13.93	29.17	9.04	21.96	40.54	10.54	15.46	17.24	11.72	56.28	12.9	9.03	60.97	15.09	9.2	51.8	chr5	66046214	66097706	-	66097788	66046087	ENSMUSG00000070780	-26.3567
Rsrc2	MmuINT0137659	chr5:123740885-123742778	1894	chr5:123742779-123742856=123740672-123740884:-	IR-C	16.08	19.15	99.94	47.98	90.27	97.87	20.91	26.6	100.61	17.7	24.13	112.19	33.93	42.86	83.46	40.64	101.25	147.89	49.7	84.58	85.6	43.46	81.77	106.38	17.02	26.92	131.23	9.73	10.43	96.72	26.72	44.99	123.39	chr5	123740885	123742778	-	123742856	123740672	ENSMUSG00000029422	-25.295
Smg1	MmuINT0149116	chr7:118143393-118145330	1938	chr7:118145331-118145800=118143258-118143392:-	IR-S	15.29	9.94	55.06	17.33	13.04	62.22	18.44	5.97	26.42	25.29	7.65	22.59	56.96	19.83	14.98	56.59	23.81	18.27	51.45	22.18	20.93	33.29	15.58	31.23	48.74	18	18.93	14.52	7.02	41.34	31.14	11.32	25.03	chr7	118143393	118145330	-	118145800	118143258	ENSMUSG00000030655	-25.245
Alms1	MmuINT0014247	chr6:85629715-85641318	11604	chr6:85627919-85629714=85641319-85641548:+	IR-S	5.96	2.15	33.91	8.77	3.87	40.25	2.7	0.51	18.49	5.18	1.61	29.45	51.49	17.69	16.66	19.27	4.84	20.28	18.07	4.17	18.89	49.22	14.51	14.97	8.87	2.23	22.86	2.86	0.51	17.49	11.75	2.83	21.23	chr6	85629715	85641318	+	85627919	85641548	ENSMUSG00000063810	-24.9133
1700088E04Rik	MmuINT0001524	chr15:79135223-79135352	130	chr15:79135353-79135453=79134655-79135222:-	IR-C	43.75	50.31	64.69	48.75	58.01	60.99	38.64	47.14	74.86	35.03	46.59	86.41	48.97	52.89	55.11	62.16	93.24	56.76	65.13	104.86	56.14	57.21	90.39	67.61	40.38	58.95	87.05	53.27	43.68	38.32	66.23	42.39	21.61	chr15	79135223	79135352	-	79135453	79134655	ENSMUSG00000033029	-24.665
Ccdc141	MmuINT0030363	chr2:77054769-77057892	3124	chr2:77057893-77058012=77054577-77054768:-	IR-S	0	0	13.38	46.85	13.32	15.12	6.25	1.09	16.41	0	0	17.5	54.39	32.22	27.02	18.03	5.35	24.3	36.22	15.93	28.04	27.89	14.26	36.86	2.33	0.53	22.12	6.67	0.55	7.69	11.8	1.69	12.66	chr2	77054769	77057892	-	77058012	77054577	ENSMUSG00000044033	-24.255
Wnk1	MmuINT0176176	chr6:119954233-119956070	1838	chr6:119956071-119956196=119953771-119954232:-	IR-C	83.33	18.33	3.67	45.94	8.76	10.3	33.21	13.99	28.13	48.04	19.25	20.82	68.42	21.89	10.11	71.31	21.41	8.62	63.06	34.24	20.06	60	16.8	11.2	48.79	18.6	19.52	55.06	11.63	9.49	47.58	12.54	13.82	chr6	119954233	119956070	-	119956196	119953771	ENSMUSG00000089896	-24.165
Gm10324	MmuINT0069711	chr13:66120025-66121212	1188	chr13:66119964-66120024=66121213-66122836:+	IR-S	12.99	74.33	497.85	12.02	60.34	441.69	10.2	7.73	68.06	18.32	20.22	90.14	66.12	116.8	59.85	32.91	35.57	72.52	34.07	40.65	78.67	48.19	52.5	56.44	8.69	12.03	126.44	9.78	28.18	259.94	10	21.14	190.24	chr13	66120025	66121212	+	66119964	66122836	ENSMUSG00000071302	-24.13
Tulp3	MmuINT0168311	chr6:128328078-128333832	5755	chr6:128333833-128334009=128327956-128328077:-	IR-C	10.59	4.98	42.02	4.88	2.1	40.9	2.44	0.51	20.49	1.45	0.51	34.49	24.32	5.59	17.41	23.08	5.54	18.46	14.29	2.86	17.14	40.43	13.34	19.66	13.64	3.41	21.59	6.45	2.13	30.87	7.94	2.7	31.3	chr6	128328078	128333832	-	128334009	128327956	ENSMUSG00000001521	-23.9883
2210408I21Rik	MmuINT0002048	chr13:77263683-77267661	3979	chr13:77263532-77263682=77267662-77267852:+	IR-S	11.71	1.78	13.4	18.77	4.39	19	3.41	0.55	15.51	0	0	13	55.28	28.8	23.29	22.92	5.85	19.67	33.18	11.9	23.97	20.89	8.94	33.85	0	0	15	5.04	0.56	10.5	3.65	0.55	14.51	chr13	77263683	77267661	+	77263532	77267852	ENSMUSG00000071252	-23.9583
Ccdc84	MmuINT0031307	chr9:44412484-44412916	433	chr9:44412917-44413022=44412453-44412483:-	IR-S	28.1	41.15	105.3	31.58	42.51	92.11	8.2	7.19	80.48	23.41	16.5	54	35.62	16.41	29.67	48.7	41.17	43.37	29.62	27.84	66.16	39.93	29.42	44.25	23.47	19.88	64.83	12.03	10.5	76.79	30.2	36.97	85.45	chr9	44412484	44412916	-	44413022	44412453	ENSMUSG00000043923	-23.6117
Mutyh	MmuINT0102761	chr4:116816036-116816312	277	chr4:116815962-116816035=116816313-116816354:+	IR-S	15.2	4.98	27.79	17.84	7.45	34.32	6.09	1.66	25.59	6.85	2.2	29.98	31.45	8.48	18.48	26.53	7.37	20.4	32.84	9.9	20.25	29.77	11.14	26.27	15.03	5.7	32.21	16.15	7.49	38.9	14.1	7.29	44.4	chr4	116816036	116816312	+	116815962	116816354	ENSMUSG00000028687	-23.2433
Mll3	MmuINT0099276	chr5:25285184-25287050	1867	chr5:25287051-25287158=25284067-25285183:-	IR-S	1.55	0.51	32.31	15.15	3.49	19.54	0	0	20.15	0	0	31.82	38.43	14.66	23.49	26.25	5.72	16.07	14.8	4.02	23.13	28.44	11.91	29.97	3.26	0.52	15.33	4.05	1.07	25.38	12.55	3.94	27.45	chr5	25285184	25287050	-	25287158	25284067	ENSMUSG00000038056	-23.1633
Taf1d	MmuINT0156664	chr9:15306284-15307727	1444	chr9:15306214-15306283=15307728-15307821:+	IR-C	33.65	47.45	93.55	38.74	29.83	47.17	21.95	10.97	39.02	15	10.35	58.65	32	10.56	22.44	40.43	13.34	19.66	43.59	24.41	31.59	40.43	13.34	19.66	43.69	32.33	41.67	30.86	32.71	73.29	39.71	37.72	57.28	chr9	15306284	15307727	+	15306214	15307821	ENSMUSG00000031939	-23.0083
Izumo4	MmuINT0084734	chr10:80703757-80703852	96	chr10:80703730-80703756=80703853-80703928:+	IR-S	36.02	22.78	40.47	36.91	29.44	50.31	19.47	6.57	27.18	23.24	10.17	33.58	41.12	15.52	22.23	44.22	20.01	25.24	38.17	20.9	33.85	50.19	25.35	25.15	47.66	18.83	20.67	2.33	0.51	21.49	54.01	28.49	24.26	chr10	80703757	80703852	+	80703730	80703928	ENSMUSG00000055862	-22.8383
Fam151a	MmuINT0060958	chr4:106745698-106746055	358	chr4:106745473-106745697=106746056-106746195:+	IR-C	28	13.44	34.56	37.14	26.74	45.26	46.67	25.67	29.33	36.36	21.82	38.18	63.33	31.03	17.97	73.64	82.48	29.52	61.8	44.5	27.5	56.96	35.32	26.68	48.72	42.39	44.61	18.42	16.58	73.42	44.78	43.44	53.56	chr4	106745698	106746055	+	106745473	106746195	ENSMUSG00000034871	-22.6183
3110052M02Rik	MmuINT0003263	chr17:21656333-21657518	1186	chr17:21656179-21656332=21657519-21657611:+	IR-S	57.14	113.14	84.86	57.6	128.45	94.55	47.68	83.44	91.56	44.95	93.5	114.5	78.54	326.73	89.27	66.29	147.16	74.84	68.86	168.02	75.98	71.59	211.91	84.09	61.29	107.26	67.74	57.45	85.03	62.97	70.15	119.96	51.04	chr17	21656333	21657518	+	21656179	21657611	ENSMUSG00000035868	-22.5983
Gpr137c	MmuINT0073046	chr14:45277535-45278659	1125	chr14:45277385-45277534=45278660-45278785:+	IR-S	20	0.6	2.4	100	8	0	4.55	1.05	21.95	10.34	1.65	14.35	27.66	8.3	21.7	25.58	6.91	20.09	33.33	10.67	21.33	31.03	11.79	26.21	20	2.4	9.6	25	1.25	3.75	20	1.2	4.8	chr14	45277535	45278659	+	45277385	45278785	ENSMUSG00000049092	-22.535
Zfp772	MmuINT0179842	chr7:7204360-7205512	1153	chr7:7205513-7205599=7202122-7204359:-	IR-S	6.9	5.55	74.83	26.45	29.34	81.59	5.85	5.97	96.09	10.24	9.63	84.4	50.1	93.95	93.58	21.58	31.1	113.02	36.73	59.03	101.69	32.56	58.8	121.79	6.94	5.5	73.69	4.57	4.33	90.36	15.13	18.86	105.77	chr7	7204360	7205512	-	7205599	7202122	ENSMUSG00000066838	-22.245
Wwp2	MmuINT0176499	chr8:107436442-107452978	16537	chr8:107436398-107436441=107452979-107453063:+	IR-S	10	3.3	29.7	10.34	3.31	28.69	0	0	14	0	0	37	31.43	7.23	15.77	20	4.2	16.8	25.71	5.66	16.34	20.93	5.44	20.56	0	0	17	7.69	2.15	25.85	2.04	0.51	24.49	chr8	107436442	107452978	+	107436398	107453063	ENSMUSG00000031930	-22.2133
Diap1	MmuINT0049416	chr18:37900785-37902084	1300	chr18:37902085-37902148=37900645-37900784:-	IR-S	5.62	2.64	44.36	15.79	6.95	37.05	0	0	19	3.45	1.04	28.96	33.33	8.67	17.33	9.8	2.74	25.26	33.33	8	16	28.21	7.05	17.95	5	1.05	19.95	2.86	0.51	17.49	6.12	1.59	24.41	chr18	37900785	37902084	-	37902148	37900645	ENSMUSG00000024456	-22.055
Synrg	MmuINT0156099	chr11:83982308-83986813	4506	chr11:83982196-83982307=83986814-83987047:+	IR-C	31.91	9.89	21.11	45.83	16.04	18.96	17.46	3.52	16.66	21.43	7.29	26.71	37.58	11.7	19.43	33.03	14.63	29.67	38.68	13.17	20.89	51.07	15.86	15.2	60.7	17.68	11.44	26.45	5.06	14.06	39.03	12.51	19.55	chr11	83982308	83986813	+	83982196	83987047	ENSMUSG00000034940	-21.4817
Gpatch4	MmuINT0072530	chr3:88043602-88051161	7560	chr3:88043467-88043601=88051162-88051289:+	IR-C	13.85	5.12	31.88	34.69	11.45	21.55	29.11	14.85	36.15	24.53	8.09	24.91	12.82	2.82	19.18	51.61	24.26	22.74	48.72	14.13	14.87	44.44	11.55	14.45	33.33	18.66	37.34	15.62	5.78	31.22	24.97	8.75	26.28	chr3	88043602	88051161	+	88043467	88051289	ENSMUSG00000028069	-21.4367
Cnksr2	MmuINT0038011	chrX:157919893-157934639	14747	chrX:157934640-157934708=157919746-157919892:-	IR-S	0	0	11	26.32	6.32	17.68	0	0	10	0	0	14	33.33	3.33	6.67	16.28	4.07	20.93	22.58	8.58	29.42	25	6.25	18.75	0	0	10	0	0	8	6.67	1.07	14.93	chrX	157919893	157934639	-	157934708	157919746	ENSMUSG00000025658	-21.2867
Dennd2c	MmuINT0048286	chr3:103165245-103166412	1168	chr3:103165008-103165244=103166413-103166499:+	IR-S	2.04	1.53	73.53	2.09	2.56	119.8	0	0	14.41	3.6	0.52	13.86	44.74	10.86	13.41	22.89	6.76	22.77	22.57	3.68	12.62	23.71	9.9	31.84	1.09	0.5	45.79	0	0	51.47	0	0	59.71	chr3	103165245	103166412	+	103165008	103166499	ENSMUSG00000007379	-21.2567
Plekha1	MmuINT0121824	chr7:130908426-130910831	2406	chr7:130908336-130908425=130910832-130913302:+	IR-C	40.48	47.77	70.23	60	67.2	44.8	12.5	4.5	31.5	8.93	5.45	55.55	20.48	10.24	39.76	36.36	32.72	57.28	31.67	25.02	53.98	26.53	16.45	45.55	8.11	3.24	36.76	29.82	11.03	25.97	32.71	23.22	47.78	chr7	130908426	130910831	+	130908336	130913302	ENSMUSG00000040268	-20.805
Alms1	MmuINT0014258	chr6:85697467-85698157	691	chr6:85697313-85697466=85698158-85698221:+	IR-S	2.91	1.54	51.46	1.59	0.51	31.49	1.96	0.51	25.49	4.35	1.04	22.96	21.74	3.04	10.96	2.7	0.51	18.49	15	3.45	19.55	54.17	20.04	16.96	4.62	1.57	32.43	8.33	2.17	23.83	0	0	31	chr6	85697467	85698157	+	85697313	85698221	ENSMUSG00000063810	-20.8017
Rsrc2	MmuINT0137658	chr5:123742857-123743637	781	chr5:123743638-123743678=123742779-123742856:-	IR-C	14.18	23.5	142.23	41.62	90.39	126.79	21.47	21.88	80.03	17.7	24.23	112.68	36.48	59.71	103.97	44.17	106.85	135.06	41.8	81.74	113.82	34.98	59.05	109.77	16.11	28.69	149.4	12.3	17.35	123.68	26.19	57.15	161.06	chr5	123742857	123743637	-	123743678	123742779	ENSMUSG00000029422	-20.7317
Kif2a	MmuINT0087191	chr13:106987370-106987952	583	chr13:106987953-106988075=106987269-106987369:-	IR-S	12	3.36	24.64	20	5.4	21.6	11.11	4.44	35.56	6.17	2.65	40.35	26.32	9.48	26.52	21.31	7.88	29.12	32.26	13.23	27.77	34.38	14.78	28.22	5.62	2.64	44.36	11.48	3.9	30.1	33.33	6.67	13.33	chr13	106987370	106987952	-	106988075	106987269	ENSMUSG00000021693	-20.6767
Usf1	MmuINT0171073	chr1:171411863-171414436	2574	chr1:171411681-171411862=171414437-171414529:+	IR-S	84.31	39.63	7.37	72.97	23.35	8.65	57.45	21.26	15.74	68	28.56	13.44	70.21	28.08	11.92	76.19	28.19	8.81	82.09	50.07	10.93	91.84	43.16	3.84	83.33	18.33	3.67	83.78	28.49	5.51	77.36	36.36	10.64	chr1	171411863	171414436	+	171411681	171414529	ENSMUSG00000026641	-20.6483
Nbeal1	MmuINT0105996	chr1:60237217-60238571	1355	chr1:60237097-60237216=60238572-60238875:+	IR-S	17.95	4.13	18.87	25.58	6.91	20.09	4.76	0.52	10.48	3.03	0.52	16.48	41.38	16.97	24.03	16.42	6.4	32.6	16.98	5.26	25.74	40	14	21	0	0	14	0	0	14	4.76	0.52	10.48	chr1	60237217	60238571	+	60237097	60238875	ENSMUSG00000073664	-20.5717
Tead2	MmuINT0158656	chr7:45215833-45217212	1380	chr7:45215753-45215832=45217213-45217450:+	IR-C	54.22	34.7	29.3	49.21	23.13	23.87	40	44.8	67.2	27.43	41.42	109.58	51.85	42.52	39.48	63.64	63	36	51.16	66.51	63.49	48.03	45.15	48.85	39.07	41.02	63.98	40	25.2	37.8	64.71	45.3	24.7	chr7	45215833	45217212	+	45215753	45217450	ENSMUSG00000030796	-20.5617
Ulk3	MmuINT0170300	chr9:57592414-57592818	405	chr9:57592331-57592413=57592819-57592974:+	IR-S	32.08	22.46	47.54	31.03	23.58	52.42	18.84	7.72	33.28	16.46	7.57	38.43	37.93	15.17	24.83	54.55	27.82	23.18	32.65	21.22	43.78	27.03	12.7	34.3	22.22	7.33	25.67	21.13	9.09	33.91	37.93	22.76	37.24	chr9	57592414	57592818	+	57592331	57592974	ENSMUSG00000032308	-20.4267
Evi5	MmuINT0059538	chr5:107813607-107815610	2004	chr5:107815611-107815708=107813546-107813606:-	IR-C	12.9	7.9	53.36	3.48	2.58	71.67	5.87	3.18	50.95	3.03	1.03	32.97	20.69	7.24	27.76	28.74	16.09	39.91	22.5	11.03	37.98	23.34	13.57	44.56	1.37	0.51	36.49	1.49	0.51	33.49	4.24	2.08	47.05	chr5	107813607	107815610	-	107815708	107813546	ENSMUSG00000011831	-20.41
Ankrd16	MmuINT0015457	chr2:11781520-11783640	2121	chr2:11781477-11781519=11783641-11783749:+	IR-C	39.53	47.44	72.56	50	69	69	28.14	30.11	76.89	35.96	49.62	88.38	45.45	58.18	69.82	54.23	84.06	70.94	49.27	75.38	77.62	53.74	60.73	52.27	63.01	88.84	52.16	37.19	30.87	52.13	44.79	62.26	76.74	chr2	11781520	11783640	+	11781477	11783749	ENSMUSG00000047909	-20.3633
Smg1	MmuINT0149113	chr7:118146402-118148733	2332	chr7:118148734-118148960=118146251-118146401:-	IR-S	6.2	3.18	48.17	12.05	6.16	44.98	0	0	24.77	15.01	2.3	13.02	51	11.33	10.88	24.46	6.22	19.22	26.64	9.5	26.15	32.28	6.61	13.87	9.43	1.64	15.77	3.78	1.56	39.6	5.72	1.58	26.12	chr7	118146402	118148733	-	118148960	118146251	ENSMUSG00000030655	-20.2883
Bdp1	MmuINT0024689	chr13:100050030-100050944	915	chr13:100050945-100051129=100049636-100050029:-	IR-S	0	0	7.66	25.1	5	14.93	0	0	14.22	8.38	1.63	17.78	60.38	16.04	10.52	17.8	5.3	24.48	22.54	4.29	14.74	32.99	9.31	18.91	2.35	0.51	21.27	8.38	1.08	11.85	0	0	10.94	chr13	100050030	100050944	-	100051129	100049636	ENSMUSG00000049658	-20.2533
Glyr1	MmuINT0069580	chr16:5048787-5049805	1019	chr16:5049806-5049910=5048750-5048786:-	IR-S	13.38	8.79	56.88	12.68	5.92	40.75	14.39	11.44	68.06	5.86	5.38	86.45	32.32	14.01	29.33	43.07	27.78	36.72	29.11	24.74	60.26	18.65	12.06	52.61	14.86	12.63	72.37	7.55	4.3	52.7	13.2	7.83	51.5	chr16	5048787	5049805	-	5049910	5048750	ENSMUSG00000022536	-20.1517
Commd4	MmuINT0040776	chr9:57157139-57158271	1133	chr9:57158272-57158299=57157067-57157138:-	IR-S	38.7	23.35	36.98	31.03	13.76	30.58	22.76	11.46	38.88	18.81	18.81	81.19	53.49	17.65	15.35	48.19	22.97	24.7	44.44	19.26	24.08	29.94	10.18	23.82	34.43	18.82	35.84	23.73	11.55	37.12	28.3	16.04	40.63	chr9	57157139	57158271	-	57158299	57157067	ENSMUSG00000032299	-20.0717
Map3k5	MmuINT0095210	chr10:20100198-20104159	3962	chr10:20100061-20100197=20104160-20104265:+	IR-S	2.22	0.51	22.49	5.71	2.11	34.89	3.7	0.52	13.48	25.93	4.41	12.59	58.14	19.77	14.23	22.58	4.29	14.71	39.13	12.52	19.48	42.86	10.71	14.29	4.76	0.52	10.48	3.03	0.52	16.48	5.88	2.12	33.88	chr10	20100198	20104159	+	20100061	20104265	ENSMUSG00000071369	-20.0417
4930578N16Rik	MmuINT0004444	chr2:69776270-69778059	1790	chr2:69778060-69778216=69776130-69776269:-	IR-S	4.76	1.05	20.95	18.52	2.96	13.04	5.08	1.57	29.43	3.7	1.04	26.96	32	10.56	22.44	15.56	4.05	21.95	25.58	6.91	20.09	32.14	11.89	25.11	4.11	1.56	36.44	8.57	1.63	17.37	14.29	1.71	10.29	chr2	69776270	69778059	-	69778216	69776130	ENSMUSG00000070883	-20.0367
Gon4l	MmuINT0072324	chr3:88900128-88901577	1450	chr3:88899930-88900127=88901578-88901721:+	IR-S	34.55	84.09	159.29	34.21	81.19	156.14	28.61	54.65	136.38	2.95	3.09	101.73	29.55	49.23	117.36	40.15	101.61	151.47	21.77	35.93	129.1	45.26	103.86	125.61	28.3	58.38	147.91	30.32	67.12	154.26	29.93	66.26	155.12	chr3	88900128	88901577	+	88899930	88901721	ENSMUSG00000054199	-19.9467
Plek2	MmuINT0121815	chr12:78889308-78889911	604	chr12:78889912-78889990=78888697-78889307:-	IR-S	6.98	1.61	21.39	18.37	5.33	23.67	8.11	1.62	18.38	2.04	0.51	24.49	33.33	8.67	17.33	12.2	2.81	20.19	21.57	6.69	24.31	41.18	9.88	14.12	4.11	1.56	36.44	14.29	1.71	10.29	20	3.6	14.4	chr12	78889308	78889911	-	78889990	78888697	ENSMUSG00000021118	-19.9083
Zfp52	MmuINT0179388	chr17:21557262-21560048	2787	chr17:21557135-21557261=21560049-21562601:+	IR-S	1.05	0.51	47.61	6.51	3.39	48.75	2.14	1.02	46.75	1.36	0.51	36.84	34.74	14.48	27.21	8.23	3.79	42.25	17.71	11.25	52.29	38.99	20.33	31.81	0	0	29.62	1.36	0.51	36.84	2.42	1.03	41.36	chr17	21557262	21560048	+	21557135	21562601	ENSMUSG00000051341	-19.8933
Gsdmd	MmuINT0074450	chr15:75863629-75864243	615	chr15:75863405-75863628=75864244-75864436:+	IR-S	17.21	26.83	129.08	23.52	40.67	132.24	11.68	6.8	51.43	7.67	9.33	112.26	22.88	14.98	50.49	33.62	25.76	50.86	30.89	25.77	57.67	24.12	15.06	47.38	16.59	20.22	101.64	5.44	4.31	74.95	17.24	16.61	79.72	chr15	75863629	75864243	+	75863405	75864436	ENSMUSG00000022575	-19.8683
Mutyh	MmuINT0102762	chr4:116816355-116816435	81	chr4:116816313-116816354=116816436-116816507:+	IR-S	7.79	2.16	25.52	13.45	4.54	29.2	8.85	2.72	28.02	18.48	4.15	18.29	18.31	3.55	15.83	36.82	12.31	21.13	33.96	12.06	23.44	29.82	9.09	21.38	20.73	8.45	32.31	12.33	6.18	43.94	15.28	7.49	41.54	chr4	116816355	116816435	+	116816313	116816507	ENSMUSG00000028687	-19.8683
Prkdc	MmuINT0126571	chr16:15816895-15829615	12721	chr16:15816751-15816894=15829616-15829820:+	IR-S	3.59	1.55	41.75	10.54	2.76	23.45	3.3	1.05	30.68	11.49	1.69	13.01	45.27	15.29	18.49	9.34	1.67	16.23	30.06	6.52	15.17	42.28	12.16	16.6	3.6	0.53	14.28	3.78	1.04	26.42	7.05	1.64	21.57	chr16	15816895	15829615	+	15816751	15829820	ENSMUSG00000022672	-19.8317
Plch1	MmuINT0121589	chr3:63711072-63711167	96	chr3:63711168-63711347=63710964-63711071:-	IR-S	0	0	12	28.57	5.14	12.86	0	0	25	0	0	28	33.33	12	24	19.23	5.96	25.04	17.86	5.89	27.11	22.39	9.18	31.82	0	0	29	0	0	1	100	1	0	chr3	63711072	63711167	-	63711347	63710964	ENSMUSG00000036834	-19.8267
Agxt2l2	MmuINT0012939	chr11:51598431-51598650	220	chr11:51598276-51598430=51598651-51598740:+	IR-S	12.7	9.02	61.98	12	8.4	61.6	14.29	8	48	23.36	15.42	50.58	34.33	15.45	29.55	38.82	22.9	36.1	40.35	16.14	23.86	36.71	19.82	34.18	18.75	14.25	61.75	8.66	5.98	63.02	20	10.2	40.8	chr11	51598431	51598650	+	51598276	51598740	ENSMUSG00000020359	-19.8017
Hivep2	MmuINT0077945	chr10:14143955-14148911	4957	chr10:14143059-14143954=14148912-14151378:+	IR-S	0	0	11	17.07	1.2	5.85	4.11	0.54	12.49	4.35	0.52	11.48	24.67	4.49	13.71	33.98	6.9	13.4	12.31	1.73	12.35	25.55	9.05	26.36	2.39	0.53	21.5	11.4	1.15	8.91	NA	NaN	NaN	chr10	14143955	14148911	+	14143059	14151378	ENSMUSG00000015501	-19.7167
Lnpep	MmuINT0091688	chr17:17571029-17571625	597	chr17:17571626-17571746=17570874-17571028:-	IR-S	5.56	1.62	27.44	1.96	0.51	25.49	0	0	12	9.09	1.64	16.36	26.03	5.76	16.38	15.45	2.95	16.16	27.02	5.17	13.97	30.26	7.91	18.23	7.69	1.08	12.92	4.83	1.06	20.97	2.39	0.53	21.5	chr17	17571029	17571625	-	17571746	17570874	ENSMUSG00000023845	-19.6983
Mutyh	MmuINT0102760	chr4:116815839-116815961	123	chr4:116815799-116815838=116815962-116816035:+	IR-S	4.31	1.59	35.41	9.78	2.78	25.62	6.63	2.73	38.45	1.93	0.51	25.94	17.85	7.88	36.25	22.89	8.9	29.98	22.34	8.21	28.55	26.61	7.79	21.48	8.7	3.3	34.58	9.13	3.95	39.35	9.58	6.16	58.12	chr4	116815839	116815961	+	116815799	116816035	ENSMUSG00000028687	-19.6667
Ifi202b	MmuINT0080292	chr1:173972380-173974732	2353	chr1:173974733-173975146=173972191-173972379:-	IR-S	0	0	3	100	1	0	0	0	13	3.03	0.52	16.48	21.57	6.69	24.31	14.29	3.43	20.57	29.03	5.81	14.19	20	4.2	16.8	2.86	0.51	17.49	33.33	0.67	1.33	33.33	1.33	2.67	chr1	173972380	173974732	-	173975146	173972191	ENSMUSG00000026535	-19.5917
Pwwp2a	MmuINT0129885	chr11:43717150-43720220	3071	chr11:43717030-43717149=43720221-43722633:+	IR-S	34.78	10.78	20.22	27.27	13.36	35.64	18.37	5.33	23.67	25.71	5.66	16.34	44.44	17.33	21.67	33.33	14	28	48.15	19.26	20.74	43.33	18.63	24.37	29.41	9.71	23.29	31.71	8.56	18.44	13.04	3.39	22.61	chr11	43717150	43720220	+	43717030	43722633	ENSMUSG00000044950	-19.5633
Tbc1d12	MmuINT0157251	chr19:38898987-38901308	2322	chr19:38898869-38898986=38901309-38901415:+	IR-S	14.29	5.14	30.86	23.81	9.29	29.71	9.89	4.95	45.05	6.17	2.65	40.35	27.27	7.64	20.36	18.75	7.12	30.88	23.53	4.94	16.06	40.43	13.34	19.66	11.63	5.58	42.42	5.08	1.57	29.43	9.8	2.74	25.26	chr19	38898987	38901308	+	38898869	38901415	ENSMUSG00000048720	-19.54
Pqlc3	MmuINT0125694	chr12:16989896-16992277	2382	chr12:16992278-16992319=16988648-16989895:-	IR-S	7.69	2.69	32.31	30.61	9.8	22.2	12.73	3.95	27.05	8.33	2.17	23.83	44.26	19.47	24.53	34.43	14.12	26.88	32	10.56	22.44	23.29	10.48	34.52	6.38	1.6	23.41	15.49	6.35	34.65	9.43	2.73	26.27	chr12	16989896	16992277	-	16992319	16988648	ENSMUSG00000045679	-19.3767
Anapc13	MmuINT0014901	chr9:102626347-102629762	3416	chr9:102626296-102626346=102629763-102629888:+	IR-S	33.56	66.78	132.22	30.26	38.43	88.57	21.67	31.64	114.36	12.32	29.2	207.8	25.37	21.31	62.69	41.84	41.84	58.16	27.91	30.7	79.3	39.23	49.43	76.57	26.44	43.63	121.37	26.83	48.83	133.17	31.01	52.41	116.59	chr9	102626347	102629762	+	102626296	102629888	ENSMUSG00000035048	-19.3317
Ppp1r12b	MmuINT0125067	chr1:134893510-134896342	2833	chr1:134896343-134896461=134893350-134893509:-	IR-S	0	0	24	21.21	4.24	15.76	2.86	0.51	17.49	0	0	13	18.52	2.96	13.04	17.07	4.1	19.9	25	5	15	20	7.2	28.8	0	0	11	3.03	0.52	16.48	0	0	29	chr1	134893510	134896342	-	134896461	134893350	ENSMUSG00000073557	-19.26
Supt5h	MmuINT0155170	chr7:28338436-28338694	259	chr7:28338695-28338719=28338352-28338435:-	IR-S	31.18	49.7	109.69	29.83	40.78	95.94	22.11	37.07	130.6	19.4	37.44	155.56	37.88	26.16	42.9	39.08	34.69	54.08	39.45	45.94	70.51	41.03	32.44	46.62	29.68	41.5	98.33	28.41	39.63	99.87	37.32	39.75	66.75	chr7	28338436	28338694	-	28338719	28338352	ENSMUSG00000003435	-19.0983
Alms1	MmuINT0014252	chr6:85667957-85677555	9599	chr6:85667867-85667956=85677556-85678709:+	IR-S	11.09	2.79	22.39	30.27	13.79	31.78	1.93	0.51	25.88	16.31	4.09	20.97	65.41	43.13	22.81	17.01	3.56	17.38	20.38	7.84	30.64	47.07	22.19	24.95	14.22	4.62	27.86	11.66	3.91	29.61	20.38	7.84	30.64	chr6	85667957	85677555	+	85667867	85678709	ENSMUSG00000063810	-19.0333
Pgap1	MmuINT0118317	chr1:54480845-54481851	1007	chr1:54481852-54481956=54480706-54480844:-	IR-S	0	0	27	4.68	3.24	65.94	0	0	11	7.24	1.67	21.45	20.86	7.33	27.79	22.74	6.86	23.32	18.42	5.62	24.87	26.47	7.74	21.5	8.2	2.71	30.29	0	0	22	5.01	1.61	30.45	chr1	54480845	54481851	-	54481956	54480706	ENSMUSG00000070889	-18.9233
Fastkd1	MmuINT0062636	chr2:69687141-69690062	2922	chr2:69690063-69690177=69686824-69687140:-	IR-S	0.38	0.5	130.21	2.16	2.09	94.65	2.04	0.53	25.21	3.03	0.53	16.97	53.11	12.5	11.03	13.52	3.47	22.21	26.89	5.77	15.68	23.91	7.62	24.24	9.09	2.81	28.08	0.44	0.51	114.76	0.4	0.51	128.16	chr2	69687141	69690062	-	69690177	69686824	ENSMUSG00000027086	-18.905
Phip	MmuINT0118953	chr9:82890473-82893322	2850	chr9:82893323-82893405=82890361-82890472:-	IR-S	25.79	5.85	16.83	20.73	5.51	21.06	9.19	2.73	26.98	16.35	5.85	29.94	55.21	15.76	12.78	32.81	14.69	30.08	32.87	10.05	20.52	29.31	6.62	15.97	37.18	12.51	21.14	35.33	6.85	12.54	33.19	5.45	10.97	chr9	82890473	82893322	-	82893405	82890361	ENSMUSG00000032253	-18.8933
Cd109	MmuINT0031982	chr9:78661052-78661652	601	chr9:78660892-78661051=78661653-78661762:+	IR-S	25	2.5	7.5	17.24	2.93	14.07	3.23	0.52	15.48	2.22	0.51	22.49	39.39	18.12	27.88	17.65	5.29	24.71	27.59	10.21	26.79	19.44	8.36	34.64	3.45	0.52	14.48	6.67	1.07	14.93	6.67	1.07	14.93	chr9	78661052	78661652	+	78660892	78661762	ENSMUSG00000046186	-18.835
Baz1a	MmuINT0024069	chr12:54922609-54923039	431	chr12:54923040-54923264=54922443-54922608:-	IR-S	4.59	1.6	33.28	26.44	9.16	25.48	3.24	2.13	63.51	0	0	32.88	25.09	12.89	38.48	13.88	4.09	25.37	16.62	5.42	27.21	30.82	13.6	30.52	0	0	26.52	9.74	2.26	20.95	3.26	0.52	15.33	chr12	54922609	54923039	-	54923264	54922443	ENSMUSG00000035021	-18.82
Dnajc4	MmuINT0051605	chr19:6989585-6989680	96	chr19:6989681-6989865=6989423-6989584:-	IR-S	31.13	30.82	68.18	36.47	21.15	36.85	27.71	14.69	38.31	35.65	27.81	50.19	44.74	24.61	30.39	45.45	25.45	30.55	60	33.6	22.4	46.03	21.17	24.83	31.71	17.12	36.88	41.67	28.34	39.66	26.42	17.7	49.3	chr19	6989585	6989680	-	6989865	6989423	ENSMUSG00000024963	-18.8133
Sgms1	MmuINT0142787	chr19:32260098-32289540	29443	chr19:32289541-32289631=32259976-32260097:-	IR-C	13.09	3.49	23.18	2.45	0.53	20.97	4.8	0.54	10.7	11.16	2.29	18.21	33.49	2.75	5.46	29.25	5.99	14.48	27.32	5.9	15.69	23.58	5.07	16.43	29.81	3.34	7.87	21.15	4.99	18.6	25.74	7.1	20.49	chr19	32260098	32289540	-	32289631	32259976	ENSMUSG00000040451	-18.7367
Plch1	MmuINT0121585	chr3:63721245-63722749	1505	chr3:63722750-63722911=63721173-63721244:-	IR-S	29.78	3.95	9.31	26.8	3.82	10.44	2.49	0.51	20.05	7.98	2.7	31.12	32.8	12.01	24.61	18.42	7.16	31.7	28.66	5.81	14.46	24.55	7.51	23.08	2.78	0.51	17.99	NA	NaN	NaN	16.47	1.18	5.99	chr3	63721245	63722749	-	63722911	63721173	ENSMUSG00000036834	-18.6417
Syne2	MmuINT0155954	chr12:76015713-76020335	4623	chr12:76015482-76015712=76020336-76020518:+	IR-S	14	3.42	21	7.89	2.16	25.18	0	0	17.36	5.55	1.58	26.95	19.63	4.78	19.59	14.04	4.56	27.94	36.05	8.84	15.69	14.04	4.56	27.94	9.71	2.74	25.49	16.87	3.51	17.28	13.14	3.39	22.44	chr12	76015713	76020335	+	76015482	76020518	ENSMUSG00000063450	-18.6017
Slc18a1	MmuINT0145005	chr8:69040375-69040581	207	chr8:69040582-69040701=69040241-69040374:-	IR-S	37.16	2.94	4.97	51.62	13.67	12.81	5.83	1.11	17.88	10.16	2.26	19.94	78.23	30.91	8.6	16.34	6.03	30.89	37.72	18.12	29.92	25.68	9.96	28.82	6.74	1.12	15.46	39.77	2.23	3.37	47.54	1.61	1.78	chr8	69040375	69040581	-	69040701	69040241	ENSMUSG00000036330	-18.585
Akap9	MmuINT0013469	chr5:3951735-3954791	3057	chr5:3951690-3951734=3954792-3954962:+	IR-C	36.02	15.41	27.37	65.52	23.35	12.29	22.49	9.03	31.14	20.84	10.12	38.45	75.72	17.43	5.59	37.43	18.21	30.44	45.36	20.44	24.62	37.9	11.55	18.93	49.89	23.61	23.71	30.44	6.05	13.83	43.05	18.35	24.28	chr5	3951735	3954791	+	3951690	3954962	ENSMUSG00000040407	-18.565
Araf	MmuINT0017511	chrX:20848620-20849926	1307	chrX:20848543-20848619=20849927-20850082:+	IR-S	45.13	37.01	44.99	38.6	30.49	48.51	44.33	31.03	38.97	47.89	50.28	54.72	48.65	26.76	28.24	61.29	45.97	29.03	63.2	64.46	37.54	69.44	42.36	18.64	56.36	48.47	37.53	34	22.78	44.22	42.47	22.08	29.92	chrX	20848620	20849926	+	20848543	20850082	ENSMUSG00000001127	-18.5333
Sipa1	MmuINT0143835	chr19:5661112-5663603	2492	chr19:5663604-5663707=5660314-5661111:-	IR-C	30.61	9.8	22.2	60	21.6	14.4	28	8.96	23.04	25.42	9.41	27.59	15.15	2.88	16.12	42.86	15	20	38.1	11.05	17.95	54.72	22.44	18.56	25	8.75	26.25	18.92	4.16	17.84	40.54	10.54	15.46	chr19	5661112	5663603	-	5663707	5660314	ENSMUSG00000056917	-18.5167
Rgs19	MmuINT0134327	chr2:181691596-181693878	2283	chr2:181693879-181693924=181691490-181691595:-	IR-C	21.21	8.48	31.52	35.29	8.12	14.88	25.37	10.66	31.34	18.68	10.09	43.91	26.67	5.07	13.93	47.37	13.26	14.74	47.17	18.4	20.6	26.92	8.88	24.12	27.27	7.64	20.36	11.76	4.47	33.53	53.33	12.27	10.73	chr2	181691596	181693878	-	181693924	181691490	ENSMUSG00000002458	-18.4617
Birc6	MmuINT0025028	chr17:74692346-74693447	1102	chr17:74692184-74692345=74693448-74693525:+	IR-S	17.37	3.66	17.43	5.88	0.56	8.98	2.95	1.06	34.94	3.45	1.1	30.72	40.64	12.25	17.9	19.45	3.06	12.67	22.44	4.51	15.58	23.04	6.26	20.92	15.01	4.74	26.84	10.73	3.39	28.19	9.81	1.65	15.14	chr17	74692346	74693447	+	74692184	74693525	ENSMUSG00000024073	-18.4433
Ccdc18	MmuINT0030646	chr5:108173862-108174865	1004	chr5:108173751-108173861=108174866-108174997:+	IR-S	6.31	3.72	55.28	12.94	6.21	41.79	3.8	1.56	39.44	7.37	3.76	47.24	53.49	35.3	30.7	23.08	9.23	30.77	28.95	14.19	34.81	20	7.8	31.2	17.62	7.06	33	8.57	4.88	52.12	9.76	4.39	40.61	chr5	108173862	108174865	+	108173751	108174997	ENSMUSG00000056531	-18.425
Cntn4	MmuINT0038390	chr6:106437964-106489592	51629	chr6:106437868-106437963=106489593-106489790:+	IR-S	0	0	108.09	0.86	1.11	127.7	0	0	16.47	0	0	17.5	25.12	8.21	24.47	14.05	4.99	30.52	12.33	4.88	34.69	28.89	7.01	17.25	1.75	0.52	29.33	0	0	27.79	5.43	2.31	40.16	chr6	106437964	106489592	+	106437868	106489790	ENSMUSG00000064293	-18.4233
Hpgds	MmuINT0078843	chr6:65123657-65132089	8433	chr6:65132090-65132199=65123558-65123656:-	IR-S	20.23	1.22	4.81	33.66	2.71	5.35	16.18	3.59	18.59	14.2	5.29	31.97	22.98	8.81	29.52	29.38	11.3	27.17	17.59	7.78	36.45	53.74	19.65	16.91	15.21	4.13	23.04	50.36	3.05	3.01	100	5.09	0	chr6	65123657	65132089	-	65132199	65123558	ENSMUSG00000029919	-18.38
Pcbp2	MmuINT0115854	chr15:102470804-102473260	2457	chr15:102470632-102470803=102473261-102473402:+	IR-C	6.98	1.61	21.39	11.11	1.67	13.33	3.7	1.55	40.45	4	1.56	37.44	8.33	1.08	11.92	14.29	2.29	13.71	25.93	4.41	12.59	26.32	6.32	17.68	11.86	3.91	29.09	5.88	1.59	25.41	11.11	2.22	17.78	chr15	102470804	102473260	+	102470632	102473402	ENSMUSG00000056851	-18.33
Appl2	MmuINT0017399	chr10:83611067-83611142	76	chr10:83611143-83611199=83610978-83611066:-	IR-S	11.79	12.85	96.15	16.2	26.73	138.27	13.22	10.19	66.9	12.88	11.85	80.15	20.96	21.17	79.83	31.4	49.93	109.07	32.28	40.35	84.65	30.39	35.86	82.14	18.61	25.5	111.5	11.11	16.11	128.89	18.68	30.26	131.74	chr10	83611067	83611142	-	83611199	83610978	ENSMUSG00000020263	-18.3067
Exosc8	MmuINT0059872	chr3:54734333-54735007	675	chr3:54735008-54735364=54734296-54734332:-	IR-S	12.66	13.15	90.69	36.59	34.94	60.56	32.82	33.31	68.19	29.79	32.12	75.71	52.38	29.33	26.67	53.33	34.75	30.41	39.94	31.49	47.35	55.45	31.61	25.39	28.81	25.54	63.12	32.84	39.41	80.59	46.41	35.5	41	chr3	54734333	54735007	-	54735364	54734296	ENSMUSG00000027752	-18.2683
Cep290	MmuINT0034791	chr10:100536918-100537435	518	chr10:100536806-100536917=100537436-100537891:+	IR-S	2.86	0.53	18	26.89	5.77	15.68	4.63	0.52	10.77	3.4	1.05	29.8	35.13	7.53	13.91	19.64	5.42	22.17	30.82	6.6	14.81	16.33	3.51	17.96	0	0	10.29	4	0.54	12.85	3.89	1.04	25.67	chr10	100536918	100537435	+	100536806	100537891	ENSMUSG00000019971	-18.2483
Chic1	MmuINT0035971	chrX:103373755-103387254	13500	chrX:103373599-103373754=103387255-103387311:+	IR-S	0	0	8	10	1.1	9.9	3.45	0.52	14.48	0	0	12	63.64	5.73	3.27	21.21	4.24	15.76	16.67	2.33	11.67	21.95	5.49	19.51	35.48	7.45	13.55	10	1.1	9.9	18.75	3.56	15.44	chrX	103373755	103387254	+	103373599	103387311	ENSMUSG00000031327	-18.2183
BC011426	MmuINT0022853	chr17:55892187-55895820	3634	chr17:55892093-55892186=55895821-55895947:+	IR-S	33.33	8.67	17.33	20	6	24	15.07	6.33	35.67	28.74	16.09	39.91	47.37	13.26	14.74	36.84	9.58	16.42	39.39	9.06	13.94	44.12	21.62	27.38	21.57	6.69	24.31	18.75	7.12	30.88	15.62	5.78	31.22	chr17	55892187	55895820	+	55892093	55895947	ENSMUSG00000003198	-18.2117
Fat4	MmuINT0062749	chr3:38977518-38979650	2133	chr3:38977267-38977517=38979651-38984000:+	IR-S	0	0	3.09	30.32	3.5	8.05	3.14	0.52	15.92	2.49	0.51	20.05	42.46	14.07	19.06	8.82	1.73	17.92	10.87	4.04	33.1	43.28	12.38	16.22	8.65	2.22	23.49	0	0	2.06	19.54	0.6	2.46	chr3	38977518	38979650	+	38977267	38984000	ENSMUSG00000046743	-18.175
BC018101	MmuINT0022932	chr17:17085648-17085889	242	chr17:17085521-17085647=17085890-17085950:+	IR-S	2.4	3.07	124.93	16.36	31.41	160.59	2.84	4.12	140.88	2.42	3.07	123.93	44.12	86.48	109.52	14.29	18.29	109.71	20.2	24.64	97.36	27.9	41.57	107.43	5.13	6.31	116.69	4.5	6.8	144.2	13.25	24.91	163.09	chr17	17085648	17085889	+	17085521	17085950	ENSMUSG00000067034	-18.1667
Zfp97	MmuINT0180059	chr17:17142863-17143104	242	chr17:17142736-17142862=17143105-17143165:+	IR-S	2.4	3.07	124.93	16.36	31.41	160.59	2.84	4.12	140.88	2.42	3.07	123.93	44.12	86.48	109.52	14.29	18.29	109.71	20.2	24.64	97.36	27.9	41.57	107.43	5.13	6.31	116.69	4.5	6.8	144.2	13.25	24.91	163.09	chr17	17142863	17143104	+	17142736	17143165	ENSMUSG00000073452	-18.1667
Gm10324	MmuINT0069710	chr13:66119764-66119963	200	chr13:66119637-66119763=66119964-66120024:+	IR-S	1.29	12.19	932.81	3.97	24.93	603.07	6.94	10.69	143.31	4.88	10.49	204.51	70.03	182.78	78.22	15.08	43.73	246.27	25.43	74	217	31.69	67.82	146.18	3.01	9.78	315.22	1.45	7.12	483.88	3.3	9.31	272.69	chr13	66119764	66119963	+	66119637	66120024	ENSMUSG00000071302	-18.1567
Tep1	MmuINT0158964	chr14:50825162-50826812	1651	chr14:50826813-50826909=50825056-50825161:-	IR-S	2.78	0.53	18.5	5.23	1.63	29.46	2.04	0.51	24.49	1.64	0.51	30.49	36.49	12.55	21.84	14.38	2.31	13.72	24.23	6.36	19.88	21.22	6.2	23.03	4.28	1.07	23.99	2.56	0.51	19.49	9.93	1.7	15.39	chr14	50825162	50826812	-	50826909	50825056	ENSMUSG00000006281	-18.1033
Nbeal1	MmuINT0105994	chr1:60235562-60236370	809	chr1:60234981-60235561=60236371-60236503:+	IR-S	11.7	1.68	12.65	14.83	4.12	23.68	13.87	3.02	18.75	5.14	1.11	20.57	55.01	25.36	20.74	23.47	7.02	22.88	21.77	11.18	40.18	37.39	21.96	36.77	0	0	18.53	14.27	2.36	14.15	5.83	1.62	26.15	chr1	60235562	60236370	+	60234981	60236503	ENSMUSG00000073664	-18.0383
Herc1	MmuINT0077215	chr9:66469184-66470237	1054	chr9:66468978-66469183=66470238-66470365:+	IR-S	10.41	3.86	33.26	12.06	6.16	44.93	11.98	5.04	37.02	3.56	1.04	28.08	27.62	8.29	21.74	21.17	8.48	31.58	25	7.5	22.5	31.25	13.12	28.88	12.73	3.95	27.05	11.86	3.91	29.09	8.67	2.17	22.89	chr9	66469184	66470237	+	66468978	66470365	ENSMUSG00000038664	-18.0367
Wdr76	MmuINT0175746	chr2:121531442-121534107	2666	chr2:121531286-121531441=121534108-121534322:+	IR-C	15.15	8.64	48.36	14.89	12.06	68.94	15.07	6.33	35.67	25	13.75	41.25	41.33	21.9	31.1	45	26.1	31.9	34.15	18.78	36.22	35.06	18.23	33.77	25.71	11.31	32.69	21.28	12.13	44.87	15.46	8.66	47.34	chr2	121531442	121534107	+	121531286	121534322	ENSMUSG00000027242	-18.035
Wdr60	MmuINT0175477	chr12:116218679-116218780	102	chr12:116218781-116218894=116218617-116218678:-	IR-S	10.08	3.3	29.46	4.11	1.56	36.44	0	0	21.62	0	0	25.74	35.05	6.75	12.51	29.39	7.76	18.65	13.39	3.97	25.68	11.25	3.34	26.34	2.16	0.51	23.14	8.35	1.63	17.84	5.51	1.58	27.15	chr12	116218679	116218780	-	116218894	116218617	ENSMUSG00000042050	-18.01
Khdrbs2	MmuINT0086496	chr1:32244028-32333465	89438	chr1:32243900-32244027=32333466-32333582:+	IR-S	0	0	5	25	1.25	3.75	26.81	13.95	38.08	15	6.9	39.1	29.03	11.61	28.39	33.33	12	24	50	18	18	33.33	9.33	18.67	28.89	8.38	20.62	9.04	0.55	5.48	42.86	2.14	2.86	chr1	32244028	32333465	+	32243900	32333582	ENSMUSG00000026058	-17.9817
Wdr76	MmuINT0175745	chr2:121528965-121531285	2321	chr2:121528811-121528964=121531286-121531441:+	IR-S	12.75	8.07	55.25	12.67	8.66	59.72	19.94	9.26	37.18	31.97	14.26	30.35	47.14	24.93	27.95	32.23	16.98	35.7	42.22	19.74	27.02	57.17	37.77	28.29	20	10.5	42	10.8	7.38	60.94	8.54	5.57	59.69	chr2	121528965	121531285	+	121528811	121531441	ENSMUSG00000027242	-17.9183
Slc38a6	MmuINT0146646	chr12:73343749-73344792	1044	chr12:73343669-73343748=73344793-73344893:+	IR-S	25.56	1.33	3.88	25.02	2.58	7.72	3.58	0.55	14.81	2.29	0.54	23.14	23.08	6.45	21.5	25.98	8.65	24.64	11.82	2.93	21.87	24.68	10.5	32.05	5.83	1.68	27.18	4.93	0.56	10.74	0	0	4.12	chr12	73343749	73344792	+	73343669	73344893	ENSMUSG00000044712	-17.8917
Cnksr2	MmuINT0038012	chrX:157910251-157919745	9495	chrX:157919746-157919892=157910117-157910250:-	IR-S	0	0	12	17.65	3.53	16.47	0	0	16	0	0	26	5.26	0.53	9.47	21.57	6.69	24.31	16.67	4.67	23.33	15.38	4.61	25.39	10.34	1.65	14.35	14.29	1.71	10.29	16.67	1.17	5.83	chrX	157910251	157919745	-	157919892	157910117	ENSMUSG00000025658	-17.8733
Lgr5	MmuINT0090799	chr10:115457883-115458640	758	chr10:115458641-115458712=115457757-115457882:-	IR-S	0	0	53	1.72	1.01	57.99	0	0	10	0	0	19	50	12	12	3.45	0.52	14.48	18.75	3.56	15.44	31.25	6.56	14.44	0	0	39	0.55	0.5	90.5	0	0	79	chr10	115457883	115458640	-	115458712	115457757	ENSMUSG00000020140	-17.8167
Ogfod1	MmuINT0112967	chr8:94039111-94047271	8161	chr8:94038965-94039110=94047272-94047318:+	IR-S	23.11	11.1	36.93	28.73	12.97	32.18	17.92	4.38	20.05	14.22	3.03	18.27	30.11	8.97	20.82	18.45	3.77	16.66	50.31	16.74	16.53	32.9	9.12	18.6	18.62	8.14	35.59	4.23	1.66	37.52	18.52	7.54	33.18	chr8	94039111	94047271	+	94038965	94047318	ENSMUSG00000033009	-17.8167
Gm14378	MmuINT0070227	chr8:4250922-4251292	371	chr8:4250849-4250921=4251293-4251423:+	IR-S	21.65	12.77	46.23	25.77	15.72	45.28	26.67	5.07	13.93	31.82	9.23	19.77	42.86	8.57	11.43	42.11	11.37	15.63	57.89	17.37	12.63	41.18	9.88	14.12	25.33	11.91	35.09	10.81	4.43	36.57	16.36	5.24	26.76	chr8	4250922	4251292	+	4250849	4251423	ENSMUSG00000089736	-17.815
Mdn1	MmuINT0097049	chr4:32732961-32733336	376	chr4:32732746-32732960=32733337-32733724:+	IR-S	10.55	3.87	32.8	12.13	3.94	28.54	3.78	0.52	13.21	5.55	1.05	17.95	32.2	2.66	5.61	22.05	3.66	12.94	11.87	2.24	16.61	33.5	10.7	21.24	9.61	1.11	10.46	8.58	1.63	17.35	22.09	7.34	25.9	chr4	32732961	32733336	+	32732746	32733724	ENSMUSG00000058006	-17.8083
3110057O12Rik	MmuINT0003285	chr3:40905957-40910502	4546	chr3:40905872-40905956=40910503-40910603:+	IR-S	13.04	3.39	22.61	17.24	2.93	14.07	0	0	19	9.09	1.09	10.91	20	4.2	16.8	26.83	6.98	19.02	19.23	5.96	25.04	20.93	5.44	20.56	7.14	1.07	13.93	12	1.68	12.32	5.45	1.58	27.42	chr3	40905957	40910502	+	40905872	40910603	ENSMUSG00000037818	-17.785
Ptar1	MmuINT0128304	chr19:23694491-23703077	8587	chr19:23694321-23694490=23703078-23703144:+	IR-S	6.33	2.66	39.34	13.04	6.78	45.22	10.34	3.31	28.69	5.66	1.58	26.42	20.93	5.44	20.56	17.95	4.13	18.87	36	12.24	21.76	23.29	10.48	34.52	17.86	5.89	27.11	12.62	7.32	50.68	15.15	8.64	48.36	chr19	23694491	23703077	+	23694321	23703144	ENSMUSG00000074925	-17.7467
Cacnb1	MmuINT0027900	chr11:98010377-98010626	250	chr11:98010627-98010646=98010296-98010376:-	IR-C	27.44	8.53	22.55	41.7	28.07	39.24	56.72	39.18	29.9	40.14	23.93	35.69	60.73	53.16	34.38	53.92	37.41	31.97	72.76	57.14	21.39	71.83	43.82	17.18	45.37	33.16	39.92	27.78	11.15	29	37.33	13.15	22.08	chr11	98010377	98010626	-	98010646	98010296	ENSMUSG00000020882	-17.74
Wdr60	MmuINT0175479	chr12:116216542-116218103	1562	chr12:116218104-116218155=116216481-116216541:-	IR-S	28.89	8.38	20.62	15.77	5.21	27.82	7.13	1.07	13.96	6.96	1.6	21.45	38.46	6.92	11.08	28.92	5.8	14.26	17.65	3.53	16.47	27.66	8.3	21.7	13.21	3.96	26.04	14.29	2.29	13.71	16.07	2.9	15.16	chr12	116216542	116218103	-	116218155	116216481	ENSMUSG00000042050	-17.6983
Scai	MmuINT0139177	chr2:39103766-39106919	3154	chr2:39106920-39107072=39103664-39103765:-	IR-S	17.65	4.15	19.38	17.47	9.47	44.74	20.6	8.7	33.52	5.83	1.62	26.15	41.61	28.05	39.35	31.68	11.31	24.4	22.23	9.35	32.72	38.81	19.03	30.01	18.3	4.91	21.92	20.17	7.5	29.69	10.91	3.91	31.97	chr2	39103766	39106919	-	39107072	39103664	ENSMUSG00000035236	-17.6917
Bud31	MmuINT0026410	chr5:145142568-145146442	3875	chr5:145142448-145142567=145146443-145146609:+	IR-C	37.5	4.12	6.88	41.78	9.22	12.84	15.15	2.88	16.12	48	17.76	19.24	57.89	17.37	12.63	55.17	24.83	20.17	57.58	14.97	11.03	34.95	9.45	17.58	60	14.4	9.6	35.14	8.79	16.22	21.57	6.69	24.31	chr5	145142568	145146442	+	145142448	145146609	ENSMUSG00000038722	-17.6583
Lpcat2	MmuINT0091905	chr8:92873109-92874232	1124	chr8:92873048-92873108=92874233-92874291:+	IR-S	4.31	0.52	11.57	17.76	4.12	19.08	19.14	3.57	15.1	5.85	1.06	17.03	49.85	7.49	7.54	33.07	6.65	13.46	26.07	6.3	17.87	31.17	7.21	15.93	11	2.78	22.46	6.78	2.14	29.38	3.2	1.03	31.23	chr8	92873109	92874232	+	92873048	92874291	ENSMUSG00000033192	-17.6083
Maob	MmuINT0094939	chrX:16736114-16739093	2980	chrX:16739094-16739185=16735972-16736113:-	IR-S	2.7	1.03	36.97	10.45	3.87	33.13	0	0	21	0	0	26	28.89	8.38	20.62	2.44	0.51	20.49	16.98	5.26	25.74	33.33	12.67	25.33	0	0	23	8.11	1.62	18.38	0	0	13	chrX	16736114	16739093	-	16739185	16735972	ENSMUSG00000040147	-17.5833
Sdccag1	MmuINT0140178	chr12:69316439-69316742	304	chr12:69316743-69316820=69316244-69316438:-	IR-S	13.32	8.94	58.18	5	2.76	52.5	1.45	0.51	34.49	3.66	1.1	29.03	11.43	2.3	17.83	9.54	4.74	44.91	28.78	10.41	25.75	21.9	7.18	25.6	6.24	2.19	32.94	9.42	5.61	53.99	10.21	5.39	47.39	chr12	69316439	69316742	-	69316820	69316244	ENSMUSG00000020982	-17.5183
Zfp326	MmuINT0178997	chr5:105906063-105907038	976	chr5:105905915-105906062=105907039-105907138:+	IR-S	0	0	24	4.55	2.09	43.91	1.41	0.51	35.49	6.67	2.67	37.33	19.48	8.96	37.04	10	4.4	39.6	26.47	11.38	31.62	28.12	11.53	29.47	4.55	2.09	43.91	3.57	1.04	27.96	3.57	1.04	27.96	chr5	105906063	105907038	+	105905915	105907138	ENSMUSG00000029290	-17.49
Dock10	MmuINT0052102	chr1:80526331-80528232	1902	chr1:80528233-80528331=80526224-80526330:-	IR-S	0	0	4.12	23.29	3.08	10.15	0	0	14.54	4.21	1.04	23.73	20.73	4.23	16.16	13.8	7.4	46.2	29.32	12.29	29.62	15.66	4.05	21.8	4.63	1.05	21.54	0	0	22.65	14.78	2.87	16.54	chr1	80526331	80528232	-	80528331	80526224	ENSMUSG00000038608	-17.4883
Poglut1	MmuINT0123367	chr16:38549434-38550082	649	chr16:38550083-38550184=38549343-38549433:-	IR-S	41.86	51.07	70.93	43.92	59.73	76.27	27.54	36.35	95.65	29.7	38.91	92.09	47.29	44.93	50.07	51.91	72.15	66.85	40.45	50.56	74.44	45.95	49.63	58.37	38.1	55.24	89.75	41.51	62.26	87.73	43.66	44.53	57.47	chr16	38549434	38550082	-	38550184	38549343	ENSMUSG00000034064	-17.4833
U2af1l4	MmuINT0168691	chr7:30563400-30563531	132	chr7:30563340-30563399=30563532-30563619:+	IR-C	23.6	12.98	42.02	31.43	14.46	31.54	12.5	4.5	31.5	18.42	8.29	36.71	22.45	6.74	23.27	38.89	9.72	15.28	25.37	10.66	31.34	34.33	15.45	29.55	24.32	11.19	34.81	24.39	12.44	38.56	33.33	18	36	chr7	30563400	30563531	+	30563340	30563619	ENSMUSG00000078765	-17.4033
Pcsk7	MmuINT0116519	chr9:45907040-45908527	1488	chr9:45906569-45907039=45908528-45908651:+	IR-S	26.32	6.32	17.68	33.33	14	28	25.71	5.66	16.34	16.67	5.83	29.17	33.33	8	16	25.93	8.82	25.18	48.57	12.63	13.37	41.18	9.88	14.12	31.58	7.89	17.11	21.95	5.49	19.51	28.57	7.71	19.29	chr9	45907040	45908527	+	45906569	45908651	ENSMUSG00000035382	-17.37
Cramp1l	MmuINT0042005	chr17:24997607-25003211	5605	chr17:25003212-25003405=24997453-24997606:-	IR-S	18.18	4.73	21.27	39.53	11.86	18.14	7.14	1.07	13.93	16.13	2.9	15.1	25	2.5	7.5	51.11	17.38	16.62	16.67	3.5	17.5	18.92	4.16	17.84	22.45	6.74	23.27	17.95	4.13	18.87	6.98	1.61	21.39	chr17	24997607	25003211	-	25003405	24997453	ENSMUSG00000038002	-17.265
Gsdmd	MmuINT0074451	chr15:75864437-75864948	512	chr15:75864244-75864436=75864949-75865117:+	IR-S	10.19	13.77	121.35	17.92	30.65	140.41	4.47	1.57	33.49	9.8	12.08	111.18	22.19	14.66	51.42	23.31	17.26	56.8	27.25	21	56.06	22.37	13.46	46.71	12.02	12.88	94.29	5.96	4.24	66.85	14.06	10.26	62.74	chr15	75864437	75864948	+	75864244	75865117	ENSMUSG00000022575	-17.175
Zfp808	MmuINT0179903	chr13:62130029-62169441	39413	chr13:62129890-62130028=62169442-62169568:+	IR-C	41.43	41.02	57.98	45.81	67.8	80.2	49.69	60.62	61.38	33.51	42.39	84.11	65.83	108.62	56.38	50.77	62.19	60.31	60	93.6	62.4	65.32	93.41	49.59	51.02	66.07	63.43	10	6.6	59.4	25.82	22.33	64.17	chr13	62130029	62169441	+	62129890	62169568	ENSMUSG00000074867	-17.0967
Hira	MmuINT0077908	chr16:18894837-18896453	1617	chr16:18894774-18894836=18896454-18896564:+	IR-S	8.53	4.45	47.75	3.87	3.18	78.94	2.23	1.56	68.5	5.85	3.22	51.87	11.84	5.71	42.5	34.47	18.39	34.96	14.68	8.68	50.46	14.22	7.01	42.26	15.73	9.94	53.24	3.93	2.13	51.96	7.83	5.41	63.62	chr16	18894837	18896453	+	18894774	18896564	ENSMUSG00000022702	-17.0833
Scamp4	MmuINT0139202	chr10:80602950-80608802	5853	chr10:80602882-80602949=80608803-80608850:+	IR-C	26.88	16.33	44.41	29.41	13.32	31.97	27.92	17.78	45.9	17	12.04	58.81	39.71	15.1	22.93	55.1	21.55	17.56	36.57	16.17	28.04	26.69	10.43	28.66	18.24	9.74	43.65	29.15	21.27	51.7	28.61	15.89	39.64	chr10	80602950	80608802	+	80602882	80608850	ENSMUSG00000078441	-16.9933
BC029214	MmuINT0023114	chr2:25460716-25460786	71	chr2:25460787-25461094=25460655-25460715:-	IR-S	75	36.75	12.25	72.41	36.2	13.8	65.79	41.45	21.55	71.79	48.1	18.9	67.86	31.89	15.11	91.11	39.18	3.82	78.72	33.06	8.94	87.5	39.38	5.62	73.81	53.88	19.12	69.77	50.93	22.07	75	42	14	chr2	25460716	25460786	-	25461094	25460655	ENSMUSG00000047617	-16.9867
Usp32	MmuINT0171642	chr11:85081250-85083788	2539	chr11:85083789-85083894=85081131-85081249:-	IR-S	7.8	2.19	25.87	13.53	6.39	40.87	2.51	0.53	20.5	0	0	13.03	46.13	11.26	13.15	14.64	4.13	24.08	6.04	1.64	25.45	33.87	11.66	22.76	0	0	20	3.23	0.52	15.48	4.11	1.61	37.48	chr11	85081250	85083788	-	85083894	85081131	ENSMUSG00000000804	-16.9283
Dlst	MmuINT0050093	chr12:85110960-85111497	538	chr12:85110833-85110959=85111498-85111531:+	IR-S	20.36	15.07	58.93	16.83	9.74	48.12	15.72	10.5	56.31	5.98	3.44	54.01	10.99	5.43	43.94	38.69	24.96	39.56	23.89	16.13	51.39	20.68	13.9	53.32	17.27	11.99	57.42	20.4	13.51	52.71	21.71	14.88	53.64	chr12	85110960	85111497	+	85110833	85111531	ENSMUSG00000004789	-16.9033
Ilvbl	MmuINT0081860	chr10:78574666-78575086	421	chr10:78574500-78574665=78575087-78575231:+	IR-C	64.08	23.42	13.13	70.19	28.05	11.91	53.07	24.24	21.43	69.97	31.68	13.6	88.56	29.2	3.77	79.03	26.99	7.16	77.98	25.21	7.12	78.25	25.66	7.13	50.5	23.03	22.57	57.32	16.9	12.58	80.11	29.01	7.2	chr10	78574666	78575086	+	78574500	78575231	ENSMUSG00000032763	-16.9
Josd2	MmuINT0085047	chr7:44468191-44468809	619	chr7:44468056-44468190=44468810-44468969:+	IR-S	65.71	19.06	9.94	69.23	22.85	10.15	29.17	9.04	21.96	42.22	13.51	18.49	57.89	17.37	12.63	39.53	11.86	18.14	60.78	24.92	16.08	57.45	21.26	15.74	39.68	17.46	26.54	46.15	8.77	10.23	72.73	27.64	10.36	chr7	44468191	44468809	+	44468056	44468969	ENSMUSG00000038695	-16.8917
Brd8	MmuINT0025710	chr18:34623552-34624537	986	chr18:34624538-34624810=34623455-34623551:-	IR-S	39.64	46.78	71.22	38.46	31.15	49.85	23.53	19.77	64.23	21.93	25	89	36.36	21.82	38.18	40.69	41.5	60.5	41.38	50.9	72.1	36.67	30.07	51.93	43.53	53.11	68.89	41.26	41.67	59.33	50.32	59.38	58.62	chr18	34623552	34624537	-	34624810	34623455	ENSMUSG00000003778	-16.85
Acadm	MmuINT0009426	chr3:153941971-153944395	2425	chr3:153944396-153944432=153941883-153941970:-	IR-S	1.39	1.02	72.15	15.64	10.5	56.66	4.11	1.04	24.29	7.44	3.22	40.11	26.32	11.58	32.42	26.61	6.96	19.2	33.33	14	28	7.82	3.41	40.25	3.86	1.56	38.78	10.83	6.28	51.72	13.66	5.87	37.13	chr3	153941971	153944395	-	153944432	153941883	ENSMUSG00000062908	-16.8117
Xlr3c	MmuINT0176684	chrX:73255619-73257635	2017	chrX:73257636-73257734=73255523-73255618:-	IR-S	3.23	10.34	309.66	4.42	16.18	349.82	1.42	2.03	140.97	2.58	5.65	213.35	18.66	29.67	129.33	6.87	17.11	231.89	19.13	20.85	88.15	30.43	41.08	93.92	4.54	13.08	274.92	1.31	5.06	380.94	2.5	7.18	279.82	chrX	73255619	73257635	-	73257734	73255523	ENSMUSG00000058147	-16.81
Baz1a	MmuINT0024067	chr12:54923481-54927563	4083	chr12:54927564-54927710=54923385-54923480:-	IR-S	3.14	0.52	15.92	21.73	4.87	17.54	1.77	0.51	28.28	1.59	0.51	31.38	16.27	5.81	29.92	15.12	6.33	35.55	12.5	2.81	19.69	27.72	9.58	24.98	7.21	2.14	27.59	6.49	1.6	23.02	3.14	0.52	15.92	chr12	54923481	54927563	-	54927710	54923385	ENSMUSG00000035021	-16.7667
Wdr44	MmuINT0175307	chrX:23769997-23778623	8627	chrX:23769890-23769996=23778624-23778775:+	IR-C	1.15	0.51	43.49	3.92	2.08	50.92	0	0	15	2.04	0.51	24.49	13.33	2.27	14.73	12.82	2.82	19.18	17.65	3.53	16.47	22.73	6.14	20.86	4.17	1.04	23.96	0	0	27	3.85	1.04	25.96	chrX	23769997	23778623	+	23769890	23778775	ENSMUSG00000036769	-16.7133
Dock10	MmuINT0052101	chr1:80528332-80528648	317	chr1:80528649-80528706=80528233-80528331:-	IR-S	0	0	4.52	5.95	0.53	8.37	7.69	1.61	19.38	4.71	1.05	21.2	50.82	15.84	15.33	13.66	6.25	39.5	37.32	13.73	23.06	17.69	8.24	38.33	4.24	0.52	11.77	10.07	1.1	9.83	10.36	3.31	28.66	chr1	80528332	80528648	-	80528706	80528233	ENSMUSG00000038608	-16.69
Birc6	MmuINT0025032	chr17:74697520-74702203	4684	chr17:74697385-74697519=74702204-74703773:+	IR-S	3.14	0.52	15.92	13.93	3.99	24.63	1.17	0.51	42.7	4.86	1.05	20.51	53.12	16.08	14.19	11.7	1.68	12.65	11.47	2.23	17.21	35.92	10.19	18.19	3.24	1.03	30.82	6.21	1.59	24.05	3.35	0.52	14.9	chr17	74697520	74702203	+	74697385	74703773	ENSMUSG00000024073	-16.6817
Ormdl2	MmuINT0113553	chr10:128820515-128821541	1027	chr10:128821542-128821631=128820261-128820514:-	IR-S	21.09	18.77	70.23	33.33	20.66	41.34	27.45	17.84	47.16	31.91	19.78	42.22	41.03	22.57	32.43	56.86	22.74	17.26	37.93	15.17	24.83	44.26	19.47	24.53	25.77	15.72	45.28	28.97	19.99	49.01	28.16	18.59	47.41	chr10	128820515	128821541	-	128821631	128820261	ENSMUSG00000025353	-16.67
Gpr137c	MmuINT0073048	chr14:45279051-45279902	852	chr14:45278932-45279050=45279903-45280976:+	IR-S	33.33	0.67	1.33	33.33	2	4	7.14	1.07	13.93	5	1.05	19.95	46.43	19.04	21.96	8.11	1.62	18.38	33.33	10.67	21.33	26.76	12.04	32.96	2.22	0.51	22.49	0	0	2	17.65	1.76	8.23	chr14	45279051	45279902	+	45278932	45280976	ENSMUSG00000049092	-16.6633
Lrch2	MmuINT0092206	chrX:147480335-147480467	133	chrX:147480468-147480605=147480257-147480334:-	IR-S	1.81	0.53	28.5	21.3	4.92	18.19	2.94	0.53	17.5	9.21	2.22	21.84	48.91	12.83	13.4	15.38	2.94	16.15	20.93	7.36	27.81	31.9	8.03	17.15	0	0	12	17.19	4.14	19.92	14.55	2.34	13.75	chrX	147480335	147480467	-	147480605	147480257	ENSMUSG00000031290	-16.6617
Fam151a	MmuINT0060960	chr4:106747117-106747538	422	chr4:106746973-106747116=106747539-106748292:+	IR-C	49.21	23.13	23.87	47.47	34.65	38.35	78.95	53.69	14.31	47.73	31.02	33.98	72.55	31.92	12.08	90	102.6	11.4	78.57	58.93	16.07	71.43	47.14	18.86	66.1	64.78	33.22	36.92	32.86	56.14	60.71	54.64	35.36	chr4	106747117	106747538	+	106746973	106748292	ENSMUSG00000034871	-16.66
Tmem161b	MmuINT0161628	chr13:84272328-84282710	10383	chr13:84272171-84272327=84282711-84282862:+	IR-C	23.81	15.48	49.52	16.67	9.34	46.66	6.02	2.65	41.35	18.1	11.22	50.78	24.24	9.94	31.06	31.65	16.46	35.54	33.33	14	28	21.13	9.09	33.91	16.83	9.93	49.07	22.08	10.38	36.62	22.92	13.52	45.48	chr13	84272328	84282710	+	84272171	84282862	ENSMUSG00000035762	-16.6433
Agxt2l2	MmuINT0012931	chr11:51598741-51599465	725	chr11:51598651-51598740=51599466-51599596:+	IR-S	21.28	24.26	89.74	28.05	29.45	75.55	43.93	33.83	43.17	47.17	36.79	41.21	58.56	51.53	36.47	63.08	66.86	39.14	55	51.15	41.85	68.49	84.24	38.76	50.82	46.75	45.25	34.34	45.67	87.33	35.71	33.92	61.08	chr11	51598741	51599465	+	51598651	51599596	ENSMUSG00000020359	-16.64
Sphkap	MmuINT0151493	chr1:83263835-83267301	3467	chr1:83267302-83267487=83263782-83263834:-	IR-C	33.33	2.67	5.33	33.33	2	4	15.38	2.31	12.69	0	0	12	13.04	1.7	11.3	11.76	4.47	33.53	36.59	10.25	17.75	24.64	10.6	32.4	16.13	2.9	15.1	0	0	4	9.09	0.55	5.45	chr1	83263835	83267301	-	83267487	83263782	ENSMUSG00000026163	-16.64
Nol8	MmuINT0109470	chr13:49675513-49676321	809	chr13:49675386-49675512=49676322-49676389:+	IR-S	2.97	3.09	100.91	5.13	4.21	77.79	1.33	0.51	37.49	2.7	1.03	37.07	26.53	8.22	22.78	9.33	3.83	37.17	33.33	7.33	14.67	13.16	3.96	26.13	7.04	2.68	35.32	4.4	3.65	79.35	3.7	3.11	80.89	chr13	49675513	49676321	+	49675386	49676389	ENSMUSG00000021392	-16.5917
Spata1	MmuINT0151003	chr3:146487566-146488646	1081	chr3:146488647-146488764=146487512-146487565:-	IR-S	3.78	1.56	39.63	7.41	2.15	26.85	6.08	1.59	24.59	6.6	2.13	30.17	33.27	7.33	14.7	21.63	6.08	22.04	19.93	4.2	16.86	27.17	5.72	15.34	13.31	4.53	29.53	1.33	0.51	37.55	2.7	1.03	37.03	chr3	146487566	146488646	-	146488764	146487512	ENSMUSG00000028188	-16.57
Cd44	MmuINT0032369	chr2:102814338-102822207	7870	chr2:102822208-102822286=102811143-102814337:-	IR-S	0	0	32	6.43	2.19	31.93	0	0	11	0	0	17	15.1	4.71	26.47	24.2	5.16	16.15	6.11	1.66	25.46	19.32	4.29	17.9	14.53	1.75	10.31	0	0	9	11.11	0.56	4.44	chr2	102814338	102822207	-	102822286	102811143	ENSMUSG00000005087	-16.5433
Gm13242	MmuINT0070119	chr4:145696236-145699243	3008	chr4:145696151-145696235=145699244-145699370:+	IR-C	4.32	12.01	265.99	7.33	26.83	339.17	6.42	3.72	54.28	23.53	4.94	16.06	62.3	61.68	37.32	14.69	12.05	69.95	26.32	18.95	53.05	53.33	12.27	10.73	8.83	13.6	140.4	6.36	19.14	281.86	7.03	19.26	254.74	chr4	145696236	145699243	+	145696151	145699370	ENSMUSG00000058186	-16.4717
Npas3	MmuINT0109978	chr12:54003572-54044531	40960	chr12:54003453-54003571=54044532-54044725:+	IR-S	0	0	8.24	18.26	2.99	13.39	2.49	0.51	20.05	3.89	0.52	12.83	13	2.26	15.12	19.54	2.99	12.31	10.83	2.22	18.25	28.58	5.83	14.56	5.12	0.53	9.74	17.09	2.48	12.05	11.22	1.74	13.74	chr12	54003572	54044531	+	54003453	54044725	ENSMUSG00000021010	-16.46
Prodh	MmuINT0126879	chr16:18072364-18072449	86	chr16:18072450-18072538=18071726-18072363:-	IR-S	6.49	4.36	62.83	6.46	4.56	66	3.44	2.21	62.07	1.61	1.06	65.03	9.07	4.57	45.81	10.01	6.36	57.2	27.11	14.18	38.13	19.73	8.83	35.92	3.06	1.69	53.59	2.69	1.59	57.5	5.82	2.75	44.44	chr16	18072364	18072449	-	18072538	18071726	ENSMUSG00000003526	-16.425
Fam161b	MmuINT0061043	chr12:84348377-84348605	229	chr12:84348606-84348770=84348277-84348376:-	IR-S	6.67	1.07	14.93	4.35	0.52	11.48	10	2.2	19.8	2.22	0.51	22.49	23.08	3.69	12.31	12	3.36	24.64	33.33	7.33	14.67	22.22	4.89	17.11	15.25	5.18	28.82	8.57	1.63	17.37	21.74	3.04	10.96	chr12	84348377	84348605	-	84348770	84348277	ENSMUSG00000021234	-16.4067
Hdac10	MmuINT0076316	chr15:89127692-89127921	230	chr15:89127922-89128018=89127594-89127691:-	IR-S	18.43	13.91	61.59	21.79	17.68	63.45	18.79	13.19	57.02	19.79	12.71	51.51	29.36	16.13	38.81	34.3	25.24	48.35	37.59	38.95	64.67	35.16	24.92	45.96	19.48	17.4	71.91	14.25	8.94	53.81	22.61	16.86	57.7	chr15	89127692	89127921	-	89128018	89127594	ENSMUSG00000062906	-16.3933
Zfp369	MmuINT0179105	chr13:65285017-65291822	6806	chr13:65284921-65285016=65291823-65292305:+	IR-C	17.65	2.35	10.98	10.45	1.61	13.81	0	0	19.83	13.91	5.55	34.36	18.39	4.05	17.95	21.46	6.53	23.89	23.67	11.44	36.89	24.81	7.28	22.07	18.94	9.91	42.42	24.32	6.06	18.86	41.05	6.88	9.87	chr13	65285017	65291822	+	65284921	65292305	ENSMUSG00000021514	-16.3583
Cept1	MmuINT0034961	chr3:106539604-106547679	8076	chr3:106547680-106547761=106539190-106539603:-	IR-S	18.84	7.72	33.28	11.63	2.79	21.21	4.44	2.09	44.91	4.88	2.1	40.9	30	3.9	9.1	34.88	10.12	18.88	15.25	5.18	28.82	12.82	2.82	19.18	10.53	4.42	37.58	4.76	1.57	31.43	19.3	6.56	27.44	chr3	106539604	106547679	-	106547761	106539190	ENSMUSG00000040774	-16.3233
Scai	MmuINT0139176	chr2:39107073-39107207	135	chr2:39107208-39107306=39106920-39107072:-	IR-S	3.45	1.04	28.96	6.9	2.14	28.86	2.04	0.51	24.49	10.64	2.77	23.23	41.94	18.45	25.55	21.74	9.13	32.87	19.3	6.56	27.44	26.92	8.88	24.12	8.33	2.17	23.83	5.88	1.59	25.41	4.76	1.57	31.43	chr2	39107073	39107207	-	39107306	39106920	ENSMUSG00000035236	-16.3133
Bdp1	MmuINT0024700	chr13:100030990-100035083	4094	chr13:100035084-100035270=100030785-100030989:-	IR-S	12.88	3.95	26.73	12.41	3.93	27.77	0	0	29.85	5.41	1.05	18.45	19.54	7.77	31.99	0	0	17.5	25.97	8.19	23.34	31.08	8.52	18.89	3.74	1.04	26.7	11.89	2.8	20.73	15.18	4.03	22.53	chr13	100030990	100035083	-	100035270	100030785	ENSMUSG00000049658	-16.3117
Zdhhc12	MmuINT0178184	chr2:30092542-30093446	905	chr2:30093447-30093635=30092405-30092541:-	IR-C	28.4	14.77	37.23	41.18	19.77	28.23	26.53	8.22	22.78	25	5	15	38.46	10.38	16.62	51.52	12.88	12.12	37.14	8.91	15.09	37.5	12.38	20.62	17.95	4.13	18.87	30.23	8.46	19.54	45.95	12.41	14.59	chr2	30092542	30093446	-	30093635	30092405	ENSMUSG00000015335	-16.2883
Ofd1	MmuINT0112911	chrX:166391059-166391890	832	chrX:166391891-166391958=166390033-166391058:-	IR-S	5.85	4.81	77.37	4.58	3.72	77.51	0	0	14.41	16.53	3.56	18	19.77	4.86	19.73	18.17	2.97	13.38	29.41	10.54	25.31	26.06	9.6	27.25	9.04	2.79	28.06	2.07	0.51	24.17	6.61	1.63	23.05	chrX	166391059	166391890	-	166391958	166390033	ENSMUSG00000040586	-16.2817
Col16a1	MmuINT0039175	chr4:130080621-130083121	2501	chr4:130080576-130080620=130083122-130083175:+	IR-S	8.03	4.86	55.65	5.53	3.17	54.11	5.6	1.58	26.68	11.58	6.14	46.87	21.67	4.26	15.39	22.4	4.9	16.96	31.44	12.49	27.23	20.77	5.44	20.73	19.36	7.16	29.83	13.7	6.82	42.98	28.41	12.2	30.74	chr4	130080621	130083121	+	130080576	130083175	ENSMUSG00000040690	-16.28
Fan1	MmuINT0062216	chr7:64373755-64373934	180	chr7:64373935-64374095=64372261-64373754:-	IR-S	78.46	13.38	3.67	92.1	23.05	1.98	54	22.33	19.02	59.3	23.89	16.4	78.46	26.77	7.35	81.79	33.63	7.49	62.48	19.5	11.71	74.45	31.4	10.78	51.08	32.48	31.11	75.95	11.44	3.62	86.77	25.21	3.84	chr7	64373755	64373934	-	64374095	64372261	ENSMUSG00000033458	-16.2567
Alms1	MmuINT0014249	chr6:85643284-85651262	7979	chr6:85643158-85643283=85651263-85651418:+	IR-S	15.02	6.9	39.04	15.63	6.36	34.34	7.7	1.61	19.36	6.93	1.6	21.55	30.56	9.14	20.77	24.39	8.09	25.07	16.3	4.07	20.9	30	13	30.33	10.25	3.86	33.78	19.97	5.4	21.63	8.24	2.16	24.11	chr6	85643284	85651262	+	85643158	85651418	ENSMUSG00000063810	-16.2483
1700088E04Rik	MmuINT0001523	chr15:79135454-79135636	183	chr15:79135637-79135765=79135353-79135453:-	IR-C	28.42	17.34	43.66	34.69	22.9	43.1	36.99	36.99	63.01	14.58	16.04	93.96	31.48	22.35	48.65	40.79	43.65	63.35	39.44	39.05	59.95	45.86	44.48	52.52	32.53	35.78	74.22	41.41	28.99	41.01	60	36	24	chr15	79135454	79135636	-	79135765	79135353	ENSMUSG00000033029	-16.245
1600016N20Rik	MmuINT0000739	chr7:141212056-141212395	340	chr7:141212396-141212484=141211784-141212055:-	IR-S	68.42	43.79	20.21	56.25	28.12	21.88	57.38	27.54	20.46	62.96	41.55	24.45	77.27	30.14	8.86	75.76	43.94	14.06	72.97	46.7	17.3	80.39	36.98	9.02	64.91	30.51	16.49	40.74	15.48	22.52	72.73	27.64	10.36	chr7	141212056	141212395	-	141212484	141211784	ENSMUSG00000025500	-16.2033
Efhc1	MmuINT0055603	chr1:20967517-20972774	5258	chr1:20967324-20967516=20972775-20972995:+	IR-S	0	0	30	3.45	1.04	28.96	0	0	16	2.86	0.51	17.49	21.43	3.64	13.36	17.95	4.13	18.87	14.89	4.02	22.98	20	3.6	14.4	0	0	29	0	0	19	0	0	19	chr1	20967517	20972774	+	20967324	20972995	ENSMUSG00000041809	-16.1833
Ganc	MmuINT0067539	chr2:120423745-120427729	3985	chr2:120423699-120423744=120427730-120427796:+	IR-C	0	0	11.67	32.04	3.3	7	3.5	0.52	14.27	8.62	1.63	17.28	48.53	8.91	9.45	19.08	3.57	15.15	27.39	5.1	13.51	20.25	4.21	16.58	2.7	0.51	18.52	0	0	6.36	5.56	1.05	17.91	chr2	120423745	120427729	+	120423699	120427796	ENSMUSG00000062646	-16.18
Dennd2c	MmuINT0048285	chr3:103163097-103165007	1911	chr3:103162991-103163096=103165008-103165244:+	IR-S	2.37	2.56	105.38	1.81	2.55	138.33	2.95	0.52	16.96	1.98	0.51	25.2	43.15	17.89	23.58	11.82	4.47	33.38	27.2	6.36	17.02	16.83	5.84	28.86	1.71	0.51	29.31	0.84	0.5	59.18	0.6	0.5	82.85	chr3	103163097	103165007	+	103162991	103165244	ENSMUSG00000007379	-16.1517
Pusl1	MmuINT0129794	chr4:155891416-155891630	215	chr4:155891631-155891762=155891358-155891415:-	IR-S	43.33	18.63	24.37	55.06	37.99	31.01	61.11	17.72	11.28	31.15	12.46	27.54	31.71	8.56	18.44	65.33	40.5	21.5	56.76	16.46	12.54	64.71	18.12	9.88	56.25	28.12	21.88	47.83	24.39	26.61	62.5	40.62	24.38	chr4	155891416	155891630	-	155891762	155891358	ENSMUSG00000051557	-16.1367
Braf	MmuINT0025552	chr6:39623711-39627721	4011	chr6:39627722-39627840=39623579-39623710:-	IR-S	6.12	3.18	48.82	3.28	2.07	60.93	3.45	1.04	28.96	8.33	2.17	23.83	36	18.36	32.64	30	11.7	27.3	17.78	9.42	43.58	18.28	10.05	44.95	6.17	2.65	40.35	10.64	2.77	23.23	7.14	3.21	41.79	chr6	39623711	39627721	-	39627840	39623579	ENSMUSG00000002413	-16.13
Tnip2	MmuINT0163183	chr5:34500998-34503536	2539	chr5:34503537-34503827=34500908-34500997:-	IR-S	15.92	14.49	76.51	22.58	21.45	73.55	12	5.04	36.96	11.36	5.57	43.43	32.08	11.23	23.77	26.76	12.04	32.96	26.67	10.13	27.87	30	15.6	36.4	26.32	12.63	35.37	11.11	7.22	57.78	17.95	12.39	56.61	chr5	34500998	34503536	-	34503827	34500908	ENSMUSG00000059866	-16.13
Mcart6	MmuINT0096434	chrX:137028155-137030025	1871	chrX:137030026-137030099=137027990-137028154:-	IR-S	6.67	1.6	22.4	23.37	6.78	22.25	12.28	3.93	28.07	14.67	6.31	36.69	26.98	10.79	29.21	21.6	9.73	35.3	28.95	14.19	34.81	38.14	14.5	23.52	14.67	6.31	36.69	7.31	1.61	20.42	8.18	2.7	30.35	chrX	137028155	137030025	-	137030099	137027990	ENSMUSG00000044348	-16.0883
Zfp772	MmuINT0179840	chr7:7206373-7207524	1152	chr7:7207525-7207563=7206246-7206372:-	IR-S	2.95	1.64	54.04	7.92	4.47	51.94	3.07	1.64	51.86	3.7	2.27	58.98	31.83	23.56	50.47	17.47	11.97	56.53	17.82	9.22	42.53	22.87	15.94	53.75	3.91	2.17	53.42	3.92	2.23	54.56	4.35	3.37	74.19	chr7	7206373	7207524	-	7207563	7206246	ENSMUSG00000066838	-16.0017
Mutyh	MmuINT0102755	chr4:116818038-116818240	203	chr4:116817888-116818037=116818241-116818282:+	IR-S	41.82	16.31	22.69	33.33	23.33	46.67	34.09	20.11	38.89	26.73	17.11	46.89	35.48	14.9	27.1	48.78	29.76	31.24	39.24	21.58	33.42	51.02	18.88	18.12	36.11	17.69	31.31	38.46	27.69	44.31	39.34	33.44	51.56	chr4	116818038	116818240	+	116817888	116818282	ENSMUSG00000028687	-15.9367
Tmem90b	MmuINT0162507	chr2:149931043-150003176	72134	chr2:149930905-149931042=150003177-150004392:+	IR-S	0	0	2	55.56	3.89	3.11	0	0	20	6.25	1.06	15.94	12.5	2.25	15.75	23.08	3.69	12.31	11.76	2.23	16.77	22.22	4.89	17.11	0	0	7	0	0	4	42.86	2.14	2.86	chr2	149931043	150003176	+	149930905	150004392	ENSMUSG00000074736	-15.895
Rps6ka5	MmuINT0137119	chr12:100581447-100595814	14368	chr12:100595815-100595918=100581296-100581446:-	IR-C	8.05	3.78	43.22	12.33	5.06	35.94	5.56	2.11	35.89	2.78	1.03	35.97	25	13.75	41.25	16.92	6.43	31.57	18.52	5.93	26.07	24.73	14.34	43.66	5.66	1.58	26.42	13.21	3.96	26.04	2.86	1.03	34.97	chr12	100581447	100595814	-	100595918	100581296	ENSMUSG00000021180	-15.8867
Il1r1	MmuINT0081464	chr1:40293358-40293457	100	chr1:40293120-40293357=40293458-40293647:+	IR-S	2.86	1.03	34.97	8.26	4.87	54.13	2.7	0.51	18.49	0	0	13	34.55	12.78	24.22	6.67	1.07	14.93	20	5.4	21.6	25	6.25	18.75	0	0	17	1.33	0.51	37.49	0	0	21	chr1	40293358	40293457	+	40293120	40293647	ENSMUSG00000026072	-15.8733
Rad54b	MmuINT0131051	chr4:11610566-11612371	1806	chr4:11610304-11610565=11612372-11612438:+	IR-S	23.27	45.61	150.39	22.32	44.64	155.36	31.62	24.35	52.65	31.94	30.34	64.66	36.54	25.94	45.06	54.17	40.09	33.91	47.46	41.29	45.71	41.28	31.79	45.21	50.43	44.38	43.62	14.29	24.58	147.42	18.79	33.26	143.74	chr4	11610566	11612371	+	11610304	11612438	ENSMUSG00000066307	-15.8567
Hck	MmuINT0076222	chr2:153124288-153128262	3975	chr2:153124170-153124287=153128263-153128305:+	IR-S	0	0	1	25	1.25	3.75	0	0	12	0	0	14	7.69	0.54	6.46	24.14	4.35	13.65	4.76	0.52	10.48	18.52	2.96	13.04	0	0	13	1.54	1.02	64.98	3.23	2.07	61.93	chr2	153124288	153128262	+	153124170	153128305	ENSMUSG00000003283	-15.8067
Mcart6	MmuINT0096435	chrX:137016340-137027989	11650	chrX:137027990-137028154=137016249-137016339:-	IR-S	2.04	0.51	24.49	29.6	10.37	24.66	0	0	32	0	0	44	18.18	7.09	31.91	12.93	6.21	41.82	22.67	10.43	35.57	11.68	5.03	38	4.62	1.57	32.43	0	0	35.03	6.23	1.06	16	chrX	137016340	137027989	-	137028154	137016249	ENSMUSG00000044348	-15.76
Jmy	MmuINT0085039	chr13:93453576-93453927	352	chr13:93453928-93454093=93453388-93453575:-	IR-S	11.49	4.56	35.12	23.67	5.75	18.55	2.12	0.54	25.02	1.79	0.54	29.69	23	5.14	17.22	7.76	2.22	26.4	10.84	1.73	14.23	34.54	9.11	17.27	8.82	2.21	22.85	5.77	1.59	25.91	3.7	1.07	27.82	chr13	93453576	93453927	-	93454093	93453388	ENSMUSG00000021690	-15.7583
Ncoa7	MmuINT0106664	chr10:30698244-30701918	3675	chr10:30701919-30702026=30698130-30698243:-	IR-S	11.11	2.78	22.22	13.04	3.39	22.61	4.76	0.52	10.48	10.34	1.65	14.35	38.46	10.38	16.62	8	2.16	24.84	30.23	8.46	19.54	31.58	7.89	17.11	10.53	2.21	18.79	5.56	2.11	35.89	12	5.04	36.96	chr10	30698244	30701918	-	30702026	30698130	ENSMUSG00000039697	-15.72
Zfp677	MmuINT0179699	chr17:21393303-21396839	3537	chr17:21393176-21393302=21396840-21399265:+	IR-S	0	0	54	6	3.18	49.82	0	0	29	0	0	46	28.17	4.52	11.54	12.5	3.38	23.62	6.67	1.6	22.4	27.94	10.91	28.15	0	0	38	1.21	0.52	42.51	0	0	46	chr17	21393303	21396839	+	21393176	21399265	ENSMUSG00000062743	-15.7033
Ppargc1a	MmuINT0124439	chr5:51462858-51463205	348	chr5:51463206-51463327=51462706-51462857:-	IR-S	0	0	7	30	3.9	9.1	1.69	0.51	29.49	0	0	33	25	10	30	3.23	1.03	30.97	20	9	36	26.32	9.48	26.52	3.7	1.55	40.45	2.17	1.02	45.98	10.34	4.96	43.04	chr5	51462858	51463205	-	51463327	51462706	ENSMUSG00000029167	-15.6717
Spata1	MmuINT0150998	chr3:146465997-146468105	2109	chr3:146468106-146468204=146465909-146465996:-	IR-S	17.55	6.02	28.28	31.42	10.25	22.38	27.15	5.24	14.06	15.78	3.51	18.73	55.71	9.91	7.88	35.71	9.07	16.33	39.44	10.92	16.77	36.18	9.26	16.34	21.31	6.93	25.58	18	5.45	24.85	24.16	5.15	16.18	chr3	146465997	146468105	-	146468204	146465909	ENSMUSG00000028188	-15.645
Slc25a37	MmuINT0145663	chr14:69247638-69249393	1756	chr14:69249394-69249622=69247581-69247637:-	IR-S	38.67	20.11	31.89	52.17	18.26	16.74	36.08	23.81	42.19	25.32	25.07	73.93	29.79	18.17	42.83	38.69	53.39	84.61	43.33	37.26	48.74	56.99	41.6	31.4	30.7	45.74	103.26	47.69	22.89	25.11	31.03	11.79	26.21	chr14	69247638	69249393	-	69249622	69247581	ENSMUSG00000034248	-15.6367
Cideb	MmuINT0036455	chr14:55754572-55754710	139	chr14:55754711-55754901=55754055-55754571:-	IR-C	18.75	7.12	30.88	56.25	14.06	10.94	33.33	10	20	20	7.2	28.8	37.93	7.59	12.41	46.94	16.9	19.1	17.39	4.7	22.3	62.5	24.38	14.62	25.58	6.91	20.09	69.7	19.52	8.48	58.33	11.08	7.92	chr14	55754572	55754710	-	55754901	55754055	ENSMUSG00000022219	-15.6117
Myo9a	MmuINT0104668	chr9:59910708-59912536	1829	chr9:59910584-59910707=59912537-59912590:+	IR-S	25.9	18.04	51.62	20.36	9.85	38.52	0	0	23	12.23	4.69	33.67	32.08	14.97	31.7	26.74	16.19	44.36	19.69	7.92	32.32	18.73	11.49	49.87	11.47	2.89	22.29	3.85	1.62	40.5	11.1	5.13	41.11	chr9	59910708	59912536	+	59910584	59912590	ENSMUSG00000039585	-15.605
Svep1	MmuINT0155464	chr4:58128896-58133303	4408	chr4:58133304-58133422=58128766-58128895:-	IR-S	46.97	1.47	1.66	43.66	5.03	6.49	11.99	2.24	16.44	6.38	1.06	15.61	37.65	10.32	17.1	29.42	10.35	24.84	20.99	7.26	27.32	23.82	7.43	23.76	8.78	2.72	28.25	5.95	0.53	8.37	20.2	2.4	9.5	chr4	58128896	58133303	-	58133422	58128766	ENSMUSG00000028369	-15.5583
Ybx2	MmuINT0177200	chr11:69939328-69939873	546	chr11:69939238-69939327=69939874-69940158:+	IR-S	37.2	46.63	78.72	30.25	29.77	68.63	12.1	3.4	24.66	20.97	6.74	25.41	44.85	11.78	14.48	38.54	14.77	23.55	30.7	9.26	20.91	27.02	5.17	13.97	29.08	13.23	32.27	24.96	12.05	36.24	43.75	31.31	40.25	chr11	69939328	69939873	+	69939238	69940158	ENSMUSG00000018554	-15.5517
Slc18a1	MmuINT0145006	chr8:69038906-69040240	1335	chr8:69040241-69040374=69037708-69038905:-	IR-S	25.87	2.64	7.55	16.67	3.5	17.5	0	0	16	9.68	1.65	15.35	45.25	21.61	26.14	14.81	4.59	26.41	18.36	10.12	44.98	27.93	12.39	31.98	0	0	21	27.27	1.91	5.09	54.18	5.47	4.62	chr8	69038906	69040240	-	69040374	69037708	ENSMUSG00000036330	-15.5267
2210408I21Rik	MmuINT0002039	chr13:77316573-77323364	6792	chr13:77316348-77316572=77323365-77323770:+	IR-S	0	0	20	5.88	1.59	25.41	6.25	1.06	15.94	5.55	1.06	17.97	18.33	7.17	31.95	25.84	5.7	16.36	18.29	4.77	21.29	20.08	5.44	21.65	6.98	1.61	21.39	0	0	19	15.38	2.31	12.69	chr13	77316573	77323364	+	77316348	77323770	ENSMUSG00000071252	-15.5033
C330019G07Rik	MmuINT0026870	chr5:32835689-32844043	8355	chr5:32844044-32844564=32835616-32835688:-	IR-S	17.5	8.22	38.77	7.8	5.93	70.07	4.88	2.1	40.9	4.17	2.08	47.91	15.91	8.11	42.89	22.11	12.82	45.18	22.03	15.86	56.14	15.89	9.85	52.15	9.57	6.03	56.97	7.5	3.23	39.77	9.68	4.94	46.06	chr5	32835689	32844043	-	32844564	32835616	ENSMUSG00000054280	-15.485
Hsf2	MmuINT0079215	chr10:57506303-57511443	5141	chr10:57506197-57506302=57511444-57511528:+	IR-S	14.94	7.47	42.53	19.23	11.92	50.08	28.57	10.29	25.71	34.48	13.45	25.55	62.79	21.98	13.02	51.43	27.26	25.74	44.26	19.47	24.53	45.21	23.96	29.04	37.93	15.17	24.83	42.86	17.14	22.86	40.35	16.14	23.86	chr10	57506303	57511443	+	57506197	57511528	ENSMUSG00000019878	-15.4417
Sdr39u1	MmuINT0140366	chr14:55898013-55898242	230	chr14:55898243-55898386=55897285-55898012:-	IR-S	31.52	167.69	364.31	36.16	191.29	337.71	43.95	331.82	423.18	45.42	309.76	372.24	45.45	218.16	261.84	59.2	399.6	275.4	61.6	360.36	224.64	59.5	377.23	256.77	47.26	323.26	360.74	36.6	152.99	265.01	40.69	181.48	264.52	chr14	55898013	55898242	-	55898386	55897285	ENSMUSG00000022223	-15.415
Wdr54	MmuINT0175422	chr6:83155872-83156174	303	chr6:83156175-83156379=83155649-83155871:-	IR-S	56.52	10.17	7.83	25	6.25	18.75	5.71	2.11	34.89	24.14	8.69	27.31	52.81	35.91	32.09	13.73	3.98	25.02	44.83	18.83	23.17	32.35	14.56	30.44	9.43	2.73	26.27	26.53	8.22	22.78	58.33	11.08	7.92	chr6	83155872	83156174	-	83156379	83155649	ENSMUSG00000030032	-15.3783
Cd151	MmuINT0031985	chr7:141467585-141468418	834	chr7:141467362-141467584=141468419-141468546:+	IR-C	11.25	10.01	78.99	7.25	2.68	34.32	6.93	7.48	100.52	3.92	4.16	101.84	17.95	4.13	18.87	11.11	1.67	13.33	30	11.7	27.3	21.05	4.84	18.16	7.37	7.52	94.48	4.28	5.74	128.26	8.16	4.32	48.68	chr7	141467585	141468418	+	141467362	141468546	ENSMUSG00000025510	-15.295
BC023814	MmuINT0023020	chr3:87928049-87929855	1807	chr3:87929856-87930195=87927924-87928048:-	IR-S	18.78	21.97	95.03	30.26	29.96	69.04	20.57	17.48	67.52	16.48	17.47	88.53	23.94	21.07	66.93	36.84	28.74	49.26	32.41	31.11	64.89	32.18	37.01	77.99	16.9	14.03	68.97	8.86	7.62	78.38	19.34	20.89	87.11	chr3	87928049	87929855	-	87930195	87927924	ENSMUSG00000004896	-15.285
Dapk2	MmuINT0046644	chr9:66220756-66231712	10957	chr9:66220534-66220755=66231713-66231851:+	IR-S	3.45	1.55	43.45	7.83	4.85	57.15	3.61	1.55	41.45	2.13	1.02	46.98	29.03	11.61	28.39	2.33	1.54	64.46	21.05	4.84	18.16	31.03	11.79	26.21	6.02	2.65	41.35	0	0	29	0	0	24	chr9	66220756	66231712	+	66220534	66231851	ENSMUSG00000032380	-15.2667
Cfb	MmuINT0035235	chr17:34858596-34859008	413	chr17:34859009-34859146=34858498-34858595:-	IR-S	77.78	18.67	5.33	91.67	21.08	1.92	83.53	65.15	12.85	59.32	27.88	19.12	75.51	32.47	10.53	92.45	47.15	3.85	75	42	14	92.59	48.15	3.85	76.19	28.19	8.81	85.71	11.14	1.86	78.57	19.64	5.36	chr17	34858596	34859008	-	34859146	34858498	ENSMUSG00000090231	-15.255
Txlng	MmuINT0168407	chrX:162811596-162829238	17643	chrX:162829239-162829399=162811292-162811595:-	IR-C	7.19	10.71	138.29	19.23	29.81	125.19	5.26	1.58	28.42	11.86	3.91	29.09	0	0	27	18.28	10.05	44.95	26.73	17.11	46.89	26.32	12.63	35.37	8.86	3.81	39.19	7.41	4.3	53.7	20.29	16.84	66.16	chrX	162811596	162829238	-	162829399	162811292	ENSMUSG00000038344	-15.2167
Baz1a	MmuINT0024068	chr12:54923265-54923384	120	chr12:54923385-54923480=54923040-54923264:-	IR-S	2.56	0.51	19.52	14.27	3.43	20.6	1.1	0.51	45.49	6.24	2.12	31.91	33.27	14.66	29.4	17.59	5.29	24.8	15.12	5.75	32.3	23.94	7.44	23.62	4.99	1.05	20.01	19.92	3.6	14.46	18.13	2.36	10.67	chr12	54923265	54923384	-	54923480	54923040	ENSMUSG00000035021	-15.2133
Herc2	MmuINT0077322	chr7:56207907-56212820	4914	chr7:56207692-56207906=56212821-56212998:+	IR-S	7.85	4.87	57.19	6.93	3.21	43.09	0	0	55.18	0	0	44.55	30.81	10.5	23.59	19.12	5.99	25.35	12.9	6.21	41.91	13.62	5.13	32.54	0	0	39.28	3.99	1.56	37.5	6.11	2.12	32.63	chr7	56207907	56212820	+	56207692	56212998	ENSMUSG00000030451	-15.2133
Zc3h8	MmuINT0177962	chr2:128929957-128930791	835	chr2:128930792-128930903=128929847-128929956:-	IR-S	20.65	22.92	88.08	17.11	15.23	73.77	18.18	7.09	31.91	16	9.28	48.72	37.37	25.41	42.59	26.67	15.2	41.8	43.59	24.41	31.59	26.58	13.29	36.71	27.78	12.78	33.22	19.61	11.96	49.04	29.03	17.42	42.58	chr2	128929957	128930791	-	128930903	128929847	ENSMUSG00000027387	-15.19
Sema3e	MmuINT0141056	chr5:14241103-14252337	11235	chr5:14240963-14241102=14252338-14256689:+	IR-S	2.04	0.51	24.49	3.8	1.56	39.44	0	0	13	2.33	0.51	21.49	20	3	12	11.11	2.78	22.22	2.7	0.51	18.49	35.14	8.79	16.22	0	0	18	0	0	11	9.09	1.09	10.91	chr5	14241103	14252337	+	14240963	14256689	ENSMUSG00000063531	-15.1517
Anubl1	MmuINT0016268	chr6:116315018-116315587	570	chr6:116313845-116315017=116315588-116315642:+	IR-S	5.26	1.05	18.95	8.11	1.62	18.38	0	0	27	2.94	1.03	33.97	13.21	3.96	26.04	16.98	5.26	25.74	5.56	1.06	17.94	27.27	9.54	25.46	11.11	3.33	26.67	6.25	1.06	15.94	0	0	19	chr6	116315018	116315587	+	116313845	116315642	ENSMUSG00000042213	-15.1333
Birc6	MmuINT0024994	chr17:74627116-74629404	2289	chr17:74626962-74627115=74629405-74629521:+	IR-S	0	0	11.05	26.11	9.2	26.05	4.11	0.54	12.49	19.05	3.68	15.62	63.12	27.48	16.06	18.73	6.78	29.41	27.87	5.94	15.38	33.54	13.23	26.21	3.51	0.53	14.65	11.85	1.15	8.56	8.37	2.25	24.61	chr17	74627116	74629404	+	74626962	74629521	ENSMUSG00000024073	-15.1333
Nudt13	MmuINT0111477	chr14:20306367-20307692	1326	chr14:20306232-20306366=20307693-20307799:+	IR-S	25.81	10.07	28.93	19.15	10.72	45.28	14.81	4.59	26.41	11.69	5.03	37.97	22.45	6.74	23.27	35.59	14.24	25.76	30.3	13.03	29.97	19.23	5.96	25.04	25.81	10.07	28.93	21.88	8.53	30.47	28.36	12.19	30.81	chr14	20306367	20307692	+	20306232	20307799	ENSMUSG00000021809	-15.1233
Tsta3	MmuINT0166815	chr15:75929050-75929652	603	chr15:75929653-75929730=75928892-75929049:-	IR-S	19.4	7.76	32.24	52	19.76	18.24	17.33	7.63	36.37	17.95	8.26	37.74	26.53	8.22	22.78	30	7.8	18.2	40	16.8	25.2	28.21	7.05	17.95	29.41	9.71	23.29	25	5	15	33.33	11.33	22.67	chr15	75929050	75929652	-	75929730	75928892	ENSMUSG00000022570	-15.0967
Zc3h8	MmuINT0177959	chr2:128933333-128935311	1979	chr2:128935312-128935546=128933199-128933332:-	IR-S	5.8	4.23	68.77	7.04	5.35	70.65	8.33	3.25	35.75	8	4.32	49.68	35.71	20.35	36.65	18.03	6.49	29.51	28.21	14.11	35.89	23.53	9.88	32.12	8.77	2.72	28.28	5	2.1	39.9	6.19	3.71	56.29	chr2	128933333	128935311	-	128935546	128933199	ENSMUSG00000027387	-15.0917
Pard3b	MmuINT0115254	chr1:62238953-62275882	36930	chr1:62238837-62238952=62275883-62275927:+	IR-S	8.33	1.08	11.92	16.67	3.5	17.5	1.49	0.51	33.49	3.45	0.52	14.48	30.77	10.46	23.54	29.03	5.81	14.19	13.85	5.12	31.88	9.8	2.74	25.26	1.69	0.51	29.49	4.35	0.52	11.48	6.38	1.6	23.41	chr1	62238953	62275882	+	62238837	62275927	ENSMUSG00000046526	-15.09
Galnt3	MmuINT0067362	chr2:66093732-66095200	1469	chr2:66095201-66095318=66093531-66093731:-	IR-S	23.81	3.1	9.9	33.33	1.33	2.67	3.7	0.52	13.48	4.23	1.57	35.43	35.14	8.79	16.22	13.64	3.41	21.59	16.13	2.9	15.1	27.27	7.64	20.36	12.73	3.95	27.05	20	0.6	2.4	9.09	0.55	5.45	chr2	66093732	66095200	-	66095318	66093531	ENSMUSG00000026994	-15.0483
Eno2	MmuINT0057484	chr6:124762762-124763004	243	chr6:124763005-124763206=124762653-124762761:-	IR-S	60	4.8	3.2	100	14	0	41.94	18.45	25.55	28.09	16.01	40.99	36.67	15.03	25.97	51.85	21.26	19.74	56.99	41.6	31.4	41.33	21.9	31.1	42.47	22.08	29.92	16.67	1.17	5.83	55.56	3.89	3.11	chr6	124762762	124763004	-	124763206	124762653	ENSMUSG00000004267	-15.0417
Immp2l	MmuINT0081886	chr12:41703758-41954980	251223	chr12:41703655-41703757=41954981-41955586:+	IR-S	4.29	3.65	81.35	5.06	4.2	78.8	1.23	0.5	40.5	5.49	2.64	45.36	27.03	12.7	34.3	21.43	3.64	13.36	18.75	7.12	30.88	15	3.45	19.55	2.08	1.02	47.98	1.79	1.02	55.98	6.31	3.72	55.28	chr12	41703758	41954980	+	41703655	41955586	ENSMUSG00000056899	-15.0333
Tcea2	MmuINT0157954	chr2:181686247-181686597	351	chr2:181686190-181686246=181686598-181686752:+	IR-S	60.61	32.12	20.88	44.19	27.4	34.6	43.12	33.63	44.37	46.67	35.94	41.06	62.79	43.95	26.05	54.43	33.2	27.8	64.71	45.3	24.7	60.47	41.72	27.28	63.93	63.93	36.07	42.55	28.51	38.49	41.18	19.77	28.23	chr2	181686247	181686597	+	181686190	181686752	ENSMUSG00000059540	-14.975
Gin1	MmuINT0068894	chr1:97777520-97782926	5407	chr1:97777326-97777519=97782927-97783232:+	IR-C	25.36	33.22	97.78	41.34	82.68	117.32	21.28	12.13	44.87	28.95	28.37	69.63	49.4	30.63	31.37	42.42	39.87	54.13	42.22	27.02	36.98	35.56	21.69	39.31	22.5	22.05	75.95	30.65	49.65	112.35	20.65	30.77	118.23	chr1	97777520	97782926	+	97777326	97783232	ENSMUSG00000026333	-14.9517
Rbm5	MmuINT0132872	chr9:107769627-107770884	1258	chr9:107770885-107771002=107769561-107769626:-	IR-S	13.92	18.79	116.21	18.81	22.57	97.43	19.79	22.76	92.24	25.88	27.69	79.31	30.97	22.92	51.08	39.04	50.75	79.25	34.52	39.01	73.99	39.71	37.72	57.28	33.33	31.33	62.67	17.92	22.4	102.6	12.56	15.2	105.8	chr9	107769627	107770884	-	107771002	107769561	ENSMUSG00000032580	-14.9217
Luc7l	MmuINT0093865	chr17:26253092-26255030	1939	chr17:26252910-26253091=26255031-26255125:+	IR-S	37.75	176.32	290.75	41.36	184.47	261.53	25.34	94.01	276.99	34.84	135.53	253.47	36	97.92	174.08	50.36	207.48	204.52	41.65	182.02	255.01	42.99	129.4	171.6	56.32	243.87	189.13	28.07	118.46	303.54	40.82	194.32	281.71	chr17	26253092	26255030	+	26252910	26255125	ENSMUSG00000024188	-14.91
Camkv	MmuINT0028463	chr9:107946461-107946617	157	chr9:107946340-107946460=107946618-107946693:+	IR-S	21.95	10.97	39.02	10.71	3.32	27.68	12.2	2.81	20.19	4.35	0.52	11.48	28.57	2.57	6.43	10.77	3.88	32.12	35.14	8.79	16.22	23.53	4.94	16.06	11.11	2.22	17.78	30	3.9	9.1	33.33	4	8	chr9	107946461	107946617	+	107946340	107946693	ENSMUSG00000032936	-14.8717
Mtcp1	MmuINT0101650	chrX:75411523-75411634	112	chrX:75411635-75411786=75411352-75411522:-	IR-C	20	4.8	19.2	39.39	9.06	13.94	19.15	5.36	22.64	20	4.2	16.8	33.33	6.67	13.33	40.91	12.68	18.32	25.58	6.91	20.09	36.84	9.58	16.42	36.59	10.25	17.75	18.92	4.16	17.84	6.67	1.07	14.93	chrX	75411523	75411634	-	75411786	75411352	ENSMUSG00000031200	-14.8683
Ccdc142	MmuINT0030392	chr6:83107955-83108090	136	chr6:83107755-83107954=83108091-83109121:+	IR-S	18.45	11.25	49.75	16.08	13.35	69.65	10.81	4.43	36.57	10.11	4.95	44.05	28.3	9.62	24.38	14.29	5.72	34.28	25.42	9.41	27.59	36.17	11.57	20.43	33.33	14.67	29.33	26.92	8.88	24.12	35.42	23.02	41.98	chr6	83107955	83108090	+	83107755	83109121	ENSMUSG00000079511	-14.8333
2410002F23Rik	MmuINT0002425	chr7:44246824-44248251	1428	chr7:44246722-44246823=44248252-44248295:+	IR-S	79.59	175.1	44.9	89.12	247.75	30.25	78.72	165.31	44.69	71.14	181.41	73.59	77	136.29	40.71	92.41	280.93	23.07	87.12	240.45	35.55	89.56	211.36	24.64	81.67	267.06	59.94	86.81	147.58	22.42	86.84	184.97	28.03	chr7	44246824	44248251	+	44246722	44248295	ENSMUSG00000045411	-14.7667
Synj1	MmuINT0156035	chr16:90979921-90980948	1028	chr16:90980949-90981045=90979751-90979920:-	IR-S	0	0	28.82	2.27	1.05	45.27	0	0	16.47	0	0	39.12	25.98	9.56	27.24	18.02	4.81	21.87	16.57	9.53	48	9.7	2.79	25.97	1.37	0.51	36.52	0	0	28.82	1.41	0.51	35.49	chr16	90979921	90980948	-	90981045	90979751	ENSMUSG00000022973	-14.7633
Stra13	MmuINT0154340	chr11:120711896-120713692	1797	chr11:120713693-120713767=120711844-120711895:-	IR-S	20.93	10.88	41.12	24.32	11.19	34.81	15.91	8.11	42.89	9.68	8.23	76.77	25.49	8.16	23.84	29.63	10.37	24.63	28.36	12.19	30.81	24.68	11.85	36.15	13.25	6.23	40.77	15.91	8.11	42.89	28.36	12.19	30.81	chr11	120711896	120713692	-	120713767	120711844	ENSMUSG00000025144	-14.7617
Alms1	MmuINT0014253	chr6:85678710-85694833	16124	chr6:85677556-85678709=85694834-85694951:+	IR-S	23.97	12.4	39.32	30.57	16.98	38.56	14.2	7.42	44.86	6.82	2.14	29.21	60.19	34.44	22.78	16.38	3.49	17.82	30.16	11.06	25.62	29.26	12.28	29.69	13.96	6.27	38.64	24.24	8.7	27.18	21.96	9.76	34.68	chr6	85678710	85694833	+	85677556	85694951	ENSMUSG00000063810	-14.7567
Pdzrn4	MmuINT0117712	chr15:92680544-92743570	63027	chr15:92680441-92680543=92743571-92743669:+	IR-S	20.74	1.26	4.83	13.01	1.18	7.91	0	0	15	0	0	28	25.46	6	17.56	12.98	1.85	12.43	12.73	2.47	16.91	18.56	3.24	14.23	4.76	1.05	20.95	0	0	1	12.03	0.61	4.48	chr15	92680544	92743570	+	92680441	92743669	ENSMUSG00000036218	-14.7567
Nol8	MmuINT0109471	chr13:49676390-49676754	365	chr13:49676322-49676389=49676755-49676834:+	IR-S	2.17	2.04	91.96	2.6	2.05	76.95	3.23	1.03	30.97	13.51	5.67	36.33	27.27	7.64	20.36	11.54	3.35	25.65	19.05	4.76	20.24	38.78	13.19	20.81	8.7	4.35	45.65	5.36	3.16	55.84	4.35	2.61	57.39	chr13	49676390	49676754	+	49676322	49676834	ENSMUSG00000021392	-14.7533
4833420G17Rik	MmuINT0003517	chr13:119463120-119464564	1445	chr13:119462759-119463119=119464565-119464690:+	IR-C	36.32	38.17	66.92	43.05	46.49	61.51	21.68	18.86	68.14	29.87	29.87	70.13	48.98	71.51	74.49	32.54	36.44	75.56	49.43	64.26	65.74	39.56	50.24	76.76	26.09	30.26	85.74	42.57	30.65	41.35	87.1	50.52	7.48	chr13	119463120	119464564	+	119462759	119464690	ENSMUSG00000062822	-14.735
Smg1	MmuINT0149084	chr7:118180482-118182373	1892	chr7:118182374-118182575=118180372-118180481:-	IR-S	7.03	2.75	36.43	3.7	1.07	27.76	4.34	1.08	23.7	8.57	1.68	17.88	12.5	2.32	16.21	6.38	1.64	24.09	43.45	12.55	16.34	13.7	4.68	29.48	6.38	1.64	24.09	9.07	2.25	22.52	6.25	1.09	16.41	chr7	118180482	118182373	-	118182575	118180372	ENSMUSG00000030655	-14.7217
Pgap1	MmuINT0118323	chr1:54530173-54530853	681	chr1:54530854-54530959=54530117-54530172:-	IR-S	1.5	0.51	33.37	14.51	5.15	30.36	14.63	2.29	13.37	5.16	1.58	29	50.14	24.02	23.89	12.26	4.49	32.14	29.53	10.36	24.73	32.04	11.88	25.21	0	0	23.33	7.28	0.54	6.83	10.54	3.32	28.14	chr1	54530173	54530853	-	54530959	54530117	ENSMUSG00000070889	-14.715
Trpv2	MmuINT0166249	chr11:62578596-62581171	2576	chr11:62578303-62578595=62581172-62581305:+	IR-S	0	0	4	0	0	2	6.98	1.61	21.39	4.35	0.52	11.48	21.21	4.24	15.76	8.11	1.62	18.38	3.03	0.52	16.48	50	19.5	19.5	9.09	0.55	5.45	0	0	2	33.33	1.33	2.67	chr11	62578596	62581171	+	62578303	62581305	ENSMUSG00000018507	-14.715
Ncrna00085	MmuINT0106773	chr17:17836154-17836720	567	chr17:17836085-17836153=17836721-17836744:+	IR-S	55.13	3.92	3.19	51.22	13.08	12.45	65.73	26.18	13.65	71.89	27.15	10.62	88.43	29.65	3.88	86.54	24.69	3.84	78.69	27.17	7.36	85.26	44.13	7.63	61.68	32.15	19.97	63.45	11.68	6.73	39.02	9.16	14.31	chr17	17836154	17836720	+	17836085	17836744	ENSMUSG00000080316	-14.6867
Ddx58	MmuINT0047981	chr4:40213880-40216354	2475	chr4:40216355-40216490=40213731-40213879:-	IR-S	0.34	0.5	145.62	0.84	1.52	179.57	0	0	18.53	0	0	25.74	27.87	4.07	10.53	5.23	1.67	30.33	17.5	4.36	20.56	21.32	5.75	21.23	1.37	0.54	38.61	0.91	0.51	55.05	0	0	88.53	chr4	40213880	40216354	-	40216490	40213731	ENSMUSG00000040296	-14.6833
Pts	MmuINT0129666	chr9:50526950-50528556	1607	chr9:50528557-50528641=50526870-50526949:-	IR-S	26.15	12.06	34.06	23.21	16.76	55.45	11.44	6.77	52.38	21.7	15.96	57.6	22.42	9.2	31.83	36.7	20.61	35.54	35.24	26.49	48.68	21.78	9.83	35.31	21.28	12.79	47.3	13.98	6.85	42.18	10.04	3.32	29.71	chr9	50526950	50528556	-	50528641	50526870	ENSMUSG00000032067	-14.67
Palb2	MmuINT0114833	chr7:122129734-122132719	2986	chr7:122132720-122132946=122129674-122129733:-	IR-S	9.06	3.91	39.26	11.81	6.89	51.44	11.79	3.44	25.71	9.33	2.25	21.87	29.78	3.3	7.79	20.42	5.56	21.67	35.94	16.01	28.54	19.24	4.26	17.89	22.66	5.03	17.17	8.56	3.35	35.82	13.09	6.98	46.37	chr7	122129734	122132719	-	122132946	122129674	ENSMUSG00000044702	-14.64
Iqgap2	MmuINT0083097	chr13:95664288-95665592	1305	chr13:95665593-95665756=95664063-95664287:-	IR-S	10.86	2.43	19.96	2.22	0.51	22.49	11.47	4.04	31.21	3.7	1.04	26.96	14.29	2.29	13.71	10.42	3.6	30.92	27.86	8.89	23.01	28.21	5.54	14.1	5.9	1.2	19.06	1	0.57	56.56	1.36	0.57	41.56	chr13	95664288	95665592	-	95665756	95664063	ENSMUSG00000021676	-14.5783
Polq	MmuINT0123709	chr16:37066962-37071572	4611	chr16:37066765-37066961=37071573-37071813:+	IR-S	6.08	0.58	8.97	3.61	0.53	14.25	0	0	18.03	0	0	13.79	18.47	4.27	18.85	6.48	1.1	15.81	10.82	1.71	14.1	26.36	7.2	20.1	0	0	7.42	10.28	1.21	10.53	5.89	1.12	17.97	chr16	37066962	37071572	+	37066765	37071813	ENSMUSG00000034206	-14.5533
Gramd1a	MmuINT0073511	chr7:31134518-31135596	1079	chr7:31135597-31135739=31134414-31134517:-	IR-S	56.36	207.97	161.03	53.48	176.5	153.53	47.7	199.39	218.61	51.43	218.06	205.94	55.35	188.74	152.26	64.58	324.23	177.83	62.94	312.83	184.2	64.8	276.05	149.95	46.51	205.11	235.89	52.59	216.67	195.33	56.6	234.91	180.12	chr7	31134518	31135596	-	31135739	31134414	ENSMUSG00000001248	-14.5417
Optn	MmuINT0113432	chr2:5021229-5021322	94	chr2:5021323-5021481=5020642-5021228:-	IR-C	86.5	131.48	20.52	82.46	128.64	27.36	77.22	54.05	15.95	75.28	58.72	19.28	72.73	27.64	10.36	83.05	44.85	9.15	100	49	0	89.29	47.32	5.68	72.34	58.6	22.4	73.01	102.94	38.06	79.52	118.48	30.52	chr2	5021229	5021322	-	5021481	5020642	ENSMUSG00000026672	-14.53
Iigp1	MmuINT0081026	chr18:60382795-60389791	6997	chr18:60382612-60382794=60389792-60392629:+	IR-C	33.33	1.33	2.67	66.67	3.33	1.67	0	0	33	11.11	1.67	13.33	41.38	16.97	24.03	16.98	5.26	25.74	19.44	8.36	34.64	23.81	9.29	29.71	50	1.5	1.5	NA	NaN	NaN	60	2.4	1.6	chr18	60382795	60389791	+	60382612	60392629	ENSMUSG00000054072	-14.5217
Setd4	MmuINT0142159	chr16:93590086-93590873	788	chr16:93590874-93591303=93589911-93590085:-	IR-S	23.27	16.64	54.87	26.83	22.2	60.53	16.07	7.54	39.4	14.24	10.28	61.92	17.65	5.88	27.45	21.59	14.59	53	32.04	15.85	33.61	35.31	14.88	27.27	13.78	11.38	71.2	23.32	12.33	40.55	37.08	23.99	40.71	chr16	93590086	93590873	-	93591303	93589911	ENSMUSG00000022948	-14.4917
Zswim5	MmuINT0180916	chr4:116973048-116975195	2148	chr4:116972871-116973047=116975196-116975342:+	IR-S	5.88	0.53	8.47	17.24	2.93	14.07	6.25	1.06	15.94	2.56	0.51	19.49	42.11	11.37	15.63	11.86	3.91	29.09	10.14	3.85	34.15	34.69	11.45	21.55	0	0	16	0	0	4	10	1.1	9.9	chr4	116973048	116975195	+	116972871	116975342	ENSMUSG00000033948	-14.4917
Hira	MmuINT0077914	chr16:18896565-18897697	1133	chr16:18896454-18896564=18897698-18897788:+	IR-S	15.94	12.75	67.25	14.41	18.88	112.12	19.44	16.72	69.28	23.94	21.07	66.93	23.46	11.73	38.27	25.38	20.06	58.97	48.65	26.76	28.24	34.45	27.56	52.44	24.39	19.28	59.78	17.83	13.55	62.45	20.85	17.53	66.53	chr16	18896565	18897697	+	18896454	18897788	ENSMUSG00000022702	-14.47
Slc4a3	MmuINT0147172	chr1:75547399-75547943	545	chr1:75547233-75547398=75547944-75548221:+	IR-C	86.84	143.86	21.8	77.34	134.78	39.49	56.13	44.5	34.78	79.79	60.23	15.26	75.68	57.98	18.63	80.77	88.58	21.09	91.06	103.17	10.13	75.4	45.61	14.88	84.98	99.89	17.66	66.52	49.12	24.72	87.46	69.36	9.94	chr1	75547399	75547943	+	75547233	75548221	ENSMUSG00000006576	-14.45
Pfkfb2	MmuINT0118170	chr1:130707119-130707508	390	chr1:130707509-130707605=130707052-130707118:-	IR-S	19.05	3.64	15.48	13.08	2.89	19.22	12.1	1.7	12.33	13.72	2.89	18.19	42.32	9.4	12.81	14.47	2.32	13.74	32.05	9.34	19.81	35.49	8.95	16.26	7.9	1.11	12.95	5.41	0.54	9.49	9.63	2.8	26.31	chr1	130707119	130707508	-	130707605	130707052	ENSMUSG00000026409	-14.4267
Ccdc74a	MmuINT0031207	chr16:17650206-17650366	161	chr16:17650149-17650205=17650367-17650738:+	IR-S	19.92	3.6	14.46	26.83	6.98	19.02	33.33	18.66	37.34	52.94	20.65	18.35	52.94	13.76	12.24	53.72	21.52	18.54	58.06	28.45	20.55	60.87	22.52	14.48	33.33	13.33	26.67	27.27	1.91	5.09	57.14	6.29	4.71	chr16	17650206	17650366	+	17650149	17650738	ENSMUSG00000041617	-14.415
Tep1	MmuINT0158965	chr14:50824950-50825055	106	chr14:50825056-50825161=50824732-50824949:-	IR-C	1.75	0.51	28.49	4.75	1.62	32.47	1.73	0.56	31.54	0	0	31	47.91	19.04	20.71	6.25	1.06	15.94	26.36	9.95	27.8	13.22	3.45	22.64	0	0	19	3.31	0.57	16.53	2.66	0.56	20.53	chr14	50824950	50825055	-	50825161	50824732	ENSMUSG00000006281	-14.4117
Wdr76	MmuINT0175742	chr2:121525582-121526801	1220	chr2:121525452-121525581=121526802-121526903:+	IR-S	0	0	41	1.1	0.51	45.49	0	0	23	1.59	0.51	31.49	14.29	2.86	17.14	16	4.64	24.36	8.57	3.26	34.74	20.93	5.44	20.56	2.5	1.03	39.98	12.64	6.19	42.81	3.23	2.07	61.93	chr2	121525582	121526801	+	121525452	121526903	ENSMUSG00000027242	-14.3717
Ankrd26	MmuINT0015559	chr6:118506605-118507637	1033	chr6:118507638-118507852=118506376-118506604:-	IR-S	2.86	1.06	36	7.04	2.75	36.36	3.03	1.06	33.94	1.23	0.52	41.69	25	7.72	23.16	14.18	5.83	35.26	6.62	2.18	30.73	28.57	7.94	19.85	8.22	2.2	24.51	1.27	0.52	40.65	0	0	22.65	chr6	118506605	118507637	-	118507852	118506376	ENSMUSG00000007827	-14.3267
Ankrd23	MmuINT0015513	chr1:36532008-36532111	104	chr1:36532112-36532210=36531909-36532007:-	IR-S	7.89	2.7	31.47	8.41	1.63	17.71	5.41	1.05	18.45	6.96	1.61	21.46	12.5	2.25	15.75	9	1.64	16.53	22.88	5.53	18.64	29.65	7.78	18.46	16.51	3.49	17.67	17.65	2.35	10.98	11.65	2.23	16.93	chr1	36532008	36532111	-	36532210	36531909	ENSMUSG00000067653	-14.325
Hsf2	MmuINT0079224	chr10:57505383-57506196	814	chr10:57505146-57505382=57506197-57506302:+	IR-C	9.91	6.6	59.96	5.31	3.16	56.37	3.07	1.55	48.81	4.38	2.61	56.95	11.7	3.35	25.3	12.19	6.73	48.5	21.58	10.33	37.55	20.36	12.04	47.08	9.37	5.47	52.91	5.01	2.62	49.73	7.95	4.32	50	chr10	57505383	57506196	+	57505146	57506302	ENSMUSG00000019878	-14.3183
Znf512b	MmuINT0180641	chr2:181586362-181586718	357	chr2:181586719-181586820=181586299-181586361:-	IR-S	22.73	18.41	62.59	29.19	30.36	73.64	12	16.8	123.2	15.46	17.32	94.68	20.51	28.92	112.08	27.27	49.63	132.37	29.54	53.76	128.24	27.33	56.03	148.97	17.97	27.13	123.87	11.76	8.94	67.06	25.35	34.48	101.52	chr2	181586362	181586718	-	181586820	181586299	ENSMUSG00000000823	-14.3167
Slc4a3	MmuINT0147177	chr1:75550936-75551246	311	chr1:75550755-75550935=75551247-75551382:+	IR-S	25.19	20.66	61.34	28.36	24.39	61.61	21.31	7.88	29.12	18.07	8.85	40.15	28.57	10.29	25.71	31.11	18.35	40.65	34.18	18.12	34.88	36.71	19.82	34.18	28.95	14.19	34.81	32.14	11.89	25.11	21.65	12.77	46.23	chr1	75550936	75551246	+	75550755	75551382	ENSMUSG00000006576	-14.31
Hspa4l	MmuINT0079375	chr3:40760464-40760781	318	chr3:40760364-40760463=40760782-40760915:+	IR-C	0.68	0.5	73.5	4.24	5.22	117.78	0	0	23	0	0	21	28.57	12.86	32.14	8.7	4.35	45.65	12.2	5.61	40.39	21.95	10.97	39.02	0	0	46	2.52	1.54	59.46	0	0	78	chr3	40760464	40760781	+	40760364	40760915	ENSMUSG00000025757	-14.2833
Ap4m1	MmuINT0016923	chr5:138172438-138172786	349	chr5:138172349-138172437=138172787-138172893:+	IR-S	46.3	36.58	42.42	52.46	48.79	44.21	28.3	19.24	48.76	37.78	35.14	57.86	28	17.92	46.08	57.02	54.17	40.83	39.01	38.23	59.77	45.83	48.12	56.88	37.58	40.59	67.41	30.77	26.15	58.85	36.59	40.98	71.02	chr5	138172438	138172786	+	138172349	138172893	ENSMUSG00000019518	-14.2467
Galnt3	MmuINT0067360	chr2:66096025-66097712	1688	chr2:66097713-66097862=66095790-66096024:-	IR-S	0	0	6.36	0	0	11.67	0	0	19.09	1.29	0.51	38.68	25.06	7.54	22.55	15.15	3.49	19.54	6.71	2.2	30.56	22.75	4.98	16.92	0	0	35	0	0	3.18	0	0	11.67	chr2	66096025	66097712	-	66097862	66095790	ENSMUSG00000026994	-14.225
Braf	MmuINT0025551	chr6:39627841-39628608	768	chr6:39628609-39628655=39627722-39627840:-	IR-S	3.43	1.55	43.63	11.44	7.24	56.08	5.74	1.06	17.35	2.26	0.51	22.11	57.05	23.56	17.74	10.83	3.88	31.94	18.92	7.13	30.57	24.87	10.61	32.06	13.05	4.52	30.13	6.73	2.13	29.57	26.72	11.4	31.27	chr6	39627841	39628608	-	39628655	39627722	ENSMUSG00000002413	-14.2067
Stag3	MmuINT0153583	chr5:138290268-138290708	441	chr5:138290191-138290267=138290709-138290913:+	IR-S	7.46	18.28	226.75	19.42	72.83	302.2	27.54	12.12	31.88	20.39	12.64	49.36	29.52	20.07	47.93	36.46	42.3	73.73	45.31	42.14	50.86	32.74	24.56	50.45	28.16	18.59	47.41	9.48	12.04	114.99	13.6	32.37	205.63	chr5	138290268	138290708	+	138290191	138290913	ENSMUSG00000036928	-14.205
Tmem205	MmuINT0161906	chr9:21926358-21927291	934	chr9:21927292-21927462=21926249-21926357:-	IR-S	17.02	9.36	45.64	22.67	10.43	35.57	21.88	8.53	30.47	25.77	15.72	45.28	33.33	14	28	41.18	9.88	14.12	31.91	9.89	21.11	40.74	15.48	22.52	31.76	17.79	38.21	8.89	4.36	44.64	22.67	10.43	35.57	chr9	21926358	21927291	-	21927462	21926249	ENSMUSG00000040883	-14.1183
Fastk	MmuINT0062623	chr5:24444306-24445065	760	chr5:24445066-24445235=24443895-24444305:-	IR-S	35.88	133.84	239.19	35.66	115.32	208.06	26.16	78.22	220.78	33.52	91.47	181.41	36.11	82.35	145.71	37.82	106.13	174.49	48.98	123.66	128.81	45.06	110.24	134.41	35.95	106.04	188.93	22.19	72.1	252.81	37.94	147.59	241.41	chr5	24444306	24445065	-	24445235	24443895	ENSMUSG00000028959	-14.1133
Herc1	MmuINT0077219	chr9:66474865-66475920	1056	chr9:66474734-66474864=66475921-66476120:+	IR-S	3.99	1.56	37.53	8.45	2.17	23.51	0	0	23.71	6.2	1.59	24.12	15.41	6.93	38.02	10.53	4.42	37.58	17.77	7.07	32.7	23.29	6.16	20.31	1.37	0.51	36.49	1.59	0.51	31.38	1.77	0.51	28.32	chr9	66474865	66475920	+	66474734	66476120	ENSMUSG00000038664	-14.0967
Ston2	MmuINT0154327	chr12:91714125-91740470	26346	chr12:91740471-91740746=91713927-91714124:-	IR-C	4.23	1.57	35.43	1.89	0.51	26.49	4.76	1.05	20.95	1.96	0.51	25.49	12.5	1.12	7.88	13.33	2.27	14.73	11.76	2.23	16.77	27.27	7.64	20.36	15.38	4.61	25.39	2.22	0.51	22.49	2.04	0.51	24.49	chr12	91714125	91740470	-	91740746	91713927	ENSMUSG00000020961	-14.0933
Maob	MmuINT0094936	chrX:16768516-16770924	2409	chrX:16770925-16771019=16768378-16768515:-	IR-S	2.86	0.51	17.49	2.7	0.51	18.49	0	0	12	0	0	11	7.69	0.54	6.46	20	3	12	0	0	20	22.22	4.89	17.11	0	0	19	0	0	14	0	0	9	chrX	16768516	16770924	-	16771019	16768378	ENSMUSG00000040147	-14.0733
Fap	MmuINT0062441	chr2:62528780-62530707	1928	chr2:62530708-62530761=62528655-62528779:-	IR-S	49.28	1.49	1.54	24.46	2.49	7.69	2.13	0.53	24.18	0	0	33.97	17.26	7.05	33.8	7.49	1.61	19.92	19.54	4.78	19.69	18.31	3.55	15.83	1.41	0.52	36.54	100	1	0	0	0	3.09	chr2	62528780	62530707	-	62530761	62528655	ENSMUSG00000000392	-14.0483
Gtf2e2	MmuINT0074747	chr8:33732516-33735733	3218	chr8:33732339-33732515=33735734-33735906:+	IR-C	57.29	86.51	64.49	46.89	60.96	69.04	31.71	17.12	36.88	49.3	26.13	26.87	30.91	11.13	24.87	49.58	44.13	44.87	58.06	28.45	20.55	55.93	25.73	20.27	47.83	16.26	17.74	65.31	52.9	28.1	69.09	64.25	28.75	chr8	33732516	33735733	+	33732339	33735906	ENSMUSG00000031585	-14.0183
Tead1	MmuINT0158653	chr7:112859131-112861431	2301	chr7:112859069-112859130=112861432-112861556:+	IR-S	7.14	1.1	14.34	5.49	1.07	18.43	4	0.54	12.85	4.77	1.08	21.54	30.9	6.03	13.47	23.08	3.8	12.67	16	2.95	15.49	16.13	2.99	15.54	7.71	1.11	13.27	0	0	19.56	9.4	2.22	21.4	chr7	112859131	112861431	+	112859069	112861556	ENSMUSG00000055593	-14.0183
Iqgap2	MmuINT0083086	chr13:95689792-95707877	18086	chr13:95707878-95708041=95689701-95689791:-	IR-S	3.03	0.52	16.48	14.29	2.86	17.14	4.55	1.05	21.95	2.22	0.51	22.49	52.54	23.64	21.36	16.13	5.81	30.19	16.67	5.83	29.17	19.35	7.16	29.84	0	0	24	1.69	0.51	29.49	2.04	0.51	24.49	chr13	95689792	95707877	-	95708041	95689701	ENSMUSG00000021676	-13.9983
Anubl1	MmuINT0016272	chr6:116284816-116285853	1038	chr6:116284740-116284815=116285854-116285921:+	IR-S	9.07	1.64	16.39	0	0	17.12	0	0	18.06	2.03	0.51	24.67	9.64	1.64	15.41	23.33	4.93	16.21	2.84	0.51	17.57	18.86	4.16	17.9	3.21	0.52	15.54	3	0.52	16.66	15.38	2.31	12.69	chr6	116284816	116285853	+	116284740	116285921	ENSMUSG00000042213	-13.995
A930001N09Rik	MmuINT0006769	chr17:26762312-26763325	1014	chr17:26762238-26762311=26763326-26763448:+	IR-S	0	0	24	13.98	7.41	45.59	0	0	11.06	0	0	19	34.69	11.45	21.55	15	3.45	19.55	16.13	5.81	30.19	10.81	4.43	36.57	0	0	22	4.92	1.57	30.43	2.44	1.02	40.98	chr17	26762312	26763325	+	26762238	26763448	ENSMUSG00000048249	-13.98
Ngdn	MmuINT0108356	chr14:55016229-55017065	837	chr14:55016169-55016228=55017066-55017137:+	IR-S	7.97	5.7	65.86	11.11	8.19	65.56	6.97	6.33	84.51	7.38	6.16	77.31	16.83	8.98	44.39	14.69	10.07	58.49	22.25	14.34	50.12	26.46	14.56	40.47	10.07	7.52	67.14	3.91	3.64	89.36	12.96	8.58	57.61	chr14	55016229	55017065	+	55016169	55017137	ENSMUSG00000022204	-13.9583
Rtf1	MmuINT0137742	chr2:119724908-119726716	1809	chr2:119724825-119724907=119726717-119726804:+	IR-S	29.73	7.14	16.86	10.34	3.31	28.69	3.57	1.04	27.96	10.64	2.77	23.23	23.08	3.69	12.31	12.5	3.38	23.62	29.73	7.14	16.86	20.93	5.44	20.56	4.55	1.05	21.95	9.09	2.18	21.82	4	1.04	24.96	chr2	119724908	119726716	+	119724825	119726804	ENSMUSG00000027304	-13.9483
Neil1	MmuINT0107477	chr9:57144315-57144637	323	chr9:57144638-57144737=57144187-57144314:-	IR-S	20.05	15.01	59.84	21.89	13.41	47.84	12.04	5.04	36.84	10.54	6.63	56.28	13.23	6.23	40.83	14.63	6.88	40.12	32.04	13.2	28.01	28.93	12.25	30.09	8.03	4.86	55.66	12.18	8.42	60.68	19.49	11.35	46.89	chr9	57144315	57144637	-	57144737	57144187	ENSMUSG00000032298	-13.91
Met	MmuINT0097921	chr6:17558891-17562157	3267	chr6:17558709-17558890=17562158-17562267:+	IR-S	2.86	0.51	17.49	10.34	3.31	28.69	2.56	0.51	19.49	5.26	1.05	18.95	38.46	10.38	16.62	11.11	3.89	31.11	14.29	4.57	27.43	28	8.96	23.04	8.11	1.62	18.38	0	0	6	0	0	8	chr6	17558891	17562157	+	17558709	17562267	ENSMUSG00000009376	-13.89
Lrrc51	MmuINT0093122	chr7:101913213-101913434	222	chr7:101913435-101913583=101912989-101913212:-	IR-S	65.74	117.67	61.33	79.22	109.32	28.68	64.29	73.93	41.07	72.62	105.3	39.7	58.06	28.45	20.55	80.53	82.14	19.86	83.33	82.5	16.5	83.16	72.35	14.65	74.65	92.57	31.43	59.04	77.93	54.07	57.89	60.78	44.22	chr7	101913213	101913434	-	101913583	101912989	ENSMUSG00000064307	-13.885
Tex14	MmuINT0159142	chr11:87522596-87527843	5248	chr11:87522495-87522595=87527844-87527910:+	IR-S	0.35	0.51	144.49	1.49	2.53	167.47	0	0	10	1.64	0.51	30.52	20	1.2	4.8	6.65	1.07	14.96	14.29	2.29	13.71	23.08	3.69	12.31	0	0	16.03	0.53	0.5	93.56	1.65	2.03	121.03	chr11	87522596	87527843	+	87522495	87527910	ENSMUSG00000010342	-13.8533
Arhgef9	MmuINT0018694	chrX:95052155-95054942	2788	chrX:95054943-95055011=95048944-95052154:-	IR-S	57.89	8.68	6.32	25.93	4.41	12.59	17.24	2.93	14.07	18.75	3.56	15.44	31.03	5.9	13.1	21.74	6.09	21.91	42.22	13.51	18.49	31.58	7.89	17.11	33.33	5.33	10.67	7.69	1.08	12.92	0	0	9	chrX	95052155	95054942	-	95055011	95048944	ENSMUSG00000025656	-13.8517
Cd2bp2	MmuINT0032229	chr7:127195462-127195928	467	chr7:127195929-127196000=127195361-127195461:-	IR-C	18.87	14.37	61.78	28.12	15.41	39.4	22.7	12.99	44.25	30.69	17.8	40.2	33.61	11.48	22.67	33.44	12.8	25.47	47.99	27.51	29.82	40.21	12	17.85	45.93	24.98	29.41	24.41	11.93	36.95	33.44	26.31	52.36	chr7	127195462	127195928	-	127196000	127195361	ENSMUSG00000042502	-13.8517
Hsf2	MmuINT0079221	chr10:57501432-57502622	1191	chr10:57501370-57501431=57502623-57502710:+	IR-S	10	4.4	39.6	5.62	2.64	44.36	13.85	5.12	31.88	3.12	1.03	31.97	39.13	18.78	29.22	20	8.4	33.6	25.33	11.91	35.09	21.65	12.77	46.23	8.93	5.45	55.55	2.7	1.03	36.97	10.42	5.52	47.48	chr10	57501432	57502622	+	57501370	57502710	ENSMUSG00000019878	-13.8417
Qpct	MmuINT0130142	chr17:79064075-79070672	6598	chr17:79063928-79064074=79070673-79070951:+	IR-S	4.76	0.52	10.48	21.43	3.64	13.36	4.76	0.52	10.48	3.45	0.52	14.48	47.06	11.77	13.23	16	4.64	24.36	14.29	2.29	13.71	23.53	4.94	16.06	3.03	0.52	16.48	6.67	0.53	7.47	0	0	4	chr17	79064075	79070672	+	79063928	79070951	ENSMUSG00000024084	-13.835
Mrpl30	MmuINT0100777	chr1:37890585-37892942	2358	chr1:37890553-37890584=37892943-37893023:+	IR-S	10.93	8.77	71.43	5.66	4.44	73.96	0.81	0.51	62.09	0.46	0.5	108.3	8.7	3.48	36.52	20.25	7.7	30.3	16.7	8.52	42.48	6.44	2.87	41.73	7.57	5.06	61.74	6.55	5.75	82.05	10.98	6.32	51.28	chr1	37890585	37892942	+	37890553	37893023	ENSMUSG00000026087	-13.8283
1700088E04Rik	MmuINT0001522	chr15:79135766-79136306	541	chr15:79136307-79136489=79135637-79135765:-	IR-C	78.29	90.03	24.97	81.29	102.43	23.57	76.87	99.93	30.07	65.47	75.29	39.71	75.65	76.41	24.59	81.25	141.38	32.62	85.57	154.03	25.97	88.17	140.19	18.81	70.32	92.82	39.18	75.47	70.19	22.81	83.93	86.45	16.55	chr15	79135766	79136306	-	79136489	79135637	ENSMUSG00000033029	-13.8267
Mapk13	MmuINT0095496	chr17:28776183-28776301	119	chr17:28776135-28776182=28776302-28776416:+	IR-S	12.19	14.59	105.09	10.26	13.24	115.76	12.06	13.45	98.05	7.55	10.22	125.11	12.19	8.98	64.67	14.45	13.73	81.3	32.69	22.56	46.44	23.68	14.22	45.84	10.12	19.27	171.17	9.6	52.6	495.29	14.73	85.47	494.79	chr17	28776183	28776301	+	28776135	28776416	ENSMUSG00000004864	-13.8017
Cep250	MmuINT0034767	chr2:155965096-155965312	217	chr2:155964989-155965095=155965313-155965564:+	IR-S	13.85	10.25	63.75	10.71	6.64	55.36	8.11	1.62	18.38	4.55	1.05	21.95	4.55	1.05	21.95	26.47	11.38	31.62	24.05	11.78	37.22	9.86	3.85	35.15	13.73	3.98	25.02	6.93	3.74	50.26	9.3	4.37	42.63	chr2	155965096	155965312	+	155964989	155965564	ENSMUSG00000038241	-13.7967
Coro2b	MmuINT0041176	chr9:62454646-62489240	34595	chr9:62489241-62489441=62454529-62454645:-	IR-S	0	0	41	3.03	1.03	32.97	4.65	2.09	42.91	5.41	2.11	36.89	0	0	13	7.14	1.07	13.93	33.33	8.67	17.33	16	4.64	24.36	10.71	3.32	27.68	0	0	41	0	0	40	chr9	62454646	62489240	-	62489441	62454529	ENSMUSG00000041729	-13.7933
Ccnk	MmuINT0031739	chr12:108187261-108189064	1804	chr12:108187179-108187260=108189065-108189196:+	IR-S	7.22	3.75	48.25	10.92	7.21	58.79	4.42	2.61	56.39	2.61	1.54	57.46	20	10.2	40.8	23.08	14.77	49.23	15.15	8.64	48.36	13.6	9.66	61.34	8.93	5.45	55.55	7.02	4.28	56.72	6.52	3.19	45.81	chr12	108187261	108189064	+	108187179	108189196	ENSMUSG00000021258	-13.7617
Mbtps2	MmuINT0096410	chrX:157555079-157555596	518	chrX:157555597-157555691=157554883-157555078:-	IR-S	8.33	1.08	11.92	5.56	1.06	17.94	2.86	0.51	17.49	0	0	14	27.27	1.91	5.09	4.76	1.05	20.95	3.23	0.52	15.48	37.5	8.25	13.75	0	0	16	0	0	18	0	0	17	chrX	157555079	157555596	-	157555691	157554883	ENSMUSG00000046873	-13.7333
Pcdh11x	MmuINT0115936	chrX:120290652-120364785	74134	chrX:120290327-120290651=120364786-120365369:+	IR-S	29.03	11.61	28.39	16.98	5.26	25.74	17.39	4.7	22.3	19.3	13.12	54.88	19.51	9.56	39.44	34.18	18.12	34.88	19.15	10.72	45.28	42.86	17.14	22.86	22.64	14.72	50.28	28.21	7.05	17.95	16.28	4.07	20.93	chrX	120290652	120364785	+	120290327	120365369	ENSMUSG00000034755	-13.7183
Ssbp1	MmuINT0152772	chr6:40471460-40472070	611	chr6:40471415-40471459=40472071-40472133:+	IR-C	58.82	174.7	122.3	63.32	180.46	104.54	61.01	136.05	86.95	54.44	151.34	126.66	76.65	133.37	40.63	77.49	158.85	46.15	63.32	118.41	68.59	73.49	105.83	38.17	65.68	183.9	96.1	47.51	105.47	116.53	56.32	114.89	89.11	chr6	40471460	40472070	+	40471415	40472133	ENSMUSG00000029911	-13.7083
Thumpd3	MmuINT0160042	chr6:113046391-113047414	1024	chr6:113046327-113046390=113047415-113047704:+	IR-S	8.7	6.52	68.48	14.04	9.13	55.87	17.24	5.86	28.14	14.56	8.59	50.41	28	4.48	11.52	37.78	11.71	19.29	20.59	8.44	32.56	30.43	9.13	20.87	12.9	4.52	30.48	11.83	6.15	45.85	20.88	11.48	43.52	chr6	113046391	113047414	+	113046327	113047704	ENSMUSG00000030264	-13.7
Ccdc15	MmuINT0030466	chr9:37311429-37313376	1948	chr9:37313377-37313499=37311318-37311428:-	IR-C	4.92	1.57	30.43	2.5	1.03	39.98	10.53	2.21	18.79	0	0	28.06	24.95	10	30.07	11.69	5.03	37.97	28.57	10.29	25.71	16.62	4.66	23.4	1.69	0.51	29.55	1.74	0.51	28.67	0	0	31	chr9	37311429	37313376	-	37313499	37311318	ENSMUSG00000034303	-13.695
Birc6	MmuINT0024997	chr17:74631115-74631610	496	chr17:74630960-74631114=74631611-74631737:+	IR-S	0	0	12.53	16.66	5.04	25.22	6.95	1.07	14.31	8.59	1.16	12.3	42.64	9.82	13.22	18.17	6.21	27.98	17.69	8.33	38.77	28.51	11.11	27.86	2.16	0.51	23.14	27.94	4.09	10.54	14.45	3.58	21.21	chr17	74631115	74631610	+	74630960	74631737	ENSMUSG00000024073	-13.6867
Morc4	MmuINT0100041	chrX:139834583-139835935	1353	chrX:139835936-139835987=139834410-139834582:-	IR-S	0	0	41.18	4.63	2.61	53.86	0	0	19.56	1.5	0.51	33.43	12.55	3.99	27.8	6.5	2.13	30.63	23.53	6.25	20.31	13.21	5.14	33.8	0	0	27.79	0	0	21.62	0	0	33.97	chrX	139834583	139835935	-	139835987	139834410	ENSMUSG00000031434	-13.6633
Gm14403	MmuINT0070231	chr2:177507036-177508453	1418	chr2:177506909-177507035=177508454-177508641:+	IR-S	47.17	36.79	41.21	43.86	35.97	46.03	54.43	66.4	55.6	44.7	70.18	86.82	77.22	192.28	56.72	58.36	157.57	112.43	62.33	112.82	68.18	68.99	150.4	67.6	52.46	48.79	44.21	61.11	53.17	33.83	46.9	38.93	44.07	chr2	177507036	177508453	+	177506909	177508641	ENSMUSG00000067480	-13.6617
Chic1	MmuINT0035973	chrX:103388047-103389459	1413	chrX:103387987-103388046=103389460-103396118:+	IR-S	16.67	3.5	17.5	18.75	3.56	15.44	3.85	1.04	25.96	7.41	2.15	26.85	0	0	18	23.53	4.94	16.06	20.83	6.04	22.96	13.51	2.84	18.16	36	6.12	10.88	7.69	1.61	19.39	17.65	3.53	16.47	chrX	103388047	103389459	+	103387987	103396118	ENSMUSG00000031327	-13.66
Nadsyn1	MmuINT0105380	chr7:143812852-143813389	538	chr7:143813390-143813441=143812763-143812851:-	IR-S	12.82	5.64	38.36	14.29	5.14	30.86	8.7	2.17	22.82	9.68	3.29	30.71	16	4.64	24.36	18.64	6.52	28.48	26.83	6.98	19.02	23.08	7.39	24.61	13.73	3.98	25.02	7.25	2.68	34.32	12.2	5.61	40.39	chr7	143812852	143813389	-	143813441	143812763	ENSMUSG00000031090	-13.66
Wdr59	MmuINT0175443	chr8:111485471-111486915	1445	chr8:111486916-111486995=111485338-111485470:-	IR-S	5.56	1.06	17.94	14.08	5.23	31.94	3.55	0.53	14.5	5.07	1.07	19.96	51.88	16.37	15.19	14.61	6.47	37.82	7.83	1.65	19.41	31.43	11.46	25.01	3.81	1.07	26.99	0	0	32	6.04	2.18	33.94	chr8	111485471	111486915	-	111486995	111485338	ENSMUSG00000031959	-13.6467
Herc2	MmuINT0077321	chr7:56206927-56207691	765	chr7:56206728-56206926=56207692-56207906:+	IR-S	1.37	0.54	38.7	5.56	2.24	38.06	0	0	45.64	1.11	0.51	45.04	25.28	12.59	37.2	3.02	1.09	35.04	14.22	6.63	39.98	25.35	9.93	29.25	1.26	0.53	41.92	0	0	43.48	2.13	0.54	24.91	chr7	56206927	56207691	+	56206728	56207906	ENSMUSG00000030451	-13.6417
Cfb	MmuINT0035236	chr17:34858155-34858497	343	chr17:34858498-34858595=34858037-34858154:-	IR-S	88.38	14.32	1.88	100	14.15	0	95.8	44.69	1.96	66.27	26.14	13.3	89.59	32.65	3.79	90.74	56.05	5.72	93.19	52.87	3.86	100	30.44	0	66.87	37.05	18.36	93.83	29.5	1.94	72.75	18.44	6.91	chr17	34858155	34858497	-	34858595	34858037	ENSMUSG00000090231	-13.6083
Bdh2	MmuINT0024659	chr3:135281369-135285514	4146	chr3:135281221-135281368=135285515-135285667:+	IR-C	20	1.2	4.8	33.33	4	8	8.7	2.17	22.82	10.53	2.21	18.79	12	1.68	12.32	23.08	3.69	12.31	7.69	1.08	12.92	38.89	9.72	15.28	0	0	7	5.88	0.53	8.47	25	1.25	3.75	chr3	135281369	135285514	+	135281221	135285667	ENSMUSG00000028167	-13.605
Plek2	MmuINT0121814	chr12:78889991-78892128	2138	chr12:78892129-78892212=78889912-78889990:-	IR-S	3.03	0.52	16.48	12.5	2.25	15.75	0	0	13	2.56	0.51	19.49	40.74	7.74	11.26	13.51	2.84	18.16	2.56	0.51	19.49	28.57	5.14	12.86	5.66	1.58	26.42	4.76	0.52	10.48	6.25	1.06	15.94	chr12	78889991	78892128	-	78892212	78889912	ENSMUSG00000021118	-13.6
4930422G04Rik	MmuINT0003939	chr3:127590109-127595878	5770	chr3:127589969-127590108=127595879-127596022:+	IR-S	15.28	4.28	23.73	14.66	7.91	46.03	0	0	13.38	8.22	2.29	25.62	8.94	2.31	23.55	9.34	4.06	39.4	27.42	7.43	19.67	16.36	6.79	34.7	12.08	2.38	17.31	12.33	3.57	25.41	21.13	8.35	31.17	chr3	127590109	127595878	+	127589969	127596022	ENSMUSG00000051278	-13.5967
Birc6	MmuINT0025000	chr17:74635897-74638342	2446	chr17:74635763-74635896=74638343-74638470:+	IR-S	10.3	2.24	19.5	4.7	1.06	21.55	0	0	10.29	0	0	12.35	28.64	5.85	14.57	6.91	1.63	22.01	10.67	3.4	28.48	23.11	6.88	22.89	0	0	22.65	9.74	1.1	10.17	8.11	1.67	18.92	chr17	74635897	74638342	+	74635763	74638470	ENSMUSG00000024073	-13.5633
Tcfcp2l1	MmuINT0158229	chr1:118664808-118664897	90	chr1:118664759-118664807=118664898-118664991:+	IR-S	0	0	24	4.92	1.57	30.43	0	0	20	2.13	0.51	23.49	24	7.44	23.56	4	1.04	24.96	15.56	4.05	21.95	24.32	5.59	17.41	2.56	0.51	19.49	0	0	10	0	0	11	chr1	118664808	118664897	+	118664759	118664991	ENSMUSG00000026380	-13.5617
Pdzk1	MmuINT0117694	chr3:96869232-96870109	878	chr3:96868941-96869231=96870110-96870926:+	IR-S	47.33	68.84	76.6	46.55	53.6	61.55	39.47	54.56	83.67	28.23	65.06	165.41	28.37	34.57	87.28	43.38	73.61	96.07	38.02	66.03	107.64	60.79	97.23	62.71	26.68	66.84	183.69	78.77	46.43	12.51	59.52	44.57	30.31	chr3	96869232	96870109	+	96868941	96870926	ENSMUSG00000038298	-13.5467
Herc6	MmuINT0077400	chr6:57662446-57662699	254	chr6:57662343-57662445=57662700-57665136:+	IR-C	3.14	1.03	31.85	8.47	2.17	23.45	0	0	14.41	0	0	13.38	40.76	11.96	17.39	10.37	2.76	23.86	17.23	3.52	16.89	13	2.26	15.12	4.63	1.05	21.54	4.05	1.04	24.64	5.51	1.58	27.15	chr6	57662446	57662699	+	57662343	57665136	ENSMUSG00000029798	-13.5333
Lrrk2	MmuINT0093412	chr15:91726308-91728915	2608	chr15:91726137-91726307=91728916-91729174:+	IR-S	10.83	1.66	13.69	24.46	2.49	7.69	4.63	0.52	10.77	3.6	0.52	13.86	27.98	5.12	13.18	2.95	0.52	16.96	22.57	3.68	12.62	27.42	8.92	23.61	0	0	10.29	0	0	7.21	5.41	1.05	18.45	chr15	91726308	91728915	+	91726137	91729174	ENSMUSG00000036273	-13.5317
Mcoln3	MmuINT0096763	chr3:146133763-146133839	77	chr3:146133650-146133762=146133840-146133989:+	IR-S	0	0	8.48	23.91	3.72	11.83	0.79	0.5	63.07	0.83	0.5	59.89	13.32	8.5	55.29	9.18	4.92	48.63	12.96	6.78	45.52	20.85	11.48	43.58	2.25	1.02	44.46	0	0	8.48	26.12	1.89	5.35	chr3	146133763	146133839	+	146133650	146133989	ENSMUSG00000036853	-13.52
Pkp4	MmuINT0120925	chr2:59342244-59344797	2554	chr2:59342093-59342243=59344798-59344993:+	IR-S	3.27	2.09	61.96	0	0	41	0	0	39	0	0	35	41.94	9.23	12.77	2.98	1.04	33.99	11.11	3.33	26.67	26.47	9.56	26.56	3.67	1.07	27.99	0.79	0.51	63.49	1.12	0.5	44.5	chr2	59342244	59344797	+	59342093	59344993	ENSMUSG00000026991	-13.52
Taf15	MmuINT0156627	chr11:83484703-83484809	107	chr11:83484651-83484702=83484810-83484894:+	IR-S	2.13	0.51	23.49	5.26	1.05	18.95	0	0	20	0	0	23	3.45	0.52	14.48	13.51	2.84	18.16	15	3.45	19.55	12	3.36	24.64	5.88	1.59	25.41	0	0	12	12.82	2.82	19.18	chr11	83484703	83484809	+	83484651	83484894	ENSMUSG00000020680	-13.5033
D630037F22Rik	MmuINT0046153	chr10:56123600-56129060	5461	chr10:56129061-56129177=56123511-56123599:-	IR-S	0	0	16	7.25	2.68	34.32	3.7	0.52	13.48	0	0	10	27.66	8.3	21.7	9.52	2.19	20.81	19.23	5.96	25.04	17.24	5.86	28.14	4.35	1.04	22.96	2.7	0.51	18.49	0	0	20	chr10	56123600	56129060	-	56129177	56123511	ENSMUSG00000038122	-13.48
Isca2	MmuINT0083402	chr12:84773372-84773574	203	chr12:84773270-84773371=84773575-84773677:+	IR-S	23.2	17.86	59.14	19.7	15.56	63.44	7.32	6.44	81.56	12.14	11.78	85.22	15.45	10.97	60.03	34.62	12.12	22.88	18.33	13.01	57.99	16.67	10.5	52.5	14.81	13.77	79.23	17.07	16.39	79.61	23.58	17.92	58.08	chr12	84773372	84773574	+	84773270	84773677	ENSMUSG00000021241	-13.4767
Tuft1	MmuINT0168275	chr3:94634548-94635408	861	chr3:94635409-94635495=94634458-94634547:-	IR-S	4.55	2.62	54.88	9.75	4.39	40.64	0	0	28.82	1.5	0.51	33.43	16.27	3.49	17.95	5.31	1.58	28.18	3.14	0.52	15.92	34.23	10.07	19.34	1.3	0.51	38.58	2.16	0.51	23.14	2.78	1.03	35.91	chr3	94634548	94635408	-	94635495	94634458	ENSMUSG00000005968	-13.4767
C1s	MmuINT0026658	chr6:124533975-124534357	383	chr6:124534358-124534473=124533896-124533974:-	IR-S	5.26	0.53	9.47	20	1.8	7.2	4	1.04	24.96	0	0	45	26.83	13.95	38.05	7.94	2.7	31.3	16.22	6.97	36.03	22.22	9.78	34.22	0	0	46	23.08	1.85	6.15	7.69	0.54	6.46	chr6	124533975	124534357	-	124534473	124533896	ENSMUSG00000038521	-13.46
Agxt2l2	MmuINT0012938	chr11:51594142-51598275	4134	chr11:51593916-51594141=51598276-51598430:+	IR-S	20.86	17.52	66.48	10.74	7.2	59.8	22.45	13.47	46.53	21.57	13.37	48.63	32.39	15.22	31.78	29.23	24.55	59.45	33.33	18.66	37.34	43.82	28.04	35.96	27.93	19.83	51.17	14.48	12.02	70.98	16.07	10.45	54.55	chr11	51594142	51598275	+	51593916	51598430	ENSMUSG00000020359	-13.45
Zc3h8	MmuINT0177963	chr2:128928929-128929846	918	chr2:128929847-128929956=128928887-128928928:-	IR-S	5.73	4.76	78.24	11.11	5.55	44.45	7.14	2.14	27.86	6.67	2.13	29.87	20	6.6	26.4	9.09	3.82	38.18	20	6.6	26.4	31.91	9.89	21.11	5.66	1.58	26.42	3.57	1.04	27.96	7.25	2.68	34.32	chr2	128928929	128929846	-	128929956	128928887	ENSMUSG00000027387	-13.4283
Herc2	MmuINT0077335	chr7:56228620-56229283	664	chr7:56228429-56228619=56229284-56229389:+	IR-S	2.99	2.68	86.94	14.32	7.87	47.08	1.99	1.64	80.84	0.81	0.55	67.45	28.19	20.2	51.47	9.14	5.2	51.68	11.34	6.45	50.43	23.87	12.39	39.53	2.18	1.64	73.63	0.78	0.52	66.39	1.63	0.55	33.48	chr7	56228620	56229283	+	56228429	56229389	ENSMUSG00000030451	-13.3833
Phtf2	MmuINT0119233	chr5:20813297-20855121	41825	chr5:20855122-20855201=20813240-20813296:-	IR-S	4.42	2.61	56.39	9.87	8.79	80.3	5.45	1.58	27.42	7.32	1.61	20.39	39.13	12.52	19.48	17.86	5.89	27.11	17.46	6.46	30.54	23.94	10.53	33.47	2.33	1.03	42.97	10.09	6.05	53.95	3.09	1.54	48.45	chr5	20813297	20855121	-	20855201	20813240	ENSMUSG00000039987	-13.3683
Wasf3	MmuINT0174613	chr5:146461141-146466797	5657	chr5:146460965-146461140=146466798-146467064:+	IR-S	6.19	3.71	56.29	9.91	6.05	54.95	23.81	6.19	19.81	6.98	1.61	21.39	72.73	13.82	5.18	26.92	8.88	24.12	37.14	8.91	15.09	22.22	4.89	17.11	20	4.2	16.8	4.44	2.09	44.91	10	5.5	49.5	chr5	146461141	146466797	+	146460965	146467064	ENSMUSG00000029636	-13.365
Rock2	MmuINT0136225	chr12:16966694-16968210	1517	chr12:16966624-16966693=16968211-16968314:+	IR-S	4.85	5.77	113.23	10	13.2	118.8	2.22	1.53	67.47	4.07	2.6	61.4	21.74	18.26	65.74	14.47	12.59	74.41	19.77	20.96	85.04	15.28	12.68	70.32	15.94	12.75	67.25	4.86	4.71	92.29	7.4	8.59	107.47	chr12	16966694	16968210	+	16966624	16968314	ENSMUSG00000020580	-13.3617
Taf4a	MmuINT0156716	chr2:179929425-179931979	2555	chr2:179931980-179932225=179929277-179929424:-	IR-S	3.32	0.53	15.5	13.15	2.91	19.23	6.85	1.1	14.96	2.64	0.53	19.5	23.6	3.82	12.36	4.67	1.08	21.98	21.8	8.15	29.23	27.85	5.92	15.34	2.94	0.53	17.5	7.52	1.66	20.43	16.39	4.79	24.44	chr2	179929425	179931979	-	179932225	179929277	ENSMUSG00000039117	-13.3617
Rmst	MmuINT0135266	chr10:92103913-92109638	5726	chr10:92109639-92109733=92103706-92103912:-	IR-S	2.58	2.56	96.71	3.78	2.07	52.78	1.78	0.51	28.01	1.5	0.51	33.31	32.04	3.3	7	6.76	1.07	14.72	19.08	3.57	15.15	19.14	4.17	17.62	0	0	33.7	0	0	4.24	3.78	0.52	13.21	chr10	92103913	92109638	-	92109733	92103706	ENSMUSG00000086180	-13.3533
Pdlim5	MmuINT0117434	chr3:142391851-142395585	3735	chr3:142395586-142395696=142391713-142391850:-	IR-S	37.73	4.17	6.89	0	0	14	3.62	1.05	27.98	7.24	1.09	13.94	41.81	7.13	9.93	5.96	1.07	16.95	34.55	12.78	24.22	15.82	6.97	37.06	3.45	0.52	14.48	10.44	1.67	14.36	14.29	1.14	6.86	chr3	142391851	142395585	-	142395696	142391713	ENSMUSG00000028273	-13.3467
Herc2	MmuINT0077293	chr7:56165278-56168825	3548	chr7:56165138-56165277=56168826-56169016:+	IR-S	40.68	4.22	6.15	27.95	7.06	18.19	11.18	1.68	13.38	10.26	1.65	14.47	62.53	32.63	19.55	21.08	4.26	15.93	28.02	10.9	28	23	9.24	30.94	20.71	2.41	9.24	10.35	1.67	14.48	7.88	1.11	12.98	chr7	56165278	56168825	+	56165138	56169016	ENSMUSG00000030451	-13.3133
Fam175b	MmuINT0061186	chr7:132859334-132864962	5629	chr7:132859225-132859333=132864963-132865053:+	IR-S	6.9	2.14	28.86	11.43	4.46	34.54	6.9	2.14	28.86	5	2.1	39.9	12.2	2.81	20.19	12.82	2.82	19.18	16.36	5.24	26.76	28.57	7.71	19.29	6.67	1.6	22.4	6.06	2.12	32.88	8.47	2.71	29.29	chr7	132859334	132864962	+	132859225	132865053	ENSMUSG00000030965	-13.3
Brca2	MmuINT0025612	chr5:150560592-150560684	93	chr5:150560428-150560591=150560685-150560823:+	IR-S	5.76	3.17	51.92	6.67	1.6	22.4	2.7	1.03	36.97	7.14	1.07	13.93	16.67	5.83	29.17	8.11	1.62	18.38	25.71	5.66	16.34	20.83	6.04	22.96	12.2	2.81	20.19	7.46	2.69	33.31	6.9	2.14	28.86	chr5	150560592	150560684	+	150560428	150560823	ENSMUSG00000041147	-13.2967
Ncoa7	MmuINT0106663	chr10:30702027-30704600	2574	chr10:30704601-30704680=30701919-30702026:-	IR-S	3.12	0.53	16.5	3.95	1.07	25.99	0	0	18	13.27	1.73	11.33	27.1	8.5	22.88	5.71	1.09	17.97	17.07	4.82	23.42	36.95	11.24	19.17	2.02	0.53	25.5	0	0	46	5.41	1.63	28.46	chr10	30702027	30704600	-	30704680	30701919	ENSMUSG00000039697	-13.275
Iqgap2	MmuINT0083106	chr13:95635677-95637717	2041	chr13:95637718-95637805=95635464-95635676:-	IR-S	7.69	1.08	12.92	15.79	3.47	18.53	1.49	0.51	33.49	2.56	0.51	19.49	25	5	15	20	4.2	16.8	13.64	3.41	21.59	12.2	5.61	40.39	0	0	26	0	0	43	0	0	37	chr13	95635677	95637717	-	95637805	95635464	ENSMUSG00000021676	-13.255
Trabd	MmuINT0164453	chr15:89076142-89080979	4838	chr15:89076064-89076141=89080980-89081044:+	IR-C	4.55	1.05	21.95	5	1.05	19.95	2.78	1.03	35.97	2.86	1.03	34.97	5	1.05	19.95	20.93	5.44	20.56	15.79	6.95	37.05	11.48	3.9	30.1	3.9	1.56	38.44	2.44	0.51	20.49	12.73	3.95	27.05	chr15	89076142	89080979	+	89076064	89081044	ENSMUSG00000015363	-13.2467
2210408I21Rik	MmuINT0002047	chr13:77262155-77263531	1377	chr13:77261889-77262154=77263532-77263682:+	IR-S	3.45	1.04	28.96	4.17	1.04	23.96	0	0	19	0	0	35	28.89	8.38	20.62	4.76	1.05	20.95	19.15	5.36	22.64	15.79	3.47	18.53	11.11	2.78	22.22	0	0	15	12.82	2.82	19.18	chr13	77262155	77263531	+	77261889	77263682	ENSMUSG00000071252	-13.2333
Zfp28	MmuINT0178874	chr7:6383602-6384174	573	chr7:6383318-6383601=6384175-6384266:+	IR-S	13.73	7.96	50.04	8.77	2.72	28.28	12	5.04	36.96	9.3	4.37	42.63	3.33	1.03	29.97	22.03	7.93	28.07	35.59	14.24	25.76	13.95	6.84	42.16	11.48	3.9	30.1	14.75	5.16	29.84	20.79	12.68	48.32	chr7	6383602	6384174	+	6383318	6384266	ENSMUSG00000062861	-13.2067
3110057O12Rik	MmuINT0003286	chr3:40910604-40916685	6082	chr3:40910503-40910603=40916686-40916764:+	IR-S	0	0	24	5.26	0.53	9.47	0	0	12	0	0	11	51.22	15.88	15.12	6.25	1.06	15.94	16.67	3.5	17.5	16.67	2.33	11.67	0	0	23	13.33	2.27	14.73	7.69	3.23	38.77	chr3	40910604	40916685	+	40910503	40916764	ENSMUSG00000037818	-13.1967
Cdh9	MmuINT0033424	chr15:16778326-16823158	44833	chr15:16778101-16778325=16823159-16823453:+	IR-S	21.43	7.29	26.71	33.33	12.67	25.33	11.11	2.22	17.78	8.57	1.63	17.37	63.64	17.18	9.82	11.76	2.23	16.77	24	7.44	23.56	33.33	6.67	13.33	5.88	0.53	8.47	100	2	0	100	3	0	chr15	16778326	16823158	+	16778101	16823453	ENSMUSG00000025370	-13.19
Gsdmd	MmuINT0074455	chr15:75866177-75866295	119	chr15:75866087-75866176=75866296-75866471:+	IR-S	2.49	3.59	140.41	12.27	18.53	132.47	3.23	1.03	30.97	3.31	2.58	75.42	11.93	7.28	53.72	18.45	11.25	49.75	17.86	11.79	54.21	13.04	5.09	33.91	5.96	4.77	75.23	2.6	2.05	76.95	8.57	4.88	52.12	chr15	75866177	75866295	+	75866087	75866471	ENSMUSG00000022575	-13.18
Nrcam	MmuINT0110667	chr12:44547344-44549873	2530	chr12:44547232-44547343=44549874-44550058:+	IR-S	6.67	0.53	7.47	23.08	3.69	12.31	0	0	21	5.88	1.06	16.94	41.18	14.82	21.18	11.11	4.44	35.56	15.49	6.35	34.65	21.74	9.13	32.87	0	0	16	0	0	5	20	1.2	4.8	chr12	44547344	44549873	+	44547232	44550058	ENSMUSG00000020598	-13.1733
Gpr137c	MmuINT0073045	chr14:45246517-45277384	30868	chr14:45246288-45246516=45277385-45277534:+	IR-S	14.29	0.57	3.43	33.33	3.33	6.67	14.29	2.29	13.71	11.76	2.23	16.77	36	6.12	10.88	23.81	6.19	19.81	33.33	8.67	17.33	21.43	3.64	13.36	15.79	1.74	9.26	33.33	0.67	1.33	14.29	1.71	10.29	chr14	45246517	45277384	+	45246288	45277534	ENSMUSG00000049092	-13.165
Hira	MmuINT0077915	chr16:18897789-18899362	1574	chr16:18897698-18897788=18899363-18899457:+	IR-S	11.27	9.05	71.22	6.85	5.89	80.14	7.25	6.45	82.57	7.93	5.95	69.08	17.79	10.71	49.47	19	15.08	64.3	20.91	13.43	50.78	22.21	16.05	56.21	12.08	9.56	69.56	4.86	3.16	61.87	7.71	5.4	64.68	chr16	18897789	18899362	+	18897698	18899457	ENSMUSG00000022702	-13.1167
Rundc3a	MmuINT0137944	chr11:102399781-102399887	107	chr11:102399615-102399780=102399888-102400045:+	IR-S	5.69	3.7	61.3	5.79	3.71	60.29	6.82	3.21	43.79	9.09	2.18	21.82	10.71	3.32	27.68	14.29	5.72	34.28	32.43	15.89	33.11	16.28	4.07	20.93	11.58	6.14	46.86	6.9	2.14	28.86	6.85	5.34	72.66	chr11	102399781	102399887	+	102399615	102400045	ENSMUSG00000006575	-13.045
Ero1lb	MmuINT0059029	chr13:12581752-12583536	1785	chr13:12581669-12581751=12583537-12583610:+	IR-S	0	0	22	5.26	1.58	28.42	0	0	19	0	0	17	5.56	1.06	17.94	13.64	3.41	21.59	3.23	0.52	15.48	22.22	4.89	17.11	2.56	0.51	19.49	0	0	35	1.12	0.5	44.5	chr13	12581752	12583536	+	12581669	12583610	ENSMUSG00000057069	-13.03
6030419C18Rik	MmuINT0005555	chr9:58490393-58498964	8572	chr9:58489669-58490392=58498965-58499742:+	IR-S	8.7	8.7	91.3	22.33	14.07	48.93	6.45	4.26	61.74	13.1	10.74	71.26	25.42	9.41	27.59	23.81	6.19	19.81	24.59	9.34	28.66	20	4.8	19.2	19.67	14.36	58.64	6.12	3.18	48.82	21.43	7.29	26.71	chr9	58490393	58498964	+	58489669	58499742	ENSMUSG00000066607	-13.025
Nfat5	MmuINT0108011	chr8:107351600-107355514	3915	chr8:107351427-107351599=107355515-107355649:+	IR-S	16.36	5.24	26.76	11.11	2.22	17.78	13.51	2.84	18.16	15.38	2.31	12.69	42.22	13.51	18.49	12.5	3.38	23.62	38.18	14.51	23.49	31.71	8.56	18.44	22.73	6.14	20.86	21.43	3.64	13.36	35.48	7.45	13.55	chr8	107351600	107355514	+	107351427	107355649	ENSMUSG00000003847	-13.0183
Wdr44	MmuINT0175290	chrX:23778776-23780802	2027	chrX:23778624-23778775=23780803-23780941:+	IR-S	2.88	1.56	52.47	4.55	2.69	56.46	3.7	0.52	13.48	2.94	0.53	17.5	22.24	3.15	11	15.18	4.74	26.49	4.67	1.08	21.98	29.12	7.96	19.37	2.64	0.53	19.5	1.89	0.51	26.49	3.9	1.05	25.98	chrX	23778776	23780802	+	23778624	23780941	ENSMUSG00000036769	-13.0033
Ccdc163	MmuINT0030629	chr4:116712827-116714087	1261	chr4:116712723-116712826=116714088-116714149:+	IR-S	29.92	18.19	42.6	45.28	34.14	41.26	37.17	24.69	41.73	19.15	10.13	42.75	39.1	16	24.91	38.77	22.2	35.07	46.36	24.15	27.94	38.29	23.51	37.89	34.36	28.22	53.9	34.59	33.65	63.62	37.25	34.31	57.8	chr4	116712827	116714087	+	116712723	116714149	ENSMUSG00000028689	-12.98
Ccnl2	MmuINT0031760	chr4:155817988-155820328	2341	chr4:155817923-155817987=155820329-155820428:+	IR-S	43.97	291.52	371.48	40.54	252.97	371.03	45.38	235.52	283.48	43.31	236.47	309.53	55.78	259.38	205.62	52.65	378.55	340.45	63.37	418.24	241.76	55.95	318.92	251.09	43.4	247.38	322.62	30.17	157.49	364.51	39.69	235.36	357.64	chr4	155817988	155820328	+	155817923	155820428	ENSMUSG00000029068	-12.9783
Cdh29	MmuINT0033351	chr9:107993463-107994273	811	chr9:107993377-107993462=107994274-107995007:+	IR-C	13.22	2.26	14.86	24.76	11.23	34.12	6.57	2.13	30.31	19.75	8.38	34.06	17.99	7.08	32.27	31.37	11.82	25.86	34.32	16.12	30.85	12.7	3.94	27.12	21.19	12.12	45.07	21.84	6.7	23.99	22.71	5.52	18.79	chr9	107993463	107994273	+	107993377	107995007	ENSMUSG00000079323	-12.97
Cdk12	MmuINT0033566	chr11:98240896-98241697	802	chr11:98240779-98240895=98241698-98241829:+	IR-S	4.9	3.68	71.33	3.57	3.11	83.89	4.26	2.09	46.91	9.47	4.92	47.08	27.78	12.78	33.22	11.58	6.14	46.86	29.11	14.85	36.15	18.81	11.29	48.71	10.17	6.61	58.39	0	0	58	4.13	2.6	60.4	chr11	98240896	98241697	+	98240779	98241829	ENSMUSG00000003119	-12.9683
Fap	MmuINT0062445	chr2:62517715-62518466	752	chr2:62518467-62518536=62517520-62517714:-	IR-S	100	1	0	57.63	11.03	8.11	4.63	1.57	32.31	4.63	2.09	43.08	19.54	11.36	46.76	16.27	4.65	23.94	14.63	3.44	20.06	21.89	9.14	32.62	0.96	0.5	51.97	100	1	0	70.83	4.27	1.76	chr2	62517715	62518466	-	62518536	62517520	ENSMUSG00000000392	-12.9667
Begain	MmuINT0024736	chr12:109034352-109035327	976	chr12:109035328-109035411=109032182-109034351:-	IR-S	9.52	2.19	20.81	37.5	8.25	13.75	3.45	0.52	14.48	11.11	2.78	22.22	42.86	6.43	8.57	20	3.6	14.4	23.08	3.69	12.31	17.65	3.53	16.47	22.22	9.78	34.22	22.22	4.89	17.11	22.45	6.74	23.27	chr12	109034352	109035327	-	109035411	109032182	ENSMUSG00000040867	-12.9633
Sept10	MmuINT0141471	chr10:59164945-59166503	1559	chr10:59166504-59166691=59164112-59164944:-	IR-C	37.02	132.9	226.1	37.4	67.32	112.68	33.07	113.1	228.9	30.65	114.32	258.68	45.95	62.03	72.97	35.94	68.65	122.35	50.26	72.88	72.12	48.27	134.19	143.81	30.99	132.95	296.05	30.91	139.4	311.6	36.73	69.05	118.95	chr10	59164945	59166503	-	59166691	59164112	ENSMUSG00000019917	-12.9633
Braf	MmuINT0025550	chr6:39628656-39639589	10934	chr6:39639590-39639766=39628609-39628655:-	IR-S	13.21	7.93	52.07	17.78	9.42	43.58	7.41	2.15	26.85	16.67	4.67	23.33	48.15	19.26	20.74	18.84	7.72	33.28	31.51	15.12	32.88	24.59	9.34	28.66	11.76	4.47	33.53	11.76	4.47	33.53	9.09	3.82	38.18	chr6	39628656	39639589	-	39639766	39628609	ENSMUSG00000002413	-12.94
Slc35a4	MmuINT0146311	chr18:36679624-36680515	892	chr18:36679215-36679623=36680516-36680614:+	IR-S	22.73	18.41	62.59	25.61	26.38	76.62	25.98	20.78	59.22	17.11	15.23	73.77	33.33	16.66	33.34	40.21	27.34	40.66	28	17.92	46.08	35.24	25.02	45.98	23.08	14.77	49.23	30.84	21.59	48.41	30.83	26.82	60.18	chr18	36679624	36680515	+	36679215	36680614	ENSMUSG00000033272	-12.9383
Plcb1	MmuINT0121327	chr2:135362438-135364767	2330	chr2:135362384-135362437=135364768-135364987:+	IR-S	0	0	8	11.71	1.19	8.94	0	0	12	0	0	16	16.71	4.92	24.51	0	0	20	15.02	3.66	20.7	23.78	6.56	21.04	2.86	0.51	17.49	20.96	0.64	2.42	17.09	1.21	5.85	chr2	135362438	135364767	+	135362384	135364987	ENSMUSG00000051177	-12.9333
Tesk2	MmuINT0159045	chr4:116801807-116802223	417	chr4:116801720-116801806=116802224-116802341:+	IR-S	4.48	3.14	66.86	9.49	7.12	67.88	7.94	2.7	31.3	10	5.5	49.5	26.09	15.13	42.87	26.32	15.79	44.21	11.11	5	40	28.26	16.67	42.33	5.15	2.63	48.37	4.2	2.6	59.4	6.85	5.34	72.66	chr4	116801807	116802223	+	116801720	116802341	ENSMUSG00000033985	-12.9267
Ranbp17	MmuINT0131456	chr11:33504829-33513601	8773	chr11:33513602-33513746=33504682-33504828:-	IR-S	18.13	13.59	61.35	14.6	12.61	73.75	18.13	7.09	32.01	22.88	7.37	24.85	30.69	7.19	16.23	27.93	8.96	23.11	37.65	10.32	17.1	34.7	12.12	22.81	32.76	14.6	29.98	11.52	5.57	42.81	9.3	4.92	47.98	chr11	33504829	33513601	-	33513746	33504682	ENSMUSG00000040594	-12.9217
Ncrna00081	MmuINT0106768	chr19:53943580-53944155	576	chr19:53944156-53944627=53943466-53943579:-	IR-C	32.47	16.56	34.44	44.44	17.33	21.67	22.22	12.22	42.78	24.56	17.44	53.56	25.37	10.66	31.34	52.94	20.65	18.35	31.82	18.46	39.54	24.14	8.69	27.31	38.1	22.1	35.9	31.96	20.45	43.55	31.11	18.35	40.65	chr19	53943580	53944155	-	53944627	53943466	ENSMUSG00000084957	-12.91
Wdr76	MmuINT0175740	chr2:121517798-121519417	1620	chr2:121517705-121517797=121519418-121519473:+	IR-S	5.77	3.17	51.83	8.84	7.07	72.93	3.53	1.55	42.45	3.45	1.04	28.96	24.14	8.69	27.31	17.65	5.29	24.71	21.21	8.48	31.52	10.34	3.31	28.69	9.33	3.83	37.17	2.91	1.54	51.46	1.67	1.02	59.98	chr2	121517798	121519417	+	121517705	121519473	ENSMUSG00000027242	-12.91
Sacs	MmuINT0138560	chr14:61189749-61191097	1349	chr14:61189602-61189748=61191098-61192592:+	IR-S	16.67	3.5	17.5	8	2.16	24.84	0	0	10	4.76	0.52	10.48	10.34	1.65	14.35	7.41	2.15	26.85	16.67	2.33	11.67	21.74	6.09	21.91	3.03	0.52	16.48	5.88	0.53	8.47	10	1.1	9.9	chr14	61189749	61191097	+	61189602	61192592	ENSMUSG00000048279	-12.8933
Xiap	MmuINT0176617	chrX:42099880-42101995	2116	chrX:42099837-42099879=42101996-42102196:+	IR-S	0	0	8	5.26	1.05	18.95	10.53	2.21	18.79	3.23	0.52	15.48	24.14	4.35	13.65	29.41	6.47	15.53	12.2	2.81	20.19	17.65	5.29	24.71	0	0	29	3.45	0.52	14.48	2.86	0.51	17.49	chrX	42099880	42101995	+	42099837	42102196	ENSMUSG00000025860	-12.8733
Sap130	MmuINT0138748	chr18:31634490-31635981	1492	chr18:31634383-31634489=31635982-31636099:+	IR-S	6.82	3.21	43.79	15.22	8.07	44.93	5.08	3.15	58.85	6.82	3.21	43.79	6.98	1.61	21.39	30	7.8	18.2	13.79	4.55	28.45	12.64	6.19	42.81	5.49	2.64	45.36	7.53	3.77	46.23	11.76	6.7	50.3	chr18	31634490	31635981	+	31634383	31636099	ENSMUSG00000024260	-12.86
Plch1	MmuINT0121600	chr3:63755346-63767456	12111	chr3:63767457-63767627=63755252-63755345:-	IR-S	10.83	1.11	9.13	21.25	3.03	11.23	2.86	1.03	34.94	1.71	0.51	29.31	33.72	14.71	28.91	9.04	4.91	49.39	11.89	5.6	41.46	24.46	9.96	30.75	2.16	0.51	23.14	42.15	2.13	2.93	49.28	2.99	3.07	chr3	63755346	63767456	-	63767627	63755252	ENSMUSG00000036834	-12.845
9430015G10Rik	MmuINT0006149	chr4:156119240-156121932	2693	chr4:156119164-156119239=156121933-156122028:+	IR-S	33.13	52.84	106.66	39.33	60.33	93.06	31.65	48.89	105.58	32.07	57.67	122.15	38.26	56.26	90.79	49.89	119.74	120.26	38.9	93.74	147.23	45.3	92.77	112.02	30.64	67.62	153.08	22.59	34.85	119.42	35.11	72.09	133.23	chr4	156119240	156121932	+	156119164	156122028	ENSMUSG00000059939	-12.8367
Lpcat2	MmuINT0091901	chr8:92914379-92918034	3656	chr8:92914243-92914378=92918035-92919279:+	IR-S	0	0	19	0	0	17	0	0	21	0	0	32	7.14	1.07	13.93	7.14	1.07	13.93	3.57	1.04	27.96	27.78	6.39	16.61	0	0	18	0	0	67	0.84	0.5	59.5	chr8	92914379	92918034	+	92914243	92919279	ENSMUSG00000033192	-12.83
Arhgap4	MmuINT0018213	chrX:73900470-73900634	165	chrX:73900635-73900736=73900278-73900469:-	IR-S	2.22	1.53	67.47	2.86	1.03	34.97	0	0	18	0	0	24	0	0	14	2.7	0.51	18.49	2.44	0.51	20.49	33.33	9.33	18.67	0	0	19	0	0	28	0	0	17	chrX	73900470	73900634	-	73900736	73900278	ENSMUSG00000031389	-12.8233
Pms1	MmuINT0122958	chr1:53282093-53296885	14793	chr1:53296886-53296996=53281941-53282092:-	IR-S	16.67	5.83	29.17	18.31	7.69	34.31	2.44	0.51	20.49	10	3.3	29.7	25	7.5	22.5	19.15	5.36	22.64	26.32	6.32	17.68	11.63	2.79	21.21	20	5.4	21.6	12	3.36	24.64	12.9	4.52	30.48	chr1	53282093	53296885	-	53296996	53281941	ENSMUSG00000026098	-12.8133
Snhg1	MmuINT0149686	chr19:8724722-8725013	292	chr19:8724672-8724721=8725014-8725046:+	IR-S	21.92	39.62	141.14	22.9	32.92	110.85	25.07	34.37	102.71	17.79	25.05	115.76	22.48	24.83	85.61	39.04	41.95	65.51	28.65	34.07	84.85	35.01	36.22	67.24	32.56	48.25	99.94	28.49	44.1	110.7	23.38	31.42	102.97	chr19	8724722	8725013	+	8724672	8725046	ENSMUSG00000090867	-12.8033
Wdr78	MmuINT0175755	chr4:103103405-103114109	10705	chr4:103114110-103114299=103103227-103103404:-	IR-S	9.93	1.7	15.39	25.99	7.08	20.16	15.89	4.16	22.02	17.3	5.4	25.81	27.13	8.99	24.15	21.93	6.85	24.39	32.67	14.81	30.52	33.58	14.18	28.05	19.33	4.86	20.29	21.56	4.34	15.8	22.82	6.9	23.34	chr4	103103405	103114109	-	103114299	103103227	ENSMUSG00000035126	-12.7983
Mdn1	MmuINT0097090	chr4:32770344-32770877	534	chr4:32770270-32770343=32770878-32770992:+	IR-S	6.38	4.25	62.42	1.26	0.51	39.61	1.91	0.51	26.22	4.42	1.04	22.57	22.08	4.27	15.08	19.54	3.59	14.77	7.89	1.62	18.88	20.45	5.42	21.08	6.95	2.14	28.63	3.28	1.55	45.71	1.59	0.51	31.38	chr4	32770344	32770877	+	32770270	32770992	ENSMUSG00000058006	-12.795
Sdr39u1	MmuINT0140365	chr14:55898387-55899183	797	chr14:55899184-55899305=55898243-55898386:-	IR-S	35.7	136.37	245.63	37.03	141.82	241.18	46.27	204.05	236.95	43.47	205.18	266.82	47.92	170.12	184.88	58.25	262.71	188.29	57.99	255.16	184.84	56.73	228.05	173.95	45.82	215.81	255.19	40.46	135.54	199.46	41.45	125.18	176.82	chr14	55898387	55899183	-	55899305	55898243	ENSMUSG00000022223	-12.7867
Macf1	MmuINT0094295	chr4:123513083-123513834	752	chr4:123513835-123514001=123512970-123513082:-	IR-S	2.08	1.02	47.98	7.56	4.84	59.16	1.18	0.51	42.49	0	0	38	37.84	19.3	31.7	8.77	5.44	56.56	17.02	9.36	45.64	14.29	9.72	58.28	5.49	2.64	45.36	2.56	1.02	38.98	3.33	1.03	29.97	chr4	123513083	123513834	-	123514001	123512970	ENSMUSG00000028649	-12.77
Rufy2	MmuINT0137894	chr10:63007769-63009355	1587	chr10:63007674-63007768=63009356-63009404:+	IR-S	22.73	6.14	20.86	21.74	6.09	21.91	5.41	2.11	36.89	21.74	9.13	32.87	18.92	8.32	35.68	30.43	13.69	31.31	27.78	12.78	33.22	20.75	6.64	25.36	24.24	9.94	31.06	18.92	4.16	17.84	27.27	11.45	30.55	chr10	63007769	63009355	+	63007674	63009404	ENSMUSG00000020070	-12.745
Taf4b	MmuINT0156726	chr18:14799187-14804465	5279	chr18:14799079-14799186=14804466-14804627:+	IR-S	3.3	5.82	170.45	1.11	2.6	231.55	2.1	0.53	24.5	0	0	26	18.43	6.69	29.61	13.27	5.2	33.98	5.71	2.18	35.94	22.37	8.82	30.6	2.94	1.06	35	0.89	1.04	116.02	0.93	1.54	164.51	chr18	14799187	14804465	+	14799079	14804627	ENSMUSG00000054321	-12.7333
Med23	MmuINT0097430	chr10:24870147-24870453	307	chr10:24869986-24870146=24870454-24870485:+	IR-S	15.52	6.24	33.96	6.42	2.56	37.24	9.33	1.53	14.87	4.76	1.47	29.33	3.14	0.51	15.89	26.02	8.07	22.93	15.66	4.51	24.29	17.65	7.06	32.94	3.45	1.24	34.76	4.55	1.47	30.73	5.81	2.01	32.59	chr10	24870147	24870453	+	24869986	24870485	ENSMUSG00000019984	-12.7317
Bdp1	MmuINT0024697	chr13:100037938-100038121	184	chr13:100038122-100038272=100037760-100037937:-	IR-S	16.67	2.33	11.67	3.45	0.52	14.48	2.13	0.51	23.49	0	0	13	22.58	4.29	14.71	0	0	13	12.2	2.81	20.19	29.17	9.04	21.96	1.89	0.51	26.49	8.33	2.17	23.83	3.45	0.52	14.48	chr13	100037938	100038121	-	100038272	100037760	ENSMUSG00000049658	-12.725
Epb4.2	MmuINT0058007	chr2:121019614-121021398	1785	chr2:121021399-121021532=121018217-121019613:-	IR-S	0	0	15	0	0	10	2.56	0.51	19.49	0	0	38	11.63	2.79	21.21	10.53	4.42	37.58	10	2.2	19.8	21.43	3.64	13.36	3.09	1.54	48.45	0	0	11	0	0	10	chr2	121019614	121021398	-	121021532	121018217	ENSMUSG00000023216	-12.7067
Mettl1	MmuINT0097996	chr10:127042071-127043059	989	chr10:127041932-127042070=127043060-127043223:+	IR-S	8.74	4.89	51.11	19.67	14.36	58.64	4.3	4.17	92.83	7.25	5.36	68.64	15.79	10.42	55.58	23.08	18.46	61.54	18.06	15.35	69.65	14.29	9.15	54.85	9.84	6.59	60.41	5.11	3.68	68.32	6.67	5.34	74.66	chr10	127042071	127043059	+	127041932	127043223	ENSMUSG00000006732	-12.7017
Pm20d1	MmuINT0122859	chr1:131798683-131801093	2411	chr1:131798596-131798682=131801094-131801326:+	IR-S	0	0	22	20.69	7.24	27.76	0	0	21	0	0	17	15.38	2.31	12.69	21.43	3.64	13.36	16.67	2.33	11.67	0	0	10	3.57	1.04	27.96	6.12	1.59	24.41	16.67	2.33	11.67	chr1	131798683	131801093	+	131798596	131801326	ENSMUSG00000042251	-12.7
Nfat5	MmuINT0108012	chr8:107355650-107355769	120	chr8:107355515-107355649=107355770-107355822:+	IR-C	3.6	0.52	13.86	12.58	4.5	31.29	8.11	1.08	12.24	3.6	0.52	13.86	19.54	2.39	9.84	14.63	3.44	20.06	21.46	5.47	20	19.54	2.99	12.31	3.14	0.52	15.92	27.98	2.56	6.59	0	0	7.21	chr8	107355650	107355769	+	107355515	107355822	ENSMUSG00000003847	-12.6883
Acad10	MmuINT0009366	chr5:121646862-121647834	973	chr5:121647835-121647993=121646702-121646861:-	IR-C	2.04	0.51	24.49	1.59	0.51	31.49	0	0	22	0	0	31	2.56	0.51	19.49	13.04	3.39	22.61	0	0	23	25	7.5	22.5	0	0	22	2.86	0.51	17.49	5	1.05	19.95	chr5	121646862	121647834	-	121647993	121646702	ENSMUSG00000029456	-12.68
Dclk2	MmuINT0047085	chr3:86787413-86791994	4582	chr3:86791995-86792111=86786150-86787412:-	IR-C	21.95	7.89	28.05	18.53	9.17	40.3	19.73	4.41	17.96	18.75	3.56	15.44	20.5	7.46	28.92	31.41	9.63	21.03	24.9	5.8	17.48	39.45	11.81	18.13	24.01	7.05	22.32	4.36	1.14	25.05	22.11	10.05	35.42	chr3	86787413	86791994	-	86792111	86786150	ENSMUSG00000028078	-12.68
Rpl7l1	MmuINT0136802	chr17:46781892-46782618	727	chr17:46782619-46782656=46781783-46781891:-	IR-S	6.65	5.4	75.85	12.29	9.06	64.65	18.75	18.56	80.44	8.35	14.15	155.36	25.37	13.95	41.05	24.02	13.72	43.41	27.36	24.92	66.15	27.29	24.27	64.66	35.19	38.12	70.2	8.23	8.66	96.54	10.47	8.02	68.59	chr17	46781892	46782618	-	46782656	46781783	ENSMUSG00000063888	-12.6733
Mll3	MmuINT0099275	chr5:25287159-25287705	547	chr5:25287706-25287845=25287051-25287158:-	IR-S	6.67	2.13	29.87	8.77	2.72	28.28	3.45	0.52	14.48	0	0	28	52.94	20.65	18.35	17.65	3.53	16.47	12.2	2.81	20.19	13.33	2.27	14.73	0	0	25	4.35	1.04	22.96	5	1.05	19.95	chr5	25287159	25287705	-	25287845	25287051	ENSMUSG00000038056	-12.6683
Rimklb	MmuINT0134970	chr6:122472764-122486090	13327	chr6:122486091-122486305=122472539-122472763:-	IR-S	20	13.8	55.2	7.81	5.39	63.61	3.33	2.06	59.94	5.19	3.68	67.32	27.66	16.6	43.4	8.82	3.26	33.74	20	10.2	40.8	21.95	10.97	39.02	4.76	3.14	62.86	12.73	3.95	27.05	10.48	6.08	51.92	chr6	122472764	122486090	-	122486305	122472539	ENSMUSG00000040649	-12.6633
Dapk2	MmuINT0046647	chr9:66250386-66251074	689	chr9:66250337-66250385=66251075-66251101:+	IR-S	1.28	0.51	38.99	0	0	36.75	0	0	26.25	0	0	21	0	0	22.75	6.98	2.81	37.44	8.33	1.9	20.85	22.65	6.29	21.46	0	0	26.25	0	0	21	3.45	0.91	25.34	chr9	66250386	66251074	+	66250337	66251101	ENSMUSG00000032380	-12.6533
Slc38a7	MmuINT0146662	chr8:95848769-95852801	4033	chr8:95852802-95852907=95848381-95848768:-	IR-S	3.9	1.56	38.44	6.12	1.59	24.41	0	0	31	3.61	1.55	41.45	10.71	3.32	27.68	26.67	5.07	13.93	6.67	2.13	29.87	10	2.2	19.8	2.56	1.02	38.98	5	2.1	39.9	5.66	1.58	26.42	chr8	95848769	95852801	-	95852907	95848381	ENSMUSG00000036534	-12.6417
Zfp783	MmuINT0179868	chr6:47945963-47948893	2931	chr6:47945883-47945962=47948894-47949019:+	IR-C	20.75	6.64	25.36	46.94	16.9	19.1	15.56	4.05	21.95	21.13	9.09	33.91	34.48	13.45	25.55	29.17	9.04	21.96	36.17	11.57	20.43	27.59	10.21	26.79	29.82	11.03	25.97	20.83	6.04	22.96	35.48	7.45	13.55	chr6	47945963	47948893	+	47945883	47949019	ENSMUSG00000079573	-12.6317
Tmcc1	MmuINT0161089	chr6:116134458-116138194	3737	chr6:116138195-116138250=116133767-116134457:-	IR-S	3.03	0.52	16.48	0	0	23	3.23	0.52	15.48	0	0	18	36	6.12	10.88	9.68	1.65	15.35	20.83	6.04	22.96	12.2	2.81	20.19	10	1.1	9.9	0	0	8	7.69	1.61	19.39	chr6	116134458	116138194	-	116138250	116133767	ENSMUSG00000030126	-12.6217
Efna5	MmuINT0055643	chr17:62651135-62881005	229871	chr17:62881006-62881317=62650842-62651134:-	IR-S	100	3	0	20	1.2	4.8	2.22	0.51	22.49	8.7	2.17	22.82	27.66	8.3	21.7	14.29	2.29	13.71	21.43	3.64	13.36	18.52	2.96	13.04	11.63	2.79	21.21	38.46	3.46	5.54	28.57	2.57	6.43	chr17	62651135	62881005	-	62881317	62650842	ENSMUSG00000048915	-12.62
BC088983	MmuINT0023542	chr8:56547525-56550544	3020	chr8:56550545-56550566=56547388-56547524:-	IR-S	49.45	122.8	125.53	29.43	46.6	111.74	32.86	71.31	145.69	16.91	33.31	163.69	45.1	77.87	94.79	35.8	45.94	82.39	33.83	70.25	137.41	42.86	75	100	27.03	59.29	160.05	20.9	37.27	141.06	34.81	73.91	138.42	chr8	56547525	56550544	-	56550566	56547388	ENSMUSG00000038215	-12.6117
Dpysl2	MmuINT0053153	chr14:66865171-66868329	3159	chr14:66868330-66868600=66865082-66865170:-	IR-S	23.81	6.19	19.81	11.63	2.79	21.21	8.57	1.63	17.37	12.5	3.38	23.62	23.53	4.94	16.06	20	3.6	14.4	29.41	9.71	23.29	20	7.2	28.8	33.33	6.67	13.33	13.04	1.7	11.3	10	1.1	9.9	chr14	66865171	66868329	-	66868600	66865082	ENSMUSG00000022048	-12.6017
Rttn	MmuINT0137826	chr18:89009455-89010851	1397	chr18:89009242-89009454=89010852-89010964:+	IR-S	1.69	0.52	30.51	15.84	7.63	40.55	7.45	1.64	20.42	7.17	1.66	21.43	27.06	12.26	33.04	13.12	5.12	33.93	23.16	11.88	39.41	23.39	11.3	37.02	5.87	2.18	34.94	14.08	5.23	31.94	8.14	3.83	43.26	chr18	89009455	89010851	+	89009242	89010964	ENSMUSG00000023066	-12.58
4930578N16Rik	MmuINT0004443	chr2:69778217-69781638	3422	chr2:69781639-69781832=69778060-69778216:-	IR-S	3.85	1.04	25.96	9.09	1.64	16.36	2.56	0.51	19.49	2.5	1.03	39.98	28.57	7.71	19.29	10.53	2.21	18.79	21.21	4.24	15.76	13.58	6.25	39.75	1.69	0.51	29.49	5.26	1.05	18.95	0	0	19	chr2	69778217	69781638	-	69781832	69778060	ENSMUSG00000070883	-12.5767
1700029J07Rik	MmuINT0001308	chr8:45970574-45973503	2930	chr8:45973504-45975252=45970354-45970573:-	IR-S	8.7	2.17	22.82	20	3.6	14.4	0	0	15	3.85	1.04	25.96	15.15	2.88	16.12	22.86	9.83	33.17	9.52	2.19	20.81	11.11	2.22	17.78	6.98	1.61	21.39	2.7	0.51	18.49	0	0	17	chr8	45970574	45973503	-	45975252	45970354	ENSMUSG00000071103	-12.5717
Tmtc2	MmuINT0162838	chr10:105303716-105321395	17680	chr10:105321396-105321474=105303594-105303715:-	IR-S	23.08	1.85	6.15	60	4.8	3.2	1.27	0.51	39.49	0	0	26.03	30.43	18.26	41.74	13.85	5.12	31.88	14.29	3.43	20.57	11.48	3.9	30.1	3.7	1.04	26.96	11.11	1.11	8.89	14.29	1.14	6.86	chr10	105303716	105321395	-	105321474	105303594	ENSMUSG00000036019	-12.5717
Cacna2d1	MmuINT0027749	chr5:16340784-16341989	1206	chr5:16340707-16340783=16341990-16342010:+	IR-C	0	0	4	0	0	6	5.7	1.32	21.87	9.94	2.47	22.41	25.11	4.07	12.13	17.16	3.81	18.38	21.25	6.67	24.72	22.73	6.75	22.94	7.77	2.42	28.77	0	0	15.08	0	0	21.77	chr5	16340784	16341989	+	16340707	16342010	ENSMUSG00000040118	-12.56
Thbs3	MmuINT0159725	chr3:89223163-89223404	242	chr3:89223003-89223162=89223405-89223523:+	IR-S	50.36	9.15	9.02	28.17	4.52	11.54	20.25	11.6	45.69	20.23	7.32	28.86	34.64	17.84	33.66	28.67	20.17	50.18	45.08	33.16	40.39	24.64	11.35	34.7	31.16	16.62	36.73	40.52	2.87	4.22	54.36	5.52	4.63	chr3	89223163	89223404	+	89223003	89223523	ENSMUSG00000028047	-12.5567
Maob	MmuINT0094931	chrX:16718314-16722935	4622	chrX:16722936-16722989=16718256-16718313:-	IR-S	0	0	31.88	8.23	2.2	24.51	0	0	13.38	0	0	16.47	27.11	5.35	14.39	6.06	1.69	26.14	15.78	2.46	13.11	15.81	2.46	13.08	0	0	14.41	0	0	10.29	20.53	3.2	12.37	chrX	16718314	16722935	-	16722989	16718256	ENSMUSG00000040147	-12.55
Clk4	MmuINT0037440	chr11:51273169-51273559	391	chr11:51273078-51273168=51273560-51273626:+	IR-S	18.22	92.19	413.81	29.68	133.56	316.44	32.68	132.68	273.32	33.03	145	294	45.61	155.07	184.93	43.66	200.4	258.6	51.6	219.82	206.18	40.93	154.31	222.69	45.63	167.46	199.54	8.89	35.38	362.62	13.82	57.49	358.51	chr11	51273169	51273559	+	51273078	51273626	ENSMUSG00000020385	-12.5417
Sirt5	MmuINT0143975	chr13:43385614-43394736	9123	chr13:43385498-43385613=43394737-43395203:+	IR-S	9.18	4.92	48.63	11.58	5.58	42.6	11	8.88	71.82	4.33	3.65	80.71	11.74	6.15	46.22	16.17	10.46	54.21	21.91	15.24	54.31	22.53	17.76	61.08	13.23	12.45	81.67	9.91	3.85	34.97	13.58	7.38	46.98	chr13	43385614	43394736	+	43385498	43395203	ENSMUSG00000054021	-12.5383
BC018101	MmuINT0022933	chr17:17085951-17087243	1293	chr17:17085890-17085950=17087244-17088055:+	IR-S	1.33	2.02	149.98	13.66	31.83	201.17	1.99	2.55	125.45	1.32	2.02	150.98	28.5	35.34	88.66	10.28	12.13	105.87	13.68	14.77	93.23	18.58	27.87	122.13	2.03	3.07	147.93	2.95	4.63	152.37	9.09	16.36	163.64	chr17	17085951	17087243	+	17085890	17088055	ENSMUSG00000067034	-12.525
Zfp97	MmuINT0180060	chr17:17143166-17144458	1293	chr17:17143105-17143165=17144459-17146878:+	IR-S	1.33	2.02	149.98	13.66	31.83	201.17	1.99	2.55	125.45	1.32	2.02	150.98	28.5	35.34	88.66	10.28	12.13	105.87	13.68	14.77	93.23	18.58	27.87	122.13	2.03	3.07	147.93	2.95	4.63	152.37	9.09	16.36	163.64	chr17	17143166	17144458	+	17143105	17146878	ENSMUSG00000073452	-12.525
1700021C14Rik	MmuINT0001136	chr3:88287218-88295390	8173	chr3:88295391-88295450=88287098-88287217:-	IR-S	36.84	19.16	32.84	32.14	23.78	50.22	31.51	15.12	32.88	32.08	22.46	47.54	35.71	20.35	36.65	48.24	30.39	32.61	37.08	22.62	38.38	47.62	29.52	32.48	30.23	25.39	58.61	10.81	4.43	36.57	27.06	14.61	39.39	chr3	88287218	88295390	-	88295450	88287098	ENSMUSG00000010538	-12.5183
Plce1	MmuINT0121492	chr19:38728993-38736430	7438	chr19:38728827-38728992=38736431-38736538:+	IR-S	7.14	1.07	13.93	14.29	2.29	13.71	2.33	0.51	21.49	0	0	16	7.14	1.07	13.93	6.98	1.61	21.39	18.84	7.72	33.28	15.21	5.19	28.91	4.55	1.05	21.95	7.69	1.08	12.92	7.69	1.08	12.92	chr19	38728993	38736430	+	38728827	38736538	ENSMUSG00000024998	-12.5117
Ppara	MmuINT0124420	chr15:85791043-85797815	6773	chr15:85790840-85791042=85797816-85798263:+	IR-S	1.49	2.03	133.97	5.94	6.36	100.64	8.33	1.08	11.92	2.7	0.51	18.49	55.56	7.78	6.22	8.33	1.08	11.92	18.92	4.16	17.84	26.83	6.98	19.02	0	0	19	5.88	1.59	25.41	1.96	0.51	25.49	chr15	85791043	85797815	+	85790840	85798263	ENSMUSG00000022383	-12.5117
Napg	MmuINT0105625	chr18:62982704-62983373	670	chr18:62982619-62982703=62983374-62983391:+	IR-S	20.44	17.3	67.34	13.4	9.84	63.61	8.43	7.69	83.5	7.56	7.09	86.64	15.96	14.23	74.95	12.97	10.68	71.68	20.76	18.06	68.94	27.74	23.81	62.01	14.85	18.01	103.26	6.18	6.57	99.71	9.25	8.29	81.35	chr18	62982704	62983373	+	62982619	62983391	ENSMUSG00000024581	-12.495
Fap	MmuINT0062444	chr2:62518537-62518993	457	chr2:62518994-62519092=62518467-62518536:-	IR-S	100	2.09	0	58.53	13.43	9.51	4.55	1.05	21.95	2.84	1.59	54.5	31.22	22.63	49.87	3.73	1.09	28.01	16.61	3.72	18.66	28.22	9.58	24.36	4.54	2.19	46	0	0	2	33.33	1.33	2.67	chr2	62518537	62518993	-	62519092	62518467	ENSMUSG00000000392	-12.4917
Pfkfb4	MmuINT0118208	chr9:109008471-109010448	1978	chr9:109008349-109008470=109010449-109010656:+	IR-S	2.27	1.56	67.38	7.28	3.82	48.6	8.01	2.22	25.54	2.04	0.53	25.21	0	0	15.44	14.6	6.45	37.75	15.08	5.89	33.17	22.87	9.38	31.62	8.98	3.32	33.62	2.16	0.51	23.14	1.2	0.51	41.64	chr9	109008471	109010448	+	109008349	109010656	ENSMUSG00000025648	-12.4917
Gphn	MmuINT0072690	chr12:78494058-78504616	10559	chr12:78493950-78494057=78504617-78504751:+	IR-C	1.92	1.02	52.01	3.02	1.03	33.06	0	0	38.03	0	0	42.06	25	8.75	26.25	10.83	4.99	41.07	7.39	2.15	26.91	19.24	6.56	27.53	0	0	37.03	0	0	50.12	1.07	0.5	46.58	chr12	78494058	78504616	+	78493950	78504751	ENSMUSG00000047454	-12.4867
Fam13a	MmuINT0060876	chr6:58946136-58953449	7314	chr6:58953450-58953533=58946040-58946135:-	IR-S	6.67	1.07	14.93	8	2.16	24.84	3.45	0.52	14.48	2.7	0.51	18.49	50	7.5	7.5	5.56	1.06	17.94	25.71	5.66	16.34	15.38	2.31	12.69	0	0	13	8.33	1.08	11.92	13.04	1.7	11.3	chr6	58946136	58953449	-	58953533	58946040	ENSMUSG00000037709	-12.475
Plch1	MmuINT0121591	chr3:63707802-63709520	1719	chr3:63709521-63709645=63707717-63707801:-	IR-S	0	0	20	3.23	0.52	15.48	0	0	14	0	0	24	9.09	1.64	16.36	8.82	3.26	33.74	14.29	2.29	13.71	14.29	3.43	20.57	0	0	12	0	0	1	0	0	2	chr3	63707802	63709520	-	63709645	63707717	ENSMUSG00000036834	-12.4667
Synj1	MmuINT0156033	chr16:90981870-90987339	5470	chr16:90987340-90987423=90981808-90981869:-	IR-S	3.23	0.52	15.48	7.32	3.22	40.78	3.03	0.52	16.48	0	0	27	25.42	9.41	27.59	5.26	1.05	18.95	16.67	5.83	29.17	20	7.2	28.8	0	0	23	0	0	15	0	0	19	chr16	90981870	90987339	-	90987423	90981808	ENSMUSG00000022973	-12.4617
Hsd17b11	MmuINT0079084	chr5:104008686-104009794	1109	chr5:104009795-104009926=104008579-104008685:-	IR-S	0	0	20	16.13	2.9	15.1	0	0	13	0	0	15	33.33	6	12	0	0	21	23.08	3.69	12.31	14.29	2.86	17.14	0	0	14	0	0	15	0	0	3	chr5	104008686	104009794	-	104009926	104008579	ENSMUSG00000029311	-12.4567
Usp35	MmuINT0171752	chr7:97324341-97325291	951	chr7:97325292-97325964=97324208-97324340:-	IR-C	9.52	2.19	20.81	7.46	2.69	33.31	0	0	18	0	0	24	11.11	2.22	17.78	12.28	3.93	28.07	9.09	1.64	16.36	16	4.64	24.36	3.45	1.04	28.96	4	1.04	24.96	4.17	1.04	23.96	chr7	97324341	97325291	-	97325964	97324208	ENSMUSG00000035713	-12.4567
Snx32	MmuINT0150170	chr19:5495649-5495896	248	chr19:5495897-5495982=5495278-5495648:-	IR-S	25.62	11.93	34.64	39.96	16.8	25.23	29.53	15.54	37.09	43	17.16	22.75	43	11.44	15.17	44.26	23.08	29.07	57.19	26.72	20	44.7	17.37	21.48	60.67	28.92	18.75	22.94	7.38	24.78	33.17	13.32	26.83	chr19	5495649	5495896	-	5495982	5495278	ENSMUSG00000056185	-12.4517
Aasdh	MmuINT0007429	chr5:76876423-76877526	1104	chr5:76877527-76877658=76875935-76876422:-	IR-S	11.89	9.82	72.73	12.58	17.5	121.6	11.85	6.31	46.98	12.76	7.42	50.74	9.68	3.64	34	22.43	13.81	47.74	30.58	18.41	41.79	21.24	11.77	43.65	19.76	12.98	52.7	7.82	7.77	91.64	9.68	8.93	83.36	chr5	76876423	76877526	-	76877658	76875935	ENSMUSG00000055923	-12.445
Trrap	MmuINT0166380	chr5:144853625-144856886	3262	chr5:144853440-144853624=144856887-144857090:+	IR-S	20.03	50.21	200.46	23.07	45.03	150.15	9.83	21.55	197.69	13.57	25.86	164.69	21.11	19.12	71.46	28.37	40.17	101.41	23.48	39.91	130.06	20.58	27.5	106.11	22.61	55.16	188.81	16.31	36.94	189.57	21.56	41.82	152.16	chr5	144853625	144856886	+	144853440	144857090	ENSMUSG00000045482	-12.4433
Erap1	MmuINT0058578	chr13:74666576-74666717	142	chr13:74666444-74666575=74666718-74666789:+	IR-S	0	0	25.16	7.48	3.23	39.9	0	0	28.44	0	0	25.09	17.8	5.3	24.48	8.08	2.7	30.74	11.37	3.9	30.38	17.87	5.3	24.38	3.55	1.04	28.15	1.01	0.51	49.62	0	0	52.44	chr13	74666576	74666717	+	74666444	74666789	ENSMUSG00000021583	-12.44
Macf1	MmuINT0094287	chr4:123401913-123431997	30085	chr4:123431998-123433469=123401751-123401912:-	IR-C	20.66	4.22	16.22	25.64	7.54	21.86	3.62	1.04	27.62	12.47	5.06	35.53	47.06	14.71	16.54	7.36	1.61	20.28	22.1	4.27	15.06	31.97	13.2	28.08	4.54	1.57	32.99	7.92	1.62	18.82	10.86	2.22	18.21	chr4	123401913	123431997	-	123433469	123401751	ENSMUSG00000028649	-12.4317
Il33	MmuINT0081673	chr19:29949768-29951975	2208	chr19:29949660-29949767=29951976-29952101:+	IR-S	0	0	4	6.67	1.07	14.93	2.56	0.51	19.49	0.84	0.5	59.5	9.09	3.27	32.73	17.65	3.53	16.47	12.5	3.38	23.62	12.2	2.81	20.19	0	0	38	4	0.52	12.48	12	1.68	12.32	chr19	29949768	29951975	+	29949660	29952101	ENSMUSG00000024810	-12.4167
Lpcat2	MmuINT0091904	chr8:92871251-92873047	1797	chr8:92871138-92871250=92873048-92873108:+	IR-S	15.41	3.46	19.01	17.23	3.52	16.89	10.49	1.66	14.14	15.01	2.3	13.02	32.69	6.63	13.66	20.73	4.23	16.16	22.08	4.27	15.08	32.69	9.95	20.49	10.26	2.21	19.29	6.45	2.66	38.59	9.02	5.45	54.99	chr8	92871251	92873047	+	92871138	92873108	ENSMUSG00000033192	-12.4167
Tead4	MmuINT0158687	chr6:128230733-128242400	11668	chr6:128242401-128242574=128230592-128230732:-	IR-S	7.04	0.57	7.49	7.14	1.07	13.93	0	0	12	0	0	13	6.25	1.06	15.94	0	0	14	18.52	2.96	13.04	18.7	3	13.06	0	0	15	0	0	10.12	7.62	1.08	13.05	chr6	128230733	128242400	-	128242574	128230592	ENSMUSG00000030353	-12.4067
Fgf9	MmuINT0064229	chr14:58083305-58109332	26028	chr14:58083201-58083304=58109333-58112720:+	IR-S	0	0	18	0	0	15	0	0	34	1.41	0.51	35.49	8	2.16	24.84	8.77	2.72	28.28	9.09	1.64	16.36	21.43	3.64	13.36	4.05	3.12	73.88	0.69	1.01	144.99	0.44	0.5	112.5	chr14	58083305	58109332	+	58083201	58112720	ENSMUSG00000021974	-12.3917
Gmfb	MmuINT0071670	chr14:46817483-46822100	4618	chr14:46822101-46822242=46817386-46817482:-	IR-S	1.99	1.53	75.47	7.04	5.35	70.65	2.19	1.53	68.47	3.23	2.07	61.93	12.38	7.3	51.7	11.11	8.89	71.11	15	10.35	58.65	19.18	16.69	70.31	5.17	3.15	57.85	3.53	3.11	84.89	3.33	3.1	89.9	chr14	46817483	46822100	-	46822242	46817386	ENSMUSG00000062014	-12.3867
Tnip2	MmuINT0163185	chr5:34499300-34499487	188	chr5:34499488-34499736=34499180-34499299:-	IR-S	13.64	10.23	64.77	16.31	13.37	68.63	12.28	3.93	28.07	19.35	7.16	29.84	25.49	8.16	23.84	34.43	14.12	26.88	32.35	14.56	30.44	17.81	7.66	35.34	23.29	10.48	34.52	20	12.6	50.4	27.01	23.5	63.5	chr5	34499300	34499487	-	34499736	34499180	ENSMUSG00000059866	-12.3817
Hsf2	MmuINT0079219	chr10:57497622-57499415	1794	chr10:57497497-57497621=57499416-57499491:+	IR-S	13.67	10.8	68.2	23.58	17.92	58.08	21.74	15.22	54.78	23.08	12.92	43.08	37.04	27.41	46.59	25.19	20.66	61.34	38.33	31.81	51.19	40.85	20.43	29.57	25.25	15.65	46.35	9.52	4.38	41.62	17.86	11.79	54.21	chr10	57497622	57499415	+	57497497	57499491	ENSMUSG00000019878	-12.38
Sec24a	MmuINT0140614	chr11:51736522-51743535	7014	chr11:51743536-51744000=51736351-51736521:-	IR-C	33.96	22.73	44.21	28.46	24.53	61.65	29	11.59	28.38	25.79	12.68	36.48	20.87	7.01	26.59	44.3	27.55	34.64	29.41	15.1	36.24	45.57	23.16	27.66	44.69	24.55	30.39	32.53	21.09	43.73	30.4	19.36	44.33	chr11	51736522	51743535	-	51744000	51736351	ENSMUSG00000036391	-12.365
Usp45	MmuINT0171927	chr4:21796929-21797294	366	chr4:21796786-21796928=21797295-21797390:+	IR-S	12.73	7.89	54.11	10.2	5.51	48.49	12.5	5.62	39.38	11.11	5.55	44.45	30.97	22.92	51.08	30.3	13.03	29.97	22.58	12.87	44.13	19.61	11.96	49.04	5.62	2.64	44.36	11.76	4.47	33.53	17.07	8.19	39.81	chr4	21796929	21797294	+	21796786	21797390	ENSMUSG00000040455	-12.3583
Mapkapk3	MmuINT0095664	chr9:107257501-107258329	829	chr9:107258330-107258454=107257415-107257500:-	IR-S	2.13	1.02	46.98	1.41	0.51	35.49	0	0	22	3.85	1.04	25.96	41.67	7.08	9.92	9.68	1.65	15.35	27.27	5.73	15.27	5.88	1.59	25.41	2.33	0.51	21.49	0	0	30	0	0	19	chr9	107257501	107258329	-	107258454	107257415	ENSMUSG00000032577	-12.3517
Alms1	MmuINT0014261	chr6:85601392-85607471	6080	chr6:85601199-85601391=85607472-85607592:+	IR-S	5.69	3.7	61.3	8.86	3.81	39.19	3.7	1.55	40.45	2.56	1.02	38.98	16.28	4.07	20.93	10.64	2.77	23.23	25	10	30	10.77	3.88	32.12	0	0	43	1.96	0.51	25.49	16.13	5.81	30.19	chr6	85601392	85607471	+	85601199	85607592	ENSMUSG00000063810	-12.34
Xiap	MmuINT0176618	chrX:42102197-42104790	2594	chrX:42101996-42102196=42104791-42109664:+	IR-S	7.49	1.08	13.28	5.31	1.58	28.18	0	0	24.71	0	0	36.03	17.65	8.82	41.17	12.72	3.38	23.21	20.94	7.26	27.39	3.35	1.55	44.69	3.04	1.03	32.88	0	0	21.62	13.3	3.4	22.16	chrX	42102197	42104790	+	42101996	42109664	ENSMUSG00000025860	-12.3367
H2-Ke6	MmuINT0075549	chr17:34027841-34028001	161	chr17:34028002-34028055=34027623-34027840:-	IR-C	58.85	97.69	68.31	67.03	101.89	50.11	71.05	92.37	37.63	53.26	75.1	65.9	65.52	47.17	24.83	73.33	66.73	24.27	79.37	89.69	23.31	70.77	78.55	32.45	62.79	65.93	39.07	49.73	69.62	70.38	79.39	117.5	30.5	chr17	34027841	34028001	-	34028055	34027623	ENSMUSG00000073422	-12.335
Shd	MmuINT0143383	chr17:55971718-55972784	1067	chr17:55971371-55971717=55972785-55972893:+	IR-C	23.08	1.85	6.15	73.33	9.53	3.47	24.21	14.28	44.72	27.27	13.36	35.64	30	15.6	36.4	40.66	26.02	37.98	43.53	26.55	34.45	30	15.6	36.4	37.08	22.62	38.38	60	4.8	3.2	62.5	8.12	4.88	chr17	55971718	55972784	+	55971371	55972893	ENSMUSG00000039154	-12.3233
BC052688	MmuINT0023374	chr13:61780984-61785968	4985	chr13:61780923-61780983=61785969-61787282:+	IR-S	2.38	2.05	83.95	2.96	2.58	84.42	0	0	37	3.3	1.55	45.45	20	10.2	40.8	7.94	5.4	62.6	20.93	10.88	41.12	13.04	6.78	45.22	0	0	55	0.64	0.51	78.49	4.69	3.14	63.86	chr13	61780984	61785968	+	61780923	61787282		-12.32
5430411K18Rik	MmuINT0005265	chr18:77959631-77960706	1076	chr18:77959480-77959630=77960707-77960862:+	IR-S	4.47	0.54	11.49	2.13	0.51	23.49	0	0	10	3.7	0.52	13.48	7.14	1.07	13.93	9.71	2.24	20.85	23.25	3.73	12.33	9.53	2.77	26.29	4	0.52	12.48	7.69	1.08	12.92	0	0	15	chr18	77959631	77960706	+	77959480	77960862	ENSMUSG00000039840	-12.3133
Papss2	MmuINT0115187	chr19:32664651-32665425	775	chr19:32664421-32664650=32665426-32667187:+	IR-S	5.71	1.09	17.97	8.18	1.64	18.39	0	0	30	0	0	22	5.56	1.06	17.94	14.67	6.31	36.69	8.66	3.91	41.29	13.53	6.93	44.28	1.58	0.52	32.51	0.52	0.51	98.51	0	0	97	chr19	32664651	32665425	+	32664421	32667187	ENSMUSG00000024899	-12.2867
Gbp9	MmuINT0068002	chr5:105080265-105081129	865	chr5:105081130-105081323=105078394-105080264:-	IR-S	0	0	3.09	5.72	0.53	8.71	4.63	0.52	10.77	0	0	12.35	32.69	7.3	15.03	3.89	0.52	12.83	14.63	3.44	20.06	25.26	10.02	29.65	0	0	15.44	6.49	0.53	7.67	13.93	0.57	3.52	chr5	105080265	105081129	-	105081323	105078394	ENSMUSG00000029298	-12.2783
Dennd2c	MmuINT0048282	chr3:103156951-103157643	693	chr3:103156802-103156950=103157644-103157821:+	IR-S	2.95	2.58	84.78	0.97	1.01	102.9	7.49	1.61	19.92	0	0	13.38	21.54	7.9	28.78	3.35	1.03	29.79	19.54	5.98	24.61	25.16	5.63	16.75	5.96	1.59	25.09	3.55	2.59	70.35	4.03	3.64	86.74	chr3	103156951	103157643	+	103156802	103157821	ENSMUSG00000007379	-12.2717
Mdn1	MmuINT0097084	chr4:32763353-32765108	1756	chr4:32763157-32763352=32765109-32765276:+	IR-S	8.92	4.37	44.66	8.52	2.73	29.3	0	0	19	5.53	1.06	18.04	46.67	5.13	5.87	13.15	1.71	11.32	25.07	5.02	15.01	6.76	1.08	14.95	4.17	1.04	23.96	0	0	26	8.91	2.77	28.32	chr4	32763353	32765108	+	32763157	32765276	ENSMUSG00000058006	-12.2283
Mett11d1	MmuINT0097988	chr14:51888837-51889146	310	chr14:51888742-51888836=51889147-51889217:+	IR-S	18.08	28.93	131.07	32.32	56.24	117.76	23.48	38.27	124.73	24.25	45.35	141.65	29.87	29.87	70.13	36.07	59.88	106.12	41.44	65.06	91.94	30.77	41.85	94.15	36.49	73.71	128.29	15.32	19.61	108.39	19.44	25.08	103.92	chr14	51888837	51889146	+	51888742	51889217	ENSMUSG00000004561	-12.2283
Brca2	MmuINT0025615	chr5:150567769-150568938	1170	chr5:150567607-150567768=150568939-150569749:+	IR-S	9.16	6.16	61.13	8.15	2.78	31.36	1.74	0.52	29.51	5.82	1.63	26.45	20.47	3.72	14.46	13.5	4.07	26.1	8.22	2.23	24.89	26.27	5.85	16.42	17.26	6.6	31.66	5.53	2.72	46.43	8.16	2.21	24.88	chr5	150567769	150568938	+	150567607	150569749	ENSMUSG00000041147	-12.2167
Mink1	MmuINT0098821	chr11:70597234-70598841	1608	chr11:70597168-70597233=70598842-70598898:+	IR-S	9.21	2.22	21.84	12.12	4.48	32.52	6.5	1.63	23.43	10.9	3.39	27.73	12.5	2.25	15.75	28.11	11.02	28.19	24.62	5.7	17.45	10	2.2	19.8	8.61	2.76	29.33	10.37	2.81	24.28	7.04	1.62	21.41	chr11	70597234	70598841	+	70597168	70598898	ENSMUSG00000020827	-12.21
Ccdc64	MmuINT0031099	chr5:115673197-115724540	51344	chr5:115724541-115724756=115673080-115673196:-	IR-C	5.73	4.76	78.24	5.88	5.29	84.71	3.7	0.52	13.48	6.12	1.59	24.41	30	7.8	18.2	15.56	4.05	21.95	4.76	1.05	20.95	31.03	5.9	13.1	3.33	1.03	29.97	4.23	1.57	35.43	4.88	2.1	40.9	chr5	115673197	115724540	-	115724756	115673080	ENSMUSG00000041609	-12.2067
Izumo4	MmuINT0084731	chr10:80702960-80703048	89	chr10:80702693-80702959=80703049-80703129:+	IR-S	11.41	2.3	17.83	10.65	2.9	24.34	0	0	19	7.24	1.67	21.45	6.24	1.63	24.43	20.39	6.17	24.08	9.8	3.46	31.84	17.29	2.45	11.73	6.43	1.1	15.96	0	0	4	8.12	1.72	19.46	chr10	80702960	80703048	+	80702693	80703129	ENSMUSG00000055862	-12.2067
Hmbox1	MmuINT0078079	chr14:64823699-64825600	1902	chr14:64825601-64825692=64822218-64823698:-	IR-C	13.04	1.7	11.3	15.38	2.31	12.69	3.03	0.52	16.48	3.03	0.52	16.48	0	0	14	9.68	1.65	15.35	17.65	3.53	16.47	18.37	5.33	23.67	0	0	14	0	0	11	2.7	0.51	18.49	chr14	64823699	64825600	-	64825692	64822218	ENSMUSG00000021972	-12.2033
Zscan18	MmuINT0180837	chr7:12770894-12771663	770	chr7:12771664-12771742=12770804-12770893:-	IR-C	31.34	13.79	30.21	17.65	12.35	57.65	15.62	5.78	31.22	18.18	7.09	31.91	24.24	9.94	31.06	24.24	9.94	31.06	23.94	10.53	33.47	39.13	12.52	19.48	8.05	3.78	43.22	13.33	6.8	44.2	18.68	10.09	43.91	chr7	12770894	12771663	-	12771742	12770804	ENSMUSG00000070822	-12.2033
Dync2h1	MmuINT0054251	chr9:7122816-7124731	1916	chr9:7124732-7124996=7122608-7122815:-	IR-S	3.23	0.53	15.94	6.41	2.18	31.77	0	0	36.03	1.54	0.52	33.45	37.76	11.18	18.43	12.15	3.99	28.86	13.29	4.65	30.32	13.47	3.45	22.19	1.3	0.52	39.63	3.45	0.53	14.91	8.22	1.1	12.26	chr9	7122816	7124731	-	7124996	7122608	ENSMUSG00000047193	-12.2
Herc6	MmuINT0077399	chr6:57662250-57662342	93	chr6:57662066-57662249=57662343-57662445:+	IR-C	0	0	25	4.9	1.08	20.98	4.9	1.08	20.98	0	0	14	14.66	3.55	20.64	9.26	1.67	16.39	20.11	5.44	21.62	14.58	2.93	17.19	0	0	18	0	0	34	5.14	1.08	19.98	chr6	57662250	57662342	+	57662066	57662445	ENSMUSG00000029798	-12.2
Xiap	MmuINT0176615	chrX:42096713-42098803	2091	chrX:42096613-42096712=42098804-42098882:+	IR-S	15.15	2.88	16.12	9.09	1.64	16.36	6.38	1.6	23.41	3.12	1.03	31.97	10	1.1	9.9	8.57	1.63	17.37	24.32	5.59	17.41	17.95	4.13	18.87	4.62	1.57	32.43	15.38	2.31	12.69	2.44	0.51	20.49	chrX	42096713	42098803	+	42096613	42098882	ENSMUSG00000025860	-12.1967
Herc1	MmuINT0077218	chr9:66473584-66474733	1150	chr9:66473383-66473583=66474734-66474864:+	IR-S	1.59	0.52	32.33	10.47	5.62	48.07	0	0	32.88	1.85	0.51	27.01	30.91	9.3	20.78	11.15	5.62	44.8	13.76	4.03	25.27	14.44	3.48	20.64	1.37	0.52	37.57	0	0	36.06	4.44	1.6	34.34	chr9	66473584	66474733	+	66473383	66474864	ENSMUSG00000038664	-12.1917
Stk11ip	MmuINT0154024	chr1:75521643-75521763	121	chr1:75521529-75521642=75521764-75521849:+	IR-C	60.5	32.9	21.48	57.19	25.94	19.42	60.02	27.2	18.12	71.83	36.08	14.15	88.38	44.27	5.82	86.62	37.32	5.77	76.29	46.72	14.52	71.41	30.85	12.35	73.12	48.47	17.82	63.26	31.83	18.49	78.08	39.18	11	chr1	75521643	75521763	+	75521529	75521849	ENSMUSG00000026213	-12.1817
Kcnh1	MmuINT0085452	chr1:192434920-192505263	70344	chr1:192434723-192434919=192505264-192510158:+	IR-S	9.89	4.95	45.05	9.24	6.01	58.99	2.44	0.51	20.49	0	0	24	7.14	1.07	13.93	12.5	2.25	15.75	25	5	15	2.7	0.51	18.49	1.75	0.51	28.49	0.83	1.51	180.49	1.95	3.06	153.94	chr1	192434920	192505263	+	192434723	192510158	ENSMUSG00000058248	-12.18
Herc1	MmuINT0077214	chr9:66467974-66468977	1004	chr9:66467760-66467973=66468978-66469183:+	IR-C	36.37	15.68	27.44	34.64	10.77	20.32	17.43	6.46	30.6	33.17	10.65	21.47	45.78	16.04	18.99	35.64	13.56	24.5	39.62	14.66	22.34	37.14	8.91	15.09	44.83	9.41	11.59	23.33	8.63	28.37	45.33	14.53	17.53	chr9	66467974	66468977	+	66467760	66469183	ENSMUSG00000038664	-12.1667
Mapk8	MmuINT0095558	chr14:33411025-33447014	35990	chr14:33447015-33447158=33410856-33411024:-	IR-C	6.67	1.6	22.4	23.94	10.53	33.47	7.94	2.7	31.3	7.69	1.61	19.39	53.85	16.16	13.85	15.79	3.47	18.53	24.14	8.69	27.31	20	6	24	11.11	3.89	31.11	0	0	24	17.24	5.86	28.14	chr14	33411025	33447014	-	33447158	33410856	ENSMUSG00000021936	-12.1617
Macf1	MmuINT0094328	chr4:123511902-123512046	145	chr4:123512047-123512166=123511806-123511901:-	IR-S	9.65	2.23	20.83	18.61	7.87	34.4	8.16	2.21	24.88	6.34	1.08	15.95	49.58	22.06	22.44	17.26	5.38	25.8	18.74	7.18	31.12	22.23	5.59	19.56	14.47	2.32	13.74	18.29	2.38	10.65	24.13	6.32	19.86	chr4	123511902	123512046	-	123512166	123511806	ENSMUSG00000028649	-12.16
Pikfyve	MmuINT0120000	chr1:65267886-65268697	812	chr1:65267826-65267885=65268698-65268874:+	IR-S	11.62	4.11	31.25	17.22	3.66	17.58	3.7	0.52	13.48	0	0	16	39.31	10.83	16.72	7.98	1.69	19.44	22.12	6.94	24.43	11.92	4.54	33.58	13.23	2.93	19.25	7.04	1.13	14.99	29.79	5.51	12.98	chr1	65267886	65268697	+	65267826	65268874	ENSMUSG00000025949	-12.1567
March11	MmuINT0095770	chr15:26387941-26409096	21156	chr15:26387748-26387940=26409097-26409573:+	IR-S	20	0.6	2.4	66.67	3.33	1.67	0	0	20	6.25	1.06	15.94	22.73	6.14	20.86	0	0	18	12.5	2.25	15.75	33.33	6.67	13.33	0	0	29	0	0	2	46.67	5.13	5.87	chr15	26387941	26409096	+	26387748	26409573	ENSMUSG00000022269	-12.1517
Dpy19l4	MmuINT0053112	chr4:11304069-11304299	231	chr4:11304300-11304390=11303947-11304068:-	IR-S	10.49	3.87	32.99	21.58	10.33	37.55	0	0	25.74	2.26	0.51	22.11	25.05	13.76	41.16	10.32	4.97	43.15	20.65	9.05	34.77	8.86	5.44	56	2.26	0.51	22.11	5.31	1.58	28.18	1.37	0.51	36.52	chr4	11304069	11304299	-	11304390	11303947	ENSMUSG00000045205	-12.1467
Eif3c	MmuINT0056343	chr7:126566220-126566347	128	chr7:126566348-126566366=126566079-126566219:-	IR-S	23.62	60.21	194.71	22.32	52.28	181.97	30.52	85.28	194.14	17.45	60.1	284.32	26.99	46.56	125.94	39.13	70.43	109.57	29.54	64.94	154.89	39.7	59.02	89.65	21.43	64.72	237.28	21.79	53.44	191.81	26.79	78.49	214.51	chr7	126566220	126566347	-	126566366	126566079	ENSMUSG00000030738	-12.1383
Mrps18b	MmuINT0100916	chr17:35914805-35916291	1487	chr17:35916292-35916369=35914696-35914804:-	IR-S	2.3	2.05	86.95	3.33	2.06	59.94	0.6	0.5	83.5	1.79	1.02	55.98	18.84	7.72	33.28	8.82	3.26	33.74	14.85	8.61	49.39	16.33	9.31	47.69	8.91	4.9	50.1	4.63	5.23	107.77	2.27	2.04	87.96	chr17	35914805	35916291	-	35916369	35914696	ENSMUSG00000024436	-12.1383
Ddx23	MmuINT0047639	chr15:98656713-98658229	1517	chr15:98658230-98658435=98656602-98656712:-	IR-S	16.88	7.6	37.4	13.64	3.41	21.59	20.83	6.04	22.96	15.56	4.05	21.95	14.29	2.29	13.71	36.59	10.25	17.75	28.21	14.11	35.89	26.15	10.72	30.28	18.64	6.52	28.48	16.67	3.5	17.5	15.15	5.76	32.24	chr15	98656713	98658229	-	98658435	98656602	ENSMUSG00000003360	-12.1217
Dnase1l1	MmuINT0051694	chrX:74276735-74277038	304	chrX:74277039-74277342=74276646-74276734:-	IR-S	14.02	8.55	52.45	6.76	5.34	73.66	20	10.8	43.2	9.23	6.55	64.45	14.58	8.02	46.98	19.15	10.72	45.28	23.2	17.86	59.14	37.84	19.3	31.7	20.39	12.64	49.36	3.8	1.56	39.44	13.16	5.66	37.34	chrX	74276735	74277038	-	74277342	74276646	ENSMUSG00000019088	-12.115
Gstcd	MmuINT0074588	chr3:133085026-133091579	6554	chr3:133091580-133091740=133084576-133085025:-	IR-S	26.29	27.93	78.31	19.63	17.24	70.58	26.49	18.23	50.59	31.51	22.99	49.98	36.35	14.02	24.54	44.11	17.06	21.62	58.06	28.45	20.55	21.17	7.48	27.87	43.78	39.18	50.32	25.68	30.4	87.98	17.06	19.26	93.65	chr3	133085026	133091579	-	133091740	133084576	ENSMUSG00000028018	-12.1133
Hsf2	MmuINT0079223	chr10:57504731-57505145	415	chr10:57504582-57504730=57505146-57505382:+	IR-S	14.75	10.32	59.68	9.09	5.45	54.55	3.76	2.59	66.41	4.96	3.67	70.33	10.81	4.43	36.57	18.07	8.85	40.15	12.15	7.29	52.71	19.15	10.72	45.28	6.31	3.72	55.28	12.87	7.34	49.66	19.64	13.16	53.84	chr10	57504731	57505145	+	57504582	57505382	ENSMUSG00000019878	-12.0967
Itfg3	MmuINT0083533	chr17:26220581-26244005	23425	chr17:26244006-26244141=26220281-26220580:-	IR-S	26.09	37.83	107.17	21.6	32.83	119.17	14.59	15.47	90.53	9.95	10.45	94.55	20.51	9.64	37.36	20.93	21.77	82.23	23.57	22.86	74.14	28.57	15.43	38.57	14.29	19.43	116.57	17.15	38.07	183.93	20.62	40.42	155.58	chr17	26220581	26244005	-	26244141	26220281	ENSMUSG00000024187	-12.0867
Mycbp2	MmuINT0103103	chr14:103131340-103133781	2442	chr14:103133782-103134065=103131243-103131339:-	IR-S	0	0	42	6.11	2.65	40.74	2.87	1.03	34.8	0	0	33.83	13.14	4.79	31.68	8.77	3.42	35.53	19.54	7.45	30.68	12.22	4.19	30.11	1.49	0.56	36.71	0	0	47.83	5.18	1.68	30.68	chr14	103131340	103133781	-	103134065	103131243	ENSMUSG00000033004	-12.075
Alkbh3	MmuINT0014204	chr2:94004781-94006846	2066	chr2:94006847-94006881=94004733-94004780:-	IR-S	17.74	15.74	73.01	22.29	16.05	55.95	10.22	9.79	85.96	7.76	7.41	88.09	16.86	12.86	63.39	24.68	21.35	65.15	21.66	14.3	51.7	16.85	13.14	64.86	21	24.04	90.45	12.25	10.38	74.37	21.99	17.54	62.21	chr2	94004781	94006846	-	94006881	94004733	ENSMUSG00000040174	-12.0733
Add1	MmuINT0011975	chr5:34616908-34619349	2442	chr5:34616563-34616907=34619350-34619451:+	IR-C	25.88	14.48	41.46	26.1	10.09	28.56	22.57	9.19	31.54	21.58	10.33	37.55	42.69	16.41	22.03	38.55	21.47	34.23	33.72	14.71	28.91	30.16	15.62	36.17	32.71	24.55	50.51	43.97	15.12	19.26	51.52	26.52	24.95	chr5	34616908	34619349	+	34616563	34619451	ENSMUSG00000029106	-12.0683
Ppil2	MmuINT0124759	chr16:17109695-17111142	1448	chr16:17111143-17111213=17109645-17109694:-	IR-S	6.54	6.4	91.39	17.14	18.74	90.62	2.63	2.05	75.89	4.64	3.67	75.33	6.99	3.75	49.86	15.31	10.38	57.41	19.66	16.15	66	12.14	6.73	48.7	2.39	2.05	83.56	4.06	3.12	73.82	9.29	7.1	69.35	chr16	17109695	17111142	-	17111213	17109645	ENSMUSG00000022771	-12.0683
Rad54l2	MmuINT0131094	chr9:106720465-106722715	2251	chr9:106722716-106722914=106720325-106720464:-	IR-S	6.98	1.61	21.39	0	0	28	2.13	0.51	23.49	2.86	1.03	34.97	16	4.64	24.36	5.26	1.58	28.42	6.33	2.66	39.34	32.08	11.23	23.77	4.65	2.09	42.91	9.09	1.09	10.91	5.26	0.53	9.47	chr9	106720465	106722715	-	106722914	106720325	ENSMUSG00000040661	-12.0617
Maob	MmuINT0094932	chrX:16716484-16718255	1772	chrX:16718256-16718313=16716386-16716483:-	IR-S	0	0	23	14.81	4.59	26.41	0	0	22	0	0	22	21.74	3.04	10.96	4	0.52	12.48	18.52	2.96	13.04	13.64	3.41	21.59	0	0	29	0	0	8	3.7	0.52	13.48	chrX	16716484	16718255	-	16718313	16716386	ENSMUSG00000040147	-12.0533
Spag1	MmuINT0150791	chr15:36224242-36227135	2894	chr15:36224109-36224241=36227136-36227262:+	IR-S	3.66	1.59	41.77	1.41	0.52	36.57	5.25	1.05	18.98	0	0	13.79	12.91	2.31	15.57	6.48	1.1	15.81	19.45	3.67	15.2	18.09	3.6	16.28	10.82	1.71	14.1	6.63	2.73	38.45	5.11	2.64	49.05	chr15	36224242	36227135	+	36224109	36227262	ENSMUSG00000037617	-12.0483
Rtkn2	MmuINT0137756	chr10:68026650-68035788	9139	chr10:68026518-68026649=68035789-68035951:+	IR-S	0.51	0.5	98.5	0	0	100	0	0	26	0	0	19	12	1.68	12.32	10.64	2.77	23.23	6.98	1.61	21.39	18.52	8.89	39.11	0	0	17	0.84	0.5	59.5	0	0	73	chr10	68026650	68035788	+	68026518	68035951	ENSMUSG00000037846	-12.0467
Arsg	MmuINT0019371	chr11:109534106-109535256	1151	chr11:109533909-109534105=109535257-109535337:+	IR-S	0	0	10.5	12	1.96	14.37	1.41	0.51	35.49	0	0	44.33	20.93	6.35	23.98	11.76	2.61	19.56	9.51	2.28	21.72	16.95	3.9	19.1	2.22	0.6	26.24	2	0.51	24.99	0	0	16.33	chr11	109534106	109535256	+	109533909	109535337	ENSMUSG00000020604	-12.035
Pafah1b3	MmuINT0114681	chr7:25297471-25297842	372	chr7:25297843-25297955=25297372-25297470:-	IR-S	49.11	143.89	149.11	54.55	148.38	123.62	46.4	150.8	174.2	43.68	163.8	211.2	62.87	157.17	92.83	63.55	111.21	63.79	49.54	121.87	124.13	58.13	138.37	99.66	53.15	154.68	136.35	51.18	147.4	140.6	44.2	115.36	145.64	chr7	25297471	25297842	-	25297955	25297372	ENSMUSG00000005447	-12.0333
Plscr2	MmuINT0122480	chr9:92291139-92295514	4376	chr9:92290977-92291138=92295515-92295676:+	IR-S	1.12	0.5	44.5	1.27	0.51	39.49	3.7	0.52	13.48	1.37	0.51	36.49	5.56	2.11	35.89	11.76	2.23	16.77	6.98	1.61	21.39	24.96	6.25	18.78	0	0	31	4.25	2.08	46.95	2.17	1.02	46.04	chr9	92291139	92295514	+	92290977	92295676	ENSMUSG00000032372	-12.0317
Agxt2l2	MmuINT0012933	chr11:51586721-51591398	4678	chr11:51586561-51586720=51591399-51591473:+	IR-S	3.27	2.09	61.96	13.14	9.07	59.96	6.06	2.12	32.88	13.31	6.26	40.8	15.58	4.69	25.43	21.94	9.25	32.92	19.34	6.58	27.45	23.84	8.14	26.01	22.15	7.99	28.09	15.41	7.57	41.55	13.75	6.89	43.23	chr11	51586721	51591398	+	51586561	51591473	ENSMUSG00000020359	-12.0217
Zfp61	MmuINT0179570	chr7:24293435-24294954	1520	chr7:24294955-24295081=24293345-24293434:-	IR-S	1.59	0.51	31.49	7.32	1.61	20.39	4.17	1.04	23.96	6.49	2.66	38.34	8.57	1.63	17.37	11.76	2.23	16.77	26.92	8.88	24.12	13.33	4.53	29.47	13.73	3.98	25.02	13.33	2.27	14.73	18.52	2.96	13.04	chr7	24293435	24294954	-	24295081	24293345	ENSMUSG00000050605	-12.0067
Ctage5	MmuINT0043285	chr12:59129897-59136063	6167	chr12:59129746-59129896=59136064-59136195:+	IR-C	4.17	1.04	23.96	9.68	1.65	15.35	0	0	11	0	0	39	12.5	2.25	15.75	14.29	4	24	6.67	1.07	14.93	15	3.45	19.55	0	0	29	5.56	1.06	17.94	3.23	1.03	30.97	chr12	59129897	59136063	+	59129746	59136195	ENSMUSG00000021000	-11.9867
Smg1	MmuINT0149114	chr7:118146158-118146250	93	chr7:118146251-118146401=118145968-118146157:-	IR-S	7.98	3.98	45.84	5.65	2.75	45.94	13	4.12	27.6	10.04	2.87	25.68	8.97	1.14	11.56	21.97	5.1	18.11	26.89	7.94	21.58	21.66	5.03	18.19	18.53	3.72	16.34	2.94	1.06	34.97	9.91	3.98	36.14	chr7	118146158	118146250	-	118146401	118145968	ENSMUSG00000030655	-11.9867
Qsox2	MmuINT0130222	chr2:26209794-26211273	1480	chr2:26211274-26211459=26209130-26209793:-	IR-C	83.84	171.71	33.1	84.17	195.83	36.83	71.75	148.3	58.39	71.03	150.96	61.57	72.86	116.03	43.22	86.44	225.82	35.43	82.49	189.19	40.16	81.16	171.73	39.86	78.19	140.55	39.2	74.23	391.49	135.91	76.86	476.32	143.4	chr2	26209794	26211273	-	26211459	26209130	ENSMUSG00000036327	-11.9733
Lrrc16b	MmuINT0092897	chr14:55505660-55507117	1458	chr14:55505570-55505659=55507118-55507236:+	IR-S	6.85	1.1	14.96	11.33	2.28	17.81	3.55	0.53	14.5	0	0	12	9.25	1.67	16.39	16.87	3.56	17.53	0	0	15	24.37	4.41	13.68	5.82	1.63	26.45	13.27	1.73	11.33	6.85	0.55	7.48	chr14	55505660	55507117	+	55505570	55507236	ENSMUSG00000022211	-11.9717
Cntn4	MmuINT0038389	chr6:106353781-106437867	84087	chr6:106353605-106353780=106437868-106437963:+	IR-S	1.79	1.58	86.52	0.47	0.5	106.5	0	0	31	1.96	0.51	25.49	12	1.68	12.32	14.29	4.57	27.43	4.35	1.04	22.96	20.21	4.26	16.83	1.54	0.51	32.49	1.64	0.51	30.49	0	0	29	chr6	106353781	106437867	+	106353605	106437963	ENSMUSG00000064293	-11.97
Hsf2	MmuINT0079217	chr10:57496007-57496154	148	chr10:57495898-57496006=57496155-57496282:+	IR-S	3.6	2.59	69.41	11.59	8.92	68.08	2.4	1.54	62.46	5.19	3.68	67.32	42.17	24.88	34.12	13.33	6.8	44.2	19.38	14.92	62.08	14.56	8.59	50.41	2.82	2.06	70.94	9.52	4.38	41.62	5.62	2.64	44.36	chr10	57496007	57496154	+	57495898	57496282	ENSMUSG00000019878	-11.9617
Rnf17	MmuINT0135681	chr14:56424570-56425599	1030	chr14:56424458-56424569=56425600-56425671:+	IR-S	0.92	2.02	217.01	0.42	1	237.59	0	0	20.53	4.11	1.56	36.41	30.81	7.2	16.16	4.63	1.57	32.31	14.53	4.01	23.58	22.89	6.76	22.77	0	0	39.12	1.69	2.03	118.2	1.15	1.51	130.1	chr14	56424570	56425599	+	56424458	56425671	ENSMUSG00000000365	-11.9617
2810055G20Rik	MmuINT0003056	chr16:77360719-77459373	98655	chr16:77360663-77360718=77459374-77459502:+	IR-S	20	6	24	11.11	3.33	26.67	15.38	4.61	25.39	7.14	3.21	41.79	10	3.3	29.7	14.81	4.59	26.41	17.95	8.26	37.74	36.84	14.37	24.63	25.42	9.41	27.59	29.41	3.24	7.76	16.67	4.67	23.33	chr16	77360719	77459373	+	77360663	77459502	ENSMUSG00000052450	-11.94
Carf	MmuINT0029144	chr1:60141569-60143993	2425	chr1:60141335-60141568=60143994-60144156:+	IR-S	2.26	0.51	22.11	9.73	3.29	30.53	0	0	10.29	19.54	2.99	12.31	35.05	6.75	12.51	10.26	2.21	19.29	27.62	7.02	18.39	27.24	6.36	16.99	2.63	0.51	19.02	19.54	2.39	9.84	8.85	2.18	22.41	chr1	60141569	60143993	+	60141335	60144156	ENSMUSG00000026017	-11.9367
Pgap1	MmuINT0118316	chr1:54481957-54486469	4513	chr1:54486470-54486657=54481852-54481956:-	IR-S	1.89	0.51	26.49	10.71	6.64	55.36	7.14	1.07	13.93	6.67	1.07	14.93	31.82	9.23	19.77	15.62	5.78	31.22	24.64	10.6	32.4	16.22	6.97	36.03	0	0	14	0	0	19	11.11	2.78	22.22	chr1	54481957	54486469	-	54486657	54481852	ENSMUSG00000070889	-11.9217
Ccdc84	MmuINT0031308	chr9:44410781-44412452	1672	chr9:44412453-44412483=44410691-44410780:-	IR-C	13.9	16.19	100.27	21.03	20.68	77.65	3.67	2.07	54.43	11.25	6.58	51.92	19.62	9.37	38.38	17.23	10.68	51.28	16.26	10.54	54.26	24.65	16.46	50.33	18.46	12.51	55.28	10.22	5.67	49.83	14.45	12.97	76.78	chr9	44410781	44412452	-	44412483	44410691	ENSMUSG00000043923	-11.92
Grik2	MmuINT0073930	chr10:49244444-49272739	28296	chr10:49272740-49272963=49244325-49244443:-	IR-S	42.86	2.14	2.86	0	0	1	0	0	18	9.09	1.64	16.36	22.58	4.29	14.71	4.76	0.52	10.48	25.58	6.91	20.09	19.05	4.76	20.24	17.95	4.13	18.87	100	1	0	100	1	0	chr10	49244444	49272739	-	49272963	49244325	ENSMUSG00000056073	-11.9183
Pld2	MmuINT0121691	chr11:70544278-70551179	6902	chr11:70544128-70544277=70551180-70551263:+	IR-C	3.42	1.58	44.68	7.71	3.8	45.52	0	0	29.26	2.64	0.53	19.5	17.35	4.21	20.05	7.51	2.2	27.07	17.39	5.97	28.38	14.79	4.64	26.74	4.53	1.6	33.67	3.66	1.07	28.11	10.08	3.35	29.89	chr11	70544278	70551179	+	70544128	70551263	ENSMUSG00000020828	-11.91
Fam175a	MmuINT0061180	chr5:100815229-100817961	2733	chr5:100817962-100817998=100815162-100815228:-	IR-S	4.43	4.12	88.84	6.61	8.38	118.37	5.1	2.92	54.33	10	7.66	68.95	10.69	5.28	44.09	16.78	9.09	45.1	20.37	13.75	53.76	21.19	12.98	48.26	8.49	8.82	95.09	2.64	3.24	119.32	2.92	3.24	107.86	chr5	100815229	100817961	-	100817998	100815162	ENSMUSG00000035234	-11.8967
Mtap7d3	MmuINT0101585	chrX:56815634-56817275	1642	chrX:56817276-56817439=56815525-56815633:-	IR-S	7.3	3.22	40.87	5.51	1.58	27.15	0	0	24.71	2.95	0.52	16.96	53.12	5.36	4.73	2.95	0.52	16.96	10.08	1.65	14.73	27.08	8.26	22.24	0	0	25.74	0	0	16.47	4.05	1.04	24.64	chrX	56815634	56817275	-	56817439	56815525	ENSMUSG00000067878	-11.895
Neto2	MmuINT0107805	chr8:85663307-85663407	101	chr8:85663408-85663431=85663179-85663306:-	IR-S	5.56	3.26	55.41	12.94	6.39	43.02	6.39	4.93	72.22	7.47	5.53	68.55	15.46	8.91	48.73	12.77	6.97	47.59	15.38	9.5	52.27	28.3	19.81	50.19	1.59	1.05	64.83	4.24	3.75	84.75	7.51	6.64	81.83	chr8	85663307	85663407	-	85663431	85663179	ENSMUSG00000036902	-11.8867
Wdr60	MmuINT0175478	chr12:116218156-116218616	461	chr12:116218617-116218678=116218104-116218155:-	IR-S	11.51	3.34	25.71	13.03	3.39	22.64	15.35	2.31	12.72	6.88	2.14	28.92	41.18	9.88	14.12	31.32	7.22	15.84	17.65	3.53	16.47	20	3	12	11.11	3.33	26.67	12.5	2.25	15.75	2.32	0.51	21.58	chr12	116218156	116218616	-	116218678	116218104	ENSMUSG00000042050	-11.875
Dapp1	MmuINT0046662	chr3:137961576-137965880	4305	chr3:137965881-137966003=137961442-137961575:-	IR-S	5.26	0.54	9.75	0	0	18.53	0	0	23.68	0	0	26.74	28.3	9.91	25.09	5.28	1.08	19.45	15.49	6.54	35.67	14.85	4.73	27.12	0	0	16.41	0	0	15.41	7.05	1.09	14.33	chr3	137961576	137965880	-	137966003	137961442	ENSMUSG00000028159	-11.8733
Cd109	MmuINT0031981	chr9:78660360-78660891	532	chr9:78660263-78660359=78660892-78661051:+	IR-S	7.08	0.54	7.03	33.68	6.68	13.16	0	0	13.12	9.54	1.64	15.58	42.95	20.01	26.58	11.27	2.78	21.91	21.19	6.06	22.53	17.42	7.04	33.39	11.55	2.23	17.08	0	0	16.41	12.33	2.25	15.97	chr9	78660360	78660891	+	78660263	78661051	ENSMUSG00000046186	-11.8567
Fdx1l	MmuINT0063867	chr9:21073319-21073388	70	chr9:21073389-21073514=21073264-21073318:-	IR-C	23.08	24	80	20.57	17.48	67.52	21.74	24.35	87.65	25.2	19.4	57.6	18.97	13.09	55.91	37.7	15.83	26.17	34.92	29.68	55.32	33.33	16.66	33.34	19.3	19.69	82.31	26.11	25.85	73.15	20.51	19.28	74.72	chr9	21073319	21073388	-	21073514	21073264	ENSMUSG00000079677	-11.8467
Wdr19	MmuINT0175055	chr5:65258229-65260113	1885	chr5:65258104-65258228=65260114-65260415:+	IR-S	42.86	30	40	50.86	67.14	64.86	48.98	35.76	37.24	53.57	46.07	39.93	62.5	40.62	24.38	64.03	72.99	41.01	69.91	67.11	28.89	55.41	63.72	51.28	53.6	51.46	44.54	38.13	36.6	59.4	52.78	29.03	25.97	chr5	65258229	65260113	+	65258104	65260415	ENSMUSG00000037890	-11.8417
Zswim6	MmuINT0180927	chr13:107748364-107769559	21196	chr13:107769560-107769710=107748184-107748363:-	IR-S	62.79	21.98	13.02	60.71	27.32	17.68	26.61	18.36	50.64	34	22.78	44.22	50.65	29.38	28.62	43.59	24.41	31.59	49.51	38.12	38.88	33.33	30	60	36.73	24.61	42.39	37.93	15.17	24.83	40	8.4	12.6	chr13	107748364	107769559	-	107769710	107748184	ENSMUSG00000032846	-11.8383
1810006K21Rik	MmuINT0001638	chr19:10206125-10206423	299	chr19:10206033-10206124=10206424-10206533:+	IR-C	30.43	4.56	10.44	43.75	10.06	12.94	22.58	4.29	14.71	33.33	10.67	21.33	29.63	10.37	24.63	20	6.6	26.4	42.22	13.51	18.49	57.14	18.86	14.14	46.67	10.27	11.73	33.33	6	12	30	7.8	18.2	chr19	10206125	10206423	+	10206033	10206533	ENSMUSG00000036372	-11.8317
Acrbp	MmuINT0010072	chr6:125050053-125050433	381	chr6:125049927-125050052=125050434-125050649:+	IR-C	31.51	15.12	32.88	27.27	7.64	20.36	22.12	15.26	53.74	23.23	14.17	46.83	31.03	11.79	26.21	49.4	30.63	31.37	30.58	24.16	54.84	23.53	9.88	32.12	21.28	12.13	44.87	14.89	4.02	22.98	30.67	15.03	33.97	chr6	125050053	125050433	+	125049927	125050649	ENSMUSG00000072770	-11.8283
Tle2	MmuINT0160511	chr10:81580668-81580894	227	chr10:81580484-81580667=81580895-81580914:+	IR-S	18.52	55.62	244.69	31.05	109.58	243.34	17.82	25.1	115.75	20.49	51.68	200.55	20.69	39.18	150.2	27.8	60.41	156.9	27.35	54.17	143.9	37.79	68.37	112.55	29.27	69.41	167.74	12.68	28.9	199.02	12.67	27.55	189.91	chr10	81580668	81580894	+	81580484	81580914	ENSMUSG00000034771	-11.825
Kcp	MmuINT0085898	chr6:29498515-29498786	272	chr6:29498787-29498880=29498429-29498514:-	IR-S	35.28	51.47	94.42	26.95	55.31	149.93	25.25	29.23	86.54	20.89	27.67	104.77	30.09	28.91	67.17	32.48	47.65	99.06	38.26	59.62	96.21	33.91	36.8	71.73	27.76	32.99	85.85	31.07	53.11	117.82	33.03	59.35	120.33	chr6	29498515	29498786	-	29498880	29498429	ENSMUSG00000059022	-11.8133
Tstd2	MmuINT0166828	chr4:46135595-46138379	2785	chr4:46138380-46138475=46135387-46135594:-	IR-S	26.19	13.88	39.12	33.33	13.33	26.67	22.67	10.43	35.57	20.45	10.84	42.16	37.14	8.91	15.09	40	19.6	29.4	31.65	16.46	35.54	28.4	14.77	37.23	30	15.6	36.4	23.81	9.29	29.71	35.29	16.23	29.77	chr4	46135595	46138379	-	46138475	46135387	ENSMUSG00000035495	-11.79
Grhl2	MmuINT0073763	chr15:37328389-37335701	7313	chr15:37328230-37328388=37335702-37335789:+	IR-S	100	1	0	66.67	3.33	1.67	0	0	13	3.7	0.52	13.48	20	2.4	9.6	7.14	1.07	13.93	4.35	0.52	11.48	29.41	6.47	15.53	0	0	7	50	1.5	1.5	NA	NaN	NaN	chr15	37328389	37335701	+	37328230	37335789	ENSMUSG00000022286	-11.7833
Amn1	MmuINT0014673	chr6:149185125-149188605	3481	chr6:149188606-149188712=149184992-149185124:-	IR-S	40	22.4	33.6	50.77	24.88	24.12	34.15	18.78	36.22	41.57	26.19	36.81	45.1	16.69	20.31	55.81	37.39	29.61	38.67	20.11	31.89	54.43	33.2	27.8	32.58	19.22	39.78	25.81	10.07	28.93	38.46	13.85	22.15	chr6	149185125	149188605	-	149188712	149184992	ENSMUSG00000068250	-11.7767
Fggy	MmuINT0064346	chr4:95849677-95922924	73248	chr4:95849582-95849676=95922925-95922986:+	IR-S	9.36	3.28	31.78	8.2	5.41	60.59	3.27	2.59	76.48	5.38	2.64	46.36	18.03	12.98	59.02	3.82	2.6	65.4	27.27	9.54	25.46	17.17	9.96	48.04	1.75	0.51	28.49	5.26	2.1	37.9	4.92	3.15	60.85	chr4	95849677	95922924	+	95849582	95922986	ENSMUSG00000028573	-11.7617
Aurka	MmuINT0022283	chr2:172369033-172370394	1362	chr2:172370395-172370506=172368986-172369032:-	IR-S	27.78	12.78	33.22	28.57	12.86	32.14	17.95	4.13	18.87	26.83	6.98	19.02	36	6.12	10.88	24.44	6.84	21.16	42.86	10.71	14.29	35.14	8.79	16.22	41.94	9.23	12.77	21.31	7.88	29.12	40	14	21	chr2	172369033	172370394	-	172370506	172368986	ENSMUSG00000027496	-11.7567
Vps33b	MmuINT0173936	chr7:80285631-80285833	203	chr7:80285556-80285630=80285834-80285898:+	IR-C	15.19	13.82	77.18	15.38	9.23	50.77	13.33	4.53	29.47	15.49	6.35	34.65	17.07	4.1	19.9	25	17.5	52.5	24.21	14.28	44.72	29.29	18.75	45.25	17.78	9.42	43.58	18.87	11.89	51.11	22.77	14.12	47.88	chr7	80285631	80285833	+	80285556	80285898	ENSMUSG00000030534	-11.7567
H2-Bl	MmuINT0075501	chr17:36080324-36080998	675	chr17:36080999-36081115=36080189-36080323:-	IR-C	15.53	10.62	57.76	16.25	5.86	30.22	2.74	1.04	36.99	3.19	1.56	47.47	55.7	7.83	6.23	8.62	4.92	52.14	11.69	5.03	37.97	23.85	9.31	29.72	3.22	1.58	47.48	44.72	5.85	7.24	67.1	10.22	5.01	chr17	36080324	36080998	-	36081115	36080189	ENSMUSG00000073406	-11.755
Mtmr11	MmuINT0101900	chr3:96164569-96164785	217	chr3:96164433-96164568=96164786-96164873:+	IR-S	40.76	11.96	17.39	10.08	3.3	29.46	9.28	6.56	64.12	9.87	8.79	80.24	14.82	8.61	49.5	18.3	10.65	47.53	19.18	11.92	50.23	26.51	14.55	40.33	10.66	7.2	60.31	15.42	5.19	28.48	11.19	3.89	30.87	chr3	96164569	96164785	+	96164433	96164873	ENSMUSG00000045934	-11.755
Agxt2l2	MmuINT0012936	chr11:51592286-51593603	1318	chr11:51592169-51592285=51593604-51593686:+	IR-C	1.45	1.01	68.98	8.33	4.33	47.67	5.08	1.57	29.43	5.88	2.12	33.88	14.29	4	24	19.44	8.36	34.64	18.75	7.12	30.88	13.51	5.67	36.33	7.14	3.21	41.79	9.09	3.27	32.73	13.33	6.8	44.2	chr11	51592286	51593603	+	51592169	51593686	ENSMUSG00000020359	-11.7533
Rag1ap1	MmuINT0131178	chr3:89270140-89270385	246	chr3:89270386-89270570=89270062-89270139:-	IR-S	43.61	71.08	91.92	34	45.56	88.44	26.14	29.02	81.98	38.06	40.72	66.28	43.36	35.12	45.88	44.29	44.73	56.27	39.6	41.18	62.82	47.57	36.15	39.85	37	50.69	86.31	30.72	30.72	69.28	36.17	34.72	61.28	chr3	89270140	89270385	-	89270570	89270062	ENSMUSG00000027953	-11.72
Tex264	MmuINT0159202	chr9:106684996-106685243	248	chr9:106685244-106685667=106684929-106684995:-	IR-C	16	4.64	24.36	12.73	3.95	27.05	0	0	25	6.98	1.61	21.39	25.93	8.82	25.18	20	4.2	16.8	15.25	5.18	28.82	10.34	3.31	28.69	6.9	2.14	28.86	8	2.16	24.84	10.2	2.75	24.25	chr9	106684996	106685243	-	106685667	106684929	ENSMUSG00000040813	-11.7067
Chsy3	MmuINT0036349	chr18:59179549-59408883	229335	chr18:59179265-59179548=59408884-59411336:+	IR-C	22.05	1.83	6.47	4.11	0.52	12.15	8.62	1.63	17.28	18.16	4.17	18.8	14.41	2.86	16.99	17.01	5.85	28.54	35.19	10.9	20.07	23.08	6.27	20.88	32.04	4.62	9.8	0	0	8.48	5.56	0.53	8.96	chr18	59179549	59408883	+	59179265	59411336	ENSMUSG00000058152	-11.7033
Sap130	MmuINT0138757	chr18:31711735-31715340	3606	chr18:31711609-31711734=31715341-31715444:+	IR-C	9.57	9.86	93.14	14.89	12.06	68.94	5.18	6.32	115.71	4.45	5.79	124.3	7.53	3.24	39.79	25.35	13.2	38.86	17.07	8.19	39.81	7.1	6.96	91.04	9.95	11.54	104.46	6.52	6.39	91.61	10.83	8.88	73.15	chr18	31711735	31715340	+	31711609	31715444	ENSMUSG00000024260	-11.6917
Mbtps2	MmuINT0096407	chrX:157561502-157572858	11357	chrX:157572859-157572986=157561383-157561501:-	IR-C	16.67	2.33	11.67	4.76	1.57	31.43	5.88	1.59	25.41	5.56	1.06	17.94	5.26	0.53	9.47	14.29	5.14	30.86	8.77	2.72	28.28	29.17	9.04	21.96	10	2.2	19.8	9.68	1.65	15.35	7.14	1.07	13.93	chrX	157561502	157572858	-	157572986	157561383	ENSMUSG00000046873	-11.69
Kel	MmuINT0086478	chr6:41698449-41698887	439	chr6:41698888-41699076=41698300-41698448:-	IR-S	21.43	3.64	13.36	16.13	2.9	15.1	4.35	0.52	11.48	14.89	8.04	45.96	25.93	4.41	12.59	25.58	20.72	60.28	25	8.75	26.25	13.33	2.27	14.73	20	24	96	4.35	0.52	11.48	43.59	12.21	15.79	chr6	41698449	41698887	-	41699076	41698300	ENSMUSG00000029866	-11.6833
Efha2	MmuINT0055578	chr8:40335964-40340297	4334	chr8:40335810-40335963=40340298-40340329:+	IR-S	9.02	2.31	23.33	0	0	20	0	0	32	2	0.54	26.52	16.99	4.74	23.16	8.33	2.48	27.3	17.63	8.46	39.52	12.06	4.52	32.94	2.08	0.54	25.52	5.53	1.3	22.16	8.57	2.1	22.36	chr8	40335964	40340297	+	40335810	40340329	ENSMUSG00000039478	-11.6733
Fancd2	MmuINT0062329	chr6:113539314-113542206	2893	chr6:113539261-113539313=113542207-113542285:+	IR-S	3.6	2.59	69.32	4.58	4.19	87.2	6.85	2.67	36.3	8.59	3.26	34.66	19.54	7.77	31.99	9.06	4.36	43.78	21.13	9.69	36.16	27.98	10.24	26.35	8.25	2.71	30.09	5.21	3.16	57.4	3.3	2.07	60.61	chr6	113539314	113542206	+	113539261	113542285	ENSMUSG00000034023	-11.67
Slc35f2	MmuINT0146408	chr9:53808203-53809685	1483	chr9:53808046-53808202=53809686-53809738:+	IR-S	0.6	1	166	1.19	1.52	126.48	0	0	17	0	0	33	13.51	2.84	18.16	3.33	1.03	29.97	6.67	2.13	29.87	25	7.5	22.5	1.49	0.51	33.49	2.74	2.06	72.95	1.75	1.52	85.48	chr9	53808203	53809685	+	53808046	53809738	ENSMUSG00000042195	-11.6667
Fam189a2	MmuINT0061373	chr19:23986517-23988446	1930	chr19:23988447-23988575=23986409-23986516:-	IR-S	4.76	2.09	41.91	8.4	5.96	65.04	0	0	19	13.51	2.84	18.16	62.5	24.38	14.62	9.68	3.29	30.71	21.43	7.29	26.71	24.14	4.35	13.65	0	0	22	1.2	0.5	41.5	3.45	1.04	28.96	chr19	23986517	23988446	-	23988575	23986409	ENSMUSG00000071604	-11.6617
Fmn1	MmuINT0065053	chr2:113429813-113444341	14529	chr2:113429637-113429812=113444342-113444459:+	IR-C	0	0	3	100	7	0	11.11	1.67	13.33	0	0	10	33.33	4.67	9.33	18.75	3.56	15.44	24.53	8.09	24.91	8.33	2.17	23.83	9.09	1.09	10.91	0	0	1	100	2	0	chr2	113429813	113444341	+	113429637	113444459	ENSMUSG00000044042	-11.6483
Tmtc2	MmuINT0162839	chr10:105271581-105303593	32013	chr10:105303594-105303715=105271499-105271580:-	IR-S	0	0	4	46.77	5.16	5.87	1.74	0.52	29.51	7.79	2.19	25.9	25.75	11.34	32.69	18.61	5.97	26.09	17.28	5.88	28.15	13.35	4.02	26.07	17.74	5.33	24.73	0	0	4	0	0	5	chr10	105271581	105303593	-	105303715	105271499	ENSMUSG00000036019	-11.6483
Znrf3	MmuINT0180701	chr11:5279762-5280807	1046	chr11:5280808-5282505=5276329-5279761:-	IR-S	64.49	65.72	36.19	76.16	73.16	22.9	72.39	31.64	12.07	80.45	59.41	14.44	76.9	29.45	8.85	80.68	52.82	12.65	91.94	43.78	3.84	91.57	41.64	3.83	64.98	36.73	19.8	80.51	52.19	12.63	65.6	41.06	21.53	chr11	5279762	5280807	-	5282505	5276329	ENSMUSG00000041961	-11.6433
Aasdh	MmuINT0007428	chr5:76877659-76878403	745	chr5:76878404-76878526=76877527-76877658:-	IR-S	8.57	8.14	86.86	9.01	11.44	115.56	4.55	1.05	21.95	5.66	3.17	52.83	27.27	7.64	20.36	20.97	15.73	59.27	13.95	6.84	42.16	15.22	8.07	44.93	9.09	4.36	43.64	5.66	4.75	79.25	10.34	8.27	71.73	chr5	76877659	76878403	-	76878526	76877527	ENSMUSG00000055923	-11.6083
Lims2	MmuINT0091142	chr18:31944206-31944435	230	chr18:31944139-31944205=31944436-31944556:+	IR-C	0	0	5	0	0	4	25.39	9.81	28.84	13.24	2.94	19.25	54.87	18.83	15.49	17.71	5.57	25.9	30.56	13.79	31.33	44.48	20.84	26.01	31.82	9.84	21.09	11.11	0.56	4.44	0	0	4	chr18	31944206	31944435	+	31944139	31944556	ENSMUSG00000024395	-11.6017
Lrch2	MmuINT0092208	chrX:147473077-147480256	7180	chrX:147480257-147480334=147471694-147473076:-	IR-S	4.81	1.57	31.12	3.15	1.03	31.73	0	0	42.42	0	0	25.45	6.31	1.59	23.68	11.98	3.39	24.94	3.05	0.52	16.39	19.74	7.18	29.21	3.26	1.03	30.66	0	0	12.73	13.58	2.27	14.46	chrX	147473077	147480256	-	147480334	147471694	ENSMUSG00000031290	-11.59
Ccdc93	MmuINT0031457	chr1:121482667-121483286	620	chr1:121482601-121482666=121483287-121483340:+	IR-S	1.87	0.52	27.49	1.82	0.52	28.3	0	0	12.35	0	0	30.88	17.08	2.98	14.46	4.53	1.58	33.36	11.62	2.27	17.23	18.6	3.63	15.87	0	0	21.62	0	0	29.85	8.28	2.21	24.52	chr1	121482667	121483286	+	121482601	121483340	ENSMUSG00000026339	-11.5833
Vps33b	MmuINT0173935	chr7:80285341-80285555	215	chr7:80285250-80285340=80285556-80285630:+	IR-S	6.71	5.45	75.76	3.68	3.17	82.95	2.94	1.06	35	6.96	2.72	36.37	23.35	9.39	30.84	6.31	3.22	47.84	17.01	11.27	54.99	26.27	19.8	55.56	10.43	4.5	38.65	10.73	6.12	50.94	10.66	6.73	56.44	chr7	80285341	80285555	+	80285250	80285630	ENSMUSG00000030534	-11.58
Tdrd5	MmuINT0158562	chr1:156267372-156270565	3194	chr1:156270566-156270700=156267213-156267371:-	IR-S	0.81	1.51	184.49	1.52	2.54	164.49	3.23	0.52	15.48	0	0	26	50	10.5	10.5	18.37	5.33	23.67	7.69	1.61	19.39	13.51	2.84	18.16	0	0	44	1.48	2.53	168.47	1.15	3.55	305.48	chr1	156267372	156270565	-	156270700	156267213	ENSMUSG00000060985	-11.575
Grinl1a	MmuINT0074092	chr9:71483806-71484734	929	chr9:71484735-71484958=71483167-71483805:-	IR-C	16.28	8.14	41.86	10.87	5.54	45.46	7.69	3.23	38.77	6.8	3.74	51.26	14.29	5.14	30.86	23.71	14.23	45.77	15.49	6.35	34.65	17.24	8.79	42.21	12.77	6.77	46.23	19.48	8.96	37.04	18.1	11.22	50.78	chr9	71483806	71484734	-	71484958	71483167	ENSMUSG00000032199	-11.5683
Rpain	MmuINT0136414	chr11:70974133-70974899	767	chr11:70974069-70974132=70974900-70975040:+	IR-S	16.66	50.74	253.82	16.21	38.92	201.19	18.9	48.75	209.19	18.07	60.81	275.69	19.73	47.89	194.84	28.33	74.44	188.32	25.79	57.86	166.49	36.01	88.42	157.11	23.08	59.69	198.93	19.27	54.26	227.33	19.34	51.91	216.48	chr11	70974133	70974899	+	70974069	70975040	ENSMUSG00000018449	-11.5583
2310061I04Rik	MmuINT0002354	chr17:35896073-35897190	1118	chr17:35897191-35897378=35895671-35896072:-	IR-C	28.42	52.01	130.99	23.73	34.65	111.35	18.75	10.69	46.31	18.92	12.49	53.51	14.71	5.74	33.26	26.67	15.2	41.8	30.12	16.26	37.74	34.38	14.78	28.22	26.21	17.04	47.96	23.91	27.26	86.74	14.41	19.45	115.55	chr17	35896073	35897190	-	35897378	35895671	ENSMUSG00000050705	-11.555
Cfb	MmuINT0035240	chr17:34857137-34857218	82	chr17:34857219-34857319=34857004-34857136:-	IR-C	85.71	11.14	1.86	100	14	0	76.74	29.16	8.84	72.55	31.92	12.08	75.76	21.97	7.03	84.13	48.8	9.2	81.25	23.56	5.44	93.22	53.14	3.86	60	21.6	14.4	84	19.32	3.68	73.91	14.78	5.22	chr17	34857137	34857218	-	34857319	34857004	ENSMUSG00000090231	-11.555
Fmnl2	MmuINT0065127	chr2:53068611-53072209	3599	chr2:53068502-53068610=53072210-53072286:+	IR-S	0	0	99.85	4.46	2.61	55.92	0	0	37.06	1.3	0.51	38.58	13	2.26	15.12	13	2.26	15.12	2.86	1.03	34.94	20.73	4.23	16.16	5.26	2.1	37.9	1.12	0.51	44.76	2.07	0.51	24.17	chr2	53068611	53072209	+	53068502	53072286	ENSMUSG00000036053	-11.5467
Noxo1	MmuINT0109933	chr17:24698599-24698785	187	chr17:24698518-24698598=24698786-24698861:+	IR-S	17.32	2.35	11.2	16.81	3.5	17.34	7.28	1.07	13.66	9.18	1.64	16.21	19.08	2.38	10.1	27.39	5.1	13.51	11.87	2.24	16.61	19.97	5.4	21.63	9.03	2.18	21.97	9.18	1.64	16.21	4.5	0.52	11.08	chr17	24698599	24698785	+	24698518	24698861	ENSMUSG00000019320	-11.5133
Ganc	MmuINT0067538	chr2:120422205-120423698	1494	chr2:120422025-120422204=120423699-120423744:+	IR-S	56.13	17.98	14.05	38.6	10.46	16.63	25.75	11.34	32.69	41.21	14.85	21.18	57.81	36.76	26.83	52.56	25.35	22.88	52.45	18.5	16.77	29.9	11.08	25.98	32.18	11.92	25.11	40	11.2	16.8	65.52	15.72	8.28	chr2	120422205	120423698	+	120422025	120423744	ENSMUSG00000062646	-11.49
Pgap1	MmuINT0118324	chr1:54528596-54530116	1521	chr1:54530117-54530172=54528512-54528595:-	IR-S	0	0	28	11.11	4.44	35.56	10.34	1.65	14.35	2.56	0.51	19.49	39.13	12.52	19.48	20.75	6.64	25.36	14.89	4.02	22.98	18.18	4.73	21.27	0	0	11	12.5	1.12	7.88	5.88	1.06	16.94	chr1	54528596	54530116	-	54530172	54528512	ENSMUSG00000070889	-11.49
Dennd1b	MmuINT0048219	chr1:139102094-139110383	8290	chr1:139101968-139102093=139110384-139110485:+	IR-S	0	0	21	6.9	2.14	28.86	0	0	22	4	0.52	12.48	21.43	3.64	13.36	14.29	2.29	13.71	9.09	2.18	21.82	17.07	4.1	19.9	5.88	0.53	8.47	1.96	0.51	25.49	2.13	0.51	23.49	chr1	139102094	139110383	+	139101968	139110485	ENSMUSG00000056268	-11.4833
Htt	MmuINT0079671	chr5:34834389-34842790	8402	chr5:34834261-34834388=34842791-34842901:+	IR-S	7.84	1.65	19.41	2.64	1.06	39	2.33	0.51	21.49	0	0	20	12.2	2.81	20.19	12.53	3.55	24.76	11.47	5.78	44.59	13.94	4.8	29.63	11.41	1.15	8.91	9.91	2.3	20.88	1.85	0.54	28.62	chr5	34834389	34842790	+	34834261	34842901	ENSMUSG00000029104	-11.4817
Smg1	MmuINT0149117	chr7:118141873-118143257	1385	chr7:118143258-118143392=118141720-118141872:-	IR-S	5.56	2.64	44.82	14.71	8.6	49.88	19.85	5.99	24.19	17.5	5.29	24.92	67.14	21.73	10.63	35.41	11.02	20.11	35.12	15.54	28.71	19.89	5.4	21.73	14.51	5.15	30.36	11.54	3.4	26.06	22.49	4.9	16.89	chr7	118141873	118143257	-	118143392	118141720	ENSMUSG00000030655	-11.465
Stag3	MmuINT0153584	chr5:138290914-138291329	416	chr5:138290709-138290913=138291330-138291481:+	IR-S	8.03	19.43	222.59	9.22	36.61	360.42	9.09	4.36	43.64	10	6.6	59.4	17.95	8.26	37.74	17.82	13.55	62.48	16.28	16.28	83.72	28.93	22.57	55.43	14.45	14.31	84.69	2.65	3.07	112.95	6.82	15.48	211.52	chr5	138290914	138291329	+	138290709	138291481	ENSMUSG00000036928	-11.465
Fam82b	MmuINT0062132	chr4:19601444-19602642	1199	chr4:19601356-19601443=19602643-19602673:+	IR-S	14.82	14.47	83.19	14.73	14.94	86.48	23.18	22.76	75.44	12.24	12.26	87.87	10.6	9.56	80.65	29.57	22.76	54.2	34.72	27.23	51.19	23.21	15.58	51.55	11.01	11.82	95.52	10.23	8.43	73.95	10.87	9.54	78.21	chr4	19601444	19602642	+	19601356	19602673	ENSMUSG00000028229	-11.4567
Scin	MmuINT0139467	chr12:40060628-40061156	529	chr12:40061157-40061217=40059771-40060627:-	IR-S	0	0	1	100	2	0	0	0	17	0	0	29	13.33	2.27	14.73	11.11	1.67	13.33	3.23	0.52	15.48	20	3	12	1.82	0.51	27.49	9.09	0.55	5.45	5.88	0.53	8.47	chr12	40060628	40061156	-	40061217	40059771	ENSMUSG00000002565	-11.4467
Ankrd42	MmuINT0015723	chr7:92605381-92610544	5164	chr7:92610545-92610650=92605208-92605380:-	IR-C	1.41	0.51	35.49	5.72	2.64	43.54	2.86	1.03	34.94	3.41	1.62	45.77	5.26	2.1	37.9	19.69	11.48	46.82	12.03	5.04	36.87	12.02	5.04	36.9	2.21	1.02	45.24	7.73	2.69	32.16	6.39	2.69	39.43	chr7	92605381	92610544	-	92610650	92605208	ENSMUSG00000041343	-11.445
Xpo1	MmuINT0176798	chr11:23256163-23256407	245	chr11:23256041-23256162=23256408-23256717:+	IR-C	95.83	584.56	25.44	99.53	1269.01	5.99	86.28	304.57	48.43	89.31	379.57	45.43	100	603	0	99.3	843.06	5.94	98.8	818.06	9.94	99.58	937.05	3.95	86.03	286.48	46.52	81.03	340.33	79.67	98.81	1153.11	13.89	chr11	23256163	23256407	+	23256041	23256717	ENSMUSG00000020290	-11.4317
Glb1l2	MmuINT0069105	chr9:26767467-26767719	253	chr9:26767720-26767860=26767395-26767466:-	IR-S	0	0	7	3.23	0.52	15.48	4.48	1.57	33.43	3.45	1.55	43.45	3.61	1.55	41.45	17.65	7.06	32.94	24.53	8.09	24.91	4	1.56	37.44	10.14	3.85	34.15	25	1.25	3.75	50	1.5	1.5	chr9	26767467	26767719	-	26767860	26767395	ENSMUSG00000036395	-11.4283
Rps6ka5	MmuINT0137118	chr12:100595919-100597889	1971	chr12:100597890-100597973=100595815-100595918:-	IR-S	0.51	0.5	98.5	3.37	3.1	88.9	1.69	0.51	29.49	2.33	1.03	42.97	15.22	8.07	44.93	9.59	3.84	36.16	12.2	5.61	40.39	18.52	8.89	39.11	1.23	0.5	40.5	4.76	2.09	41.91	0	0	64	chr12	100595919	100597889	-	100597973	100595815	ENSMUSG00000021180	-11.4267
Maob	MmuINT0094942	chrX:16724757-16732018	7262	chrX:16732019-16732178=16724660-16724756:-	IR-S	0	0	44	2.94	1.03	33.97	0	0	20	2.13	0.51	23.49	20	4.2	16.8	3.7	0.52	13.48	16.67	3.5	17.5	17.07	4.1	19.9	0	0	22	0	0	18	12	1.68	12.32	chrX	16724757	16732018	-	16732178	16724660	ENSMUSG00000040147	-11.415
Fmnl2	MmuINT0065126	chr2:53054607-53068501	13895	chr2:53054454-53054606=53068502-53068610:+	IR-S	1.46	1.52	102.48	3.92	2.08	50.92	5.41	2.17	37.95	3.29	1.58	46.48	15.22	4.14	23.04	16.13	2.9	15.1	5.88	2.12	33.88	25.23	6.34	18.78	2.25	1.08	47.04	2.33	1.03	42.97	4.76	1.57	31.43	chr2	53054607	53068501	+	53054454	53068610	ENSMUSG00000036053	-11.3967
D330045A20Rik	MmuINT0046017	chrX:139514395-139515085	691	chrX:139514234-139514394=139515086-139515261:+	IR-S	0	0	5	11.11	0.56	4.44	0	0	14	0	0	11	17.65	1.76	8.23	4.76	0.52	10.48	23.53	4.94	16.06	5.88	1.06	16.94	0	0	7	12.5	1.12	7.88	0	0	6	chrX	139514395	139515085	+	139514234	139515261	ENSMUSG00000042498	-11.39
Diap2	MmuINT0049438	chrX:130328062-130460870	132809	chrX:130327966-130328061=130460871-130465833:+	IR-C	0	0	28.64	10.22	3.86	33.9	0	0	19.09	1.78	0.51	28.07	10.54	2.21	18.76	7.73	4.31	51.42	12.55	3.94	27.45	16.56	4.66	23.49	3.78	1.04	26.42	4.98	1.05	20.04	6.31	1.59	23.68	chrX	130328062	130460870	+	130327966	130465833	ENSMUSG00000034480	-11.39
Met	MmuINT0097929	chr6:17527250-17531422	4173	chr6:17527076-17527249=17531423-17531583:+	IR-S	0	0	12	11.11	2.22	17.78	0	0	10	4.9	0.54	10.49	20.16	3.64	14.42	0	0	29	12.21	1.72	12.34	29.23	5.87	14.22	2.33	0.51	21.49	0	0	2	0	0	3	chr6	17527250	17531422	+	17527076	17531583	ENSMUSG00000009376	-11.3633
Tprkb	MmuINT0164357	chr6:85920025-85921422	1398	chr6:85919917-85920024=85921423-85921511:+	IR-C	1.75	0.51	28.49	0	0	20	0	0	20	0	0	31	0	0	9	16.67	3.5	17.5	9.09	1.09	10.91	8.31	1.08	11.95	2.13	0.51	23.49	0	0	21	6.67	0.53	7.47	chr6	85920025	85921422	+	85919917	85921511	ENSMUSG00000054226	-11.3567
Ccdc84	MmuINT0031306	chr9:44413023-44413136	114	chr9:44413137-44413201=44412917-44413022:-	IR-S	39.41	58.94	90.61	45.83	57.98	68.53	35.97	22.15	39.43	35.52	29.11	52.85	54.74	29.95	24.76	53.62	46.18	39.95	40.95	39.99	57.67	46.73	34.65	39.5	39.48	32.76	50.21	41.17	45.45	64.94	59.05	80.09	55.54	chr9	44413023	44413136	-	44413201	44412917	ENSMUSG00000043923	-11.355
Ralgps1	MmuINT0131372	chr2:33273654-33276145	2492	chr2:33276146-33276235=33273561-33273653:-	IR-S	0	0	30	12.28	3.93	28.07	0	0	15	4	0.52	12.48	22.22	4.89	17.11	12.2	2.81	20.19	2.86	0.51	17.49	25	5	15	0	0	19	5.56	1.06	17.94	0	0	21	chr2	33273654	33276145	-	33276235	33273561	ENSMUSG00000038831	-11.3533
Dclre1c	MmuINT0047115	chr2:3429353-3433746	4394	chr2:3429268-3429352=3433747-3433806:+	IR-S	17.07	4.1	19.9	13.04	1.7	11.3	0	0	11	5.88	1.06	16.94	6.98	1.61	21.39	14.29	2.86	17.14	8.57	1.63	17.37	20	3.6	14.4	18.75	3.56	15.44	21.43	3.64	13.36	12.82	2.82	19.18	chr2	3429353	3433746	+	3429268	3433806	ENSMUSG00000026648	-11.3467
Imp4	MmuINT0081901	chr1:34439928-34440040	113	chr1:34439829-34439927=34440041-34440149:+	IR-S	1.56	1.01	63.99	8.33	4.33	47.67	7.32	3.22	40.78	4	3.12	74.88	27.27	7.64	20.36	24.59	9.34	28.66	18.31	7.69	34.31	8.11	3.24	36.76	2.04	1.02	48.98	6.04	4.77	74.23	8.62	5.43	57.57	chr1	34439928	34440040	+	34439829	34440149	ENSMUSG00000026127	-11.3433
Gm13476	MmuINT0070146	chr2:45112994-45113098	105	chr2:45112843-45112993=45113099-45114084:+	IR-C	28	4.48	11.52	46.67	15.4	17.6	29.85	25.97	61.03	26.76	24.08	65.92	31.25	26.25	57.75	34.04	21.45	41.55	43.55	38.76	50.24	41.26	41.67	59.33	21.43	21.86	80.14	43.14	31.49	41.51	50.5	38.38	37.62	chr2	45112994	45113098	+	45112843	45114084	ENSMUSG00000052248	-11.3117
Sned1	MmuINT0149664	chr1:93286095-93286927	833	chr1:93286012-93286094=93286928-93287023:+	IR-S	42.86	12.86	17.14	12.64	6.19	42.81	18.52	5.93	26.07	24.97	13.75	41.31	25	5	15	18.31	7.69	34.31	42.37	17.8	24.2	38.46	20.77	33.23	13.98	7.41	45.59	25.58	6.91	20.09	21.83	8.53	30.53	chr1	93286095	93286927	+	93286012	93287023	ENSMUSG00000047793	-11.3017
Herc1	MmuINT0077216	chr9:66470366-66471845	1480	chr9:66470238-66470365=66471846-66471973:+	IR-S	8.41	3.79	41.33	9.31	3.83	37.27	6.96	1.61	21.46	10.58	2.76	23.36	14.26	2.86	17.17	27.59	8.29	21.77	11.63	2.79	21.21	20.93	5.44	20.56	15.79	3.47	18.53	6.9	2.14	28.86	11.45	3.9	30.16	chr9	66470366	66471845	+	66470238	66471973	ENSMUSG00000038664	-11.28
Rad52	MmuINT0131041	chr6:119911142-119913001	1860	chr6:119911048-119911141=119913002-119913103:+	IR-S	13.68	7.39	46.61	14.29	5.72	34.28	8.86	3.81	39.19	9.3	4.37	42.63	6.49	2.66	38.34	19.54	10.16	41.84	19.15	10.72	45.28	22.39	9.18	31.82	3.8	1.56	39.44	6.12	3.18	48.82	4.26	2.09	46.91	chr6	119911142	119913001	+	119911048	119913103	ENSMUSG00000030166	-11.28
Wrn	MmuINT0176336	chr8:33316413-33317197	785	chr8:33317198-33317306=33316344-33316412:-	IR-S	4.67	1.08	21.98	11.27	6.22	48.96	0	0	29	3.7	1.04	26.96	26.22	13.46	37.87	9.48	3.9	37.22	6.08	3.23	49.86	23.79	10.05	32.19	1.54	0.52	33.51	3.23	1.03	30.97	0.99	0.51	50.56	chr8	33316413	33317197	-	33317306	33316344	ENSMUSG00000031583	-11.2667
Cxxc4	MmuINT0044420	chr3:134240716-134258052	17337	chr3:134240148-134240715=134258053-134262161:+	IR-S	3.23	0.52	15.48	27.27	1.91	5.09	14.56	8.59	50.41	16.36	5.24	26.76	43.4	16.49	21.51	27.71	14.69	38.31	20.75	13.28	50.72	31.71	17.12	36.88	21.52	10.33	37.67	10	3.3	29.7	21.74	6.09	21.91	chr3	134240716	134258052	+	134240148	134262161	ENSMUSG00000044365	-11.2633
Hjurp	MmuINT0077956	chr1:88270300-88272728	2429	chr1:88272729-88272765=88270202-88270299:-	IR-C	10.31	31.81	276.69	9.22	27.57	271.43	12.82	19.55	132.95	12.38	21.25	150.41	20.61	28.44	109.56	19.13	40.4	170.77	26.84	47.78	130.22	25.62	48.46	140.7	13.84	26	161.84	12.46	48.34	339.66	11.35	56.22	439.11	chr1	88270300	88272728	-	88272765	88270202	ENSMUSG00000044783	-11.2633
Usp34	MmuINT0171702	chr11:23414819-23417462	2644	chr11:23414736-23414818=23417463-23417503:+	IR-S	0	0	18.59	10.61	2.85	23.98	5.17	1.07	19.56	0	0	31.91	17.07	4.22	20.49	3.44	1.06	29.85	15.08	2.95	16.58	23.02	5.68	19	2.04	0.53	25.21	3.35	1.03	29.79	6.97	1.65	22.06	chr11	23414819	23417462	+	23414736	23417503	ENSMUSG00000056342	-11.2617
Dapp1	MmuINT0046663	chr3:137949778-137961441	11664	chr3:137961442-137961575=137949647-137949777:-	IR-S	0	0	16	12.5	2.25	15.75	2.56	0.51	19.49	4.35	1.04	22.96	21.74	6.09	21.91	11.11	3.33	26.67	12.28	3.93	28.07	20.75	6.64	25.36	0	0	26	0	0	12	0	0	22	chr3	137949778	137961441	-	137961575	137949647	ENSMUSG00000028159	-11.2583
Hoxa3	MmuINT0078749	chr6:52183791-52200836	17046	chr6:52200837-52200938=52183708-52183790:-	IR-C	33.33	0.67	1.33	66.67	3.33	1.67	21.11	4.86	18.17	10.71	3.32	27.68	0	0	15	14.29	3.43	20.57	40.04	11.92	17.86	27.16	6.99	18.76	12.5	2.25	15.75	50	1.5	1.5	14.29	1.14	6.86	chr6	52183791	52200836	-	52200938	52183708	ENSMUSG00000059723	-11.2533
Wdr91	MmuINT0175872	chr6:34892535-34896180	3646	chr6:34896181-34896339=34892341-34892534:-	IR-S	9.24	6.01	58.99	10.77	7.75	64.25	7.27	4.29	54.71	8.74	4.89	51.11	9.09	3.27	32.73	13.56	9.09	57.91	20	10.8	43.2	24.21	14.28	44.72	6.52	3.19	45.81	16.22	6.97	36.03	11.11	5.55	44.45	chr6	34892535	34896180	-	34896339	34892341	ENSMUSG00000058486	-11.2517
D630037F22Rik	MmuINT0046171	chr10:56192900-56195355	2456	chr10:56195356-56195500=56192840-56192899:-	IR-S	13.38	1.75	11.34	9.33	2.81	27.33	4.47	0.54	11.49	2.78	0.53	18.5	23.6	5.73	18.54	5.61	1.63	27.46	21.54	5	18.23	17.39	5.44	25.83	0	0	9	2.1	0.53	24.5	9.93	3.39	30.78	chr10	56192900	56195355	-	56195500	56192840	ENSMUSG00000038122	-11.2217
Plch1	MmuINT0121601	chr3:63753332-63755251	1920	chr3:63755252-63755345=63753128-63753331:-	IR-S	0	0	9.03	20	5.4	21.6	4	1.04	24.96	7.94	2.7	31.3	36	12.24	21.76	9.09	2.73	27.27	20	4.8	19.2	22.45	6.74	23.27	2.33	0.51	21.49	100	1	0	40	2.8	4.2	chr3	63753332	63755251	-	63755345	63753128	ENSMUSG00000036834	-11.21
Zfp512	MmuINT0179356	chr5:31452578-31453154	577	chr5:31452436-31452577=31453155-31453213:+	IR-S	56.07	93.64	73.36	58.51	111.75	79.25	47.78	71.67	78.33	52.29	86.8	79.2	67.48	69.5	33.5	60	93.6	62.4	61	118.34	75.66	62.73	112.29	66.71	49.5	74.75	76.25	51.08	53.63	51.37	55.79	82.57	65.43	chr5	31452578	31453154	+	31452436	31453213	ENSMUSG00000062761	-11.2083
Trrap	MmuINT0166381	chr5:144857091-144857384	294	chr5:144856887-144857090=144857385-144857579:+	IR-S	18.28	75.71	338.47	24.04	71.94	227.3	16.62	50.73	254.48	16.72	43.18	215.08	18.14	27.76	125.27	29.85	73.37	172.42	29.67	77.15	182.88	24.09	51.49	162.25	19.54	71.12	292.85	14.55	46.38	272.41	24.35	67.16	208.64	chr5	144857091	144857384	+	144856887	144857579	ENSMUSG00000045482	-11.2
1110038B12Rik	MmuINT0000357	chr17:34951926-34952135	210	chr17:34952136-34952173=34951885-34951925:-	IR-S	39.42	22.22	34.15	27.02	17.5	47.28	19.51	17.88	73.77	34.93	32.04	59.68	33.27	27.13	54.41	43.43	23.01	29.97	38.53	22.29	35.56	33.28	17.06	34.21	24.12	15.19	47.78	19.14	12.8	54.07	38.32	33.99	54.71	chr17	34951926	34952135	-	34952173	34951885	MmuLNCR0039777	-11.1933
Letmd1	MmuINT0090663	chr15:100469246-100469684	439	chr15:100469034-100469245=100469685-100469836:+	IR-S	42.59	32.79	44.21	39.58	26.52	40.48	35.78	26.48	47.52	28.26	16.67	42.33	43.21	25.06	32.94	39.33	24.38	37.62	46.3	36.58	42.42	44	23.76	30.24	30.61	19.59	44.41	44.83	18.83	23.17	34.33	15.45	29.55	chr15	100469246	100469684	+	100469034	100469836	ENSMUSG00000037353	-11.19
Spsb3	MmuINT0152091	chr17:24890936-24891010	75	chr17:24890833-24890935=24891011-24891136:+	IR-C	24.09	81.91	258.09	19.77	62.87	255.13	26.58	74.69	206.31	27.06	87.67	236.33	36.34	82.49	144.51	33.66	92.23	181.77	40.43	106.74	157.26	39.94	98.65	148.35	28.3	76.98	195.02	24.5	69.09	212.91	19.23	53.65	225.35	chr17	24890936	24891010	+	24890833	24891136	ENSMUSG00000024160	-11.19
1300010F03Rik	MmuINT0000588	chr14:78934644-78935182	539	chr14:78934594-78934643=78935183-78935291:+	IR-S	1.34	1.05	77.01	3.33	2.71	78.71	0	0	18	0	0	35	15.78	4.12	22	6.22	2.82	42.49	6.51	3.86	55.39	20.83	10.49	39.87	0	0	34	0	0	50	5.52	3.82	65.42	chr14	78934644	78935182	+	78934594	78935291	ENSMUSG00000058997	-11.1867
Map3k5	MmuINT0095226	chr10:20025054-20026180	1127	chr10:20024885-20025053=20026181-20026287:+	IR-S	8.31	2.71	29.87	1.26	0.51	39.74	4.11	0.52	12.15	2.86	0.51	17.46	20.25	4.21	16.58	17.65	2.94	13.73	7.28	1.61	20.48	19.08	5.96	25.26	0	0	13.79	3.05	0.52	16.39	1.55	0.51	32.31	chr10	20025054	20026180	+	20024885	20026287	ENSMUSG00000071369	-11.185
Pomgnt1	MmuINT0124079	chr4:116153669-116154091	423	chr4:116153551-116153668=116154092-116154219:+	IR-C	22.24	9.44	33	5.71	1.09	17.97	5.82	1.63	26.45	13.05	4.07	27.13	15.37	3.56	19.61	8.56	2.24	23.88	12.6	4.06	28.15	40.7	14.48	21.1	7.17	1.66	21.43	15.94	4.18	22.03	11.4	3.44	26.74	chr4	116153669	116154091	+	116153551	116154219	ENSMUSG00000028700	-11.185
Ly75	MmuINT0093977	chr2:60308366-60311608	3243	chr2:60311609-60311803=60308139-60308365:-	IR-S	15.87	1.16	6.14	15.49	4.04	22.05	4.73	1.05	21.1	0	0	15.91	14.63	2.29	13.37	11.39	5.01	38.99	6.31	1.59	23.68	22.94	7.38	24.78	0	0	8.48	19.08	0.6	2.53	32.04	1.32	2.8	chr2	60308366	60311608	-	60311803	60308139	ENSMUSG00000026980	-11.1817
Tia1	MmuINT0160062	chr6:86418933-86420323	1391	chr6:86418878-86418932=86420324-86420411:+	IR-C	54.2	131.37	111.01	70.1	211.37	90.16	46.05	143.36	167.96	58.49	218.86	155.32	64.82	182.24	98.91	65.16	237.83	127.17	66.23	283.64	144.62	58.92	209.72	146.22	76.06	307.64	96.83	42.59	126.93	171.1	59.11	156.42	108.2	chr6	86418933	86420323	+	86418878	86420411	ENSMUSG00000071337	-11.1667
Abhd3	MmuINT0008938	chr18:10706165-10706529	365	chr18:10706530-10706696=10706001-10706164:-	IR-S	66.51	350.51	176.49	65.92	317.73	164.27	41.67	28.34	39.66	36.68	64.92	112.08	40.74	23.22	33.78	47.44	54.56	60.44	55.71	60.72	48.28	47.83	40.66	44.34	33.76	35.45	69.55	11.49	11.15	85.85	16.5	9.9	50.1	chr18	10706165	10706529	-	10706696	10706001	ENSMUSG00000002475	-11.1517
Cmpk2	MmuINT0037820	chr12:26471521-26473995	2475	chr12:26471406-26471520=26473996-26474197:+	IR-S	20.93	5.44	20.56	0	0	32	5.88	1.06	16.94	0	0	40	24.14	4.35	13.65	7.04	2.68	35.32	14.29	5.14	30.86	20.93	5.44	20.56	1.27	0.51	39.49	0	0	24	0	0	35	chr12	26471521	26473995	+	26471406	26474197	ENSMUSG00000020638	-11.1467
Tube1	MmuINT0168137	chr10:39144932-39145572	641	chr10:39144756-39144931=39145573-39145713:+	IR-S	11.45	10.59	81.9	8.74	7.61	79.45	12.58	13.51	93.86	12.13	16.26	117.8	15.96	20.3	106.88	24.76	25.58	77.73	29.44	33.65	80.65	16.28	16.28	83.72	14.63	17.76	103.66	9.7	12.07	112.36	12.33	15.16	107.81	chr10	39144932	39145572	+	39144756	39145713	ENSMUSG00000019845	-11.1383
Pcp4	MmuINT0116417	chr16:96493868-96525389	31522	chr16:96493816-96493867=96525390-96525793:+	IR-C	0	0	1	33.33	0.67	1.33	0	0	25	0	0	13	20	3	12	0	0	18	18.52	2.96	13.04	14.89	4.02	22.98	4.35	0.52	11.48	NA	NaN	NaN	0	0	3	chr16	96493868	96525389	+	96493816	96525793	ENSMUSG00000090223	-11.1367
Stambpl1	MmuINT0153624	chr19:34220267-34226541	6275	chr19:34220187-34220266=34226542-34226759:+	IR-S	0.5	0.5	99.5	0	0	80	1.96	0.51	25.49	0	0	19	20	4.8	19.2	6.67	1.07	14.93	7.94	2.7	31.3	21.74	6.09	21.91	0	0	42	2.56	1.54	58.46	0	0	49	chr19	34220267	34226541	+	34220187	34226759	ENSMUSG00000024776	-11.1367
4930578N16Rik	MmuINT0004440	chr2:69787387-69789414	2028	chr2:69789415-69789486=69787160-69787386:-	IR-S	16.67	2.33	11.67	14.29	1.14	6.86	4.35	1.04	22.96	5.56	1.06	17.94	10	2.2	19.8	12	1.68	12.32	28.57	7.71	19.29	7.69	1.08	12.92	9.52	2.19	20.81	11.11	2.22	17.78	0	0	14	chr2	69787387	69789414	-	69789486	69787160	ENSMUSG00000070883	-11.1317
Tenc1	MmuINT0158890	chr15:102103162-102104529	1368	chr15:102102988-102103161=102104530-102104638:+	IR-C	12.33	5.06	35.94	24.53	8.09	24.91	5.88	2.65	42.35	14.63	6.88	40.12	20.83	12.08	45.92	18.58	12.45	54.55	19.64	13.16	53.84	25.93	13.22	37.78	15.45	10.97	60.03	13.25	6.23	40.77	22.69	16.56	56.44	chr15	102103162	102104529	+	102102988	102104638	ENSMUSG00000037003	-11.1283
Sdccag1	MmuINT0140177	chr12:69316821-69318026	1206	chr12:69318027-69318180=69316743-69316820:-	IR-S	4.93	2.1	40.5	9.97	4.95	44.7	3.56	1.55	42.09	1.68	0.51	29.72	33.9	14.73	28.72	7.67	3.23	38.9	16.23	4.07	21	17.34	5.28	25.17	2.96	1.03	33.71	3.97	3.12	75.36	5.01	2.63	49.79	chr12	69316821	69318026	-	69318180	69316743	ENSMUSG00000020982	-11.1267
Ap4m1	MmuINT0016924	chr5:138172894-138172971	78	chr5:138172787-138172893=138172972-138173068:+	IR-S	13.33	9.06	58.94	26.62	23.43	64.57	8.64	7.6	80.4	19.74	17.96	73.04	13.64	13.64	86.36	27.16	27.97	75.03	24.29	26.72	83.28	24.48	21.79	67.21	11.86	11.74	87.26	27.78	25.56	66.44	18.44	19.55	86.45	chr5	138172894	138172971	+	138172787	138173068	ENSMUSG00000019518	-11.12
Fam116b	MmuINT0060590	chr15:89188880-89189436	557	chr15:89189437-89189517=89188774-89188879:-	IR-S	13.32	14.83	96.52	13.43	10.98	70.76	14.45	8.15	48.24	11	5.63	45.55	14.68	8.13	47.25	31.19	17.25	38.05	20.18	12.2	48.24	20.15	9.74	38.59	13.32	9.78	63.66	5.99	3.19	50.13	15.1	7.6	42.72	chr15	89188880	89189436	-	89189517	89188774	ENSMUSG00000015377	-11.115
Lgr5	MmuINT0090800	chr10:115456794-115457756	963	chr10:115457757-115457882=115456648-115456793:-	IR-S	0	0	83	0.57	0.5	87.5	0	0	18	0	0	15	13.79	4.55	28.45	5.66	1.58	26.42	3.23	0.52	15.48	24.44	6.84	21.16	0	0	40	1.44	1.53	104.47	1.08	1.51	138.49	chr10	115456794	115457756	-	115457882	115456648	ENSMUSG00000020140	-11.11
Arnt	MmuINT0019137	chr3:95460422-95470176	9755	chr3:95460377-95460421=95470177-95470390:+	IR-C	3.9	1.56	38.44	17.86	11.79	54.21	4.48	1.57	33.43	6.78	4.27	58.73	28.21	14.11	35.89	16.48	8.73	44.27	14.29	7.43	44.57	19.44	8.36	34.64	9.09	3.82	38.18	4.35	2.09	45.91	3.61	1.55	41.45	chr3	95460422	95470176	+	95460377	95470390	ENSMUSG00000015522	-11.1067
Slc39a13	MmuINT0146727	chr2:91068740-91070154	1415	chr2:91070155-91070221=91068431-91068739:-	IR-S	27.09	8.97	24.15	29.7	13.7	32.42	23.37	14.3	46.88	28.01	15.44	39.68	34.94	11.59	21.59	22.11	7.97	28.09	43.85	16.85	21.58	44.43	19.63	24.55	31.96	17.36	36.95	25.84	10.96	31.46	32.46	13.37	27.81	chr2	91068740	91070154	-	91070221	91068431	ENSMUSG00000002105	-11.1067
BC029214	MmuINT0023115	chr2:25460495-25460654	160	chr2:25460655-25460715=25460445-25460494:-	IR-S	33.33	15.33	30.67	50	24	24	14.29	6.86	41.14	26.19	13.88	39.12	31.03	11.79	26.21	24.64	10.6	32.4	31.43	14.46	31.54	37.93	15.17	24.83	21.43	10.93	40.07	19.59	11.36	46.64	28.77	13.52	33.48	chr2	25460495	25460654	-	25460715	25460445	ENSMUSG00000047617	-11.0933
Atat1	MmuINT0020190	chr17:35909492-35909928	437	chr17:35909929-35910068=35909431-35909491:-	IR-C	32.48	33.78	70.22	31.39	28.25	61.75	23.65	43.28	139.72	23.47	40.13	130.87	33.33	34	68	32.37	44.35	92.65	35.61	49.5	89.5	35.96	43.51	77.49	20.93	32.65	123.35	16.92	19.29	94.71	28.41	32.1	80.9	chr17	35909492	35909928	-	35910068	35909431	ENSMUSG00000024426	-11.0867
Hsf2	MmuINT0079220	chr10:57499492-57501369	1878	chr10:57499416-57499491=57501370-57501431:+	IR-S	2.44	1.02	40.98	8.2	2.71	30.29	3.03	1.03	32.97	6.49	2.66	38.34	29.41	6.47	15.53	16.13	5.81	30.19	20	5.4	21.6	11.39	5.01	38.99	4.76	1.57	31.43	5.26	1.58	28.42	9.86	3.85	35.15	chr10	57499492	57501369	+	57499416	57501431	ENSMUSG00000019878	-11.08
Vps13a	MmuINT0173583	chr19:16725694-16734714	9021	chr19:16734715-16734829=16725557-16725693:-	IR-S	21.25	6.06	22.47	9.74	3.29	30.5	4.23	0.52	11.8	3.35	0.52	14.9	43.04	10.01	13.25	5.51	1.58	27.15	19.54	5.98	24.61	19.54	4.78	19.69	11.89	2.8	20.73	11.89	2.8	20.73	2.63	0.51	19.02	chr19	16725694	16734714	-	16734829	16725557	ENSMUSG00000046230	-11.0733
Zfp873	MmuINT0180019	chr10:82058497-82059516	1020	chr10:82058370-82058496=82059517-82061586:+	IR-S	18.75	3.56	15.44	3.45	0.52	14.48	6.38	1.6	23.41	1.75	0.51	28.49	4.55	1.05	21.95	24.32	5.59	17.41	18.75	3.56	15.44	2.33	0.51	21.49	23.08	1.85	6.15	0	0	20	6.25	1.06	15.94	chr10	82058497	82059516	+	82058370	82061586	ENSMUSG00000061371	-11.0683
Etv4	MmuINT0059451	chr11:101784628-101785107	480	chr11:101785108-101785310=101784517-101784627:-	IR-C	6.79	1.07	14.66	34.15	7.38	14.23	11.87	2.24	16.61	9.85	1.65	15.08	22.49	4.9	16.89	32.04	7.26	15.4	15.87	3.48	18.43	17.87	3.54	16.25	16.53	7.57	38.24	25.62	11.93	34.64	16.35	13.96	71.43	chr11	101784628	101785107	-	101785310	101784517	ENSMUSG00000017724	-11.0667
Diap2	MmuINT0049444	chrX:129943036-129943842	807	chrX:129942899-129943035=129943843-129943951:+	IR-S	1.33	0.51	37.49	9.09	4.91	49.09	2.22	0.51	22.49	4.76	1.05	20.95	31.15	12.46	27.54	11.11	4.44	35.56	7.55	4.3	52.7	25	10	30	1.27	0.51	39.49	0	0	25	0	0	22	chrX	129943036	129943842	+	129942899	129943951	ENSMUSG00000034480	-11.0633
Trit1	MmuINT0165601	chr4:123044637-123046874	2238	chr4:123044491-123044636=123046875-123047017:+	IR-S	4.4	7.83	170.17	5.73	7.4	121.69	5.31	4.74	84.44	4	4.16	99.9	15.11	12.09	67.91	13.73	15.93	100.07	17.51	19.98	94.11	15.91	16.23	85.77	6.33	9.57	141.56	1.34	2.03	149.22	5.33	8.43	149.75	chr4	123044637	123046874	+	123044491	123047017	ENSMUSG00000028653	-11.0617
Cntn6	MmuINT0038437	chr6:104767894-104772551	4658	chr6:104767709-104767893=104772552-104772688:+	IR-S	3.87	0.52	12.9	6.54	1.6	22.85	0	0	11.29	3.87	0.52	12.9	66.41	10.82	5.47	7.15	2.14	27.83	17.25	4.69	22.5	14.55	5.73	33.63	2.17	0.51	23.07	2.07	0.51	24.2	12.23	2.81	20.13	chr6	104767894	104772551	+	104767709	104772688	ENSMUSG00000030092	-11.0483
Spsb2	MmuINT0152085	chr6:124809970-124810268	299	chr6:124809227-124809969=124810269-124810614:+	IR-S	11.86	11.74	87.26	12	11.76	86.24	2.75	1.54	54.46	10.91	6.66	54.34	25.86	18.88	54.12	21.5	13.97	51.02	15.46	8.66	47.34	16.67	8.17	40.83	24.53	16.19	49.81	10.53	6.63	56.37	5	3.15	59.85	chr6	124809970	124810268	+	124809227	124810614	ENSMUSG00000038451	-11.0467
Gm13157	MmuINT0070109	chr4:147756236-147757701	1466	chr4:147757702-147757828=147753974-147756235:-	IR-S	1.26	1.72	134.67	6.43	13.82	201.15	1.63	1.15	69.11	6.7	4.21	58.69	45.66	52.63	62.63	5.06	2.97	55.68	18.09	12	54.32	22.47	13.13	45.32	1.33	1.15	85.11	4.25	6.48	145.94	5.9	7.17	114.38	chr4	147756236	147757701	-	147757828	147753974	ENSMUSG00000078495	-11.0417
Tomm40	MmuINT0163787	chr7:19715260-19715357	98	chr7:19715358-19715429=19714981-19715259:-	IR-S	19.66	27.52	112.48	22.54	23.89	82.11	16.26	27.32	140.68	15.48	30.03	163.97	22.58	21.45	73.55	34.5	39.67	75.33	28.57	36	90	17.65	19.41	90.59	18.72	24.34	105.66	16.62	32.08	160.92	21.17	39.38	146.62	chr7	19715260	19715357	-	19715429	19714981	ENSMUSG00000002984	-11.0367
Rnf17	MmuINT0135653	chr14:56441621-56459965	18345	chr14:56441531-56441620=56459966-56460124:+	IR-C	2.1	3.57	166.49	4.14	8.33	192.79	1.89	0.51	26.49	0	0	28	30	3.9	9.1	4.17	1.04	23.96	3.99	1.04	25.02	27.78	6.39	16.61	0	0	38.06	3.7	3.63	94.37	3.6	4.14	110.98	chr14	56441621	56459965	+	56441531	56460124	ENSMUSG00000000365	-11.035
Zdhhc1	MmuINT0178170	chr8:105478928-105483540	4613	chr8:105483541-105483783=105478752-105478927:-	IR-S	33.71	39.44	77.56	18.56	21.34	93.66	19.3	26.25	109.75	20.75	39.84	152.16	20.25	19.24	75.76	23.89	36.55	116.45	36.31	44.3	77.7	32.95	37.89	77.11	26.07	34.67	98.33	21.25	20.61	76.39	28.89	33.51	82.49	chr8	105478928	105483540	-	105483783	105478752	ENSMUSG00000039199	-11.025
Pbx4	MmuINT0115827	chr8:69832852-69859079	26228	chr8:69832704-69832851=69859080-69859153:+	IR-S	0	0	9.09	5.21	0.53	9.57	2.13	0.51	23.49	0	0	15.09	16.67	4.67	23.33	14.29	4	24	1.96	0.51	25.49	20	4.8	19.2	1.89	0.51	26.49	11.11	0.56	4.44	12.5	1.12	7.88	chr8	69832852	69859079	+	69832704	69859153	ENSMUSG00000031860	-11.0183
Cog5	MmuINT0038745	chr12:31654984-31660716	5733	chr12:31654869-31654983=31660717-31660856:+	IR-S	2.78	1.03	35.97	17.65	1.76	8.23	1.75	0.51	28.49	7.69	1.61	19.39	8.33	2.17	23.83	16.13	2.9	15.1	23.08	7.39	24.61	8	2.16	24.84	9.8	2.74	25.26	1.89	0.51	26.49	6.38	1.6	23.41	chr12	31654984	31660716	+	31654869	31660856	ENSMUSG00000035933	-11.0167
Rmst	MmuINT0135267	chr10:92084083-92103705	19623	chr10:92103706-92103912=92083874-92084082:-	IR-S	4.1	3.64	85.14	1.49	1.01	66.95	5.5	1.05	18.12	5.29	1.58	28.27	29.74	7.14	16.86	21.63	3.65	13.22	13.37	2.27	14.69	14.22	2.86	17.23	4.08	1.04	24.44	0	0	1.06	4.91	0.52	10.15	chr10	92084083	92103705	-	92103912	92083874	ENSMUSG00000086180	-11.0117
Ofd1	MmuINT0112909	chrX:166392571-166393176	606	chrX:166393177-166393331=166392418-166392570:-	IR-S	1.03	1.55	148.51	0.85	1.57	183.55	0	0	58	0.92	0.51	54.49	7.53	5.6	68.82	7.39	3.26	40.8	10.91	6.79	55.45	16.11	8.92	46.44	0.76	0.5	65.5	0	0	67	6.51	3.86	55.39	chrX	166392571	166393176	-	166393331	166392418	ENSMUSG00000040586	-11.01
Nedd9	MmuINT0107453	chr13:41339021-41358852	19832	chr13:41358853-41359001=41338577-41339020:-	IR-C	1.52	1.02	65.98	4	3.12	74.88	2.48	1.54	60.46	4.11	3.12	72.88	10.28	6.07	52.93	12.5	5.62	39.38	7.83	4.85	57.15	22.58	12.87	44.13	3.45	2.59	72.41	2.38	5.64	231.36	2.86	6.18	209.82	chr13	41339021	41358852	-	41359001	41338577	ENSMUSG00000021365	-11.0083
Slc38a9	MmuINT0146689	chr13:112689586-112690158	573	chr13:112689522-112689585=112690159-112690252:+	IR-S	0	0	24.68	5.44	2.12	36.91	1.89	0.53	27.27	3.36	1.03	29.73	28.34	5.21	13.17	11.27	4.5	35.44	11.63	2.87	21.83	18	7.18	32.73	3.45	1.07	29.82	0	0	26.76	0	0	22.65	chr13	112689586	112690158	+	112689522	112690252	ENSMUSG00000069056	-11.0083
Exoc3l	MmuINT0059706	chr8:105293180-105293251	72	chr8:105293252-105293861=105293062-105293179:-	IR-S	14.28	17.73	106.45	17.2	17.6	84.71	10.56	8.62	73.04	11.95	9.13	67.26	21.94	10.01	35.63	16.86	16.13	79.54	24.44	19.34	59.81	25.48	21.91	64.06	17.92	14.47	66.29	9.99	19.19	172.93	12.88	18.05	122.07	chr8	105293180	105293251	-	105293861	105293062	ENSMUSG00000043251	-11.005
Ash1l	MmuINT0019782	chr3:89007878-89023030	15153	chr3:89007142-89007877=89023031-89023210:+	IR-S	26.98	10.79	29.21	14.89	4.02	22.98	13.58	6.25	39.75	8.86	3.81	39.19	51.72	22.76	21.24	28.12	11.53	29.47	15.46	8.66	47.34	23.08	9.23	30.77	12.87	7.34	49.66	16.67	4.67	23.33	11.11	3.33	26.67	chr3	89007878	89023030	+	89007142	89023210	ENSMUSG00000028053	-11
Irf2	MmuINT0083295	chr8:46739937-46793492	53556	chr8:46739745-46739936=46793493-46793585:+	IR-S	0	0	14	3.03	0.52	16.48	2.56	0.51	19.49	3.03	0.52	16.48	4.35	0.52	11.48	31.25	6.56	14.44	2.44	0.51	20.49	7.69	1.08	12.92	4.35	0.52	11.48	6.67	1.07	14.93	6.02	2.65	41.35	chr8	46739937	46793492	+	46739745	46793585	ENSMUSG00000031627	-10.9983
Cyp4f17	MmuINT0045413	chr17:32522240-32524001	1762	chr17:32522118-32522239=32524002-32524272:+	IR-S	23.08	3.69	12.31	7.14	1.07	13.93	24	7.44	23.56	16.67	8.17	40.83	13.43	5.1	32.9	17.07	8.19	39.81	44.44	17.33	21.67	32.39	15.22	31.78	20	12.6	50.4	13.04	1.7	11.3	21.74	3.04	10.96	chr17	32522240	32524001	+	32522118	32524272	ENSMUSG00000091586	-10.965
Herc3	MmuINT0077356	chr6:58855815-58856592	778	chr6:58855738-58855814=58856593-58856814:+	IR-S	0	0	80.29	3.16	2.74	83.89	0	0	16.44	3.71	1.07	27.76	30.47	10.59	24.18	14.72	5.91	34.25	1.81	0.54	29.34	21.93	8.11	28.87	0	0	25.74	0	0	32.94	0.73	0.53	72.59	chr6	58855815	58856592	+	58855738	58856814	ENSMUSG00000029804	-10.965
Trim68	MmuINT0165351	chr7:102684512-102687140	2629	chr7:102687141-102687326=102684048-102684511:-	IR-S	4.76	0.52	10.48	5.45	1.58	27.42	9.68	1.65	15.35	6.67	1.6	22.4	13.51	2.84	18.16	21.05	4.84	18.16	9.09	1.64	16.36	27.27	5.73	15.27	4.55	1.05	21.95	5.88	1.59	25.41	12.5	2.25	15.75	chr7	102684512	102687140	-	102687326	102684048	ENSMUSG00000073968	-10.9617
Usp32	MmuINT0171647	chr11:85077425-85081130	3706	chr11:85081131-85081249=85077265-85077424:-	IR-S	2.94	0.53	17.5	2.78	1.06	37	2.19	0.53	23.5	2.39	0.53	21.5	30.24	10.73	24.74	0	0	28	22.98	11.38	38.12	16.76	5.41	26.86	2.1	0.53	24.5	2.94	0.53	17.5	4.08	1.59	37.47	chr11	85077425	85081130	-	85081249	85077265	ENSMUSG00000000804	-10.9567
Fbxw5	MmuINT0063572	chr2:25500887-25501935	1049	chr2:25500778-25500886=25501936-25502151:+	IR-C	57.24	65.25	48.75	45.1	33.37	40.63	49.18	44.75	46.25	53.28	55.94	49.06	65.91	48.11	24.89	76.15	73.1	22.9	50.4	47.38	46.62	60	45.6	30.4	60.36	53.72	35.28	51.16	33.25	31.75	70.69	69.98	29.02	chr2	25500887	25501935	+	25500778	25502151	ENSMUSG00000015095	-10.9533
Maob	MmuINT0094938	chrX:16739186-16740070	885	chrX:16740071-16740175=16739094-16739185:-	IR-S	2.04	0.51	24.49	10.53	4.42	37.58	0	0	27	0	0	23	9.09	1.64	16.36	10.34	1.65	14.35	10	2.2	19.8	12.5	2.25	15.75	0	0	24	4	0.52	12.48	0	0	20	chrX	16739186	16740070	-	16740175	16739094	ENSMUSG00000040147	-10.9467
Mtap7d2	MmuINT0101573	chrX:159470094-159472824	2731	chrX:159469963-159470093=159472825-159472949:+	IR-S	0	0	193.03	0.44	1.03	233.27	0	0	19.09	0	0	24.39	13.04	1.8	11.99	8.22	2.26	25.25	7.32	1.71	21.63	17.24	3.11	14.92	0	0	35	0	0	109.24	0	0	93.33	chrX	159470094	159472824	+	159469963	159472949	ENSMUSG00000041020	-10.9267
Pard3b	MmuINT0115253	chr1:62230279-62238836	8558	chr1:62230179-62230278=62238837-62238952:+	IR-S	5.26	1.58	28.42	12.5	2.25	15.75	3.23	1.03	30.97	9.09	2.18	21.82	46.15	17.54	20.46	11.11	3.33	26.67	16.13	5.81	30.19	24	7.44	23.56	3.03	0.52	16.48	0	0	20	12.2	2.81	20.19	chr1	62230279	62238836	+	62230179	62238952	ENSMUSG00000046526	-10.92
BC004004	MmuINT0022802	chr17:29269003-29277856	8854	chr17:29268788-29269002=29277857-29277947:+	IR-S	1.03	0.5	48.5	3.12	1.03	31.97	0	0	35	1.54	1.02	64.98	15	3.45	19.55	5.88	1.06	16.94	12.2	2.81	20.19	16.98	5.26	25.74	8.05	3.78	43.22	1.64	0.51	30.49	8.33	3.25	35.75	chr17	29269003	29277856	+	29268788	29277947	ENSMUSG00000052712	-10.9167
Ccdc141	MmuINT0030384	chr2:77058013-77059539	1527	chr2:77059540-77059681=77057893-77058012:-	IR-S	5.96	1.07	16.95	13.27	3.47	22.65	2.86	0.51	17.49	4.11	0.54	12.49	26.81	9.75	26.63	14.1	4.68	28.52	14.54	4.09	24.05	14.55	6.44	37.8	0	0	28	7.9	0.56	6.47	17.93	1.8	8.26	chr2	77058013	77059539	-	77059681	77057893	ENSMUSG00000044033	-10.9117
Ccdc66	MmuINT0031128	chr14:27484319-27485092	774	chr14:27485093-27485133=27484065-27484318:-	IR-S	2.99	2.06	66.79	6.67	5.89	82.35	5.88	4.77	76.29	3.89	3.12	76.97	16.2	13.41	69.38	7.32	6.98	88.37	21.1	17	63.58	18.97	14.91	63.68	6.76	5.34	73.63	4.63	4.18	86.17	10.99	8.32	67.41	chr14	27484319	27485092	-	27485133	27484065	ENSMUSG00000046753	-10.9117
Ssh2	MmuINT0152867	chr11:77408248-77416414	8167	chr11:77408126-77408247=77416415-77416483:+	IR-S	10	2.2	19.8	14.91	4.63	26.43	6.98	1.61	21.39	6.9	2.14	28.86	28.89	8.38	20.62	10.45	3.87	33.13	15.19	5.78	32.25	27.9	10.89	28.14	10	2.2	19.8	18.52	2.96	13.04	10	4.4	39.6	chr11	77408248	77416414	+	77408126	77416483	ENSMUSG00000072682	-10.9067
Dock10	MmuINT0052084	chr1:80549178-80549705	528	chr1:80549706-80549802=80549133-80549177:-	IR-S	12.19	1.12	8.08	26.7	1.9	5.22	0	0	19.56	3.59	1.03	27.79	21.25	9.09	33.7	5.86	2.65	42.5	20.22	7.21	28.46	12.02	5.04	36.9	0	0	21.62	0	0	15.44	12.88	3.95	26.73	chr1	80549178	80549705	-	80549802	80549133	ENSMUSG00000038608	-10.905
BC057079	MmuINT0023435	chr4:88229428-88229832	405	chr4:88229323-88229427=88229833-88229934:+	IR-S	0	0	40	3.63	2.07	55.02	0	0	18	3.45	0.52	14.48	29.63	10.37	24.63	10.77	3.88	32.12	18.52	8.89	39.11	8.57	3.26	34.74	2.22	0.51	22.49	0	0	25	1.45	0.51	34.49	chr4	88229428	88229832	+	88229323	88229934	ENSMUSG00000038368	-10.895
Cacna2d1	MmuINT0027763	chr5:16361876-16362264	389	chr5:16361820-16361875=16362265-16362394:+	IR-S	5.88	0.53	8.47	7.9	1.11	12.95	0	0	15	1.58	0.52	32.51	18.18	4.73	21.27	18.27	6.61	29.57	7.86	2.76	32.36	8.91	2.77	28.32	2.78	0.53	18.5	7.24	1.09	13.94	7.8	1.09	12.94	chr5	16361876	16362264	+	16361820	16362394	ENSMUSG00000040118	-10.89
Patl1	MmuINT0115608	chr19:11912578-11914347	1770	chr19:11912399-11912577=11914348-11914459:+	IR-C	8.77	2.72	28.28	16.67	4.67	23.33	2.56	0.51	19.49	5.56	1.06	17.94	9.09	1.64	16.36	12.12	4.48	32.52	13.79	4.55	28.45	18.92	4.16	17.84	7.14	2.14	27.86	9.09	0.55	5.45	11.86	3.91	29.09	chr19	11912578	11914347	+	11912399	11914459	ENSMUSG00000046139	-10.8833
Ppox	MmuINT0124984	chr1:171279575-171279868	294	chr1:171279869-171280001=171279430-171279574:-	IR-S	47.7	196.99	215.99	46.56	184.03	211.22	37.77	97.56	160.73	36.05	113.78	201.83	36.92	71.4	121.99	47.39	130.95	145.37	49.57	141.9	144.36	46.42	95.51	110.24	44.31	147.08	184.85	39.36	126.48	194.87	46.33	136.65	158.3	chr1	171279575	171279868	-	171280001	171279430	ENSMUSG00000062729	-10.8833
D630037F22Rik	MmuINT0046143	chr10:56177585-56180479	2895	chr10:56180480-56180620=56177492-56177584:-	IR-S	0	0	35	11.27	3.93	30.93	3.35	0.52	14.9	4.86	1.05	20.51	20.41	6.04	23.55	13.11	4.04	26.78	11.34	3.37	26.36	20.51	5.44	21.09	0	0	19.56	0	0	13.38	0	0	28.82	chr10	56177585	56180479	-	56180620	56177492	ENSMUSG00000038122	-10.8817
Tdrd12	MmuINT0158544	chr7:35501471-35504153	2683	chr7:35504154-35504230=35501390-35501470:-	IR-S	2	2.04	99.96	5.32	5.27	93.73	0	0	11	7.69	1.08	12.92	33.33	2	4	8.7	2.17	22.82	9.52	2.19	20.81	25.93	4.41	12.59	1.96	0.51	25.49	2.7	1.54	55.46	2.7	1.54	55.46	chr7	35501471	35504153	-	35504230	35501390	ENSMUSG00000030491	-10.8717
Kat2b	MmuINT0085252	chr17:53641300-53644613	3314	chr17:53641193-53641299=53644614-53644736:+	IR-S	0.95	0.5	52.5	3.16	1.55	47.45	3.7	0.52	13.48	0	0	17	33.33	2.67	5.33	7.14	1.07	13.93	12.5	2.25	15.75	18.52	2.96	13.04	0	0	15	5.26	1.58	28.42	6.67	2.67	37.33	chr17	53641300	53644613	+	53641193	53644736	ENSMUSG00000000708	-10.87
Gm10345	MmuINT0069719	chr15:76296362-76296435	74	chr15:76296226-76296361=76296436-76296895:+	IR-S	24.32	22.37	69.63	18.18	11.82	53.18	27.59	10.21	26.79	33.33	11.33	22.67	33.33	11.33	22.67	38.46	10.38	16.62	50	12	12	35.48	7.45	13.55	40	16.8	25.2	44.83	18.83	23.17	31.51	15.12	32.88	chr15	76296362	76296435	+	76296226	76296895	ENSMUSG00000071724	-10.8533
Aldob	MmuINT0014038	chr4:49543869-49544796	928	chr4:49544797-49544918=49543657-49543868:-	IR-S	NA	NaN	NaN	NA	NaN	NaN	4.35	1.04	22.96	1.1	0.51	45.49	17.95	4.13	18.87	16.13	2.9	15.1	11.76	2.23	16.77	12.82	2.82	19.18	0.73	0.5	68.5	33.33	0.67	1.33	14.29	0.57	3.43	chr4	49543869	49544796	-	49544918	49543657	ENSMUSG00000028307	-10.845
Tert	MmuINT0159010	chr13:73637365-73639155	1791	chr13:73637206-73637364=73639156-73639257:+	IR-S	18.58	7.11	31.17	18.57	7.71	33.8	13.76	4.55	28.51	10.95	3.88	31.59	50.7	6.78	6.59	18.58	5.93	25.98	25.02	10	29.97	25.99	12.6	35.87	18.6	6.52	28.54	12.75	4.51	30.87	20.07	6.61	26.31	chr13	73637365	73639155	+	73637206	73639257	ENSMUSG00000021611	-10.8417
6720401G13Rik	MmuINT0005767	chrX:50626510-50630890	4381	chrX:50630891-50630995=50626437-50626509:-	IR-S	12.5	3.38	23.62	16.05	7.54	39.46	8.7	2.17	22.82	5.08	1.57	29.43	26.32	6.32	17.68	13.21	3.96	26.04	21.95	5.49	19.51	18.03	6.49	29.51	16.67	8.17	40.83	7.32	1.61	20.39	11.48	3.9	30.1	chrX	50626510	50630890	-	50630995	50626437	ENSMUSG00000085396	-10.84
Pfkfb1	MmuINT0118149	chrX:150639711-150641914	2204	chrX:150639581-150639710=150641915-150641977:+	IR-S	2.04	1.02	48.98	6.38	3.19	46.81	0	0	31	0	0	39.03	12.33	5.06	35.94	9.68	3.29	30.71	15.15	5.76	32.24	7.69	2.15	25.85	0	0	38	1.08	0.51	46.49	0	0	34	chrX	150639711	150641914	+	150639581	150641977	ENSMUSG00000025271	-10.84
Slc37a2	MmuINT0146513	chr9:37237775-37238215	441	chr9:37238216-37238382=37237737-37237774:-	IR-S	1.81	1.02	55.18	5.64	2.71	45.32	3.56	0.52	14.03	5.06	1.64	30.84	22.97	3.31	11.11	9.27	1.64	16.04	6.8	1.67	22.91	29.36	6.07	14.61	1.89	0.58	29.91	0	0	24.84	5.25	1.05	19.01	chr9	37237775	37238215	-	37238382	37237737	ENSMUSG00000032122	-10.8333
Fcho1	MmuINT0063710	chr8:71709091-71709329	239	chr8:71709330-71709385=71708926-71709090:-	IR-S	24.27	15.53	48.47	14.06	10.26	62.74	12	1.68	12.32	14.29	3.43	20.57	37.76	11.02	18.17	17.65	5.29	24.71	38.89	9.72	15.28	15.38	4.61	25.39	12.5	3.38	23.62	17.07	8.19	39.81	19.15	10.72	45.28	chr8	71709091	71709329	-	71709385	71708926	ENSMUSG00000070000	-10.8283
Depdc5	MmuINT0048514	chr5:32903912-32904274	363	chr5:32903777-32903911=32904275-32904336:+	IR-S	0.93	0.5	53.5	5.33	4.21	74.79	0	0	50	1.2	0.5	41.5	14.26	8.57	51.52	9.09	4.91	49.09	14.07	10.83	66.17	11.11	8.33	66.67	2.91	1.54	51.46	0	0	65	0.63	0.5	79.5	chr5	32903912	32904274	+	32903777	32904336	ENSMUSG00000037426	-10.8233
B230206F22Rik	MmuINT0022506	chrX:103605620-103606317	698	chrX:103606318-103606382=103605458-103605619:-	IR-C	21.74	9.13	32.87	15.07	6.33	35.67	13.51	2.84	18.16	6.9	2.14	28.86	12.73	3.95	27.05	17.07	4.1	19.9	29.63	10.37	24.63	16.35	5.24	26.79	12	3.36	24.64	23.53	4.94	16.06	20	6	24	chrX	103605620	103606317	-	103606382	103605458	ENSMUSG00000086370	-10.8117
Cyp2d22	MmuINT0044978	chr15:82372578-82372784	207	chr15:82372785-82372926=82372390-82372577:-	IR-S	13.38	5.32	34.44	9.02	2.37	23.89	9.99	4.78	43.06	14.38	10.16	60.5	16.22	6.06	31.28	20.48	10.08	39.13	18.68	13.31	57.94	29.83	15.03	35.36	8.97	8.03	81.44	18.77	5.57	24.12	7.81	2.15	25.44	chr15	82372578	82372784	-	82372926	82372390	ENSMUSG00000061740	-10.8117
Tert	MmuINT0159011	chr13:73639258-73639985	728	chr13:73639156-73639257=73639986-73640071:+	IR-S	20.52	9.64	37.34	31.05	18.34	40.74	22.57	7.36	25.23	28.9	13.54	33.3	37.41	10.99	18.39	32.54	15.24	31.6	40.84	19.01	27.54	36.25	31.33	55.11	20.85	7.25	27.52	32.55	9.94	20.6	26.63	13.29	36.63	chr13	73639258	73639985	+	73639156	73640071	ENSMUSG00000021611	-10.8083
Pnpla7	MmuINT0123188	chr2:25002716-25002888	173	chr2:25002615-25002715=25002889-25003032:+	IR-S	3.3	3.81	111.66	2.27	3.13	134.76	2.95	0.52	16.96	3.42	1.17	33	17.14	6.24	30.14	7.21	2.14	27.59	9.99	2.89	26.04	24.71	8.43	25.68	4.78	1.57	31.28	3.47	2.72	75.63	3.59	3.89	104.51	chr2	25002716	25002888	+	25002615	25003032	ENSMUSG00000036833	-10.785
Slc25a40	MmuINT0145693	chr5:8442572-8443611	1040	chr5:8442447-8442571=8443612-8443785:+	IR-C	15.32	9.8	54.2	18.52	8.89	39.11	12.77	6.77	46.23	14.94	7.47	42.53	37.35	21.29	35.71	31.96	20.45	43.55	20.75	13.28	50.72	21.21	16.97	63.03	17.65	10.59	49.41	10	5.5	49.5	18.6	9.49	41.51	chr5	8442572	8443611	+	8442447	8443785	ENSMUSG00000054099	-10.785
Ddx23	MmuINT0047641	chr15:98652539-98652887	349	chr15:98652888-98652981=98652473-98652538:-	IR-S	5.88	1.59	25.41	0	0	18	0	0	17	8.57	1.63	17.37	0	0	7	9.09	1.64	16.36	11.11	2.22	17.78	25	7.5	22.5	0	0	13	12.5	2.25	15.75	12.5	3.38	23.62	chr15	98652539	98652887	-	98652981	98652473	ENSMUSG00000003360	-10.7817
Mfsd8	MmuINT0098336	chr3:40822299-40823826	1528	chr3:40823827-40823961=40822195-40822298:-	IR-S	3.45	0.53	14.91	1.96	0.52	26.24	6.17	1.08	16.39	2.16	0.51	23.14	27.08	3.89	10.47	27.21	5.87	15.71	8.93	1.65	16.82	8.7	2.24	23.5	10.2	2.83	24.96	1.64	0.52	31.39	2.56	0.53	20.06	chr3	40822299	40823826	-	40823961	40822195	ENSMUSG00000025759	-10.7817
Fam109a	MmuINT0060496	chr5:121849125-121850469	1345	chr5:121849028-121849124=121850470-121850546:+	IR-S	10.84	4.99	41.01	14.29	7.43	44.57	9.62	5.48	51.52	25	10	30	18.58	12.45	54.55	29.55	16.84	40.16	25.84	14.47	41.53	28.85	19.33	47.67	12.61	8.45	58.55	14.29	4.57	27.43	14.29	6.86	41.14	chr5	121849125	121850469	+	121849028	121850546	ENSMUSG00000044134	-10.77
9930104L06Rik	MmuINT0006349	chr4:124940546-124942352	1807	chr4:124940366-124940545=124942353-124942471:+	IR-S	20.13	4.24	16.82	27.97	10.93	28.16	20.23	8.54	33.67	11.56	5.1	39.04	27.29	10.99	29.28	33.67	15.61	30.75	19.36	9.74	40.58	26.96	13.59	36.82	24.26	10.75	33.55	33.62	12.18	24.05	39.48	12.74	19.53	chr4	124940546	124942352	+	124940366	124942471	ENSMUSG00000044730	-10.7683
Rbak	MmuINT0132392	chr5:143176592-143179485	2894	chr5:143179486-143179542=143176465-143176591:-	IR-S	9.76	4.39	40.61	10.45	3.87	33.13	8.11	3.24	36.76	9.68	3.29	30.71	14.81	4.59	26.41	16.67	7	35	21.57	6.69	24.31	20.75	6.64	25.36	14.71	5.74	33.26	6.02	2.65	41.35	14.89	8.04	45.96	chr5	143176592	143179485	-	143179542	143176465	ENSMUSG00000061898	-10.7683
Hsf2	MmuINT0079218	chr10:57496283-57497496	1214	chr10:57496155-57496282=57497497-57497621:+	IR-S	2.86	2.06	69.94	6.21	4.78	72.22	3.76	2.59	66.41	3.94	2.6	63.4	20.88	11.48	43.52	12.07	7.85	57.15	15.11	12.09	67.91	16.67	9.34	46.66	3.61	3.1	82.9	5.45	3.16	54.84	7.55	4.3	52.7	chr10	57496283	57497496	+	57496155	57497621	ENSMUSG00000019878	-10.7667
Mycbp2	MmuINT0103063	chr14:103206779-103208748	1970	chr14:103208749-103208927=103206636-103206778:-	IR-S	4.11	1.61	37.48	4.53	3.23	68.07	2.71	1.06	38	4.46	1.61	34.57	26.88	16.33	44.41	6.37	3.84	56.37	23.98	12.12	38.43	12.7	7.54	51.84	8.22	2.23	24.89	1.45	0.52	35.51	7.73	3.88	46.32	chr14	103206779	103208748	-	103208927	103206636	ENSMUSG00000033004	-10.765
Tert	MmuINT0159012	chr13:73640072-73641975	1904	chr13:73639986-73640071=73641976-73642089:+	IR-S	20.02	7.8	31.17	9.49	4.93	46.98	15.47	5.25	28.68	3.87	1.04	25.8	13.73	2.84	17.86	15.45	4.04	22.12	15.08	5.29	29.77	30.76	18.3	41.2	13.68	5.68	35.86	15.72	4.63	24.82	15.25	3.51	19.52	chr13	73640072	73641975	+	73639986	73642089	ENSMUSG00000021611	-10.76
Kctd9	MmuINT0086032	chr14:67724680-67726326	1647	chr14:67724558-67724679=67726327-67726370:+	IR-S	0	0	45	8.7	2.17	22.82	2.78	1.03	35.97	2.22	0.51	22.49	16.98	5.26	25.74	1.82	0.51	27.49	17.95	4.13	18.87	20	7.8	31.2	3.85	1.04	25.96	0	0	20	6.67	2.67	37.33	chr14	67724680	67726326	+	67724558	67726370	ENSMUSG00000034327	-10.7567
BC088983	MmuINT0023550	chr8:56532901-56538610	5710	chr8:56538611-56538683=56532776-56532900:-	IR-S	10.81	13.3	109.7	7.69	9.69	116.34	4.04	4.16	98.84	1.52	2.04	131.96	12.2	11.22	80.78	10.05	11.56	103.44	20	18	72	10.55	11.61	98.39	7.56	9.68	118.32	6.22	7.96	120.04	11.21	13.34	105.66	chr8	56532901	56538610	-	56538683	56532776	ENSMUSG00000038215	-10.7533
Ap4m1	MmuINT0016925	chr5:138173069-138174749	1681	chr5:138172972-138173068=138174750-138174860:+	IR-S	14.29	10.86	65.14	14.46	13.74	81.26	7.5	6.45	79.55	10.06	9.36	83.64	13.29	10.76	70.24	18.37	15.98	71.02	18.71	17.21	74.79	21.47	21.26	77.74	13.1	12.45	82.55	12.73	11.84	81.16	13.79	13.65	85.35	chr5	138173069	138174749	+	138172972	138174860	ENSMUSG00000019518	-10.7367
1700029G01Rik	MmuINT0001283	chr4:126150935-126151016	82	chr4:126151017-126151873=126150877-126150934:-	IR-C	12.3	12.92	92.08	12.16	10.09	72.91	16.42	6.4	32.6	12.77	6.77	46.23	28.81	10.95	27.05	28.3	9.62	24.38	32.31	13.89	29.11	15.38	6.92	38.08	20.33	15.04	58.96	12.12	4.48	32.52	26.92	8.88	24.12	chr4	126150935	126151016	-	126151873	126150877	ENSMUSG00000073758	-10.735
Sec24a	MmuINT0140616	chr11:51696753-51700813	4061	chr11:51700814-51700906=51696649-51696752:-	IR-S	0	0	19	2.04	0.51	24.49	0	0	21	0	0	18	2.94	0.53	17.5	5.34	1.07	18.96	19.05	3.64	15.48	7.8	2.19	25.87	5.34	1.07	18.96	0	0	26	1.94	0.52	26.51	chr11	51696753	51700813	-	51700906	51696649	ENSMUSG00000036391	-10.73
March11	MmuINT0095769	chr15:26311127-26387747	76621	chr15:26310971-26311126=26387748-26387940:+	IR-C	NA	NaN	NaN	55.56	3.89	3.11	13.64	3.41	21.59	11.11	1.67	13.33	33.33	8	16	16.67	4.67	23.33	23.53	4.94	16.06	29.03	5.81	14.19	10.2	2.75	24.25	14.29	0.57	3.43	20	0.6	2.4	chr15	26311127	26387747	+	26310971	26387940	ENSMUSG00000022269	-10.7017
C330018D20Rik	MmuINT0026864	chr18:56962519-56973383	10865	chr18:56973384-56973484=56962401-56962518:-	IR-S	12.9	4.52	30.48	13.89	5.69	35.31	6.25	3.19	47.81	12.64	6.19	42.81	24.14	13.04	40.96	6.33	2.66	39.34	23.33	8.63	28.37	30.77	15.69	35.31	5.26	3.16	56.84	14.61	7.45	43.55	13.16	5.66	37.34	chr18	56962519	56973383	-	56973484	56962401	ENSMUSG00000024592	-10.6983
Trmu	MmuINT0165691	chr15:85894021-85894925	905	chr15:85893954-85894020=85894926-85895026:+	IR-C	21.27	28.5	105.5	15.25	15.55	86.45	21.89	22.55	80.45	12.12	8.97	65.06	22.22	14.67	51.33	28.07	20.49	52.51	31.51	30.25	65.75	23.53	14.82	48.18	24.48	21.79	67.21	18.57	15.41	67.59	11.11	9.44	75.56	chr15	85894021	85894925	+	85893954	85895026	ENSMUSG00000022386	-10.6983
Wdr76	MmuINT0175741	chr2:121519474-121525451	5978	chr2:121519418-121519473=121525452-121525581:+	IR-S	13.92	7	43.29	15.16	8.23	46.06	15.05	4.69	26.46	19.75	6.78	27.54	45.03	11.88	14.5	35.06	10.21	18.91	28.83	12.52	30.92	20.4	4.32	16.86	9.81	3.94	36.24	11.99	6.26	45.92	15.46	8.23	45.03	chr2	121519474	121525451	+	121519418	121525581	ENSMUSG00000027242	-10.6967
Mfsd7b	MmuINT0098314	chr1:191009664-191011187	1524	chr1:191011188-191011293=191009549-191009663:-	IR-S	3.7	1.04	26.96	3.23	1.03	30.97	1.64	0.51	30.49	0	0	17	25.49	8.16	23.84	5.71	2.11	34.89	17.07	4.1	19.9	11.76	4.47	33.53	0	0	22	10.34	1.65	14.35	12	1.68	12.32	chr1	191009664	191011187	-	191011293	191009549	ENSMUSG00000066595	-10.6933
Pot1b	MmuINT0124264	chr17:55695318-55698456	3139	chr17:55698457-55698587=55695027-55695317:-	IR-C	30.61	9.8	22.2	21.52	10.33	37.67	2.33	0.51	21.49	17.86	5.89	27.11	14.29	4	24	18.37	5.33	23.67	25	7.5	22.5	18.99	8.93	38.07	15.15	2.88	16.12	35	9.45	17.55	13.58	6.25	39.75	chr17	55695318	55698456	-	55698587	55695027	ENSMUSG00000024174	-10.6917
Dtna	MmuINT0053696	chr18:23545767-23569561	23795	chr18:23545686-23545766=23569562-23569775:+	IR-S	6.67	0.53	7.47	0	0	5	0	0	15	4.76	1.05	20.95	18.75	3.56	15.44	5	1.05	19.95	23.08	3.69	12.31	11.11	2.78	22.22	1.64	0.51	30.49	2.63	3.08	113.92	4.62	3.14	64.86	chr18	23545767	23569561	+	23545686	23569775	ENSMUSG00000024302	-10.6833
Ddx58	MmuINT0047983	chr4:40210050-40211549	1500	chr4:40211550-40211640=40209879-40210049:-	IR-S	0	0	134	0.82	1.52	183.48	0	0	15	0	0	20	2.7	0.51	18.49	6.25	2.12	31.88	10.64	2.77	23.23	15.15	2.88	16.12	0	0	27	0.74	0.5	67.5	0	0	70	chr4	40210050	40211549	-	40211640	40209879	ENSMUSG00000040296	-10.68
C920016K16Rik	MmuINT0027167	chr17:32993259-33001623	8365	chr17:32993139-32993258=33001624-33001750:+	IR-S	28	4.48	11.52	11.76	2.23	16.77	6.67	1.07	14.93	0	0	19	36.36	5.45	9.55	25	5	15	8.7	2.17	22.82	8.33	1.08	11.92	13.73	3.98	25.02	15.15	2.88	16.12	4.76	1.05	20.95	chr17	32993259	33001623	+	32993139	33001750	ENSMUSG00000053390	-10.675
Cdk6	MmuINT0033784	chr5:3429159-3473118	43960	chr5:3428991-3429158=3473119-3473228:+	IR-S	6.25	3.19	47.81	1.67	1.02	59.98	4.76	3.67	73.33	2.22	1.53	67.47	20	9.6	38.4	19.66	13.76	56.24	11.54	6.69	51.31	11.29	7.79	61.21	9.68	8.23	76.77	3.9	3.12	76.88	5.03	4.73	89.27	chr5	3429159	3473118	+	3428991	3473228	ENSMUSG00000040274	-10.6733
Adam8	MmuINT0011068	chr7:139983374-139983834	461	chr7:139983835-139983994=139983308-139983373:-	IR-C	8.64	3.8	40.2	8	2.16	24.84	0	0	13	5.71	2.11	34.89	9.09	1.09	10.91	21.05	4.84	18.16	16.67	4.67	23.33	2.86	0.51	17.49	8.33	1.08	11.92	0	0	10	13.33	2.27	14.73	chr7	139983374	139983834	-	139983994	139983308	ENSMUSG00000025473	-10.6717
Megf11	MmuINT0097644	chr9:64700154-64705726	5573	chr9:64700097-64700153=64705727-64705933:+	IR-C	38.46	3.46	5.54	12.5	1.12	7.88	12.5	2.25	15.75	3.45	0.52	14.48	20	3	12	25	5	15	15.79	3.47	18.53	15.15	2.88	16.12	7.69	1.08	12.92	0	0	2	50	1.5	1.5	chr9	64700154	64705726	+	64700097	64705933	ENSMUSG00000036466	-10.6717
Sfi1	MmuINT0142466	chr11:3170705-3177426	6722	chr11:3177427-3177521=3170587-3170704:-	IR-C	10.98	20.81	168.69	21.23	25.16	93.34	13.45	7.41	47.65	19.65	18.16	74.25	63.99	96.15	54.11	16.5	12.47	63.12	28.28	27.88	70.71	36.88	36.79	62.97	16.84	13.5	66.68	14.31	10.35	62.01	13.22	9.14	60.01	chr11	3170705	3177426	-	3177521	3170587	ENSMUSG00000023764	-10.67
Gphn	MmuINT0072691	chr12:78504752-78562855	58104	chr12:78504617-78504751=78562856-78562898:+	IR-C	3.45	1.55	43.48	10.71	3.32	27.68	4.62	1.57	32.43	2.5	1.03	39.98	2.86	0.51	17.49	5.88	1.59	25.41	17.65	5.29	24.71	19.15	5.36	22.64	0	0	27	0.99	0.51	50.52	1.49	0.51	33.52	chr12	78504752	78562855	+	78504617	78562898	ENSMUSG00000047454	-10.6667
2410006H16Rik	MmuINT0002462	chr11:62603024-62603234	211	chr11:62602877-62603023=62603235-62603282:+	IR-S	19.58	22.13	90.87	17.84	19.45	89.55	15.25	20.74	115.26	10.39	16	138	14.29	18.29	109.71	28.57	28.28	70.72	21.08	23.61	88.39	20.78	19.33	73.67	15.83	23.75	126.25	15.68	16.78	90.22	19.46	17.32	71.68	chr11	62603024	62603234	+	62602877	62603282	ENSMUSG00000086841	-10.6567
Pigg	MmuINT0119498	chr5:108342105-108344223	2119	chr5:108341795-108342104=108344224-108344387:+	IR-S	6.49	1.6	23.02	8.51	4.88	52.5	5.41	1.05	18.45	4.23	1.56	35.41	34.16	22.93	44.19	11.35	5.58	43.6	22.74	17.85	60.65	12.34	6.84	48.57	6.34	2.67	39.51	13.28	3.4	22.19	5.24	3.17	57.41	chr5	108342105	108344223	+	108341795	108344387	ENSMUSG00000029263	-10.6567
Thbs4	MmuINT0159749	chr13:92756587-92757921	1335	chr13:92757922-92758115=92756408-92756586:-	IR-S	11.11	0.56	4.44	9.33	0.56	5.47	3.45	0.52	14.48	0	0	18	4.47	0.54	11.49	9.93	1.7	15.39	9.09	1.09	10.91	18.12	6.01	27.16	2.33	0.51	21.49	11.11	0.56	4.44	0	0	7	chr13	92756587	92757921	-	92758115	92756408	ENSMUSG00000021702	-10.655
Arhgap25	MmuINT0018023	chr6:87460134-87462930	2797	chr6:87462931-87463463=87459385-87460133:-	IR-S	3.85	1.04	25.96	2.56	0.51	19.49	0	0	29	2.94	1.03	33.97	1.82	0.51	27.49	9.28	4.92	48.08	8.33	2.17	23.83	18.75	7.12	30.88	5.88	1.59	25.41	9.43	2.73	26.27	9.09	1.64	16.36	chr6	87460134	87462930	-	87463463	87459385	ENSMUSG00000030047	-10.65
Cbx8	MmuINT0029851	chr11:119040160-119040347	188	chr11:119040348-119040391=119040094-119040159:-	IR-S	6.98	1.61	21.39	5.26	1.58	28.42	2.44	0.51	20.49	9.09	3.27	32.73	12.82	2.82	19.18	9.09	1.64	16.36	17.07	4.1	19.9	23.08	3.69	12.31	17.65	1.76	8.23	12.18	2.8	20.22	9.52	2.19	20.81	chr11	119040160	119040347	-	119040391	119040094	ENSMUSG00000025578	-10.6483
Yipf5	MmuINT0177299	chr18:40218866-40219227	362	chr18:40219228-40219399=40218746-40218865:-	IR-S	46.94	33.8	38.2	36	18.36	32.64	20.37	13.24	51.76	23.46	11.73	38.27	30.16	12.37	28.63	33.33	18	36	33.33	18	36	31.03	11.79	26.21	44.95	35.51	43.49	34.78	21.56	40.44	39.22	27.85	43.15	chr18	40218866	40219227	-	40219399	40218746	ENSMUSG00000024487	-10.6483
Ints2	MmuINT0082510	chr11:86256330-86257203	874	chr11:86257204-86257568=86256023-86256329:-	IR-C	21.47	31.59	115.53	20.95	36.89	139.2	14.95	18.39	104.64	21.18	26.05	96.95	24.83	26.84	81.25	21.37	37.62	138.44	36.54	46.43	80.63	28.22	54.49	138.6	25.25	30.06	89	17.63	21.17	98.92	17.21	27.55	132.51	chr11	86256330	86257203	-	86257568	86256023	ENSMUSG00000018068	-10.645
Ebf3	MmuINT0054936	chr7:137313675-137313779	105	chr7:137313780-137314445=137313518-137313674:-	IR-S	0	0	11	1.75	0.51	28.49	0	0	41	0	0	20	2.7	1.03	36.97	23.08	5.54	18.46	7.14	2.14	27.86	1.69	0.51	29.49	1.96	0.51	25.49	3.23	0.52	15.48	3.45	0.52	14.48	chr7	137313675	137313779	-	137314445	137313518	ENSMUSG00000010476	-10.6367
Pde1a	MmuINT0116801	chr2:79875331-79878122	2792	chr2:79878123-79878248=79875229-79875330:-	IR-S	2.01	3.06	149	3.13	6.23	192.86	2.19	1.53	68.47	0.43	0.5	116.5	24.9	30.64	92.42	5.41	4.76	83.27	19.33	19.73	82.33	11.08	11.21	89.97	1.16	2.03	173	0.31	0.5	159.5	2.93	4.13	136.9	chr2	79875331	79878122	-	79878248	79875229	ENSMUSG00000059173	-10.63
Ccdc134	MmuINT0030291	chr15:82130171-82131423	1253	chr15:82130052-82130170=82131424-82131545:+	IR-S	11.43	4.46	34.54	15.49	6.35	34.65	8.11	3.24	36.76	10.87	5.54	45.46	21.88	8.53	30.47	26.09	7.57	21.43	26.15	10.72	30.28	8.11	3.24	36.76	13.85	5.12	31.88	0	0	35	8.82	3.26	33.74	chr15	82130171	82131423	+	82130052	82131545	ENSMUSG00000068114	-10.6267
Kif21a	MmuINT0087035	chr15:90937332-90938984	1653	chr15:90938985-90939102=90937161-90937331:-	IR-S	2.78	0.51	17.99	0	0	13.38	0	0	12.35	0	0	18.53	33.33	2.06	4.12	7.05	1.09	14.33	15.29	2.36	13.06	9.51	1.66	15.78	0	0	18.53	4.76	1.08	21.57	8.57	1.68	17.88	chr15	90937332	90938984	-	90939102	90937161	ENSMUSG00000022629	-10.6167
Eif2c3	MmuINT0056235	chr4:126355166-126363645	8480	chr4:126363646-126363830=126355006-126355165:-	IR-S	6.33	1.06	15.74	25.24	6.26	18.55	0	0	14.81	6.33	1.06	15.74	27.08	2.54	6.84	9.01	2.18	22.01	13.73	3.41	21.43	18.6	4.74	20.76	9.2	1.64	16.17	6.91	1.07	14.39	3.13	1.03	31.93	chr4	126355166	126363645	-	126363830	126355006	ENSMUSG00000028842	-10.615
5830418K08Rik	MmuINT0005528	chr9:15344265-15346940	2676	chr9:15346941-15347036=15344124-15344264:-	IR-S	41.46	24.75	34.95	43.37	29.39	38.38	22.3	7.95	27.7	27.35	8.91	23.68	18.13	6.5	29.34	47.33	27.26	30.33	31.6	26.32	56.98	27.37	13.37	35.49	25.29	14.41	42.56	26.42	10.75	29.93	27.42	17.84	47.22	chr9	15344265	15346940	-	15347036	15344124	ENSMUSG00000046111	-10.6083
Cdh18	MmuINT0033201	chr15:23367021-23382782	15762	chr15:23366853-23367020=23382783-23382970:+	IR-S	NA	NaN	NaN	100	5	0	0	0	14	4	0.52	12.48	4	0.52	12.48	8.33	2.17	23.83	19.15	5.36	22.64	10.34	3.31	28.69	4	0.52	12.48	100	2	0	NA	NaN	NaN	chr15	23367021	23382782	+	23366853	23382970	ENSMUSG00000040420	-10.6067
Slc7a4	MmuINT0147783	chr16:17573665-17573945	281	chr16:17573946-17574586=17573556-17573664:-	IR-S	31.25	26.25	57.75	16.9	14.03	68.97	12	3.36	24.64	10.14	3.85	34.15	31.03	5.9	13.1	28.89	8.38	20.62	17.95	4.13	18.87	18.18	4.73	21.27	15.49	6.35	34.65	6.85	2.67	36.33	10.34	3.31	28.69	chr16	17573665	17573945	-	17574586	17573556	ENSMUSG00000022756	-10.6033
Corin	MmuINT0041112	chr5:72339069-72339840	772	chr5:72339841-72339986=72338961-72339068:-	IR-S	25	1.25	3.75	47.69	6.73	7.38	0	0	20	0	0	16	16.13	2.9	15.1	6.49	2.66	38.34	12.95	2.86	19.2	12.36	4.6	32.58	0	0	11	43.33	2.19	2.87	20	0.6	2.4	chr5	72339069	72339840	-	72339986	72338961	ENSMUSG00000005220	-10.6
Dzip3	MmuINT0054520	chr16:48926103-48927541	1439	chr16:48927542-48927643=48924228-48926102:-	IR-S	25.76	28.3	81.55	36.47	62.1	108.17	35.63	33.23	60.03	32.25	32.4	68.07	45.69	51.72	61.48	39.93	54.57	82.1	51.1	53.64	51.33	42.59	59.89	80.73	36.47	44.35	77.26	30.51	30.67	69.86	28.1	44.84	114.72	chr16	48926103	48927541	-	48927643	48924228	ENSMUSG00000064061	-10.6
Kif20b	MmuINT0086997	chr19:34970118-34972396	2279	chr19:34969920-34970117=34972397-34972498:+	IR-S	5.94	6.89	109.05	5.03	3.15	59.47	1.85	2.04	107.97	1.16	1.01	86.43	23.79	11.14	35.68	16.27	10.47	53.86	14.68	9.74	56.64	5.35	2.63	46.6	6.6	4.26	60.33	1.19	1.52	126.04	3.56	3.62	98.09	chr19	34970118	34972396	+	34969920	34972498	ENSMUSG00000024795	-10.595
Mtap4	MmuINT0101512	chr9:110079897-110081420	1524	chr9:110079781-110079896=110081421-110081610:+	IR-S	15.78	4.12	22	10.07	2.22	19.81	9.27	2.23	21.86	13.32	3.48	22.66	36.3	6.21	10.9	14.34	4.02	24.01	17.74	5.33	24.73	33.57	9.45	18.7	23.31	5.62	18.5	28.82	7.82	19.32	7.09	2.21	28.91	chr9	110079897	110081420	+	110079781	110081610	ENSMUSG00000047011	-10.5883
Ate1	MmuINT0020218	chr7:130481716-130503721	22006	chr7:130503722-130503850=130481683-130481715:-	IR-C	16	16.06	84.32	9.09	9.84	98.39	2.29	1.54	65.51	5.35	3.69	65.24	15.09	9.03	50.8	18.9	19.02	81.63	12.43	9.58	67.47	11.89	9.15	67.78	13.09	8.48	56.32	9.09	7.64	76.36	9.22	10.56	103.99	chr7	130481716	130503721	-	130503850	130481683	ENSMUSG00000030850	-10.5867
2810407C02Rik	MmuINT0003082	chr3:58576874-58585230	8357	chr3:58576658-58576873=58585231-58585341:+	IR-S	22.73	24.55	83.45	24.14	21.73	68.27	16.34	14.54	74.46	15.42	17.89	98.11	17.76	11.19	51.81	27.93	19.83	51.17	25.52	23.22	67.78	25.93	13.22	37.78	17.32	18.19	86.81	23.36	30.84	101.16	20.48	30.72	119.28	chr3	58576874	58585230	+	58576658	58585341	ENSMUSG00000075700	-10.58
Lmbr1	MmuINT0091447	chr5:29263476-29287390	23915	chr5:29287391-29287463=29263395-29263475:-	IR-S	6.33	2.66	39.34	16.13	8.71	45.29	1.2	0.5	41.5	1.37	0.51	36.49	11.54	3.35	25.65	14.71	5.74	33.26	17.65	7.06	32.94	3.23	1.03	30.97	1.64	0.51	30.49	2.86	1.54	52.46	4.08	2.08	48.92	chr5	29263476	29287390	-	29287463	29263395	ENSMUSG00000010721	-10.5783
Ccdc18	MmuINT0030645	chr5:108171834-108173750	1917	chr5:108171613-108171833=108173751-108173861:+	IR-S	0	0	66	0.88	0.54	60.52	1.77	1.08	60.04	0	0	53	26.44	11.36	31.61	4.32	2.21	49.03	19.86	10.1	40.75	10.14	5.84	51.76	0.75	0.53	70.59	0	0	98	4.9	3.89	75.53	chr5	108171834	108173750	+	108171613	108173861	ENSMUSG00000056531	-10.555
Nf1	MmuINT0107894	chr11:79441098-79441628	531	chr11:79440848-79441097=79441629-79441702:+	IR-S	3.06	0.52	16.33	0	0	14.85	2.16	0.52	23.78	0	0	18.03	25.41	3.17	9.31	8.32	1.66	18.25	12.66	3.46	23.9	13.88	4.67	28.99	1.66	0.51	30.16	0	0	26.39	7.68	2.19	26.27	chr11	79441098	79441628	+	79440848	79441702	ENSMUSG00000020716	-10.54
Tab3	MmuINT0156447	chrX:85616535-85621553	5019	chrX:85616374-85616534=85621554-85621647:+	IR-S	4.68	2.62	53.29	6.68	6.4	89.39	6.31	2.13	31.57	4.98	1.05	20.04	20.34	7.82	30.63	15.35	5.77	31.81	17.65	5.88	27.45	15.54	9.24	50.24	9.68	2.74	25.59	4.3	1.04	23.23	1.26	0.51	39.68	chrX	85616535	85621553	+	85616374	85621647	ENSMUSG00000035476	-10.535
Lrch2	MmuINT0092205	chrX:147480606-147480783	178	chrX:147480784-147480896=147480468-147480605:-	IR-S	12	1.68	12.32	17.95	4.13	18.87	4.17	1.04	23.96	5.88	1.06	16.94	35	9.45	17.55	9.52	2.19	20.81	29.41	6.47	15.53	7.69	1.08	12.92	5.26	1.05	18.95	14.29	1.14	6.86	10	1.1	9.9	chrX	147480606	147480783	-	147480896	147480468	ENSMUSG00000031290	-10.515
Pde1a	MmuINT0116802	chr2:79875124-79875228	105	chr2:79875229-79875330=79875003-79875123:-	IR-S	0.32	0.51	158.55	5.88	10.58	169.42	0.58	0.5	86.5	0.56	0.5	88.5	22.88	33.18	111.82	4.92	4.72	91.28	13.14	13.01	85.99	15.19	13.82	77.18	1.15	1.52	130.48	0.68	1.01	147.99	2.73	3.08	109.92	chr2	79875124	79875228	-	79875330	79875003	ENSMUSG00000059173	-10.5133
Tmem120b	MmuINT0161351	chr5:123104512-123114101	9590	chr5:123104422-123104511=123114102-123114167:+	IR-C	3.92	2.08	50.92	5.66	3.17	52.83	0	0	46	1.1	0.51	45.49	8.2	2.71	30.29	2.52	1.54	59.46	12.24	6.73	48.27	18.42	8.29	36.71	0	0	38	1.96	1.02	50.98	7.83	4.85	57.15	chr5	123104512	123114101	+	123104422	123114167	ENSMUSG00000054434	-10.51
Pnliprp1	MmuINT0123057	chr19:58738276-58740445	2170	chr19:58738146-58738275=58740446-58740554:+	IR-S	7.49	0.54	6.64	9.94	2.75	24.9	0	0	28.82	0.91	0.51	55.05	3.47	1.03	28.76	9.09	3.82	38.18	3.35	2.07	59.58	20.45	5.42	21.08	2.26	1.02	44.21	15.01	2.3	13.02	24.46	1.24	3.84	chr19	58738276	58740445	+	58738146	58740554	ENSMUSG00000042179	-10.5083
Usp34	MmuINT0171692	chr11:23388561-23388663	103	chr11:23388434-23388560=23388664-23388811:+	IR-S	4.19	1.18	26.88	9.91	3.37	30.62	0	0	31.91	0	0	22.65	9.79	1.72	15.82	9.13	2.94	29.24	5.2	1.78	32.49	17.19	3.01	14.48	4.16	1.63	37.53	1.83	0.51	27.26	1.9	0.51	26.26	chr11	23388561	23388663	+	23388434	23388811	ENSMUSG00000056342	-10.5067
Htt	MmuINT0079658	chr5:34819035-34819950	916	chr5:34818897-34819034=34819951-34820109:+	IR-S	2.16	0.51	23.14	9.97	5.01	45.28	1.71	0.51	29.31	0	0	17.5	21.73	4.87	17.54	8.42	3.28	35.72	11.3	5.11	40.1	14.34	5.32	31.78	0	0	21.62	0	0	19.56	2.77	1.03	36.04	chr5	34819035	34819950	+	34818897	34820109	ENSMUSG00000029104	-10.4983
Trpt1	MmuINT0166225	chr19:6998769-6998891	123	chr19:6998658-6998768=6998892-6999046:+	IR-S	15.8	9.84	52.45	20.28	6.61	26	3.01	1.55	49.84	14.88	5.17	29.57	18.7	5.34	23.22	11.25	6.68	52.68	16.27	6.98	35.91	30.81	7.2	16.16	8.21	3.79	42.33	15.53	8.09	44	20.36	6.02	23.54	chr19	6998769	6998891	+	6998658	6999046	ENSMUSG00000047656	-10.4983
Wbp7	MmuINT0174697	chr7:30583756-30583916	161	chr7:30583917-30584196=30583700-30583755:-	IR-C	14.29	1.71	10.29	7.69	1.08	12.92	7.69	1.08	12.92	5.88	1.06	16.94	7.69	0.54	6.46	15.15	2.88	16.12	17.95	4.13	18.87	18.75	3.56	15.44	12.5	2.25	15.75	5.88	0.53	8.47	0	0	15	chr7	30583756	30583916	-	30584196	30583700	ENSMUSG00000006307	-10.4983
Cpne8	MmuINT0041660	chr15:90489176-90497064	7889	chr15:90497065-90497138=90487481-90489175:-	IR-S	3.45	5.69	159.31	1.74	2.54	143.46	0	0	33	0	0	44	37.5	8.25	13.75	1.12	0.5	44.5	11.11	2.78	22.22	19.23	5.96	25.04	3.37	1.55	44.45	2.62	2.57	95.43	3.23	2.07	61.93	chr15	90489176	90497064	-	90497138	90487481	ENSMUSG00000052560	-10.4867
Atp11c	MmuINT0020852	chrX:60240839-60242761	1923	chrX:60242762-60242897=60240773-60240838:-	IR-S	5.9	2.18	34.82	4.68	1.64	33.3	1.96	0.54	27.04	1.69	0.54	31.28	22.65	7.62	26.02	6.6	2.8	39.57	12.41	3.54	25	17.91	6	27.51	2.01	0.51	24.88	0	0	23.33	2.86	0.55	18.54	chrX	60240839	60242761	-	60242897	60240773	ENSMUSG00000062949	-10.4817
D330041H03Rik	MmuINT0046004	chr17:24410354-24411924	1571	chr17:24411925-24412083=24410258-24410353:-	IR-S	8.33	1.08	11.92	10	2.2	19.8	6.45	2.13	30.87	3.85	2.08	51.92	13.85	5.12	31.88	8.86	3.81	39.19	20	4.8	19.2	18.03	6.49	29.51	2.86	1.03	34.97	0	0	14	14.89	4.02	22.98	chr17	24410354	24411924	-	24412083	24410258	ENSMUSG00000073437	-10.48
Prnd	MmuINT0126855	chr2:131953583-131954820	1238	chr2:131953009-131953582=131954821-131956130:+	IR-S	55.41	67.6	54.4	55.38	107.99	87.01	55.84	100.51	79.49	55.79	41.28	32.72	50	61.5	61.5	66.67	120.01	59.99	68.37	123.75	57.25	63.84	92.57	52.43	59.82	104.68	70.32	60.91	193.08	123.92	57.59	173.35	127.65	chr2	131953583	131954820	+	131953009	131956130	ENSMUSG00000027338	-10.4783
2210408I21Rik	MmuINT0002034	chr13:77267853-77269761	1909	chr13:77267662-77267852=77269762-77269944:+	IR-S	1.96	0.51	25.49	0	0	27	0	0	22	0	0	15	7.32	1.61	20.39	10.53	2.21	18.79	7.69	1.61	19.39	13.21	3.96	26.04	2.7	0.51	18.49	0	0	17	0	0	18	chr13	77267853	77269761	+	77267662	77269944	ENSMUSG00000071252	-10.4767
Cdh24	MmuINT0033331	chr14:54633772-54636332	2561	chr14:54636333-54636469=54633650-54633771:-	IR-S	18.13	7.09	32.01	11.52	5.57	42.81	5.73	3.7	60.88	10.49	9.94	84.83	9.06	4.91	49.25	7.21	5.36	68.99	13.56	9.65	61.54	34.97	22.94	42.67	9.72	4.94	45.84	8.14	2.16	24.42	6.23	1.59	23.99	chr14	54633772	54636332	-	54636469	54633650	ENSMUSG00000059674	-10.47
Gabpb2	MmuINT0066946	chr3:95203926-95204640	715	chr3:95204641-95204808=95203731-95203925:-	IR-S	52.73	22.15	19.85	18.07	8.85	40.15	2.13	1.02	46.98	1.45	0.51	34.49	13.89	5.69	35.31	6.82	3.21	43.79	15.66	7.52	40.48	14.29	9.72	58.28	11.36	5.57	43.43	13.95	6.84	42.16	13.51	5.67	36.33	chr3	95203926	95204640	-	95204808	95203731	ENSMUSG00000038766	-10.4667
Pih1d2	MmuINT0119651	chr9:50619879-50620944	1066	chr9:50619755-50619878=50620945-50621190:+	IR-S	9.52	2.19	20.81	7.94	2.7	31.3	5.66	1.58	26.42	2.56	1.02	38.98	20.83	6.04	22.96	8.33	2.17	23.83	14.81	4.59	26.41	20.59	8.44	32.56	3.9	1.56	38.44	7.14	3.21	41.79	16.67	5.83	29.17	chr9	50619879	50620944	+	50619755	50621190	ENSMUSG00000000167	-10.4667
Macrod1	MmuINT0094341	chr19:7197614-7197701	88	chr19:7197532-7197613=7197702-7197736:+	IR-S	5.88	1.72	27.53	6.71	2.94	40.81	1.47	0.63	42.37	9.27	5.05	49.45	13.13	3.68	24.32	10.14	1.93	17.07	16.57	4.23	21.27	20.78	4.83	18.42	9.47	3.69	35.31	14.56	2.15	12.6	3.45	0.65	18.1	chr19	7197614	7197701	+	7197532	7197736	ENSMUSG00000036278	-10.46
Csf2ra	MmuINT0042763	chr19:61226056-61226214	159	chr19:61226215-61226384=61225928-61226055:-	IR-S	30.4	49.55	113.45	32.78	52.45	107.55	23.32	27.75	91.25	23.99	40.3	127.7	25	28.75	86.25	30.65	39.84	90.16	36.31	38.85	68.15	35.38	31.13	56.87	24.02	34.11	107.89	31.58	39.47	85.53	30.5	51.55	117.46	chr19	61226056	61226214	-	61226384	61225928	ENSMUSG00000059326	-10.4583
Cep290	MmuINT0034787	chr10:100523404-100528548	5145	chr10:100523230-100523403=100528549-100528660:+	IR-S	0	0	19.09	22.76	3.07	10.42	3.5	0.52	14.27	17.65	2.94	13.73	32.04	5.28	11.2	14.63	2.29	13.37	23.26	5.55	18.3	25.19	6.26	18.59	6.93	1.6	21.55	4.5	0.52	11.08	7.28	1.07	13.66	chr10	100523404	100528548	+	100523230	100528660	ENSMUSG00000019971	-10.4517
Rock1	MmuINT0136201	chr18:10070701-10072831	2131	chr18:10072832-10072920=10070622-10070700:-	IR-S	6.44	4.32	62.8	10.65	5.01	42.05	5.56	3.29	55.95	7.34	4.42	55.82	27.9	12.87	33.25	11.79	3.46	25.85	16.24	6.54	33.71	22.67	9.35	31.89	8.07	5.5	62.68	7.49	3.83	47.29	12.82	5.64	38.36	chr18	10070701	10072831	-	10072920	10070622	ENSMUSG00000024290	-10.45
A830080D01Rik	MmuINT0006755	chrX:159566543-159567918	1376	chrX:159566428-159566542=159567919-159568014:+	IR-S	9.79	20.85	192.15	7.55	17.74	217.26	12.9	9.03	60.97	8.33	7.58	83.42	27.45	17.84	47.16	16.81	11.09	54.91	25.37	21.31	62.69	21.01	15.13	56.87	15	17.25	97.75	8.98	8.17	82.83	9.84	10.43	95.57	chrX	159566543	159567918	+	159566428	159568014	ENSMUSG00000044150	-10.4483
Rpap1	MmuINT0136416	chr2:119783971-119787414	3444	chr2:119787415-119787537=119783734-119783970:-	IR-C	5.88	2.71	43.41	9.47	3.9	37.25	1.59	0.51	31.49	4.41	1.11	24.01	14.58	2.93	17.19	14.84	2.4	13.78	18.46	4.29	18.95	7.04	1.7	22.48	6.54	2.16	30.9	6.32	2.22	32.96	13.57	5.88	37.48	chr2	119783971	119787414	-	119787537	119783734	ENSMUSG00000034032	-10.4467
Pfkfb1	MmuINT0118157	chrX:150622204-150625156	2953	chrX:150622082-150622203=150625157-150625364:+	IR-S	1.39	1.01	71.99	8.72	7.06	73.94	0	0	58	2.9	2.06	68.97	5	3.15	59.85	5.95	5.3	83.7	14.75	10.32	59.68	14.94	7.47	42.53	3.09	1.54	48.45	2.7	2.05	73.95	1.32	1.02	75.98	chrX	150622204	150625156	+	150622082	150625364	ENSMUSG00000025271	-10.43
Diap1	MmuINT0049398	chr18:37891973-37893349	1377	chr18:37893350-37893414=37891793-37891972:-	IR-S	9.74	1.1	10.17	0	0	15.44	0	0	11.32	0	0	10.29	2.95	0.52	16.96	0	0	24.71	15.01	2.3	13.02	16.27	3.49	17.95	0	0	11.32	0	0	7.21	0	0	14.41	chr18	37891973	37893349	-	37893414	37891793	ENSMUSG00000024456	-10.4267
Crybg3	MmuINT0042583	chr16:59494827-59495609	783	chr16:59495610-59495768=59494667-59494826:-	IR-S	12.5	2.25	15.75	20	5.4	21.6	2.04	0.51	24.49	7.69	1.08	12.92	10	2.2	19.8	14.29	2.29	13.71	26.32	6.32	17.68	5.26	1.05	18.95	11.76	2.23	16.77	5.88	1.06	16.94	12	1.68	12.32	chr16	59494827	59495609	-	59495768	59494667	ENSMUSG00000022723	-10.425
Rmi1	MmuINT0135234	chr13:58402518-58407001	4484	chr13:58402248-58402517=58407002-58407090:+	IR-C	42.37	17.8	24.2	30.34	17.6	40.4	24.73	14.34	43.66	49.02	37.26	38.74	30	7.8	18.2	43.64	34.48	44.52	52.5	32.02	28.97	45.76	19.68	23.32	52.78	29.03	25.97	30.23	16.93	39.07	29.17	18.09	43.91	chr13	58402518	58407001	+	58402248	58407090	ENSMUSG00000035367	-10.425
1700029I01Rik	MmuINT0001302	chr4:146272976-146278352	5377	chr4:146272883-146272975=146278353-146278434:+	IR-C	14.93	31.27	178.16	24.86	73.95	223.51	7.21	14.33	184.4	7.39	13.63	170.76	21.16	43.57	162.35	10.16	22.67	200.48	18.34	36.41	162.13	24.67	50.22	153.35	4.22	11.02	250.13	10.19	21.5	189.53	14.48	30.82	182.03	chr4	146272976	146278352	+	146272883	146278434	ENSMUSG00000084350	-10.4233
Mms19	MmuINT0099766	chr19:41969752-41980998	11247	chr19:41980999-41981136=41969703-41969751:-	IR-S	5.05	1.58	29.65	1.41	0.51	35.39	0	0	38.19	1.74	0.51	28.72	26.03	11.97	34.02	3.09	1.03	32.28	15.95	5.22	27.49	14.82	6.32	36.3	1.62	0.51	30.88	0	0	27	2.79	1.03	35.87	chr19	41969752	41980998	-	41981136	41969703	ENSMUSG00000025159	-10.4167
Pan3	MmuINT0114968	chr5:147488259-147519504	31246	chr5:147488111-147488258=147519505-147519752:+	IR-S	5.71	2.11	34.89	16.13	8.71	45.29	4.48	1.57	33.43	4.88	2.1	40.9	15.62	5.78	31.22	14.02	8.55	52.45	15.89	9.85	52.15	15.38	9.23	50.77	13.51	8.51	54.49	3.7	1.55	40.45	13.79	4.55	28.45	chr5	147488259	147519504	+	147488111	147519752	ENSMUSG00000029647	-10.4167
Parp9	MmuINT0115535	chr16:35964365-35967649	3285	chr16:35963975-35964364=35967650-35967786:+	IR-S	1.72	1.01	57.99	0	0	55	0	0	18	0	0	17	23.81	6.19	19.81	0	0	19	2.22	0.51	22.49	29.03	5.81	14.19	0	0	20	0	0	24	14.29	2.29	13.71	chr16	35964365	35967649	+	35963975	35967786	ENSMUSG00000022906	-10.4167
Diap1	MmuINT0049405	chr18:37903858-37905003	1146	chr18:37905004-37905159=37903756-37903857:-	IR-S	0.88	0.5	56.5	8.57	4.88	52.12	0	0	29	3.57	1.04	27.96	30.61	9.8	22.2	2.86	1.03	34.97	12	5.04	36.96	21.74	6.09	21.91	1.89	0.51	26.49	0	0	29	4	1.04	24.96	chr18	37903858	37905003	-	37905159	37903756	ENSMUSG00000024456	-10.415
Alms1	MmuINT0014263	chr6:85609126-85610817	1692	chr6:85608986-85609125=85610818-85610936:+	IR-S	24.16	8.31	26.08	38.52	19.96	31.86	5.23	1.63	29.46	28.89	9.95	24.49	27.85	5.92	15.34	28.8	7.29	18.03	25.47	9	26.35	28.15	8.54	21.79	16.76	5.41	26.86	26.49	4.56	12.65	42.46	16.82	22.8	chr6	85609126	85610817	+	85608986	85610936	ENSMUSG00000063810	-10.4133
Fap	MmuINT0062440	chr2:62530762-62532961	2200	chr2:62532962-62533032=62530708-62530761:-	IR-S	NA	NaN	NaN	12.03	0.61	4.48	0	0	19	0	0	33	13.87	4.77	29.61	9.3	1.79	17.49	5.5	1.11	18.99	16.44	5.04	25.62	1.63	0.56	33.54	NA	NaN	NaN	NA	NaN	NaN	chr2	62530762	62532961	-	62533032	62530708	ENSMUSG00000000392	-10.4133
Fuz	MmuINT0066584	chr7:44899092-44899173	82	chr7:44898985-44899091=44899174-44899238:+	IR-S	40.35	28.48	42.11	31.12	27.25	60.31	21.75	14.21	51.14	27	24.43	66.04	30.03	18.42	42.91	31.72	22.64	48.74	42.82	31.02	41.42	29.82	20.41	48.03	20.88	17.86	67.69	16.11	7.58	39.48	29.38	15.07	36.22	chr7	44899092	44899173	+	44898985	44899238	ENSMUSG00000011658	-10.4117
Wdr76	MmuINT0175744	chr2:121527046-121528810	1765	chr2:121527002-121527045=121528811-121528964:+	IR-S	3.37	1.55	44.45	5.13	2.1	38.9	0	0	25	5	1.05	19.95	27.27	5.73	15.27	4.17	1.04	23.96	13.51	2.84	18.16	21.05	4.84	18.16	6.25	2.12	31.88	7.14	2.14	27.86	9.09	3.82	38.18	chr2	121527046	121528810	+	121527002	121528964	ENSMUSG00000027242	-10.41
Syt17	MmuINT0156178	chr7:118408181-118409923	1743	chr7:118409924-118410044=118408025-118408180:-	IR-S	4.76	0.52	10.48	5.26	0.53	9.47	0	0	24	2.13	0.51	23.49	12.82	2.82	19.18	14.29	4	24	3.45	1.04	28.96	16.67	4.67	23.33	0	0	23	0	0	25	9.09	2.18	21.82	chr7	118408181	118409923	-	118410044	118408025	ENSMUSG00000058420	-10.405
[truncated: 91 more rows]

## Sheet: F. U12_FEMALEUP_CO
GENE	EVENT	COORD	LENGTH	FullCO	COMPLEX	PSI_R10f_24479_TCAGAT_read1_trimmed	INCLREADSavg_R10f_24479_TCAGAT_read1_trimmed	EXCLREADSavg_R10f_24479_TCAGAT_read1_trimmed	PSI_R11f_24480_ACCTTC_read1_trimmed	INCLREADSavg_R11f_24480_ACCTTC_read1_trimmed	EXCLREADSavg_R11f_24480_ACCTTC_read1_trimmed	PSI_R1m_24470_TGGCGG_read1_trimmed	INCLREADSavg_R1m_24470_TGGCGG_read1_trimmed	EXCLREADSavg_R1m_24470_TGGCGG_read1_trimmed	PSI_R2m_24471_GCTCCA_read1_trimmed	INCLREADSavg_R2m_24471_GCTCCA_read1_trimmed	EXCLREADSavg_R2m_24471_GCTCCA_read1_trimmed	PSI_R3m_24472_CCGGTT_read1_trimmed	INCLREADSavg_R3m_24472_CCGGTT_read1_trimmed	EXCLREADSavg_R3m_24472_CCGGTT_read1_trimmed	PSI_R4f_24473_AATGCA_read1_trimmed	INCLREADSavg_R4f_24473_AATGCA_read1_trimmed	EXCLREADSavg_R4f_24473_AATGCA_read1_trimmed	PSI_R5f_24474_AGTTGC_read1_trimmed	INCLREADSavg_R5f_24474_AGTTGC_read1_trimmed	EXCLREADSavg_R5f_24474_AGTTGC_read1_trimmed	PSI_R6f_24475_CTGATA_read1_trimmed	INCLREADSavg_R6f_24475_CTGATA_read1_trimmed	EXCLREADSavg_R6f_24475_CTGATA_read1_trimmed	PSI_R7m_24476_AACGGT_read1_trimmed	INCLREADSavg_R7m_24476_AACGGT_read1_trimmed	EXCLREADSavg_R7m_24476_AACGGT_read1_trimmed	PSI_R8m_24477_TTCAAG_read1_trimmed	INCLREADSavg_R8m_24477_TTCAAG_read1_trimmed	EXCLREADSavg_R8m_24477_TTCAAG_read1_trimmed	PSI_R9m_24478_GACTAA_read1_trimmed	INCLREADSavg_R9m_24478_GACTAA_read1_trimmed	EXCLREADSavg_R9m_24478_GACTAA_read1_trimmed	SCAFFOLD	START	END	STRAND	UPSTRM_EX_BORDER	DOSTRM_EX_BORDER	GENEID_ENSEMBL	DPLIM
[truncated: 10 more rows]

[truncated: 1 more sheets: G. U12_FEMALEUP_GN]
