# Supplementary material for: Differential isoform expression and alternative splicing in sex determination in mice
Source: BMC Genomics. 2019 Mar 12;20:202. doi: 10.1186/s12864-019-5572-x (PMC6419433; doi:10.1186/s12864-019-5572-x)
Supplement: Supplementary file 17 — List of upregulated alternative splicing (AS) events in E12 female genital ridges. AS categories: 3SS, alternative 3′ splice sites; A5SS, alternative 5′ splice sites; ES, exon skipping; IR, retained introns; U2&U12inU2, U2 IR plus U2 intron in U12-containing genes. (XLSX 371 kb) [file 12864_2019_5572_MOESM17_ESM.xlsx]

## Sheet: A. 3ss_FEMALEUP
GENE	EVENT	COORD	LENGTH	FullCO	COMPLEX	PSI_R10f_24479_TCAGAT_read1_trimmed	INCLREADSavg_R10f_24479_TCAGAT_read1_trimmed	EXCLREADSavg_R10f_24479_TCAGAT_read1_trimmed	PSI_R11f_24480_ACCTTC_read1_trimmed	INCLREADSavg_R11f_24480_ACCTTC_read1_trimmed	EXCLREADSavg_R11f_24480_ACCTTC_read1_trimmed	PSI_R1m_24470_TGGCGG_read1_trimmed	INCLREADSavg_R1m_24470_TGGCGG_read1_trimmed	EXCLREADSavg_R1m_24470_TGGCGG_read1_trimmed	PSI_R2m_24471_GCTCCA_read1_trimmed	INCLREADSavg_R2m_24471_GCTCCA_read1_trimmed	EXCLREADSavg_R2m_24471_GCTCCA_read1_trimmed	PSI_R3m_24472_CCGGTT_read1_trimmed	INCLREADSavg_R3m_24472_CCGGTT_read1_trimmed	EXCLREADSavg_R3m_24472_CCGGTT_read1_trimmed	PSI_R4f_24473_AATGCA_read1_trimmed	INCLREADSavg_R4f_24473_AATGCA_read1_trimmed	EXCLREADSavg_R4f_24473_AATGCA_read1_trimmed	PSI_R5f_24474_AGTTGC_read1_trimmed	INCLREADSavg_R5f_24474_AGTTGC_read1_trimmed	EXCLREADSavg_R5f_24474_AGTTGC_read1_trimmed	PSI_R6f_24475_CTGATA_read1_trimmed	INCLREADSavg_R6f_24475_CTGATA_read1_trimmed	EXCLREADSavg_R6f_24475_CTGATA_read1_trimmed	PSI_R7m_24476_AACGGT_read1_trimmed	INCLREADSavg_R7m_24476_AACGGT_read1_trimmed	EXCLREADSavg_R7m_24476_AACGGT_read1_trimmed	PSI_R8m_24477_TTCAAG_read1_trimmed	INCLREADSavg_R8m_24477_TTCAAG_read1_trimmed	EXCLREADSavg_R8m_24477_TTCAAG_read1_trimmed	PSI_R9m_24478_GACTAA_read1_trimmed	INCLREADSavg_R9m_24478_GACTAA_read1_trimmed	EXCLREADSavg_R9m_24478_GACTAA_read1_trimmed	SCAFFOLD	START	END	STRAND	UPSTRM_EX_BORDER	DOSTRM_EX_BORDER	GENEID_ENSEMBL	DPLIM
Col5a3	MmuALTA0004439-2/2	chr9:20809940-20810101	3	chr9:20814866,20809940-20810098+20810101	Alt3	90.91	10	1	94.74	18	1	100	8	0	NA	0	0	80	4	1	90	9	1	100	11	0	100	13	0	NA	0	0	70	7	3	25	3	9	chr9	20810098	20810101	-	NA	NA	ENSMUSG00000004098	-45.325
Rpusd1	MmuALTA0015643-2/3	chr17:25728203-25728391	49	chr17:25727847,25728181+25728203+25728252-25728391	Alt3	62.33	19.95	12.05	77.52	13.95	4.05	69.07	8.98	4.02	72.63	15.98	6.02	71.99	12.96	5.04	35.98	7.92	14.08	61.39	12.89	8.11	74.82	8.98	3.02	55.46	9.98	8.02	21.27	5.96	22.04	28.33	3.97	10.03	chr17	25728181	25728230	+	NA	NA	ENSMUSG00000041199	-45.125
Zfp169	MmuALTA0020509-2/2	chr13:48491356-48491396	3	chr13:48498323,48491356-48491393+48491396	Alt3	66.67	8	4	73.33	11	4	47.06	8	9	56.25	9	7	33.33	5	10	41.67	5	7	41.67	10	14	10	1	9	58.82	10	7	33.33	4	8	30	3	7	chr13	48491393	48491396	-	NA	NA	ENSMUSG00000050954	-38.335
Fam129c	MmuALTA0006787-4/4	chr8:71607505-	36	chr8:71606744,71607505+71607509+71607527+71607541-	Alt3	85.92	30.07	4.93	56.43	15.8	12.2	72.15	7.94	3.06	52.22	8.88	8.12	62.96	6.93	4.07	9.74	0.97	9.03	49.28	6.9	7.1	64.04	10.89	6.11	19.06	2.48	10.52	33.32	6.33	12.67	36.82	5.89	10.11	chr8	71607505	71607541	+	NA	NA	ENSMUSG00000043243	-36.105
Zfp235	MmuALTA0020529-3/3	chr7:24138142-24138502	151	chr7:24137172,24138142+24138145+24138293-24138502	Alt3	54.55	6	5	62.5	10	6	50	7	7	45.45	5	6	0	0	4	23.53	4	13	18.18	2	9	23.53	4	13	30	3	7	30.77	4	9	16.67	2	10	chr7	24138142	24138293	+	NA	NA	ENSMUSG00000047603	-34.805
Synrg	MmuALTA0017700-2/2	chr11:83978920-83979050	4	chr11:83977201,83978920+83978924-83979050	Alt3	100	48	0	81.08	41.35	9.65	100	57	0	79.04	35.57	9.43	100	32	0	100	55	0	79.75	41.47	10.53	68.61	36.36	16.64	84.58	54.98	10.02	53.91	33.96	29.04	62.21	41.06	24.94	chr11	83978920	83978924	+	NA	NA	ENSMUSG00000034940	-32.48
Gtf2i	MmuALTA0008273-2/2	chr5:134276372-134276431	3	chr5:134279437,134276372-134276428+134276431	Alt3	63.64	7	4	89.47	17	2	52.94	9	8	76.47	13	4	88.89	8	1	72.73	8	3	45.45	5	6	60	6	4	79.94	7.99	2.01	40	4	6	56.25	9	7	chr5	134276428	134276431	-	NA	NA	ENSMUSG00000060261	-28.43
Ndufa12	MmuALTA0011867-2/2	chr10:94220666-	15	chr10:94200032,94220666+94220681-	Alt3	39.13	9	14	76.47	13	4	38.78	19	30	30.61	15	34	29.41	10	24	30	12	28	43.33	13	17	25	7	21	20	6	24	32.14	18	38	29.41	10	24	chr10	94220666	94220681	+	NA	NA	ENSMUSG00000020022	-27.025
Abca7	MmuALTA0000854-2/2	chr10:80007300-80007451	24	chr10:80007228,80007300+80007324-80007451	Alt3	95	19	1	87.5	21	3	75	18	6	60	9	6	88.89	8	1	71.43	20	8	68.97	20	9	83.33	20	4	60	9	6	40	6	9	92.86	13	1	chr10	80007300	80007324	+	NA	NA	ENSMUSG00000035722	-24.82
1200009I06Rik	MmuALTA0000070-2/2	chr12:111421428-111421583	71	chr12:111418864,111421428+111421499-111421583	Alt3	33.5	4.02	7.98	30.43	7	16	14.29	1	6	0	0	12	0	0	5	7.69	1	12	37.73	3.02	4.98	20	2	8	8.33	2	22	8.33	1	11	7.34	1.03	12.97	chr12	111421428	111421499	+	NA	NA	ENSMUSG00000021280	-24.13
Zfp280c	MmuALTA0020555-2/2	chrX:48578416-48578556	27	chrX:48588703,48578416-48578529+48578556	Alt3	70.59	24	10	51.22	21	20	41.18	14	20	42.86	6	8	68.42	13	6	53.19	25	22	73.68	14	5	45.16	14	17	23.53	4	13	50	13	13	24	6	19	chrX	48578529	48578556	-	NA	NA	ENSMUSG00000036916	-23.905
Msi2	MmuALTA0011336-2/2	chr11:88348784-88348992	54	chr11:88366785,88348784-88348938+88348992	Alt3	64.29	9	5	45.45	5	6	46.15	6	7	45	9	11	40	2	3	20	2	8	20	2	8	26.67	4	11	69.23	9	4	33.33	6	12	29.41	5	12	chr11	88348938	88348992	-	NA	NA	ENSMUSG00000069769	-23.5
Ptprj	MmuALTA0014540-2/2	chr2:90468250-90468465	3	chr2:90469534,90468250-90468462+90468465	Alt3	31.82	7	15	22.22	6	21	17.86	5	23	36.11	13	23	13.04	3	20	23.33	7	23	30.3	10	23	11.11	3	24	14.29	4	24	7.69	1	12	0	0	22	chr2	90468462	90468465	-	NA	NA	ENSMUSG00000025314	-23.175
Ppcdc	MmuALTA0013838-2/2	chr9:57415086-57415472	218	chr9:57420163,57415086-57415254+57415472	Alt3	81.5	141	32.01	74.32	109.99	38.01	56.25	45	35	47.41	55	61	59.68	37	25	61	61	39	61.55	56.01	34.99	56.23	53.98	42.02	63.52	60.98	35.02	57.15	68.01	50.99	52.75	48	43	chr9	57415254	57415472	-	NA	NA	ENSMUSG00000063849	-22.96
Klc2	MmuALTA0009725-2/2	chr19:5117194-5117469	37	chr19:5118122,5117194-5117432+5117469	Alt3	57.14	16	12	72.22	26	10	44.68	21	26	60.61	20	13	44.44	12	15	57.69	15	11	65.71	23	12	40.54	15	22	62.5	20	12	30.43	7	16	54.29	19	16	chr19	5117432	5117469	-	NA	NA	ENSMUSG00000024862	-22.32
Sned1	MmuALTA0016994-2/2	chr1:93281608-93281765	44	chr1:93281350,93281608+93281652-93281765	Alt3	71.05	11.37	4.63	24.7	5.43	16.57	28.86	4.33	10.67	52.73	8.44	7.56	20.47	3.28	12.72	18.24	4.38	19.62	26.05	6.51	18.49	33.42	9.69	19.31	28.49	10.83	27.17	42.65	6.4	8.6	8.5	1.1	11.89	chr1	93281608	93281652	+	NA	NA	ENSMUSG00000047793	-22.3
Ap1m2	MmuALTA0001722-2/2	chr9:21302623-21302771	6	chr9:21305282,21302623-21302765+21302771	Alt3	33.33	6	12	42.86	6	8	27.87	17	44	24.81	32	97	40.74	11	16	28.21	11	28	34.09	15	29	19.44	7	29	35.71	20	36	17.14	6	29	15.38	4	22	chr9	21302765	21302771	-	NA	NA	ENSMUSG00000003309	-21.835
Psenen	MmuALTA0014331-2/2	chr7:30562796-30562938	51	chr7:30563509,30562796-30562887+30562938	Alt3	78.95	15	4	59.26	16	11	0	0	23	0	0	20	0	0	15	6.25	1	15	0	0	9	13.33	2	13	15.79	3	16	37.5	12	20	57.69	15	11	chr7	30562887	30562938	-	NA	NA	ENSMUSG00000036835	-21.51
Zfp335	MmuALTA0020583-2/2	chr2:164910622-164910875	3	chr2:164911517,164910622-164910872+164910875	Alt3	31.39	4.08	8.92	23.09	7.16	23.84	6.85	1.03	13.97	12.82	2.05	13.95	12.82	1.03	6.97	17.81	4.1	18.9	7.9	1.03	11.97	6.04	1.03	15.97	27.5	7.15	18.85	0	0	18	12.82	3.08	20.92	chr2	164910872	164910875	-	NA	NA	ENSMUSG00000039834	-20.83
Ccdc103	MmuALTA0003339-2/2	chr11:102883804-	49	chr11:102883206,102883804+102883853-	Alt3	40	8	12	45.45	10	12	26.67	4	11	46.67	7	8	28.57	2	5	33.33	4	8	20	2	8	13.33	2	13	6.67	1	14	44.44	8	10	0	0	11	chr11	102883804	102883853	+	NA	NA	ENSMUSG00000020930	-20.505
Ebf4	MmuALTA0006041-2/2	chr2:130365460-130365657	116	chr2:130362431,130365460+130365576-130365657	Alt3	93.75	15	1	95.24	20	1	94.29	33	2	94.44	17	1	100	19	0	100	19	0	87.5	21	3	87.5	21	3	100	28	0	61.54	8	5	86.67	13	2	chr2	130365460	130365576	+	NA	NA	ENSMUSG00000053552	-20.39
Ankrd13b	MmuALTA0001600-2/2	chr11:77471479-77471878	55	chr11:77472302,77471479-77471823+77471878	Alt3	40.08	6.01	8.99	43.99	7.04	8.96	43.82	17.97	23.03	45.77	16.02	18.98	42.31	11	15	20.54	8.01	30.99	36.12	9.03	15.97	36.38	8	14	23.47	11.03	35.97	33.49	4.02	7.98	10.06	1.01	8.99	chr11	77471823	77471878	-	NA	NA	ENSMUSG00000037907	-20.26
Kif7	MmuALTA0009704-2/2	chr7:79706736-79706888	3	chr7:79706989,79706736-79706885+79706888	Alt3	89.8	44	5	81.82	54	12	87.04	47	7	81.25	65	15	88.1	37	5	73.13	49	18	72.34	34	13	71.21	47	19	73.37	46.96	17.04	63.33	19	11	67.86	38	18	chr7	79706885	79706888	-	NA	NA	ENSMUSG00000050382	-20.215
Ccnt2	MmuALTA0003534-2/2	chr1:127797531-127797719	102	chr1:127795317,127797531+127797633-127797719	Alt3	42.86	6	8	69.57	16	7	72.73	8	3	25	2	6	50	3	3	40	2	3	37.5	3	5	62.5	5	3	33.33	3	6	53.33	8	7	18.75	3	13	chr1	127797531	127797633	+	NA	NA	ENSMUSG00000026349	-20.175
Atad3a	MmuALTA0002167-2/2	chr4:155754930-155755045	3	chr4:155755679,155754930-155755042+155755045	Alt3	50	8	8	61.54	8	5	80	4	1	25	1	3	0	0	2	0	0	9	18.18	2	9	0	0	5	20	1	4	18.18	2	9	53.85	7	6	chr4	155755042	155755045	-	NA	NA	ENSMUSG00000029036	-19.755
Zfp653	MmuALTA0020706-3/4	chr9:22057540-22057702	29	chr9:22057804,22057540-22057673+22057678+22057702+22057716	Alt3	40	22	33	48.98	24	25	20.69	12	46	25.76	17	49	25.64	10	29	38.1	24	39	11.54	6	46	43.42	23.01	29.99	29.73	11	26	24	12	38	26.03	13.02	36.98	chr9	22057673	22057702	-	NA	NA	ENSMUSG00000038895	-19.475
Nox4	MmuALTA0012165-2/2	chr7:87295784-87295894	4	chr7:87247583,87295784+87295788-87295894	Alt3	50	6	6	61.11	11	7	52.38	11	10	45.83	11	13	53.85	14	12	39.29	11	17	39.13	9	14	58.82	10	7	64	16	9	38.89	7	11	33.33	6	12	chr7	87295784	87295788	+	NA	NA	ENSMUSG00000030562	-19.445
Cd59b	MmuALTA0003608-3/3	chr2:104090939-	65	chr2:104090274,104090939+104090976+104091004-	Alt3	43.46	16.95	22.05	49.77	12.94	13.06	0	0	21	0	0	19	0	0	13	0	0	11	0	0	7	0	0	8	0	0	21	9.96	2.99	27.01	44.82	21.96	27.04	chr2	104090939	104091004	+	NA	NA	ENSMUSG00000068686	-19.225
Synrg	MmuALTA0017698-2/2	chr11:83977080-83977201	3	chr11:83971592,83977080+83977083-83977201	Alt3	53.85	7	6	81.82	9	2	68.42	13	6	55	11	9	80	8	2	47.62	10	11	48.15	13	14	57.69	15	11	35	7	13	52.94	9	8	44.44	8	10	chr11	83977080	83977083	+	NA	NA	ENSMUSG00000034940	-19.145
Siva1	MmuALTA0016436-2/3	chr12:112646842-112647029	82	chr12:112645084,112646823+112646842+112646924-112647029	Alt3	92.31	12	1	81.25	13	3	90	18	2	78.95	15	4	62.5	5	3	90.91	10	1	80	4	1	100	8	0	80.95	17	4	63.64	14	8	72.73	8	3	chr12	112646823	112646905	+	NA	NA	ENSMUSG00000064326	-18.595
Ralgapb	MmuALTA0014805-2/2	chr2:158450177-158450310	12	chr2:158448449,158450177+158450189-158450310	Alt3	97.37	37	1	77.27	51	15	80.95	17	4	85.71	18	3	83.33	25	5	68.89	31	14	77.36	41	12	92.5	37	3	59.38	19	13	66.67	20	10	70.83	34	14	chr2	158450177	158450189	+	NA	NA	ENSMUSG00000027652	-18.57
Wdtc1	MmuALTA0020124-2/2	chr4:133301719-133301827	3	chr4:133302383,133301719-133301824+133301827	Alt3	94.34	50	3	87.04	47	7	90.63	29	3	82.05	32	7	80	16	4	75	18	6	92.59	25	2	70	21	9	90.32	28	3	61.11	11	7	83.33	30	6	chr4	133301824	133301827	-	NA	NA	ENSMUSG00000037622	-18.47
Ccdc157	MmuALTA0003388-2/2	chr11:4144510-4144649	62	chr11:4146234,4144510-4144587+4144649	Alt3	93.1	27	2	100	29	0	96.3	26	1	90.63	29	3	93.55	29	2	89.29	50	6	91.23	52	5	78.38	29	8	96.15	25	1	78.95	15	4	77.42	24	7	chr11	4144587	4144649	-	NA	NA	ENSMUSG00000051427	-18.365
Il3ra	MmuALTA0009105-2/2	chr14:14348821-14348944	33	chr14:14348068,14348821+14348854-14348944	Alt3	92.72	24.11	1.89	92.99	25.11	1.89	93.89	29.11	1.89	72.65	20.34	7.66	65.62	9.19	4.81	93.69	28.11	1.89	82.13	13.14	2.86	90.02	17.1	1.9	53.92	11.32	9.68	77.95	20.27	5.73	71.27	14.25	5.75	chr14	14348821	14348854	+	NA	NA	ENSMUSG00000068758	-18.245
Nphs1	MmuALTA0012196-2/2	chr7:30486829-	10	chr7:30486749,30486829+30486839-	Alt3	11.11	2	16	50	5	5	0	0	0	0	0	2	0	0	3	0	0	3	0	0	0	NA	0	0	0	0	2	25	4	12	0	0	21	chr7	30486829	30486839	+	NA	NA	ENSMUSG00000006649	-18.055
Tcp11l1	MmuALTA0018002-2/2	chr2:104694559-104695091	427	chr2:104697510,104694559-104694664+104695091	Alt3	69.27	17.32	7.68	90.97	19.1	1.9	NA	0	0	NA	0	0	NA	0	0	NA	0	0	NA	0	0	0	0	0	NA	0	0	51.47	7.21	6.79	73.88	8.13	2.87	chr2	104694664	104695091	-	NA	NA	ENSMUSG00000027175	-17.445
Rhpn1	MmuALTA0015234-2/2	chr15:75711788-75711898	3	chr15:75711710,75711788+75711791-75711898	Alt3	15.37	3.07	16.93	27.85	3.06	7.94	3.61	2.06	54.94	6.29	3.08	45.92	3.43	1.03	28.97	11.93	5.13	37.87	3.12	1.03	31.97	0	0	24	9.87	5.13	46.87	3.81	2.06	51.94	4.54	3.09	64.91	chr15	75711788	75711791	+	NA	NA	ENSMUSG00000022580	-17.435
Herc1	MmuALTA0008544-3/4	chr9:66468927-66469183	100	chr9:66467973,66468924+66468927+66468978+66469027-66469183	Alt3	28.07	7.3	18.7	27.47	5.22	13.78	7.54	2.11	25.89	24.82	5.21	15.79	8.12	1.06	11.94	27.24	6.27	16.73	17.5	3.15	14.85	0	0	11	31.25	3.12	6.88	12.15	3.16	22.84	8.79	1.05	10.95	chr9	66468924	66469024	+	NA	NA	ENSMUSG00000038664	-17.3
Acsl4	MmuALTA0001063-4/4	chrX:142351379-142351908	293	chrX:142360387,142351379-142351615+142351618+142351661+142351908	Alt3	26.67	4	11	81.82	9	2	61.11	22	14	37.5	12	20	43.48	10	13	40	10	15	52.63	20	18	32.26	10	21	29.03	9	22	42.86	12	16	31.25	10	22	chrX	142351615	142351908	-	NA	NA	ENSMUSG00000031278	-17.19
Ssh2	MmuALTA0017353-2/2	chr11:77416415-77416483	3	chr11:77408247,77416415+77416418-77416483	Alt3	100	18	0	100	23	0	86.96	20	3	93.1	27	2	94.12	16	1	100	30	0	84.85	28	5	92	23	2	81.82	18	4	73.33	11	4	92.31	36	3	chr11	77416415	77416418	+	NA	NA	ENSMUSG00000037926	-17.18
5730469M10Rik	MmuALTA0000599-2/2	chr14:41004041-41004220	17	chr14:41013698,41004041-41004203+41004220	Alt3	34.6	14.19	26.81	23.96	6.71	21.29	17.35	11.28	53.72	16.86	14.16	69.84	13.82	5.67	35.33	16.74	6.7	33.3	15.18	5.62	31.38	23.08	6.69	22.31	20.53	12.32	47.68	15.75	9.45	50.55	8.73	3.84	40.16	chr14	41004203	41004220	-	NA	NA	ENSMUSG00000021792	-17.04
Zfp26	MmuALTA0020541-2/2	chr9:20438429-20438660	223	chr9:20439522,20438429-20438437+20438660	Alt3	64.65	42.67	23.33	100	88	0	59.77	32.28	21.72	54.94	36.81	30.19	73.68	36.84	13.16	100	81	0	100	78	0	100	71	0	100	54	0	51.16	29.67	28.33	79.53	54.88	14.12	chr9	20438437	20438660	-	NA	NA	ENSMUSG00000063108	-16.98
Cnot2	MmuALTA0004346-2/2	chr10:116537368-116537448	5	chr10:116549033,116537368-116537443+116537448	Alt3	42.86	6	8	54.55	6	5	50	4	4	40	2	3	42.86	3	4	46.67	7	8	25	2	6	12.5	1	7	23.81	5	16	25	3	9	38.46	5	8	chr10	116537443	116537448	-	NA	NA	ENSMUSG00000020166	-16.975
Zbtb37	MmuALTA0020369-2/2	chr1:161031805-161032764	3	chr1:161034088,161031805-161032761+161032764	Alt3	50	10	10	26.32	10	28	41.67	5	7	41.67	5	7	30	6	14	33.33	8	16	12	3	22	28.57	4	10	37.5	6	10	18.52	5	22	24.14	7	22	chr1	161032761	161032764	-	NA	NA	ENSMUSG00000043467	-16.83
Rbpms2	MmuALTA0015018-3/3	chr9:65651586-65651704	75	chr9:65651083,65651586+65651619+65651661-65651704	Alt3	62.5	10	6	60	9	6	50	3	3	11.11	1	8	66.67	2	1	50	8	8	100	9	0	66.67	8	4	44	11	14	43.48	10	13	45.45	10	12	chr9	65651586	65651661	+	NA	NA	ENSMUSG00000032387	-16.785
Ube2d2	MmuALTA0019274-2/2	chr18:35801274-35801367	42	chr18:35800029,35801274+35801316-35801367	Alt3	33.33	9	18	70	14	6	28.57	6	15	33.33	8	16	31.58	6	13	23.08	3	10	28.57	4	10	16.67	4	20	29.41	5	12	39.56	11.08	16.92	30.52	8.24	18.76	chr18	35801274	35801316	+	NA	NA	ENSMUSG00000091896	-16.625
Slc35c2	MmuALTA0016659-2/3	chr2:165283528-165283600	65	chr2:165287784,165283528-165283535+165283600+165283603	Alt3	40	10	15	60	9	6	10.47	1.88	16.12	52.17	12	11	62.5	5	3	66.67	4	2	25	1	3	25	3	9	75	6	2	26.67	4	11	40.74	11	16	chr2	165283535	165283600	-	NA	NA	ENSMUSG00000017664	-16.295
Ctsa	MmuALTA0004801-2/2	chr2:164833692-164833759	32	chr2:164833196,164833692+164833724-164833759	Alt3	19.35	2.52	10.48	19.35	2.52	10.48	14.29	4.14	24.86	17.91	5.01	22.99	3.85	0.81	20.19	27.35	6.84	18.16	30.77	8.62	19.38	11.76	2.47	18.53	10.53	4.11	34.89	0	0	23	6.25	0.81	12.19	chr2	164833692	164833724	+	NA	NA	ENSMUSG00000017760	-16.225
Ptma	MmuALTA0014478-2/3	chr1:86529736-86529768	19	chr1:86529244,86529731+86529736+86529755-86529768	Alt3	1.51	0.98	64.02	62.97	20.15	11.85	3.56	1.53	41.47	0	0	44	0	0	33	28.24	10.73	27.27	0	0	29	21.92	10.74	38.26	39.85	17.93	27.07	14.89	12.81	73.19	17.14	14.23	68.77	chr1	86529731	86529750	+	NA	NA	ENSMUSG00000026238	-16.225
Dgkq	MmuALTA0005396-2/2	chr5:108656046-108656131	46	chr5:108656424,108656046-108656085+108656131	Alt3	85.66	18.85	3.15	82.5	24.75	5.25	100	11	0	72.17	10.83	4.17	73.88	11.82	4.18	85.49	24.79	4.21	80.58	21.76	5.24	78.18	18.76	5.24	93.4	29.89	2.11	58.58	8.79	6.21	77.95	14.81	4.19	chr5	108656085	108656131	-	NA	NA	ENSMUSG00000004815	-15.815
Usp30	MmuALTA0019627-2/2	chr5:114111869-114111914	3	chr5:114111215,114111869+114111872-114111914	Alt3	50.96	19.87	19.13	75.05	45.03	14.97	71.31	25.67	10.33	71.85	35.92	14.08	73.22	25.63	9.37	59.86	31.13	20.87	77.68	35.73	10.27	57.31	28.08	20.92	60.98	31.1	19.9	54.5	23.98	20.02	40.23	8.45	12.55	chr5	114111869	114111872	+	NA	NA	ENSMUSG00000029592	-15.64
Rasal2	MmuALTA0014890-2/2	chr1:157158659-157158858	21	chr1:157161125,157158659-157158837+157158858	Alt3	36.84	7	12	42.11	8	11	7.14	1	13	0	0	12	0	0	4	0	0	11	7.69	1	12	20	2	8	13.33	2	13	20	3	12	27.78	5	13	chr1	157158837	157158858	-	NA	NA	ENSMUSG00000070565	-15.585
Phkb	MmuALTA0013177-2/2	chr8:85843004-85843112	17	chr8:85841103,85843004+85843021-85843112	Alt3	83.33	10	2	54.55	12	10	54.55	12	10	44	11	14	35.29	6	11	28.57	4	10	39.29	11	17	75	12	4	39.39	13	20	50	7	7	57.14	12	9	chr8	85843004	85843021	+	NA	NA	ENSMUSG00000036879	-15.37
Polm	MmuALTA0013738-2/2	chr11:5835416-5835586	71	chr11:5835701,5835416-5835515+5835586	Alt3	84.62	33	6	80	20	5	72	18	7	70.37	19	8	76.19	16	5	79.17	19	5	59.09	13	9	77.34	17.01	4.99	73.08	19	7	65.52	19	10	68.42	13	6	chr11	5835515	5835586	-	NA	NA	ENSMUSG00000020474	-15.34
Siglec5	MmuALTA0016396-2/2	chr7:43355900-43355999	3	chr7:43355629,43355900+43355903-43355999	Alt3	74.07	20	7	87.5	28	4	83.33	5	1	87.5	21	3	100	5	0	81.82	9	2	71.43	5	2	100	4	0	73.33	11	4	68.42	13	6	62.5	10	6	chr7	43355900	43355903	+	NA	NA	ENSMUSG00000039013	-15.325
1110034B05Rik	MmuALTA0000055-2/2	chr1:57393670-57393694	3	chr1:57394047,57393670-57393691+57393694	Alt3	68.75	11	5	91.67	11	1	100	6	0	88.89	16	2	88.89	8	1	83.33	5	1	80	4	1	58.33	7	5	100	11	0	50	5	5	80	8	2	chr1	57393691	57393694	-	NA	NA	ENSMUSG00000048495	-15.21
Bin2	MmuALTA0002757-2/2	chr15:100645292-100645539	3	chr15:100649080,100645292-100645536+100645539	Alt3	95	19	1	100	29	0	85.28	23.03	3.97	83.42	25.03	4.97	90.91	20	2	87.87	36.03	4.97	95.65	22	1	96.43	27	1	92.86	26	2	83.96	26.03	4.97	80.87	21.03	4.97	chr15	100645536	100645539	-	NA	NA	ENSMUSG00000075411	-15.085
Gpr19	MmuALTA0008111-2/2	chr6:-134870482	39	chr6:134887630,-134870443+134870482	Alt3	41.03	16	23	52.11	23.97	22.03	40.74	17.93	26.07	26.87	15.05	40.95	25.87	6.98	20.02	36.37	12	21	28.82	8.93	22.07	28.13	5.91	15.09	29.6	10.95	26.05	33.31	15.99	32.01	29.96	11.98	28.02	chr6	134870443	134870482	-	NA	NA	ENSMUSG00000032641	-14.935
Greb1	MmuALTA0008153-2/2	chr12:16708553-16708750	84	chr12:16709432,16708553-16708666+16708750	Alt3	100	26	0	91.54	42.11	3.89	71.2	12.1	4.9	83.74	10.05	1.95	86.08	12.05	1.95	76.54	19.14	5.86	81.93	22.12	4.88	87.82	14.05	1.95	81.7	13.07	2.93	81.7	13.07	2.93	79.97	31.19	7.81	chr12	16708666	16708750	-	NA	NA	ENSMUSG00000036523	-14.935
Mbd2	MmuALTA0010622-2/2	chr18:70582456-70582912	24	chr18:70580812,70582456+70582480-70582912	Alt3	42.86	27	36	36.84	21	36	50	2	2	75	6	2	25	1	3	28.57	2	5	12.5	1	7	33.33	2	4	18.75	3	13	22.73	5	17	27.27	9	24	chr18	70582456	70582480	+	NA	NA	ENSMUSG00000024513	-14.85
Rpl18a	MmuALTA0015495-2/2	chr8:70895607-70895709	47	chr8:70896133,70895607-70895662+70895709	Alt3	63.68	14.01	7.99	87.5	14	2	87.52	14	2	68.35	15.04	6.96	55.84	5.03	3.97	40	2	3	70	7	3	57.14	8	6	75	12	4	71.43	10	4	50.09	8.01	7.99	chr8	70895662	70895709	-	NA	NA	ENSMUSG00000045128	-14.83
Tomm40l	MmuALTA0018623-2/3	chr1:171221904-171222053	28	chr1:171222375,171221904-171222025+171222053+171222153	Alt3	15.79	3	16	18.75	3	13	6.25	1	15	0	0	27	0	0	14	5.56	1	17	0	0	13	11.76	2	15	20	4	16	0	0	15	5	1	19	chr1	171222025	171222053	-	NA	NA	ENSMUSG00000005674	-14.77
Nfx1	MmuALTA0012012-4/5	chr4:41011527-41012169	185	chr4:41009269,41011456+41011527+41011529+41011587+41011712-41012169	Alt3	43.81	19.71	25.29	27.17	12.77	34.23	39.43	17.74	27.26	28.9	14.74	36.26	13.39	2.95	19.05	37.66	20.71	34.29	35.03	20.67	38.33	42.93	19.75	26.25	35.85	11.83	21.17	12.22	3.91	28.09	29.33	16.72	40.28	chr4	41011456	41011641	+	NA	NA	ENSMUSG00000028423	-14.715
Zfp382	MmuALTA0020605-2/2	chr7:30130673-30130816	28	chr7:30125841,30130673+30130701-30130816	Alt3	29.63	8	19	45	9	11	50	10	10	11.11	1	8	36.36	4	7	14.29	4	24	34.48	10	19	21.74	5	18	46.67	7	8	31.58	6	13	14.29	3	18	chr7	30130673	30130701	+	NA	NA	ENSMUSG00000074220	-14.38
Ap1m2	MmuALTA0001721-2/2	chr9:21305493-21305771	105	chr9:21309367,21305493-21305666+21305771	Alt3	100	15	0	100	10	0	96.15	50	2	98.86	87	1	96.3	26	1	97.73	43	1	100	36	0	86.11	31	5	96.88	62	2	92.31	24	2	79.17	19	5	chr9	21305666	21305771	-	NA	NA	ENSMUSG00000003309	-14.26
Cox5b	MmuALTA0004540-2/2	chr1:36693059-36693385	138	chr1:36692284,36693059+36693197-36693385	Alt3	12.19	1.95	14.05	30.16	3.92	9.08	16.27	0.98	5.02	24.46	2.94	9.06	0	0	2	0	0	5	0	0	5	0	0	3	18.31	2.93	13.07	0	0	11	13.93	1.95	12.05	chr1	36693059	36693197	+	NA	NA	ENSMUSG00000061518	-14.21
Mbd6	MmuALTA0010630-2/2	chr10:127283025-127283162	74	chr10:127283392,127283025-127283088+127283162	Alt3	25.93	7	20	21.05	4	15	12.5	4	28	13.33	4	26	16.67	2	10	2.5	1	39	16.22	6	31	14.81	4	23	7.41	2	25	6.25	2	30	12.5	2	14	chr10	127283088	127283162	-	NA	NA	ENSMUSG00000025409	-14.115
Sct	MmuALTA0015955-5/5	chr7:141278618-141278722	26	chr7:141278833,141278618-141278696+141278708+141278715+141278718+141278722	Alt3	84.21	48	9	84.44	38	7	69.49	41	18	76.67	23	7	65.91	29	15	83.72	36	7	63.93	39	22	60.53	23	15	69.44	25	11	73.21	122.99	45.01	67.4	153	74	chr7	141278696	141278722	-	NA	NA	ENSMUSG00000038580	-14.02
Exd1	MmuALTA0006643-2/2	chr2:119538837-119538880	5	chr2:119539123,119538837-119538875+119538880	Alt3	20	3	12	11.54	3	23	25	1	3	0	0	5	20	1	4	0	0	8	0	0	3	0	0	7	0	0	5	0	0	15	3.7	1	26	chr2	119538875	119538880	-	NA	NA	ENSMUSG00000048647	-13.92
Zfp346	MmuALTA0020597-2/2	chr13:55122282-55122478	48	chr13:55115624,55122282+55122330-55122478	Alt3	48.79	29.27	30.73	59.6	35.16	23.84	37.32	21.27	35.73	53.29	35.17	30.83	47.73	25.3	27.7	42.55	24.25	32.75	55.45	29.94	24.06	51.73	28.45	26.55	41.88	28.9	40.1	35.48	14.55	26.45	45.45	29.54	35.46	chr13	55122282	55122330	+	NA	NA	ENSMUSG00000021481	-13.73
Phf20l1	MmuALTA0013154-2/2	chr15:66580069-66580188	4	chr15:66577847,66580069+66580073-66580188	Alt3	82.41	121.97	26.03	90.46	123.93	13.07	62.6	117.69	70.31	82.98	136.09	27.91	72.47	94.94	36.06	86.26	154.41	24.59	93.09	156.39	11.61	68.33	87.46	40.54	64.57	118.16	64.84	82.43	137.66	29.34	63.19	107.42	62.58	chr15	66580069	66580073	+	NA	NA	ENSMUSG00000072501	-13.625
Scyl2	MmuALTA0015976-2/2	chr10:89645462-89645557	3	chr10:89645677,89645462-89645554+89645557	Alt3	48.15	26	28	57.58	19	14	54.55	36	30	41.67	25	35	50	21	21	45.71	32	38	54.39	31	26	60	30	20	44.26	27	34	45.16	14	17	33.33	9	18	chr10	89645554	89645557	-	NA	NA	ENSMUSG00000069539	-13.62
Nnat	MmuALTA0012091-2/2	chr2:157560393-157560535	55	chr2:157560260,157560393+157560448-157560535	Alt3	33.33	6	12	0	0	11	9.62	5	47	8.33	5	55	10.87	5	41	16.92	11	54	14.29	6	36	11.32	6	47	16	8	42	0	0	15	6.25	1	15	chr2	157560393	157560448	+	NA	NA	ENSMUSG00000067786	-13.54
Dnajb2	MmuALTA0005619-2/2	chr1:75239508-75239630	4	chr1:75239333,75239508+75239512-75239630	Alt3	61.33	9.81	6.19	56.37	16.35	12.65	59.18	8.88	6.12	56.37	16.35	12.65	46.08	8.29	9.71	60.45	18.14	11.86	52.29	9.94	9.06	64.38	15.45	8.55	51.62	6.71	6.29	50.47	11.61	11.39	40.34	7.26	10.74	chr1	75239508	75239512	+	NA	NA	ENSMUSG00000026203	-13.445
Ttpal	MmuALTA0019127-2/3	chr2:163607209-163607291	3	chr2:163602414,163607028+163607209+163607212-163607291	Alt3	19.22	2.88	12.12	20.71	2.9	11.1	22.47	6.74	23.26	18.07	5.78	26.22	4.15	0.95	22.05	9.67	2.9	27.1	20.97	4.82	18.18	26.13	6.79	19.21	7.67	1.92	23.08	7.68	1.92	23.08	5.78	1.91	31.09	chr2	163607028	163607031	+	NA	NA	ENSMUSG00000017679	-13.235
Shroom2	MmuALTA0016381-2/2	chrX:152623126-152623335	18	chrX:152657424,152623126-152623317+152623335	Alt3	84.89	38.2	6.8	88.76	53.26	6.74	90.22	23.46	2.54	81.38	18.72	4.28	76.12	22.07	6.93	87.73	42.99	6.01	85.13	34.05	5.95	68	29.92	14.08	84.41	46.43	8.57	81.38	18.72	4.28	65.85	28.97	15.03	chrX	152623317	152623335	-	NA	NA	ENSMUSG00000045180	-13.21
Golga2	MmuALTA0008005-2/2	chr2:32305977-32306083	5	chr2:32305880,32305977+32305982-32306083	Alt3	85.87	25.76	4.24	85.42	30.75	5.25	89.47	17	2	74.07	17.78	6.22	74.07	20	7	84.62	33	6	89.29	25	3	72.73	16	6	78.79	26	7	79.41	20.65	5.35	65.59	17.71	9.29	chr2	32305977	32305982	+	NA	NA	ENSMUSG00000002546	-13.145
Rbpms2	MmuALTA0015019-4/4	chr9:65651547-65651704	114	chr9:65651441,65651547+65651586+65651619+65651661-65651704	Alt3	24.15	5.07	15.93	6.25	1	15	0	0	6	0	0	9	0	0	3	0	0	16	10	1	9	0	0	12	0	0	25	4.17	1	23	0	0	22	chr9	65651547	65651661	+	NA	NA	ENSMUSG00000032387	-13.115
Zfp646	MmuALTA0020704-2/2	chr7:127877903-127878107	57	chr7:127877212,127877903+127877960-127878107	Alt3	81.82	27	6	63.83	30	17	90.91	20	2	52.17	12	11	52.63	10	9	65	26	14	56	14	11	44.44	12	15	68.18	15	7	63.64	14	8	56	28	22	chr7	127877903	127877960	+	NA	NA	ENSMUSG00000049739	-13.005
A230050P20Rik	MmuALTA0000697-2/3	chr9:20873110-20873264	13	chr9:20872971,20873084+20873110+20873123-20873264	Alt3	100	19	0	96	24	1	100	7	0	91.67	11	1	88.89	8	1	100	12	0	100	8	0	100	7	0	100	8	0	83.33	10	2	86.67	13	2	chr9	20873084	20873097	+	NA	NA	ENSMUSG00000038884	-13
Rad52	MmuALTA0014772-2/2	chr6:119922472-	3	chr6:119921028,119922472+119922475-	Alt3	94.17	97	6	94.74	54	3	84.62	55	10	86.96	80	12	86.96	60	9	80.33	49	12	87.5	63	9	74.19	46	16	89.53	77	9	78.75	63	17	84.34	70	13	chr6	119922472	119922475	+	NA	NA	ENSMUSG00000030166	-12.91
Prr14	MmuALTA0014247-2/3	chr7:127471705-127471977	201	chr7:127471119,127471542+127471705+127471906-127471977	Alt3	16.67	4	20	50	7	7	33.33	6	12	31.25	5	11	40	4	6	29.41	5	12	21.05	4	15	7.69	1	12	6.67	1	14	13.64	3	19	27.27	3	8	chr7	127471542	127471743	+	NA	NA	ENSMUSG00000030822	-12.88
Cep152	MmuALTA0003904-2/2	chr2:-125564397	3	chr2:125566209,-125564394+125564397	Alt3	78.57	22	6	51.85	14	13	58.33	14	10	65.38	17	9	85.71	6	1	60	15	10	76.19	16	5	58.82	10	7	65	13	7	55.88	19	15	48.84	21	22	chr2	125564394	125564397	-	NA	NA	ENSMUSG00000068394	-12.85
Lrrc47	MmuALTA0010263-2/2	chr4:154020419-	18	chr4:154019885,154020419+154020437-	Alt3	58.81	37.05	25.95	50.05	30.03	29.97	26.38	6.07	16.93	42.56	8.09	10.91	64.3	9	5	7.69	1	12	60.32	9.05	5.95	43.19	9.07	11.93	50.09	8.01	7.99	43.82	21.03	26.97	39.45	13.02	19.98	chr4	154020419	154020437	+	NA	NA	ENSMUSG00000029028	-12.795
Brd4	MmuALTA0002862-2/2	chr17:32242246-32242459	21	chr17:32253041,32242246-32242438+32242459	Alt3	72.41	21	8	70.83	17	7	16.67	1	5	81.82	9	2	60	3	2	20	1	4	40	4	6	40	4	6	54.55	6	5	59.09	13	9	58.82	10	7	chr17	32242438	32242459	-	NA	NA	ENSMUSG00000024002	-12.665
Fchsd1	MmuALTA0007153-2/2	chr18:37967846-37967901	6	chr18:37968214,37967846-37967895+37967901	Alt3	11.76	2	15	35	7	13	19.05	4	17	38.1	8	13	7.69	1	12	0	0	11	23.81	5	16	36.36	4	7	13.64	3	19	0	0	16	22.22	4	14	chr18	37967895	37967901	-	NA	NA	ENSMUSG00000038524	-12.27
Exosc7	MmuALTA0006683-2/2	chr9:123118891-123118992	4	chr9:123113322,123118891+123118895-123118992	Alt3	100	108	0	100	94	0	100	82	0	100	91	0	100	46	0	100	52	0	100	57	0	79.53	27.84	7.16	100	76	0	75.52	63.44	20.56	100	90	0	chr9	123118891	123118895	+	NA	NA	ENSMUSG00000025785	-12.24
Gm5250	MmuALTA0007885-2/2	chr9:78246358-	3	chr9:78245929,78246358+78246361-	Alt3	95	19	1	100	17	0	100	3	0	100	7	0	100	2	0	100	2	0	NA	0	0	NA	0	0	100	5	0	84.21	16	3	86.36	19	3	chr9	78246358	78246361	+	NA	NA	ENSMUSG00000069620	-12.215
Emilin2	MmuALTA0006353-2/2	chr17:71256324-71256692	3	chr17:71273374,71256324-71256689+71256692	Alt3	100	22	0	100	20	0	96.43	27	1	98.25	56	1	91.3	21	2	85.71	42	7	96.43	27	1	97.14	34	1	89.71	61	7	85.71	12	2	90	9	1	chr17	71256689	71256692	-	NA	NA	ENSMUSG00000024053	-12.145
Notch4	MmuALTA0012161-2/2	chr17:34565289-34565382	12	chr17:34564509,34565289+34565301-34565382	Alt3	28.57	4	10	18.18	2	9	6.25	1	15	0	0	8	0	0	15	7.69	2	24	0	0	26	5.56	1	17	7.14	1	13	7.14	1	13	15.38	4	22	chr17	34565289	34565301	+	NA	NA	ENSMUSG00000015468	-12.115
Poglut1	MmuALTA0013682-3/3	chr16:38549343-38549636	240	chr16:38550083,38549343-38549396+38549433+38549636	Alt3	30.21	20.84	48.16	34.19	24.96	48.04	21.4	19.9	73.1	24.14	21.97	69.03	29.47	13.56	32.44	14.16	7.36	44.64	23.09	15.7	52.3	14.03	6.31	38.69	6.13	4.23	64.77	19.32	14.68	61.32	20.96	10.48	39.52	chr16	38549396	38549636	-	NA	NA	ENSMUSG00000034064	-12.06
0610011L14Rik	MmuALTA0000021-2/2	chr2:156549852-156549990	33	chr2:156547883,156549852+156549885-156549990	Alt3	44.83	13	16	44.44	12	15	0	0	20	0	0	34	6.67	1	14	0	0	20	0	0	8	0	0	16	0	0	35	29.63	8	19	36	9	16	chr2	156549852	156549885	+	NA	NA	ENSMUSG00000027628	-11.82
Dhrs7b	MmuALTA0005433-2/3	chr11:60844165-60844343	5	chr11:60830731,60844143+60844165+60844170-60844343	Alt3	100	31	0	100	25	0	100	32	0	100	33	0	100	19	0	100	21	0	100	19	0	95.83	23	1	100	38	0	82.14	23	5	94.29	33	2	chr11	60844143	60844148	+	NA	NA	ENSMUSG00000042569	-11.785
Mdc1	MmuALTA0010712-2/2	chr17:35848789-35848857	3	chr17:35848665,35848789+35848792-35848857	Alt3	50	21	21	41.67	25	35	42	21	29	46.48	33	38	29.41	10	24	32.26	20	42	33.33	27	54	37.25	37.99	64	37.84	28	46	37.25	19	32	30.86	25	56	chr17	35848789	35848792	+	NA	NA	ENSMUSG00000061607	-11.78
Gigyf1	MmuALTA0007720-2/2	chr5:137525430-137525559	3	chr5:137525359,137525430+137525433-137525559	Alt3	57.45	20.11	14.89	55.7	16.15	12.85	65.52	15.07	7.93	41.18	9.06	12.94	47.37	6.16	6.84	52.83	10.04	8.96	37.5	9.38	15.62	68.75	8.94	4.06	54.55	13.09	10.91	37.5	7.5	12.5	52.17	21.39	19.61	chr5	137525430	137525433	+	NA	NA	ENSMUSG00000029714	-11.74
Zdhhc13	MmuALTA0020440-2/2	chr7:48795901-48796046	5	chr7:48789137,48795901+48795906-48796046	Alt3	79.31	23	6	80	24	6	87.1	27	4	77.42	24	7	61.9	13	8	80.95	17	4	76.47	13	4	78.26	18	5	81.82	18	4	66.67	20	10	69.23	18	8	chr7	48795901	48795906	+	NA	NA	ENSMUSG00000030471	-11.705
Zfp219	MmuALTA0020527-2/4	chr14:52014948-52015095	43	chr14:52019495,52014948-52015052+52015095+52015268+52015479	Alt3	41.67	10	14	19.44	7	29	33.33	2	4	16.67	3	15	33.33	3	6	38.46	5	8	30	3	7	0	0	5	0	0	8	9.52	2	19	28.57	4	10	chr14	52015052	52015095	-	NA	NA	ENSMUSG00000049295	-11.51
Msh5	MmuALTA0011325-2/2	chr17:35039201-35039418	79	chr17:35041470,35039201-35039339+35039418	Alt3	36.36	8	14	40	6	9	17.28	2.76	13.24	53.33	8	7	21.37	1.71	6.29	29.41	5	12	35.71	5	9	20	3	12	12.5	2	14	29.95	3.59	8.41	23.53	4	13	chr17	35039339	35039418	-	NA	NA	ENSMUSG00000007035	-11.44
Hdac10	MmuALTA0008429-2/2	chr15:89124175-89124428	175	chr15:89124532,89124175-89124253+89124428	Alt3	33.2	9.96	20.04	8.79	2.99	31.01	18.18	4	18	19.28	4.05	16.95	8	2	23	4.75	1	20	7.69	1	12	4.52	0.99	21.01	23.81	5	16	9.26	3.06	29.94	9.96	2.99	27.01	chr15	89124253	89124428	-	NA	NA	ENSMUSG00000062906	-11.385
Mrpl55	MmuALTA0011269-2/2	chr11:59204172-59204255	3	chr11:59202659,59204172+59204175-59204255	Alt3	70.16	174	74	67.45	142.99	69.01	55.73	174.99	139.01	57.98	137.99	100.01	67.11	99.99	49.01	68.75	99	45	57.89	98.99	72.01	50	90	90	83.65	133	26	57.01	179.01	134.99	57.96	181.99	132.01	chr11	59204172	59204175	+	NA	NA	ENSMUSG00000036860	-11.32
Eif2d	MmuALTA0006209-2/2	chr1:131178600-131179992	33	chr1:131171111,131178600+131178633-131179992	Alt3	76.47	13	4	85.73	18	3	52	13	12	72.74	24	9	73.68	14	5	45.41	14.99	18.01	64	16	9	72.27	13.01	4.99	45.45	10	12	61.29	19	12	78.33	21.93	6.07	chr1	131178600	131178633	+	NA	NA	ENSMUSG00000026427	-11.29
Zfp612	MmuALTA0020688-2/2	chr8:110083441-110083649	166	chr8:110082742,110083441+110083607-110083649	Alt3	21.74	5	18	35.71	10	18	14.29	1	6	17.65	3	14	33.33	5	10	37.5	3	5	30.77	4	9	0	0	12	52.38	11	10	25	6	18	10	1	9	chr8	110083441	110083607	+	NA	NA	ENSMUSG00000044676	-11.225
Abcd4	MmuALTA0000899-2/2	chr12:84612325-84612450	5	chr12:84612780,84612325-84612445+84612450	Alt3	94.44	68	4	98.39	61	1	93.75	30	2	93.94	31	2	100	17	0	94.44	34	2	90.24	37	4	91.89	34	3	96.77	30	1	85	34	6	85.42	41	7	chr12	84612445	84612450	-	NA	NA	ENSMUSG00000021240	-11.205
Ube2i	MmuALTA0019285-2/2	chr17:25265119-25265403	226	chr17:25268541,25265119-25265177+25265403	Alt3	22.58	7	24	29.17	7	17	7.14	2	26	25	6	18	0	0	10	12	3	22	13.33	2	13	27.27	6	16	10	2	18	13.33	2	13	16.13	5	26	chr17	25265177	25265403	-	NA	NA	ENSMUSG00000015120	-11.145
Paqr3	MmuALTA0012740-3/3	chr5:97099546-97099743	63	chr5:97103360,97099546-97099680+97099694+97099743	Alt3	84.62	22	4	87.1	27	4	85	51	9	80.95	51	12	71.88	23	9	85.71	54	9	92.86	26	2	79.17	38	10	82.35	28	6	81.82	18	4	67.65	23	11	chr5	97099680	97099743	-	NA	NA	ENSMUSG00000055725	-11.125
Dock9	MmuALTA0005749-2/3	chr14:121597642-121597753	3	chr14:121599688,121597642-121597750+121597753+121597756	Alt3	62.65	46.99	28.01	51.01	55.09	52.91	56.25	36	28	52.96	16.95	15.05	73.91	17	6	44.64	25	31	60.56	29.07	18.93	38.5	20.02	31.98	65.22	30	16	42.22	18.15	24.85	49.27	28.08	28.92	chr14	121597750	121597753	-	NA	NA	ENSMUSG00000025558	-11.085
Arhgef11	MmuALTA0001958-2/2	chr3:87717421-87717435	3	chr3:87717174,87717421+87717424-87717435	Alt3	57.41	31	23	57.69	60	44	58.75	47	33	49.25	33	34	64.71	33	18	52.22	47	43	63.89	69	39	53.49	46	40	62.9	39	23	34.92	22	41	58.11	43	31	chr3	87717421	87717424	+	NA	NA	ENSMUSG00000041977	-11.035
Glrx3	MmuALTA0007791-2/2	chr7:137459123-137459295	72	chr7:137458893,137459123+137459195-137459295	Alt3	32.16	6.11	12.89	47.39	7.11	7.89	42.23	5.07	6.93	29.17	2.04	4.96	50.72	4.06	3.94	38.07	6.09	9.91	80.46	8.05	1.95	38.18	3.05	4.95	29.17	2.04	4.96	33.89	7.12	13.88	23.6	3.07	9.93	chr7	137459123	137459195	+	NA	NA	ENSMUSG00000031068	-11.03
Cdhr4	MmuALTA0003728-2/2	chr9:107995250-107995386	4	chr9:107995080,107995250+107995254-107995386	Alt3	90.63	29	3	90.63	29	3	82.93	34	7	83.33	30	6	85.29	29	5	97.3	36	1	72.22	26	10	73.68	28	10	85	51	9	69.23	27	12	90	27	3	chr9	107995250	107995254	+	NA	NA	ENSMUSG00000032595	-11.015
4932438A13Rik	MmuALTA0000545-2/2	chr3:36936989-36937168	3	chr3:36931135,36936989+36936992-36937168	Alt3	64.22	68.72	38.28	61.5	91.02	56.98	66.86	49.48	24.52	56.45	34.43	26.57	60.69	30.34	19.66	56.67	47.6	36.4	65.87	45.45	23.55	61.69	61.69	38.31	61.69	61.69	38.31	44.05	39.64	50.36	59.67	69.81	47.19	chr3	36936989	36936992	+	NA	NA	ENSMUSG00000037270	-11
Zfp207	MmuALTA0020524-2/2	chr11:80402646-80402711	3	chr11:80398470,80402646+80402649-80402711	Alt3	53.85	7	6	67.86	19	9	50	14	14	74.19	23	8	73.08	19	7	55.56	10	8	71.05	27	11	58.82	10	7	56.41	22	17	53.85	7	6	46.15	6	7	chr11	80402646	80402649	+	NA	NA	ENSMUSG00000017421	-10.855
Wdr13	MmuALTA0020005-2/3	chrX:8131385-8131625	34	chrX:8132287,8131385-8131591+8131625+8131877	Alt3	72.73	16	6	79.31	46	12	76.27	45	14	69.39	34	15	72.5	29	11	86.49	32	5	75	36	12	76.92	30	9	82.14	46	10	65.62	21	11	64.71	22	12	chrX	8131591	8131625	-	NA	NA	ENSMUSG00000031166	-10.855
Fam116b	MmuALTA0006756-2/2	chr15:89186956-89187050	52	chr15:89187148,89186956-89186998+89187050	Alt3	82.35	28	6	84.85	28	5	77.78	21	6	80	32	8	89.66	26	3	78.95	15	4	73.33	22	8	54.55	12	10	88.89	32	4	75	15	5	70.59	12	5	chr15	89186998	89187050	-	NA	NA	ENSMUSG00000015377	-10.805
Samd10	MmuALTA0015793-2/2	chr2:181597428-181597609	16	chr2:181598932,181597428-181597593+181597609	Alt3	48.78	20	21	62.3	38	23	45.71	32	38	45.35	39	47	46.51	20	23	41.56	32	45	45.83	22	26	50	24	24	48.72	38	40	35.48	11	20	54	27	23	chr2	181597593	181597609	-	NA	NA	ENSMUSG00000038605	-10.8
Fbxo25	MmuALTA0007091-2/3	chr8:13931185-13931364	70	chr8:13929440,13931182+13931185+13931255-13931364	Alt3	24.19	33.87	106.13	22.18	31.94	112.06	16.53	16.86	85.14	18.7	27.86	121.14	12.42	11.92	84.08	11.34	12.93	101.07	14.37	11.93	71.07	21.1	17.94	67.06	18.17	20.71	93.29	11.03	10.7	86.3	13.75	14.85	93.15	chr8	13931182	13931252	+	NA	NA	ENSMUSG00000038365	-10.795
Dedd2	MmuALTA0005305-2/2	chr7:25218801-25219167	136	chr7:25219787,25218801-25219031+25219167	Alt3	62.22	28	17	56.52	13	10	35	7	13	62.5	20	12	58.33	7	5	60	9	6	77.78	7	2	66.67	10	5	55	11	9	44.44	16	20	52.78	19	17	chr7	25219031	25219167	-	NA	NA	ENSMUSG00000054499	-10.76
1810055G02Rik	MmuALTA0000211-4/4	chr19:3714404-3714625	42	chr19:3708436,3714404+3714407+3714428+3714446-3714625	Alt3	82.35	42	9	77.42	48	14	68.33	41	19	70.45	31	13	65.22	15	8	77.78	28	8	71.43	20	8	66.67	24	12	65.22	30	16	71.62	53	21	66.67	40	20	chr19	3714404	3714446	+	NA	NA	ENSMUSG00000035372	-10.74
Pif1	MmuALTA0013234-2/2	chr9:65589662-65589827	51	chr9:65589137,65589662+65589713-65589827	Alt3	14.29	7	42	18.18	6	27	9.43	5	48	6.98	6	80	0	0	31	2.56	1	38	10.2	5	44	4.76	2	40	2.86	2	68	8.77	5	52	2.27	1	43	chr9	65589662	65589713	+	NA	NA	ENSMUSG00000041064	-10.715
Pitpnm1	MmuALTA0013336-2/3	chr19:4112748-4112876	4	chr19:4112510,4112662+4112748+4112752-4112876	Alt3	100	18	0	88.98	24.02	2.98	89.24	41.05	4.95	87.66	42.08	5.92	94.52	34.03	1.97	93.3	41.05	2.95	98.33	59	1	96.86	30.03	0.97	96.35	52.03	1.97	83.33	15	3	84.29	21.07	3.93	chr19	4112662	4112666	+	NA	NA	ENSMUSG00000024851	-10.68
E430018J23Rik	MmuALTA0006017-2/2	chr7:127393001-127393114	3	chr7:127393253,127393001-127393111+127393114	Alt3	82.76	48	10	88.24	45	6	79.49	31	8	80	28	7	83.33	25	5	68.57	24	11	78.79	26	7	78.79	26	7	90.38	47	5	72.73	24	9	76.92	30	9	chr7	127393111	127393114	-	NA	NA	ENSMUSG00000078580	-10.675
Mrpl27	MmuALTA0011243-2/2	chr11:94656408-94656618	79	chr11:94654160,94656408+94656487-94656618	Alt3	21.23	5.1	18.9	0	0	11	16.26	5.2	26.8	15.94	5.1	26.9	21.77	3.05	10.95	0	0	10	19.67	6.1	24.9	23.43	3.05	9.95	13.33	2	13	0	0	20	0	0	23	chr11	94656408	94656487	+	NA	NA	ENSMUSG00000024414	-10.615
Ubl7	MmuALTA0019330-2/2	chr9:57911710-57911825	7	chr9:57911059,57911710+57911717-57911825	Alt3	27.78	5	13	6.67	1	14	20	2	8	14.29	1	6	33.33	1	2	0	0	2	0	0	2	0	0	4	0	0	3	0	0	21	13.33	2	13	chr9	57911710	57911717	+	NA	NA	ENSMUSG00000055720	-10.56
Acvrl1	MmuALTA0001114-3/3	chr15:101134607-101134694	69	chr15:101129063,101134607+101134645+101134676-101134694	Alt3	25	3	9	17.65	3	14	9.09	1	10	16.67	1	5	16.67	2	10	0	0	9	14.29	1	6	20	2	8	0	0	12	11.05	1.99	16.01	10.68	2.99	25.01	chr15	101134607	101134676	+	NA	NA	ENSMUSG00000000530	-10.46
Lrrc14	MmuALTA0010228-2/2	chr15:76711356-76711530	66	chr15:76710927,76711356+76711422-76711530	Alt3	90.62	29	3	84	21	4	84.21	16	3	93.1	27	2	79.17	19	5	91.3	21	2	75	15	5	84.62	11	2	77.78	28	8	75.61	31	10	78.12	25	7	chr15	76711356	76711422	+	NA	NA	ENSMUSG00000033728	-10.445
Accs	MmuALTA0001015-3/3	chr2:93847917-93848207	21	chr2:93849765,93847917-93848186+93848189+93848207	Alt3	17.97	2.88	13.12	41.78	8.77	12.23	20.67	2.89	11.11	14.7	1.91	11.09	12.77	1.92	13.08	19.33	3.87	16.13	41.13	7.81	11.19	65.85	7.9	4.1	22.86	4.8	16.2	32.2	3.86	8.14	6.81	0.95	13.05	chr2	93848186	93848207	-	NA	NA	ENSMUSG00000040272	-10.37
Golgb1	MmuALTA0008014-4/4	chr16:36893316-36893438	54	chr16:36891492,36893316+36893331+36893334+36893370-36893438	Alt3	92.31	12	1	85.71	18	3	93.33	14	1	85.71	12	2	91.67	11	1	86.36	19	3	84.38	27	5	84.21	16	3	66.67	12	6	63.64	7	4	93.75	15	1	chr16	36893316	36893370	+	NA	NA	ENSMUSG00000034243	-10.315
Depdc5	MmuALTA0005349-3/3	chr5:32937521-32937704	122	chr5:32934015,32937521+32937548+32937643-32937704	Alt3	30.65	19	43	14.41	14.99	89.01	15.94	11	58	22.03	13	46	10.17	6	53	11.11	9	72	9.26	5	49	19.61	10.98	45.02	6.06	4	62	13.43	9	58	11.11	7	56	chr5	32937521	32937643	+	NA	NA	ENSMUSG00000037426	-10.26
Tert	MmuALTA0018074-2/2	chr13:73646181-73646307	40	chr13:73644437,73646181+73646221-73646307	Alt3	87.88	29	4	78.95	30	8	83.33	25	5	93.94	31	2	77.78	21	6	96.15	25	1	90	18	2	80.95	17	4	86.67	26	4	73.68	14	5	72.73	16	6	chr13	73646181	73646221	+	NA	NA	ENSMUSG00000021611	-10.21
Per3	MmuALTA0013033-2/2	chr4:151012241-151012932	3	chr4:151013542,151012241-151012929+151012932	Alt3	81.25	13	3	63.41	26	15	61.9	13	8	91.67	11	1	81.25	13	3	95.65	22	1	65.38	17	9	94.12	16	1	70.26	16.16	6.84	64.29	16.07	8.93	60	15	10	chr4	151012929	151012932	-	NA	NA	ENSMUSG00000028957	-10.185
Hdac5	MmuALTA0008444-2/2	chr11:102218416-102218490	3	chr11:102224734,102218416-102218487+102218490	Alt3	32.74	37	76	41.45	63	89	27.86	39	101	36.43	51	89	25.74	35.01	100.99	26.86	47.01	128	38.82	59.01	92.99	28.4	46.01	115.99	41.86	54	75	29.67	27	64	24.22	38.99	122.01	chr11	102218487	102218490	-	NA	NA	ENSMUSG00000008855	-10.15
1700001L05Rik	MmuALTA0000122-2/2	chr15:83365029-83365513	3	chr15:83366990,83365029-83365510+83365513	Alt3	90	18	2	69.57	16	7	100	5	0	NA	0	0	90.91	10	1	60	3	2	87.5	7	1	33.33	1	2	100	3	0	61.11	11	7	78.26	18	5	chr15	83365510	83365513	-	NA	NA	ENSMUSG00000075511	-10.1
Zmym2	MmuALTA0020869-2/2	chr14:56887794-56887840	1	chr14:56886698,56887794+56887795-56887840	Alt3	12.5	2	14	35.29	6	11	16.67	2	10	40	6	9	10	1	9	18.18	2	9	13.04	3	20	20	4	16	31.25	5	11	7.69	1	12	20	2	8	chr14	56887794	56887795	+	NA	NA	ENSMUSG00000021945	-10.05
Qrich1	MmuALTA0014625-2/2	chr9:108518703-108518826	64	chr9:108517240,108518703+108518767-108518826	Alt3	25.64	20	58	24.37	29	90	30.56	22	50	25.35	18	53	25	15	45	26.67	24	66	24.19	15	47	22.22	14	49	17.53	17	80	11.11	9	72	18.82	16	69	chr9	108518703	108518767	+	NA	NA	ENSMUSG00000006673	-10.04
Zscan30	MmuALTA0020914-2/2	chr18:23970975-23971152	51	chr18:23971382,23970975-23971101+23971152	Alt3	0	0	13	20	3	12	11.76	2	15	25	2	6	0	0	7	0	0	10	0	0	10	25	2	6	23.08	3	10	0	0	13	0	0	13	chr18	23971101	23971152	-	NA	NA	ENSMUSG00000024274	-10

## Sheet: B. 5ss_FEMALEUP
GENE	EVENT	COORD	LENGTH	FullCO	COMPLEX	PSI_R10f_24479_TCAGAT_read1_trimmed	INCLREADSavg_R10f_24479_TCAGAT_read1_trimmed	EXCLREADSavg_R10f_24479_TCAGAT_read1_trimmed	PSI_R11f_24480_ACCTTC_read1_trimmed	INCLREADSavg_R11f_24480_ACCTTC_read1_trimmed	EXCLREADSavg_R11f_24480_ACCTTC_read1_trimmed	PSI_R1m_24470_TGGCGG_read1_trimmed	INCLREADSavg_R1m_24470_TGGCGG_read1_trimmed	EXCLREADSavg_R1m_24470_TGGCGG_read1_trimmed	PSI_R2m_24471_GCTCCA_read1_trimmed	INCLREADSavg_R2m_24471_GCTCCA_read1_trimmed	EXCLREADSavg_R2m_24471_GCTCCA_read1_trimmed	PSI_R3m_24472_CCGGTT_read1_trimmed	INCLREADSavg_R3m_24472_CCGGTT_read1_trimmed	EXCLREADSavg_R3m_24472_CCGGTT_read1_trimmed	PSI_R4f_24473_AATGCA_read1_trimmed	INCLREADSavg_R4f_24473_AATGCA_read1_trimmed	EXCLREADSavg_R4f_24473_AATGCA_read1_trimmed	PSI_R5f_24474_AGTTGC_read1_trimmed	INCLREADSavg_R5f_24474_AGTTGC_read1_trimmed	EXCLREADSavg_R5f_24474_AGTTGC_read1_trimmed	PSI_R6f_24475_CTGATA_read1_trimmed	INCLREADSavg_R6f_24475_CTGATA_read1_trimmed	EXCLREADSavg_R6f_24475_CTGATA_read1_trimmed	PSI_R7m_24476_AACGGT_read1_trimmed	INCLREADSavg_R7m_24476_AACGGT_read1_trimmed	EXCLREADSavg_R7m_24476_AACGGT_read1_trimmed	PSI_R8m_24477_TTCAAG_read1_trimmed	INCLREADSavg_R8m_24477_TTCAAG_read1_trimmed	EXCLREADSavg_R8m_24477_TTCAAG_read1_trimmed	PSI_R9m_24478_GACTAA_read1_trimmed	INCLREADSavg_R9m_24478_GACTAA_read1_trimmed	EXCLREADSavg_R9m_24478_GACTAA_read1_trimmed	SCAFFOLD	START	END	STRAND	UPSTRM_EX_BORDER	DOSTRM_EX_BORDER	GENEID_ENSEMBL	DPLIM
2510006D16Rik	MmuALTD0000336-2/2	chr4:129601407-129601625	92	chr4:129601407-129601533+129601625,129602195	Alt5	76.71	56	17	60	51	34	75.74	103.01	32.99	75.64	118	38	74	111	39	81.75	112	25	79.05	116.99	31.01	79.58	113	29	77.24	112	33	46.58	34	39	5.63	4	67	chr4	129601533	129601625	+	NA	NA	ENSMUSG00000028797	-42.25
Tle6	MmuALTD0014365-3/3	chr10:81600354-81600857	444	chr10:81600354+81600693+81600798-81600857,81600115	Alt5	39.82	7.96	12.04	49.93	9.99	10.01	0	0	5	0	0	11	33.33	1	2	40	2	3	20	1	4	20	1	4	24.82	2.98	9.02	0	0	13	9.97	1	9	chr10	81600354	81600798	-	NA	NA	ENSMUSG00000034758	-39.89
Bdp1	MmuALTD0002184-2/2	chr13:100049636-100050023	224	chr13:100049636+100049860-100050023,100046839	Alt5	100	11	0	100	14	0	94.44	17	1	100	14	0	80	4	1	100	9	0	54.55	6	5	81.82	9	2	76.92	10	3	36.36	4	7	84.62	11	2	chr13	100049636	100049860	-	NA	NA	ENSMUSG00000049658	-39.51
Mthfsd	MmuALTD0008887-2/2	chr8:121107991-	203	chr8:121107991+121108194-,121106973	Alt5	36.36	4	7	50.72	5.07	4.93	43.53	10.01	12.99	15.74	2.99	16.01	59.04	10.04	6.96	23.75	4.04	12.96	50.15	5.01	4.99	33.33	4	8	49.88	5.99	6.01	5.25	1	18	7.85	1.02	11.98	chr8	121107991	121108194	-	NA	NA	ENSMUSG00000031816	-36.99
Fzd6	MmuALTD0005725-2/2	chr15:-39006489	57	chr15:-39006432+39006489,39007225	Alt5	70	7	3	46.67	7	8	14.29	4	24	14.29	5	30	19.05	4	17	15.79	6	32	22	11	39	10.34	3	26	20	8	32	27.27	3	8	16.67	3	15	chr15	39006432	39006489	+	NA	NA	ENSMUSG00000022297	-36.365
Tfpi	MmuALTD0014233-2/2	chr2:84476691-	50	chr2:84476691+84476741-,84473799	Alt5	57.14	8	6	81.87	9.01	1.99	57.26	12.02	8.98	53.02	18.03	15.97	71.67	5.02	1.98	54.55	6	5	39.46	5.92	9.08	26.32	5	14	31.58	6	13	47.4	10.9	12.1	25.11	5.02	14.98	chr2	84476691	84476741	-	NA	NA	ENSMUSG00000027082	-33.25
Mpp6	MmuALTD0008699-2/2	chr6:50110860-50111127	239	chr6:50110860-50110888+50111127,50143719	Alt5	85.44	26.49	4.51	82.82	21.53	4.47	81.48	6.52	1.48	57.66	10.96	8.04	71.54	3.58	1.42	71.54	7.15	2.85	100	6	0	100	2	0	67.69	8.8	4.2	46.53	14.42	16.58	56.9	17.64	13.36	chr6	50110888	50111127	+	NA	NA	ENSMUSG00000038388	-32.415
Rpl37	MmuALTD0012112-3/4	chr15:-5116926	47	chr15:-5116879+5116907+5116926+5117066,5117287	Alt5	70.83	17	7	80	28	7	60	18	12	65.38	17	9	69.23	18	8	44.83	13	16	81.48	22	5	86.96	20	3	73.68	28	10	45	18	22	41.67	15	21	chr15	5116879	5116926	+	NA	NA	ENSMUSG00000041841	-32.08
2210021J22Rik	MmuALTD0000232-2/2	chr15:85811551-	88	chr15:85811551+85811639-,85811048	Alt5	43.06	6.89	9.11	82.35	14	3	21.91	1.97	7.03	24.6	3.94	12.06	61.51	4.92	3.08	63.92	1.92	1.08	42.86	3	4	49.36	4.94	5.06	21.6	1.94	7.06	24.73	2.97	9.03	41.22	4.95	7.05	chr15	85811551	85811639	-	NA	NA	ENSMUSG00000064284	-29.73
Ddc	MmuALTD0004053-2/4	chr11:11822792-11822921	61	chr11:11822533+11822779+11822792+11822853-11822921,11822293	Alt5	52.63	10	9	88.24	15	2	28.57	2	5	50	5	5	33.33	1	2	16.67	1	5	33.33	1	2	75	3	1	55.56	5	4	42.11	8	11	40	6	9	chr11	11822533	11822594	-	NA	NA	ENSMUSG00000020182	-29.38
Zfp661	MmuALTD0016206-2/2	chr2:127580878-127580983	19	chr2:127580878+127580897-127580983,127578717	Alt5	0	0	10	55.2	9.38	7.62	0	0	18	0	0	19	30.67	4.29	9.71	0	0	19	0	0	15	0	0	18	0	0	9	0	0	14	0	0	10	chr2	127580878	127580897	-	NA	NA	ENSMUSG00000034800	-27.6
1500001M20Rik	MmuALTD0000104-2/3	chr6:115034951-115035133	13	chr6:115034493+115034951+115034964-115035133,115034250	Alt5	78.26	36	10	95.83	23	1	50	11	11	84	21	4	85	17	3	90	9	1	77.78	21	6	31.25	5	11	93.33	14	1	69.23	18	8	50	9	9	chr6	115034493	115034506	-	NA	NA	ENSMUSG00000030316	-27.43
Lrsam1	MmuALTD0007976-4/4	chr2:32961335-	235	chr2:32961335+32961540+32961562+32961570-,32961255	Alt5	64.71	11	6	73.33	11	4	55.56	5	4	28.57	4	10	40	2	3	40	4	6	66.67	6	3	50	2	2	25	2	6	43.75	7	9	41.67	5	7	chr2	32961335	32961570	-	NA	NA	ENSMUSG00000026792	-26.31
2410002F23Rik	MmuALTD0000303-2/2	chr7:-44246823	15	chr7:-44246808+44246823,44248252	Alt5	83.87	33.55	6.45	96.24	23.1	0.9	76.39	38.96	12.04	77	70.07	20.93	84.38	27	5	78.14	28.91	8.09	58.87	22.96	16.04	74.61	19.4	6.6	82.8	45.54	9.46	63.12	18.94	11.06	65.52	18.35	9.65	chr7	44246808	44246823	+	NA	NA	ENSMUSG00000045411	-25.735
Bcs1l	MmuALTD0002181-2/3	chr1:-74588487	94	chr1:-74588393+74588487+74588604,74589486	Alt5	70.83	17	7	68.75	22	10	57.14	12	9	52.17	12	11	75	12	4	61.54	8	5	53.85	7	6	58.82	10	7	55.56	15	12	52.17	12	11	36.84	7	12	chr1	74588393	74588487	+	NA	NA	ENSMUSG00000026172	-25.285
Atad2b	MmuALTD0001735-2/4	chr12:5013803-5013984	51	chr12:5013803-5013933+5013984+5013999+5014089,5017983	Alt5	29.56	7.69	18.31	37.52	20.26	33.74	17.52	8.58	40.42	6.31	2.84	42.16	20.59	10.5	40.5	10.07	6.65	59.35	18.77	11.45	49.55	17.05	16.2	78.8	20.35	9.56	37.44	11.17	1.9	15.1	5.56	1.89	32.11	chr12	5013933	5013984	+	NA	NA	ENSMUSG00000052812	-25.175
Nbea	MmuALTD0009135-2/2	chr3:55955339-55955493	18	chr3:55955339+55955357-55955493,55953162	Alt5	100	17	0	63.64	7	4	57.14	12	9	75	12	4	53.85	7	6	93.33	14	1	70.59	12	5	60.61	20	13	78.95	15	4	61.54	8	5	56.25	9	7	chr3	55955339	55955357	-	NA	NA	ENSMUSG00000027799	-22.925
Dynlrb1	MmuALTD0004565-2/4	chr2:155236811-155236940	4	chr2:155236811-155236936+155236940+155237025+155237052,155242731	Alt5	65.38	12.42	6.58	24.56	7.12	21.88	70.59	12	5	26.67	2.93	8.07	43.55	0.87	1.13	80	4	1	36.36	2.18	3.82	25.53	2.04	5.96	83.33	5	1	15.01	4.2	23.8	30.89	8.03	17.97	chr2	155236936	155236940	+	NA	NA	ENSMUSG00000047459	-22.02
Mst1r	MmuALTD0008833-2/2	chr9:-107908408	28	chr9:-107908380+107908408,107911520	Alt5	27.27	9	24	50	18	18	37.5	3	5	40	2	3	46.15	6	7	11.11	1	8	37.5	6	10	50	6	6	31.25	5	11	15	3	17	20	7	28	chr9	107908380	107908408	+	NA	NA	ENSMUSG00000032584	-21.135
Ccdc18	MmuALTD0002665-2/2	chr5:-108133339	341	chr5:-108132998+108133339,108135400	Alt5	63.01	35.92	21.08	39.64	17.05	25.95	24.53	13	40	32.59	13.04	26.96	24	6	19	43.48	20	26	13.95	6	37	30.51	10.07	22.93	23.26	10	33	34.92	22	41	26.19	15.98	45.02	chr5	108132998	108133339	+	NA	NA	ENSMUSG00000056531	-20.77
Aurkc	MmuALTD0001960-3/3	chr7:6995661-6995834	129	chr7:6995661-6995705+6995712+6995834,6996268	Alt5	35.21	25	46	64.71	33	18	20	1	4	50	8	8	0	0	0	50	8	8	58.33	7	5	0	0	0	66.67	6	3	26.19	11	31	32.26	20	42	chr7	6995705	6995834	+	NA	NA	ENSMUSG00000070837	-20.735
Uaca	MmuALTD0015067-2/2	chr9:60854316-60854503	6	chr9:60854316-60854497+60854503,60856198	Alt5	68.82	64	29	65.96	62	32	54.55	54	45	68.97	60	27	56.52	26	20	59.44	85	58	65.12	84	45	64.89	61	33	60.49	49	32	44.09	41	52	50	65	65	chr9	60854497	60854503	+	NA	NA	ENSMUSG00000034485	-20.345
Huwe1	MmuALTD0006852-2/3	chrX:151876813-151876907	27	chrX:151876813-151876880+151876907+151876913,151878718	Alt5	84.98	34.84	6.16	88.82	58.62	7.38	73.58	17.66	6.34	78.59	26.72	7.28	74.25	21.53	7.47	72.16	30.31	11.69	77.23	46.34	13.66	68.97	44.83	20.17	93.37	29.88	2.12	64.14	14.75	8.25	70.88	38.98	16.02	chrX	151876880	151876907	+	NA	NA	ENSMUSG00000025261	-19.39
Slc25a38	MmuALTD0012967-2/2	chr9:120119883-120120005	50	chr9:120119883-120119955+120120005,120120257	Alt5	88.89	24	3	68.18	15	7	71.43	15	6	52.38	22	20	48	12	13	67.74	21	10	50	13	13	58.06	18	13	69.7	23	10	51.85	14	13	66.67	20	10	chr9	120119955	120120005	+	NA	NA	ENSMUSG00000032519	-19.275
Rps18	MmuALTD0012168-2/3	chr17:33955292-	32	chr17:33955266+33955292+33955324-,33955176	Alt5	33.33	6	12	54.55	6	5	22.22	6	21	23.08	6	20	29.63	8	19	62.5	10	6	50	11	11	50	6	6	38.89	14	22	20	2	8	29.41	5	12	chr17	33955266	33955298	-	NA	NA	ENSMUSG00000008668	-19.235
Cap1	MmuALTD0002503-2/2	chr4:122885814-	19	chr4:122885814+122885833-,122872456	Alt5	65.85	54	28	61.54	48	30	58.14	50	36	53.33	72	63	50.82	31	30	54.55	42	35	47.95	35	38	38.96	30	47	43.88	43	55	57.75	41	30	31.25	5	11	chr4	122885814	122885833	-	NA	NA	ENSMUSG00000028656	-19.195
Lamp2	MmuALTD0007649-2/2	chrX:38421641-38421851	35	chrX:38421641+38421676-38421851,38405571	Alt5	87	13.05	1.95	91.89	11.03	0.97	80.46	4.02	0.98	90.26	9.03	0.97	91.89	11.03	0.97	83.73	10.05	1.95	100	7	0	100	8	0	73.3	8.06	2.94	75.54	15.11	4.89	65.66	13.13	6.87	chrX	38421641	38421676	-	NA	NA	ENSMUSG00000016534	-18.845
Gas2l3	MmuALTD0005805-2/2	chr10:89434290-89434361	3	chr10:89434290+89434293-89434361,89433812	Alt5	76.92	10	3	62.07	18	11	45.37	14.97	18.03	36	9	16	33.33	5	10	58.03	11.03	7.97	57.89	11	8	51.61	16	15	55.56	20	16	56.25	18	14	45.71	16	19	chr10	89434290	89434293	-	NA	NA	ENSMUSG00000074802	-18.515
Pemt	MmuALTD0010169-2/2	chr11:60046340-	4	chr11:60046340+60046344-,60031820	Alt5	90.01	35.1	3.9	87.02	33.07	4.93	72.61	13.07	4.93	57.14	8	6	75.6	9.07	2.93	69.05	13.12	5.88	100	11	0	94.16	16.01	0.99	80.5	16.1	3.9	65.33	22.21	11.79	74.68	20.16	6.84	chr11	60046340	60046344	-	NA	NA	ENSMUSG00000000301	-18.51
Epor	MmuALTD0004959-2/2	chr9:21960447-21960611	77	chr9:21960447+21960524-21960611,21959848	Alt5	28.57	4	10	8.33	1	11	0	0	28	5.41	2	35	0	0	33	0	0	37	5.88	2	32	0	0	42	0	0	54	0	0	12	0	0	14	chr9	21960447	21960524	-	NA	NA	ENSMUSG00000006235	-18.45
Cecr2	MmuALTD0002958-2/2	chr6:120756549-120756937	84	chr6:120756549-120756853+120756937,120757566	Alt5	76.21	56.4	17.6	74.84	104.78	35.22	50.72	6.09	5.91	58.6	11.13	7.87	64.95	9.09	4.91	74.84	26.19	8.81	52.45	15.21	13.79	80.46	28.16	6.84	74.84	26.19	8.81	62.84	23.25	13.75	51.39	38.54	36.46	chr6	120756853	120756937	+	NA	NA	ENSMUSG00000071226	-18.41
Lancl1	MmuALTD0007651-2/3	chr1:67038776-	26	chr1:67038772+67038776+67038802-,67038591	Alt5	84.62	11	2	100	12	0	47.83	11	12	52.17	12	11	42.86	3	4	20	1	4	37.5	6	10	62.5	15	9	54.55	12	10	66.67	12	6	81.25	13	3	chr1	67038772	67038798	-	NA	NA	ENSMUSG00000026000	-18.35
Slc7a6	MmuALTD0013148-2/6	chr8:-106168954	21	chr8:-106168933+106168954+106169134+106169136+106169200+106169256,106179102	Alt5	73.91	32.52	11.48	69.54	28.51	12.49	56.46	22.58	17.42	63.38	31.69	18.31	49.95	15.48	15.52	55.85	25.69	20.31	57.05	20.54	15.46	45.78	23.81	28.19	63.19	21.48	12.52	57.05	35.94	27.06	50.42	23.7	23.3	chr8	106168933	106168954	+	NA	NA	ENSMUSG00000031904	-17.99
Leng8	MmuALTD0007722-2/3	chr7:-4137151	29	chr7:-4137122+4137151+4137157,4138696	Alt5	66	33	17	80.43	37	9	87.88	29	4	83.33	40	8	78.26	18	5	58.62	17	12	73.33	44	16	94.29	33	2	87.1	27	4	46.43	13	15	64.81	35	19	chr7	4137122	4137151	+	NA	NA	ENSMUSG00000035545	-17.595
Zfp583	MmuALTD0016176-2/2	chr7:6331141-	12	chr7:6331141+6331153-,6329316	Alt5	81.82	9	2	100	13	0	80	12	3	77.78	7	2	87.5	7	1	88.89	8	1	100	3	0	88.89	8	1	78.95	15	4	77.78	21	6	69.23	9	4	chr7	6331141	6331153	-	NA	NA	ENSMUSG00000030443	-17.405
Ints2	MmuALTD0007075-2/2	chr11:86256422-86256497	15	chr11:86256422+86256437-86256497,86256329	Alt5	76.19	32	10	87.72	50	7	66.67	14	7	57.69	15	11	80	16	4	79.31	23	6	64	16	9	73.08	19	7	65.52	19	10	70.59	24	10	58.54	24	17	chr11	86256422	86256437	-	NA	NA	ENSMUSG00000018068	-17.39
Men1	MmuALTD0008421-2/2	chr19:-6335082	12	chr19:-6335070+6335082,6335445	Alt5	75.54	18.13	5.87	53.1	11.15	9.85	59.52	10.12	6.88	81.01	29.16	6.84	72.02	10.08	3.92	64.3	7.07	3.93	67.31	10.1	4.9	47.39	7.11	7.89	69.37	22.2	9.8	68.63	17.16	7.84	25.55	3.07	8.93	chr19	6335070	6335082	+	NA	NA	ENSMUSG00000024947	-17.23
Fam73b	MmuALTD0005327-3/3	chr2:-30364575	270	chr2:-30364305+30364547+30364575,30367552	Alt5	41.67	5	7	15	3	17	35.71	5	9	10	3	27	6.67	1	14	15.23	1.98	11.02	13.33	2	13	23.08	3	10	17.39	4	19	10.53	2	17	11.76	2	15	chr2	30364305	30364575	+	NA	NA	ENSMUSG00000026858	-17.19
Cacnb1	MmuALTD0002453-2/2	chr11:98010004-98010372	292	chr11:98010004+98010296-98010372,98009916	Alt5	30	9	21	12	3	22	19.44	7	29	14.29	4	24	23.53	4	13	29.17	7	17	25.71	9	26	3.33	1	29	3.92	2	49	0	0	16	7.69	1	12	chr11	98010004	98010296	-	NA	NA	ENSMUSG00000020882	-17.155
Crcp	MmuALTD0003589-2/2	chr5:-130029494	87	chr5:-130029407+130029494,130034912	Alt5	21.21	7	26	47.62	10	11	28.57	8	20	25	4	12	39.13	9	14	18.18	2	9	43.75	7	9	27.78	5	13	18.75	3	13	16.67	5	25	18.18	2	9	chr5	130029407	130029494	+	NA	NA	ENSMUSG00000025532	-16.99
Tmem144	MmuALTD0014445-3/4	chr3:79832062-79832142	12	chr3:79832052+79832062+79832067+79832074-79832142,79827696	Alt5	82.76	24	5	83.33	10	2	81.48	22	5	84.62	11	2	87.5	14	2	95.83	23	1	90.91	10	1	89.47	17	2	94.44	17	1	70.59	24	10	61.54	8	5	chr3	79832052	79832064	-	NA	NA	ENSMUSG00000027956	-16.98
Zfp949	MmuALTD0016282-2/2	chr9:88552716-88552861	25	chr9:88552716-88552836+88552861,88554376	Alt5	70.77	46	19	84.62	44	8	100	46	0	98.39	61	1	100	48	0	100	51	0	97.37	37	1	100	35	0	100	47	0	60	21	14	61.54	24	15	chr9	88552836	88552861	+	NA	NA	ENSMUSG00000032425	-16.925
Timm9	MmuALTD0014322-2/2	chr12:71136550-	5	chr12:71136550+71136555-,71132081	Alt5	42.63	14.92	20.08	59.9	15.57	10.43	34.13	13.65	26.35	40.09	16.84	25.16	80.67	16.13	3.87	43.91	10.1	12.9	30.39	10.94	25.06	0	0	25	30.02	11.11	25.89	32.04	12.82	27.18	36.67	10.63	18.37	chr12	71136550	71136555	-	NA	NA	ENSMUSG00000021079	-16.91
Mgat4a	MmuALTD0008494-2/2	chr1:37498573-37498740	27	chr1:37498573+37498600-37498740,37496013	Alt5	88.53	15.05	1.95	95.58	21.03	0.97	70.61	14.12	5.88	64.3	7.07	3.93	57.85	8.1	5.9	79.88	27.16	6.84	81.22	21.12	4.88	78.27	21.13	5.87	72.02	10.08	3.92	69.37	11.1	4.9	81.22	21.12	4.88	chr1	37498573	37498600	-	NA	NA	ENSMUSG00000026110	-16.76
Hdgfrp2	MmuALTD0006499-3/3	chr17:56081317-56081716	326	chr17:56081317-56081390+56081659+56081716,56082100	Alt5	93.75	15	1	86.36	19	3	87.5	21	3	86.96	20	3	85.71	18	3	100	25	0	92	23	2	85.19	23	4	86.21	25	4	69.23	9	4	77.78	14	4	chr17	56081390	56081716	+	NA	NA	ENSMUSG00000002833	-16.55
Ercc6	MmuALTD0004997-2/2	chr14:-32514002	403	chr14:-32513599+32514002,32516943	Alt5	25.71	9	26	30	9	21	0	0	16	4.17	1	23	8.33	1	11	6.67	1	14	13.33	2	13	4.76	1	20	12.9	4	27	8.82	3	31	13.89	5	31	chr14	32513599	32514002	+	NA	NA	ENSMUSG00000054051	-16.5
Zfp827	MmuALTD0016255-2/4	chr8:79186176-79186358	5	chr8:79186176-79186353+79186358+79186362+79186366,79189667	Alt5	23.6	3.07	9.93	33.14	6.96	14.04	43.74	8.31	10.69	26.51	4.77	13.23	32.72	9.82	20.18	21.64	8.66	31.34	11.62	3.37	25.63	19.65	5.7	23.3	13.16	3.82	25.18	18.96	3.98	17.02	4.79	1.63	32.37	chr8	79186353	79186358	+	NA	NA	ENSMUSG00000071064	-16.495
Nbeal1	MmuALTD0009136-6/6	chr1:-60181047	371	chr1:-60180676+60180682+60180685+60180701+60181004+60181047,60181463	Alt5	23.08	3	10	31.25	5	11	25.6	4.1	11.9	20	3	12	0	0	8	40	2	3	14.29	2	12	0	0	7	0	0	9	7.66	1	12	14.29	2	12	chr1	60180676	60181047	+	NA	NA	ENSMUSG00000073664	-16.19
Hnrnpf	MmuALTD0006707-2/3	chr6:117907804-117907918	39	chr6:117907804-117907879+117907918+117908172,117917470	Alt5	41.08	21.36	30.64	41.24	15.26	21.74	44.05	13.21	16.79	36.78	13.24	22.76	32.45	7.14	14.86	10.62	3.08	25.92	37.72	10.18	16.82	24.53	6.13	18.87	34.7	16.31	30.69	28.85	13.27	32.73	21.32	10.23	37.77	chr6	117907879	117907918	+	NA	NA	ENSMUSG00000042079	-16.075
Evi5l	MmuALTD0005075-2/2	chr8:-4166763	4	chr8:-4166759+4166763,4183488	Alt5	100	62	0	100	45	0	100	68	0	100	89	0	89.46	46.52	5.48	100	86	0	100	67	0	100	65	0	87.93	50.12	6.88	88.56	54.02	6.98	79.77	56.64	14.36	chr8	4166759	4166763	+	NA	NA	ENSMUSG00000011832	-15.835
Rnf38	MmuALTD0011992-2/2	chr4:44167318-44167492	148	chr4:44167318+44167466-44167492,44152553	Alt5	62.91	11.95	7.05	44.03	16.29	20.71	59.2	15.98	11.02	61.19	15.3	9.7	64.89	10.38	5.62	77.65	35.72	10.28	74.85	26.2	8.8	59.25	27.85	19.15	63.6	17.17	9.83	38.05	7.61	12.39	37.69	6.03	9.97	chr4	44167318	44167466	-	NA	NA	ENSMUSG00000035696	-15.6
Cecr5	MmuALTD0002959-4/4	chr6:120530858-	309	chr6:120530858+120530890+120530973+120531167-,120523609	Alt5	30.51	18	41	28.21	22	56	19.4	13	54	14.29	8	48	19.35	12	50	29.03	18	44	32.88	24	49	26.92	14	38	19.7	13	53	12.88	17	115	14.75	17.99	104.01	chr6	120530858	120531167	-	NA	NA	ENSMUSG00000058979	-15.545
Tmem170	MmuALTD0014473-2/2	chr8:111869588-111869758	69	chr8:111869588+111869657-111869758,111866496	Alt5	74.47	17.87	6.13	79.13	15.03	3.97	80	18.4	4.6	70	14.7	6.3	30.43	1.52	3.48	77.78	16.33	4.67	75.9	10.63	3.37	60.49	9.07	5.93	55.56	6.67	5.33	61.76	15.44	9.56	60.87	10.35	6.65	chr8	111869588	111869657	-	NA	NA	ENSMUSG00000031953	-15.485
Nop56	MmuALTD0009461-4/4	chr2:130278413-130278570	86	chr2:130278413-130278484+130278531+130278536+130278570,130278897	Alt5	66	47.52	24.48	81.55	29.36	6.64	84.32	32.04	5.96	64.26	17.35	9.65	58.78	15.28	10.72	66.04	19.81	10.19	57.85	16.78	12.22	85.37	17.07	2.93	68.63	23.33	10.67	62.84	27.02	15.98	54.04	37.29	31.71	chr2	130278484	130278570	+	NA	NA	ENSMUSG00000027405	-15.335
Erlin2	MmuALTD0005016-2/2	chr8:-27024165	259	chr8:-27023906+27024165,27025057	Alt5	62.5	35	21	57.35	39	29	56.6	30	23	44.26	27	34	58.54	24	17	43.86	25	32	54.72	29	24	58.14	25	18	60	33	22	44.44	24	30	44.78	30	37	chr8	27023906	27024165	+	NA	NA	ENSMUSG00000031483	-15.315
Pi4ka	MmuALTD0010314-2/2	chr16:17280717-17280800	3	chr16:17280717+17280720-17280800,17280620	Alt5	72.73	12.36	4.64	58.33	12.83	9.17	75	13.5	4.5	55.56	9.45	7.55	60	14.4	9.6	62.07	10.55	6.45	45	6.3	7.7	53.57	9.64	8.36	60	16.2	10.8	57.69	9.23	6.77	42.86	8.57	11.43	chr16	17280717	17280720	-	NA	NA	ENSMUSG00000041720	-15.255
Wdr31	MmuALTD0015638-3/5	chr4:62470712-	107	chr4:62470502+62470643+62470712+62470733+62470819-,62468933	Alt5	55	11	9	57.14	8	6	25	3	9	46.15	6	7	37.5	3	5	37.5	3	5	40	2	3	11.11	1	8	46.67	7	8	38.46	10	16	43.33	13	17	chr4	62470502	62470609	-	NA	NA	ENSMUSG00000028391	-15.175
Mycbp2	MmuALTD0008961-2/2	chr14:103138720-103138818	9	chr14:103138720+103138729-103138818,103136639	Alt5	29.03	9	22	55.56	15	12	33.33	6	12	21.21	7	26	33.33	4	8	39.29	11	17	31.58	6	13	15.38	2	11	45	18	22	26.32	5	14	28	7	18	chr14	103138720	103138729	-	NA	NA	ENSMUSG00000033004	-15.135
Znrd1as	MmuALTD0016356-3/4	chr17:-36959086	384	chr17:-36958702+36958795+36959086+36959116,36964357	Alt5	59.7	19.1	12.9	54.05	18.92	16.08	43.64	7.42	9.58	50.42	9.58	9.42	57.14	5.71	4.29	54.55	3.82	3.18	87.27	15.71	2.29	69.03	12.43	5.57	59.09	12.41	8.59	51.43	22.63	21.37	32.81	6.56	13.44	chr17	36958702	36959086	+	NA	NA	ENSMUSG00000036214	-14.755
2700062C07Rik	MmuALTD0000391-2/3	chr18:24471062-24471146	62	chr18:24471062-24471084+24471146+24471279,24472950	Alt5	44.7	8.05	9.95	33.91	8.48	16.52	10.44	3.03	25.97	22.69	3.86	13.14	12.3	1.72	12.28	4.25	0.68	15.32	39.8	6.37	9.63	33.96	5.43	10.57	18.03	3.79	17.21	23.77	4.75	15.25	25.53	5.11	14.89	chr18	24471084	24471146	+	NA	NA	ENSMUSG00000024273	-14.655
Naca	MmuALTD0009074-2/4	chr10:-128036104	118	chr10:-128035986+128036104+128036260+128036377,128036489	Alt5	35.55	9.95	18.05	53.85	14	12	29.71	10.99	26.01	33.23	13.96	28.04	53.87	19.93	17.07	43.9	18	23	35.39	9.91	18.09	44.83	13	16	50	16	16	21.59	3.02	10.98	38.89	7	11	chr10	128035986	128036104	+	NA	NA	ENSMUSG00000061315	-14.46
Aff2	MmuALTD0001052-2/2	chrX:69523436-69523568	12	chrX:69523436-69523556+69523568,69544409	Alt5	33.33	13	26	56.25	18	14	46.67	21	24	25.93	7	20	20.59	7	27	31.58	12	26	27.08	13	35	20.51	8	31	37.78	17	28	12.5	2	14	48.28	14	15	chrX	69523556	69523568	+	NA	NA	ENSMUSG00000031189	-14.4
1700030J22Rik	MmuALTD0000163-2/3	chr8:116978775-	4	chr8:116978604+116978775+116978779-,116973699	Alt5	42.11	8	11	27.27	3	8	100	5	0	30.77	4	9	0	0	6	33.33	1	2	75	3	1	14.29	1	6	35.71	5	9	25	5	15	15.79	3	16	chr8	116978604	116978608	-	NA	NA	ENSMUSG00000031847	-14.295
Pik3cd	MmuALTD0010360-2/2	chr4:149697049-149697113	4	chr4:149697049+149697053-149697113,149674194	Alt5	100	11	0	81.82	9	2	NA	0	0	100	2	0	NA	0	0	100	4	0	50	1	1	100	0	0	NA	0	0	81.82	9	2	71.43	20	8	chr4	149697049	149697053	-	NA	NA	ENSMUSG00000039936	-14.285
D3Ertd751e	MmuALTD0003905-2/2	chr3:41744696-41744837	25	chr3:41744696-41744812+41744837,41746548	Alt5	14.34	3.15	18.85	38.04	11.41	18.59	13.73	3.16	19.84	37.74	8.3	13.7	6.6	1.06	14.94	13.16	1.05	6.95	31.25	6.25	13.75	28.1	7.31	18.69	9.17	2.11	20.89	9.59	3.16	29.84	14.51	4.21	24.79	chr3	41744812	41744837	+	NA	NA	ENSMUSG00000025766	-14.14
Ccdc30	MmuALTD0002670-2/2	chr4:119393542-119393643	15	chr4:119393542+119393557-119393643,119359737	Alt5	100	15	0	100	17	0	100	6	0	100	15	0	100	12	0	100	16	0	95.48	21.96	1.04	100	12	0	94.97	18.99	1.01	100	13	0	71.92	7.91	3.09	chr4	119393542	119393557	-	NA	NA	ENSMUSG00000028637	-14.04
Pikfyve	MmuALTD0010370-2/2	chr1:-65186833	55	chr1:-65186778+65186833,65190319	Alt5	80	16	4	93.33	14	1	50	9	9	92.31	12	1	84.62	11	2	95.83	23	1	75	15	5	77.78	7	2	65	13	7	63.16	12	7	82.35	14	3	chr1	65186778	65186833	+	NA	NA	ENSMUSG00000025949	-13.91
Cenpi	MmuALTD0002993-2/2	chrX:-134308297	69	chrX:-134308228+134308297,134308566	Alt5	22.22	4	14	5.56	1	17	0	0	10	0	0	25	0	0	12	0	0	8	0	0	10	0	0	9	0	0	21	0	0	20	0	0	12	chrX	134308228	134308297	+	NA	NA	ENSMUSG00000031262	-13.89
Adamts16	MmuALTD0000982-2/2	chr13:70769979-70770278	174	chr13:70769979+70770153-70770278,70768723	Alt5	20.34	12	47	17.02	8	39	6.67	1	14	17.39	4	19	12.5	2	14	13.04	3	20	0	0	12	7.14	1	13	7.14	4	52	4.83	17	335	4.84	13.99	275.01	chr13	70769979	70770153	-	NA	NA	ENSMUSG00000049538	-13.845
Tsc2	MmuALTD0014889-2/3	chr17:24632298-	240	chr17:24632214+24632298+24632538-,24632111	Alt5	17.65	6	28	10	3	27	8	2	23	9.3	4	39	5.26	1	18	3.7	1	26	4.17	1	23	14.81	4	23	5.26	2	36	0	0	26	0	0	33	chr17	24632214	24632454	-	NA	NA	ENSMUSG00000002496	-13.825
Lclat1	MmuALTD0007699-2/3	chr17:-73108156	11	chr17:-73108145+73108156+73108177,73161823	Alt5	69.37	11.1	4.9	84.99	11.05	1.95	87.28	20.07	2.93	54.57	14.19	11.81	46.88	6.09	6.91	45.55	13.21	15.79	69.84	9.08	3.92	37.52	7.13	11.87	67.31	6.06	2.94	73.9	22.17	7.83	52.9	12.17	10.83	chr17	73108145	73108156	+	NA	NA	ENSMUSG00000054469	-13.78
Gm53	MmuALTD0006034-2/2	chr11:96261612-96262009	246	chr11:96261612-96261763+96262009,96264174	Alt5	32.69	7.85	16.15	69.39	13.88	6.12	49.28	5.91	6.09	49.28	5.91	6.09	30.96	5.88	13.12	30.63	4.9	11.1	42.15	5.9	8.1	49.28	6.9	7.1	64.34	12.87	7.13	29.82	6.86	16.14	44.74	9.84	12.16	chr11	96261763	96262009	+	NA	NA	ENSMUSG00000078706	-13.76
Prosapip1	MmuALTD0011056-2/2	chr2:130636943-130637419	342	chr2:130636943+130637285-130637419,130636627	Alt5	100	26	0	100	22	0	95.24	20	1	100	28	0	100	19	0	89.13	41	5	96.88	31	1	96.3	26	1	93.33	28	2	85	17	3	87.5	21	3	chr2	130636943	130637285	-	NA	NA	ENSMUSG00000037703	-13.75
Hadhb	MmuALTD0006441-2/3	chr5:-30155382	43	chr5:-30155339+30155382+30155386,30163669	Alt5	40.58	32.46	47.54	60.19	45.74	30.26	45.92	10.56	12.44	29.5	16.52	39.48	35.52	6.39	11.61	48.22	13.5	14.5	25.15	7.04	20.96	22.59	5.65	19.35	42.62	17.9	24.1	43.61	20.93	27.07	29.71	18.42	43.58	chr5	30155339	30155382	+	NA	NA	ENSMUSG00000059447	-13.725
Dph1	MmuALTD0004436-4/4	chr11:75190162-75190519	237	chr11:75190162+75190344+75190357+75190399-75190519,75186115	Alt5	24.24	8	25	10.53	2	17	12.5	3	21	0	0	26	0	0	20	12.5	1	7	22.73	5	17	13.33	2	13	16.67	3	15	7.69	2	24	0	0	26	chr11	75190162	75190399	-	NA	NA	ENSMUSG00000078789	-13.54
C330019G07Rik	MmuALTD0002399-3/3	chr5:32739158-32739373	26	chr5:32739158+32739167+32739184-32739373,32738920	Alt5	9.05	2.99	30.01	31.82	7	15	20	2	8	8.57	0.94	10.06	0	0	4	0	0	10	20	2	8	19.35	1.94	8.06	41.86	2.93	4.07	4.11	0.99	23.01	9.84	0.98	9.02	chr5	32739158	32739184	-	NA	NA	ENSMUSG00000054280	-13.46
Cetn4	MmuALTD0003069-2/2	chr3:37310293-37310439	4	chr3:37310293+37310297-37310439,37309181	Alt5	36.07	5.41	9.59	62.86	8.17	4.83	33.96	4.75	9.25	100	10	0	48.53	5.82	6.18	100	18	0	43.55	4.36	5.64	66.82	6.01	2.99	100	11	0	42.15	8.01	10.99	30	5.4	12.6	chr3	37310293	37310297	-	NA	NA	ENSMUSG00000045031	-13.39
Zzz3	MmuALTD0016392-2/2	chr3:152396694-152397200	439	chr3:152396694-152396761+152397200,152420015	Alt5	60.5	22.99	15.01	59.18	29	20	44.65	16.97	21.03	54.59	18.01	14.99	54.43	5.99	5.01	40.54	15	22	27.59	8	21	50	13	13	34.31	12.01	22.99	38.65	11.98	19.02	54.35	25	21	chr3	152396761	152397200	+	NA	NA	ENSMUSG00000039068	-13.34
1810048J11Rik	MmuALTD0000209-2/2	chr12:72575354-72575540	16	chr12:72575354-72575524+72575540,72579304	Alt5	88.24	45	6	100	68	0	89.55	60	7	93.88	92	6	96.55	56	2	98.84	85	1	94.87	74	4	90.8	79	8	90.91	60	6	81.58	31	7	80	36	9	chr12	72575524	72575540	+	NA	NA	ENSMUSG00000034501	-13.33
Ift52	MmuALTD0006914-2/2	chr2:-163017656	123	chr2:-163017533+163017656,163022375	Alt5	36.73	19.47	33.53	36.82	17.31	29.69	19.48	6.62	27.38	23.69	12.08	38.92	25.3	6.58	19.42	28.49	6.55	16.45	28.02	10.93	28.07	31.99	10.88	23.12	36.08	10.82	19.18	25.49	10.96	32.04	21.49	8.81	32.19	chr2	163017533	163017656	+	NA	NA	ENSMUSG00000017858	-13.285
Kif20b	MmuALTD0007445-6/6	chr19:-34922738	336	chr19:-34922402+34922433+34922437+34922551+34922568+34922738,34924625	Alt5	29.51	14.16	33.84	26.75	12.04	32.96	25.76	8.76	25.24	9.57	3.35	31.65	41.81	7.53	10.47	50.09	8.52	8.48	15.82	3.32	17.68	27.34	4.37	11.63	NA	0	0	14.18	6.66	40.34	15.56	8.87	48.13	chr19	34922402	34922738	+	NA	NA	ENSMUSG00000024795	-13.26
Stk31	MmuALTD0013746-3/3	chr6:-49396069	385	chr6:-49395684+49395888+49396069,49398061	Alt5	10.66	3.84	32.16	21.23	6.79	25.21	NA	0	0	0	0	2	NA	0	0	0	0	0	NA	0	0	NA	0	0	0	0	0	5.39	0.97	17.03	0	0	14	chr6	49395684	49396069	+	NA	NA	ENSMUSG00000023403	-13.25
D2hgdh	MmuALTD0003901-2/2	chr1:-93825580	261	chr1:-93825319+93825580,93826285	Alt5	84.69	43.19	7.81	83.38	39.19	7.81	76.52	19.13	5.87	70.31	23.2	9.8	87.28	20.07	2.93	69.84	18.16	7.84	80.46	16.09	3.91	88.18	29.1	3.9	73.3	32.25	11.75	85.37	34.15	5.85	56.27	15.19	11.81	chr1	93825319	93825580	+	NA	NA	ENSMUSG00000073609	-13.215
Lzts2	MmuALTD0008069-2/2	chr19:-45015323	10	chr19:-45015313+45015323,45021387	Alt5	83.67	61.08	11.92	84.82	54.28	9.72	79.86	59.89	15.11	69.57	54.26	23.74	82.37	45.3	9.7	78.17	46.12	12.88	80.6	49.17	11.83	82.05	34.46	7.54	81.2	56.03	12.97	76.2	65.53	20.47	65.87	36.89	19.11	chr19	45015313	45015323	+	NA	NA	ENSMUSG00000035342	-13.21
Rps3a	MmuALTD0012188-8/8	chr3:86142060-	476	chr3:86142060+86142084+86142216+86142245+86142372+86142423+86142510+86142536-,86141801	Alt5	58.33	7	5	73.33	11	4	0	0	10	45.45	5	6	33.33	3	6	0	0	3	0	0	7	27.27	3	8	0	0	14	63.16	12	7	42.11	8	11	chr3	86142060	86142536	-	NA	NA	ENSMUSG00000028081	-13.195
Zfp810	MmuALTD0016248-2/3	chr9:22280449-22280559	4	chr9:22280438+22280449+22280453-22280559,22279280	Alt5	45.14	4.51	5.49	50	7	7	43.53	16.54	21.46	66.61	16.65	8.35	24.16	6.04	18.96	58.53	11.71	8.29	57.65	18.45	13.55	37.33	8.21	13.79	29.81	11.63	27.37	43.84	7.89	10.11	25	4	12	chr9	22280438	22280442	-	NA	NA	ENSMUSG00000066829	-13.15
Tfdp1	MmuALTD0014221-3/3	chr8:13338837-13339146	226	chr8:13338837-13338920+13338922+13339146,13339665	Alt5	48.37	104	111	31.69	90	194	26.49	49.01	135.99	32.11	61.01	128.99	24.16	36	113	36.36	63.99	112.01	37.93	66	108	30.36	51	117	22.68	44	150	28.99	69	169	24.79	58.01	175.99	chr8	13338920	13339146	+	NA	NA	ENSMUSG00000038482	-13.14
Fastkd3	MmuALTD0005389-2/3	chr13:-68582598	248	chr13:-68582350+68582598+68582618,68583539	Alt5	81.16	56	13	84.15	69	13	90.38	47	5	90	45	5	97.56	40	1	88.89	80	10	90	45	5	94.23	49	3	90	45	5	71.59	63	25	67.5	54	26	chr13	68582350	68582598	+	NA	NA	ENSMUSG00000021532	-13.11
4921513D23Rik	MmuALTD0000456-2/4	chr16:14141685-14141801	41	chr16:14141479+14141643+14141685+14141726-14141801,14140372	Alt5	34.63	5.89	11.11	35.05	4.91	9.09	21.73	1.96	7.04	54.84	4.94	4.06	0	0	2	18.31	2.93	13.07	19.54	1.95	8.05	13.93	0.98	6.02	24.37	1.95	6.05	34.63	5.89	11.11	8.85	0.97	10.03	chr16	14141479	14141520	-	NA	NA	ENSMUSG00000060657	-13.1
Rbm3	MmuALTD0011653-3/3	chrX:8144175-8144338	113	chrX:8144175+8144245+8144288-8144338,8143947	Alt5	95.65	44	2	90	36	4	87.5	28	4	78.95	30	8	81.48	22	5	80.56	29	7	86.11	31	5	86.11	31	5	75	12	4	79.17	19	5	80.56	29	7	chrX	8144175	8144288	-	NA	NA	ENSMUSG00000031167	-12.96
Arhgap22	MmuALTD0001534-2/2	chr14:33343229-33343405	48	chr14:33343229-33343357+33343405,33359118	Alt5	24.34	10.71	33.29	8.52	4.35	46.65	6.13	4.35	66.65	11.6	3.25	24.75	4.95	2.18	41.82	0	0	45	8.15	3.26	36.74	0	0	26	5.19	2.18	39.82	0	0	40	7.09	3.26	42.74	chr14	33343357	33343405	+	NA	NA	ENSMUSG00000063506	-12.885
Yeats2	MmuALTD0015858-2/3	chr16:-20141661	426	chr16:-20141235+20141661+20141665,20150442	Alt5	20.73	19.07	72.93	16.7	20.04	99.96	14.98	10.04	56.96	12.71	9.02	61.98	9.15	5.03	49.97	9.69	11.05	102.95	12.83	13.98	95.02	10.84	9.97	82.03	7.59	7.06	85.94	6.44	4.96	72.04	5.3	5.99	107.01	chr16	20141235	20141661	+	NA	NA	ENSMUSG00000041215	-12.845
Idua	MmuALTD0006889-3/3	chr5:108681687-108681805	29	chr5:108681687-108681776+108681793+108681805,108681902	Alt5	21.22	7.64	28.36	10.17	5.7	50.3	15.87	1.9	10.1	25.53	3.83	11.17	0	0	14	19.08	2.86	12.14	0	0	12	32.04	3.84	8.16	4.5	0.94	20.05	0	0	18	5.98	0.96	15.04	chr5	108681776	108681805	+	NA	NA	ENSMUSG00000033540	-12.705
Hmox2	MmuALTD0006681-3/3	chr16:4756994-4757170	58	chr16:4756994-4757112+4757127+4757170,4762559	Alt5	48.98	24	25	43.48	10	13	22.73	5	17	50	7	7	60	3	2	68.75	11	5	42.11	8	11	38.46	5	8	72	18	7	30.77	4	9	36.36	4	7	chr16	4757112	4757170	+	NA	NA	ENSMUSG00000004070	-12.665
Enox2	MmuALTD0004882-2/3	chrX:49286845-49286904	11	chrX:49286843+49286845+49286856-49286904,49168784	Alt5	75	15	5	38.89	7	11	57.14	12	9	40	10	15	75	6	2	64.71	11	6	63.16	12	7	43.75	7	9	75	9	3	45.83	11	13	42.86	6	8	chrX	49286843	49286854	-	NA	NA	ENSMUSG00000031109	-12.6
Numa1	MmuALTD0009664-3/3	chr7:101969843-101970377	408	chr7:101969843-101969969+101970354+101970377,101977380	Alt5	31.66	9.18	19.82	22.45	9.2	31.8	10.26	3.08	26.92	2.86	1.03	34.97	21.92	9.21	32.79	11.4	4.1	31.9	13.98	6.15	37.85	18.07	9.22	41.78	11.4	5.13	39.87	11.84	3.08	22.92	17.07	6.15	29.85	chr7	101969969	101970377	+	NA	NA	ENSMUSG00000066306	-12.6
Purg	MmuALTD0011327-3/3	chr8:33389169-33389543	285	chr8:33389169-33389258+33389297+33389543,33416557	Alt5	25	4	12	0	0	18	0	0	17	0	0	15	0	0	10	0	0	27	0	0	17	0	0	14	0	0	17	0	0	14	0	0	17	chr8	33389258	33389543	+	NA	NA	ENSMUSG00000049184	-12.5
Zfp644	MmuALTD0016200-2/2	chr5:106690671-106690877	59	chr5:106690671+106690730-106690877,106666845	Alt5	15.35	3.99	22.01	22.52	6.98	24.02	26.61	7.98	22.02	19.41	6.99	29.01	7.9	1.03	11.97	14.78	3.99	23.01	3.22	1	30	16.65	4	20	12.11	4	29	7.69	2	24	5.26	2	36	chr5	106690671	106690730	-	NA	NA	ENSMUSG00000049606	-12.46
Cstf1	MmuALTD0003700-3/3	chr2:-172371027	171	chr2:-172370856+172370860+172371027,172372929	Alt5	27.93	31	80	41.67	35	49	33.33	31	62	42.86	39	52	28.85	15	37	28.36	19	48	33.93	19	37	26.09	12	34	28.41	25	63	23.71	23	74	21.05	20	75	chr2	172370856	172371027	+	NA	NA	ENSMUSG00000027498	-12.42
Trerf1	MmuALTD0014762-2/2	chr17:47319508-47319678	60	chr17:47319508-47319618+47319678,47323278	Alt5	68.75	22	10	67.5	27	13	88.24	15	2	82.35	14	3	84.62	11	2	100	20	0	76	19	6	88.24	15	2	52.38	11	10	51.43	18	17	60	27	18	chr17	47319618	47319678	+	NA	NA	ENSMUSG00000064043	-12.41
Fbxw17	MmuALTD0005476-4/4	chr13:50419840-50420028	151	chr13:50419840-50419877+50419939+50419991+50420028,50423202	Alt5	26.98	28.87	78.13	47.33	35.97	40.03	17.12	10.96	53.04	29.08	16.87	41.13	22.7	9.99	34.01	30.29	20.9	48.1	49.11	30.94	32.06	30.19	19.93	46.07	43.63	27.92	36.08	29.67	40.94	97.06	20.15	22.97	91.03	chr13	50419877	50420028	+	NA	NA	ENSMUSG00000037816	-12.245
Daam1	MmuALTD0003932-2/2	chr12:-71831331	135	chr12:-71831196+71831331,71895727	Alt5	93.05	13.03	0.97	83.73	25.12	4.88	70.61	21.18	8.82	86.07	12.05	1.95	73.9	11.09	3.91	50.72	6.09	5.91	73.9	11.09	3.91	80.46	20.11	4.89	88.53	15.05	1.95	67.31	8.08	3.92	85.3	17.06	2.94	chr12	71831196	71831331	+	NA	NA	ENSMUSG00000034574	-12.085
Uba3	MmuALTD0015083-3/3	chr6:97204915-97205347	391	chr6:97204915+97205103+97205306-97205347,97203594	Alt5	8.43	4.89	53.11	34.65	11.78	22.22	15.57	8.87	48.13	12.83	7.83	53.17	11.62	6.86	52.14	8.48	4.92	53.08	11.67	6.89	52.11	16.8	6.89	34.11	9.94	6.86	62.14	10.21	6.84	60.16	8.93	5.89	60.11	chr6	97204915	97205306	-	NA	NA	ENSMUSG00000030061	-11.97
2210404J11Rik	MmuALTD0000235-3/4	chr17:15041713-15041833	92	chr17:15041713-15041741+15041745+15041833+15042138,15042248	Alt5	35.71	5	9	42.86	6	8	22.22	2	7	30.77	4	9	50	4	4	31.25	5	11	16.67	2	10	14.29	1	6	63.64	7	4	31.58	6	13	23.08	3	10	chr17	15041741	15041833	+	NA	NA	ENSMUSG00000036552	-11.955
Kif2a	MmuALTD0007462-2/2	chr13:106987953-106988075	57	chr13:106987953+106988010-106988075,106987369	Alt5	60.61	20	13	52.94	18	16	42.67	32	43	45.12	37	45	48.84	21	22	45.28	24	29	39.62	21	32	61.76	21	13	44.68	42	52	57.45	27	20	32.26	10	21	chr13	106987953	106988010	-	NA	NA	ENSMUSG00000021693	-11.92
Gm10393	MmuALTD0005986-3/3	chr14:26182509-	485	chr14:26182509+26182862+26182994-,26170237	Alt5	16.3	4.89	25.11	7.49	1.95	24.05	0	0	0	13.93	0.98	6.02	NA	0	0	0	0	0	32.69	0.98	2.02	0	0	0	0	0	0	0	0	14	0	0	38	chr14	26182509	26182994	-	NA	NA	ENSMUSG00000072674	-11.895
Klhl25	MmuALTD0007537-2/3	chr7:-75848473	58	chr7:-75848415+75848473+75848484,75865337	Alt5	62.74	25.72	15.28	66.02	25.75	13.25	55.28	13.82	11.18	52.05	18.74	17.26	59.3	11.86	8.14	37.47	7.87	13.13	51.66	10.85	10.15	33.96	8.83	17.17	61.48	22.75	14.25	57.36	35.56	26.44	47.76	15.76	17.24	chr7	75848415	75848473	+	NA	NA	ENSMUSG00000055652	-11.82
1810043G02Rik	MmuALTD0000205-2/2	chr10:77979753-77980051	280	chr10:77979753-77979771+77980051,77980501	Alt5	23.08	9	30	9.68	3	28	37.5	12	20	29.41	10	24	19.05	4	17	58.33	14	10	30	9	21	29.17	7	17	26.09	6	17	5	1	19	4.35	1	22	chr10	77979771	77980051	+	NA	NA	ENSMUSG00000020284	-11.705
Mtrr	MmuALTD0008920-2/3	chr13:68581803-68581903	70	chr13:68581621+68581803+68581873-68581903,68580715	Alt5	75.61	31	10	58.82	20	14	93.48	43	3	96.08	49	2	95.45	42	2	100	67	0	100	44	0	92.59	50	4	98	49	1	69.44	25	11	41.67	10	14	chr13	68581621	68581691	-	NA	NA	ENSMUSG00000034617	-11.66
Hdac10	MmuALTD0006488-2/3	chr15:89126630-89126706	11	chr15:89126563+89126630+89126641-89126706,89126437	Alt5	38.89	14	22	18.42	7	31	13.04	3	20	31.58	12	26	20	5	20	32	8	17	30.77	8	18	20	6	24	37.21	16	27	13.04	3	20	21.05	8	30	chr15	89126563	89126574	-	NA	NA	ENSMUSG00000062906	-11.61
Carkd	MmuALTD0002539-2/2	chr8:11497519-11497740	114	chr8:11497519-11497626+11497740,11502622	Alt5	65.75	48	25	67.57	25	12	53.66	44	38	42.06	45	62	65.96	31	16	60.66	37	24	77.36	41	12	75.51	37	12	48.19	40	43	41.49	39	55	68.85	42	19	chr8	11497626	11497740	+	NA	NA	ENSMUSG00000031505	-11.49
Tra2a	MmuALTD0014712-2/2	chr6:49252382-49252512	6	chr6:49252382+49252388-49252512,49251022	Alt5	72.95	201.34	74.66	63.16	263.38	153.62	60.27	170.56	112.44	65.21	183.24	97.76	59.92	188.15	125.85	63.2	226.26	131.74	64.08	211.46	118.54	58.75	205.62	144.38	70.27	113.84	48.16	54.87	126.2	103.8	58.28	209.81	150.19	chr6	49252382	49252388	-	NA	NA	ENSMUSG00000029817	-11.48
E430018J23Rik	MmuALTD0004600-2/3	chr7:127393253-	37	chr7:127393208+127393253+127393290-,127393114	Alt5	63.79	37	21	70.59	36	15	61.54	24	15	62.86	22	13	70	21	9	68.57	24	11	78.79	26	7	57.58	19	14	63.46	33	19	57.58	19	14	53.85	21	18	chr7	127393208	127393245	-	NA	NA	ENSMUSG00000078580	-11.475
Gmpr	MmuALTD0006084-2/3	chr13:45520120-45520184	9	chr13:45520120-45520175+45520184+45520212,45520852	Alt5	0	0	14	36.38	5.09	8.91	NA	0	0	NA	0	0	NA	0	0	NA	0	0	NA	0	0	NA	0	0	NA	0	0	8.11	3.08	34.92	5.61	3.09	51.91	chr13	45520175	45520184	+	NA	NA	ENSMUSG00000000253	-11.33
Tle3	MmuALTD0014361-2/2	chr9:61394608-61394712	30	chr9:61394608-61394682+61394712,61401853	Alt5	24.56	14	43	35.15	26.01	47.99	24.37	29	90	25	40	120	25.99	33.01	93.99	18.4	29.99	133.01	29.75	47	111	31.41	49	107	30.49	35.98	82.02	18.75	12	52	18.32	13.01	57.99	chr9	61394682	61394712	+	NA	NA	ENSMUSG00000032280	-11.32
2010111I01Rik	MmuALTD0000223-2/3	chr13:63273269-63273349	64	chr13:63273269-63273285+63273349+63273408,63282142	Alt5	65.38	11.11	5.89	60.71	9.11	5.89	45.24	13.12	15.88	45.9	14.23	16.77	35.85	6.09	10.91	54.08	8.11	6.89	39.94	9.98	15.02	60.71	9.11	5.89	33.51	11.06	21.94	46.11	15.22	17.78	57.43	20.1	14.9	chr13	63273285	63273349	+	NA	NA	ENSMUSG00000021458	-11.275
Enpp4	MmuALTD0004891-2/2	chr17:44105649-	62	chr17:44105649+44105711-,44102664	Alt5	71.7	38	15	80	36	9	53.85	14	12	80.56	29	7	46.67	7	8	64.29	18	10	61.11	22	14	44.83	13	16	66.67	22	11	66.67	20	10	62.5	15	9	chr17	44105649	44105711	-	NA	NA	ENSMUSG00000023961	-11.265
Gpn1	MmuALTD0006202-2/3	chr5:31495001-31495350	85	chr5:31495001-31495265+31495350+31495435,31495518	Alt5	48	12	13	57.14	12	9	17.65	3	14	50	7	7	50	7	7	62.5	5	3	53.85	7	6	62.5	5	3	29.41	5	12	17.65	3	14	65	13	7	chr5	31495265	31495350	+	NA	NA	ENSMUSG00000064037	-11.245
Snrpg	MmuALTD0013346-2/2	chr6:-86371993	289	chr6:-86371704+86371993,86375677	Alt5	94.74	18	1	65.22	15	8	71.43	15	6	83.33	15	3	46.15	6	7	46.67	7	8	60	9	6	80	8	2	50	9	9	53.33	8	7	84.21	16	3	chr6	86371704	86371993	+	NA	NA	ENSMUSG00000057278	-11.21
Tasp1	MmuALTD0014004-2/3	chr2:140066487-	267	chr2:140066441+140066487+140066754-,140057499	Alt5	78.44	18.04	4.96	83.33	10	2	72.22	13	5	48.28	14	15	100	10	0	100	16	0	65.38	17	9	84.62	11	2	72	18	7	66.67	8	4	72.73	8	3	chr2	140066441	140066708	-	NA	NA	ENSMUSG00000039033	-11.185
Epn1	MmuALTD0004952-2/2	chr7:-5080638	161	chr7:-5080477+5080638,5082018	Alt5	29.88	49	115	26.45	32	89	18.37	27	120	33.08	44	89	29.89	26	61	26.87	36.01	97.99	25.51	25	73	29	29	71	18.98	26	111	19.4	26	108	14.63	17.99	105.01	chr7	5080477	5080638	+	NA	NA	ENSMUSG00000035203	-11.15
Zfp932	MmuALTD0016268-2/2	chr5:-109996633	3	chr5:-109996630+109996633,110006944	Alt5	100	27	0	82.76	24	5	100	50	0	100	51	0	100	37	0	100	19	0	100	31	0	100	37	0	100	30	0	86.38	32.82	5.18	74.45	13.4	4.6	chr5	109996630	109996633	+	NA	NA	ENSMUSG00000066613	-10.965
BC023814	MmuALTD0002041-2/2	chr3:87924892-87925275	55	chr3:87924892+87924947-87925275,87924528	Alt5	16.44	12	61	23.08	12	40	4.44	2	43	14.29	7	42	6.9	2	27	10	4	36	27.03	10	27	25	10	30	24.24	16	50	6.98	3	40	10.64	5	42	chr3	87924892	87924947	-	NA	NA	ENSMUSG00000004896	-10.95
Zbtb32	MmuALTD0015915-2/3	chr7:30591295-30591965	105	chr7:30591057+30591295+30591400-30591965,30590869	Alt5	50	7	7	29.17	7	17	66.67	2	1	25	1	3	NA	0	0	0	0	2	0	0	3	NA	0	0	NA	0	0	37.5	6	10	20	2	8	chr7	30591057	30591162	-	NA	NA	ENSMUSG00000006310	-10.835
Iqce	MmuALTD0007131-2/2	chr5:140693411-140693543	4	chr5:140693411+140693415-140693543,140692924	Alt5	10.45	1.46	12.54	40.23	4.43	6.57	11.16	2.79	22.21	22.04	6.17	21.83	14.14	3.25	19.75	14.03	3.37	20.63	20.65	3.1	11.9	15.49	3.1	16.9	23.03	3.22	10.78	24.08	3.85	12.15	4.99	1.4	26.6	chr5	140693411	140693415	-	NA	NA	ENSMUSG00000036555	-10.805
Snrk	MmuALTD0013319-2/2	chr9:-122117502	95	chr9:-122117407+122117502,122131893	Alt5	59.38	21.97	15.03	22.22	9.55	33.45	30	14.4	33.6	26.12	14.37	40.63	15.87	3.81	20.19	31.08	10.57	23.43	39.13	14.48	22.52	17.65	9.53	44.47	16.26	6.67	34.33	35.23	14.44	26.56	25.07	10.53	31.47	chr9	122117407	122117502	+	NA	NA	ENSMUSG00000038145	-10.65
Zscan18	MmuALTD0016367-2/2	chr7:12773950-	163	chr7:12773950+12774113-,12773590	Alt5	20	9	36	31.91	15	32	23.41	7.02	22.98	15.22	7	39	18.18	4	18	22.95	14	47	29.27	12	29	25.64	10	29	16	8	42	21.38	10.05	36.95	9.31	5.03	48.97	chr7	12773950	12774113	-	NA	NA	ENSMUSG00000070822	-10.61
Anks6	MmuALTD0001366-2/2	chr4:47017493-47017619	30	chr4:47017493+47017523-47017619,47016816	Alt5	35.29	12	22	36.67	11	19	17.07	7	34	29.69	19	45	24.14	7	22	28	14	36	35.71	15	27	20	9	36	30	15	35	29.17	7	17	21.62	8	29	chr4	47017493	47017523	-	NA	NA	ENSMUSG00000066191	-10.585
Pkig	MmuALTD0010415-2/2	chr2:-163658659	167	chr2:-163658492+163658659,163703486	Alt5	47.81	131	143	40.44	79.67	117.33	23.82	29.06	92.94	17.16	32.43	156.57	34.97	23.08	42.92	31.73	21.58	46.42	41.31	32.22	45.78	32.24	24.82	52.18	31.37	49.88	109.12	31.12	77.49	171.51	35.98	68.72	122.28	chr2	163658492	163658659	+	NA	NA	ENSMUSG00000035268	-10.575
D16Ertd472e	MmuALTD0003876-2/4	chr16:78576424-	35	chr16:78576191+78576391+78576424+78576459-,78576054	Alt5	29.52	31	74	27.96	26	67	11.58	11	84	18.42	14	62	26.32	15	42	21.35	19	70	27.14	19	51	25	18	54	28.24	24	61	17.05	21.99	107.01	19.3	22	92	chr16	78576191	78576226	-	NA	NA	ENSMUSG00000022864	-10.565
Tcf19	MmuALTD0014090-2/2	chr17:35516711-	48	chr17:35516711+35516759-,35516430	Alt5	61.29	19	12	81.82	18	4	51.22	21	20	48.08	25	27	71.88	23	9	65.38	17	9	50	18	18	68	17	8	67.31	35	17	60.87	28	18	61.11	22	14	chr17	35516711	35516759	-	NA	NA	ENSMUSG00000050410	-10.565
Brip1	MmuALTD0002308-2/3	chr11:86201074-	35	chr11:86201070+86201074+86201109-,86198994	Alt5	27.78	5	13	20	2	8	12.5	1	7	23.53	4	13	0	0	3	11.11	1	8	16.67	1	5	18.18	2	9	50	5	5	12.5	2	14	14.29	2	12	chr11	86201070	86201105	-	NA	NA	ENSMUSG00000034329	-10.495
Pdzd11	MmuALTD0010148-2/3	chrX:100625816-100625935	70	chrX:100625813+100625816+100625886-100625935,100625387	Alt5	59.32	35	24	55.32	26	21	56.41	44	34	34.57	28	53	55.32	26	21	55.32	26	21	56.14	32	25	57.14	32	24	69.57	48	21	45.95	34	40	47.73	21	23	chrX	100625813	100625883	-	NA	NA	ENSMUSG00000015668	-10.48
Zfp41	MmuALTD0016120-3/3	chr15:-75617028	208	chr15:-75616820+75616931+75617028,75618044	Alt5	33.87	21	41	32.56	28	58	28.21	22	56	40	26	39	24.56	14	43	41.05	39	56	28.74	25	62	32.93	27	55	21.13	15	56	24.69	20	61	20.78	16	61	chr15	75616820	75617028	+	NA	NA	ENSMUSG00000047003	-10.48
Rlim	MmuALTD0011900-2/2	chrX:103981063-	10	chrX:103981063+103981073-,103979334	Alt5	48.94	46	48	51.09	47	45	42	21	29	39.02	16	25	34.09	15	29	30.77	28	63	43.84	32	41	34.83	31	58	36.36	24	42	36.14	30	53	43	43	57	chrX	103981063	103981073	-	NA	NA	ENSMUSG00000056537	-10.445
Dnajb12	MmuALTD0004328-3/3	chr10:59896350-59896501	54	chr10:59896350-59896447+59896495+59896501,59897491	Alt5	46.54	52.12	59.88	45.33	48.96	59.04	59.01	51.34	35.66	47.2	39.18	43.82	47.9	24.43	26.57	30.8	17.56	39.44	45.59	20.52	24.48	40.63	23.57	34.43	50.61	43.02	41.98	35.42	38.96	71.04	35.71	36.07	64.93	chr10	59896447	59896501	+	NA	NA	ENSMUSG00000020109	-10.37
Qtrtd1	MmuALTD0011377-2/4	chr16:43880968-43881213	25	chr16:43880829+43880833+43880968+43880993-43881213,43880354	Alt5	22.58	17.39	59.61	36.54	33.62	58.38	27.62	13.26	34.74	31.26	19.38	42.62	28.89	15.31	37.69	33.48	22.43	44.57	36.19	27.5	48.5	24.73	15.33	46.67	41.24	15.26	21.74	20.18	14.33	56.67	18.34	12.29	54.71	chr16	43880829	43880854	-	NA	NA	ENSMUSG00000022704	-10.3
Fam98c	MmuALTD0005347-2/2	chr7:29156031-	99	chr7:29156031+29156130-,29155809	Alt5	17.95	5.38	24.62	31.91	6.38	13.62	21.47	3.22	11.78	17.02	3.23	15.77	35.35	3.18	5.82	21.47	1.07	3.93	35.35	4.24	7.76	42.17	2.11	2.89	13.51	2.16	13.84	19.55	4.3	17.7	9.86	2.17	19.83	chr7	29156031	29156130	-	NA	NA	ENSMUSG00000030590	-10.225
Nacc1	MmuALTD0009078-2/4	chr8:84687369-	21	chr8:84687048+84687256+84687369+84687390-,84677252	Alt5	31.11	4.36	9.64	7.46	1.12	13.88	0	0	5	0	0	0	0	0	2	0	0	7	0	0	8	0	0	2	0	0	2	0	0	11	18.23	2.19	9.81	chr8	84687048	84687069	-	NA	NA	ENSMUSG00000001910	-10.17
Eif4enif1	MmuALTD0004786-5/5	chr11:3203021-3203387	343	chr11:3203021-3203044+3203194+3203326+3203336+3203387,3203630	Alt5	26.42	4.49	12.51	20.59	2.26	8.74	0	0	4	28	1.12	2.88	0	0	0	16.28	1.14	5.86	0	0	9	0	0	4	0	0	7	26.72	5.61	15.39	0	0	13	chr11	3203044	3203387	+	NA	NA	ENSMUSG00000020454	-10.145
Cenpo	MmuALTD0003001-2/2	chr12:4233752-	30	chr12:4233752+4233782-,4233657	Alt5	90	27	3	90.91	40	4	90.77	59	6	97.22	35	1	97.5	39	1	100	46	0	96.55	28	1	89.74	35	4	97.22	35	1	75.47	40	13	85.19	46	8	chr12	4233752	4233782	-	NA	NA	ENSMUSG00000020652	-10.125
Pqbp1	MmuALTD0010935-3/3	chrX:7898771-7898896	9	chrX:7898771+7898775+7898780-7898896,7898636	Alt5	93.94	62	4	93.44	57	4	87.23	41	6	95.12	39	2	97.3	36	1	92.31	48	4	88.89	32	4	86.67	39	6	91.84	45	4	89.13	41	5	78	39	11	chrX	7898771	7898780	-	NA	NA	ENSMUSG00000031157	-10.125
Usp32	MmuALTD0015389-2/3	chr11:85036522-85036639	10	chr11:85036480+85036522+85036532-85036639,85032223	Alt5	94.59	17.97	1.03	94.59	35.94	2.06	79.53	15.91	4.09	94.86	18.97	1.03	100	17	0	96.19	25.97	1.03	96.33	26.97	1.03	100	22	0	85.36	11.95	2.05	81.93	13.93	3.07	87.18	27.9	4.1	chr11	85036480	85036490	-	NA	NA	ENSMUSG00000000804	-10.035
Inpp5b	MmuALTD0007041-2/2	chr4:124742464-124742605	15	chr4:124742464-124742590+124742605,124742933	Alt5	20	2	8	0	0	12	0	0	13	0	0	15	0	0	14	0	0	22	0	0	16	8.7	2	21	0	0	16	0	0	16	0	0	14	chr4	124742590	124742605	+	NA	NA	ENSMUSG00000028894	-10

## Sheet: C. ES_FEMALEUP
GENE	EVENT	COORD	LENGTH	FullCO	COMPLEX	PSI_R10f_24479_TCAGAT_read1_trimmed	INCLREADSavg_R10f_24479_TCAGAT_read1_trimmed	EXCLREADSavg_R10f_24479_TCAGAT_read1_trimmed	PSI_R11f_24480_ACCTTC_read1_trimmed	INCLREADSavg_R11f_24480_ACCTTC_read1_trimmed	EXCLREADSavg_R11f_24480_ACCTTC_read1_trimmed	PSI_R1m_24470_TGGCGG_read1_trimmed	INCLREADSavg_R1m_24470_TGGCGG_read1_trimmed	EXCLREADSavg_R1m_24470_TGGCGG_read1_trimmed	PSI_R2m_24471_GCTCCA_read1_trimmed	INCLREADSavg_R2m_24471_GCTCCA_read1_trimmed	EXCLREADSavg_R2m_24471_GCTCCA_read1_trimmed	PSI_R3m_24472_CCGGTT_read1_trimmed	INCLREADSavg_R3m_24472_CCGGTT_read1_trimmed	EXCLREADSavg_R3m_24472_CCGGTT_read1_trimmed	PSI_R4f_24473_AATGCA_read1_trimmed	INCLREADSavg_R4f_24473_AATGCA_read1_trimmed	EXCLREADSavg_R4f_24473_AATGCA_read1_trimmed	PSI_R5f_24474_AGTTGC_read1_trimmed	INCLREADSavg_R5f_24474_AGTTGC_read1_trimmed	EXCLREADSavg_R5f_24474_AGTTGC_read1_trimmed	PSI_R6f_24475_CTGATA_read1_trimmed	INCLREADSavg_R6f_24475_CTGATA_read1_trimmed	EXCLREADSavg_R6f_24475_CTGATA_read1_trimmed	PSI_R7m_24476_AACGGT_read1_trimmed	INCLREADSavg_R7m_24476_AACGGT_read1_trimmed	EXCLREADSavg_R7m_24476_AACGGT_read1_trimmed	PSI_R8m_24477_TTCAAG_read1_trimmed	INCLREADSavg_R8m_24477_TTCAAG_read1_trimmed	EXCLREADSavg_R8m_24477_TTCAAG_read1_trimmed	PSI_R9m_24478_GACTAA_read1_trimmed	INCLREADSavg_R9m_24478_GACTAA_read1_trimmed	EXCLREADSavg_R9m_24478_GACTAA_read1_trimmed	SCAFFOLD	START	END	STRAND	UPSTRM_EX_BORDER	DOSTRM_EX_BORDER	GENEID_ENSEMBL	DPLIM
Hyi	MmuEX0023512	chr4:118360306-118360389	84	chr4:118360231,118360306-118360389,118361616	S	92.95	203.56	15.44	77.44	91.38	26.62	98.81	165.01	1.99	97.62	162.05	3.95	100	120	0	100	125	0	97.14	134.05	3.95	97.96	95.02	1.98	98.69	150.01	1.99	70.21	56.17	23.83	1.49	0.51	33.49	chr4	118360306	118360389	+	118360231	118361616	ENSMUSG00000006395	-49.345
Prickle1	MmuEX0037053	chr15:93519264-93519409	146	chr15:93595471+93595694,93519264-93519409,93512633+93512636	S	71.83	43.82	17.18	55.26	65.21	52.79	5.49	6.86	118.14	8.85	14.69	151.31	10.16	10.46	92.54	8.11	14.6	165.4	6.67	9.6	134.4	7.3	12.34	156.66	9.43	16.41	157.59	29.41	38.82	93.18	23.44	30.24	98.76	chr15	93519264	93519409	-	93595694	93512633	ENSMUSG00000036158	-37.12
1700086O06Rik	MmuEX0000598	chr18:38240839-38240953	115	chr18:38249714+38250178,38240839-38240953,38239189	C1	60.56	34.52	22.48	46.48	24.17	27.83	0	0	37	0	0	43	0	0	31	0	0	26	0	0	28	0	0	30	0	0	42	23.53	14.82	48.18	17.53	9.99	47.01	chr18	38240839	38240953	-	38250178	38239189	ENSMUSG00000086988	-32.99
2810442I21Rik	MmuEX0001253	chr11:16937373-16937484	112	chr11:16950882,16937373-16937484,16936564	C1	50.88	21.88	21.12	71.5	21.45	8.55	18.18	7.09	31.91	23.9	13.62	43.38	27.27	13.36	35.64	22.89	11.67	39.33	14.57	9.18	53.82	15.62	5.78	31.22	32.35	29.76	62.24	31.25	6.56	14.44	38.5	13.86	22.14	chr11	16937373	16937484	-	16950882	16936564	ENSMUSG00000087060	-26.315
Prpsap2	MmuEX0037368	chr11:61756582-61756677	96	chr11:61761954+61762033,61756582-61756677,61756345	C1	54.95	47.26	38.74	54.55	37.09	30.91	51.52	25.76	24.24	49.4	30.63	31.37	34.48	13.45	25.55	34.48	13.45	25.55	48.28	20.76	22.24	39.62	14.66	22.34	59.18	23.08	15.92	24.05	11.78	37.22	36.36	10.91	19.09	chr11	61756582	61756677	-	61762033	61756345	ENSMUSG00000020528	-24.545
6230409E13Rik	MmuEX0002128	chr4:21948692-21948888	197	chr4:21936768,21948692-21948888,21982386	C2	79.59	35.02	8.98	88.24	28.24	3.76	71.43	51.43	20.57	63.38	36.76	21.24	58.18	50.62	36.38	57.72	55.99	41.01	77.55	67.47	19.53	64.6	60.08	32.92	57.14	37.71	28.29	50	15	15	68.75	18.56	8.44	chr4	21948692	21948888	+	21936768	21982386	ENSMUSG00000028246	-24.54
Unc5b	MmuEX0050632	chr10:60777185-60777217	33	chr10:60777390,60777185-60777217,60775160	S	69.86	27.94	12.06	88.56	44.28	5.72	86.93	160.82	24.18	86.31	98.39	15.61	93.08	97.73	7.27	88.98	104.11	12.89	89.14	117.66	14.34	90.35	148.17	15.83	87.17	106.35	15.65	50.99	28.55	27.45	58.79	45.86	32.14	chr10	60777185	60777217	-	60777390	60775160	ENSMUSG00000020099	-24.32
Polq	MmuEX0036280	chr16:37016313-37016408	96	chr16:37015209,37016313-37016408,37017199	S	38.1	11.05	17.95	51.11	17.38	16.62	14.29	1.71	10.29	9.09	1.64	16.36	4.35	1.04	22.96	3.37	1.55	44.45	17.39	4.7	22.3	1.82	0.51	27.49	25.93	4.41	12.59	13.64	3.41	21.59	28	8.96	23.04	chr16	37016313	37016408	+	37015209	37017199	ENSMUSG00000034206	-23.785
Spata1	MmuEX0044531	chr3:146475256-146475381	126	chr3:146476194,146475256-146475381,146469803	S	72	30.96	12.04	65.22	24.78	13.22	36.84	9.58	16.42	45.45	14.54	17.46	30.77	5.23	11.77	41.18	9.88	14.12	23.53	4.94	16.06	38.89	9.72	15.28	44.44	17.33	21.67	46.48	24.17	27.83	45.45	21.82	26.18	chr3	146475256	146475381	-	146476194	146469803	ENSMUSG00000028188	-22.645
Adal	MmuEX0003694	chr2:121142524-121142654	131	chr2:121142303,121142524-121142654,121143149	S	78.29	270.1	74.9	64.9	253.11	136.89	73.44	153.49	55.51	77.29	217.18	63.82	73.15	136.79	50.21	72.53	227.74	86.26	70.08	151.37	64.63	71.3	140.46	56.54	82.24	227.8	49.2	43.89	113.68	145.32	54.5	159.14	132.86	chr2	121142524	121142654	+	121142303	121143149	ENSMUSG00000027259	-22.4
2610028E06Rik	MmuEX0001114	chr4:125916954-125918046	1093	chr4:125918488,125916954-125918046,125893970	C2	40	14	21	28.16	18.59	47.41	18.18	2.36	10.64	28.57	2.57	6.43	14.29	1.14	6.86	14.29	1.14	6.86	27.27	1.91	5.09	55.56	3.89	3.11	19.05	4.76	20.24	10.53	6.63	56.37	13.51	8.51	54.49	chr4	125916954	125918046	-	125918488	125893970	ENSMUSG00000085562	-22.06
4930422G04Rik	MmuEX0001498	chr3:127581446-127581569	124	chr3:127573325,127581446-127581569,127583584	S	85.29	53.73	9.27	84.62	71.08	12.92	77.78	24.89	7.11	56.1	17.95	14.05	64.44	23.84	13.16	67.12	40.94	20.06	71.43	34.29	13.71	64.91	30.51	16.49	63.64	22.91	13.09	67.09	44.28	21.72	58.73	29.36	20.64	chr3	127581446	127581569	+	127573325	127583584	ENSMUSG00000051278	-22.045
Slc4a7	MmuEX0043429	chr14:14793950-14794057	108	chr14:14791164,14793950-14794057,14796077	S	93.75	29.06	1.94	96.08	48.04	1.96	93.55	28.07	1.94	85.71	33.43	5.57	95.83	45.04	1.96	92.59	72.22	5.78	84.21	58.95	11.05	94.52	67.11	3.89	95.92	46.04	1.96	65	21.45	11.55	81.13	38.94	9.06	chr14	14793950	14794057	+	14791164	14796077	ENSMUSG00000021733	-21.85
Prr15l	MmuEX0037379	chr11:96931511-96931553	43	chr11:96929509,96931511-96931553,96934515+96934518	S	35.48	14.9	27.1	33.33	7.33	14.67	6.38	3.19	46.81	8.33	6.5	71.5	14.89	4.02	22.98	3.61	1.55	41.45	13.51	5.67	36.33	9.8	2.74	25.26	1.56	1.01	63.99	11.11	2.22	17.78	14.29	3.43	20.57	chr11	96931511	96931553	+	96929509	96934518	ENSMUSG00000047040	-21.705
Zfp287	MmuEX0053200	chr11:62727550-62727653	104	chr11:62728282,62727550-62727653,62725374	S	94.87	36.05	1.95	100	54	0	89.74	66.41	7.59	94.37	65.12	3.88	84.09	68.11	12.89	100	74	0	79.07	60.88	16.12	92.21	68.24	5.76	93.44	55.13	3.87	85	31.45	5.55	66.67	36.67	18.33	chr11	62727550	62727653	-	62728282	62725374	ENSMUSG00000005267	-21.6
3110057O12Rik	MmuEX0001313	chr3:40905872-40905956	85	chr3:40847136,40905872-40905956,40910503	C2	100	37	0	100	23	0	83.78	28.49	5.51	87.1	25.26	3.74	87.1	25.26	3.74	100	33	0	81.4	31.75	7.25	94.29	32.06	1.94	92.86	25.07	1.93	86.67	24.27	3.73	70.21	28.08	11.92	chr3	40905872	40905956	+	40847136	40910503	ENSMUSG00000037818	-21.56
Fam178b	MmuEX0018122	chr1:36564831-36564908	78	chr1:36578519+36578571,36564831-36564908,36564413+36564482	S	96.49	54.03	1.97	84.31	39.63	7.37	100	12	0	69.23	7.62	3.38	100	4	0	73.33	9.53	3.47	100	7	0	100	5	0	100	9	0	70.37	16.19	6.81	67.57	20.95	10.05	chr1	36564831	36564908	-	36578571	36564413	ENSMUSG00000046337	-21.43
Atad3a	MmuEX0006535	chr4:155750473-155750593	121	chr4:155753567,155750473-155750593+155750598,155749208	C3	49.33	27.62	28.38	62.71	30.1	17.9	50	18	18	38.71	16.65	26.35	42.22	13.51	18.49	42.86	17.14	22.86	39.62	14.66	22.34	39.13	12.52	19.48	57.69	23.65	17.35	37.5	20.62	34.38	31.87	19.12	40.88	chr4	155750473	155750593	-	155753567	155749208	ENSMUSG00000029036	-21.335
Slc41a3	MmuEX0043317	chr6:90619490-90619645	156	chr6:90612181,90619490-90619645,90624812	S	48.43	42.62	45.38	42.42	35.21	47.79	0	0	8	19.54	5.28	21.72	10.26	2.15	18.85	29.03	10.16	24.84	12.72	3.31	22.69	14.78	2.81	16.19	6.08	1.03	15.97	34.82	7.31	13.69	13.93	2.23	13.77	chr6	90619490	90619645	+	90612181	90624812	ENSMUSG00000030089	-21.05
Slain1	MmuEX0042519	chr14:103684234-103684383	150	chr14:103657072,103684234-103684383,103685669	S	72.73	69.09	25.91	55.7	68.51	54.49	38.46	13.85	22.15	33.33	15.33	30.67	23.4	6.79	22.21	41.38	16.97	24.03	33.33	18	36	48.57	12.63	13.37	26.98	10.79	29.21	40	11.2	16.8	46.88	22.03	24.97	chr14	103684234	103684383	+	103657072	103685669	ENSMUSG00000055717	-20.775
Zfp551	MmuEX0053444	chr7:12418543-12418666	124	chr7:12421763+12421808,12418543-12418666,12417218	S	84.93	32.27	5.73	78.56	20.43	5.57	59.98	9.6	6.4	60.18	15.04	9.96	78.9	14.2	3.8	69.83	19.55	8.45	59.98	17.39	11.61	70.34	21.1	8.9	68.39	19.15	8.85	56.98	13.11	9.89	65.06	15.61	8.39	chr7	12418543	12418666	-	12421808	12417218	ENSMUSG00000034071	-20.725
Cd47	MmuEX0010236	chr16:49908703-49908735	33	chr16:49908078,49908703-49908735,49910869+49910874	C2	25.64	45.9	133.1	40.28	84.59	125.41	10.51	29.43	250.57	6.6	16.24	229.76	3.6	6.26	167.74	5.63	11.71	196.29	12.64	30.84	213.16	7.28	16.96	216.04	8.54	19.98	214.02	9.43	21.78	209.22	15.1	34.58	194.42	chr16	49908703	49908735	+	49908078	49910874	ENSMUSG00000055447	-20.695
Adc	MmuEX0003948	chr4:128959784-128959957	174	chr4:128961363,128959784-128959957,128950772	C1	67.12	81.89	40.11	77.42	85.16	24.84	52.17	91.3	83.7	49.81	99.62	100.38	44.29	44.73	56.27	51.96	70.67	65.33	51.96	70.67	65.33	48.91	67.01	69.99	59.49	112.44	76.56	45.18	64.61	78.39	58.62	67.41	47.59	chr4	128959784	128959957	-	128961363	128950772	ENSMUSG00000028789	-20.37
Mutyh	MmuEX0030237	chr4:116815962-116816035	74	chr4:116815838,116815962-116816035,116816313	S	90.43	92.24	9.76	91.79	88.12	7.88	87.22	78.5	11.5	93.25	82.06	5.94	94.1	63.05	3.95	90.14	53.18	5.82	85.23	54.55	9.45	82.69	53.75	11.25	95.92	94.96	4.04	78.03	103.78	29.22	63.69	82.16	46.84	chr4	116815962	116816035	+	116815838	116816313	ENSMUSG00000028687	-20.25
AC166491.1	MmuEX0002692	chr15:3292380-3292444	65	chr15:3293853,3292380-3292444,3282945	C3	39.16	25.85	40.15	55.24	43.64	35.36	100	2	0	42.86	2.14	2.86	0	0	0	19.08	0.57	2.43	75	5.25	1.75	66.67	3.33	1.67	100	9	0	33.43	14.37	28.63	21.43	9.43	34.57	chr15	3292380	3292444	-	3293853	3282945	ENSMUSG00000091119	-19.77
Gas2	MmuEX0020104	chr7:51863998-51864093	96	chr7:51862645,51863998-51864093,51864282	C2	36.3	30.49	53.51	56.24	48.37	37.63	28.05	15.99	41.01	21.95	13.39	47.61	27.78	12.78	33.22	36.2	27.15	47.85	32.5	17.23	35.78	16.83	9.93	49.07	28.46	22.48	56.52	29.76	22.02	51.98	23.39	11.7	38.3	chr7	51863998	51864093	+	51862645	51864282	ENSMUSG00000030498	-19.695
Fbxo47	MmuEX0018903	chr11:97879384-97879588	205	chr11:97883923,97879384-97879588,97878127	C2	100	31	0	100	28	0	100	4	0	100	5	0	0	0	0	100	4	0	100	6	0	100	5	0	60.23	2.41	1.59	79.7	15.14	3.86	81.28	15.44	3.56	chr11	97879384	97879588	-	97883923	97878127	ENSMUSG00000070336	-19.51
Gfra2	MmuEX0020322	chr14:70895772-70896086	315	chr14:70890894,70895772-70896086,70925718	C3	85.92	56.71	9.29	89.83	50.3	5.7	79.31	41.24	10.76	67.27	30.94	15.06	82.35	25.53	5.47	65	21.45	11.55	85	31.45	5.55	82.86	26.52	5.48	73.53	43.38	15.62	67.74	52.84	25.16	69.01	82.81	37.19	chr14	70895772	70896086	+	70890894	70925718	ENSMUSG00000022103	-19.5
Fam129c	MmuEX0017933	chr8:71605607-71605718	112	chr8:71605035,71605607-71605718,71606661	S	80.95	46.14	10.86	100	42	0	100	21	0	94.74	35.05	1.95	100	13	0	100	20	0	100	15	0	58.82	15.88	11.12	100	28	0	65.22	24.78	13.22	76.74	29.16	8.84	chr8	71605607	71605718	+	71605035	71606661	ENSMUSG00000043243	-19.495
Ppil5	MmuEX0036592	chr12:69174392-69175113	722	chr12:69171960,69174392-69175113,69178580	S	78.83	312.96	84.04	77.89	275.73	78.27	30.54	66.58	151.42	38.68	93.61	148.39	35.85	51.62	92.38	36.07	83.68	148.32	30.92	50.4	112.6	24.91	43.09	129.91	44.41	106.14	132.86	57.99	200.65	145.35	60.25	228.35	150.65	chr12	69174392	69175113	+	69171960	69178580	ENSMUSG00000034883	-19.24
Rpgrip1l	MmuEX0040379	chr8:91260745-91261123	379	chr8:91263509,91260745-91261123,91253266	S	94.74	34.11	1.89	89.74	64.61	7.39	100	29	0	100	36	0	100	39	0	100	57	0	100	54	0	100	45	0	100	54	0	83.73	36.84	7.16	62.45	34.35	20.65	chr8	91260745	91261123	-	91263509	91253266	ENSMUSG00000033282	-19.15
Arntl2	MmuEX0006235	chr6:146827216-146827324	109	chr6:146825228,146827216-146827324,146828099	S	86.67	24.27	3.73	78.38	25.87	7.13	100	9	0	100	9	0	100	4	0	100	9	0	81.82	16.36	3.64	100	9	0	100	19	0	58.62	13.48	9.52	68.18	25.23	11.77	chr6	146827216	146827324	+	146825228	146828099	ENSMUSG00000040187	-19.125
Osbpl10	MmuEX0033187	chr9:115109400-115109591	192	chr9:115067325+115067329,115109400-115109591,115167082	S	95.56	42.05	1.95	74.19	40.06	13.94	85.37	32.44	5.56	68.25	36.17	16.83	93.94	30.06	1.94	81.58	56.29	12.71	72.6	45.74	17.26	78.08	50.75	14.25	66.1	32.39	16.61	55.56	15.56	12.44	76.47	22.94	7.06	chr9	115109400	115109591	+	115067325	115167082	ENSMUSG00000040875	-18.86
Zfp850	MmuEX0053660	chr7:28012336-28012450	115	chr7:28014016,28012336-28012450,28008436	S	88.89	45.33	5.67	97.01	64.03	1.97	93.33	27.07	1.93	100	38	0	78.38	25.87	7.13	100	56	0	100	34	0	94.44	33.05	1.95	93.94	30.06	1.94	76.67	40.64	12.36	71.83	43.82	17.18	chr7	28012336	28012450	-	28014016	28008436	ENSMUSG00000074608	-18.7
Nhsl1	MmuEX0031704	chr10:18516029-18516160	132	chr10:18511742,18516029-18516160,18523791	S	52.17	18.26	16.74	59.14	43.76	30.24	70.21	28.08	11.92	55.88	29.62	23.38	76.47	34.41	10.59	58.14	39.54	28.46	67.09	44.28	21.72	64.29	59.15	32.85	52.94	27.53	24.47	40.35	16.14	23.86	33.94	24.78	48.22	chr10	18516029	18516160	+	18511742	18523791	ENSMUSG00000039835	-18.51
Msh5	MmuEX0029817	chr17:35042098-35042180	83	chr17:35044025,35042098-35042180,35041515	C2	59.19	34.92	24.08	86.43	35.44	5.56	64.18	35.94	20.06	44.47	18.23	22.77	66.29	21.21	10.79	75.53	50.61	16.39	49.03	19.61	20.39	79.45	45.29	11.71	79.57	41.38	10.62	60.62	27.89	18.11	48.15	18.3	19.7	chr17	35042098	35042180	-	35044025	35041515	ENSMUSG00000007035	-18.425
Eny2	MmuEX0016940	chr15:44430691-44430794	104	chr15:44429636,44430691-44430794,44432438	S	60.87	22.52	14.48	60	28.8	19.2	62.07	29.17	17.83	32.43	15.89	33.11	50	15	15	28.21	7.05	17.95	28.3	9.62	24.38	42.86	15	20	38.67	20.11	31.89	30.84	21.59	48.41	53.19	38.3	33.7	chr15	44430691	44430794	+	44429636	44432438	ENSMUSG00000022338	-18.42
Gtf2a2	MmuEX0022070	chr9:70015768-70015937	170	chr9:70015410,70015768-70015937,70016819	C1	62.79	65.93	39.07	51.26	46.13	43.87	26.11	25.85	73.15	32.08	33.68	71.32	39.34	33.44	51.56	41.05	27.5	39.5	35.29	32.47	59.53	26.92	17.77	48.23	42.37	35.59	48.41	37.78	46.85	77.15	39.43	48.1	73.9	chr9	70015768	70015937	+	70015410	70016819	ENSMUSG00000033543	-18.42
Lpin1	MmuEX0026737	chr12:16571164-16571259	96	chr12:16573660,16571164-16571259+16571262,16568519	S	70.27	44.27	18.73	62.16	74.59	45.41	41.18	14.82	21.18	44	15.84	20.16	40.74	15.48	22.52	31.43	7.23	15.77	46.67	20.53	23.47	55.17	24.83	20.17	64.18	35.3	19.7	57.75	32.34	23.66	37.86	26.88	44.12	chr12	16571164	16571259	-	16573660	16568519	ENSMUSG00000020593	-18.41
Pip5k1b	MmuEX0035241	chr19:24440530-24440707	178	chr19:24443602,24440530-24440707,24439121	S	22.41	4.93	17.07	18.7	2.99	13.01	0	0	5	0	0	11	21.54	1.29	4.71	0	0	6	11.3	1.7	13.3	14.64	1.17	6.83	0	0	21	0	0	12	4.83	1.06	20.94	chr19	24440530	24440707	-	24443602	24439121	ENSMUSG00000024867	-18.14
Osbpl3	MmuEX0033219	chr6:50333186-50333293	108	chr6:50336215,50333186-50333293,50328804	S	40.74	30.96	45.04	34.4	28.9	55.1	19.44	8.36	34.64	33.33	18.66	37.34	28.77	13.52	33.48	43.66	22.27	28.73	37.78	23.42	38.58	30.3	13.03	29.97	30.61	19.59	44.41	23.64	8.04	25.96	15.94	6.38	33.62	chr6	50333186	50333293	-	50336215	50328804	ENSMUSG00000029822	-17.78
Lef1	MmuEX0026275	chr3:131191023-131191106	84	chr3:131189425,131191023-131191106,131193129	S	26.46	197.13	547.87	24.22	182.86	572.14	6.19	16.16	244.84	5.05	20.76	390.24	7.02	11.37	150.63	4.18	13.13	300.87	5.67	11.79	196.21	1.84	4.14	220.86	8.24	24.64	274.36	7.89	18.62	217.38	7.67	17.95	216.05	chr3	131191023	131191106	+	131189425	131193129	ENSMUSG00000027985	-17.56
Stx11	MmuEX0045563	chr10:12944152-12944286	135	chr10:12964000,12944152-12944286,12941983	C1	57.48	57.48	42.52	50.25	74.37	73.63	25	6.25	18.75	31.03	5.9	13.1	20	1.2	4.8	12	1.68	12.32	25.71	5.66	16.34	21.05	4.84	18.16	20	4.2	16.8	17.24	2.93	14.07	55.56	15.56	12.44	chr10	12944152	12944286	-	12964000	12941983	ENSMUSG00000039232	-17.465
C79407	MmuEX0008624	chr12:65170389-65170424	36	chr12:65172449,65170389-65170424,65162028	S	85.94	204.54	33.46	85.83	191.4	31.6	50.25	75.88	75.12	50.56	67.75	66.25	62.38	51.15	30.85	66.67	80	40	70.73	74.27	30.73	55.2	53.54	43.46	69.07	113.27	50.73	66.25	176.22	89.78	70.59	184.24	76.76	chr12	65170389	65170424	-	65172449	65162028	ENSMUSG00000047534	-17.465
Efemp1	MmuEX0016334	chr11:28916850-28916969	120	chr11:28915780,28916850-28916969,28921403	S	88.89	15.11	1.89	93.1	52.14	3.86	81.74	496.16	110.84	81.25	683.31	157.69	80.09	659.14	163.86	78.24	532.03	147.97	74.26	392.09	135.91	80.55	478.47	115.53	79.58	720.99	185.01	87.1	25.26	3.74	60	14.4	9.6	chr11	28916850	28916969	+	28915780	28921403	ENSMUSG00000020467	-17.445
Clk1	MmuEX0011716	chr1:58420121-58420211	91	chr1:58421083,58420121-58420211,58419733	S	35.36	346.53	633.47	70.57	523.63	218.37	84.52	634.75	116.25	81.85	762.84	169.16	81.04	394.66	92.34	86.26	608.13	96.87	84.88	508.43	90.57	82.3	483.1	103.9	63.84	283.45	160.55	34.27	312.2	598.8	36.83	327.05	560.95	chr1	58420121	58420211	-	58421083	58419733	ENSMUSG00000026034	-17.415
Nrf1	MmuEX0032328	chr6:30140216-30140271	56	chr6:30126359,30140216-30140271,30151514	S	42.4	168.75	229.25	45.17	190.17	230.83	11.6	32.36	246.64	8.35	26.55	291.45	10.58	22.11	186.89	8.21	26.52	296.48	7.8	18.33	216.67	5.34	12.12	214.88	8.43	22.76	247.24	27.12	99.8	268.2	25.62	90.44	262.56	chr6	30140216	30140271	+	30126359	30151514	ENSMUSG00000058440	-17.415
Fbxl21	MmuEX0018802	chr13:56525642-56525772	131	chr13:56523603,56525642-56525772,56526915	S	100	22	0	100	34	0	100	29	0	95.43	41.99	2.01	85.35	22.19	3.81	100	22	0	80.49	15.29	3.71	100	14	0	100	40	0	76.62	23.75	7.25	88.59	30.12	3.88	chr13	56525642	56525772	+	56523603	56526915	ENSMUSG00000035509	-17.395
Spata1	MmuEX0044529	chr3:146487200-146487419	220	chr3:146487512,146487200-146487419,146481860	S	59.06	21.26	14.74	79.61	21.49	5.51	57.8	10.98	8.02	40.96	6.96	10.04	40.73	4.89	7.11	51.15	11.25	10.75	44.83	7.17	8.83	49.03	4.41	4.59	49.16	10.32	10.68	44.16	16.34	20.66	59.84	21.54	14.46	chr3	146487200	146487419	-	146487512	146481860	ENSMUSG00000028188	-17.335
Tacc1	MmuEX0046113	chr8:25200091-25200206	116	chr8:25201122,25200091-25200206,25182930	C2	80.4	70.75	17.25	72.8	61.88	23.12	83.2	43.26	8.74	73.57	37.52	13.48	78.99	45.02	11.98	57.73	41.57	30.43	70.02	42.01	17.99	81.15	37.33	8.67	68.44	60.23	27.77	59.94	71.93	48.07	58.85	72.39	50.61	chr8	25200091	25200206	-	25201122	25182930	ENSMUSG00000065954	-17.205
Vkorc1l1	MmuEX0051370	chr5:129978519-129978628	110	chr5:129942227+129942365,129978519-129978628,129982141	C1	33.33	9.33	18.67	38.89	19.45	30.55	20	9.6	38.4	10.26	4.41	38.59	16	4.64	24.36	28.57	18	45	17.43	11.16	52.84	10.89	6.1	49.9	13.92	6.26	38.74	13.43	5.1	32.9	24.44	13.69	42.31	chr5	129978519	129978628	+	129942227	129982141	ENSMUSG00000066735	-17.175
Tead4	MmuEX0046878	chr6:128242401-128242574	174	chr6:128246321,128242401-128242574,128230732	C2	100	21	0	100	27	0	100	22	0	94.59	34.05	1.95	100	27	0	100	31	0	100	26	0	100	21	0	100	28	0	85.71	22.28	3.72	80	21.6	5.4	chr6	128242401	128242574	-	128246321	128230732	ENSMUSG00000030353	-17.145
Trpt1	MmuEX0049197	chr19:6997933-6998102	170	chr19:6996777,6997933-6998102,6998192	S	83.78	113.94	22.06	80	86.4	21.6	66.37	62.39	31.61	64.24	79.66	44.34	72.97	46.7	17.3	57.63	53.6	39.4	54.39	47.86	40.14	65.33	40.5	21.5	71.43	81.43	32.57	62.39	59.27	35.73	67.39	51.89	25.11	chr19	6997933	6998102	+	6996777	6998192	ENSMUSG00000047656	-17
Plcb4	MmuEX0035589	chr2:135939947-135940004	58	chr2:135939310,135939947-135940004,135947046	S	89.29	94.65	11.35	87.41	117.13	16.87	90.4	107.58	11.42	96.23	50.04	1.96	72.09	80.02	30.98	83.53	130.31	25.69	86.92	86.92	13.08	77.78	112	32	96.36	104.07	3.93	63.52	82.58	47.42	79.23	129.94	34.06	chr2	135939947	135940004	+	135939310	135947046	ENSMUSG00000039943	-16.975
Tmem180	MmuEX0047833	chr19:46362346-46362536	191	chr19:46356984,46362346-46362536,46366311	S	22.34	3.8	13.2	26.73	5.88	16.12	0	0	4	0	0	4	0	0	0	0	0	0	0	0	3	15.02	1.2	6.8	20.96	1.26	4.74	4.4	1.1	23.9	10.76	2.91	24.09	chr19	46362346	46362536	+	46356984	46366311	ENSMUSG00000025227	-16.955
Tatdn3	MmuEX0046349	chr1:191052860-191052972	113	chr1:191054856,191052860-191052972+191053034,191049359+191049362	S	95.96	93.08	3.92	98.08	101.02	1.98	100	105	0	100	116	0	95.35	80.09	3.91	97.75	86.02	1.98	97.78	87.02	1.98	94.67	69.11	3.89	100	125	0	83.93	86.45	16.55	76.24	67.85	21.15	chr1	191052860	191052972	-	191054856	191049359	ENSMUSG00000026632	-16.935
Lmbr1	MmuEX0026576	chr5:29364921-29365206	286	chr5:29378127,29364921-29365206,29363955	S	44.62	20.97	26.03	61.36	43.57	27.43	44.26	19.47	24.53	37.35	21.29	35.71	43.86	17.98	23.02	42.37	17.8	24.2	37.84	19.3	31.7	46.34	13.9	16.1	40.26	21.74	32.26	42	29.82	41.18	30.16	12.37	28.63	chr5	29364921	29365206	-	29378127	29363955	ENSMUSG00000010721	-16.91
Dnase2a	MmuEX0015260	chr8:84909526-84909690	165	chr8:84909335,84909526-84909690,84909772+84909816	S	95.65	43.04	1.96	96.15	49.04	1.96	86.21	23.28	3.72	87.5	39.38	5.62	72.97	23.35	8.65	81.82	24.55	5.45	87.1	25.26	3.74	91.49	41.17	3.83	67.27	30.94	15.06	85.71	44.57	7.43	72.31	40.49	15.51	chr8	84909526	84909690	+	84909335	84909816	ENSMUSG00000003812	-16.89
Gng2	MmuEX0021355	chr14:19960654-19960694	41	chr14:19976958,19960654-19960694,19891401	S	100	50	0	100	39	0	100	56	0	93.67	85.24	5.76	85.79	33.46	5.54	86.13	34.45	5.55	100	59	0	92.55	48.13	3.87	100	64	0	94.98	37.04	1.96	71.38	21.41	8.59	chr14	19960654	19960694	-	19976958	19891401	ENSMUSG00000043004	-16.82
Camta2	MmuEX0009029	chr11:70683279-70683350	72	chr11:70683890,70683279-70683350+70683365+70683417,70683047	S	90	68.4	7.6	84.62	101.54	18.46	74.26	65.35	22.65	82.28	59.24	12.76	89.19	62.43	7.57	72.41	72.41	27.59	87.4	104.01	14.99	85.45	87.16	14.84	89.33	63.42	7.58	77.01	59.3	17.7	64.21	50.08	27.92	chr11	70683279	70683350	-	70683890	70683047	ENSMUSG00000040712	-16.7
Runx1t1	MmuEX0040781	chr4:13771376-13771545	170	chr4:13743729,13771376-13771545,13835633	C1	59.55	124.46	84.54	54.11	121.75	103.25	22.39	57.54	199.46	25.2	43.85	130.15	26.73	44.37	121.63	28.44	69.39	174.61	29.65	59	140	26.82	67.85	185.15	21.95	32.92	117.07	35.67	41.38	74.62	44.73	55.02	67.98	chr4	13771376	13771545	+	13743729	13835633	ENSMUSG00000006586	-16.63
2610028E06Rik	MmuEX0001113	chr4:125918488-125918806	319	chr4:125921873,125918488-125918806,125893970	C2	81.13	38.94	9.06	70.18	68.07	28.93	63.64	11.46	6.54	78.95	26.84	7.16	60	7.2	4.8	40	5.6	8.4	90.48	18.1	1.9	71.43	8.57	3.43	69.49	34.74	15.26	62.39	59.27	35.73	55.7	64.61	51.39	chr4	125918488	125918806	-	125921873	125893970	ENSMUSG00000085562	-16.61
Cd47	MmuEX0010235	chr16:49908054-49908078	25	chr16:49906812,49908054-49908078,49910869+49910874	C1	28.37	37.73	95.27	36.41	51.34	89.66	11.66	29.73	225.27	7.62	17.45	211.55	9.53	16.39	155.61	13.42	27.38	176.62	20.03	46.27	184.73	11.08	23.71	190.29	12.72	27.6	189.4	16.33	35.11	179.89	15.65	31.3	168.7	chr16	49908054	49908078	+	49906812	49910874	ENSMUSG00000055447	-16.4
Cds1	MmuEX0010684	chr5:101808666-101808748	83	chr5:101806621,101808666-101808748,101814400	C2	81.89	197.35	43.65	80	187.2	46.8	82.86	53.03	10.97	94.23	95.17	5.83	95	37.05	1.95	98.26	112.02	1.98	91.67	63.25	5.75	78.18	38.31	10.69	85.19	85.19	14.81	61.62	49.3	30.7	67.5	90.45	43.55	chr5	101808666	101808748	+	101806621	101814400	ENSMUSG00000029330	-16.385
C330021F23Rik	MmuEX0008570	chr8:3573121-3573221	101	chr8:3568096,3573121-3573221,3577841	S	95	37.05	1.95	100	18	0	79.31	20.62	5.38	68.75	18.56	8.44	100	15	0	84	19.32	3.68	100	13	0	76.92	17.69	5.31	100	38	0	93.1	26.07	1.93	69.23	15.23	6.77	chr8	3573121	3573221	+	3568096	3577841	ENSMUSG00000065952	-16.335
Ptk2	MmuEX0037737	chr15:73275621-73275641	21	chr15:73276857,73275621-73275641,73274584	S	30.87	168.86	378.14	31.45	216.69	472.31	8.67	38.06	400.94	8.26	39.32	436.68	9.36	36.78	356.22	10.37	61.18	528.82	9.38	46.62	450.38	9.12	47.88	477.12	14.42	72.82	432.18	12.84	70.62	479.38	16.85	101.44	500.56	chr15	73275621	73275641	-	73276857	73274584	ENSMUSG00000022607	-16.315
Proca1	MmuEX0037265	chr11:78204065-78204197	133	chr11:78201892,78204065-78204197,78204840	S	42.31	15.65	21.35	48.94	17.13	17.87	15.56	4.05	21.95	16.36	5.24	26.76	23.81	3.1	9.9	27.78	6.39	16.61	21.57	6.69	24.31	30.23	8.46	19.54	19.44	8.36	34.64	22.03	7.93	28.07	36.59	10.25	17.75	chr11	78204065	78204197	+	78201892	78204840	ENSMUSG00000044122	-16.315
Myo19	MmuEX0030471	chr11:84895478-84895554	77	chr11:84895364,84895478-84895554,84897121	S	80	50.4	12.6	74.03	49.6	17.4	72.73	27.64	10.36	77.05	41.61	12.39	70.37	16.19	6.81	70.91	33.33	13.67	90	34.2	3.8	70.83	29.04	11.96	73.58	33.85	12.15	60	33.6	22.4	61.45	41.17	25.83	chr11	84895478	84895554	+	84895364	84897121	ENSMUSG00000020527	-16.29
Herc6	MmuEX0022811	chr6:57607042-57607178	137	chr6:57604200,57607042-57607178,57607634	S	85.19	42.59	7.41	94.12	31.06	1.94	90.48	36.19	3.81	77.36	36.36	10.64	87.1	25.26	3.74	95.45	41.04	1.96	75.51	32.47	10.53	84.62	30.46	5.54	95.56	42.05	1.95	58.73	29.36	20.64	88	41.36	5.64	chr6	57607042	57607178	+	57604200	57607634	ENSMUSG00000029798	-16.29
Arhgef9	MmuEX0006059	chrX:95054229-95054290	62	chrX:95054943,95054229-95054290,95052154	S	79.99	29.6	7.4	67.32	31.64	15.36	54.7	24.62	20.38	58.2	29.1	20.9	63.77	29.33	16.67	58.91	39.47	27.53	56.44	27.09	20.91	60.49	32.66	21.34	70.37	37.3	15.7	59.18	28.41	19.59	55.59	21.68	17.32	chrX	95054229	95054290	-	95054943	95052154	ENSMUSG00000025656	-16.27
Plod2	MmuEX0035870	chr9:92601985-92602047	63	chr9:92600882,92601985-92602047,92602948	S	25.71	50.91	147.09	39.35	85	131	55.6	235.74	188.26	57.37	315.53	234.47	56.91	190.65	144.35	50.37	206.01	202.99	61.87	257.38	158.62	57.81	274.6	200.4	63.47	335.12	192.88	15.96	94.48	497.52	16.61	81.06	406.94	chr9	92601985	92602047	+	92600882	92602948	ENSMUSG00000032374	-16.245
Als2cl	MmuEX0004755	chr9:110885783-110885948	166	chr9:110885453,110885783-110885948,110886406	S	94.59	34.05	1.95	100	44	0	81.82	8.18	1.82	100	11	0	100	4	0	100	12	0	100	11	0	66.67	10	5	100	29	0	81.25	23.56	5.44	81.25	23.56	5.44	chr9	110885783	110885948	+	110885453	110886406	ENSMUSG00000044037	-16.045
Tpd52	MmuEX0048572	chr3:8936439-8936480	42	chr3:8944611,8936439-8936480,8935040	C2	46.4	20.88	24.12	37.75	20.01	32.99	49.28	12.32	12.68	14.29	3.57	21.43	38.18	6.11	9.89	46.91	13.6	15.4	20.95	5.87	22.13	27.4	5.75	15.25	30.77	5.85	13.15	18.52	5.93	26.07	33.71	9.78	19.22	chr3	8936439	8936480	-	8944611	8935040	ENSMUSG00000027506	-15.96
Zcrb1	MmuEX0052848	chr15:93393707-93393764	58	chr15:93395587,93393707-93393764,93391158	C3	46.08	40.55	47.45	60.71	44.93	29.07	45.86	48.61	57.39	43.89	33.36	42.64	39.25	27.48	42.52	45.98	34.94	41.06	47.51	39.91	44.09	38.83	23.3	36.7	66.96	68.97	34.03	35.22	31.7	58.3	39.83	34.65	52.35	chr15	93393707	93393764	-	93395587	93391158	ENSMUSG00000022635	-15.87
Zfp644	MmuEX0053525	chr5:106666785-106666845	61	chr5:106690730,106666785-106666845,106638635	C3	87.93	223.34	30.66	68.59	224.98	103.02	64.83	175.04	94.96	72.04	220.44	85.56	68.59	147.47	67.53	59.81	183.62	123.38	68.95	184.1	82.9	68.28	214.4	99.6	62.76	191.42	113.58	61.69	177.05	109.95	63.25	191.65	111.35	chr5	106666785	106666845	-	106690730	106638635	ENSMUSG00000049606	-15.79
Baz2b	MmuEX0007717	chr2:59959821-59960105	285	chr2:59962021+59962382,59959821-59960105,59958492	S	69.84	298.92	129.08	66.82	235.21	116.79	55.33	213.57	172.43	52.65	196.91	177.09	54.27	122.65	103.35	57.34	224.2	166.8	58.5	210.01	148.99	55.09	184.55	150.45	51.09	213.05	203.95	51.18	147.4	140.6	53.97	151.66	129.34	chr2	59959821	59960105	-	59962382	59958492	ENSMUSG00000026987	-15.755
Egfl7	MmuEX0016421	chr2:26591664-26591728	65	chr2:26591063,26591664-26591728,26592118	S	72.59	429.73	162.27	80.54	508.21	122.79	73.32	662.08	240.92	69.81	742.08	320.92	65.76	522.13	271.87	72.97	574.27	212.73	70.12	586.9	250.1	71.11	539.01	218.99	75.9	631.49	200.51	61.81	463.57	286.43	59.95	359.1	239.9	chr2	26591664	26591728	+	26591063	26592118	ENSMUSG00000026921	-15.685
9230110C19Rik	MmuEX0002339	chr9:8023900-8023966	67	chr9:8025962,8023900-8023966,8022303+8022544	S	77.22	108.11	31.89	73.24	90.09	32.91	52.76	102.35	91.65	56.83	140.37	106.63	48.31	63.77	68.23	53.78	103.8	89.2	45.37	67.6	81.4	50.98	78.51	75.49	56.31	143.03	110.97	59.34	86.04	58.96	59.75	75.88	51.12	chr9	8023900	8023966	-	8025962	8022303	ENSMUSG00000053070	-15.685
Fgfr3	MmuEX0019167	chr5:33728192-33728245	54	chr5:33727916,33728192-33728245,33729681	S	84.47	80.25	14.75	81.31	157.74	36.26	77.08	65.52	19.48	79.31	41.24	10.76	74.19	40.06	13.94	69.39	57.59	25.41	75	78.75	26.25	71.43	68.57	27.43	88.24	56.47	7.53	52.38	25.14	22.86	82.09	50.07	10.93	chr5	33728192	33728245	+	33727916	33729681	ENSMUSG00000054252	-15.655
E330013P04Rik	MmuEX0016127	chr19:60149182-60149367	186	chr19:60144835,60149182-60149367,60151529	S	38.46	86.53	138.46	49.21	92.51	95.49	13.95	13.67	84.33	33.83	60.89	119.11	13.04	8.48	56.52	16.59	20.41	102.59	26.92	26.65	72.35	27.27	17.18	45.82	18.6	28.46	124.54	38.71	16.65	26.35	17.65	8.82	41.17	chr19	60149182	60149367	+	60144835	60151529	ENSMUSG00000053117	-15.655
Robo1	MmuEX0040255	chr16:72993667-72993693	27	chr16:72989796,72993667-72993693,72995117	S	78.31	32.11	8.89	48.01	35.53	38.47	40.83	75.94	110.06	44.85	73.55	90.45	52.37	87.46	79.54	41.26	101.91	145.09	52.24	126.94	116.06	39.72	115.59	175.41	45.03	95.91	117.09	39.62	77.66	118.34	55.43	152.99	123.01	chr16	72993667	72993693	+	72989796	72995117	ENSMUSG00000022883	-15.635
Pter	MmuEX0037679	chr2:12974369-12974453	85	chr2:12924198,12974369-12974453,12978160	S	89.74	66.41	7.59	82.35	51.06	10.94	79.25	75.29	19.71	91.18	59.27	5.73	84.21	29.47	5.53	60.49	39.32	25.68	83.87	47.81	9.19	88.68	44.34	5.66	85.92	56.71	9.29	70.83	58.08	23.92	70	47.6	20.4	chr2	12974369	12974453	+	12924198	12978160	ENSMUSG00000026730	-15.63
6330503K22Rik	MmuEX0002165	chr7:118732887-118732972	86	chr7:118732453,118732887-118732972,118735268	C1	52.08	38.02	34.98	62.42	75.53	45.47	41.82	16.31	22.69	43.86	17.98	23.02	36.67	15.03	25.97	43.69	32.33	41.67	54.02	36.19	30.81	48.94	34.26	35.74	44.58	26.75	33.25	35.8	19.69	35.31	47.59	50.92	56.08	chr7	118732887	118732972	+	118732453	118735268	ENSMUSG00000033904	-15.555
Zfp277	MmuEX0053148	chr12:40410576-40410953	378	chr12:40445666,40410576-40410953,40378874	S	18.6	47.43	207.57	25.61	45.84	133.16	16	18.56	97.44	13.1	23.19	153.81	16.22	13.95	72.05	10.5	10.5	89.5	18.24	17.15	76.85	11.11	10	80	8.07	12.43	141.57	4.11	3.12	72.88	9.01	10.9	110.1	chr12	40410576	40410953	-	40445666	40378874	ENSMUSG00000055917	-15.545
Pbrm1	MmuEX0033846	chr14:31113849-31114004	156	chr14:31107310,31113849-31114004,31117013	C1	76	83.6	26.4	80.88	99.48	23.52	51.44	94.65	89.35	46.79	74.86	85.14	45.45	36.36	43.64	46.55	39.57	45.43	43.51	40.9	53.1	50	46.5	46.5	53.15	90.35	79.65	53.62	56.84	49.16	72.22	89.55	34.45	chr14	31113849	31114004	+	31107310	31117013	ENSMUSG00000042323	-15.52
Atp2a3	MmuEX0006817	chr11:72989475-72989547	73	chr11:72989087,72989475-72989547+72989560,72991689	S	54.02	36.19	30.81	60.44	44.12	28.88	43.14	31.49	41.51	37.14	8.91	15.09	31.71	8.56	18.44	40.3	18.94	28.06	43.59	24.41	31.59	50	13.5	13.5	60	14.4	9.6	46.73	68.23	77.77	36.77	38.98	67.02	chr11	72989475	72989547	+	72989087	72991689	ENSMUSG00000020788	-15.48
Itgb7	MmuEX0024686	chr15:102216472-102216632	161	chr15:102216892,102216472-102216632,102216267	S	100	44	0	100	20	0	100	14	0	100	10	0	100	9	0	55.84	11.73	9.27	100	3	0	100	11	0	75.3	15.81	5.19	87.42	38.46	5.54	81.71	40.04	8.96	chr15	102216472	102216632	-	102216892	102216267	ENSMUSG00000001281	-15.435
4930432K21Rik	MmuEX0001515	chr8:84148838-84148885	48	chr8:84148064+84148398,84148838-84148885,84159445	S	65.35	68.62	36.38	70.43	69.02	28.98	72.73	13.82	5.18	58.14	19.77	14.23	35.71	6.78	12.22	57.89	17.37	12.63	47.83	8.13	8.87	60	7.2	4.8	40	19.6	29.4	55.56	50.56	40.44	49.47	35.12	35.88	chr8	84148838	84148885	+	84148064	84159445	ENSMUSG00000008129	-15.375
Cyp2d22	MmuEX0013340	chr15:82373904-82374056	153	chr15:82374298,82373904-82374056,82373833	S	94.4	32.1	1.9	95.23	38.09	1.91	82.82	43.07	8.93	81.26	53.63	12.37	87.66	51.72	7.28	92.49	46.24	3.76	84.11	37.85	7.15	83.1	52.35	10.65	84.11	57.19	10.81	85.87	22.33	3.67	73.17	13.9	5.1	chr15	82373904	82374056	-	82374298	82373833	ENSMUSG00000061740	-15.295
Spire1	MmuEX0044711	chr18:67501068-67501241	174	chr18:67503431,67501068-67501241,67497314	S	32.93	71.79	146.21	31.47	88.75	193.25	12.45	16.31	114.69	13.11	18.09	119.91	5.76	5.82	95.18	15.22	32.27	179.73	11.71	19.56	147.44	7.37	11.28	141.72	11.35	17.82	139.18	17.15	24.01	115.99	16.79	40.3	199.7	chr18	67501068	67501241	-	67503431	67497314	ENSMUSG00000024533	-15.23
Dzip3	MmuEX0016050	chr16:48951543-48952160	618	chr16:48953727,48951543-48952160,48950033	S	54.73	180.06	148.94	60.76	281.93	182.07	35.17	119.93	221.07	43.24	127.56	167.44	45.75	110.26	130.74	42.78	194.22	259.78	41.57	147.99	208.01	48.53	165.49	175.51	36.73	137.74	237.26	41.12	139.4	199.6	43.99	164.08	208.92	chr16	48951543	48952160	-	48953727	48950033	ENSMUSG00000064061	-15.19
Slmap	MmuEX0043711	chr14:26429788-26429910	123	chr14:26438679,26429788-26429910,26428316	S	91.01	328.55	32.45	95.28	472.59	23.41	98.02	294.06	5.94	95.35	320.38	15.62	96.32	308.22	11.78	97.99	386.08	7.92	97.28	353.13	9.87	96.56	386.24	13.76	90.03	325.91	36.09	78.99	376.78	100.22	77.16	395.06	116.94	chr14	26429788	26429910	-	26438679	26428316	ENSMUSG00000021870	-15.07
Rbm6	MmuEX0039187	chr9:107850915-107851004	90	chr9:107852125,107850915-107851004,107800773	C3	49.39	90.38	92.62	68.52	124.71	57.29	51.07	89.88	86.12	56.31	90.66	70.34	71.2	76.18	30.82	53.85	91.55	78.45	56.44	89.18	68.82	53.44	77.49	67.51	52.71	103.84	93.16	37.6	64.67	107.33	50.21	90.88	90.12	chr9	107850915	107851004	-	107852125	107800773	ENSMUSG00000032582	-15.05
Tead4	MmuEX0046877	chr6:128243370-128243509	140	chr6:128246321,128243370-128243509,128230732	C3	100	38	0	100	31	0	100	22	0	94.59	34.05	1.95	100	20	0	100	30	0	100	31	0	100	29	0	100	32	0	85.71	22.28	3.72	84.21	29.47	5.53	chr6	128243370	128243509	-	128246321	128230732	ENSMUSG00000030353	-15.04
Nfu1	MmuEX0031644	chr6:87016176-87016394	219	chr6:87015701,87016176-87016394,87019365	S	100	59	0	84.13	48.8	9.2	89.47	16.1	1.9	91.3	40.17	3.83	100	28	0	80	28.8	7.2	77.78	12.44	3.56	83.33	27.5	5.5	83.78	28.49	5.51	80.77	37.96	9.04	73.33	28.6	10.4	chr6	87016176	87016394	+	87015701	87019365	ENSMUSG00000029993	-15.015
Fam188a	MmuEX0018167	chr2:12397493-12397566	74	chr2:12419159,12397493-12397566,12386679	C3	77.11	113.35	33.65	84.91	124.82	22.18	68.63	118.04	53.96	76.72	128.12	38.88	73.91	88.69	31.31	68.94	93.76	42.24	71.43	85.72	34.28	73.33	85.8	31.2	69.79	113.76	49.24	64.58	102.04	55.96	67.44	72.84	35.16	chr2	12397493	12397566	-	12419159	12386679	ENSMUSG00000026767	-15
Kifc2	MmuEX0025628	chr15:76666229-76666350	122	chr15:76666133,76666229-76666350,76666447	S	100	86	0	100	96	0	100	18	0	100	41	0	100	27	0	100	40	0	100	26	0	93.1	25.14	1.86	95.18	39.02	1.98	86.53	24.23	3.77	83.51	37.58	7.42	chr15	76666229	76666350	+	76666133	76666447	ENSMUSG00000004187	-14.98
Rif1	MmuEX0039819	chr2:52116668-52116745	78	chr2:52116394,52116668-52116745,52116835+52116842	S	68.29	196.68	91.32	78.9	205.93	55.07	67.01	76.39	37.61	62	67.58	41.42	60.6	45.45	29.55	68.2	88.66	41.34	75.35	93.43	30.57	60.6	45.45	29.55	70.52	108.6	45.4	60.28	119.35	78.65	57	125.4	94.6	chr2	52116668	52116745	+	52116394	52116842	ENSMUSG00000036202	-14.955
1500001M20Rik	MmuEX0000260	chr6:115034156-115034250	95	chr6:115034951,115034156-115034250,115032312	S	74.47	61.07	20.93	52.17	36.52	33.48	54.39	23.93	20.07	61.54	38.77	24.23	50	24	24	35.85	12.91	23.09	62.5	24.38	14.62	40.91	12.68	18.32	55.56	23.34	18.66	41.57	26.19	36.81	55.17	24.83	20.17	chr6	115034156	115034250	-	115034951	115032312	ENSMUSG00000030316	-14.95
Ncoa2	MmuEX0031149	chr1:13164896-13165102	207	chr1:13166896,13164896-13165102,13162288	S	90.8	150.73	15.27	93.18	237.61	17.39	78.57	78.57	21.43	88.03	96.83	13.17	85.96	91.12	14.88	88.3	142.16	18.84	86.73	158.72	24.28	82.46	128.64	27.36	81.51	88.03	19.97	76.71	98.96	30.04	77.4	121.52	35.48	chr1	13164896	13165102	-	13166896	13162288	ENSMUSG00000005886	-14.935
Tomm5	MmuEX0048483	chr4:45106839-45106888	50	chr4:45107917,45106839-45106888,45105644	C3	83.83	37.72	7.28	82.41	33.79	7.21	79.81	42.3	10.7	76.99	46.96	14.04	73.02	27.75	10.25	50.32	13.59	13.41	68.84	29.6	13.4	73.54	19.12	6.88	85.41	53.81	9.19	65.79	31.58	16.42	70.7	36.76	15.24	chr4	45106839	45106888	-	45107917	45105644	ENSMUSG00000078713	-14.875
Rin2	MmuEX0039883	chr2:145822610-145822761	152	chr2:145822365,145822610-145822761,145844711	S	37.11	98.71	167.29	34.57	100.25	189.75	25.12	31.9	95.1	26.32	50.53	141.47	22.99	26.44	88.56	35.52	44.04	79.96	23.14	32.63	108.37	19.79	22.16	89.84	24.11	37.85	119.15	21.35	23.06	84.94	20.93	32.65	123.35	chr2	145822610	145822761	+	145822365	145844711	ENSMUSG00000001768	-14.7
Entpd5	MmuEX0016924	chr12:84399340-84399412	73	chr12:84405406,84399340-84399412,84396958	S	85.51	54.73	9.27	86.89	49.53	7.47	73.91	29.56	10.44	73.91	29.56	10.44	88	41.36	5.64	84.91	41.61	7.39	61.9	21.05	12.95	52.38	16.76	15.24	73.77	39.1	13.9	69.23	68.54	30.46	73.85	83.45	29.55	chr12	84399340	84399412	-	84405406	84396958	ENSMUSG00000021236	-14.66
Mib2	MmuEX0028956	chr4:155658894-155658989	96	chr4:155659123,155658894-155658989+155659001,155657959	S	68.24	217.69	101.31	67.28	193.77	94.23	58.25	96.11	68.89	51.96	148.09	136.91	56.46	104.45	80.55	62.21	153.04	92.96	59.58	92.94	63.06	64.4	111.41	61.59	56.33	153.78	119.22	52.54	140.28	126.72	53.71	135.89	117.11	chr4	155658894	155658989	-	155659123	155657959	ENSMUSG00000029060	-14.635
Cep152	MmuEX0010909	chr2:125571669-125571833	165	chr2:125576714,125571669-125571833,125569651	S	73.91	29.56	10.44	66.15	35.72	18.28	100	51	0	100	36	0	95.56	42.05	1.95	90.77	56.28	5.72	100	62	0	96.97	63.03	1.97	91.84	43.16	3.84	64.44	47.69	26.31	46.39	32.94	38.06	chr2	125571669	125571833	-	125576714	125569651	ENSMUSG00000068394	-14.615
Herc2	MmuEX0022777	chr7:56202101-56202208	108	chr7:56197209,56202101-56202208,56203776	S	80.32	44.18	10.82	85.18	42.59	7.41	79.7	49.41	12.59	66.68	33.34	16.66	83.78	28.49	5.51	83.67	37.65	7.35	100	39	0	82.85	26.51	5.49	81.57	56.28	12.72	52.63	15.26	13.74	83.78	28.49	5.51	chr7	56202101	56202208	+	56197209	56203776	ENSMUSG00000030451	-14.545
Gm2694	MmuEX0021051	chr8:87513809-87513896	88	chr8:87472960,87513809-87513896,87521736	S	22.67	10.43	35.57	23.08	7.39	24.61	18.52	5.93	26.07	11.63	2.79	21.21	12.5	2.25	15.75	13.21	3.96	26.04	0	0	11	16.13	2.9	15.1	18.92	4.16	17.84	8.3	33.03	364.97	8.46	26.56	287.44	chr8	87513809	87513896	+	87472960	87521736	ENSMUSG00000087391	-14.495
Slu7	MmuEX0043737	chr11:43436354-43436432	79	chr11:43433819,43436354-43436432,43437345	S	59.18	69.24	47.76	70.18	68.07	28.93	73.72	87.73	31.27	58.67	69.82	49.18	55.93	25.73	20.27	58.68	56.33	39.67	53.85	37.7	32.3	37.35	21.29	35.71	77.78	99.56	28.44	53.96	57.74	49.26	46.43	38.07	43.93	chr11	43436354	43436432	+	43433819	43437345	ENSMUSG00000020409	-14.485
Inpp5b	MmuEX0024206	chr4:124743636-124743733	98	chr4:124743030,124743636-124743733,124743874	S	100	58	0	95.5	49.66	2.34	95.39	50.56	2.44	96.31	59.71	2.29	100	42	0	100	56	0	100	68	0	93.56	66.43	4.57	100	57	0	84.17	53.87	10.13	82.37	51.07	10.93	chr4	124743636	124743733	+	124743030	124743874	ENSMUSG00000028894	-14.48
Fam151b	MmuEX0018009	chr13:92467945-92468162	218	chr13:92477828,92467945-92468162,92450252	C3	84.21	29.47	5.53	93.75	29.06	1.94	67.57	20.95	10.05	77.36	36.36	10.64	50	10.5	10.5	77.78	24.89	7.11	77.78	24.89	7.11	68.42	32.84	15.16	74.07	34.81	12.19	76	33.44	10.56	73.08	32.89	12.11	chr13	92467945	92468162	-	92477828	92450252	ENSMUSG00000034334	-14.44
Slc35d2	MmuEX0043151	chr13:64118416-64118483	68	chr13:64229541,64118416-64118483,64096688	C2	79.71	49.42	12.58	88.89	45.33	5.67	95.92	46.04	1.96	95.83	45.04	1.96	91.3	20.09	1.91	96.36	52.03	1.97	100	51	0	95.45	41.04	1.96	100	62	0	77.36	36.36	10.64	62.5	16.25	9.75	chr13	64118416	64118483	-	64229541	64096688	ENSMUSG00000033114	-14.37
2610020H08Rik	MmuEX0001093	chr7:119843242-119843334	93	chr7:119834401,119843242-119843334,119843848	C1	54.84	52.65	43.35	69.6	73.78	32.22	41.77	23.39	32.61	49.02	37.26	38.74	41.18	19.77	28.23	39.62	29.32	44.68	38.6	30.49	48.51	47.13	30.16	33.84	50	42	42	48.3	52.65	56.35	47.44	54.56	60.44	chr7	119843242	119843334	+	119834401	119843848	ENSMUSG00000030924	-14.35
Gyltl1b	MmuEX0022253	chr2:92370177-92370259	83	chr2:92370346+92370563+92370566,92370177-92370259,92369983	S	95.65	86.09	3.91	100	73	0	93.7	115.25	7.75	87.62	172.61	24.39	100	90	0	94.24	127.22	7.78	85.29	107.47	18.53	95.96	93.08	3.92	92.75	172.51	13.49	76.19	28.19	8.81	90.91	38.18	3.82	chr2	92370177	92370259	-	92370566	92369983	ENSMUSG00000040434	-14.275
Pum2	MmuEX0038044	chr12:8699064-8699188	125	chr12:8698159,8699064-8699188,8705933	S	13.18	9.62	63.38	29.29	18.75	45.25	7.87	7.56	88.44	4.76	4.19	83.81	6.33	2.66	39.34	4.35	3.13	68.87	9.84	6.59	60.41	7.56	4.84	59.16	6.75	5.87	81.13	2.3	2.05	86.95	11.63	8.37	63.63	chr12	8699064	8699188	+	8698159	8705933	ENSMUSG00000020594	-14.27
Galnt7	MmuEX0020029	chr8:57542512-57542694	183	chr8:57545329,57542512-57542694,57540137	C3	68.68	162.77	74.23	65.87	160.06	82.94	57.8	99.42	72.58	58.74	103.97	73.03	51.38	84.78	80.22	55.38	160.05	128.95	56.25	126.56	98.44	54.4	152.86	128.14	55	68.2	55.8	52.3	95.19	86.81	53.85	96.93	83.07	chr8	57542512	57542694	-	57545329	57540137	ENSMUSG00000031608	-14.2
Cdc14a	MmuEX0010324	chr3:116351206-116351272	67	chr3:116366627,116351206-116351272,116332882	C3	100	28	0	100	45	0	100	55	0	92.31	46.16	3.84	90.48	54.29	5.71	92.86	75.22	5.78	94.03	61.12	3.88	95.6	85.08	3.92	100	44	0	80	21.6	5.4	91.67	21.08	1.92	chr3	116351206	116351272	-	116366627	116332882	ENSMUSG00000033502	-14.165
Ube2j2	MmuEX0050174	chr4:155955422-155955560	139	chr4:155955336,155955422-155955560+155955565,155956368	S	47.47	34.65	38.35	66.67	53.34	26.66	72.31	40.49	15.51	71.93	35.25	13.75	58.06	28.45	20.55	83.61	46.82	9.18	93.94	30.06	1.94	60.66	29.72	19.28	60.56	34.52	22.48	38.61	27.03	42.97	47.22	25.03	27.97	chr4	155955422	155955560	+	155955336	155956368	ENSMUSG00000023286	-14.155
E130307A14Rik	MmuEX0016072	chr10:39655840-39655929	90	chr10:39681473,39655840-39655929,39640511	C3	21.21	8.48	31.52	15.22	8.07	44.93	6.04	4.77	74.23	7.28	5.9	75.1	8.33	5.41	59.59	5.63	4.22	70.78	6.31	3.72	55.28	14.53	9.74	57.26	10.23	9.92	87.08	4.5	2.61	55.39	3.64	2.07	54.93	chr10	39655840	39655929	-	39681473	39640511	ENSMUSG00000087177	-14.145
Dmpk	MmuEX0014891	chr7:19090929-19091040	112	chr7:19088996,19090929-19091040,19091655+19091681	S	94.2	126.23	7.77	100	142	0	91.11	39.18	3.82	100	34	0	100	44	0	95.12	38.05	1.95	95.83	45.04	1.96	100	35	0	94.12	31.06	1.94	82.61	17.35	3.65	83.33	18.33	3.67	chr7	19090929	19091040	+	19088996	19091681	ENSMUSG00000030409	-14.13
Ppp1r9a	MmuEX0036736	chr6:5100432-5100587	156	chr6:5077615,5100432-5100587,5111000	C1	100	33	0	100	42	0	93.22	53.14	3.86	90.77	56.28	5.72	96.08	48.04	1.96	96.77	59.03	1.97	100	63	0	100	59	0	91.84	43.16	3.84	87.23	38.38	5.62	84.62	30.46	5.54	chr6	5100432	5100587	+	5077615	5111000	ENSMUSG00000032827	-14.075
Ap1g2	MmuEX0005397	chr14:55104582-55104658	77	chr14:55104831,55104582-55104658,55104458	S	85.84	90.13	14.87	91.01	77.36	7.64	85.57	77.01	12.99	84.62	81.24	14.76	89.19	62.43	7.57	90.57	91.48	9.52	75.56	59.69	19.31	97.78	87.02	1.98	90	68.4	7.6	67.35	55.23	26.77	81.61	64.47	14.53	chr14	55104582	55104658	-	55104831	55104458	ENSMUSG00000040701	-13.945
Zfp628	MmuEX0053504	chr7:4917410-4917516	107	chr7:4915405,4917410-4917516,4918776	S	61.29	15.32	9.68	86.21	23.28	3.72	59.18	23.08	15.92	81.25	23.56	5.44	66.67	26.67	13.33	81.82	24.55	5.45	68.75	18.56	8.44	70.37	16.19	6.81	59.09	20.68	14.32	61.9	21.05	12.95	57.89	17.37	12.63	chr7	4917410	4917516	+	4915405	4918776	ENSMUSG00000074406	-13.855
Msi1	MmuEX0029821	chr5:115447130-115447186	57	chr5:115445475,115447130-115447186,115450215	S	88.89	15.11	1.89	78.95	13.42	3.58	62.26	26.77	16.23	70.83	29.04	11.96	100	25	0	66.67	13.33	6.67	61.7	23.45	14.55	64.71	18.12	9.88	85.37	32.44	5.56	77.36	36.36	10.64	62.79	21.98	13.02	chr5	115447130	115447186	+	115445475	115450215	ENSMUSG00000054256	-13.845
Pbrm1	MmuEX0033845	chr14:31110415-31110579	165	chr14:31107310,31110415-31110579,31113849	C2	35.17	34.47	63.53	48.94	51.39	53.61	33.33	55.33	110.67	30.17	45.56	105.44	36.63	25.27	43.73	31.91	29.68	63.32	36.99	36.99	63.01	38.35	35.28	56.72	35.06	54.69	101.31	24.64	21.19	64.81	31.78	27.01	57.99	chr14	31110415	31110579	+	31107310	31113849	ENSMUSG00000042323	-13.845
Thap2	MmuEX0047163	chr10:115376352-115376547	196	chr10:115384205,115376352-115376547,115372946	S	94.87	72.1	3.9	100	52	0	74.8	83.03	27.97	89.61	65.42	7.58	97.01	64.03	1.97	91.58	83.34	7.66	82.28	59.24	12.76	94.78	106.15	5.85	95.12	76.1	3.9	85	62.9	11.1	82.28	59.24	12.76	chr10	115376352	115376547	-	115384205	115372946	ENSMUSG00000020137	-13.795
Adc	MmuEX0003947	chr4:128961363-128961559	197	chr4:128962084,128961363-128961559,128950772	C2	88.02	138.19	18.81	89.15	108.76	13.24	78.28	154.21	42.79	70.65	176.62	73.38	72.15	98.12	37.88	69.23	99	44	75.56	119.38	38.62	70.81	111.88	46.12	73.39	148.25	53.75	73.21	132.51	48.49	76.4	108.49	33.51	chr4	128961363	128961559	-	128962084	128950772	ENSMUSG00000028789	-13.78
Clk4	MmuEX0011724	chr11:51273078-51273168	91	chr11:51272022,51273078-51273168,51273560	S	44.34	339.2	425.8	63.69	373.22	212.78	69.78	329.36	142.64	67.74	352.25	167.75	66.4	203.85	103.15	69.86	291.32	125.68	64.43	229.37	126.63	66.52	258.1	129.9	45.93	140.09	164.91	40.71	274.39	399.61	39.8	255.12	385.88	chr11	51273078	51273168	+	51272022	51273560	ENSMUSG00000020385	-13.76
N4bp2	MmuEX0030695	chr5:65786106-65786361	256	chr5:65775663,65786106-65786361,65790018	C3	61.57	126.83	79.17	65.46	253.98	134.02	44.9	63.76	78.24	39.24	64.75	100.25	48.89	65.51	68.49	44.38	108.29	135.71	50	100.5	100.5	47.62	118.1	129.9	37.99	60.02	97.98	51.03	111.76	107.24	48.6	77.27	81.73	chr5	65786106	65786361	+	65775663	65790018	ENSMUSG00000037795	-13.7
4930447C04Rik	MmuEX0001543	chr12:72909771-72909813	43	chr12:72909904,72909771-72909813,72906279+72906282	C2	92.86	50.14	3.86	96.15	49.04	1.96	100	3	0	NA	0	0	100	4	0	100	3	0	71.43	4.29	1.71	100	0	0	100	3	0	75	15.75	5.25	86.67	24.27	3.73	chr12	72909771	72909813	-	72909904	72906279	ENSMUSG00000021098	-13.67
Shroom1	MmuEX0042325	chr11:53465120-53465308	189	chr11:53464330,53465120-53465308,53465496	S	89.19	64.22	7.78	79.23	49.12	12.88	86.76	25.16	3.84	84.99	32.3	5.7	92.91	26.01	1.99	89.19	32.11	3.89	66.92	20.75	10.25	76.62	23.75	7.25	61.8	8.03	4.97	76.39	17.57	5.43	64.74	27.84	15.16	chr11	53465120	53465308	+	53464330	53465496	ENSMUSG00000018387	-13.645
Trip11	MmuEX0048989	chr12:101862593-101862688	96	chr12:101871824,101862593-101862688+101862692,101846677	S	100	22	0	100	26	0	100	29	0	100	8	0	100	8	0	80.95	15.38	3.62	89.47	16.1	1.9	100	27	0	100	27	0	89.47	16.1	1.9	83.33	18.33	3.67	chr12	101862593	101862688	-	101871824	101846677	ENSMUSG00000021188	-13.6
Fam188a	MmuEX0018168	chr2:12396179-12396258	80	chr2:12419159,12396179-12396258,12386679	C2	78.03	120.17	33.83	85.45	130.74	22.26	68.78	118.99	54.01	76.09	123.27	38.73	73.33	85.8	31.2	67.11	85.23	41.77	74.19	100.16	34.84	71.65	78.1	30.9	69.15	109.95	49.05	67.62	119.01	56.99	68.66	77.59	35.41	chr2	12396179	12396258	-	12419159	12386679	ENSMUSG00000026767	-13.6
Mtss1	MmuEX0030166	chr15:58947326-58947520	195	chr15:58951470,58947326-58947520,58946019	C3	89.66	98.63	11.37	86.25	128.51	20.49	67.92	60.45	28.55	70.59	61.41	25.59	56.32	38.3	29.7	72.88	74.34	27.66	64.15	55.81	31.19	62.38	51.15	30.85	64.29	59.15	32.85	75.86	77.38	24.62	72.9	97.69	36.31	chr15	58947326	58947520	-	58951470	58946019	ENSMUSG00000022353	-13.575
Rbm6	MmuEX0039188	chr9:107847268-107847337	70	chr9:107850915,107847268-107847337,107800773	C3	55.22	114.86	93.14	69.78	133.28	57.72	52.1	94.3	86.7	58.72	101.59	71.41	70.97	75.23	30.77	56.78	105.04	79.96	60	96	64	54.74	80.47	66.53	56.98	118.52	89.48	42.65	82.74	111.26	55.21	110.97	90.03	chr9	107847268	107847337	-	107850915	107800773	ENSMUSG00000032582	-13.57
2210009G21Rik	MmuEX0000764	chr2:137046717-137046805	89	chr2:137044077,137046717-137046805,137066130	S	87.76	40.37	5.63	89.47	48.31	5.69	71.93	70.49	27.51	64.03	72.99	41.01	64.36	53.42	29.58	65.35	68.62	36.38	73.64	82.48	29.52	80.7	83.12	19.88	57.83	75.76	55.24	68.18	50.45	23.55	82.05	58.26	12.74	chr2	137046717	137046805	+	137044077	137066130	ENSMUSG00000027281	-13.5
Prrc2b	MmuEX0037403	chr2:32229263-32229344	82	chr2:32227036,32229263-32229344,32230611	S	41.38	16.97	24.03	56.63	36.81	28.19	53.85	26.92	23.08	20.55	9.04	34.96	40.91	12.68	18.32	25	11.25	33.75	62.71	30.1	17.9	36.96	23.28	39.72	33.33	18.66	37.34	31.25	13.12	28.88	40	14	21	chr2	32229263	32229344	+	32227036	32230611	ENSMUSG00000039262	-13.38
5830418K08Rik	MmuEX0002075	chr9:15325507-15325746	240	chr9:15326075,15325507-15325746,15324291	S	74.8	83.03	27.97	84.25	98.57	18.43	73.53	86.77	31.23	68.83	89.48	40.52	64.58	51.02	27.98	60	76.8	51.2	57.83	75.76	55.24	68.92	86.15	38.85	69.41	99.95	44.05	61.78	78.46	48.54	70.55	98.06	40.94	chr9	15325507	15325746	-	15326075	15324291	ENSMUSG00000046111	-13.36
Lrrc27	MmuEX0026968	chr7:139216749-139216890	142	chr7:139214959,139216749-139216890,139218228	S	37.14	8.91	15.09	21.74	6.09	21.91	16	4.64	24.36	31.71	8.56	18.44	11.86	3.91	29.09	27.59	10.21	26.79	37.93	7.59	12.41	28.21	7.05	17.95	26.67	10.13	27.87	22.58	4.29	14.71	9.68	1.65	15.35	chr7	139216749	139216890	+	139214959	139218228	ENSMUSG00000015980	-13.31
Mgat5	MmuEX0028901	chr1:127249790-127249839	50	chr1:127205427,127249790-127249839,127306634	C1	75	26.25	8.75	87.23	38.38	5.62	80.95	15.38	3.62	75	15.75	5.25	100	21	0	70	23.8	10.2	84.62	20.31	3.69	70.73	24.76	10.24	69.23	22.85	10.15	63.64	22.91	13.09	72	30.96	12.04	chr1	127249790	127249839	+	127205427	127306634	ENSMUSG00000036155	-13.295
Slco4c1	MmuEX0043660	chr1:96836880-96837075	196	chr1:96837454,96836880-96837075,96832139	S	93.22	53.14	3.86	100	37	0	100	7	0	100	5	0	100	2	0	100	10	0	100	2	0	100	4	0	100	2	0	66.67	16.67	8.33	100	46	0	chr1	96836880	96837075	-	96837454	96832139	ENSMUSG00000040693	-13.275
2210404J11Rik	MmuEX0000791	chr17:15049191-15049313	123	chr17:15048687,15049191-15049313,15049464	C2	42.86	17.14	22.86	53.85	16.16	13.85	47.83	8.13	8.87	62.07	10.55	6.45	100	10	0	71.43	12.86	5.14	61.9	10.52	6.48	56.52	10.17	7.83	51.35	14.38	13.62	22.22	7.33	25.67	48	17.76	19.24	chr17	15049191	15049313	+	15048687	15049464	ENSMUSG00000036552	-13.245
Mfsd7b	MmuEX0028834	chr1:191020436-191020562	127	chr1:191021076,191020436-191020562,191015498	S	19.15	5.36	22.64	29.03	11.61	28.39	23.08	5.54	18.46	24.44	6.84	21.16	31.43	7.23	15.77	26.32	9.48	26.52	16.92	6.43	31.57	17.24	5.86	28.14	27.27	7.64	20.36	5.88	1.59	25.41	16	4.64	24.36	chr1	191020436	191020562	-	191021076	191015498	ENSMUSG00000066595	-13.15
Fam193b	MmuEX0018223	chr13:55555983-55556225	243	chr13:55570775,55555983-55556225,55543789	C3	84.66	264.99	48.01	85.09	253.57	44.43	72.75	244.44	91.56	76.36	296.28	91.72	71.69	204.32	80.68	79.61	329.59	84.41	81.91	296.51	65.49	77.72	266.58	76.42	72.28	251.53	96.47	75.46	215.82	70.18	68.02	225.15	105.85	chr13	55555983	55556225	-	55570775	55543789	ENSMUSG00000021495	-13.135
Nin	MmuEX0031719	chr12:70042132-70044252	2121	chr12:70045147,70041809+70042132-70044252,70040880	S	94.25	62.2	3.79	100	87	0	98.14	102.07	1.93	100	90	0	97.61	79.06	1.94	100	119	0	98.34	114.07	1.93	100	137	0	97.65	80.07	1.93	88.52	28.33	3.67	79.52	61.23	15.77	chr12	70042132	70044252	-	70045147	70040880	ENSMUSG00000021068	-13.105
Acbd4	MmuEX0003417	chr11:103103900-103104020	121	chr11:103103644,103103900-103104020,103104093	S	87.69	106.98	15.02	78.95	53.69	14.31	82.61	34.7	7.3	78.12	44.53	12.47	84.62	40.62	7.38	93.33	27.07	1.93	100	34	0	87.88	27.24	3.76	93.75	58.12	3.88	75	57.75	19.25	65.43	43.84	23.16	chr11	103103900	103104020	+	103103644	103104093	ENSMUSG00000056938	-13.105
Socs6	MmuEX0044330	chr18:88886992-88887052	61	chr18:88887209+88887213,88886992-88887052+88887065,88870918	S	33.71	78.88	155.12	39.48	95.54	146.46	16.96	39.18	191.82	20.19	49.87	197.13	21.29	40.03	147.97	27.27	76.36	203.64	23.47	61.73	201.27	19.49	54.38	224.62	28	76.16	195.84	25.69	64.74	187.26	21.45	50.41	184.59	chr18	88886992	88887052	-	88887213	88870918	ENSMUSG00000056153	-13.025
C430049B03Rik	MmuEX0008576	chrX:53056142-53056164	23	chrX:53056658,53055856+53056142-53056164,53055490	S	92.66	301.14	23.86	98.48	217.64	3.36	99.65	323.86	1.14	99.16	389.7	3.3	99.51	230.86	1.14	100	263	0	99.55	259.83	1.17	99.58	268.87	1.13	99.46	422.7	2.3	83.08	230.96	47.04	82.03	221.48	48.52	chrX	53056142	53056164	-	53056658	53055490	ENSMUSG00000087365	-13.015
Gm10348	MmuEX0020669	chr8:20401377-20401496	120	chr8:20424592,20401377-20401496,20395547	C2	29.9	18.84	44.16	28	13.44	34.56	21.88	8.53	30.47	15.07	12.66	71.34	14.29	5.72	34.28	20	9.6	38.4	17.24	8.79	42.21	11.11	6.67	53.33	10.94	7.77	63.23	9.57	9.86	93.14	22.3	18.96	66.05	chr8	20401377	20401496	-	20424592	20395547	ENSMUSG00000071793	-13.015
Mett11d1	MmuEX0028714	chr14:51889147-51889217	71	chr14:51888836,51889147-51889217+51889397,51889528	S	75.14	232.93	77.07	87.68	227.09	31.91	93.94	270.55	17.45	94.44	330.54	19.46	95.98	187.16	7.84	97.01	256.11	7.89	93.5	222.53	15.47	87.98	192.68	26.32	93.18	316.81	23.19	65.58	167.23	87.77	71.33	174.76	70.24	chr14	51889147	51889217	+	51888836	51889528	ENSMUSG00000004561	-12.955
Mmaa	MmuEX0029268	chr8:79284209-79284415	207	chr8:79294546+79294898+79294910+79294914,79284209-79284415+79284446,79281654	C1	85.57	77.01	12.99	71.79	48.1	18.9	64.18	35.3	19.7	59.63	51.88	35.12	76.92	35.38	10.62	65.33	40.5	21.5	62.86	35.83	21.17	63.86	43.42	24.58	63.27	50.62	29.38	74.51	66.31	22.69	56.99	41.6	31.4	chr8	79284209	79284415	-	79294914	79281654	ENSMUSG00000037022	-12.93
Zbtb43	MmuEX0052688	chr2:33462266-33462357	92	chr2:33464914,33462266-33462357,33455123	C1	43.86	53.95	69.05	50	64.5	64.5	27.66	16.6	43.4	33.33	20	40	30.77	15.69	35.31	28.28	26.3	66.7	30.69	20.26	45.74	27.47	15.93	42.07	33.33	26	52	23.21	16.01	52.99	44.83	37.66	46.34	chr2	33462266	33462357	-	33464914	33455123	ENSMUSG00000026788	-12.91
Pou6f1	MmuEX0036427	chr15:100593973-100594065	93	chr15:100599763,100593973-100594065,100592033	S	84.62	20.31	3.69	84.21	29.47	5.53	69.23	22.85	10.15	85	31.45	5.55	90	17.1	1.9	67.57	20.95	10.05	94.12	31.06	1.94	82.61	17.35	3.65	100	30	0	69.7	19.52	8.48	73.33	19.07	6.93	chr15	100593973	100594065	-	100599763	100592033	ENSMUSG00000009739	-12.9
Serpinb6a	MmuEX0041783	chr13:33996243-33996351	109	chr13:34002466+34002670,33996243-33996351,33931646	S	92.65	121.37	9.63	89.33	126.85	15.15	84.38	149.35	27.65	83.74	189.25	36.75	85.19	127.78	22.21	88.51	145.16	18.84	85.93	158.97	26.03	83.89	114.93	22.07	88.1	208.8	28.2	80	115.2	28.8	76.55	97.98	30.02	chr13	33996243	33996351	-	34002670	33931646	ENSMUSG00000060147	-12.715
Ankrd45	MmuEX0005142	chr1:161164172-161164214	43	chr1:161163405,161164172-161164214,161167712	S	59.46	41.62	28.38	70.16	31.57	13.43	57.26	22.9	17.1	50.32	27.17	26.83	50.31	10.57	10.43	59.7	32.84	22.17	64.72	23.95	13.05	31.38	11.92	26.08	59.44	20.8	14.2	45.36	13.15	15.85	58.87	13.54	9.46	chr1	161164172	161164214	+	161163405	161167712	ENSMUSG00000044835	-12.695
Fryl	MmuEX0019675	chr5:73115256-73115300	45	chr5:73118484,73115256-73115300,73112852	S	43.59	12.21	15.79	34.18	18.12	34.88	21.57	6.69	24.31	10.2	2.75	24.25	9.52	2.19	20.81	9.84	6.59	60.41	11.36	5.57	43.43	6.52	3.19	45.81	29.03	11.61	28.39	25.81	10.07	28.93	26.58	13.29	36.71	chr5	73115256	73115300	-	73118484	73112852	ENSMUSG00000070733	-12.69
Sycp1	MmuEX0045890	chr3:102932643-102932807	165	chr3:102934205,102932643-102932807,102931695	S	32.63	40.13	82.87	34.47	50.33	95.67	100	5	0	100	6	0	100	3	0	100	8	0	100	8	0	100	6	0	100	2	0	24.15	14.25	44.75	17.65	7.41	34.59	chr3	102932643	102932807	-	102934205	102931695	ENSMUSG00000027855	-12.65
Als2cl	MmuEX0004753	chr9:110894296-110894392	97	chr9:110894160,110894296-110894392,110894566	S	67.21	34.28	16.72	85.45	43.58	7.42	80	14.4	3.6	100	23	0	63.64	11.46	6.54	73.91	14.78	5.22	100	5	0	77.78	12.44	3.56	84.62	20.31	3.69	64.44	23.84	13.16	62.96	27.7	16.3	chr9	110894296	110894392	+	110894160	110894566	ENSMUSG00000044037	-12.63
Gjc1	MmuEX0020458	chr11:102802841-102802916	76	chr11:102818970,102802841-102802916,102801195	C2	39.44	177.09	271.91	37.84	192.98	317.02	23.29	104.8	345.19	20.42	81.27	316.73	20.68	66.38	254.62	24.66	91	278	22.04	92.13	325.87	22.56	82.12	281.88	28.74	126.17	312.83	25.66	116.24	336.76	26.58	146.19	403.81	chr11	102802841	102802916	-	102818970	102801195	ENSMUSG00000034520	-12.52
Gjc1	MmuEX0020459	chr11:102804281-102804512	232	chr11:102818095,102804281-102804512,102802916	C3	39.44	177.09	271.91	37.84	192.98	317.02	23.29	104.8	345.19	20.42	81.27	316.73	20.68	66.38	254.62	24.66	91	278	22.04	92.13	325.87	22.56	82.12	281.88	28.74	126.17	312.83	25.66	116.24	336.76	26.58	146.19	403.81	chr11	102804281	102804512	-	102818095	102802916	ENSMUSG00000034520	-12.52
Anln	MmuEX0005233	chr9:22349247-22349300	54	chr9:22350920,22349247-22349300,22339088	S	33.24	153.9	309.1	33.17	178.45	359.55	18.67	53.4	232.6	21.83	72.48	259.52	17.22	36.33	174.67	18.46	74.02	326.98	21.76	69.41	249.59	22.76	68.74	233.26	27.1	92.14	247.86	18.94	76.71	328.29	22.45	112.03	386.97	chr9	22349247	22349300	-	22350920	22339088	ENSMUSG00000036777	-12.51
Pes1	MmuEX0034467	chr11:3973197-3973368	172	chr11:3970734,3973197-3973368,3975529	C2	100	23	0	100	19	0	100	17	0	100	24	0	100	13	0	100	15	0	100	14	0	100	18	0	100	15	0	75	15.75	5.25	100	23	0	chr11	3973197	3973368	+	3970734	3975529	ENSMUSG00000020430	-12.5
Susd2	MmuEX0045805	chr10:75642125-75642276	152	chr10:75643874,75642125-75642276,75641600	C2	94.44	66.11	3.89	94.81	71.11	3.89	95.92	46.04	1.96	89.09	46.33	5.67	93.55	28.07	1.94	96.88	61.03	1.97	96.92	62.03	1.97	100	34	0	90.48	72.38	7.62	80.95	15.38	3.62	83.33	27.5	5.5	chr10	75642125	75642276	-	75643874	75641600	ENSMUSG00000006342	-12.485
Dlg1	MmuEX0014796	chr16:31847636-31847669	34	chr16:31842839,31847636-31847669,31853843	C3	24.84	75.76	229.24	28.55	107.06	267.94	14.02	28.6	175.4	11.53	26.86	206.14	11.68	21.37	161.63	10.86	34.32	281.68	10.13	19.15	169.85	8.81	21.06	217.94	10.85	27.45	225.55	12.81	30.49	207.51	15.63	32.35	174.65	chr16	31847636	31847669	+	31842839	31853843	ENSMUSG00000022770	-12.475
Rbm6	MmuEX0039184	chr9:107861623-107861729	107	chr9:107872203+107872649,107861623-107861729,107860459	S	22.22	14.67	51.33	23.97	17.98	57.02	13.46	7.94	51.06	14.47	12.59	74.41	7.89	3.23	37.77	24.19	18.63	58.37	13.68	7.39	46.61	10.92	7.21	58.79	14.29	11.43	68.57	9.77	7.13	65.87	11.52	10.6	81.4	chr9	107861623	107861729	-	107872649	107860459	ENSMUSG00000032582	-12.45
Stxbp5	MmuEX0045647	chr10:9784341-9784400	60	chr10:9789346+9789355+9789363,9784341-9784400,9778066+9778071	C1	93.55	28.07	1.94	73.33	28.6	10.4	75.76	21.97	7.03	53.85	10.77	9.23	82.61	17.35	3.65	82.46	42.88	9.12	78.26	32.09	8.91	70.83	29.04	11.96	78.26	32.09	8.91	65.52	15.72	8.28	76.47	22.94	7.06	chr10	9784341	9784400	-	9789363	9778066	ENSMUSG00000019790	-12.445
Osgepl1	MmuEX0033268	chr1:53321496-53321567	72	chr1:53321210,53321496-53321567,53323167	S	65.14	117.25	62.75	70.62	127.12	52.88	59.56	86.96	59.04	52.06	105.68	97.32	59.74	73.48	49.52	56.91	80.81	61.19	56.06	57.74	45.26	58.62	67.41	47.59	65.26	102.46	54.54	54.17	80.17	67.83	56.78	88.58	67.42	chr1	53321496	53321567	+	53321210	53323167	ENSMUSG00000026096	-12.405
Ano1	MmuEX0005240	chr7:144648575-144648640	66	chr7:144650503,144648575-144648640,144648079	S	22.56	45.35	155.65	22.17	54.98	193.02	8.41	14.63	159.37	10.21	23.69	208.31	6.06	8.48	131.52	6.64	16	225	8.46	14.64	158.36	7.6	13.98	170.02	10.27	29.78	260.22	8.57	3.26	34.74	11.36	5.57	43.43	chr7	144648575	144648640	-	144650503	144648079	ENSMUSG00000031075	-12.4
Klhl15	MmuEX0025746	chrX:94241945-94241995	51	chrX:94235420+94235919,94241945-94241995,94252415	S	75.56	59.69	19.31	73.23	80.55	29.45	74.19	20.03	6.97	60	16.8	11.2	46.15	8.77	10.23	70.59	20.47	8.53	66.67	13.33	6.67	55.56	11.67	9.33	62.26	26.77	16.23	51.85	21.26	19.74	72.15	49.06	18.94	chrX	94241945	94241995	+	94235420	94252415	ENSMUSG00000043929	-12.395
Dennd5b	MmuEX0014303	chr6:149084871-149084936	66	chr6:149101183,149084871-149084936,149080915	S	56.45	54.76	42.24	65.03	76.74	41.26	27.78	19.17	49.83	22.89	11.67	39.33	37.04	13.7	23.3	19.25	18.48	77.52	28.21	21.16	53.84	14.97	14.37	81.63	30	19.5	45.5	52.69	37.41	33.59	44	31.68	40.32	chr6	149084871	149084936	-	149101183	149080915	ENSMUSG00000030313	-12.395
4930447C04Rik	MmuEX0001544	chr12:72907821-72907941	121	chr12:72909771,72907821-72907941,72906279+72906282	C1	89.19	31.22	3.78	94.59	34.05	1.95	100	3	0	100	2	0	100	0	0	100	0	0	66.67	3.33	1.67	NA	0	0	100	4	0	75	15.75	5.25	84	19.32	3.68	chr12	72907821	72907941	-	72909771	72906279	ENSMUSG00000021098	-12.39
Rabgap1l	MmuEX0038436	chr1:160307176-160307398	223	chr1:160342036,160307176-160307398+160307784+160307911,160257535	S	37.31	10.45	17.55	17.88	6.62	30.38	37.52	4.88	8.12	10.26	1.13	9.87	0	0	15	1.94	0.52	26.48	8.56	1.11	11.89	6.42	1.09	15.91	23.09	4.39	14.61	18.96	3.03	12.97	11.48	2.3	17.7	chr1	160307176	160307398	-	160342036	160257535	ENSMUSG00000026721	-12.375
1700086O06Rik	MmuEX0000599	chr18:38239573-38239751	179	chr18:38249714+38250178,38239573-38239751,38239189	C2	19.23	5.96	25.04	18.18	7.09	31.91	1.33	0.51	37.49	0	0	43	0	0	31	1.96	0.51	25.49	0	0	28	0	0	30	0	0	42	6.42	3.72	54.28	6.25	3.19	47.81	chr18	38239573	38239751	-	38250178	38239189	ENSMUSG00000086988	-12.37
Cetn4	MmuEX0011084	chr3:37309345-37309482	138	chr3:37310293,37309345-37309482,37309181	C3	36.84	9.58	16.42	41.46	12.02	16.98	25	5	15	15.15	2.88	16.12	18.52	2.96	13.04	15	3.45	19.55	9.68	1.65	15.35	18.75	3.56	15.44	21.95	5.49	19.51	21.74	6.09	21.91	31.91	9.89	21.11	chr3	37309345	37309482	-	37310293	37309181	ENSMUSG00000045031	-12.325
Nadsyn1	MmuEX0030797	chr7:143813390-143813441	52	chr7:143815586,143813390-143813441,143811300	C3	67.52	66.17	31.83	80.2	72.98	18.02	56.25	28.12	21.88	48.84	31.26	32.74	68.18	25.23	11.77	73.13	42.42	15.58	66.67	26.67	13.33	58.62	26.97	19.03	73.91	44.35	15.65	60.98	40.25	25.75	62.11	47.82	29.18	chr7	143813390	143813441	-	143815586	143811300	ENSMUSG00000031090	-12.315
Dock9	MmuEX0015484	chr14:121591812-121591879	68	chr14:121594336,121591812-121591879+121591948,121586342	C2	87.76	161.48	22.52	91.04	233.06	22.94	89.33	126.85	15.15	98.37	120.01	1.99	91.36	40.2	3.8	83.08	98.87	20.13	96	94.08	3.92	87.2	102.02	14.98	83.33	82.5	16.5	80.58	74.94	18.06	73.68	97.26	34.74	chr14	121591812	121591879	-	121594336	121586342	ENSMUSG00000025558	-12.27
Rnf32	MmuEX0040179	chr5:29206174-29206298	125	chr5:29205701,29206174-29206298,29206696	S	98.33	107.18	1.82	92.68	94.53	7.47	73.33	30.07	10.93	77.61	39.58	11.42	61.29	17.77	11.23	66.15	25.14	12.86	100	29	0	92.88	23.22	1.78	85.27	40.08	6.92	85.14	87.69	15.31	81.67	66.15	14.85	chr5	29206174	29206298	+	29205701	29206696	ENSMUSG00000029130	-12.1
Spast	MmuEX0044526	chr17:74359254-74359349	96	chr17:74356169,74359254-74359349,74367248	S	84.49	562.7	103.3	83.1	720.48	146.52	82.87	495.56	102.44	79.88	585.52	147.48	79.09	406.52	107.48	80.61	645.69	155.31	82.18	562.93	122.07	85.22	598.24	103.76	81.05	449.02	104.98	71.47	378.08	150.92	71.97	428.22	166.78	chr17	74359254	74359349	+	74356169	74367248	ENSMUSG00000024068	-12.075
Klf8	MmuEX0025706	chrX:153360296-153360483	188	chrX:153359964,153360296-153360483,153370845	C2	61.17	50.77	32.23	56.9	51.78	39.22	40	5.6	8.4	42.86	6.43	8.57	42.86	4.29	5.71	50	9	9	45.45	7.27	8.73	52.94	6.88	6.12	46.67	10.27	11.73	42.22	13.51	18.49	51.72	22.76	21.24	chrX	153360296	153360483	+	153359964	153370845	ENSMUSG00000041649	-12.065
Glb1l	MmuEX0020484	chr1:75202187-75202308	122	chr1:75202408,75202187-75202308,75202090	S	100	56	0	100	79	0	93.46	84.11	5.89	96.03	96.03	3.97	88.94	46.25	5.75	97.95	95.99	2.01	91.2	80.26	7.74	96.21	101.02	3.98	98.34	118.99	2.01	82.33	60.1	12.9	93.55	57.07	3.93	chr1	75202187	75202308	-	75202408	75202090	ENSMUSG00000026200	-12.06
Enox2	MmuEX0016892	chrX:49013133-49013180	48	chrX:49013497,49013133-49013180,49011634	S	33.6	19.49	38.51	44.24	26.1	32.9	33.77	16.89	33.11	26.62	19.17	52.83	24.16	9.42	29.58	23.19	11.83	39.17	22.45	9.88	34.12	18.44	7.19	31.81	37.54	26.28	43.72	31.08	15.85	35.15	22.64	13.58	46.42	chrX	49013133	49013180	-	49013497	49011634	ENSMUSG00000031109	-12.06
Cyb5r4	MmuEX0013278	chr9:87049102-87049224	123	chr9:87042873,87049102-87049224,87055765	C3	33.33	14.67	29.33	28.21	14.11	35.89	2.33	0.51	21.49	0	0	20	5.88	1.06	16.94	4.62	1.57	32.43	2.04	0.51	24.49	13.04	1.7	11.3	3.23	0.52	15.48	17.07	8.19	39.81	20.38	8.36	32.64	chr9	87049102	87049224	+	87042873	87055765	ENSMUSG00000032872	-12.045
Esrp1	MmuEX0017402	chr4:11344112-11344262	151	chr4:11353295,11344112-11344262,11333473+11333881	C2	25.54	52.1	151.9	32.69	45.11	92.89	21.21	12.73	47.27	22.81	15.97	54.03	18.18	7.09	31.91	26.32	15.79	44.21	20.51	9.64	37.36	18.03	6.49	29.51	23.33	17.26	56.74	14.77	20.09	115.91	19.47	35.24	145.76	chr4	11344112	11344262	-	11353295	11333473	ENSMUSG00000040728	-11.995
Pign	MmuEX0035071	chr1:105658916-105659006	91	chr1:105659293,105658887+105658916-105659006,105657850	S	86.45	92.5	14.5	80.48	115.89	28.11	100	117	0	100	131	0	100	123	0	97.92	180.17	3.83	98.94	180.07	1.93	99.08	208.07	1.93	100	159	0	89.33	61.64	7.36	53.63	43.44	37.56	chr1	105658916	105659006	-	105659293	105657850	ENSMUSG00000056536	-11.985
Myo9a	MmuEX0030580	chr9:59790036-59790092	57	chr9:59788514,59790036-59790092,59801914	S	39.1	39.49	61.51	40.79	74.65	108.35	26.67	21.07	57.93	22.75	22.07	74.93	29.53	20.38	48.62	18.6	22.88	100.12	18.83	19.02	81.98	19.89	24.86	100.14	29.49	26.54	63.46	24.29	23.56	73.44	31.68	44.04	94.96	chr9	59790036	59790092	+	59788514	59801914	ENSMUSG00000039585	-11.96
Phf20l1	MmuEX0034750	chr15:66623761-66623883	123	chr15:66622817,66623761-66623883,66623992	S	43.16	29.35	38.65	18.4	13.62	60.38	14.73	10.9	63.1	12.9	9.03	60.97	7.07	3.75	49.25	9.92	7.14	64.86	14.29	10.86	65.14	11.38	10.58	82.42	22.97	20.9	70.1	16.44	13.97	71.03	21.21	16.97	63.03	chr15	66623761	66623883	+	66622817	66623992	ENSMUSG00000072501	-11.955
Ccdc88a	MmuEX0009967	chr11:29503383-29503651	269	chr11:29501056,29503383-29503651,29503852+29503883	S	96.77	59.03	1.97	100	43	0	86.67	60.67	9.33	91.01	77.36	7.64	95.83	45.04	1.96	84.13	48.8	9.2	94.12	62.12	3.88	91.67	42.17	3.83	94.44	66.11	3.89	82.86	53.03	10.97	90	34.2	3.8	chr11	29503383	29503651	+	29501056	29503883	ENSMUSG00000032740	-11.955
Pla2g5	MmuEX0035513	chr4:138804507-138804651	145	chr4:138806185,138804507-138804651,138801458	S	95	37.05	1.95	86.84	61.66	9.34	100	11	0	90.48	18.1	1.9	100	16	0	60	4.8	3.2	100	6	0	55.56	3.89	3.11	93.1	26.07	1.93	79.17	136.17	35.83	78.89	140.42	37.58	chr4	138804507	138804651	-	138806185	138801458	ENSMUSG00000041193	-11.89
Clasp1	MmuEX0011507	chr1:118541675-118541698	24	chr1:118539369,118541675-118541698,118543102	S	29.47	28.59	68.41	39.11	74.31	115.69	46.45	76.18	87.82	47.29	61.95	69.05	48.09	73.1	78.9	42.5	113.9	154.1	50.72	113.61	110.39	47.25	115.76	129.24	39.01	65.15	101.85	26.06	25.54	72.46	18.77	33.79	146.21	chr1	118541675	118541698	+	118539369	118543102	ENSMUSG00000064302	-11.875
1700012B15Rik	MmuEX0000404	chr12:3247352-3247438	87	chr12:3241578,3247352-3247438,3249739	C2	100	26	0	100	21	0	79.6	27.06	6.94	79.82	20.75	5.25	72.71	26.9	10.1	75.02	25.51	8.49	91.38	39.29	3.71	83.58	18.39	3.61	87.23	49.72	7.28	93.12	25.14	1.86	83.14	17.46	3.54	chr12	3247352	3247438	+	3241578	3249739	ENSMUSG00000079179	-11.87
Ehbp1l1	MmuEX0016454	chr19:5720185-5720407	223	chr19:5720564+5720686,5719774+5720185-5720407,5717196	S	53.45	19.78	17.22	57.87	35.3	25.7	56.5	43.5	33.5	50.34	41.78	41.22	61.57	63.42	39.58	52.59	55.22	49.78	50.94	62.15	59.85	52.86	80.35	71.65	44.08	39.23	49.77	31.32	18.79	41.21	56.27	28.7	22.3	chr19	5720185	5720407	-	5720686	5717196	ENSMUSG00000024937	-11.865
Tor1aip2	MmuEX0048534	chr1:156041075-156041250	176	chr1:156036091,156041075-156041250+156041690+156049551,156051294	C1	59.38	53.44	36.56	64.94	61.04	32.96	49.2	44.77	46.23	52.9	56.6	50.4	39.53	32.81	50.19	68	78.2	36.8	48.06	42.29	45.71	45.02	47.27	57.73	59.22	64.55	44.45	54.26	49.38	41.62	46.35	49.13	56.87	chr1	156041075	156041250	+	156036091	156051294	ENSMUSG00000050565	-11.855
Alg6	MmuEX0004657	chr4:99742355-99742419	65	chr4:99726947,99742355-99742419,99744490	C3	44.91	54.34	66.66	48.31	63.77	68.23	31.74	34.91	75.09	25.15	25.65	76.35	47.47	34.65	38.35	40	50.4	75.6	36.23	34.06	59.94	43.24	45.83	60.17	55.97	69.4	54.6	36.19	51.75	91.25	33.33	50.66	101.34	chr4	99742355	99742419	+	99726947	99744490	ENSMUSG00000073792	-11.85
Gm16972	MmuEX0021020	chr4:43051237-43051377	141	chr4:43046243+43046277,43051237-43051377,43053154	C1	73.68	24.31	8.69	100	35	0	84	19.32	3.68	93.1	26.07	1.93	87.5	13.12	1.88	90.91	19.09	1.91	88.24	14.12	1.88	100	8	0	100	22	0	72.22	22.39	8.61	77.78	18.67	5.33	chr4	43051237	43051377	+	43046243	43053154	ENSMUSG00000086983	-11.84
Dennd4c	MmuEX0014291	chr4:86813782-86813928	147	chr4:86813537,86813782-86813928,86819862	S	72.22	44.78	17.22	57.76	73.36	53.64	41.82	16.31	22.69	42.86	25.72	34.28	56.16	32.01	24.99	51.18	49.13	46.87	49.06	38.76	40.24	59.32	55.76	38.24	67.82	49.51	23.49	53.12	26.03	22.97	53.19	38.3	33.7	chr4	86813782	86813928	+	86813537	86819862	ENSMUSG00000038024	-11.835
Ncoa6	MmuEX0031169	chr2:155405475-155408450	2976	chr2:155411525,155405475-155408450,155402740	S	84.95	159.71	28.29	83.27	154.88	31.12	92.21	136.47	11.53	96.99	127.06	3.94	86.86	100.76	15.24	96.35	155.12	5.88	97.47	152.05	3.95	95.04	161.57	8.43	97	127.07	3.93	72.26	85.27	32.73	72.39	113.65	43.35	chr2	155405475	155408450	-	155411525	155402740	ENSMUSG00000038369	-11.785
Plekhh2	MmuEX0035789	chr17:84569876-84569951	76	chr17:84566935,84569876-84569951,84571042	C2	93.65	58.06	3.94	100	79	0	95.2	76.16	3.84	98.27	111.05	1.95	93	77.19	5.81	91.73	105.49	9.51	93.53	85.11	5.89	94.51	101.13	5.87	100	123	0	77.94	38.19	10.81	92.21	92.21	7.79	chr17	84569876	84569951	+	84566935	84571042	ENSMUSG00000040852	-11.75
Rbm47	MmuEX0039171	chr5:66151053-66151185	133	chr5:66151539,66151053-66151185,66097783+66097788	S	66.76	46.73	23.27	48.53	23.78	25.22	31.38	1.88	4.12	52.79	12.67	11.33	100	2	0	31.38	3.77	8.23	31.35	2.51	5.49	34.31	5.15	9.85	56	25.2	19.8	42.97	12.46	16.54	48.87	16.62	17.38	chr5	66151053	66151185	-	66151539	66097783	ENSMUSG00000070780	-11.725
Rbbp6	MmuEX0038994	chr7:122997596-122997697	102	chr7:122997305,122997596-122997697,122998525	S	62.45	106.17	63.83	64.75	156.69	85.31	49.89	76.83	77.17	41.89	73.31	101.69	48.96	63.16	65.84	39.6	96.23	146.77	46.05	90.26	105.74	42.21	80.62	110.38	48.28	82.56	88.44	48.69	84.23	88.77	55.08	128.89	105.11	chr7	122997596	122997697	+	122997305	122998525	ENSMUSG00000030779	-11.715
Trub2	MmuEX0049247	chr2:29783312-29783373	62	chr2:29784953,29783312-29783373,29782201	S	76.54	230.39	70.61	75.62	212.49	68.51	56.96	141.26	106.74	56.01	148.99	117.01	54.06	117.85	100.15	59.09	186.13	128.87	53.71	144.48	124.52	58.01	128.78	93.22	70.37	210.41	88.59	64	157.44	88.56	64.79	151.61	82.39	chr2	29783312	29783373	-	29784953	29782201	ENSMUSG00000039826	-11.685
Thap3	MmuEX0047164	chr4:151983635-151983736	102	chr4:151985669,151983635-151983736,151983352	S	82.02	244.42	53.58	95.99	238.06	9.94	94.16	255.17	15.83	97.52	315.96	8.04	94.8	216.14	11.86	97.67	168.97	4.03	90.59	167.59	17.41	91.84	175.41	15.59	94.17	255.2	15.8	72.41	206.37	78.63	82.24	162.84	35.16	chr4	151983635	151983736	-	151985669	151983352	ENSMUSG00000039759	-11.68
Dos	MmuEX0015535	chr10:80136690-80136743	54	chr10:80136874,80136663+80136690-80136743,80136494+80136542	S	86.67	36.4	5.6	100	25	0	93.94	30.06	1.94	87.88	27.24	3.76	100	23	0	92	22.08	1.92	73.33	19.07	6.93	90.48	18.1	1.9	83.33	27.5	5.5	72.41	18.1	6.9	90.91	19.09	1.91	chr10	80136690	80136743	-	80136874	80136494	ENSMUSG00000035640	-11.675
Tctex1d2	MmuEX0046766	chr16:32425241-32425310	70	chr16:32422953,32425241-32425310,32426858	S	65.69	111.02	57.98	69.15	117.56	52.45	50.68	83.62	81.38	40.68	75.26	109.74	60.23	84.92	56.08	47.71	76.81	84.19	48.11	65.91	71.09	54.88	69.7	57.3	61.9	105.23	64.77	54.19	74.78	63.22	57.32	73.94	55.06	chr16	32425241	32425310	+	32422953	32426858	ENSMUSG00000014075	-11.665
Vrk1	MmuEX0051613	chr12:106073619-106073678	60	chr12:106070615,106073619-106073678,106075007	C1	48.29	282.5	302.5	51.24	249.54	237.46	33.03	190.25	385.75	33.25	173.9	349.1	30.84	113.18	253.82	31.06	149.4	331.6	31.56	148.02	320.98	31.36	145.82	319.18	37.03	196.63	334.37	35.63	231.24	417.76	40.57	249.51	365.49	chr12	106073619	106073678	+	106070615	106075007	ENSMUSG00000021115	-11.665
6330503K22Rik	MmuEX0002164	chr7:118732394-118732453	60	chr7:118731759,118732394-118732453,118735268	C1	97.53	78.02	1.98	96.3	153.12	5.88	88	41.36	5.64	87.23	38.38	5.62	72	30.96	12.04	80.2	72.98	18.02	87.76	80.74	11.26	86.81	73.79	11.21	100	69	0	78.38	51.73	14.27	92.13	112.4	9.6	chr7	118732394	118732453	+	118731759	118735268	ENSMUSG00000033904	-11.66
Ddhd1	MmuEX0014012	chr14:45622841-45622893	53	chr14:45629580,45622841-45622893+45622942,45620840	C1	37.6	100.02	165.98	40.28	91.03	134.97	17.58	17.05	79.95	13.07	11.11	73.89	13.73	9.75	61.25	23.53	29.65	96.35	16.9	20.79	102.21	22.62	25.11	85.89	26.92	26.65	72.35	24.75	44.8	136.2	29.83	45.64	107.36	chr14	45622841	45622893	-	45629580	45620840	ENSMUSG00000037697	-11.65
Lrrc49	MmuEX0027041	chr9:60680505-60680702	198	chr9:60685035,60680505-60680702,60680171	S	50	33	33	46.22	40.21	46.79	34.55	51.13	96.87	38.22	50.45	81.55	39.02	44.48	69.52	36.41	53.89	94.11	36.11	35.39	62.61	37.14	44.57	75.43	43.5	55.24	71.75	45.21	23.96	29.04	27.71	14.69	38.31	chr9	60680505	60680702	-	60685035	60680171	ENSMUSG00000047766	-11.65
Mbd1	MmuEX0028062	chr18:74278679-74278750	72	chr18:74277578,74278679-74278750,74281879	S	29.08	50.31	122.69	43.47	83.9	109.1	17.25	23.46	112.54	20.95	39.8	150.19	28.31	41.05	103.95	32.97	58.36	118.64	28.1	36.53	93.47	32.06	48.09	101.91	21.36	39.94	147.06	20.95	39.18	147.82	28.37	62.13	156.87	chr18	74278679	74278750	+	74277578	74281879	ENSMUSG00000024561	-11.615
Pik3c2b	MmuEX0035129	chr1:133070318-133070418	101	chr1:133067229,133070318-133070418,133071602	C3	100	44	0	100	50	0	91.11	39.18	3.82	100	43	0	94.74	35.05	1.95	100	18	0	93.33	27.07	1.93	93.1	26.07	1.93	91.11	39.18	3.82	89.29	47.32	5.68	87.5	26.25	3.75	chr1	133070318	133070418	+	133067229	133071602	ENSMUSG00000026447	-11.605
Cep57	MmuEX0010987	chr9:13812633-13812710	78	chr9:13813410,13812633-13812710,13810862	S	78.02	259.03	72.97	87.16	241.43	35.57	77.46	286.6	83.4	76.87	299.79	90.21	75.17	196.19	64.81	80.38	303.03	73.97	73.68	194.52	69.48	75.35	284.07	92.93	78.99	336.5	89.5	67.42	249.45	120.55	74.56	219.95	75.05	chr9	13812633	13812710	-	13813410	13810862	ENSMUSG00000031922	-11.6
Inpp5f	MmuEX0024218	chr7:128690627-128690698	72	chr7:128685284,128690627-128690698,128691752	C2	97.5	77.02	1.98	98.63	143.01	1.99	87.1	50.52	7.48	97.22	69.03	1.97	95.35	40.05	1.95	96.92	124.06	3.94	90.91	76.36	7.64	94.17	94.17	5.83	96.92	62.03	1.97	90.48	18.1	1.9	82.46	42.88	9.12	chr7	128690627	128690698	+	128685284	128691752	ENSMUSG00000042105	-11.595
Trim21	MmuEX0048859	chr7:102560593-102560615	23	chr7:102561788,102560593-102560615,102560068	S	100	25	0	100	64	0	100	28	0	96.94	29.08	0.92	95.41	19.08	0.92	100	41	0	100	37	0	97.04	30.08	0.92	100	21	0	90.46	26.23	2.77	86.38	29.37	4.63	chr7	102560593	102560615	-	102561788	102560068	ENSMUSG00000030966	-11.58
Gm13507	MmuEX0020820	chr2:38838269-38838408	140	chr2:38823569,38838269-38838408,38852215	S	84.27	69.1	12.9	92.86	75.22	5.78	77.19	77.96	23.04	68	57.12	26.88	72.15	49.06	18.94	73.45	71.98	26.02	88.35	85.7	11.3	87.18	63.64	9.36	89.06	107.76	13.24	62.5	32.5	19.5	91.49	41.17	3.83	chr2	38838269	38838408	+	38823569	38852215	ENSMUSG00000085201	-11.57
Caprin2	MmuEX0009100	chr6:148868989-148869645	657	chr6:148870613,148868989-148869645,148865952	S	80.45	356.39	86.61	76.29	402.81	125.19	51.39	56.02	52.98	57.58	119.77	88.23	55.56	73.89	59.11	53.78	98.42	84.58	54.61	59.52	49.48	63.27	75.92	44.08	55.22	86.14	69.86	68.3	199.44	92.56	65.35	218.27	115.73	chr6	148868989	148869645	-	148870613	148865952	ENSMUSG00000030309	-11.545
Atxn2l	MmuEX0007082	chr7:126492449-126492608	160	chr7:126492758,126492449-126492608,126492215	C2	59.57	89.36	60.64	71.83	87.63	34.37	66.86	97.62	48.38	78.08	101.5	28.5	63.3	56.34	32.66	79.1	94.92	25.08	74.63	87.32	29.68	73.02	79.59	29.41	75	120.75	40.25	55.56	66.12	52.88	52.81	71.82	64.18	chr7	126492449	126492608	-	126492758	126492215	ENSMUSG00000032637	-11.515
Fam151b	MmuEX0018010	chr13:92466977-92467112	136	chr13:92477828,92466977-92467112,92450252	C2	85.37	32.44	5.56	94.59	34.05	1.95	77.27	30.14	8.86	82.76	43.86	9.14	70.73	24.76	10.24	90.7	37.19	3.81	80.95	30.76	7.24	70.91	33.33	13.67	75.44	37.72	12.28	73.33	28.6	10.4	83.61	46.82	9.18	chr13	92466977	92467112	-	92477828	92450252	ENSMUSG00000034334	-11.51
Nexn	MmuEX0031533	chr3:152249660-152249701	42	chr3:152252808,152249660-152249701,152248368	S	51.35	14.38	13.62	60	14.4	9.6	56.45	54.76	42.24	50	16.5	16.5	41.33	21.9	31.1	38.84	32.63	51.37	39.05	28.51	44.49	45.65	30.59	36.41	63.27	25.31	14.69	55	17.05	13.95	33.33	10	20	chr3	152249660	152249701	-	152252808	152248368	ENSMUSG00000039103	-11.51
4833420G17Rik	MmuEX0001374	chr13:119464565-119464690	126	chr13:119463119,119464565-119464690,119466011	C2	16.66	47.81	239.19	17.83	46.54	214.46	14.29	51.44	308.56	13.31	59.5	387.5	18.89	48.74	209.26	12.74	45.1	308.9	13.79	40.96	256.04	15.36	45	248	15.62	64.2	346.8	8.89	17.42	178.58	2.58	3.59	135.41	chr13	119464565	119464690	+	119463119	119466011	ENSMUSG00000062822	-11.51
Rai14	MmuEX0038599	chr15:10589259-10589345	87	chr15:10591587,10589259-10589345,10587924	C1	42.19	49.36	67.64	33.52	55.98	111.02	25.85	69.8	200.21	26.49	50.07	138.93	27.87	66.89	173.11	28.9	106.35	261.65	24.34	77.64	241.36	25.35	85.43	251.57	24.18	63.84	200.16	25.48	49.69	145.31	27.23	54.19	144.81	chr15	10589259	10589345	-	10591587	10587924	ENSMUSG00000022246	-11.5
Ppm1m	MmuEX0036644	chr9:106197227-106197339	113	chr9:106197742,106197227-106197339,106196888	S	88.89	317.34	39.66	97.44	376.12	9.88	98.78	323.01	3.99	98.39	363.06	5.94	95.52	250.26	11.74	98.16	317.06	5.94	95.12	266.34	13.66	93.17	263.67	19.33	97.8	351.1	7.9	80.15	392.74	97.26	83.26	337.2	67.8	chr9	106197227	106197339	-	106197742	106196888	ENSMUSG00000020253	-11.46
Rsbn1l	MmuEX0040622	chr5:20905780-20905922	143	chr5:20908107,20905780-20905922,20902455	S	100	39	0	97.44	75.03	1.97	85.71	22.28	3.72	85.37	32.44	5.56	86.21	23.28	3.72	87.88	27.24	3.76	92	22.08	1.92	87.88	27.24	3.76	95.45	41.04	1.96	82.22	33.71	7.29	92.31	46.16	3.84	chr5	20905780	20905922	-	20908107	20902455	ENSMUSG00000039968	-11.455
Nqo2	MmuEX0032242	chr13:33966045-33966126	82	chr13:33964800,33966045-33966126,33968190	C1	35.69	20.34	36.66	32.26	13.23	27.77	3.03	0.52	16.48	15.77	5.2	27.8	4.35	0.52	11.48	16.67	4.67	23.33	10.2	2.75	24.25	11.76	2.23	16.77	21.72	9.12	32.88	18.52	5.93	26.07	26.53	8.22	22.78	chr13	33966045	33966126	+	33964800	33968190	ENSMUSG00000046949	-11.45
Arhgef10	MmuEX0005943	chr8:14942610-14942726	117	chr8:14940372,14942610-14942726,14945280	S	40.85	40.85	59.15	48.51	72.77	77.23	44.44	57.77	72.23	44.88	92	113	42.72	62.8	84.2	32.77	77.01	157.99	39.25	58.48	90.52	39.22	77.26	119.74	43.5	69.6	90.4	36.36	54.54	95.46	30.11	52.69	122.31	chr8	14942610	14942726	+	14940372	14945280	ENSMUSG00000071176	-11.445
Slc25a14	MmuEX0042832	chrX:48623962-48624127	166	chrX:48623828,48623962-48624127+48624197+48624206,48629252	C1	30.23	8.46	19.54	3.45	0.52	14.48	6.67	1.6	22.4	12.28	3.93	28.07	20	2.4	9.6	14.29	3.43	20.57	11.76	2.23	16.77	13.33	2.27	14.73	5.26	1.05	18.95	6.67	2.13	29.87	4.17	1.04	23.96	chrX	48623962	48624127	+	48623828	48629252	ENSMUSG00000031105	-11.42
Cadm1	MmuEX0008869	chr9:47829377-47829409	33	chr9:47818817,47829377-47829409,47848167	C2	45.69	53.46	63.54	36.59	57.08	98.92	38.9	181.66	285.34	32.21	74.73	157.27	34.75	56.64	106.36	40.67	133.8	195.2	40.44	90.99	134.01	43.96	120.89	154.11	28.87	65.25	160.75	28.66	28.37	70.63	30.81	33.27	74.73	chr9	47829377	47829409	+	47818817	47848167	ENSMUSG00000032076	-11.405
Herc3	MmuEX0022778	chr6:58832402-58832536	135	chr6:58831932,58832402-58832536,58843604	C1	74.36	55.77	19.23	82.04	123.06	26.94	52.55	23.65	21.35	51.85	23.33	21.67	75	12	4	78.26	34.43	9.57	60.47	27.82	18.18	36.6	18.67	32.33	75	29.25	9.75	63.96	39.02	21.98	69.63	55.7	24.3	chr6	58832402	58832536	+	58831932	58843604	ENSMUSG00000029804	-11.405
Rps19	MmuEX0040445	chr7:24886107-24886187	81	chr7:24885552,24886107-24886187,24887539	C2	92.34	85.88	7.12	97.75	80.16	1.84	95.49	116.5	5.5	95.42	114.5	5.5	92.17	64.52	5.48	98.22	102.15	1.85	95.86	85.32	3.68	92.43	66.55	5.45	91.56	154.74	14.26	81.35	89.48	20.52	85.99	74.81	12.19	chr7	24886107	24886187	+	24885552	24887539	ENSMUSG00000040952	-11.375
Cdhr4	MmuEX0010521	chr9:107997920-107998062	143	chr9:107997020,107997920-107998062,107998997	C1	100	17	0	100	25	0	85.71	27.43	4.57	77.21	22.39	6.61	70.77	14.86	6.14	100	26	0	100	26	0	100	18	0	100	45	0	90.28	21.67	2.33	86.99	31.32	4.68	chr9	107997920	107998062	+	107997020	107998997	ENSMUSG00000032595	-11.365
Mbnl1	MmuEX0028100	chr3:60622146-60622240	95	chr3:60621458,60622146-60622240,60625124	C1	82.33	47.75	10.25	75.21	71.45	23.55	61.85	67.42	41.58	65.95	73.86	38.14	68.09	55.83	26.17	55.82	80.38	63.62	69.37	86.02	37.98	62.17	83.93	51.07	77.52	94.57	27.43	62.09	54.64	33.36	72.73	72.73	27.27	chr3	60622146	60622240	+	60621458	60625124	ENSMUSG00000027763	-11.36
Ralgps1	MmuEX0038665	chr2:33336513-33336620	108	chr2:33340713,33336513-33336620,33324703	C1	100	51	0	96.88	61.03	1.97	86.21	23.28	3.72	100	22	0	80	14.4	3.6	93.94	30.06	1.94	100	45	0	83.78	28.49	5.51	92.59	24.07	1.93	79.31	20.62	5.38	94.87	36.05	1.95	chr2	33336513	33336620	-	33340713	33324703	ENSMUSG00000038831	-11.35
Zfp949	MmuEX0053724	chr9:88552716-88552836	121	chr9:88548300+88548508,88552662+88552716-88552836+88552861,88554376	S	52.09	104.18	95.82	58.14	79.07	56.93	92.73	98.29	7.71	98.29	114.02	1.98	97.3	71.03	1.97	98.25	111.02	1.98	97.75	86.02	1.98	91.4	81.35	7.65	98.21	109.01	1.99	40.13	44.14	65.86	47.43	61.18	67.82	chr9	88552716	88552836	+	88548300	88554376	ENSMUSG00000032425	-11.335
Mpdz	MmuEX0029496	chr4:81313500-81313598	99	chr4:81317594,81313500-81313598,81310319	C1	35.48	44.7	81.3	33.92	77	150	48.18	97.81	105.19	45.79	91.12	107.88	48.88	81.14	84.86	44.21	134.84	170.16	41.39	113.82	161.18	46.54	142.88	164.12	36.62	81.3	140.7	21.39	26.1	95.9	25.4	40.13	117.87	chr4	81313500	81313598	-	81317594	81310319	ENSMUSG00000028402	-11.305
Actn1	MmuEX0003623	chr12:80170686-80170766	81	chr12:80171729,80170686-80170766,80169016	C3	84.91	322.66	57.34	76.58	288.71	88.29	61.97	306.13	187.87	69.48	293.21	128.79	67.51	247.09	118.91	60.6	291.49	189.51	60	261.6	174.4	66.39	269.54	136.46	57.66	264.08	193.92	66.43	237.16	119.84	72.46	344.91	131.09	chr12	80170686	80170766	-	80171729	80169016	ENSMUSG00000015143	-11.3
Rccd1	MmuEX0039285	chr7:80321277-80321343	67	chr7:80323750,80321277-80321343,80321155+80321181	S	76.54	120.93	37.07	85.71	111.42	18.58	83.54	121.13	23.87	86.59	132.48	20.52	83.22	109.02	21.98	79.59	105.06	26.94	79.31	123.72	32.28	73.51	96.3	34.7	83.53	130.31	25.69	66.93	70.95	35.05	72.73	82.91	31.09	chr7	80321277	80321343	-	80323750	80321155	ENSMUSG00000038930	-11.295
AU021092	MmuEX0002798	chr16:5215977-5216112	136	chr16:5216742,5215977-5216112,5212672	C2	87.1	25.26	3.74	100	35	0	97.14	67.03	1.97	89.47	16.1	1.9	89.66	49.31	5.69	100	73	0	98.18	107.02	1.98	100	58	0	89.19	31.22	3.78	80.65	67.75	16.25	83.94	105.76	20.24	chr16	5215977	5216112	-	5216742	5212672	ENSMUSG00000051669	-11.255
Golgb1	MmuEX0021450	chr16:36893334-36893438	105	chr16:36891492,36893316+36893334-36893438,36894831	S	66.03	33.02	16.98	54.84	30.71	25.29	72.49	32.62	12.38	78.22	32.85	9.15	48.22	16.88	18.12	56.73	41.98	32.02	66.71	54.7	27.3	67.8	43.39	20.61	69.18	31.13	13.87	45.71	18.74	22.26	52.7	29.51	26.49	chr16	36893334	36893438	+	36891492	36894831	ENSMUSG00000034243	-11.23
Rer1	MmuEX0039433	chr4:155083132-155083236	105	chr4:155086205,155083109+155083132-155083236+155083239+155083314+155083317,155082748+155082754	S	36.01	213.54	379.46	37.17	212.61	359.39	32.17	146.05	307.95	35.19	179.12	329.88	35.64	132.94	240.06	38.9	142.37	223.63	36.94	130.77	223.23	33.89	109.13	212.87	32.17	146.7	309.3	23.76	165.84	532.16	26.96	180.9	490.1	chr4	155083132	155083236	-	155086205	155082748	ENSMUSG00000029048	-11.23
Gpbp1	MmuEX0021556	chr13:111447896-111447955	60	chr13:111448933,111447896-111447955,111440816	S	65.7	1066.31	556.69	66.62	1210.49	606.51	36.92	323.79	553.21	35.59	385.08	696.92	35.21	227.81	419.19	38.03	413.39	673.61	38.71	319.74	506.26	35.19	307.56	566.44	50.85	544.6	526.4	52.19	706.13	646.87	57.68	745.8	547.2	chr13	111447896	111447955	-	111448933	111440816	ENSMUSG00000032745	-11.225
Limk2	MmuEX0026460	chr11:3368983-3369162	180	chr11:3370969,3368983-3369162,3361825	C3	34.38	71.17	135.83	41.55	102.63	144.37	39.48	116.47	178.53	40.53	129.29	189.71	42.6	100.54	135.46	42.86	100.72	134.28	44.97	107.93	132.07	47.57	108.46	119.54	37.91	102.74	168.26	27.41	45.23	119.77	26.09	50.35	142.65	chr11	3368983	3369162	-	3370969	3361825	ENSMUSG00000020451	-11.215
Ccdc163	MmuEX0009675	chr4:116711311-116711378	68	chr4:116710284,116711286+116711311-116711378,116712372	C1	93.11	78.21	5.79	63.76	49.1	27.9	71.43	68.57	27.43	78.91	67.07	17.93	53	20.67	18.33	64.13	41.04	22.96	69.46	42.37	18.63	59.37	35.03	23.97	66.41	72.39	36.61	64.92	82.45	44.55	69.54	89.01	38.99	chr4	116711311	116711378	+	116710284	116712372	ENSMUSG00000028689	-11.205
BC067074	MmuEX0007572	chr13:113327575-113327751	177	chr13:113323205,113327575-113327751,113342370	S	100	27	0	100	50	0	100	30	0	94.17	30.13	1.87	100	26	0	100	32	0	95.6	41.11	1.89	100	47	0	100	48	0	82.98	25.72	5.28	94.63	33.12	1.88	chr13	113327575	113327751	+	113323205	113342370	ENSMUSG00000021763	-11.195
Usp37	MmuEX0050998	chr1:74459915-74459980	66	chr1:74461566,74459915-74459980,74456220	S	58.21	61.7	44.3	74.1	89.66	31.34	53.04	46.68	41.32	47.83	56.92	62.08	57.28	46.4	34.6	48.66	67.64	71.36	55.17	74.48	60.52	41.48	67.2	94.8	70.11	103.76	44.24	60.38	51.32	33.68	49.64	103.25	104.75	chr1	74459915	74459980	-	74461566	74456220	ENSMUSG00000033364	-11.145
Mecp2	MmuEX0028438	chrX:74079909-74080032	124	chrX:74085510,74079909-74080032,74037332	S	50.91	42.26	40.74	58.54	38.05	26.95	50	24	24	39.13	18.78	29.22	52.38	25.14	22.86	45	13.05	15.95	54.55	37.09	30.91	41.82	16.31	22.69	46.15	17.54	20.46	34.65	23.56	44.44	52.54	23.64	21.36	chrX	74079909	74080032	-	74085510	74037332	ENSMUSG00000031393	-11.13
Ppp1r16a	MmuEX0036709	chr15:76689328-76689494	167	chr15:76671762,76689328-76689494,76690172	S	68.53	147.34	67.66	71.67	123.27	48.73	76.88	115.32	34.68	66.11	117.68	60.32	66.11	85.94	44.06	77.82	109.73	31.27	64.36	78.52	43.48	63.08	73.8	43.2	81.77	151.27	33.73	63.83	133.4	75.6	54.12	100.12	84.88	chr15	76689328	76689494	+	76671762	76690172	ENSMUSG00000033819	-11.125
Polm	MmuEX0036256	chr11:5836194-5836374	181	chr11:5837561,5836194-5836374,5835799	S	96.97	63.03	1.97	91.18	59.27	5.73	93.85	59.13	3.87	96.83	60.03	1.97	95.35	40.05	1.95	87.1	50.52	7.48	91.84	43.16	3.84	89.47	48.31	5.69	100	55	0	76.12	44.91	14.09	89.83	50.3	5.7	chr11	5836194	5836374	-	5837561	5835799	ENSMUSG00000020474	-11.1
Hdac9	MmuEX0022530	chr12:34433081-34433222	142	chr12:34437137,34433081-34433222+34433231,34431989	S	100	25	0	100	41	0	100	37	0	100	33	0	100	39	0	100	30	0	100	34	0	100	31	0	100	39	0	81.82	24.55	5.45	96	47.04	1.96	chr12	34433081	34433222	-	34437137	34431989	ENSMUSG00000004698	-11.09
Lbr	MmuEX0026203	chr1:181839700-181839802	103	chr1:181842288,181839700-181839802,181838556	C1	36.65	56.81	98.19	31.5	56.07	121.93	18.74	19.68	85.32	13.58	17.11	108.89	7.73	3.79	45.21	22.32	20.31	70.69	19.2	19.78	83.22	17	12.92	63.08	26.75	29.96	82.04	20.95	35.2	132.8	25.02	42.78	128.22	chr1	181839700	181839802	-	181842288	181838556	ENSMUSG00000004880	-11.09
Atp5s	MmuEX0006870	chr12:69737951-69738061	111	chr12:69725014,69737951-69738061,69740899	C2	87.57	145.37	20.63	85.22	181.52	31.48	78.46	91.01	24.99	80.12	123.38	30.62	91.21	79.35	7.65	89.71	115.73	13.27	89.47	96.63	11.37	92.23	91.31	7.69	79.31	123.72	32.28	75.8	104.6	33.4	74.85	109.28	36.72	chr12	69737951	69738061	+	69725014	69740899	ENSMUSG00000054894	-11.07
Dennd1b	MmuEX0014229	chr1:139090454-139090555	102	chr1:139085928,139090454-139090555,139101968	C1	100	49	0	95.92	46.04	1.96	91.3	20.09	1.91	93.55	28.07	1.94	88.24	14.12	1.88	100	36	0	95.74	44.04	1.96	90.48	36.19	3.81	100	20	0	77.78	24.89	7.11	96	47.04	1.96	chr1	139090454	139090555	+	139085928	139101968	ENSMUSG00000056268	-11.07
Gabpb2	MmuEX0019881	chr3:95216819-95216967	149	chr3:95217589,95216819-95216967,95216268	C2	14.29	2.86	17.14	10.34	1.65	14.35	0	0	13	4.76	0.52	10.48	4.76	0.52	10.48	3.03	0.52	16.48	0	0	16	7.32	1.61	20.39	0	0	19	0	0	15	2.56	0.51	19.49	chr3	95216819	95216967	-	95217589	95216268	ENSMUSG00000038766	-11.035
Peli3	MmuEX0034432	chr19:4936118-4936219	102	chr19:4938049,4936118-4936219,4935097	S	100	32	0	86.05	34.42	5.58	100	33	0	87.5	26.25	3.75	100	19	0	100	22	0	92.86	25.07	1.93	82.35	25.53	5.47	92	22.08	1.92	88.24	28.24	3.76	75.76	21.97	7.03	chr19	4936118	4936219	-	4938049	4935097	ENSMUSG00000024901	-11.025
Pik3c2b	MmuEX0035130	chr1:133071174-133071328	155	chr1:133067229,133071174-133071328,133071602	C3	100	38	0	100	45	0	90.7	37.19	3.81	100	39	0	100	30	0	100	18	0	94.12	31.06	1.94	100	20	0	89.74	33.2	3.8	87.1	25.26	3.74	90.91	38.18	3.82	chr1	133071174	133071328	+	133067229	133071602	ENSMUSG00000026447	-10.995
2700007P21Rik	MmuEX0001172	chr2:106972768-106973162	395	chr2:106974272,106972768-106973162,106969558	C2	46.36	30.6	35.4	45.45	21.82	26.18	5.37	2.09	36.91	0	0	30	9.93	2.18	19.82	12.16	2.8	20.2	1.53	0.5	32.5	4.71	1.55	31.45	4.53	1.04	21.96	21.88	7.88	28.12	47.94	27.33	29.67	chr2	106972768	106973162	-	106974272	106969558	ENSMUSG00000027122	-10.995
Samhd1	MmuEX0040961	chr2:157101321-157101443	123	chr2:157101721,157101321-157101443,157099503	S	26.86	52.65	143.35	30.16	49.46	114.54	16.67	9.34	46.66	15.56	12.14	65.86	17.65	7.06	32.94	18.28	10.05	44.95	16	9.28	48.72	14.94	7.47	42.53	19.15	16.09	67.91	17.31	28.73	137.27	17.75	24.14	111.86	chr2	157101321	157101443	-	157101721	157099503	ENSMUSG00000027639	-10.98
Ptprv	MmuEX0038005	chr1:135110413-135110500	88	chr1:135111046,135110413-135110500,135110330	C2	87	325.38	48.62	93.2	264.69	19.31	85.51	109.45	18.55	88.89	226.67	28.33	83.21	99.85	20.15	86.26	210.47	33.53	87.98	192.68	26.32	81.99	157.42	34.58	88.54	291.3	37.7	78.25	198.75	55.25	80	86.4	21.6	chr1	135110413	135110500	-	135111046	135110330	ENSMUSG00000066885	-10.975
Cask	MmuEX0009246	chrX:13552373-13552441	69	chrX:13554878,13552373-13552441,13550982	C2	73.07	105.22	38.78	58.56	103.07	72.93	76.7	137.29	41.71	75.16	206.69	68.31	78.29	146.4	40.6	81.26	183.65	42.35	74.33	149.4	51.6	73.14	150.67	55.33	76.42	180.35	55.65	56.64	92.89	71.11	53.07	81.73	72.27	chrX	13552373	13552441	-	13554878	13550982	ENSMUSG00000031012	-10.96
Arhgap33	MmuEX0005865	chr7:30526752-30526963	212	chr7:30527142,30526752-30526963,30526500	S	34.04	11.23	21.77	43.15	17.69	23.31	23.76	20.67	66.33	31.26	28.45	62.55	21.03	10.09	37.91	22.16	20.39	71.61	24.03	17.06	53.94	19.91	12.94	52.06	34.01	34.35	66.65	26.46	12.44	34.56	28.82	15.85	39.15	chr7	30526752	30526963	-	30527142	30526500	ENSMUSG00000036882	-10.955
Dimt1	MmuEX0014689	chr13:106954676-106954739	64	chr13:106953498,106954676-106954739,106957094	C1	13.33	4.53	29.47	25	5	15	5.56	2.11	35.89	9.09	2.73	27.27	9.52	2.19	20.81	14.29	2.29	13.71	7.94	2.7	31.3	5.88	1.59	25.41	13.04	1.7	11.3	9.76	4.39	40.61	6.67	2.13	29.87	chr13	106954676	106954739	+	106953498	106957094	ENSMUSG00000021692	-10.95
Cyp2d22	MmuEX0013343	chr15:82372785-82372926	142	chr15:82373111,82372785-82372926,82372577	S	62.5	24.38	14.62	55.56	19.45	15.55	82.09	50.07	10.93	82	74.62	16.38	83.78	28.49	5.51	96.43	53.04	1.96	87.34	64.63	9.37	95.12	38.05	1.95	86.67	84.94	13.06	52.63	15.26	13.74	43.59	12.21	15.79	chr15	82372785	82372926	-	82373111	82372577	ENSMUSG00000061740	-10.92
Nadsyn1	MmuEX0030799	chr7:143812490-143812607	118	chr7:143812763,143812490-143812607,143811300	S	47.83	56.92	62.08	66.94	67.61	33.39	46.99	28.66	32.34	31.37	21.02	45.98	44.19	13.7	17.3	48.24	30.39	32.61	44.74	24.61	30.39	38.46	17.31	27.69	46.84	27.17	30.83	46.9	38.93	44.07	46.09	38.72	45.28	chr7	143812490	143812607	-	143812763	143811300	ENSMUSG00000031090	-10.89
Alg6	MmuEX0004656	chr4:99741534-99741616	83	chr4:99726947,99741534-99741616,99744490	C3	41.82	48.93	68.07	52.58	77.82	70.18	32.93	36.55	74.45	24.05	23.57	74.43	43.16	29.35	38.65	41.3	53.69	76.31	29.03	23.22	56.78	45.1	50.06	60.94	60.53	73.85	48.15	36.15	52.42	92.58	36.52	57.34	99.66	chr4	99741534	99741616	+	99726947	99744490	ENSMUSG00000073792	-10.865
Stil	MmuEX0045364	chr4:115009271-115009518	248	chr4:115007323,115009271-115009518,115010064	S	100	110	0	96.83	180.1	5.9	100	149	0	100	140	0	100	96	0	100	210	0	100	178	0	98.91	181.01	1.99	100	150	0	87.03	150.56	22.44	88.12	167.43	22.57	chr4	115009271	115009518	+	115007323	115010064	ENSMUSG00000028718	-10.84
Sec31a	MmuEX0041514	chr5:100373425-100373715	291	chr5:100375208,100373380+100373425-100373715,100368352	C1	88.64	1545.88	198.12	86.43	1447.7	227.3	81.51	807.76	183.24	83.02	921.52	188.48	83.24	664.26	133.74	81.39	912.38	208.62	77.8	803.67	229.33	80.21	759.59	187.41	77.97	894.32	252.68	76.29	1003.98	312.02	77.1	1049.33	311.67	chr5	100373425	100373715	-	100375208	100368352	ENSMUSG00000035325	-10.84
Ythdc2	MmuEX0052593	chr18:44834459-44834658	200	chr18:44830242,44834459-44834658,44837341	C3	98.04	99.02	1.98	98.55	135.01	1.99	92.77	74.22	5.78	90.59	73.38	7.62	96.23	50.04	1.96	86.27	81.96	13.04	84.35	89.41	16.59	85.71	55.71	9.29	96.04	95.08	3.92	87.18	63.64	9.36	87.79	107.98	15.02	chr18	44834459	44834658	+	44830242	44837341	ENSMUSG00000034653	-10.81
Enah	MmuEX0016847	chr1:181911597-181911659	63	chr1:181913307,181911597-181911659,181908376	S	38.74	25.18	39.82	25.04	13.27	39.73	9.77	5.57	51.43	17.94	11.3	51.7	7.73	2.71	32.29	7.59	3.79	46.2	5.85	3.22	51.78	6.36	3.75	55.25	7.62	4.34	52.66	22.37	10.51	36.49	19.79	12.07	48.93	chr1	181911597	181911659	-	181913307	181908376	ENSMUSG00000022995	-10.81
Glt25d2	MmuEX0020609	chr1:152504497-152504590	94	chr1:152504205,152504318+152504497-152504590,152506793	S	8.57	1.63	17.37	13.04	1.7	11.3	0	0	11	4	0.52	12.48	9.09	0.55	5.45	5.26	0.53	9.47	5.26	0.53	9.47	16.67	1.17	5.83	2.86	0.51	17.49	0	0	13	0	0	14	chr1	152504497	152504590	+	152504205	152506793	ENSMUSG00000032649	-10.805
Exoc3l	MmuEX0017570	chr8:105295260-105295435	176	chr8:105295626+105295643,105295260-105295435,105295180+105295184	C1	79.19	122.74	32.26	84.73	102.52	18.48	79.82	78.22	19.78	76.07	78.35	24.65	74.36	50.56	17.44	74.55	71.57	24.43	77.08	65.52	19.48	77.05	83.21	24.79	78.69	85.77	23.23	70.49	146.62	61.38	71.95	101.45	39.55	chr8	105295260	105295435	-	105295643	105295180	ENSMUSG00000043251	-10.74
Zfp275	MmuEX0053140	chrX:73344837-73344912	76	chrX:73342751,73344837-73344912,73351809	C2	100	24	0	100	35	0	100	46	0	100	47	0	100	46	0	100	40	0	96.23	50.04	1.96	100	58	0	100	43	0	89.47	32.21	3.79	89.09	46.33	5.67	chrX	73344837	73344912	+	73342751	73351809	ENSMUSG00000031365	-10.72
Klhl24	MmuEX0025776	chr16:20101992-20102054	63	chr16:20097671,20101992-20102054,20106663	S	89.8	83.51	9.49	86.75	122.32	18.68	72	30.96	12.04	76.19	56.38	17.62	68.42	43.79	20.21	91.3	80.34	7.66	75.44	75.44	24.56	83.51	74.32	14.68	86.05	68.84	11.16	78.05	56.98	16.02	77.08	65.52	19.48	chr16	20101992	20102054	+	20097671	20106663	ENSMUSG00000062901	-10.71
Mynn	MmuEX0030413	chr3:30612469-30612552	84	chr3:30611619,30612469-30612552,30613552	S	74.87	358.63	120.37	73.39	363.28	131.72	55.16	171.55	139.45	57.67	221.45	162.55	62.16	172.18	104.82	56.31	197.09	152.91	51.06	139.9	134.1	58.11	155.15	111.85	64.16	231.62	129.38	60.36	281.28	184.72	66.53	278.1	139.9	chr3	30612469	30612552	+	30611619	30613552	ENSMUSG00000037730	-10.685
9230114K14Rik	MmuEX0002340	chr5:52192918-52193596	679	chr5:52190937,52192918-52193596,52194801	S	93.33	27.07	1.93	92.31	23.08	1.92	92.59	24.07	1.93	91.3	20.09	1.91	82.61	17.35	3.65	86.21	23.28	3.72	81.82	24.55	5.45	93.94	30.06	1.94	100	26	0	83.33	27.5	5.5	80.95	15.38	3.62	chr5	52192918	52193596	+	52190937	52194801	ENSMUSG00000087676	-10.68
Icosl	MmuEX0023565	chr10:78071738-78072091	354	chr10:78071279,78071738-78072091,78073707	S	94.12	31.06	1.94	100	31	0	82.86	26.52	5.48	76.27	39.66	12.34	81.82	24.55	5.45	94.29	32.06	1.94	100	33	0	91.67	21.08	1.92	85.71	33.43	5.57	88.24	28.24	3.76	84.62	20.31	3.69	chr10	78071738	78072091	+	78071279	78073707	ENSMUSG00000000732	-10.63
Tmem2	MmuEX0047879	chr19:21780171-21780252	82	chr19:21778786,21780171-21780252,21792638	S	37.59	105.25	174.75	43.34	165.56	216.44	17.38	49.88	237.12	18.87	47.55	204.45	16.85	35.05	172.95	17.59	65.26	305.74	19.05	66.67	283.32	23.05	81.83	273.17	9.23	19.11	187.89	29.79	90.86	214.14	29.9	120.8	283.2	chr19	21780171	21780252	+	21778786	21792638	ENSMUSG00000024754	-10.62
Cnnm2	MmuEX0011888	chr19:46871656-46871721	66	chr19:46868631,46871656-46871721,46877208	S	73.91	44.35	15.65	82.86	79.55	16.45	72.88	37.17	13.83	69.44	42.36	18.64	87.5	39.38	5.62	74.68	51.53	17.47	51.9	31.14	28.86	70.37	32.37	13.63	73.49	52.91	19.09	65.85	22.39	11.61	69.7	19.52	8.48	chr19	46871656	46871721	+	46868631	46877208	ENSMUSG00000064105	-10.61
2610307P16Rik	MmuEX0001144	chr13:28608518-28608628	111	chr13:28668370,28608518-28608628,28561579	S	90	34.2	3.8	100	21	0	79.41	48.44	12.56	89.19	93.65	11.35	100	46	0	90.48	36.19	3.81	89.29	47.32	5.68	94.59	34.05	1.95	93.02	77.21	5.79	79.31	20.62	5.38	89.47	32.21	3.79	chr13	28608518	28608628	-	28668370	28561579	ENSMUSG00000085936	-10.61
Ocel1	MmuEX0032932	chr8:71372468-71372633	166	chr8:71371985,71372468-71372633,71372749	S	63.27	75.92	44.08	66.34	55.73	28.27	78.95	13.42	3.58	61.9	21.05	12.95	41.67	7.08	9.92	65.22	12.39	6.61	41.18	4.94	7.06	75	15.75	5.25	65.52	15.72	8.28	46.27	45.34	52.66	62.16	37.3	22.7	chr8	71372468	71372633	+	71371985	71372749	ENSMUSG00000002396	-10.59
Zfp286	MmuEX0053195	chr11:62784879-62784993	115	chr11:62787959,62784879-62784993,62783761	S	88.52	121.27	15.73	94.32	134.88	8.12	78.94	137.36	36.64	77.83	141.65	40.35	84.89	115.45	20.55	88.75	123.36	15.64	89.07	111.34	13.66	79.39	91.3	23.7	86.29	132.89	21.11	75.25	71.49	23.51	86.43	61.37	9.63	chr11	62784879	62784993	-	62787959	62783761	ENSMUSG00000047342	-10.58
Lcorl	MmuEX0026237	chr5:45735731-45735824	94	chr5:45747056,45735731-45735824,45734485	C2	78.29	90.03	24.97	85.07	105.49	18.51	78.67	105.42	28.58	72.24	152.43	58.57	75	89.25	29.75	71.15	126.65	51.35	84.24	128.04	23.96	77.78	143.12	40.88	81.9	156.43	34.57	63.78	66.33	37.67	78.43	71.37	19.63	chr5	45735731	45735824	-	45747056	45734485	ENSMUSG00000015882	-10.575
Kcne3	MmuEX0025032	chr7:100182733-100182823	91	chr7:100181274,100182682+100182733-100182823+100183074,100184138	S	100	46	0	100	18	0	91.04	58.27	5.73	96.9	123.06	3.94	83.33	55	11	91.78	64.25	5.75	92.59	72.22	5.78	96.97	63.03	1.97	96.67	57.04	1.96	95.88	91.09	3.91	82.98	35.68	7.32	chr7	100182733	100182823	+	100181274	100184138	ENSMUSG00000035165	-10.57
1700020O03Rik	MmuEX0000449	chr12:86256868-86256932	65	chr12:86244706,86256868-86256932,86288800	C3	91.44	163.68	15.32	98.96	189.01	1.99	86.47	107.22	16.78	93.98	121.23	7.77	80.17	87.39	21.61	95.45	164.17	7.83	87.5	118.12	16.88	82.39	119.47	25.53	92.16	135.48	11.52	83.58	122.03	23.97	85.71	133.71	22.29	chr12	86256868	86256932	+	86244706	86288800	ENSMUSG00000021254	-10.555
Zfml	MmuEX0052999	chr6:83976729-83977429	701	chr6:83976350,83976202+83976729-83977429,83978022	C1	66.6	182.48	91.52	76.11	213.87	67.13	68.26	148.12	68.88	70.24	169.28	71.72	66.71	112.07	55.93	77.32	207.99	61.01	68.97	145.53	65.47	80.21	190.1	46.9	81.47	191.45	43.55	60.27	148.87	98.13	61.34	147.83	93.17	chr6	83976729	83977429	+	83976350	83978022	ENSMUSG00000030016	-10.55
Telo2	MmuEX0046930	chr17:25102011-25102110	100	chr17:25102637,25102011-25102110,25101704	S	87.98	151.33	20.67	97.8	176.04	3.96	100	147	0	96.9	123.06	3.94	97.7	84.02	1.98	98.63	143.01	1.99	96.75	117.07	3.93	100	112	0	97.01	128.05	3.95	78.64	144.7	39.3	86.05	137.68	22.32	chr17	25102011	25102110	-	25102637	25101704	ENSMUSG00000024170	-10.545
Diap1	MmuEX0014636	chr18:37906388-37906414	27	chr18:37935202,37906388-37906414,37905159	S	89.92	50.36	5.64	100	30	0	86.52	21.63	3.37	91.62	24.74	2.26	100	11	0	100	24	0	95.79	25.86	1.14	92.92	29.73	2.27	96.55	31.86	1.14	79.75	26.32	6.68	89.09	27.62	3.38	chr18	37906388	37906414	-	37935202	37905159	ENSMUSG00000024456	-10.54
Eri2	MmuEX0017306	chr7:119787404-119787485	82	chr7:119787734,119787404-119787485,119786827	S	83.78	256.37	49.63	88.18	350.96	47.04	75.56	179.08	57.92	73.51	192.6	69.4	76.85	146.78	44.22	76.38	182.55	56.45	70.9	162.36	66.64	74.36	151.69	52.31	80.07	216.99	54.01	76.03	212.12	66.88	74.86	229.07	76.93	chr7	119787404	119787485	-	119787734	119786827	ENSMUSG00000030929	-10.535
Zscan22	MmuEX0054059	chr7:12903601-12904085	485	chr7:12897877+12897943+12897980,12903601-12904085,12906234	S	46.85	49.19	55.81	52.73	44.29	39.71	48.91	49.89	52.11	51.3	44.63	42.37	54.67	31.71	26.29	52.14	46.4	42.6	53.66	33.81	29.19	67.12	40.94	20.06	38.14	25.55	41.45	32.89	32.56	66.44	45.63	34.22	40.78	chr7	12903601	12904085	+	12897877	12906234	ENSMUSG00000054715	-10.53
Gen1	MmuEX0020291	chr12:11262407-11262593	187	chr12:11265587+11265721,11262407-11262593,11261003+11261068	S	97.4	74.02	1.98	97.01	64.03	1.97	87.5	52.5	7.5	81.61	64.47	14.53	93.65	57.13	3.87	82.14	83.78	18.22	91.18	59.27	5.73	83.1	54.02	10.99	81.25	47.12	10.88	85.11	74.05	12.95	88.24	70.59	9.41	chr12	11262407	11262593	-	11265721	11261003	ENSMUSG00000051235	-10.53
Macf1	MmuEX0027446	chr4:123542492-123542587	96	chr4:123544742,123542492-123542587,123539873	S	26.32	9.48	26.52	24.64	10.6	32.4	16.67	5.83	29.17	15	3.45	19.55	12	1.68	12.32	12.82	5.64	38.36	15.79	5.21	27.79	14.29	5.72	34.28	18.18	7.09	31.91	22.45	6.74	23.27	7.46	2.69	33.31	chr4	123542492	123542587	-	123544742	123539873	ENSMUSG00000028649	-10.525
Msh5	MmuEX0029816	chr17:35043729-35043764	36	chr17:35044025,35043729-35043764,35041515	C2	71.21	36.32	14.68	91.78	35.79	3.21	76.61	34.47	10.53	68.87	38.57	17.43	100	31	0	88.08	46.68	6.32	77.08	35.46	10.54	96.66	47.36	1.64	84.08	32.79	6.21	76.61	34.47	10.53	65.35	21.57	11.43	chr17	35043729	35043764	-	35044025	35041515	ENSMUSG00000007035	-10.515
Trpm5	MmuEX0049171	chr7:143083418-143083536	119	chr7:143084756,143083418-143083536,143083061	S	100	79	0	100	59	0	100	4	0	100	7	0	100	9	0	100	6	0	100	6	0	100	0	0	100	21	0	88.73	59.45	7.55	90.24	70.39	7.61	chr7	143083418	143083536	-	143084756	143083061	ENSMUSG00000009246	-10.515
Dock7	MmuEX0015458	chr4:98993647-98993736	90	chr4:99001033,98993647-98993736,98992458	C1	22.16	50.08	175.92	17.23	74.43	357.57	13.55	30.08	191.92	13.71	30.71	193.29	9.29	14.21	138.79	14.43	50.36	298.64	13.63	40.34	255.66	13.51	53.36	341.64	18.48	43.24	190.76	9.43	25.18	241.82	8.97	28.88	293.12	chr4	98993647	98993736	-	99001033	98992458	ENSMUSG00000028556	-10.495
Cdc14a	MmuEX0010325	chr3:116348454-116348516	63	chr3:116351206,116348454-116348516,116332882	S	100	41	0	100	42	0	100	58	0	97.33	72.02	1.98	93.22	53.14	3.86	94.5	100.17	5.83	95.06	75.1	3.9	95.79	89.08	3.92	100	52	0	83.78	28.49	5.51	95.24	39.05	1.95	chr3	116348454	116348516	-	116351206	116332882	ENSMUSG00000033502	-10.49
1110028C15Rik	MmuEX0000137	chr1:66728444-66728575	132	chr1:66735637,66728444-66728575,66726805+66726808	S	51.77	55.39	51.61	44.26	58.42	73.58	28.85	19.33	47.67	22.55	28.19	96.81	20.29	16.84	66.16	28.21	28.21	71.79	23.08	22.16	73.84	19.75	19.16	77.84	22.15	20.16	70.84	48.67	40.88	43.12	26.39	24.01	66.99	chr1	66728444	66728575	-	66735637	66726805	ENSMUSG00000026004	-10.485
Mtif3	MmuEX0030037	chr5:146963221-146963380	160	chr5:146963687+146963712+146963723+146963766,146963221-146963380,146959276	S	59.97	46.18	30.82	67.26	51.79	25.21	42.88	16.29	21.71	53.89	31.26	26.74	44.29	15.06	18.94	72.76	23.28	8.72	68.94	22.75	10.25	46.04	13.81	16.19	47.04	23.05	25.95	53.5	37.45	32.55	52.77	27.97	25.03	chr5	146963221	146963380	-	146963766	146959276	ENSMUSG00000016510	-10.48
Gm15246	MmuEX0020885	chrX:169330698-169330779	82	chrX:169323101,169330698-169330779,169360987	S	93.65	57.13	3.87	97.06	65.03	1.97	85.19	21.3	3.7	79.17	34.04	8.96	100	31	0	100	32	0	79.59	35.02	8.98	100	19	0	90.7	37.19	3.81	95.56	42.05	1.95	74.19	40.06	13.94	chrX	169330698	169330779	+	169323101	169360987	ENSMUSG00000087159	-10.48
Mink1	MmuEX0029044	chr11:70609408-70609431	24	chr11:70609254,70609408-70609431,70609554	S	50.06	37.55	37.45	53.29	41.57	36.43	25.18	17.37	51.63	42.9	27.46	36.54	23.78	10.23	32.77	30.02	20.41	47.59	35.85	19.36	34.64	56.81	23.29	17.71	41.44	22.38	31.62	42.37	20.34	27.66	40.04	24.42	36.58	chr11	70609408	70609431	+	70609254	70609554	ENSMUSG00000020827	-10.47
Rapgef6	MmuEX0038820	chr11:54687544-54687654	111	chr11:54684026,54687544-54687654,54690177	S	19.12	15.49	65.51	8.2	8.12	90.88	1.03	0.5	48.5	0	0	73	2.48	1.54	60.46	0	0	88	0.74	0.5	67.5	0	0	82	0.65	0.51	77.49	1.23	1.01	80.99	5.19	4.2	76.8	chr11	54687544	54687654	+	54684026	54690177	ENSMUSG00000037533	-10.45
Homer1	MmuEX0023154	chr13:93386345-93386380	36	chr13:93356079,93386345-93386380,93387524	S	14.21	9.24	55.76	36.19	35.1	61.9	11.27	5.18	40.82	4.33	1.86	41.14	7.35	3.16	39.84	9.98	5.79	52.21	10.22	6.44	56.56	7.15	3.79	49.21	9.13	4.47	44.53	14.42	7.93	47.07	15.11	11.94	67.06	chr13	93386345	93386380	+	93356079	93387524	ENSMUSG00000007617	-10.435
Paip2	MmuEX0033483	chr18:35608738-35608819	82	chr18:35600117,35608738-35608819,35610871	C1	37.93	15.17	24.83	22.35	11.62	40.38	34.69	11.45	21.55	52.94	27.53	24.47	71.43	21.43	8.57	41.46	12.02	16.98	19.15	5.36	22.64	35	9.45	17.55	30.91	11.13	24.87	17.39	9.39	44.61	22.03	7.93	28.07	chr18	35608738	35608819	+	35600117	35610871	ENSMUSG00000037058	-10.43
Tube1	MmuEX0049887	chr10:39144756-39144931	176	chr10:39144562+39144572,39144756-39144931,39145573	S	89.29	141.97	17.03	98.58	138.01	1.99	87.73	134.23	18.77	97.24	208.09	5.91	91.81	150.57	13.43	88.51	145.16	18.84	90.4	107.58	11.42	97.86	181.04	3.96	87.68	173.61	24.39	87.74	174.6	24.4	79.28	157.77	41.23	chr10	39144756	39144931	+	39144562	39145573	ENSMUSG00000019845	-10.425
6720401G13Rik	MmuEX0002223	chrX:50627207-50627250	44	chrX:50630891,50627207-50627250+50627309,50626509	S	68.89	78.53	35.47	62.5	97.5	58.5	66.13	68.11	34.89	57.97	63.19	45.81	68.54	51.41	23.59	74.73	118.82	40.18	82.8	140.76	29.24	65.03	76.74	41.26	67.59	122.34	58.66	56.32	38.3	29.7	54.24	49.36	41.64	chrX	50627207	50627250	-	50630891	50626509	ENSMUSG00000085396	-10.415
Ccdc138	MmuEX0009571	chr10:58509505-58509632	128	chr10:58507641,58509505-58509632,58513079	S	76.85	146.78	44.22	85.12	190.67	33.33	62.5	65	39	45.7	50.27	59.73	62.89	49.68	29.32	54.74	58.02	47.98	54.78	48.75	40.25	55.17	49.65	40.35	58.71	72.21	50.79	70.62	127.12	52.88	70.54	134.73	56.27	chr10	58509505	58509632	+	58507641	58513079	ENSMUSG00000038010	-10.405
Mark2	MmuEX0027951	chr19:7279986-7280012	27	chr19:7280998,7279986-7280012,7278086	C1	33.74	159.59	313.41	31.51	130.77	284.23	19.62	62.98	258.02	18.59	58.37	255.63	22.83	42.46	143.54	18.47	52.09	229.91	17.12	45.71	221.29	17.19	37.65	181.35	23.1	72.3	240.7	22.34	86.68	301.32	22.13	80.33	282.67	chr19	7279986	7280012	-	7280998	7278086	ENSMUSG00000024969	-10.39
Zcchc2	MmuEX0052809	chr1:106006015-106006086	72	chr1:106004176,106006015-106006086,106011702	S	88.61	86.84	11.16	69.06	104.28	46.72	80.61	37.08	8.92	83.88	37.75	7.25	68.2	28.64	13.36	85.47	75.21	12.79	86.85	60.79	9.21	83.28	54.13	10.87	62.4	39.94	24.06	57.6	31.68	23.32	79.31	74.55	19.45	chr1	106006015	106006086	+	106004176	106011702	ENSMUSG00000038866	-10.38
Glb1l	MmuEX0020487	chr1:75201743-75201861	119	chr1:75202050,75201743-75201861,75201473	S	100	61	0	96.04	48.02	1.98	94.95	74.06	3.94	96.15	99.03	3.97	100	44	0	94.4	99.12	5.88	93.04	104.2	7.8	95.31	80.06	3.94	96.91	125.01	3.99	84.9	62.83	11.17	90.38	54.23	5.77	chr1	75201743	75201861	-	75202050	75201473	ENSMUSG00000026200	-10.38
Cc2d2a	MmuEX0009428	chr5:43737496-43737554	59	chr5:43736156,43737496-43737554,43739298	S	90	68.4	7.6	94.44	66.11	3.89	90.62	55.28	5.72	78.95	53.69	14.31	94.74	35.05	1.95	97.18	68.03	1.97	88.24	42.36	5.64	85.71	44.57	7.43	89.47	48.31	5.69	84.13	48.8	9.2	79.59	35.02	8.98	chr5	43737496	43737554	+	43736156	43739298	ENSMUSG00000039765	-10.36
Ylpm1	MmuEX0052560	chr12:85060263-85060314	52	chr12:85057302,85060263-85060314,85064971	S	96.74	175.1	5.9	96.74	175.1	5.9	91.01	154.72	15.28	96.77	177.09	5.91	94.29	128.23	7.77	95.68	130.12	5.88	94.08	154.29	9.71	95.21	155.19	7.81	97.47	152.05	3.95	84.15	127.07	23.93	88.61	132.03	16.97	chr12	85060263	85060314	+	85057302	85064971	ENSMUSG00000021244	-10.36
Rbm41	MmuEX0039154	chrX:139968196-139968599	404	chrX:139993298,139968196-139968599,139954982+139955054	C1	100	55	0	100	70	0	93.41	82.2	5.8	92.21	68.24	5.76	93.75	58.12	3.88	97.75	86.02	1.98	96.72	58.03	1.97	92.77	74.22	5.78	93.33	54.13	3.87	90	34.2	3.8	89.29	47.32	5.68	chrX	139968196	139968599	-	139993298	139954982	ENSMUSG00000031433	-10.355
Sil1	MmuEX0042398	chr18:35432464-35432551	88	chr18:35438267,35432464-35432551,35418195	S	17.22	63.89	307.11	21.13	81.14	302.86	5.53	6.86	117.14	5.22	7.36	133.64	2.75	1.54	54.46	3.89	4.67	115.33	4.35	4.18	91.82	8.16	4.32	48.68	2.86	3.6	122.4	8.37	33.06	361.94	9.27	25.12	245.88	chr18	35432464	35432551	-	35438267	35418195	ENSMUSG00000024357	-10.355
Sgcd	MmuEX0042021	chr11:47125535-47125654	120	chr11:47132598,47125535-47125654,47082851	S	100	26	0	100	47	0	100	26	0	100	35	0	100	36	0	100	29	0	100	36	0	100	32	0	100	52	0	100	22	0	79.31	20.62	5.38	chr11	47125535	47125654	-	47132598	47082851	ENSMUSG00000020354	-10.345
Cacnb1	MmuEX0008836	chr11:98010296-98010372	77	chr11:98011866,98010004+98010296-98010372+98010376,98009916	C2	78.88	65.47	17.53	93.53	82.31	5.69	93.11	73.56	5.44	93.76	77.82	5.18	81.84	53.2	11.8	93.16	72.66	5.34	97.57	76.1	1.9	92.41	70.23	5.77	94.01	113.75	7.25	76.71	45.26	13.74	75.04	33.02	10.98	chr11	98010296	98010372	-	98011866	98009916	ENSMUSG00000020882	-10.33
Ttc28	MmuEX0049506	chr5:111281880-111281903	24	chr5:111280751,111281880-111281903,111282771	S	32.78	36.71	75.29	37.49	61.11	101.89	44.14	77.25	97.75	40.57	64.1	93.9	34.3	35.67	68.33	43.22	72.18	94.82	34.17	59.11	113.89	41.78	77.29	107.71	78.27	126.8	35.2	20.47	18.42	71.58	29.17	36.75	89.25	chr5	111281880	111281903	+	111280751	111282771	ENSMUSG00000033209	-10.315
Pkp4	MmuEX0035467	chr2:59350494-59350622	129	chr2:59348041,59350494-59350622,59352262	C1	50.79	48.25	46.75	59.38	30.28	20.72	45.95	24.81	29.19	39.24	21.58	33.42	38.46	10.38	16.62	24.59	9.34	28.66	56.36	24.23	18.77	52.17	18.26	16.74	40	25.2	37.8	51.11	52.13	49.87	38.46	24.23	38.77	chr2	59350494	59350622	+	59348041	59352262	ENSMUSG00000026991	-10.3
Susd1	MmuEX0045794	chr4:59427955-59428064	110	chr4:59438206,59427951+59427955-59428064,59424150	S	92.59	24.07	1.93	93.55	56.13	3.87	57.14	12.57	9.43	78.46	45.51	12.49	66.67	33.34	16.66	86.52	71.81	11.19	90.16	52.29	5.71	83.61	46.82	9.18	84	38.64	7.36	86.05	34.42	5.58	79.49	55.64	14.36	chr4	59427955	59428064	-	59438206	59424150	ENSMUSG00000038578	-10.3
Tcf12	MmuEX0046651	chr9:71868999-71869070	72	chr9:71870074,71868999-71869070,71868275+71868278	S	58.94	531.64	370.36	62.5	715	429	41.88	340.48	472.52	40.58	522.26	764.74	43.46	309.87	403.13	41.6	413.5	580.5	37.87	303.34	497.66	38.19	340.65	551.35	67.06	812.77	399.23	49.35	339.03	347.97	51.51	323.48	304.52	chr9	71868999	71869070	-	71870074	71868275	ENSMUSG00000032228	-10.29
Dazl	MmuEX0013784	chr17:50284996-50285046	51	chr17:50286251,50284996-50285046,50284351	S	62.49	3097	1859	65.38	3657.36	1936.64	65.85	111.94	58.06	56.71	205.29	156.71	63.24	70.2	40.8	58.11	155.73	112.27	55.02	123.24	100.76	51.82	86.54	80.46	63.03	372.51	218.49	55.19	1769.94	1437.06	52.11	1779.04	1634.96	chr17	50284996	50285046	-	50286251	50284351	ENSMUSG00000010592	-10.285
Sdccag3	MmuEX0041371	chr2:26385541-26385609	69	chr2:26385990,26385498+26385541-26385609,26384821	C2	85.37	951.88	163.12	88.34	1013.26	133.74	81.36	554.06	126.94	84.23	590.45	110.55	82.03	382.26	83.74	82.66	539.77	113.23	83.21	426.87	86.13	81.57	442.11	99.89	89.77	765.74	87.26	73.99	702.9	247.09	79.18	708.66	186.34	chr2	26385541	26385609	-	26385990	26384821	ENSMUSG00000026927	-10.27
Ern1	MmuEX0017346	chr11:106420019-106420097	79	chr11:106421706,106420019-106420097,106414469	C3	100	55	0	100	86	0	100	20	0	100	38	0	100	25	0	100	45	0	100	37	0	100	30	0	100	29	0	84.62	20.31	3.69	94.87	36.05	1.95	chr11	106420019	106420097	-	106421706	106414469	ENSMUSG00000020715	-10.255
Alg6	MmuEX0004660	chr4:99746326-99746411	86	chr4:99726947,99746326-99746411,99748686	C3	92.13	157.54	13.46	93.14	183.49	13.51	84.29	108.73	20.27	82.51	137.79	29.21	94.67	69.11	3.89	91.3	140.6	13.4	88.24	112.95	15.05	83.87	95.61	18.39	90.12	138.78	15.22	83.17	153.86	31.14	81.6	120.77	27.23	chr4	99746326	99746411	+	99726947	99748686	ENSMUSG00000073792	-10.25
Spopl	MmuEX0044787	chr2:23545444-23545579	136	chr2:23571843,23545444-23545579,23545274	C1	92.38	93.3	7.7	92.79	99.29	7.71	82.35	76.59	16.41	86.52	71.81	11.19	81.08	54.32	12.68	82	74.62	16.38	90.91	76.36	7.64	82.98	71.36	14.64	93.28	107.27	7.73	74.79	77.78	26.22	89.9	84.51	9.49	chr2	23545444	23545579	-	23571843	23545274	ENSMUSG00000026771	-10.24
Folr1	MmuEX0019530	chr7:101868398-101868467	70	chr7:101869157,101868398-101868467+101868470+101868551+101868554,101864094+101864106	S	100	67	0	100	53	0	100	59	0	98.17	106.02	1.98	100	24	0	90.32	53.29	5.71	100	59	0	100	24	0	100	104	0	90.7	37.19	3.81	88.89	30.22	3.78	chr7	101868398	101868467	-	101869157	101864094	ENSMUSG00000001827	-10.205
E130307A14Rik	MmuEX0016071	chr10:39681473-39681549	77	chr10:39731738,39681473-39681549,39640511	C2	85.45	43.58	7.42	76.62	52.1	15.9	68.99	75.2	33.8	76.92	88.46	26.54	56.44	44.59	34.41	72.66	87.19	32.81	72.55	63.84	24.16	76	66.88	21.12	69.86	86.63	37.37	67.92	60.45	28.55	73.74	63.42	22.58	chr10	39681473	39681549	-	39731738	39640511	ENSMUSG00000087177	-10.205
Pramef8	MmuEX0036921	chr4:143415349-143415413	65	chr4:143413091,143415349-143415413,143416620+143416640	S	58.33	44.33	31.67	37.18	39.78	67.22	22.22	9.78	34.22	23.46	11.73	38.27	32.08	11.23	23.77	17.17	9.96	48.04	17.78	9.42	43.58	17.5	8.22	38.77	31.18	19.02	41.98	44.76	34.02	41.98	30.38	31.29	71.71	chr4	143415349	143415413	+	143413091	143416640	ENSMUSG00000046862	-10.185
Nr2c2	MmuEX0032272	chr6:92105282-92105365	84	chr6:92091742,92105282-92105365,92138987	C1	66.43	53.81	27.19	67.11	62.41	30.59	58.7	63.98	45.02	62.26	49.19	29.81	42.66	29.01	38.99	76.15	69.3	21.7	50.56	51.57	50.43	52.74	40.08	35.92	54.17	55.8	47.2	58.28	44.88	32.12	54.92	44.49	36.51	chr6	92105282	92105365	+	92091742	92138987	ENSMUSG00000005893	-10.17
Cds1	MmuEX0010685	chr5:101809886-101809973	88	chr5:101806621,101809886-101809973,101814400	C3	79.4	165.95	43.05	78.33	167.63	46.37	93.94	60.12	3.88	95.7	87.09	3.91	100	33	0	97.75	86.02	1.98	89.09	46.33	5.67	79.31	41.24	10.76	84.27	69.1	12.9	69.39	57.59	25.41	68	71.4	33.6	chr5	101809886	101809973	+	101806621	101814400	ENSMUSG00000029330	-10.17
Sun1	MmuEX0045738	chr5:139231127-139231237	111	chr5:139230838,139231127-139231237,139233471	C1	79.82	398.3	100.7	80.09	463.72	115.28	76.28	209.77	65.23	79.61	259.53	66.47	66.94	138.57	68.43	79.94	251.01	62.99	78.16	242.3	67.7	82.37	221.58	47.42	82.93	248.79	51.21	69.9	244.65	105.35	69.67	288.43	125.57	chr5	139231127	139231237	+	139230838	139233471	ENSMUSG00000036817	-10.17
Fgfr2	MmuEX0019159	chr7:130198419-130198563	145	chr7:130200983,130198419-130198563,130196374	C2	94.52	1001.91	58.09	96.17	1317.53	52.47	79.06	464.87	123.13	70.19	508.88	216.12	73.56	306.75	110.25	76.83	529.36	159.64	75.68	437.43	140.57	80.02	414.5	103.5	69.53	356.69	156.31	89.07	268.99	33.01	81.35	259.51	59.49	chr7	130198419	130198563	-	130200983	130196374	ENSMUSG00000030849	-10.135
Lrrc61	MmuEX0027065	chr6:48556955-48557094	140	chr6:48554982,48556955-48557094,48568137	C2	75	26.25	8.75	63.64	28.64	16.36	26.47	11.38	31.62	37.04	13.7	23.3	42.86	10.71	14.29	39.13	18.78	29.22	31.15	12.46	27.54	52.94	27.53	24.47	52.94	34.41	30.59	51.72	22.76	21.24	66.67	23.33	11.67	chr6	48556955	48557094	+	48554982	48568137	ENSMUSG00000073096	-10.125
Wdr45	MmuEX0051917	chrX:7723565-7723753	189	chrX:7722230+7722378,7723565-7723753,7723849+7723853	S	20.63	23.52	90.48	19.25	18.48	77.52	10.18	9.37	82.63	8.28	7.04	77.96	14.29	7.43	44.57	13	14.69	98.31	12.57	11.82	82.18	18.11	13.58	61.42	23.49	21.61	70.39	9.8	8.23	75.77	9.84	6.59	60.41	chrX	7723565	7723753	+	7722230	7723853	ENSMUSG00000039382	-10.12
Xpa	MmuEX0052361	chr4:46180207-46180398	192	chr4:46183118,46180207-46180398,46175415	S	21.28	20.22	74.78	39.08	37.13	57.87	16.29	11.73	60.27	22.52	24.1	82.9	16.69	13.52	67.48	23.48	19.96	65.04	24.86	18.89	57.11	17.27	11.23	53.77	14.98	13.33	75.67	17.09	15.38	74.62	23.04	18.66	62.34	chr4	46180207	46180398	-	46183118	46175415	ENSMUSG00000028329	-10.115
Cbx5	MmuEX0009400	chr15:103215022-103215121	100	chr15:103239733,103215022-103215121+103215125,103213254	S	31.27	66.29	145.71	30.88	54.97	123.03	20.99	61.71	232.29	20.31	63.16	247.84	21.07	42.98	161.02	20.46	42.76	166.24	24.36	65.28	202.72	22.6	49.04	167.96	25.15	79.47	236.53	17.21	43.37	208.63	24.75	61.13	185.87	chr15	103215022	103215121	-	103239733	103213254	ENSMUSG00000009575	-10.095
Fry	MmuEX0019668	chr5:150488961-150488978	18	chr5:150481576,150488961-150488978,150491078	S	16.18	3.4	17.6	4	1.48	35.52	0	0	21	0	0	27	0	0	14	4.98	1.79	34.21	7.1	1.77	23.23	0	0	27	0	0	26	0	0	15	0	0	23	chr5	150488961	150488978	+	150481576	150491078	ENSMUSG00000056602	-10.09
Ppp4r1l-ps	MmuEX0036824	chr2:173594976-173596399	1424	chr2:173597040,173594976-173596399+173596527+173596544,173593014	S	36.73	24.61	42.39	27.66	16.6	43.4	23.81	21.67	69.33	30	19.5	45.5	29.41	12.94	31.06	19.7	15.56	63.44	21.88	17.07	60.93	29.03	17.42	42.58	22.48	17.76	61.24	20	16.2	64.8	24.21	14.28	44.72	chr2	173594976	173596399	-	173597040	173593014	ENSMUSG00000055897	-10.09
Ccdc30	MmuEX0009728	chr4:119333580-119333721	142	chr4:119339761,119333580-119333721,119331618	S	97.35	145.05	3.95	100	112	0	100	26	0	89.61	65.42	7.58	100	18	0	100	30	0	100	38	0	100	44	0	96.43	53.04	1.96	82.35	25.53	5.47	94.87	36.05	1.95	chr4	119333580	119333721	-	119339761	119331618	ENSMUSG00000028637	-10.065
Rbm5	MmuEX0039182	chr9:107759776-107759849	74	chr9:107760322,107759776-107759849,107756992	S	72.2	1101.05	423.95	89.06	1184.5	145.5	89.53	959.76	112.24	85.78	1128.01	186.99	85.35	725.47	124.53	93.1	1208.44	89.56	86.86	963.28	145.72	85.89	937.92	154.08	85.59	991.13	166.87	68.41	872.91	403.09	72.75	906.47	339.53	chr9	107759776	107759849	-	107760322	107756992	ENSMUSG00000032580	-10.05
Dtwd2	MmuEX0015844	chr18:49723622-49723814	193	chr18:49724113,49723622-49723814,49700387	C1	81.04	154.79	36.21	84.67	214.22	38.78	71.03	88.08	35.92	73.81	107.76	38.24	67.24	65.22	31.78	73.96	108.72	38.28	81.67	89.02	19.98	62.9	63.53	37.47	73.43	91.05	32.95	68.21	111.86	52.14	77.46	146.4	42.6	chr18	49723622	49723814	-	49724113	49700387	ENSMUSG00000024505	-10.02

## Sheet: D. MIC_FEMALEUP
GENE	EVENT	COORD	LENGTH	FullCO	COMPLEX	PSI_R10f_24479_TCAGAT_read1_trimmed	INCLREADSavg_R10f_24479_TCAGAT_read1_trimmed	EXCLREADSavg_R10f_24479_TCAGAT_read1_trimmed	PSI_R11f_24480_ACCTTC_read1_trimmed	INCLREADSavg_R11f_24480_ACCTTC_read1_trimmed	EXCLREADSavg_R11f_24480_ACCTTC_read1_trimmed	PSI_R1m_24470_TGGCGG_read1_trimmed	INCLREADSavg_R1m_24470_TGGCGG_read1_trimmed	EXCLREADSavg_R1m_24470_TGGCGG_read1_trimmed	PSI_R2m_24471_GCTCCA_read1_trimmed	INCLREADSavg_R2m_24471_GCTCCA_read1_trimmed	EXCLREADSavg_R2m_24471_GCTCCA_read1_trimmed	PSI_R3m_24472_CCGGTT_read1_trimmed	INCLREADSavg_R3m_24472_CCGGTT_read1_trimmed	EXCLREADSavg_R3m_24472_CCGGTT_read1_trimmed	PSI_R4f_24473_AATGCA_read1_trimmed	INCLREADSavg_R4f_24473_AATGCA_read1_trimmed	EXCLREADSavg_R4f_24473_AATGCA_read1_trimmed	PSI_R5f_24474_AGTTGC_read1_trimmed	INCLREADSavg_R5f_24474_AGTTGC_read1_trimmed	EXCLREADSavg_R5f_24474_AGTTGC_read1_trimmed	PSI_R6f_24475_CTGATA_read1_trimmed	INCLREADSavg_R6f_24475_CTGATA_read1_trimmed	EXCLREADSavg_R6f_24475_CTGATA_read1_trimmed	PSI_R7m_24476_AACGGT_read1_trimmed	INCLREADSavg_R7m_24476_AACGGT_read1_trimmed	EXCLREADSavg_R7m_24476_AACGGT_read1_trimmed	PSI_R8m_24477_TTCAAG_read1_trimmed	INCLREADSavg_R8m_24477_TTCAAG_read1_trimmed	EXCLREADSavg_R8m_24477_TTCAAG_read1_trimmed	PSI_R9m_24478_GACTAA_read1_trimmed	INCLREADSavg_R9m_24478_GACTAA_read1_trimmed	EXCLREADSavg_R9m_24478_GACTAA_read1_trimmed	SCAFFOLD	START	END	STRAND	UPSTRM_EX_BORDER	DOSTRM_EX_BORDER	GENEID_ENSEMBL	DPLIM
Porcn	MmuEX0036385	chrX:8201658-8201672	15	chrX:8203026+8203159,8201658-8201672,8201569	MIC	21.15	43.36	161.64	20.39	39.96	156.04	28.84	10.38	25.62	11.69	5.73	43.27	0	0	24	0	0	66	4.48	1.75	37.25	11.76	4.82	36.18	10.34	3.93	34.07	9.37	1.87	18.13	0	0	19	chrX	8201658	8201672	-	8203159	8201569	ENSMUSG00000031169	-16.085
Ptk2	MmuEX0037733	chr15:73211987-73211995	9	chr15:73215979,73211987-73211995,73210897	MIC	50.3	255.52	252.48	51.34	283.91	269.09	30.49	126.53	288.47	24.33	114.84	357.16	31.31	79.21	173.79	31.69	138.49	298.51	26.06	111.8	317.2	24.52	97.1	298.9	28.49	118.52	297.48	32.18	144.49	304.51	38.03	176.08	286.92	chr15	73211987	73211995	-	73215979	73210897	ENSMUSG00000022607	-15.715
Iffo1	MmuEX0023608	chr6:125151795-125151803	9	chr6:125151525,125151795+125151798-125151803,125152614	MIC	50.95	47.89	46.11	40.13	30.1	44.9	29.91	16.15	37.85	51.97	24.43	22.57	45.04	16.66	20.34	49.07	21.1	21.9	39.53	20.56	31.44	41.25	14.44	20.56	35.45	18.08	32.92	32.47	18.51	38.49	30.29	20.9	48.1	chr6	125151795	125151803	+	125151525	125152614	ENSMUSG00000038271	-14.16
Incenp	MmuEX0024133	chr19:9883192-9883203	12	chr19:9883699,9883192-9883203,9878428	MIC	23.15	190.52	632.48	28.28	273.47	693.53	14.69	79.47	461.53	12.93	64	431	10.06	41.15	367.85	13.1	90.13	597.87	11.51	67.22	516.78	14.62	88.16	514.84	13.06	77.05	512.95	14.87	114.05	652.95	13.45	133.56	859.44	chr19	9883192	9883203	-	9883699	9878428	ENSMUSG00000024660	-11.555

## Sheet: E. IR_FEMALEUP
GENE	EVENT	COORD	LENGTH	FullCO	COMPLEX	PSI_R10f_24479_TCAGAT_read1_trimmed	INCLREADSavg_R10f_24479_TCAGAT_read1_trimmed	EXCLREADSavg_R10f_24479_TCAGAT_read1_trimmed	PSI_R11f_24480_ACCTTC_read1_trimmed	INCLREADSavg_R11f_24480_ACCTTC_read1_trimmed	EXCLREADSavg_R11f_24480_ACCTTC_read1_trimmed	PSI_R1m_24470_TGGCGG_read1_trimmed	INCLREADSavg_R1m_24470_TGGCGG_read1_trimmed	EXCLREADSavg_R1m_24470_TGGCGG_read1_trimmed	PSI_R2m_24471_GCTCCA_read1_trimmed	INCLREADSavg_R2m_24471_GCTCCA_read1_trimmed	EXCLREADSavg_R2m_24471_GCTCCA_read1_trimmed	PSI_R3m_24472_CCGGTT_read1_trimmed	INCLREADSavg_R3m_24472_CCGGTT_read1_trimmed	EXCLREADSavg_R3m_24472_CCGGTT_read1_trimmed	PSI_R4f_24473_AATGCA_read1_trimmed	INCLREADSavg_R4f_24473_AATGCA_read1_trimmed	EXCLREADSavg_R4f_24473_AATGCA_read1_trimmed	PSI_R5f_24474_AGTTGC_read1_trimmed	INCLREADSavg_R5f_24474_AGTTGC_read1_trimmed	EXCLREADSavg_R5f_24474_AGTTGC_read1_trimmed	PSI_R6f_24475_CTGATA_read1_trimmed	INCLREADSavg_R6f_24475_CTGATA_read1_trimmed	EXCLREADSavg_R6f_24475_CTGATA_read1_trimmed	PSI_R7m_24476_AACGGT_read1_trimmed	INCLREADSavg_R7m_24476_AACGGT_read1_trimmed	EXCLREADSavg_R7m_24476_AACGGT_read1_trimmed	PSI_R8m_24477_TTCAAG_read1_trimmed	INCLREADSavg_R8m_24477_TTCAAG_read1_trimmed	EXCLREADSavg_R8m_24477_TTCAAG_read1_trimmed	PSI_R9m_24478_GACTAA_read1_trimmed	INCLREADSavg_R9m_24478_GACTAA_read1_trimmed	EXCLREADSavg_R9m_24478_GACTAA_read1_trimmed	SCAFFOLD	START	END	STRAND	UPSTRM_EX_BORDER	DOSTRM_EX_BORDER	GENEID_ENSEMBL	DPLIM
9930021D14Rik	MmuINT0006319	chr17:24475144-24475239	96	chr17:24474990-24475143=24475240-24475469:+	IR-C	100	190.53	0	98.87	196.54	2.25	98.16	238.14	4.46	92.6	244.76	19.56	93.03	174.66	13.09	94.39	221.57	13.17	97.84	202.11	4.46	98.98	218.07	2.25	76.79	198.07	59.87	37.49	143.39	239.08	45.91	152.17	179.29	chr17	24475144	24475239	+	24474990	24475469	ENSMUSG00000045744	-57.735
Abhd3	MmuINT0008938	chr18:10706165-10706529	365	chr18:10706530-10706696=10706001-10706164:-	IR-S	66.51	350.51	176.49	65.92	317.73	164.27	41.67	28.34	39.66	36.68	64.92	112.08	40.74	23.22	33.78	47.44	54.56	60.44	55.71	60.72	48.28	47.83	40.66	44.34	33.76	35.45	69.55	11.49	11.15	85.85	16.5	9.9	50.1	chr18	10706165	10706529	-	10706696	10706001	ENSMUSG00000002475	-52.22
9930021D14Rik	MmuINT0006318	chr17:24474741-24474989	249	chr17:24474639-24474740=24474990-24475143:+	IR-C	98.87	178.98	2.05	100	181	0	98.23	225.99	4.07	97.53	240.99	6.1	96.84	186.02	6.07	100	268	0	99.03	209.97	2.06	98.22	224.98	4.08	83.46	219.23	43.45	44.45	145.17	181.42	52.99	172.12	152.7	chr17	24474741	24474989	+	24474639	24475143	ENSMUSG00000045744	-50.715
9930021D14Rik	MmuINT0006317	chr17:24474561-24474638	78	chr17:24474405-24474560=24474639-24474740:+	IR-C	97.48	153.04	3.96	97.66	165.05	3.95	95.81	179.16	7.84	100	177	0	96.61	112.07	3.93	98.69	150.01	1.99	100	179	0	98.74	156.01	1.99	80	158.4	39.6	42.08	111.52	153.51	52.88	147.54	131.46	chr17	24474561	24474638	+	24474405	24474740	ENSMUSG00000045744	-50.09
Mycbpap	MmuINT0103126	chr11:94501521-94503125	1605	chr11:94503126-94503296=94501347-94501520:-	IR-S	58.02	37.13	26.87	59.09	41.36	28.64	37.5	4.12	6.88	33.33	6	12	86.67	12.13	1.87	36.84	4.79	8.21	51.72	11.38	10.62	20	1.8	7.2	40.74	7.74	11.26	10	3.3	29.7	23.81	6.19	19.81	chr11	94501521	94503125	-	94503296	94501347	ENSMUSG00000039110	-41.65
9930021D14Rik	MmuINT0006316	chr17:24474239-24474404	166	chr17:24473884-24474238=24474405-24474560:+	IR-C	100	225	0	97.6	161.04	3.96	97.72	254.07	5.93	100	260	0	95.85	181.16	7.84	100	306	0	99.15	233	2	98.21	218.03	3.97	92.16	225.79	19.21	56.2	148.38	115.64	61.93	187.03	114.97	chr17	24474239	24474404	+	24473884	24474560	ENSMUSG00000045744	-39.735
Zfp692-ps	MmuINT0179724	chr11:58307257-58307511	255	chr11:58307069-58307256=58307512-58307761:+	IR-C	73.13	339.32	124.68	69.28	202.3	89.7	49.49	36.62	37.38	52.21	44.9	41.1	60.47	41.72	27.28	53.33	49.06	42.94	54.61	59.52	49.48	57.58	29.94	22.06	53.46	65.22	56.78	33.33	23.33	46.67	30.23	25.39	58.61	chr11	58307257	58307511	+	58307069	58307761	#NAME?	-39.425
1700086O06Rik	MmuINT0001519	chr18:38239190-38249713	10524	chr18:38249714-38250198=38238405-38239189:-	IR-C	63.64	17.18	9.82	47.37	13.26	14.74	20	7.2	28.8	19.51	9.56	39.44	12.5	3.38	23.62	30	11.7	27.3	36	12.24	21.76	17.95	4.13	18.87	26.47	11.38	31.62	18.64	6.52	28.48	17.39	4.7	22.3	chr18	38239190	38249713	-	38250198	38238405	ENSMUSG00000086988	-37.49
Abhd3	MmuINT0008939	chr18:10704731-10706000	1270	chr18:10706001-10706164=10704548-10704730:-	IR-S	45.94	189.73	223.27	44.62	146.8	182.2	13.48	10.78	69.22	20	30	120	17.42	15.85	75.15	21.86	28.64	102.36	25.29	27.57	81.43	24.29	21.13	65.87	15.94	19.13	100.87	12.77	13.54	92.46	7.69	6.46	77.54	chr18	10704731	10706000	-	10706164	10704548	ENSMUSG00000002475	-35.05
9930104L06Rik	MmuINT0006348	chr4:124938718-124940365	1648	chr4:124938440-124938717=124940366-124940545:+	IR-C	59.6	47.08	31.92	55.77	45.17	35.83	40.98	17.62	25.38	24.68	11.85	36.15	31.03	17.69	39.31	12.73	7.89	54.11	17.46	12.92	61.08	21.21	12.73	47.27	30.86	16.36	36.64	31.71	17.12	36.88	28.74	16.09	39.91	chr4	124938718	124940365	+	124938440	124940545	ENSMUSG00000044730	-27.46
Scrn1	MmuINT0139962	chr6:54520866-54522759	1894	chr6:54522760-54522954=54520700-54520865:-	IR-S	47.06	35.3	39.7	37.33	38.45	64.55	12.35	33.72	239.28	16.9	28.05	137.95	27.58	93.78	246.25	15.83	50.97	271.03	15.13	52.96	297.05	16.5	68.15	344.85	14.29	31.44	188.56	13.32	28.9	188.1	16.96	33.92	166.08	chr6	54520866	54522759	-	54522954	54520700	ENSMUSG00000019124	-27.055
Gnas	MmuINT0071843	chr2:174284509-174284603	95	chr2:174284320-174284508=174284604-174285477:+	IR-C	67.35	27.61	13.39	77.14	23.91	7.09	9.09	13.63	136.37	23.29	10.48	34.52	9.02	13.08	131.92	10.09	12.11	107.89	11.83	18.45	137.55	6.15	8.49	129.51	14.57	16.61	97.39	32.35	14.56	30.44	60	31.2	20.8	chr2	174284509	174284603	+	174284320	174285477	ENSMUSG00000027523	-26.07
Pgam2	MmuINT0118293	chr11:5801840-5802998	1159	chr11:5802999-5803179=5801637-5801839:-	IR-S	40.68	18.99	27.7	32.55	12.59	26.09	45.43	37.08	44.54	46.97	45.56	51.44	46.92	42.61	48.2	61.54	50.89	31.8	41.45	33.95	47.96	55.37	59.04	47.59	45.92	28.46	33.51	12.53	11.81	82.47	9.06	9.27	93.04	chr11	5801840	5802998	-	5803179	5801637	ENSMUSG00000020475	-25.82
Zfp808	MmuINT0179903	chr13:62130029-62169441	39413	chr13:62129890-62130028=62169442-62169568:+	IR-C	41.43	41.02	57.98	45.81	67.8	80.2	49.69	60.62	61.38	33.51	42.39	84.11	65.83	108.62	56.38	50.77	62.19	60.31	60	93.6	62.4	65.32	93.41	49.59	51.02	66.07	63.43	10	6.6	59.4	25.82	22.33	64.17	chr13	62130029	62169441	+	62129890	62169568	ENSMUSG00000074867	-25.71
D2Wsu81e	MmuINT0045973	chr2:30177966-30178389	424	chr2:30178390-30178459=30177920-30177965:-	IR-S	54.14	65.51	55.49	68.83	44.74	20.26	47.5	28.02	30.98	39.29	30.65	47.35	57.89	17.37	12.63	46.34	27.8	32.2	52.38	33.52	30.48	57.89	17.37	12.63	37.78	23.42	38.58	32.11	23.12	48.88	42.22	27.02	36.98	chr2	30177966	30178389	-	30178459	30177920	ENSMUSG00000039660	-24.32
Lmln	MmuINT0091524	chr16:33062735-33066310	3576	chr16:33062521-33062734=33066311-33066408:+	IR-S	25.58	6.91	20.09	39.53	11.86	18.14	8.33	1.08	11.92	15.15	2.88	16.12	3.45	0.52	14.48	0	0	19	2.04	0.51	24.49	33.33	5.33	10.67	13.64	3.41	21.59	10.77	3.88	32.12	8.82	3.26	33.74	chr16	33062735	33066310	+	33062521	33066408	ENSMUSG00000022802	-22.76
Pih1d2	MmuINT0119650	chr9:50618650-50619754	1105	chr9:50618446-50618649=50619755-50619878:+	IR-S	42.86	10.71	14.29	23.64	8.04	25.96	15.56	4.05	21.95	6.67	2.67	37.33	16	4.64	24.36	19.05	9.53	40.48	14.29	4	24	10.34	3.31	28.69	25.64	12.56	36.44	11.86	3.91	29.09	9.86	3.85	35.15	chr9	50618650	50619754	+	50618446	50619878	ENSMUSG00000000167	-22.39
Xylt1	MmuINT0177139	chr7:117381521-117475491	93971	chr7:117380979-117381520=117475492-117475530:+	IR-S	60.19	34.44	22.78	53.45	30.83	26.85	59.77	20.77	13.98	55.24	20.96	16.98	30.52	10.03	22.84	57.29	25.39	18.93	26.74	12.1	33.15	37.8	11.91	19.59	55.17	27.15	22.06	32.69	11.28	23.22	36.5	23.95	41.67	chr7	117381521	117475491	+	117380979	117475530	ENSMUSG00000030657	-22.225
Arhgap33	MmuINT0018160	chr7:30526501-30527141	641	chr7:30527142-30527287=30526347-30526500:-	IR-C	37.14	11.17	18.91	32.17	6.65	14.02	18.89	11.45	49.18	12.12	5.74	41.62	22.02	9.87	34.95	21.88	14.84	52.99	25.01	15.92	47.73	27.05	15.49	41.77	25.93	19.17	54.76	6.1	1.61	24.75	19.28	7.84	32.82	chr7	30526501	30527141	-	30527287	30526347	ENSMUSG00000036882	-21.965
Prrt2	MmuINT0127370	chr7:127020356-127021004	649	chr7:127021005-127021211=127019395-127020355:-	IR-C	78.57	39.28	10.72	75.61	27.22	8.78	74.42	55.81	19.19	52.94	34.41	30.59	80.56	52.36	12.64	83.78	56.97	11.03	67.74	52.84	25.16	56.25	28.12	21.88	71.08	50.47	20.53	46.67	15.4	17.6	63.64	34.37	19.63	chr7	127020356	127021004	-	127021211	127019395	ENSMUSG00000045114	-21.935
Invs	MmuINT0082687	chr4:48427109-48429604	2496	chr4:48427034-48427108=48429605-48431953:+	IR-S	50	21	21	62.03	39.7	24.3	27.27	9.54	25.46	20.55	9.04	34.96	22.5	11.03	37.98	26.03	11.97	34.03	10.26	4.41	38.59	23.33	8.63	28.37	18.75	7.12	30.88	35.71	13.57	24.43	32.56	18.56	38.44	chr4	48427109	48429604	+	48427034	48431953	ENSMUSG00000028344	-21.88
Dlgap1	MmuINT0049995	chr17:70766090-70786787	20698	chr17:70765998-70766089=70786788-70787209:+	IR-S	47.45	13.31	14.74	50	18	18	11.11	0.56	4.44	28	4.48	11.52	6.67	1.07	14.93	33.33	3.33	6.67	33.33	2.67	5.33	25	1.25	3.75	18.61	2.98	13.05	17.37	7.65	36.38	36.54	15.72	27.31	chr17	70766090	70786787	+	70765998	70787209	ENSMUSG00000003279	-21.77
Gabpb2	MmuINT0066946	chr3:95203926-95204640	715	chr3:95204641-95204808=95203731-95203925:-	IR-S	52.73	22.15	19.85	18.07	8.85	40.15	2.13	1.02	46.98	1.45	0.51	34.49	13.89	5.69	35.31	6.82	3.21	43.79	15.66	7.52	40.48	14.29	9.72	58.28	11.36	5.57	43.43	13.95	6.84	42.16	13.51	5.67	36.33	chr3	95203926	95204640	-	95204808	95203731	ENSMUSG00000038766	-21.67
Xylt1	MmuINT0177147	chr7:117634817-117637594	2778	chr7:117634600-117634816=117637595-117637771:+	IR-C	49	17.18	17.88	30.91	11.13	24.87	18.75	3.56	15.44	39.39	9.06	13.94	22.58	4.29	14.71	9.09	2.18	21.82	18.52	5.93	26.07	30.77	5.23	11.77	14.29	4	24	20	4.8	19.2	17.65	5.29	24.71	chr7	117634817	117637594	+	117634600	117637771	ENSMUSG00000030657	-21.13
Fam129c	MmuINT0060752	chr8:71605719-71606660	942	chr8:71605607-71605718=71606661-71606744:+	IR-S	36.79	16.72	28.72	23.31	5.62	18.5	25.41	2.56	7.52	24.74	6.97	21.21	27.47	3.86	10.2	33.46	3.36	6.67	33.61	4.74	9.35	10.07	2.22	19.81	10.13	1.12	9.91	13.08	2.89	19.22	5.34	1.07	18.96	chr8	71605719	71606660	+	71605607	71606744	ENSMUSG00000043243	-20.84
Cops7a	MmuINT0041015	chr6:124964929-124965284	356	chr6:124965285-124965397=124964724-124964928:-	IR-C	51.22	31.76	30.24	50.77	24.88	24.12	45.71	23.31	27.69	43.18	27.2	35.8	59.26	25.48	17.52	50.88	21.88	21.12	71.43	38.57	15.43	56.76	16.46	12.54	37.93	15.17	24.83	21.95	10.97	39.02	38.46	13.85	22.15	chr6	124964929	124965284	-	124965397	124964724	ENSMUSG00000030127	-20.79
Uevld	MmuINT0169916	chr7:46955703-46958390	2688	chr7:46958391-46958518=46955618-46955702:-	IR-S	25.93	4.41	12.59	34.78	10.78	20.22	9.09	1.64	16.36	42.86	8.57	11.43	72.73	13.82	5.18	16.67	1.17	5.83	21.21	4.24	15.76	18.75	3.56	15.44	23.08	5.54	18.46	12.82	2.82	19.18	7.69	1.08	12.92	chr7	46955703	46958390	-	46958518	46955618	ENSMUSG00000043262	-20.1
0910001L09Rik	MmuINT0000121	chr5:138255804-138256252	449	chr5:138255482-138255803=138256253-138256333:+	IR-S	27.08	16.52	44.48	53.33	24.53	21.47	9.8	2.74	25.26	5.19	3.68	67.32	25	5	15	28	4.48	11.52	24.59	9.34	28.66	20.69	7.24	27.76	18.1	11.22	50.78	19.3	6.56	27.44	21.57	6.69	24.31	chr5	138255804	138256252	+	138255482	138256333	ENSMUSG00000050552	-19.77
Tmem106a	MmuINT0161259	chr11:101583785-101584445	661	chr11:101583558-101583784=101584446-101584509:+	IR-S	37.14	8.91	15.09	11.11	3.89	31.11	3.45	0.52	14.48	3.03	0.52	16.48	10.34	1.65	14.35	5.56	1.06	17.94	6.98	1.61	21.39	20	3	12	2.86	0.51	17.49	1.75	0.51	28.49	7.32	1.61	20.39	chr11	101583785	101584445	+	101583558	101584509	ENSMUSG00000034947	-19.59
Ppp6r3	MmuINT0125596	chr19:3473867-3484830	10964	chr19:3484831-3484916=3473769-3473866:-	IR-C	55.88	29.62	23.38	37.84	19.3	31.7	27.27	13.36	35.64	30.12	16.26	37.74	26.83	13.95	38.05	36.59	20.49	35.51	22.58	12.87	44.13	21.13	9.09	33.91	54.55	18.55	15.45	34.29	16.12	30.88	20.29	16.24	63.79	chr19	3473867	3484830	-	3484916	3473769	ENSMUSG00000024908	-19.57
Nbeal1	MmuINT0105996	chr1:60237217-60238571	1355	chr1:60237097-60237216=60238572-60238875:+	IR-S	17.95	4.13	18.87	25.58	6.91	20.09	4.76	0.52	10.48	3.03	0.52	16.48	41.38	16.97	24.03	16.42	6.4	32.6	16.98	5.26	25.74	40	14	21	0	0	14	0	0	14	4.76	0.52	10.48	chr1	60237217	60238571	+	60237097	60238875	ENSMUSG00000073664	-19.385
Fastkd3	MmuINT0062656	chr13:68582351-68583538	1188	chr13:68582248-68582350=68583539-68585002:+	IR-S	47.37	13.26	14.74	47.62	14.76	16.24	73.33	9.53	3.47	75	15.75	5.25	100	10	0	48.15	9.63	10.37	57.14	6.29	4.71	68.42	10.95	5.05	64.71	9.06	4.94	36.84	14.37	24.63	20	6	24	chr13	68582351	68583538	+	68582248	68585002	ENSMUSG00000021532	-19.075
Plekha1	MmuINT0121824	chr7:130908426-130910831	2406	chr7:130908336-130908425=130910832-130913302:+	IR-C	40.48	47.77	70.23	60	67.2	44.8	12.5	4.5	31.5	8.93	5.45	55.55	20.48	10.24	39.76	36.36	32.72	57.28	31.67	25.02	53.98	26.53	16.45	45.55	8.11	3.24	36.76	29.82	11.03	25.97	32.71	23.22	47.78	chr7	130908426	130910831	+	130908336	130913302	ENSMUSG00000040268	-18.975
Fam98c	MmuINT0062210	chr7:29156031-29156129	99	chr7:29156130-29156210=29155885-29156030:-	IR-S	42.53	26.37	35.63	44	15.84	20.16	48.94	17.13	17.87	39.62	14.66	22.34	65.22	12.39	6.61	57.89	8.68	6.32	46.67	10.27	11.73	64.71	9.06	4.94	39.13	12.52	19.48	23.4	6.79	22.21	25.49	8.16	23.84	chr7	29156031	29156129	-	29156210	29155885	ENSMUSG00000030590	-18.82
Myo9a	MmuINT0104671	chr9:59923743-59924570	828	chr9:59923621-59923742=59924571-59928866:+	IR-S	18.1	12.99	58.79	24.51	19.3	59.43	5.11	2.1	39.02	2.78	1.03	35.97	7.89	1.08	12.59	3.33	1.55	44.94	4.02	2.08	49.65	12.67	4.51	31.07	3.05	1.03	32.79	2.65	1.54	56.61	2.42	1.02	41.28	chr9	59923743	59924570	+	59923621	59928866	ENSMUSG00000039585	-18.77
Mtmr11	MmuINT0101888	chr3:96165296-96167811	2516	chr3:96165171-96165295=96167812-96167878:+	IR-S	30	6.5	15.17	23.91	8.67	27.6	4.4	2.09	45.4	3.94	3.12	76.06	7.01	4.28	56.75	1.97	1.02	50.83	5.31	2.63	46.91	8.62	4.89	51.84	1.75	1.02	57.19	8.62	2.72	28.8	7.89	3.23	37.77	chr3	96165296	96167811	+	96165171	96167878	ENSMUSG00000045934	-18.7
Epc2	MmuINT0058051	chr2:49528997-49530010	1014	chr2:49528848-49528996=49530011-49530143:+	IR-S	20	6.18	24.71	29.63	10.68	25.35	8.7	2.24	23.5	13.01	5.22	34.9	26.78	14.32	39.15	18.37	5.48	24.37	12.68	4.04	27.84	10	2.26	20.38	17.99	6.66	30.37	10.64	2.85	23.92	1.91	0.51	26.22	chr2	49528997	49530010	+	49528848	49530143	ENSMUSG00000069495	-18.54
Cit	MmuINT0036577	chr5:115997854-116005781	7928	chr5:115997674-115997853=116005782-116006091:+	IR-C	50.05	21.05	21.01	46.56	15.48	17.76	13.76	4.55	28.51	9.22	1.67	16.45	25.58	6.91	20.09	15.85	4.16	22.08	4.23	1.1	25.02	20.93	5.44	20.56	16.88	2.37	11.69	17.17	5.34	25.78	42.37	17.8	24.2	chr5	115997854	116005781	+	115997674	116006091	ENSMUSG00000029516	-18.535
Maff	MmuINT0094463	chr15:79357034-79357420	387	chr15:79356967-79357033=79357421-79359076:+	IR-S	80.85	68.72	16.28	70.59	61.41	25.59	69.7	58.55	25.45	57.14	44	33	80.95	46.14	10.86	58.33	33.25	23.75	56.86	22.74	17.26	47.83	32.52	35.48	56.7	43.09	32.91	48.72	56.52	59.48	65.67	72.89	38.11	chr15	79357034	79357420	+	79356967	79359076	ENSMUSG00000042622	-18.525
Map3k15	MmuINT0095130	chrX:160115243-160115884	642	chrX:160115059-160115242=160115885-160116050:+	IR-S	26.89	7.69	20.9	22.78	14.91	50.56	0	0	10.29	29.05	3.26	7.97	9.74	1.1	10.17	25.87	3.17	9.07	19.77	1.22	4.93	59.54	4.83	3.28	21.85	2.45	8.78	6.81	2.73	37.39	6.07	4.87	75.31	chrX	160115243	160115884	+	160115059	160116050	ENSMUSG00000031303	-18.395
Cacnb1	MmuINT0027901	chr11:98009917-98010295	379	chr11:98010296-98010376=98009858-98009916:-	IR-S	35.9	19.03	33.97	46.34	27.8	32.2	32.65	21.22	43.78	39.13	25.04	38.96	49.15	21.63	22.37	39.33	24.38	37.62	33.98	23.45	45.55	33.33	19.33	38.67	21.26	16.37	60.63	17.86	5.89	27.11	27.66	8.3	21.7	chr11	98009917	98010295	-	98010376	98009858	ENSMUSG00000020882	-18.36
Trim26	MmuINT0165053	chr17:36837265-36837464	200	chr17:36837141-36837264=36837465-36837572:+	IR-S	47.77	55.41	60.59	42.5	24.22	32.77	21.52	10.33	37.67	16.88	7.6	37.4	26.92	8.88	24.12	24	7.44	23.56	20.93	10.88	41.12	19.23	5.96	25.04	19.54	10.16	41.84	24.27	15.53	48.47	30.08	24.06	55.94	chr17	36837265	36837464	+	36837141	36837572	ENSMUSG00000024457	-17.96
Nr5a2	MmuINT0110569	chr1:136882412-136890682	8271	chr1:136890683-136890802=136882264-136882411:-	IR-S	23.08	5.54	18.46	17.24	2.93	14.07	0	0	6	9.09	0.55	5.45	100	1	0	33.33	1.33	2.67	6.67	0.53	7.47	0	0	2	0	0	6	0	0	11	4.55	1.05	21.95	chr1	136882412	136890682	-	136890802	136882264	ENSMUSG00000026398	-17.885
Ssbp2	MmuINT0152785	chr13:91564695-91664117	99423	chr13:91564610-91564694=91664118-91664177:+	IR-C	45.61	37.86	45.14	36.51	31.4	54.6	23.21	32.03	105.97	29.51	46.63	111.37	34.69	45.79	86.21	33.33	47.33	94.67	26.67	35.47	97.53	21.39	26.1	95.9	28.14	41.65	106.35	15.45	19.62	107.38	30.93	39.28	87.72	chr13	91564695	91664117	+	91564610	91664177	ENSMUSG00000003992	-17.87
BC029214	MmuINT0023115	chr2:25460495-25460654	160	chr2:25460655-25460715=25460445-25460494:-	IR-S	33.33	15.33	30.67	50	24	24	14.29	6.86	41.14	26.19	13.88	39.12	31.03	11.79	26.21	24.64	10.6	32.4	31.43	14.46	31.54	37.93	15.17	24.83	21.43	10.93	40.07	19.59	11.36	46.64	28.77	13.52	33.48	chr2	25460495	25460654	-	25460715	25460445	ENSMUSG00000047617	-17.485
BC029214	MmuINT0023118	chr2:25459860-25460008	149	chr2:25460009-25460074=25459775-25459859:-	IR-S	36.48	31.35	54.59	44.22	28.58	36.05	28.84	18.86	46.53	22.1	19.74	69.59	41.13	28.59	40.92	28.4	19.36	48.8	13.1	6.99	46.37	24.45	14.95	46.2	19.26	14.22	59.63	23.97	19.93	63.22	21.77	14.59	52.44	chr2	25459860	25460008	-	25460074	25459775	ENSMUSG00000047617	-17.48
Rgs11	MmuINT0134273	chr17:26203513-26203577	65	chr17:26203462-26203512=26203578-26203684:+	IR-S	40.74	61.92	90.08	40.83	48.59	70.41	52	9.88	9.12	40	8.4	12.6	37.5	4.12	6.88	39.13	6.26	9.74	40.74	7.74	11.26	40	5.6	8.4	30.23	8.46	19.54	23.2	17.86	59.14	24	22.32	70.68	chr17	26203513	26203577	+	26203462	26203684	ENSMUSG00000024186	-17.185
Ppcdc	MmuINT0124475	chr9:57415255-57420162	4908	chr9:57420163-57420291=57415086-57415254:-	IR-S	58.82	79.41	55.59	55.98	91.25	71.75	42.86	40.72	54.28	29.03	34.84	85.16	38.46	31.15	49.85	26.9	24.75	67.25	36	30.6	54.4	32.41	31.11	64.89	45.33	49.41	59.59	35	37.8	70.2	45.45	61.81	74.19	chr9	57415255	57420162	-	57420291	57415086	ENSMUSG00000063849	-17.175
Arid4a	MmuINT0018783	chr12:71016162-71017090	929	chr12:71015967-71016161=71017091-71017148:+	IR-C	31.36	34.81	76.19	39.5	32.79	50.21	16.5	9.9	50.1	16.67	11.67	58.33	13.79	4.55	28.45	26.58	13.29	36.71	20.69	14.48	55.52	30.23	16.93	39.07	16.24	11.04	56.96	21.68	18.86	68.14	14.89	12.06	68.94	chr12	71016162	71017090	+	71015967	71017148	ENSMUSG00000048118	-17.145
Wdr54	MmuINT0175424	chr6:83155137-83155477	341	chr6:83155478-83155540=83155070-83155136:-	IR-S	42.11	11.37	15.63	15.15	2.88	16.12	11.69	5.03	37.97	10.81	4.43	36.57	14.89	4.02	22.98	7.69	2.69	32.31	20	8.4	33.6	13.16	5.66	37.34	12.9	4.52	30.48	13.04	3.39	22.61	10	2.2	19.8	chr6	83155137	83155477	-	83155540	83155070	ENSMUSG00000030032	-17.11
Clk1	MmuINT0037403	chr1:58420212-58421082	871	chr1:58421083-58421308=58420121-58420211:-	IR-C	21.54	159.83	582.17	40.84	314.06	454.94	42.73	339.7	455.3	44.39	477.19	597.81	55.31	424.78	343.22	49.2	481.18	496.82	53.94	427.2	364.8	48.62	365.62	386.38	61.16	510.07	323.93	12.5	76.5	535.5	15.86	100.24	531.76	chr1	58420212	58421082	-	58421308	58420121	ENSMUSG00000026034	-17.01
Mtcp1	MmuINT0101650	chrX:75411523-75411634	112	chrX:75411635-75411786=75411352-75411522:-	IR-C	20	4.8	19.2	39.39	9.06	13.94	19.15	5.36	22.64	20	4.2	16.8	33.33	6.67	13.33	40.91	12.68	18.32	25.58	6.91	20.09	36.84	9.58	16.42	36.59	10.25	17.75	18.92	4.16	17.84	6.67	1.07	14.93	chrX	75411523	75411634	-	75411786	75411352	ENSMUSG00000031200	-16.9
Dennd4a	MmuINT0048359	chr9:64842690-64849125	6436	chr9:64842440-64842689=64849126-64849195:+	IR-C	29.41	6.47	15.53	4.35	1.04	22.96	23.08	1.85	6.15	9.68	1.65	15.35	7.69	1.08	12.92	3.7	0.52	13.48	16.13	2.9	15.1	0	0	20	9.09	1.09	10.91	0	0	12	0	0	14	chr9	64842690	64849125	+	64842440	64849195	ENSMUSG00000053641	-16.88
Rbm41	MmuINT0132813	chrX:139994105-139995111	1007	chrX:139995112-139995228=139993912-139994104:-	IR-S	16.67	3.5	17.5	21.05	4.84	18.16	0	0	17	6.67	1.07	14.93	15.38	2.31	12.69	33.33	4.67	9.33	12.28	3.93	28.07	18.18	4.73	21.27	0	0	16	0	0	11	4	0.52	12.48	chrX	139994105	139995111	-	139995228	139993912	ENSMUSG00000031433	-16.86
Ccdc61	MmuINT0031071	chr7:18893349-18893766	418	chr7:18893767-18893849=18893185-18893348:-	IR-S	19.46	52.82	218.6	15.9	41.63	220.22	10.67	16.52	138.33	17.96	36.41	166.32	11.59	14.92	113.81	12.06	18.44	134.47	20.83	26.07	99.08	9.32	12.92	125.73	10.68	15.88	132.82	0.49	1.04	211.02	1.19	2.58	214.5	chr7	18893349	18893766	-	18893849	18893185	ENSMUSG00000074358	-16.84
Myo9a	MmuINT0104638	chr9:59824333-59827122	2790	chr9:59824191-59824332=59827123-59827318:+	IR-S	20.19	22.84	90.28	19.55	24.51	100.87	5.84	3.18	51.21	11.18	7.78	61.81	10.66	7.75	64.93	6.99	6.95	92.52	9.68	9.32	86.95	6.71	6.4	88.98	1.91	1.53	78.67	4.46	2.61	55.92	1.77	1.53	84.85	chr9	59824333	59827122	+	59824191	59827318	ENSMUSG00000039585	-16.755
Myo9a	MmuINT0104649	chr9:59868261-59869473	1213	chr9:59868111-59868260=59869474-59869793:+	IR-S	18.99	8.93	38.07	15.2	10.94	61.06	2.17	1.02	45.98	6.17	2.65	40.35	31.71	17.12	36.88	8.2	5.41	60.59	7.38	5.9	74.1	8.33	6.5	71.5	1.15	0.51	43.49	0	0	40.09	0.75	0.5	66.5	chr9	59868261	59869473	+	59868111	59869793	ENSMUSG00000039585	-16.72
Ddx23	MmuINT0047640	chr15:98652982-98656601	3620	chr15:98656602-98656712=98652888-98652981:-	IR-S	38.1	11.05	17.95	20.83	6.04	22.96	20	5.4	21.6	17.07	4.1	19.9	13.04	1.7	11.3	10.53	2.21	18.79	15.25	5.18	28.82	31.71	8.56	18.44	28.89	8.38	20.62	17.65	3.53	16.47	7.94	2.7	31.3	chr15	98652982	98656601	-	98656712	98652888	ENSMUSG00000003360	-16.67
Zfyve9	MmuINT0180274	chr4:108693497-108695768	2272	chr4:108695769-108695868=108693320-108693496:-	IR-S	55.1	20.94	17.06	8.82	9.79	101.21	22.22	4.89	17.11	15.15	5.76	32.24	15.94	6.38	33.62	12.31	8.99	64.01	13.92	6.26	38.74	10.97	9.43	76.57	13.33	2.27	14.73	22.73	6.14	20.86	7.96	4.86	56.14	chr4	108693497	108695768	-	108695868	108693320	ENSMUSG00000034557	-16.615
Lama5	MmuINT0089609	chr2:180179755-180179835	81	chr2:180179836-180179958=180179606-180179754:-	IR-S	15.38	3.57	19.62	19.74	5.01	20.36	9.89	7.96	72.52	6.89	6.01	81.23	10.61	3.94	33.18	7.67	5.01	60.29	7.99	3.84	44.28	16.52	10.84	54.77	11.1	6.94	55.55	2.04	0.51	24.49	0	0	18	chr2	180179755	180179835	-	180179958	180179606	ENSMUSG00000015647	-16.54
2700078E11Rik	MmuINT0002965	chr19:60534275-60543009	8735	chr19:60543010-60543112=60534136-60534274:-	IR-C	45.23	22.79	27.59	36.39	17.19	30.05	19.66	9.08	37.1	27.58	13.6	35.72	35.2	22.77	41.91	28.28	13.66	34.64	38.01	20.34	33.16	35.75	22.66	40.72	39.4	12.69	19.52	17.67	5.31	24.75	30.94	21.12	47.14	chr19	60534275	60543009	-	60543112	60534136	ENSMUSG00000033417	-16.505
Derl3	MmuINT0048576	chr10:75893518-75893618	101	chr10:75893398-75893517=75893619-75893684:+	IR-S	26.1	5.04	14.28	21.73	4.87	17.54	49.28	1.49	1.54	13.93	2.28	14.07	27.98	2.56	6.59	46.65	6.6	7.55	15.41	1.73	9.5	32.69	2.65	5.46	8.85	1.09	11.21	4.49	1.57	33.34	10.37	2.76	23.86	chr10	75893518	75893618	+	75893398	75893684	ENSMUSG00000009092	-16.485
Myo9a	MmuINT0104669	chr9:59912591-59921722	9132	chr9:59912537-59912590=59921723-59921925:+	IR-S	21.21	13.7	50.9	23.23	11.93	39.43	14.66	4.73	27.52	14.43	5.79	34.33	11.11	3.33	26.67	10.67	4.63	38.74	19.2	7.93	33.37	10.07	5.05	45.13	14.92	4.23	24.13	5.16	2.23	41.01	6.4	2.69	39.37	chr9	59912591	59921722	+	59912537	59921925	ENSMUSG00000039585	-16.44
Cramp1l	MmuINT0042005	chr17:24997607-25003211	5605	chr17:25003212-25003405=24997453-24997606:-	IR-S	18.18	4.73	21.27	39.53	11.86	18.14	7.14	1.07	13.93	16.13	2.9	15.1	25	2.5	7.5	51.11	17.38	16.62	16.67	3.5	17.5	18.92	4.16	17.84	22.45	6.74	23.27	17.95	4.13	18.87	6.98	1.61	21.39	chr17	24997607	25003211	-	25003405	24997453	ENSMUSG00000038002	-16.39
Nfix	MmuINT0108115	chr8:84723851-84726468	2618	chr8:84726469-84726605=84723728-84723850:-	IR-C	49.02	18.63	19.37	30	15.6	36.4	54.39	23.93	20.07	67.74	35.22	16.78	23.6	12.98	42.02	36.23	17.03	29.97	24.14	13.04	40.96	65.22	24.78	13.22	54	41.58	35.42	28.95	14.19	34.81	17.5	8.22	38.77	chr8	84723851	84726468	-	84726605	84723728	ENSMUSG00000001911	-16.285
Clk1	MmuINT0037404	chr1:58419734-58420120	387	chr1:58420121-58420211=58419667-58419733:-	IR-C	19.64	143.57	587.43	40.89	271.92	393.08	41.52	282.34	397.66	44.62	381.05	472.95	60.59	432.01	280.99	54.53	446.6	372.4	51.41	358.84	339.16	48.62	313.6	331.4	57.57	410.47	302.53	11.82	68.2	508.8	16.21	92.4	477.6	chr1	58419734	58420120	-	58420211	58419667	ENSMUSG00000026034	-16.25
E330013P04Rik	MmuINT0054763	chr19:60144836-60151528	6693	chr19:60144675-60144835=60151529-60151598:+	IR-S	29.95	42.23	98.77	43.82	56.09	71.91	7.89	6.47	75.53	19.61	23.92	98.08	17.43	11.16	52.84	5.03	4.73	89.27	21.68	18.86	68.14	25	13.75	41.25	17.3	24.05	114.95	16.67	3.5	17.5	24.64	10.6	32.4	chr19	60144836	60151528	+	60144675	60151598	ENSMUSG00000053117	-16.23
Tle6	MmuINT0160557	chr10:81596256-81598610	2355	chr10:81598611-81598656=81595845-81596255:-	IR-C	33.3	57.32	114.81	35.34	63.61	116.39	42.47	22.08	29.92	42.07	43.33	59.67	63.64	34.37	19.63	58.33	44.33	31.67	44.3	25.25	31.75	47.17	18.4	20.6	40.7	49.25	71.75	14.13	14.84	90.16	22.07	28.69	101.31	chr10	81596256	81598610	-	81598656	81595845	ENSMUSG00000034758	-16.22
Mid1ip1	MmuINT0098717	chrX:10717705-10717983	279	chrX:10717365-10717704=10717984-10719702:+	IR-C	23.36	15.42	50.58	43.94	41.74	53.26	24.71	13.1	39.9	22.5	11.03	37.98	26.53	8.22	22.78	39.29	15.32	23.68	25	12.5	37.5	16	4.64	24.36	24.53	8.09	24.91	14.29	4	24	20.63	7.84	30.16	chrX	10717705	10717983	+	10717365	10719702	ENSMUSG00000008035	-16.19
Scrn3	MmuINT0139975	chr2:73319500-73321984	2485	chr2:73319303-73319499=73321985-73322194:+	IR-C	63.76	149.84	85.16	52.63	122.1	109.9	35.87	44.84	80.16	37.09	54.15	91.85	42.68	49.94	67.06	45.45	87.26	104.74	49.41	62.75	64.25	41.32	48.76	69.24	43.27	64.47	84.53	41.61	80.72	113.28	42.46	86.19	116.81	chr2	73319500	73321984	+	73319303	73322194	ENSMUSG00000008226	-16.16
Pikfyve	MmuINT0119975	chr1:65230854-65233729	2876	chr1:65230794-65230853=65233730-65233859:+	IR-C	26.17	10.7	30.2	11.6	6.41	48.83	0	0	33.78	2.95	1.06	34.91	20.01	5.58	22.31	9.33	4.06	39.46	4.09	3.25	76.24	4.7	2.71	54.97	1.54	0.54	34.4	3.89	1.1	27.24	1.83	0.54	28.96	chr1	65230854	65233729	+	65230794	65233859	ENSMUSG00000025949	-16.025
Cecr2	MmuINT0034108	chr6:120756854-120757565	712	chr6:120756549-120756853=120757566-120757691:+	IR-S	58.76	45.25	31.75	61.17	101.54	64.46	42.86	6.43	8.57	58.97	18.28	12.72	45.45	7.27	8.73	58.14	19.77	14.23	37.78	11.71	19.29	54.55	18.55	15.45	56.1	17.95	14.05	49.09	20.13	20.87	38.89	38.89	61.11	chr6	120756854	120757565	+	120756549	120757691	ENSMUSG00000071226	-15.975
Tacc1	MmuINT0156471	chr8:25177995-25181822	3828	chr8:25181823-25182930=25177934-25177994:-	IR-C	48.39	22.26	23.74	38.82	22.9	36.1	40.85	20.43	29.57	52	19.76	18.24	42.11	11.37	15.63	29.79	18.17	42.83	29.03	11.61	28.39	38.71	16.65	26.35	27.27	13.36	35.64	26.47	22.76	63.24	28.89	25.13	61.87	chr8	25177995	25181822	-	25182930	25177934	ENSMUSG00000065954	-15.925
Ap4m1	MmuINT0016923	chr5:138172438-138172786	349	chr5:138172349-138172437=138172787-138172893:+	IR-S	46.3	36.58	42.42	52.46	48.79	44.21	28.3	19.24	48.76	37.78	35.14	57.86	28	17.92	46.08	57.02	54.17	40.83	39.01	38.23	59.77	45.83	48.12	56.88	37.58	40.59	67.41	30.77	26.15	58.85	36.59	40.98	71.02	chr5	138172438	138172786	+	138172349	138172893	ENSMUSG00000019518	-15.7
Myo9a	MmuINT0104668	chr9:59910708-59912536	1829	chr9:59910584-59910707=59912537-59912590:+	IR-S	25.9	18.04	51.62	20.36	9.85	38.52	0	0	23	12.23	4.69	33.67	32.08	14.97	31.7	26.74	16.19	44.36	19.69	7.92	32.32	18.73	11.49	49.87	11.47	2.89	22.29	3.85	1.62	40.5	11.1	5.13	41.11	chr9	59910708	59912536	+	59910584	59912590	ENSMUSG00000039585	-15.655
Rell2	MmuINT0133528	chr18:37956568-37956928	361	chr18:37956328-37956567=37956929-37956994:+	IR-S	11.11	3.89	31.11	26.5	8.22	22.81	22.15	2.44	8.59	14.25	1.71	10.32	57.14	6.29	4.71	17.65	1.76	8.23	33.33	1.33	2.67	7.69	0.54	6.46	42.86	2.14	2.86	2.85	0.51	17.54	3.45	0.52	14.48	chr18	37956568	37956928	+	37956328	37956994	ENSMUSG00000044024	-15.655
2810410L24Rik	MmuINT0003099	chr11:120188677-120189439	763	chr11:120189440-120189856=120188489-120188676:-	IR-S	67.62	59.51	28.49	77.38	151.66	44.34	66.36	121.44	61.56	75	168	56	75.86	232.13	73.87	72.38	225.83	86.17	79.88	235.65	59.35	65.9	166.73	86.27	80.79	167.24	39.76	52.78	29.03	25.97	60.98	60.37	38.63	chr11	120188677	120189439	-	120189856	120188489	ENSMUSG00000075389	-15.62
Ccdc88c	MmuINT0031397	chr12:100921596-100923179	1584	chr12:100923180-100923368=100921527-100921595:-	IR-S	26.92	8.88	24.12	25	7.5	22.5	12	3.36	24.64	17.86	5.89	27.11	18.52	2.96	13.04	7.14	2.14	27.86	20	7.8	31.2	10.53	2.21	18.79	14.29	4	24	15.15	2.88	16.12	5.56	1.06	17.94	chr12	100921596	100923179	-	100923368	100921527	ENSMUSG00000021182	-15.605
Hira	MmuINT0077901	chr16:18927524-18932867	5344	chr16:18927438-18927523=18932868-18933062:+	IR-C	42.66	43.51	58.49	64.84	97.26	52.74	14.78	19.51	112.49	14.58	16.04	93.96	35.06	18.23	33.77	26.32	12.63	35.37	21.95	10.97	39.02	22.12	15.26	53.74	21.99	18.91	67.09	36.49	36.85	64.15	39.82	31.46	47.54	chr16	18927524	18932867	+	18927438	18933062	ENSMUSG00000022702	-15.595
Sipa1	MmuINT0143835	chr19:5661112-5663603	2492	chr19:5663604-5663707=5660314-5661111:-	IR-C	30.61	9.8	22.2	60	21.6	14.4	28	8.96	23.04	25.42	9.41	27.59	15.15	2.88	16.12	42.86	15	20	38.1	11.05	17.95	54.72	22.44	18.56	25	8.75	26.25	18.92	4.16	17.84	40.54	10.54	15.46	chr19	5661112	5663603	-	5663707	5660314	ENSMUSG00000056917	-15.575
1700021C14Rik	MmuINT0001136	chr3:88287218-88295390	8173	chr3:88295391-88295450=88287098-88287217:-	IR-S	36.84	19.16	32.84	32.14	23.78	50.22	31.51	15.12	32.88	32.08	22.46	47.54	35.71	20.35	36.65	48.24	30.39	32.61	37.08	22.62	38.38	47.62	29.52	32.48	30.23	25.39	58.61	10.81	4.43	36.57	27.06	14.61	39.39	chr3	88287218	88295390	-	88295450	88287098	ENSMUSG00000010538	-15.555
Rbm33	MmuINT0132774	chr5:28352644-28358273	5630	chr5:28352472-28352643=28358274-28358482:+	IR-C	55.98	91.25	71.75	36.72	64.26	110.74	29.73	21.41	50.59	16.03	12.18	63.82	18.45	11.25	49.75	15.91	16.23	85.77	12.82	14.1	95.9	15.68	16.78	90.22	19.67	14.36	58.64	36.84	38.31	65.69	24.77	33.69	102.31	chr5	28352644	28358273	+	28352472	28358482	ENSMUSG00000048271	-15.545
5830418K08Rik	MmuINT0005528	chr9:15344265-15346940	2676	chr9:15346941-15347036=15344124-15344264:-	IR-S	41.46	24.75	34.95	43.37	29.39	38.38	22.3	7.95	27.7	27.35	8.91	23.68	18.13	6.5	29.34	47.33	27.26	30.33	31.6	26.32	56.98	27.37	13.37	35.49	25.29	14.41	42.56	26.42	10.75	29.93	27.42	17.84	47.22	chr9	15344265	15346940	-	15347036	15344124	ENSMUSG00000046111	-15.495
Slc7a4	MmuINT0147783	chr16:17573665-17573945	281	chr16:17573946-17574586=17573556-17573664:-	IR-S	31.25	26.25	57.75	16.9	14.03	68.97	12	3.36	24.64	10.14	3.85	34.15	31.03	5.9	13.1	28.89	8.38	20.62	17.95	4.13	18.87	18.18	4.73	21.27	15.49	6.35	34.65	6.85	2.67	36.33	10.34	3.31	28.69	chr16	17573665	17573945	-	17574586	17573556	ENSMUSG00000022756	-15.48
9330151L19Rik	MmuINT0006102	chr12:69197616-69197727	112	chr12:69197211-69197615=69197728-69199868:+	IR-C	55.22	28.71	23.29	74.03	49.6	17.4	67.06	47.61	23.39	78.08	50.75	14.25	65.71	38.11	19.89	72.6	45.74	17.26	72.73	55.27	20.73	64.36	53.42	29.58	75.82	60.66	19.34	42.47	22.08	29.92	55.93	25.73	20.27	chr12	69197616	69197727	+	69197211	69199868	ENSMUSG00000090687	-15.425
Per3	MmuINT0117909	chr4:151010499-151012240	1742	chr4:151012241-151012932=151010402-151010498:-	IR-C	38.2	9.67	15.65	27.54	11.48	30.2	2.95	0.52	16.96	5.41	1.05	18.45	20.73	4.23	16.16	6.49	1.07	15.35	10.08	1.65	14.73	6.79	1.6	21.99	5.41	1.05	18.45	19.54	3.59	14.77	15.41	3.46	19.01	chr4	151010499	151012240	-	151012932	151010402	ENSMUSG00000028957	-15.395
Mett11d1	MmuINT0097989	chr14:51889218-51889527	310	chr14:51889147-51889217=51889528-51889635:+	IR-C	25.7	40.43	116.9	41.62	77.74	109.05	29.52	49.36	117.85	32.15	64.49	136.11	34.67	47.17	88.89	41.92	74.77	103.59	42.14	69.36	95.24	36.37	53.78	94.1	38.13	89.37	145.02	20.94	29.47	111.26	15.78	20.39	108.82	chr14	51889218	51889527	+	51889147	51889635	ENSMUSG00000004561	-15.3
Nfya	MmuINT0108324	chr17:48395797-48400437	4641	chr17:48400438-48400580=48395650-48395796:-	IR-C	10.53	2.21	18.79	20	3	12	21.43	3.64	13.36	80	7.2	1.8	36.84	9.58	16.42	37.5	8.25	13.75	23.08	3.69	12.31	44.44	5.78	7.22	37.5	4.12	6.88	0	0	12	0	0	16	chr17	48395797	48400437	-	48400580	48395650	ENSMUSG00000023994	-15.265
Mtmr11	MmuINT0101894	chr3:96170647-96171085	439	chr3:96170353-96170646=96171086-96171718:+	IR-S	29.07	32.27	78.73	44.3	50.5	63.5	24.56	34.88	107.12	20.67	36.81	141.26	28.41	32.1	80.9	25.12	33.16	98.84	19.15	26.81	113.19	26.88	31.72	86.28	31.8	46.13	98.93	19.98	13.8	55.26	22.89	25.19	84.87	chr3	96170647	96171085	+	96170353	96171718	ENSMUSG00000045934	-15.25
4930422G04Rik	MmuINT0003955	chr3:127563219-127567627	4409	chr3:127561475-127563218=127567628-127567701:+	IR-C	50.94	20.38	19.62	32.63	20.56	42.44	31.43	7.23	15.77	17.65	3.53	16.47	24.14	4.35	13.65	19.3	6.56	27.44	27.66	8.3	21.7	41.46	12.02	16.98	28.57	7.71	19.29	18.37	5.33	23.67	34.84	10.11	18.92	chr3	127563219	127567627	+	127561475	127567701	ENSMUSG00000051278	-15.18
Slc26a6	MmuINT0145856	chr9:108857345-108857665	321	chr9:108857192-108857344=108857666-108857748:+	IR-S	16.27	4.65	23.94	22.57	5.52	18.92	6.21	1.59	24.05	2.95	1.03	33.91	10.44	3.31	28.42	17.44	5.87	27.8	2.07	0.51	24.17	18.91	7.14	30.6	0	0	24.71	5.72	1.06	17.41	2.78	0.51	17.99	chr9	108857345	108857665	+	108857192	108857748	ENSMUSG00000023259	-15.17
Atl1	MmuINT0020602	chr12:69932322-69934869	2548	chr12:69932217-69932321=69934870-69934920:+	IR-S	39.13	10.43	16.23	19.08	6.55	27.78	14.7	2.29	13.31	15.87	3.48	18.43	19.08	4.17	17.68	16.81	5.26	26.02	12.21	2.8	20.17	10.54	1.66	14.07	7.89	1.08	12.59	21.57	4.26	15.47	6.31	1.06	15.79	chr12	69932322	69934869	+	69932217	69934920	ENSMUSG00000021066	-15.165
Gcc2	MmuINT0068053	chr10:58255572-58255828	257	chr10:58255526-58255571=58255829-58255882:+	IR-S	29.38	9.7	23.33	50.91	16.6	16.01	29.53	10.36	24.73	11.87	4.47	33.22	17.32	2.35	11.2	40.51	9.13	13.41	19.08	5.36	22.73	17.87	3.54	16.25	40.79	13.37	19.41	23.61	9.27	30	26.5	8.22	22.81	chr10	58255572	58255828	+	58255526	58255882	ENSMUSG00000038039	-15.09
Adck4	MmuINT0011706	chr7:27233174-27233464	291	chr7:27233013-27233173=27233465-27233572:+	IR-C	25	8.75	26.25	8.86	3.81	39.19	33.33	7.33	14.67	18.92	8.32	35.68	26.92	8.88	24.12	20	4.8	19.2	24.32	5.59	17.41	9.8	2.74	25.26	10	4.4	39.6	1.96	0.51	25.49	2.13	0.51	23.49	chr7	27233174	27233464	+	27233013	27233572	ENSMUSG00000003762	-14.885
Myo9a	MmuINT0104663	chr9:59906085-59907347	1263	chr9:59905892-59906084=59907348-59907476:+	IR-S	19.1	10.41	44.1	20.3	9.77	38.36	6.13	3.28	50.25	5.27	2.17	39.01	6.92	1.64	22.01	15.35	9.47	52.24	8.54	3.96	42.46	9.1	4.5	44.92	9.19	4.44	43.83	5.72	3.3	54.41	4.03	2.11	50.33	chr9	59906085	59907347	+	59905892	59907476	ENSMUSG00000039585	-14.825
Acin1	MmuINT0009779	chr14:54643049-54643723	675	chr14:54643724-54643824=54642161-54643048:-	IR-S	20.93	5.44	20.56	13.04	1.7	11.3	15.38	2.31	12.69	8.57	1.63	17.37	15.15	2.88	16.12	3.23	0.52	15.48	17.07	4.1	19.9	3.23	0.52	15.48	0	0	20	1.89	0.51	26.49	2.44	0.51	20.49	chr14	54643049	54643723	-	54643824	54642161	ENSMUSG00000022185	-14.82
Slc4a4	MmuINT0147180	chr5:88887325-88934748	47424	chr5:88887260-88887324=88934749-88934822:+	IR-S	22.22	4.89	17.11	18.52	5.93	26.07	8.57	1.63	17.37	6.67	1.6	22.4	12	3.36	24.64	5.66	1.58	26.42	8.2	2.71	30.29	5.26	1.05	18.95	6.25	1.06	15.94	5.56	1.06	17.94	5.56	1.06	17.94	chr5	88887325	88934748	+	88887260	88934822	ENSMUSG00000060961	-14.81
Wasf1	MmuINT0174591	chr10:40883610-40920247	36638	chr10:40883534-40883609=40920248-40920408:+	IR-S	34.65	7.14	13.47	16.78	3.06	15.18	7.34	1.11	13.96	20.96	4.49	16.93	18.63	2.44	10.68	18.02	3.13	14.23	39.2	8.08	12.53	19.42	3.17	13.14	19.66	3.81	15.56	9.59	1.74	16.44	12.39	2.38	16.86	chr10	40883610	40920247	+	40883534	40920408	ENSMUSG00000019831	-14.725
D11Wsu47e	MmuINT0045729	chr11:113684811-113687773	2963	chr11:113684412-113684810=113687774-113689221:+	IR-S	70.19	124.24	52.76	65.96	102.9	53.1	54.55	37.09	30.91	68.75	55.69	25.31	76	50.16	15.84	65.71	57.17	29.83	65.66	53.84	28.16	54.24	49.36	41.64	37.78	23.42	38.58	55.17	74.48	60.52	51.6	85.66	80.34	chr11	113684811	113687773	+	113684412	113689221	ENSMUSG00000041623	-14.69
Slc25a42	MmuINT0145708	chr8:70186777-70188299	1523	chr8:70188300-70188451=70184340-70186776:-	IR-C	26.94	17.79	48.24	25.14	12.61	37.54	13.15	1.71	11.32	10.6	2.23	18.8	16.21	2.92	15.11	22.59	6.8	23.29	21.17	4.88	18.18	21.35	4.28	15.78	16.73	3.52	17.51	13.12	5.12	33.93	9.59	2.21	20.82	chr8	70186777	70188299	-	70188451	70184340	ENSMUSG00000002346	-14.685
Rttn	MmuINT0137827	chr18:89010965-89012971	2007	chr18:89010852-89010964=89012972-89013098:+	IR-C	33.98	7.59	14.74	36.38	14.04	24.55	16.32	3.63	18.61	8.56	2.24	23.88	57.61	17.14	12.61	27.78	11.3	29.39	17.63	7.3	34.12	20.26	8.86	34.87	19.37	4.3	17.9	30.72	8.12	18.3	10.41	3.98	34.23	chr18	89010965	89012971	+	89010852	89013098	ENSMUSG00000023066	-14.615
Atg16l2	MmuINT0020379	chr7:101296574-101296756	183	chr7:101296757-101297008=101296508-101296573:-	IR-S	37.74	35.12	57.94	29.69	24.64	58.36	27.66	8.3	21.7	37.93	7.59	12.41	20	3.6	14.4	28.81	10.95	27.05	30.34	17.6	40.4	29.73	7.14	16.86	17.46	6.46	30.54	17.48	14.69	69.34	20.82	18.13	68.93	chr7	101296574	101296756	-	101297008	101296508	ENSMUSG00000047767	-14.565
Ogfod1	MmuINT0112967	chr8:94039111-94047271	8161	chr8:94038965-94039110=94047272-94047318:+	IR-S	23.11	11.1	36.93	28.73	12.97	32.18	17.92	4.38	20.05	14.22	3.03	18.27	30.11	8.97	20.82	18.45	3.77	16.66	50.31	16.74	16.53	32.9	9.12	18.6	18.62	8.14	35.59	4.23	1.66	37.52	18.52	7.54	33.18	chr8	94039111	94047271	+	94038965	94047318	ENSMUSG00000033009	-14.545
Zfp346	MmuINT0179062	chr13:55115625-55122329	6705	chr13:55115480-55115624=55122330-55122515:+	IR-C	41.98	44.02	60.84	46.26	43.88	50.97	29.78	29.85	70.39	50.4	51.89	51.06	29.73	20.76	49.06	36.28	42.24	74.2	45.03	41.33	50.46	37.48	37.12	61.91	36.81	41.73	71.63	20.93	15.11	57.1	38.37	38.74	62.23	chr13	55115625	55122329	+	55115480	55122515	ENSMUSG00000021481	-14.47
Lrp5	MmuINT0092722	chr19:3622727-3628272	5546	chr19:3628273-3628444=3622510-3622726:-	IR-S	25	7.5	22.5	13.58	6.25	39.75	5.62	2.64	44.36	3.45	2.07	57.93	9.76	4.39	40.61	7.14	3.21	41.79	11.63	5.58	42.42	8.05	3.78	43.22	9.33	3.83	37.17	3.92	2.08	50.92	6	3.18	49.82	chr19	3622727	3628272	-	3628444	3622510	ENSMUSG00000024913	-14.33
4930422G04Rik	MmuINT0003958	chr3:127581570-127583583	2014	chr3:127581446-127581569=127583584-127584170:+	IR-S	20.12	8.28	32.88	18.91	10.72	45.97	0	0	21.38	9.66	2.33	21.76	4.81	1.15	22.7	5.22	2.27	41.17	3.55	1.13	30.8	3.21	1.13	34	0	0	24.66	7.19	2.84	36.68	3.19	1.09	33.18	chr3	127581570	127583583	+	127581446	127584170	ENSMUSG00000051278	-14.325
Spag4	MmuINT0150869	chr2:156065672-156066133	462	chr2:156065213-156065671=156066134-156066238:+	IR-S	27.66	8.3	21.7	22.58	4.29	14.71	11.76	2.23	16.77	16.28	4.07	20.93	33.33	7.33	14.67	12	3.36	24.64	16.67	4.67	23.33	15	3.45	19.55	13.79	4.55	28.45	9.09	1.64	16.36	12.5	2.25	15.75	chr2	156065672	156066133	+	156065213	156066238	ENSMUSG00000038180	-14.325
Snx24	MmuINT0150096	chr18:53245853-53327411	81559	chr18:53245662-53245852=53327412-53327495:+	IR-S	22.22	7.33	25.67	29.41	6.47	15.53	6.67	4.27	59.73	7.46	5.37	66.63	0	0	29	7.59	5.92	72.08	16.67	7	35	6.09	3.71	57.29	6.54	3.73	53.27	11.93	7.28	53.72	11.11	5	40	chr18	53245853	53327411	+	53245662	53327495	ENSMUSG00000024535	-14.295
A930007I19Rik	MmuINT0006781	chr19:29520970-29521889	920	chr19:29521890-29521987=29520848-29520969:-	IR-S	72.22	22.39	8.61	100	50	0	96.08	48.04	1.96	92.45	47.15	3.85	96	47.04	1.96	81.82	49.09	10.91	88.46	43.35	5.65	74.47	30.53	10.47	78.05	56.98	16.02	80	21.6	5.4	63.64	17.18	9.82	chr19	29520970	29521889	-	29521987	29520848	ENSMUSG00000086309	-14.29
Klf12	MmuINT0087669	chr14:100109861-100149731	39871	chr14:100149732-100149796=100109771-100109860:-	IR-S	23.08	5.54	18.46	18.52	5.93	26.07	10.45	3.87	33.13	16.98	5.26	25.74	31.15	12.46	27.54	18.68	10.09	43.91	20.99	10.29	38.71	6.9	2.14	28.86	17.31	10.56	50.44	3.12	1.03	31.97	10	3.3	29.7	chr14	100109861	100149731	-	100149796	100109771	ENSMUSG00000072294	-14.24
Dysf	MmuINT0054424	chr6:84194408-84194664	257	chr6:84194319-84194407=84194665-84194760:+	IR-S	25.81	5.11	14.68	9.53	3.32	31.48	15.69	7.08	38.04	1.45	0.52	35.51	7.48	2.21	27.36	5.25	2.1	37.96	1.2	0.52	42.93	4.33	2.1	46.47	4.93	2.65	51.19	4.6	2.14	44.37	2.28	1.04	44.48	chr6	84194408	84194664	+	84194319	84194760	ENSMUSG00000033788	-14.23
Mapk12	MmuINT0095480	chr15:89131219-89132494	1276	chr15:89132495-89132668=89130584-89131218:-	IR-S	20.33	15.04	58.96	23.08	12.92	43.08	6.17	5.31	80.69	7.04	5.35	70.65	7.55	4.3	52.7	3.61	3.1	82.9	8.26	4.87	54.13	10.71	9.96	83.04	19.66	13.76	56.24	12.9	4.52	30.48	2.13	0.51	23.49	chr15	89131219	89132494	-	89132668	89130584	ENSMUSG00000022610	-14.19
Osbpl7	MmuINT0113747	chr11:97052824-97054114	1291	chr11:97052770-97052823=97054115-97054228:+	IR-C	20.75	6.64	25.36	22.73	6.14	20.86	14.29	2.86	17.14	12.73	3.95	27.05	20	4.2	16.8	10.2	2.75	24.25	15	3.45	19.55	11.63	2.79	21.21	7.89	3.23	37.77	3.57	1.04	27.96	11.54	3.35	25.65	chr11	97052824	97054114	+	97052770	97054228	ENSMUSG00000038534	-14.185
Mxd1	MmuINT0102824	chr6:86663101-86668537	5437	chr6:86668538-86668634=86663071-86663100:-	IR-S	25.53	15.06	43.94	15.2	10.37	57.85	6.88	4.81	65.06	4.97	3.68	70.28	3.43	2.07	58.24	7.59	5.92	72.04	5.19	3.15	57.63	6.17	4.78	72.7	9.87	7.69	70.22	7.46	6.99	86.67	5.06	3.15	59.15	chr6	86663101	86668537	-	86668634	86663071	ENSMUSG00000001156	-14.105
Caskin1	MmuINT0029333	chr17:24499621-24500696	1076	chr17:24499503-24499620=24500697-24500798:+	IR-C	22.22	4.89	17.11	12	1.68	12.32	14.29	1.14	6.86	9.09	0.55	5.45	0	0	3	0	0	9	7.69	0.54	6.46	0	0	6	4.35	0.52	11.48	0	0	19	6.02	2.65	41.35	chr17	24499621	24500696	+	24499503	24500798	ENSMUSG00000033597	-14.1
Kctd18	MmuINT0085968	chr1:57967724-57970020	2297	chr1:57970021-57970084=57967497-57967723:-	IR-C	25	5	15	14.29	2.86	17.14	20	0.6	2.4	0	0	10	50	1.5	1.5	25	1.25	3.75	33.33	4	8	33.33	0.67	1.33	17.65	1.76	8.23	8.33	2.17	23.83	2.78	1.03	35.97	chr1	57967724	57970020	-	57970084	57967497	ENSMUSG00000054770	-14.09
Akap9	MmuINT0013469	chr5:3951735-3954791	3057	chr5:3951690-3951734=3954792-3954962:+	IR-C	36.02	15.41	27.37	65.52	23.35	12.29	22.49	9.03	31.14	20.84	10.12	38.45	75.72	17.43	5.59	37.43	18.21	30.44	45.36	20.44	24.62	37.9	11.55	18.93	49.89	23.61	23.71	30.44	6.05	13.83	43.05	18.35	24.28	chr5	3951735	3954791	+	3951690	3954962	ENSMUSG00000040407	-14.025
Zc3h7b	MmuINT0177942	chr15:81783207-81785881	2675	chr15:81783025-81783206=81785882-81785967:+	IR-C	42.34	15.68	21.35	16.42	6.4	32.6	23.33	8.63	28.37	31.31	13.17	28.89	21.35	4.28	15.78	25.49	8.16	23.84	51.85	21.26	19.74	12.12	4.48	32.52	38.46	17.31	27.69	18.07	6.51	29.52	12.64	6.19	42.81	chr15	81783207	81785881	+	81783025	81785967	ENSMUSG00000022390	-14.025
Lrrc51	MmuINT0093122	chr7:101913213-101913434	222	chr7:101913435-101913583=101912989-101913212:-	IR-S	65.74	117.67	61.33	79.22	109.32	28.68	64.29	73.93	41.07	72.62	105.3	39.7	58.06	28.45	20.55	80.53	82.14	19.86	83.33	82.5	16.5	83.16	72.35	14.65	74.65	92.57	31.43	59.04	77.93	54.07	57.89	60.78	44.22	chr7	101913213	101913434	-	101913583	101912989	ENSMUSG00000064307	-14.015
6720456H20Rik	MmuINT0005780	chr14:48446604-48451142	4539	chr14:48446352-48446603=48451143-48451174:+	IR-S	18.9	7.37	31.63	19.7	9.46	38.54	12.93	8.92	60.08	6.82	4.49	61.31	20.69	10.14	38.86	8.11	4.54	51.46	18.13	14.65	66.15	18.58	13.64	59.76	7.62	5.59	67.81	5.64	3.8	63.6	4.95	3.67	70.53	chr14	48446604	48451142	+	48446352	48451174	ENSMUSG00000036339	-14.005
Fam184a	MmuINT0061287	chr10:53633716-53635231	1516	chr10:53635232-53635434=53633146-53633715:-	IR-S	6.97	1.61	21.43	32.27	7.28	15.27	12.18	5.05	36.41	16.02	3.48	18.25	21.77	6.09	21.88	19.26	7.16	30	19.32	5.37	22.42	27.69	7.66	20.01	27.5	5.1	13.45	0	0	12.55	11.24	2.22	17.56	chr10	53633716	53635231	-	53635434	53633146	ENSMUSG00000019856	-14
Spata1	MmuINT0151005	chr3:146481861-146487199	5339	chr3:146487200-146487419=146481767-146481860:-	IR-C	44	21.6	27.49	35.68	13.57	24.46	47.25	13.99	15.62	47.47	16.96	18.77	73.98	31.32	11.01	33.37	11.34	22.63	48.53	13.37	14.18	66.44	17.48	8.83	59.37	24.7	16.9	26.7	10.77	29.56	25.19	9.39	27.88	chr3	146481861	146487199	-	146487419	146481767	ENSMUSG00000028188	-13.895
Lmbr1	MmuINT0091432	chr5:29363956-29378126	14171	chr5:29378127-29378390=29363883-29363955:-	IR-C	18.54	4.86	21.37	13.15	2.91	19.23	10.79	2.28	18.87	3.81	1.07	26.99	6.04	1.09	16.97	0	0	16.03	11.74	3.42	25.7	21.79	3.74	13.43	15.17	4.74	26.52	1.74	0.52	29.54	2.29	0.53	22.5	chr5	29363956	29378126	-	29378390	29363883	ENSMUSG00000010721	-13.83
Rsrc2	MmuINT0137659	chr5:123740885-123742778	1894	chr5:123742779-123742856=123740672-123740884:-	IR-C	16.08	19.15	99.94	47.98	90.27	97.87	20.91	26.6	100.61	17.7	24.13	112.19	33.93	42.86	83.46	40.64	101.25	147.89	49.7	84.58	85.6	43.46	81.77	106.38	17.02	26.92	131.23	9.73	10.43	96.72	26.72	44.99	123.39	chr5	123740885	123742778	-	123742856	123740672	ENSMUSG00000029422	-13.805
Macf1	MmuINT0094287	chr4:123401913-123431997	30085	chr4:123431998-123433469=123401751-123401912:-	IR-C	20.66	4.22	16.22	25.64	7.54	21.86	3.62	1.04	27.62	12.47	5.06	35.53	47.06	14.71	16.54	7.36	1.61	20.28	22.1	4.27	15.06	31.97	13.2	28.08	4.54	1.57	32.99	7.92	1.62	18.82	10.86	2.22	18.21	chr4	123401913	123431997	-	123433469	123401751	ENSMUSG00000028649	-13.76
Ifi27l1	MmuINT0080323	chr12:103436683-103437675	993	chr12:103436563-103436682=103437676-103437705:+	IR-C	48.78	83.1	87.25	27.85	38	98.44	31.2	3.62	7.99	49.06	10.11	10.5	49.88	6.81	6.84	14.29	0.87	5.22	44.93	8.38	10.27	17.05	2.06	10.03	34.16	8.08	15.57	19.28	11.1	46.47	29.84	26.82	63.05	chr12	103436683	103437675	+	103436563	103437705	ENSMUSG00000064215	-13.755
Tnfsf13	MmuINT0163108	chr11:69683993-69684217	225	chr11:69684218-69684333=69683854-69683992:-	IR-C	14.29	2.86	17.14	13.04	1.7	11.3	1.89	0.51	26.49	7.25	2.68	34.32	6.9	2.14	28.86	1.54	0.51	32.49	3.7	0.52	13.48	3.85	1.04	25.96	6.98	1.61	21.39	0	0	13	0	0	15	chr11	69683993	69684217	-	69684333	69683854	ENSMUSG00000089669	-13.665
Bcl2l2	MmuINT0024502	chr14:54883885-54884373	489	chr14:54883797-54883884=54884374-54884813:+	IR-S	13.64	3.41	21.59	22.22	4.89	17.11	10	1.1	9.9	11.11	3.33	26.67	22.22	2.44	8.56	14.29	1.14	6.86	10	1.1	9.9	20	1.2	4.8	18.18	2.36	10.64	8.57	1.63	17.37	0	0	12	chr14	54883885	54884373	+	54883797	54884813	ENSMUSG00000089682	-13.645
Per1	MmuINT0117866	chr11:69105624-69106452	829	chr11:69105390-69105623=69106453-69107069:+	IR-S	29.03	11.61	28.39	34.88	10.12	18.88	4	1.04	24.96	10.34	3.31	28.69	14.29	2.29	13.71	4.76	1.57	31.43	9.68	3.29	30.71	5.08	1.57	29.43	6.06	2.12	32.88	24.39	12.44	38.56	12.33	5.06	35.94	chr11	69105624	69106452	+	69105390	69107069	ENSMUSG00000020893	-13.595
Rnf169	MmuINT0135646	chr7:99955541-99979971	24431	chr7:99979972-99980458=99955467-99955540:-	IR-S	58.1	48.22	34.78	43.12	33.63	44.37	51.22	47.63	45.37	41.94	36.91	51.09	39.53	35.58	54.42	42.28	44.82	61.18	36.61	45.76	79.24	26.73	34.21	93.79	48.75	58.01	60.99	30.34	17.6	40.4	43.7	42.39	54.61	chr7	99955541	99979971	-	99980458	99955467	ENSMUSG00000058761	-13.59
0610030E20Rik	MmuINT0000101	chr6:72348681-72348996	316	chr6:72348529-72348680=72348997-72353160:+	IR-S	53.82	80.71	69.26	53.37	82.5	72.08	46.62	101.17	115.83	48.42	101.7	108.33	48.29	76.21	81.61	56.06	113.51	88.97	46.65	97.46	111.45	40.61	77.9	113.92	57.3	143.55	106.98	37.9	66.48	108.93	42.12	84.8	116.53	chr6	72348681	72348996	+	72348529	72353160	ENSMUSG00000058706	-13.585
Lrp6	MmuINT0092736	chr6:134520594-134541651	21058	chr6:134541652-134542045=134520396-134520593:-	IR-S	49.53	128.39	130.83	30.9	99.51	222.52	21.58	51.86	188.45	17.64	61.11	285.3	12.35	29.28	207.84	9.24	40.59	398.69	8.85	33.82	348.34	9.64	40.06	375.53	15.48	42.3	230.98	33.16	75	151.18	20.1	60.43	240.2	chr6	134520594	134541651	-	134542045	134520396	ENSMUSG00000030201	-13.585
Napepld	MmuINT0105617	chr5:21683466-21701204	17739	chr5:21701205-21701345=21683156-21683465:-	IR-S	45.1	16.69	20.31	42.86	10.71	14.29	30.43	9.13	20.87	47.62	14.76	16.24	30	3.9	9.1	57.14	12.57	9.43	30.43	9.13	20.87	50	9	9	44.26	19.47	24.53	36.67	15.03	25.97	24.14	8.69	27.31	chr5	21683466	21701204	-	21701345	21683156	ENSMUSG00000044968	-13.575
Iqcc	MmuINT0082954	chr4:129618636-129619013	378	chr4:129619014-129619093=129618492-129618635:-	IR-S	63.38	36.76	21.24	33.33	12.67	25.33	42.86	30	40	41.07	32.45	46.55	40.62	18.28	26.72	56.92	29.03	21.97	46.03	21.17	24.83	38.89	19.45	30.55	39.68	17.46	26.54	27.5	14.03	36.98	42.11	11.37	15.63	chr4	129618636	129619013	-	129619093	129618492	ENSMUSG00000040795	-13.55
C8g	MmuINT0027153	chr2:25498944-25499013	70	chr2:25499014-25499115=25498905-25498943:-	IR-S	20	5.25	21	27.25	7.3	19.48	18	3.12	14.2	16.02	4.12	21.57	13.76	1.19	7.47	20.55	3.07	11.87	22.57	1.95	6.7	4.83	0.52	10.32	11.64	2.9	21.98	11.79	2.29	17.12	8.38	1.08	11.85	chr2	25498944	25499013	-	25499115	25498905	ENSMUSG00000015083	-13.54
Pcbp2	MmuINT0115856	chr15:102488278-102489751	1474	chr15:102488205-102488277=102489752-102489807:+	IR-C	37.04	27.41	46.59	38.61	27.03	42.97	35.37	39.26	71.74	44.91	54.34	66.66	48.45	34.88	37.12	43.4	32.98	43.02	41.94	27.68	38.32	47.62	29.52	32.48	37.61	28.21	46.79	17.24	8.79	42.21	31.34	13.79	30.21	chr15	102488278	102489751	+	102488205	102489807	ENSMUSG00000056851	-13.535
Tmem149	MmuINT0161564	chr7:30566382-30566748	367	chr7:30566164-30566381=30566749-30566936:+	IR-C	25.68	16.96	49.1	37.45	24.74	41.32	33.33	15.33	30.67	21.78	17.66	63.41	37.7	15.83	26.17	32	21.12	44.88	31.3	28.23	61.95	40.19	30.14	44.86	38	26.22	42.78	13.28	4.53	29.59	22.86	13.52	45.61	chr7	30566382	30566748	+	30566164	30566936	ENSMUSG00000036826	-13.495
Rtf1	MmuINT0137742	chr2:119724908-119726716	1809	chr2:119724825-119724907=119726717-119726804:+	IR-S	29.73	7.14	16.86	10.34	3.31	28.69	3.57	1.04	27.96	10.64	2.77	23.23	23.08	3.69	12.31	12.5	3.38	23.62	29.73	7.14	16.86	20.93	5.44	20.56	4.55	1.05	21.95	9.09	2.18	21.82	4	1.04	24.96	chr2	119724908	119726716	+	119724825	119726804	ENSMUSG00000027304	-13.49
Arhgef4	MmuINT0018635	chr1:34807772-34809696	1925	chr1:34807642-34807771=34809697-34809828:+	IR-C	22.08	8.55	30.16	13.55	5.68	36.23	18.7	5.34	23.22	35.7	10.86	19.55	43.04	10.01	13.25	12.83	5.64	38.33	33.83	13.38	26.18	11.47	2.23	17.21	35.05	6.75	12.51	5.56	4.22	71.72	3.1	2.58	80.66	chr1	34807772	34809696	+	34807642	34809828	ENSMUSG00000037509	-13.485
Myo9a	MmuINT0104648	chr9:59865690-59868110	2421	chr9:59865567-59865689=59868111-59868260:+	IR-S	21.74	6.09	21.91	6.15	4.24	64.76	2.86	1.03	34.97	1.37	0.51	36.49	11.32	6.68	52.32	4	2.08	49.92	4	2.08	49.92	5.49	2.64	45.36	4.92	1.57	30.43	0	0	33.09	1.03	0.5	48.5	chr9	59865690	59868110	+	59865567	59868260	ENSMUSG00000039585	-13.43
BC030336	MmuINT0023136	chr7:120726333-120730476	4144	chr7:120726120-120726332=120730477-120734854:+	IR-S	61.34	58.89	37.11	38.05	29.68	48.32	37.98	33.8	55.2	39.6	41.18	62.82	35.09	27.02	49.98	29.48	33.02	78.98	36.07	29.94	53.06	34.4	28.9	55.1	34.25	33.57	64.44	35.57	35.93	65.07	37.01	32.2	54.8	chr7	120726333	120730476	+	120726120	120734854	ENSMUSG00000046096	-13.405
Tle2	MmuINT0160495	chr10:81582458-81582736	279	chr10:81582413-81582457=81582737-81582886:+	IR-S	8.84	14.14	145.86	21.74	36.52	131.48	1.28	1.01	77.99	2.48	3.08	120.92	5.19	3.68	67.32	4.94	4.2	80.8	9.28	9.84	96.16	3.65	2.59	68.41	3.45	4.66	130.34	2.49	2.56	100.44	1.31	2.03	152.97	chr10	81582458	81582736	+	81582413	81582886	ENSMUSG00000034771	-13.39
Trpc6	MmuINT0165969	chr9:8656746-8658302	1557	chr9:8656542-8656745=8658303-8658377:+	IR-S	18.52	2.96	13.04	13.79	4.55	28.45	3.12	1.03	31.97	1.72	1.01	57.99	15.62	5.78	31.22	13.89	5.69	35.31	3.12	1.03	31.97	8.11	3.24	36.76	4.59	2.62	54.38	3.57	1.04	27.96	1.96	0.51	25.49	chr9	8656746	8658302	+	8656542	8658377	ENSMUSG00000031997	-13.39
Heatr5a	MmuINT0076639	chr12:51961645-51971202	9558	chr12:51971203-51971321=51961433-51961644:-	IR-S	25.87	6.33	18.14	20.93	4.94	18.67	27.67	4.52	11.83	22.57	3.68	12.62	42.74	8.77	11.76	19.77	2.43	9.86	17	2.96	14.45	28.97	5.96	14.6	15.97	2.95	15.52	14.02	2.3	14.09	6.01	1.61	25.1	chr12	51961645	51971202	-	51971321	51961433	ENSMUSG00000035181	-13.385
Abca7	MmuINT0008001	chr10:79997863-79998013	151	chr10:79997769-79997862=79998014-79998155:+	IR-S	22.15	4.29	15.09	16.05	2.97	15.53	13.17	2.3	15.14	22.29	4.33	15.11	32.95	3.36	6.84	23.22	6.9	22.83	12.84	3.42	23.2	9.01	1.67	16.83	13.25	2.31	15.16	4	0.54	12.85	7.49	1.61	19.92	chr10	79997863	79998013	+	79997769	79998155	ENSMUSG00000035722	-13.355
Btaf1	MmuINT0026069	chr19:36970039-36972897	2859	chr19:36969914-36970038=36972898-36973018:+	IR-S	46.99	69.87	78.82	1.48	2.03	134.83	9.43	4.93	47.31	2.68	1.54	56.02	4.38	2.61	56.95	7.85	9.17	107.65	7.2	8.04	103.66	4.07	4.68	110.35	10.02	6.05	54.36	17.97	18.89	86.23	3.82	3.65	91.91	chr19	36970039	36972897	+	36969914	36973018	ENSMUSG00000040565	-13.34
Tgfbrap1	MmuINT0159473	chr1:43075953-43096851	20899	chr1:43096852-43097049=43075251-43075952:-	IR-C	22.58	4.29	14.71	14.89	4.02	22.98	9.09	1.64	16.36	23.81	6.19	19.81	21.89	5.49	19.57	27.27	7.64	20.36	29.41	9.71	23.29	23.08	5.54	18.46	10.34	3.31	28.69	5.26	1.05	18.95	5.56	1.06	17.94	chr1	43075953	43096851	-	43097049	43075251	ENSMUSG00000070939	-13.325
Bola1	MmuINT0025409	chr3:96197280-96197549	270	chr3:96197550-96197586=96196588-96197279:-	IR-S	46.33	84.01	97.32	51.76	83.59	77.91	43.19	74.93	98.57	47.4	108.47	120.37	53.83	58.58	50.25	53.86	73.34	62.83	46.47	48.95	56.38	59.78	58.19	39.15	45.12	87.68	106.65	32.82	46.93	96.07	38.65	62.16	98.67	chr3	96197280	96197549	-	96197586	96196588	ENSMUSG00000015943	-13.31
Neu1	MmuINT0107811	chr17:34932829-34934002	1174	chr17:34932566-34932828=34934003-34934185:+	IR-S	25.32	25.07	73.93	29.33	28.45	68.55	12.22	15.15	108.85	12.18	21.31	153.69	21.83	26.2	93.8	20.54	27.73	107.27	24.68	35.54	108.46	14.71	17.21	99.79	16	23.2	121.8	6.92	5.88	79.12	21.17	17.57	65.43	chr17	34932829	34934002	+	34932566	34934185	ENSMUSG00000007038	-13.28
Amn1	MmuINT0014673	chr6:149185125-149188605	3481	chr6:149188606-149188712=149184992-149185124:-	IR-S	40	22.4	33.6	50.77	24.88	24.12	34.15	18.78	36.22	41.57	26.19	36.81	45.1	16.69	20.31	55.81	37.39	29.61	38.67	20.11	31.89	54.43	33.2	27.8	32.58	19.22	39.78	25.81	10.07	28.93	38.46	13.85	22.15	chr6	149185125	149188605	-	149188712	149184992	ENSMUSG00000068250	-13.25
3110052M02Rik	MmuINT0003261	chr17:21650873-21652266	1394	chr17:21650611-21650872=21652267-21652345:+	IR-S	63.96	38.94	21.94	51.45	36.35	34.3	62.96	19.96	11.74	42.32	24.73	33.7	53.35	21.66	18.94	57.87	35.72	26	42.79	27.49	36.75	59.59	16.96	11.5	65.01	31.56	16.99	32.42	13.08	27.26	56.62	33.67	25.8	chr17	21650873	21652266	+	21650611	21652345	ENSMUSG00000035868	-13.185
D630037F22Rik	MmuINT0046163	chr10:56040280-56048862	8583	chr10:56048863-56049017=56040139-56040279:-	IR-S	40.64	10.59	15.47	6.4	2.69	39.37	4.35	0.52	11.48	2.44	0.51	20.49	33.93	6.19	12.05	0	0	11	3.96	1.07	25.99	9.09	2.18	21.82	9.09	1.64	16.36	9.94	3.88	35.18	10.75	2.8	23.26	chr10	56040280	56048862	-	56049017	56040139	ENSMUSG00000038122	-13.175
Dennd4b	MmuINT0048384	chr3:90268818-90268987	170	chr3:90268748-90268817=90268988-90269157:+	IR-S	25.05	4.43	13.26	12.3	2.84	20.25	12.1	2.29	16.65	10.05	2.22	19.84	0	0	16.97	8.3	3.33	36.76	3.83	1.05	26.43	13.75	3.46	21.72	7.05	1.64	21.57	4.63	0.54	11.1	6.43	1.63	23.7	chr3	90268818	90268987	+	90268748	90269157	ENSMUSG00000042404	-13.145
Plekha2	MmuINT0121825	chr8:25088506-25101659	13154	chr8:25101660-25101811=25088342-25088505:-	IR-S	16.81	11.09	54.91	22.94	15.37	51.63	26.92	8.88	24.12	24.73	14.34	43.66	33.33	10.67	21.33	16.85	8.76	43.24	22.67	10.43	35.57	27.27	9.54	25.46	44.12	21.62	27.38	4	2.08	49.92	9.52	4.38	41.62	chr8	25088506	25101659	-	25101811	25088342	ENSMUSG00000031557	-13.115
Ispd	MmuINT0083453	chr12:36476746-36501977	25232	chr12:36476700-36476745=36501978-36502072:+	IR-C	31.11	18.35	40.65	29.41	19.41	46.59	36.59	10.25	17.75	27.91	15.35	39.65	38.46	6.92	11.08	17.39	9.39	44.61	16.22	6.97	36.03	17.07	4.1	19.9	29.03	17.42	42.58	16.31	13.37	68.63	18.03	12.98	59.02	chr12	36476746	36501977	+	36476700	36502072	ENSMUSG00000043153	-13.09
Porcn	MmuINT0124203	chrX:8198086-8199066	981	chrX:8199067-8199152=8197975-8198085:-	IR-S	19.66	56.83	232.25	20.18	54.69	216.31	7.5	3.23	39.77	10.4	7.18	61.82	0	0	30	12.24	6.73	48.27	16.39	11.64	59.36	13.89	5.69	35.31	9.59	3.84	36.16	11.11	2.22	17.78	2.56	0.51	19.49	chrX	8198086	8199066	-	8199152	8197975	ENSMUSG00000031169	-13.085
Setx	MmuINT0142247	chr2:29161866-29162977	1112	chr2:29161750-29161865=29162978-29163049:+	IR-S	24.64	10.6	32.4	12.98	9.61	64.39	15.56	4.05	21.95	8.11	1.62	18.38	13.04	3.39	22.61	18.99	8.93	38.07	14.94	7.47	42.53	25.93	13.22	37.78	13.33	4.53	29.47	5.66	1.58	26.42	5.88	2.12	33.88	chr2	29161866	29162977	+	29161750	29163049	ENSMUSG00000043535	-13.04
Cramp1l	MmuINT0042006	chr17:24994670-24997452	2783	chr17:24997453-24997606=24994586-24994669:-	IR-S	24.14	4.35	13.65	38.1	11.05	17.95	20	1.8	7.2	30	3.9	9.1	20	1.8	7.2	27.27	1.91	5.09	26.67	5.07	13.93	33.33	3.33	6.67	24.32	5.59	17.41	9.52	2.19	20.81	26.67	5.07	13.93	chr17	24994670	24997452	-	24997606	24994586	ENSMUSG00000038002	-13.025
Pam	MmuINT0114905	chr1:97831509-97834407	2899	chr1:97834408-97834516=97831455-97831508:-	IR-S	0.41	1.1	267.09	26.72	5.54	15.21	0	0	101	0.7	1.1	156.09	7.56	6.42	78.52	21.47	2.66	9.72	3.23	2.72	81.59	4.49	6.29	133.74	0.31	0.55	177.54	0	0	125	1.12	2.21	195.16	chr1	97831509	97834407	-	97834516	97831455	ENSMUSG00000026335	-13.005
1700029J07Rik	MmuINT0001308	chr8:45970574-45973503	2930	chr8:45973504-45975252=45970354-45970573:-	IR-S	8.7	2.17	22.82	20	3.6	14.4	0	0	15	3.85	1.04	25.96	15.15	2.88	16.12	22.86	9.83	33.17	9.52	2.19	20.81	11.11	2.22	17.78	6.98	1.61	21.39	2.7	0.51	18.49	0	0	17	chr8	45970574	45973503	-	45975252	45970354	ENSMUSG00000071103	-13
Fuz	MmuINT0066584	chr7:44899092-44899173	82	chr7:44898985-44899091=44899174-44899238:+	IR-S	40.35	28.48	42.11	31.12	27.25	60.31	21.75	14.21	51.14	27	24.43	66.04	30.03	18.42	42.91	31.72	22.64	48.74	42.82	31.02	41.42	29.82	20.41	48.03	20.88	17.86	67.69	16.11	7.58	39.48	29.38	15.07	36.22	chr7	44899092	44899173	+	44898985	44899238	ENSMUSG00000011658	-12.99
Myo19	MmuINT0104099	chr11:84909554-84910392	839	chr11:84909254-84909553=84910393-84911131:+	IR-S	20.76	21.47	81.96	17.24	13.73	65.9	5.79	2.69	43.76	11.26	6.74	53.11	12.13	3.45	24.97	12.09	5.72	41.61	18.78	9.03	39.05	12.06	4.56	33.28	11.59	7.45	56.81	5.85	3.77	60.62	6.23	3.22	48.45	chr11	84909554	84910392	+	84909254	84911131	ENSMUSG00000020527	-12.96
Lrrc51	MmuINT0093119	chr7:101920775-101921503	729	chr7:101921504-101921566=101920637-101920774:-	IR-C	13.04	1.7	11.3	21.43	3.64	13.36	4.35	0.52	11.48	3.45	0.52	14.48	20	2.4	9.6	0	0	14	0	0	9	33.33	3.33	6.67	4	0.52	12.48	8.57	1.63	17.37	0	0	14	chr7	101920775	101921503	-	101921566	101920637	ENSMUSG00000064307	-12.95
Slc4a4	MmuINT0147191	chr5:88934823-88954777	19955	chr5:88934749-88934822=88954778-88954957:+	IR-S	13.33	2.33	15.17	12.5	3.47	24.32	3.33	1.06	30.85	3.03	1.06	33.94	2.44	0.53	21.09	0	0	27.79	3.45	1.07	29.82	5.68	2.16	35.9	0	0	18.53	0	0	14.41	0	0	18.53	chr5	88934823	88954777	+	88934749	88954957	ENSMUSG00000060961	-12.915
Agphd1	MmuINT0012785	chr9:54937323-54946065	8743	chr9:54937139-54937322=54946066-54949924:+	IR-S	17.24	2.93	14.07	8.57	1.63	17.37	0	0	10	2.13	0.51	23.49	4.23	1.57	35.43	1.64	0.51	30.49	4.23	1.57	35.43	5.49	2.64	45.36	3.45	1.04	28.96	0	0	10	0	0	19	chr9	54937323	54946065	+	54937139	54949924	ENSMUSG00000035878	-12.905
Ddx43	MmuINT0047833	chr9:78413077-78413742	666	chr9:78412966-78413076=78413743-78413884:+	IR-S	30.23	8.46	19.54	30.23	8.46	19.54	27.27	1.91	5.09	100	4	0	50	1.5	1.5	50	1.5	1.5	45.45	3.64	4.36	20	1.2	4.8	71.43	4.29	1.71	8.57	1.63	17.37	26.09	7.57	21.43	chr9	78413077	78413742	+	78412966	78413884	ENSMUSG00000070291	-12.9
Csnk1g1	MmuINT0043074	chr9:66012855-66019801	6947	chr9:66012747-66012854=66019802-66019912:+	IR-S	35.48	14.9	27.1	17.24	5.86	28.14	22.22	7.33	25.67	12.73	3.95	27.05	14.29	5.14	30.86	19.23	5.96	25.04	9.86	3.85	35.15	11.54	3.35	25.65	27.87	10.87	28.13	13.64	3.41	21.59	13.33	6.8	44.2	chr9	66012855	66019801	+	66012747	66019912	ENSMUSG00000032384	-12.875
Hmbox1	MmuINT0078079	chr14:64823699-64825600	1902	chr14:64825601-64825692=64822218-64823698:-	IR-C	13.04	1.7	11.3	15.38	2.31	12.69	3.03	0.52	16.48	3.03	0.52	16.48	0	0	14	9.68	1.65	15.35	17.65	3.53	16.47	18.37	5.33	23.67	0	0	14	0	0	11	2.7	0.51	18.49	chr14	64823699	64825600	-	64825692	64822218	ENSMUSG00000021972	-12.86
Nhsl2	MmuINT0108478	chrX:102073975-102076161	2187	chrX:102073782-102073974=102076162-102076293:+	IR-S	15.38	2.31	12.69	10.34	1.65	14.35	5.88	1.06	16.94	12	1.68	12.32	0	0	6	1.45	0.51	34.49	8.11	1.62	18.38	0	0	23	0	0	20	0	0	18	0	0	23	chrX	102073975	102076161	+	102073782	102076293	ENSMUSG00000079481	-12.86
Zfp653	MmuINT0179659	chr9:22057679-22057803	125	chr9:22057804-22058415=22057501-22057678:-	IR-S	50.15	43.54	43.28	63.74	62.22	35.4	42.74	44.96	60.24	42.83	52.84	70.54	50.94	46.79	45.06	48.18	49.64	53.39	43.12	45.8	60.41	53.15	53.6	47.25	53.57	43.77	37.94	37.14	30.86	52.23	51.04	56.64	54.33	chr9	22057679	22057803	-	22058415	22057501	ENSMUSG00000038895	-12.855
Jmy	MmuINT0085039	chr13:93453576-93453927	352	chr13:93453928-93454093=93453388-93453575:-	IR-S	11.49	4.56	35.12	23.67	5.75	18.55	2.12	0.54	25.02	1.79	0.54	29.69	23	5.14	17.22	7.76	2.22	26.4	10.84	1.73	14.23	34.54	9.11	17.27	8.82	2.21	22.85	5.77	1.59	25.91	3.7	1.07	27.82	chr13	93453576	93453927	-	93454093	93453388	ENSMUSG00000021690	-12.845
Mib2	MmuINT0098600	chr4:155657960-155659122	1163	chr4:155659123-155659265=155657855-155657959:-	IR-S	37.23	35	59	35.38	31.13	56.87	33.98	23.45	45.55	28.26	33.35	84.65	33.33	21.33	42.67	29.73	28.54	67.46	36.45	26.61	46.39	34.15	18.78	36.22	26.96	30.47	82.56	20.83	24.16	91.84	26.09	30.26	85.74	chr4	155657960	155659122	-	155659265	155657855	ENSMUSG00000029060	-12.845
Mr1	MmuINT0100559	chr1:155136851-155137513	663	chr1:155137514-155137774=155136575-155136850:-	IR-S	25.93	4.41	12.59	15.38	2.31	12.69	0	0	9	10.34	1.65	14.35	33.33	4.67	9.33	5.26	1.05	18.95	3.45	0.52	14.48	2.56	0.51	19.49	13.21	3.96	26.04	7.69	1.61	19.39	8	2.16	24.84	chr1	155136851	155137513	-	155137774	155136575	ENSMUSG00000026471	-12.81
Mcart6	MmuINT0096435	chrX:137016340-137027989	11650	chrX:137027990-137028154=137016249-137016339:-	IR-S	2.04	0.51	24.49	29.6	10.37	24.66	0	0	32	0	0	44	18.18	7.09	31.91	12.93	6.21	41.82	22.67	10.43	35.57	11.68	5.03	38	4.62	1.57	32.43	0	0	35.03	6.23	1.06	16	chrX	137016340	137027989	-	137028154	137016249	ENSMUSG00000044348	-12.705
Fam123a	MmuINT0060680	chr14:60379010-60379387	378	chr14:60378286-60379009=60379388-60381003:+	IR-S	36.49	36.85	64.15	34.27	32.9	63.1	26.67	20.27	55.73	38.71	16.65	26.35	50	16.5	16.5	29.79	18.17	42.83	32.74	24.56	50.45	22.22	14.67	51.33	36.84	9.58	16.42	14.75	5.16	29.84	30.61	9.8	22.2	chr14	60379010	60379387	+	60378286	60381003	ENSMUSG00000021986	-12.7
Dpy19l4	MmuINT0053112	chr4:11304069-11304299	231	chr4:11304300-11304390=11303947-11304068:-	IR-S	10.49	3.87	32.99	21.58	10.33	37.55	0	0	25.74	2.26	0.51	22.11	25.05	13.76	41.16	10.32	4.97	43.15	20.65	9.05	34.77	8.86	5.44	56	2.26	0.51	22.11	5.31	1.58	28.18	1.37	0.51	36.52	chr4	11304069	11304299	-	11304390	11303947	ENSMUSG00000045205	-12.695
Magi1	MmuINT0094533	chr6:93943321-94283009	339689	chr6:94283010-94283904=93943204-93943320:-	IR-C	19.65	41.27	168.76	13.73	32.42	203.7	5.44	3.69	64.17	4.78	4.71	93.85	5.54	3.7	63.01	5.58	4.75	80.42	8.34	8.12	89.29	6.4	5.32	77.77	6.29	6.91	102.92	1.96	1.53	76.62	6.03	3.71	57.85	chr6	93943321	94283009	-	94283904	93943204	ENSMUSG00000045095	-12.695
Cspg5	MmuINT0043146	chr9:110247391-110250958	3568	chr9:110246295-110247390=110250959-110251147:+	IR-C	20	3	12	14.89	4.02	22.98	4.76	0.52	10.48	6.67	0.53	7.47	0	0	8	14.29	1.71	10.29	25	3.75	11.25	0	0	5	2.78	1.03	35.97	4.52	7.32	154.68	5.01	8.92	169.08	chr9	110247391	110250958	+	110246295	110251147	ENSMUSG00000032482	-12.68
Gm16039	MmuINT0070366	chr6:8270582-8373905	103324	chr6:8270473-8270581=8373906-8373967:+	IR-C	2.63	1.03	37.97	29.73	7.14	16.86	0	0	42	0	0	70	9.89	4.95	45.05	0.83	0.51	60.49	4.55	2.09	43.91	11.86	7.83	58.17	4.2	2.6	59.4	4.44	2.09	44.91	2.56	1.54	58.46	chr6	8270582	8373905	+	8270473	8373967	ENSMUSG00000089862	-12.68
Pts	MmuINT0129666	chr9:50526950-50528556	1607	chr9:50528557-50528641=50526870-50526949:-	IR-S	26.15	12.06	34.06	23.21	16.76	55.45	11.44	6.77	52.38	21.7	15.96	57.6	22.42	9.2	31.83	36.7	20.61	35.54	35.24	26.49	48.68	21.78	9.83	35.31	21.28	12.79	47.3	13.98	6.85	42.18	10.04	3.32	29.71	chr9	50526950	50528556	-	50528641	50526870	ENSMUSG00000032067	-12.67
Ankle1	MmuINT0015309	chr8:71408043-71408664	622	chr8:71407871-71408042=71408665-71408824:+	IR-S	12.24	11.51	82.49	29.63	30.57	72.6	8.11	9.91	112.26	13.68	16.39	103.44	14.89	11.49	65.68	16.42	18.14	92.36	21.43	29.75	109.08	17.01	17.07	83.27	14.75	18.07	104.43	4.67	5.5	112.17	11.93	19.96	147.37	chr8	71408043	71408664	+	71407871	71408824	ENSMUSG00000046295	-12.635
Mdn1	MmuINT0097073	chr4:32751394-32752030	637	chr4:32751227-32751393=32752031-32752192:+	IR-S	27.81	13.58	35.24	36.76	16.02	27.56	27.24	6.03	16.12	35.25	5.49	10.09	51.11	10.05	9.62	46.32	13.39	15.52	8.62	1.63	17.28	32.4	7.4	15.45	14.58	4.15	24.31	16.87	4.78	23.55	22.46	9.41	32.47	chr4	32751394	32752030	+	32751227	32752192	ENSMUSG00000058006	-12.62
Clk4	MmuINT0037440	chr11:51273169-51273559	391	chr11:51273078-51273168=51273560-51273626:+	IR-S	18.22	92.19	413.81	29.68	133.56	316.44	32.68	132.68	273.32	33.03	145	294	45.61	155.07	184.93	43.66	200.4	258.6	51.6	219.82	206.18	40.93	154.31	222.69	45.63	167.46	199.54	8.89	35.38	362.62	13.82	57.49	358.51	chr11	51273169	51273559	+	51273078	51273626	ENSMUSG00000020385	-12.595
Taz	MmuINT0157189	chrX:74288715-74289104	390	chrX:74288662-74288714=74289105-74289182:+	IR-C	41.3	161.07	228.93	42.24	139.39	190.61	33.11	66.55	134.45	30.92	83.79	187.21	32.62	60.35	124.65	36.68	95	164	36.41	91.39	159.61	34.47	67.91	129.09	32.85	90.34	184.66	23.66	54.42	175.58	34.71	79.49	149.51	chrX	74288715	74289104	+	74288662	74289182	ENSMUSG00000009995	-12.585
Usp29	MmuINT0171578	chr7:6960150-6961131	982	chr7:6959963-6960149=6961132-6967220:+	IR-C	17.95	4.13	18.87	13.85	5.12	31.88	7.69	0.54	6.46	0	0	4	22.22	2.44	8.56	7.14	1.07	13.93	5.26	0.53	9.47	33.33	6	12	0	0	8	2.7	0.51	18.49	4	1.56	37.44	chr7	6960150	6961131	+	6959963	6967220	ENSMUSG00000051527	-12.55
A330021E22Rik	MmuINT0006507	chr5:5589313-5593771	4459	chr5:5593772-5593853=5589120-5589312:-	IR-C	6.25	1.06	15.94	18.52	2.96	13.04	0	0	4	0	0	12	50	1.5	1.5	0	0	6	50	1.5	1.5	5.26	0.53	9.47	0	0	7	0	0	14	0	0	11.03	chr5	5589313	5593771	-	5593853	5589120	ENSMUSG00000040473	-12.385
Zwilch	MmuINT0180977	chr9:64155220-64156012	793	chr9:64156013-64156106=64155164-64155219:-	IR-S	29.37	47.87	115.13	32.94	73.79	150.21	27.8	17.25	44.81	25.81	20.13	57.87	43.21	25.06	32.94	35	37.12	68.94	30.86	32.71	73.29	28.66	28.95	72.05	21.79	23.75	85.25	13.01	19.78	132.22	24.54	41.72	128.28	chr9	64155220	64156012	-	64156106	64155164	ENSMUSG00000032400	-12.38
Tnk2	MmuINT0163210	chr16:32680808-32681151	344	chr16:32679459-32680807=32681152-32681279:+	IR-C	15.18	4.03	22.53	29.17	7.1	17.25	21.73	2.44	8.77	19.54	2.39	9.84	12.72	1.69	11.6	15.41	1.73	9.5	19.54	1.2	4.92	7.49	0.54	6.64	43.73	5.75	7.4	4.23	0.52	11.8	15.41	3.46	19.01	chr16	32680808	32681151	+	32679459	32681279	ENSMUSG00000022791	-12.355
Ddx43	MmuINT0047823	chr9:78418443-78419211	769	chr9:78418333-78418442=78419212-78419350:+	IR-S	10.34	1.65	14.35	15.56	4.05	21.95	0	0	5	0	0	2	60	4.8	3.2	60	4.8	3.2	14.29	0.57	3.43	0	0	3	0	0	1	0	0	20	1.23	0.5	40.5	chr9	78418443	78419211	+	78418333	78419350	ENSMUSG00000070291	-12.335
Gm12942	MmuINT0070049	chr4:127128000-127128853	854	chr4:127127819-127127999=127128854-127129644:+	IR-S	15.49	12.7	69.3	21.67	31.64	114.36	28.77	13.52	33.48	14.08	11.4	69.6	24.64	10.6	32.4	32.61	19.89	41.11	35.35	23.68	43.32	25	15	45	28.17	25.63	65.37	1.75	1.52	85.48	10.91	13.31	108.69	chr4	127128000	127128853	+	127127819	127129644	ENSMUSG00000070737	-12.25
Zzef1	MmuINT0181073	chr11:72917268-72917703	436	chr11:72917169-72917267=72917704-72917869:+	IR-S	16.88	2.37	11.69	11.71	2.96	22.34	18.41	4.81	21.31	5.56	1.68	28.5	27.97	7.95	20.47	4.76	1.05	20.95	6.15	2.16	32.9	5.99	1.62	25.44	2.33	0.51	21.49	0	0	19	4.12	1.07	24.99	chr11	72917268	72917703	+	72917169	72917869	ENSMUSG00000055670	-12.235
Clk4	MmuINT0037439	chr11:51272023-51273077	1055	chr11:51271800-51272022=51273078-51273168:+	IR-S	18.98	105.91	452.09	33.42	181.47	361.53	42.09	223.08	306.92	37.34	196.41	329.59	48.19	197.1	211.9	41.07	189.74	272.26	49.08	258.65	268.35	40.53	181.98	267.02	47.19	203.86	228.14	11.76	54.21	406.79	16.28	78.47	403.53	chr11	51272023	51273077	+	51271800	51273168	ENSMUSG00000020385	-12.18
Ash1l	MmuINT0019779	chr3:89074766-89075975	1210	chr3:89074725-89074765=89075976-89076277:+	IR-S	18.11	6.72	30.4	13.91	3.59	22.21	3.6	1.63	43.72	5.41	1.68	29.3	0	0	18.5	3.77	1.09	27.71	9.24	2.86	28.11	7.91	1.72	19.99	7.34	2.8	35.3	3.22	1.09	32.91	4.52	1.63	34.43	chr3	89074766	89075975	+	89074725	89076277	ENSMUSG00000028053	-12.14
Mtmr11	MmuINT0101900	chr3:96164569-96164785	217	chr3:96164433-96164568=96164786-96164873:+	IR-S	40.76	11.96	17.39	10.08	3.3	29.46	9.28	6.56	64.12	9.87	8.79	80.24	14.82	8.61	49.5	18.3	10.65	47.53	19.18	11.92	50.23	26.51	14.55	40.33	10.66	7.2	60.31	15.42	5.19	28.48	11.19	3.89	30.87	chr3	96164569	96164785	+	96164433	96164873	ENSMUSG00000045934	-12.115
Commd5	MmuINT0040783	chr15:76899993-76900351	359	chr15:76899941-76899992=76900352-76901297:+	IR-S	19.26	6.74	28.24	24.91	7.68	23.15	28.27	15.09	38.29	28.49	19.5	48.94	42.62	15.27	20.56	39.37	12.11	18.65	41.49	14.46	20.39	21.54	3.09	11.26	25.99	14.12	40.2	7.5	3.86	47.58	12.45	3.46	24.31	chr15	76899993	76900351	+	76899941	76901297	ENSMUSG00000055041	-12.11
Myo9a	MmuINT0104666	chr9:59909948-59910583	636	chr9:59909816-59909947=59910584-59910707:+	IR-S	18.2	11.84	53.19	17.47	9.2	43.47	12.49	4.17	29.25	5.04	1.11	21.01	30.29	15.85	36.48	8.44	2.3	24.94	21.65	7.06	25.55	13.73	5.43	34.12	2.79	1.09	38.03	1.86	0.54	28.52	9.59	3.49	32.88	chr9	59909948	59910583	+	59909816	59910707	ENSMUSG00000039585	-12.11
Tle2	MmuINT0160511	chr10:81580668-81580894	227	chr10:81580484-81580667=81580895-81580914:+	IR-S	18.52	55.62	244.69	31.05	109.58	243.34	17.82	25.1	115.75	20.49	51.68	200.55	20.69	39.18	150.2	27.8	60.41	156.9	27.35	54.17	143.9	37.79	68.37	112.55	29.27	69.41	167.74	12.68	28.9	199.02	12.67	27.55	189.91	chr10	81580668	81580894	+	81580484	81580914	ENSMUSG00000034771	-12.11
Ccdc30	MmuINT0030750	chr4:119404265-119415135	10871	chr4:119415136-119415521=119404074-119404264:-	IR-S	32.26	13.23	27.77	35.48	14.9	27.1	26.32	9.48	26.52	35.06	18.23	33.77	27.27	9.54	25.46	9.09	2.73	27.27	55.56	23.34	18.66	30.43	9.13	20.87	32.14	11.89	25.11	25.58	6.91	20.09	17.95	4.13	18.87	chr4	119404265	119415135	-	119415521	119404074	ENSMUSG00000028637	-12.105
Tet2	MmuINT0159064	chr3:133471478-133473595	2118	chr3:133473596-133473685=133471340-133471477:-	IR-C	34.82	7.41	13.88	13.93	3.99	24.63	20.94	3.63	13.7	9.74	2.19	20.34	14.45	4.58	27.1	13.93	3.99	24.63	6.32	2.66	39.4	14.35	5.72	34.13	15.89	4.06	21.47	16.67	4.08	20.42	7.89	1.62	18.88	chr3	133471478	133473595	-	133473685	133471340	ENSMUSG00000040943	-12.095
Invs	MmuINT0082689	chr4:48307850-48382104	74255	chr4:48307683-48307849=48382105-48382278:+	IR-S	43.38	12.19	15.91	25	10	30	23.08	5.54	18.46	36.84	14.37	24.63	20.46	9.64	37.46	21.61	12.16	44.12	39.24	15.32	23.71	9.42	4.92	47.36	25	8.75	26.25	17.95	8.26	37.74	26.25	12.62	35.47	chr4	48307850	48382104	+	48307683	48382278	ENSMUSG00000028344	-12.09
D330028D13Rik	MmuINT0045998	chr6:49383080-49388816	5737	chr6:49382963-49383079=49388817-49389904:+	IR-C	14.29	3.43	20.57	26.67	5.07	13.93	0	0	46	1.1	0.51	45.49	12.5	3.38	23.62	0	0	34	5.26	1.58	28.42	5.88	2.12	33.88	2.27	1.02	43.98	4.35	0.52	11.48	12.5	2.25	15.75	chr6	49383080	49388816	+	49382963	49389904	ENSMUSG00000047115	-12.055
Klc2	MmuINT0087620	chr19:5117433-5118121	689	chr19:5118122-5118408=5117194-5117432:-	IR-S	57.14	31.43	23.57	64.71	36.24	19.76	44.9	31.88	39.12	63.89	37.7	21.3	53.62	28.42	24.58	64.18	35.3	19.7	69.23	45.69	20.31	46.34	27.8	32.2	56.25	28.12	21.88	44.12	21.62	27.38	53.62	28.42	24.58	chr19	5117433	5118121	-	5118408	5117194	ENSMUSG00000024862	-12.055
Ring1	MmuINT0135080	chr17:34021957-34022295	339	chr17:34022296-34022685=34021683-34021956:-	IR-S	22.85	56.03	189.18	21.62	48.65	176.36	6.79	8.17	112.13	9.05	16.06	161.41	9.08	10.57	105.81	9.67	16.55	154.62	12.42	17.69	124.78	9.07	13.27	133.08	6.29	8.63	128.6	7.12	14.12	184.23	13.26	28.22	184.6	chr17	34021957	34022295	-	34022685	34021683	ENSMUSG00000024325	-12.045
4930402H24Rik	MmuINT0003856	chr2:130798266-130806870	8605	chr2:130806871-130806948=130798167-130798265:-	IR-C	28.62	25.78	64.3	11.05	12.01	96.64	7.25	6.62	84.73	11.08	13.7	109.97	9.93	8.48	76.96	3.89	3.74	92.46	7.91	8.81	102.52	5.54	6.5	110.82	8.07	11.1	126.43	8.89	10.09	103.44	6.7	6.59	91.76	chr2	130798266	130806870	-	130806948	130798167	ENSMUSG00000027309	-12.04
Atp6v0b	MmuINT0021532	chr4:117886639-117887169	531	chr4:117887170-117887329=117886590-117886638:-	IR-S	49.53	237.74	242.26	44.23	179.57	226.43	37.77	144.66	238.34	44.78	192.55	237.45	39.56	124.22	189.78	39.5	122.06	186.94	44.04	175.72	223.28	45.93	127.69	150.31	34.32	139.68	267.32	37.85	150.26	246.74	31.88	135.17	288.83	chr4	117886639	117887169	-	117887329	117886590	ENSMUSG00000033379	-12.015
Mtap2	MmuINT0101497	chr1:66322469-66362202	39734	chr1:66322404-66322468=66362203-66362280:+	IR-S	29.39	11.64	27.97	13.03	6.8	45.38	7.78	2.71	32.14	21.25	3.03	11.23	17.36	3.54	16.84	5.6	2.13	35.84	19.59	5.4	22.16	3.74	1.04	26.7	10.18	3.86	34.03	9.34	2.2	21.39	9.09	3.82	38.18	chr1	66322469	66362202	+	66322404	66362280	ENSMUSG00000015222	-11.995
Myo9a	MmuINT0104670	chr9:59921926-59923620	1695	chr9:59921723-59921925=59923621-59923742:+	IR-S	18.92	8.32	35.68	7.89	3.23	37.77	3.33	1.03	29.97	3.57	1.04	27.96	5.56	1.06	17.94	5.45	1.58	27.42	4.92	1.57	30.43	16	4.64	24.36	4.76	1.57	31.43	2.86	1.03	34.97	0	0	35	chr9	59921926	59923620	+	59921723	59923742	ENSMUSG00000039585	-11.975
Jam2	MmuINT0084912	chr16:84809497-84812898	3402	chr16:84809344-84809496=84812899-84813098:+	IR-C	19.79	23.96	97.1	23.87	22.92	73.08	9.3	4.37	42.66	3.7	1.55	40.45	10.64	2.77	23.23	9.68	4.94	46.06	10.11	4.95	44.05	15.79	6.95	37.05	11.69	5.03	37.97	12.86	10.16	68.84	6.87	6.94	94.15	chr16	84809497	84812898	+	84809344	84813098	ENSMUSG00000053062	-11.965
Slc38a6	MmuINT0146644	chr12:73287033-73288392	1360	chr12:73286855-73287032=73288393-73288523:+	IR-C	12.5	2.25	15.75	18.52	2.96	13.04	7.69	1.61	19.39	7.14	1.07	13.93	10.34	1.65	14.35	0	0	18	2.33	0.51	21.49	0	0	12	7.14	1.07	13.93	3.45	0.52	14.48	3.7	0.52	13.48	chr12	73287033	73288392	+	73286855	73288523	ENSMUSG00000044712	-11.935
Etv4	MmuINT0059455	chr11:101784324-101784516	193	chr11:101784517-101784627=101784230-101784323:-	IR-C	15.25	5.18	28.82	17.86	5.89	27.11	0	0	27	3.03	0.52	16.48	2.22	0.51	22.49	0	0	26	1.64	0.51	30.49	0	0	28	7.96	4.86	56.14	4.17	2.08	47.91	5.11	3.68	68.32	chr11	101784324	101784516	-	101784627	101784230	ENSMUSG00000017724	-11.915
Clcf1	MmuINT0036891	chr19:4220345-4222073	1729	chr19:4220178-4220344=4222074-4222615:+	IR-S	45.95	12.41	14.59	18.92	4.16	17.84	23.08	14.77	49.23	19.35	14.32	59.68	24.14	13.04	40.96	18.18	4.73	21.27	27.78	12.78	33.22	25.42	9.41	27.59	26.67	10.13	27.87	25.49	8.16	23.84	15.56	4.05	21.95	chr19	4220345	4222073	+	4220178	4222615	ENSMUSG00000040663	-11.91
Zfp746	MmuINT0179812	chr6:48064953-48066428	1476	chr6:48066429-48066554=48062395-48064952:-	IR-S	47.08	100.75	113.25	37.33	76.9	129.1	8.57	6.51	69.49	8.45	6.51	70.49	7.38	5.9	74.1	8.16	8.65	97.35	8.18	7.03	78.97	8.98	8.17	82.83	11.63	11.16	84.84	29.14	32.93	80.07	31.45	51.26	111.74	chr6	48064953	48066428	-	48066554	48062395	ENSMUSG00000057691	-11.91
Grina	MmuINT0074086	chr15:76246901-76247850	950	chr15:76246807-76246900=76247851-76248177:+	IR-S	31.07	41.94	93.06	30.11	36.43	84.57	21.93	25	89	28.11	39.07	99.93	22.69	16.56	56.44	25.71	28.28	81.72	32.28	40.35	84.65	20.41	24.08	93.92	26.85	36.78	100.22	14.71	11.47	66.53	22.69	16.56	56.44	chr15	76246901	76247850	+	76246807	76248177	ENSMUSG00000022564	-11.89
Arhgap4	MmuINT0018215	chrX:73899873-73900098	226	chrX:73900099-73900183=73899845-73899872:-	IR-S	12.79	4.14	28.2	15.38	7.69	42.31	7.98	2.34	26.99	11.29	2.6	20.4	44.44	5.78	7.22	6.08	1.95	30.05	21.99	6.3	22.36	24.86	8.95	27.05	28.57	4.29	10.71	4.41	1.04	22.62	0	0	17.67	chrX	73899873	73900098	-	73900183	73899845	ENSMUSG00000031389	-11.88
Porcn	MmuINT0124211	chrX:8201570-8201657	88	chrX:8201658-8201672=8201444-8201569:-	IR-C	15.14	33.88	189.89	17.21	41.57	199.98	3.15	1.09	33.64	5.9	2.88	45.88	8.85	2.31	23.78	6.8	4.6	63.04	12.49	5.44	38.14	14	4.31	26.46	3.95	1.65	40.21	0	0	20.67	8.66	1.73	18.24	chrX	8201570	8201657	-	8201672	8201444	ENSMUSG00000031169	-11.845
Ndst2	MmuINT0106941	chr14:20733645-20734214	570	chr14:20734215-20734562=20733550-20733644:-	IR-S	30.42	5.87	13.42	3.35	0.52	14.9	5.12	0.53	9.74	13.93	1.14	7.04	4.23	0.52	11.8	7.49	1.08	13.28	17.23	3.52	16.89	2.95	0.52	16.96	0	0	8.24	6.95	1.07	14.31	3.14	0.52	15.92	chr14	20733645	20734214	-	20734562	20733550	ENSMUSG00000039308	-11.84
5330426P16Rik	MmuINT0005193	chr16:50728210-50732417	4208	chr16:50732418-50732773=50726751-50728209:-	IR-S	13.33	2.27	14.73	10.34	1.65	14.35	8.47	2.71	29.29	9.09	3.27	32.73	2.04	0.51	24.49	10	3.3	29.7	7.69	2.69	32.31	10.2	2.75	24.25	8.2	2.71	30.29	0	0	19	0	0	23	chr16	50728210	50732417	-	50732773	50726751	ENSMUSG00000022639	-11.835
Ccdc30	MmuINT0030757	chr4:119398240-119400999	2760	chr4:119401000-119401150=119398168-119398239:-	IR-S	6.98	1.61	21.39	16.67	2.33	11.67	0	0	17	5.56	1.06	17.94	15.79	1.74	9.26	2.7	0.51	18.49	0	0	22	10	1.1	9.9	2.86	0.51	17.49	0	0	15	0	0	11	chr4	119398240	119400999	-	119401150	119398168	ENSMUSG00000028637	-11.825
St5	MmuINT0153207	chr7:109553112-109570006	16895	chr7:109570007-109570111=109552975-109553111:-	IR-C	42.86	30	40	35.35	15.56	28.47	54.84	13.16	10.84	29.03	5.81	14.19	45	13.05	15.95	32	10.56	22.44	62.39	16.24	9.79	39.25	9.05	14.01	42.86	15	20	12.63	6.2	42.86	41.94	18.45	25.55	chr7	109553112	109570006	-	109570111	109552975	ENSMUSG00000031024	-11.82
Fam120c	MmuINT0060650	chrX:151344937-151376747	31811	chrX:151344223-151344936=151376748-151376994:+	IR-S	50	22.5	22.5	25.71	11.31	32.69	39.53	11.86	18.14	33.33	9.33	18.67	31.25	6.56	14.44	25	8.75	26.25	21.21	8.48	31.52	36.51	15.7	27.3	33.33	12.67	25.33	27.66	8.3	21.7	24.44	6.84	21.16	chrX	151344937	151376747	+	151344223	151376994	ENSMUSG00000025262	-11.805
Tbkbp1	MmuINT0157709	chr11:97137676-97138621	946	chr11:97138622-97139334=97136171-97137675:-	IR-S	29.13	23.89	58.11	25.62	19.47	56.53	17.83	13.55	62.45	16.13	17.42	90.58	9.68	6.58	61.42	13.46	15.88	102.12	7.48	5.91	73.09	12.68	10.14	69.86	9.39	9.3	89.7	16.31	13.37	68.63	14.84	13.21	75.79	chr11	97137676	97138621	-	97139334	97136171	ENSMUSG00000038517	-11.8
Fryl	MmuINT0066206	chr5:73074780-73075887	1108	chr5:73075888-73076000=73074629-73074779:-	IR-S	39.29	9.91	15.32	12.82	5.14	34.97	4.23	1.06	23.97	12.24	2.82	20.24	16.37	5.92	30.25	7.58	2.74	33.35	21.14	12.99	48.45	20.34	9.22	36.1	4.74	1.62	32.47	21	8.04	30.25	7.58	2.74	33.35	chr5	73074780	73075887	-	73076000	73074629	ENSMUSG00000070733	-11.765
Bcl6b	MmuINT0024528	chr11:70226144-70226486	343	chr11:70226487-70226624=70224127-70226143:-	IR-S	17.9	7.2	33.01	16.78	8.95	44.38	8.47	7.13	77.02	9.27	6.14	60.1	10.92	4.49	36.6	14.48	11.63	68.69	13.75	10.34	64.84	15.71	10.57	56.7	10.78	6.69	55.4	6.44	3.22	46.84	4.75	2.66	53.42	chr11	70226144	70226486	-	70226624	70224127	ENSMUSG00000000317	-11.745
Iqgap2	MmuINT0083106	chr13:95635677-95637717	2041	chr13:95637718-95637805=95635464-95635676:-	IR-S	7.69	1.08	12.92	15.79	3.47	18.53	1.49	0.51	33.49	2.56	0.51	19.49	25	5	15	20	4.2	16.8	13.64	3.41	21.59	12.2	5.61	40.39	0	0	26	0	0	43	0	0	37	chr13	95635677	95637717	-	95637805	95635464	ENSMUSG00000021676	-11.74
Kri1	MmuINT0088594	chr9:21286685-21287698	1014	chr9:21287699-21287772=21286579-21286684:-	IR-S	33.33	16	32	20	8.4	33.6	9.43	5.47	52.53	20	7.8	31.2	13.95	6.84	42.16	15.38	6.92	38.08	9.43	5.47	52.53	15.07	6.33	35.67	11.54	6.69	51.31	10.45	3.87	33.13	19.4	7.76	32.24	chr9	21286685	21287698	-	21287772	21286579	ENSMUSG00000035047	-11.74
Gpc2	MmuINT0072575	chr5:138278998-138279648	651	chr5:138279649-138279937=138278839-138278997:-	IR-S	36.04	32.35	57.41	39.43	46.71	71.76	28.92	69.12	169.88	26.6	77.92	215.02	25.76	54.35	156.65	32.53	75.65	156.91	30.31	85.18	195.85	26.55	69.69	192.81	37.62	105.94	175.67	23.72	22.58	72.6	28.28	31.77	80.56	chr5	138278998	138279648	-	138279937	138278839	ENSMUSG00000029510	-11.735
Mobkl2c	MmuINT0099859	chr4:115828242-115831222	2981	chr4:115828092-115828241=115831223-115831689:+	IR-S	31.51	15.12	32.88	18.99	8.93	38.07	31.18	19.02	41.98	36.99	18.5	31.5	27.78	12.78	33.22	20.41	12.04	46.96	23.94	10.53	33.47	19.44	8.36	34.64	36.47	21.15	36.85	14.67	6.31	36.69	12.38	7.3	51.7	chr4	115828242	115831222	+	115828092	115831689	ENSMUSG00000028709	-11.725
Neo1	MmuINT0107752	chr9:58907095-58908403	1309	chr9:58908404-58908499=58906871-58907094:-	IR-C	42.65	22.93	30.83	45.15	15.99	19.42	42.77	14.28	19.1	50.83	12.84	12.42	42.92	12.17	16.18	29.45	15.57	37.31	41.42	20.59	29.12	32.75	14.64	30.06	35.78	10.9	19.57	28.51	5.8	14.55	35.95	11	19.59	chr9	58907095	58908403	-	58908499	58906871	ENSMUSG00000032340	-11.67
Gm70	MmuINT0071262	chr12:76436278-76437595	1318	chr12:76436143-76436277=76437596-76437638:+	IR-S	11.21	1.68	13.34	20.09	3.02	12.01	2.56	0.51	19.49	16.05	1.77	9.28	18.51	2.42	10.67	7.9	0.56	6.47	18.61	2.98	13.05	23.25	1.87	6.16	4.35	0.52	11.48	2.33	1.05	44.07	5.71	1.6	26.43	chr12	76436278	76437595	+	76436143	76437638	ENSMUSG00000052221	-11.63
Cdh23	MmuINT0033287	chr10:60597759-60650089	52331	chr10:60650090-60650167=60597616-60597758:-	IR-C	15.69	2.37	12.73	17.95	2.58	11.79	0	0	3	25.87	1.32	3.78	11.11	0.56	4.44	0	0	4	0	0	2	45.06	2.38	2.9	17.31	1.23	5.87	5.8	1.11	17.99	4.6	1.71	35.57	chr10	60597759	60650089	-	60650167	60597616	ENSMUSG00000012819	-11.62
Tbc1d12	MmuINT0157251	chr19:38898987-38901308	2322	chr19:38898869-38898986=38901309-38901415:+	IR-S	14.29	5.14	30.86	23.81	9.29	29.71	9.89	4.95	45.05	6.17	2.65	40.35	27.27	7.64	20.36	18.75	7.12	30.88	23.53	4.94	16.06	40.43	13.34	19.66	11.63	5.58	42.42	5.08	1.57	29.43	9.8	2.74	25.26	chr19	38898987	38901308	+	38898869	38901415	ENSMUSG00000048720	-11.61
Fnbp4	MmuINT0065326	chr2:90767542-90768515	974	chr2:90767408-90767541=90768516-90768700:+	IR-S	38.04	81.44	132.65	37.93	106.22	173.81	38.26	60.83	98.17	31.92	60.68	129.41	31.89	50.11	107.03	44.28	108.93	137.07	47.07	112.51	126.52	30.28	64.5	148.5	42.86	87.86	117.14	21.54	37.07	135.02	31.22	78.07	171.99	chr2	90767542	90768515	+	90767408	90768700	ENSMUSG00000008200	-11.605
Mst1r	MmuINT0101385	chr9:107913486-107914219	734	chr9:107913349-107913485=107914220-107914381:+	IR-S	15.49	4.23	23.1	15.69	6.03	32.39	20.47	1.24	4.82	18.37	1.86	8.29	60.93	5.02	3.22	28.05	2	5.12	6.85	0.55	7.48	28.05	3.99	10.24	6.22	0.56	8.5	0	0	20	7.99	2.81	32.4	chr9	107913486	107914219	+	107913349	107914381	ENSMUSG00000032584	-11.595
BC088983	MmuINT0023542	chr8:56547525-56550544	3020	chr8:56550545-56550566=56547388-56547524:-	IR-S	49.45	122.8	125.53	29.43	46.6	111.74	32.86	71.31	145.69	16.91	33.31	163.69	45.1	77.87	94.79	35.8	45.94	82.39	33.83	70.25	137.41	42.86	75	100	27.03	59.29	160.05	20.9	37.27	141.06	34.81	73.91	138.42	chr8	56547525	56550544	-	56550566	56547388	ENSMUSG00000038215	-11.585
Gmeb2	MmuINT0071661	chr2:181278122-181287883	9762	chr2:181287884-181287966=181277949-181278121:-	IR-S	34.88	10.12	18.88	22.22	9.78	34.22	13.73	3.98	25.02	23.08	7.39	24.61	52.94	6.88	6.12	25.93	8.82	25.18	27.78	12.78	33.22	18.84	7.72	33.28	28	8.96	23.04	20.75	6.64	25.36	13.21	3.96	26.04	chr2	181278122	181287883	-	181287966	181277949	ENSMUSG00000038705	-11.57
Gpc2	MmuINT0072578	chr5:138276747-138277406	660	chr5:138277407-138277487=138276584-138276746:-	IR-S	51.99	36.21	33.44	41.26	45.64	64.98	37.86	75.6	124.08	40.66	101.21	147.7	40.82	77.71	112.67	37.8	75.37	124.02	41.01	89.21	128.32	41.15	101.65	145.38	41.73	86.28	120.48	36.45	22.7	39.57	33.67	22.39	44.11	chr5	138276747	138277406	-	138277487	138276584	ENSMUSG00000029510	-11.565
Zfp827	MmuINT0179958	chr8:79175971-79178907	2937	chr8:79175833-79175970=79178908-79179079:+	IR-S	13	4.22	28.25	25.11	6.72	20.06	27.77	8.84	23	27.85	8.39	21.74	19.33	7.72	32.22	14	7.43	45.63	14.27	4.95	29.71	14.39	5.58	33.17	13.39	4.91	31.75	2.54	0.56	21.53	12.49	3.69	25.87	chr8	79175971	79178907	+	79175833	79179079	ENSMUSG00000071064	-11.54
Ccdc88a	MmuINT0031345	chr11:29504312-29507124	2813	chr11:29503852-29504311=29507125-29507223:+	IR-S	46.67	20.53	23.47	37.93	15.17	24.83	37.78	23.42	38.58	33.33	14	28	32.26	13.23	27.77	45.1	16.69	20.31	54.17	20.04	16.96	33.33	11.33	22.67	19.05	9.53	40.48	28.21	14.11	35.89	33.33	18	36	chr11	29504312	29507124	+	29503852	29507223	ENSMUSG00000032740	-11.53
Impact	MmuINT0081924	chr18:12972373-12974712	2340	chr18:12972252-12972372=12974713-12974841:+	IR-S	26.92	8.88	24.12	24.44	6.84	21.16	11.76	6.7	50.3	15.94	6.38	33.62	14.29	4.57	27.43	7.69	4.31	51.69	8.51	4.34	46.66	19.4	7.76	32.24	14.67	6.31	36.69	17.65	5.29	24.71	10.71	3.32	27.68	chr18	12972373	12974712	+	12972252	12974841	ENSMUSG00000024423	-11.5
Zfp408	MmuINT0179192	chr2:91648078-91649150	1073	chr2:91649151-91649791=91648016-91648077:-	IR-S	70.59	61.41	25.59	39.71	37.72	57.28	46.39	32.94	38.06	45.65	30.59	36.41	45.45	32.72	39.28	22.81	15.97	54.03	45.3	38.5	46.5	36.45	26.61	46.39	63.48	59.67	34.33	46.39	32.94	38.06	40.95	30.3	43.7	chr2	91648078	91649150	-	91649791	91648016	ENSMUSG00000075040	-11.48
9230105E10Rik	MmuINT0006068	chr7:104341374-104341618	245	chr7:104341619-104341645=104338754-104341373:-	IR-S	69.04	59.37	26.63	55.84	93.11	73.64	74.7	54.16	18.34	65.7	61.1	31.9	54.35	28.94	24.31	69.28	93.53	41.47	71.21	81.54	32.96	70.31	91.75	38.75	60.5	38.72	25.28	48.53	24.51	25.99	53.42	58.49	51.01	chr7	104341374	104341618	-	104341645	104338754	ENSMUSG00000057143	-11.465
Car11	MmuINT0028967	chr7:45703135-45703458	324	chr7:45703062-45703134=45703459-45703613:+	IR-S	20	11.4	45.6	15.79	12.16	64.84	10.81	4.43	36.57	17.01	14.63	71.37	23.08	9.23	30.77	22.67	10.43	35.57	25.58	13.81	40.19	22.22	9.78	34.22	6.67	4.8	67.2	4.88	2.1	40.9	8	4.32	49.68	chr7	45703135	45703458	+	45703062	45703613	ENSMUSG00000003273	-11.455
Adam8	MmuINT0011065	chr7:139984844-139985336	493	chr7:139985337-139985430=139984729-139984843:-	IR-S	17.09	8.2	39.77	16.83	5.84	28.86	4.63	0.52	10.77	31.51	11.83	25.72	13.93	1.14	7.04	6.08	1.06	16.38	17.05	6.44	31.33	12.19	1.12	8.08	23.29	6.16	20.31	2.95	0.52	16.96	8.11	1.08	12.24	chr7	139984844	139985336	-	139985430	139984729	ENSMUSG00000025473	-11.43
Ahdc1	MmuINT0013021	chr4:133066278-133076986	10709	chr4:133061376-133066277=133076987-133078110:+	IR-S	23.19	25.29	83.77	30.29	21.51	49.51	12.44	10.7	75.33	12.29	10.7	76.36	6.29	2.14	31.89	16.41	10.51	53.55	14.66	6.89	40.13	10.81	4.43	36.57	20.04	12.64	50.42	9.7	6.6	61.43	21.01	15.77	59.29	chr4	133066278	133076986	+	133061376	133078110	ENSMUSG00000037692	-11.385
Ddx55	MmuINT0047952	chr5:124553040-124554542	1503	chr5:124552864-124553039=124554543-124554593:+	IR-S	7.04	2.68	35.32	25	6.25	18.75	4.55	1.05	21.95	3.03	0.52	16.48	8.11	1.62	18.38	13.64	3.41	21.59	4.76	1.05	20.95	4.76	0.52	10.48	1.69	0.51	29.49	1.27	0.51	39.49	8	2.16	24.84	chr5	124553040	124554542	+	124552864	124554593	ENSMUSG00000029389	-11.385
5430411K18Rik	MmuINT0005241	chr18:77995684-77997206	1523	chr18:77995512-77995683=77997207-77997369:+	IR-S	23.84	4.39	14.02	2.26	0.51	22.11	0	0	4.12	11.9	1.71	12.67	0	0	10.29	0	0	12.35	11.7	1.68	12.65	9.28	2.19	21.37	0	0	13.38	3.35	0.52	14.9	0	0	11.32	chr18	77995684	77997206	+	77995512	77997369	ENSMUSG00000039840	-11.375
Dnase2a	MmuINT0051718	chr8:84909970-84910685	716	chr8:84909772-84909969=84910686-84911461:+	IR-S	15.66	7.52	40.48	30.3	13.03	29.97	9.09	1.64	16.36	24	7.44	23.56	20	4.2	16.8	37.78	11.71	19.29	16.67	3.5	17.5	9.09	2.73	27.27	14.71	5.74	33.26	10.53	2.21	18.79	12.73	3.95	27.05	chr8	84909970	84910685	+	84909772	84911461	ENSMUSG00000003812	-11.35
Setx	MmuINT0142249	chr2:29164552-29166267	1716	chr2:29164402-29164551=29166268-29166375:+	IR-S	21.74	9.13	32.87	12.61	8.45	58.55	7.41	2.15	26.85	22.22	7.33	25.67	23.08	7.39	24.61	14.29	5.14	30.86	15.29	7.49	41.51	23.68	11.13	35.87	3.12	1.03	31.97	2.56	0.51	19.49	9.09	3.82	38.18	chr2	29164552	29166267	+	29164402	29166375	ENSMUSG00000043535	-11.35
Slc39a14	MmuINT0146742	chr14:70313771-70316437	2667	chr14:70316438-70316624=70313601-70313770:-	IR-C	23.93	24.17	76.83	25.97	25.19	71.81	26.76	12.04	32.96	25.93	13.22	37.78	39.13	12.52	19.48	14.94	7.47	42.53	22.39	9.18	31.82	13.92	6.26	38.74	34.78	10.78	20.22	13.1	10.74	71.26	14.1	12.55	76.45	chr14	70313771	70316437	-	70316624	70313601	ENSMUSG00000022094	-11.35
Phf20l1	MmuINT0118810	chr15:66622818-66623991	1174	chr15:66622761-66622817=66623992-66624099:+	IR-S	38.1	16.57	26.93	7.99	2.7	31.09	21.36	11.53	42.44	21.55	13.37	48.67	17.23	7.03	33.79	14.5	8.59	50.65	32.04	20.47	43.41	12.88	7.9	53.45	27.03	18.42	49.73	9.72	5.48	50.94	13.68	7.39	46.64	chr15	66622818	66623991	+	66622761	66624099	ENSMUSG00000072501	-11.345
Trpc6	MmuINT0165963	chr9:8626776-8634046	7271	chr9:8626593-8626775=8634047-8634211:+	IR-C	17.24	2.93	14.07	15.79	3.47	18.53	0	0	45	0	0	66	6.45	2.13	30.87	2.04	1.02	48.98	5.77	3.17	51.83	12.5	3.38	23.62	1.64	1.02	60.98	10.34	3.31	28.69	0	0	23	chr9	8626776	8634046	+	8626593	8634211	ENSMUSG00000031997	-11.345
4933439C10Rik	MmuINT0005108	chr11:59509751-59510719	969	chr11:59509654-59509750=59510720-59511067:+	IR-C	29.31	21.98	53.02	34.75	33.01	61.99	39.58	26.52	40.48	55.04	55.04	44.96	39.34	33.44	51.56	37.14	35.65	60.35	41.18	39.53	56.47	39.5	32.79	50.21	34.04	42.89	83.11	23.6	12.98	42.02	17.79	17.08	78.92	chr11	59509751	59510719	+	59509654	59511067	ENSMUSG00000072893	-11.335
9430015G10Rik	MmuINT0006153	chr4:156124002-156124091	90	chr4:156123976-156124001=156124092-156124122:+	IR-S	49.57	96.49	98.16	53.28	96.88	84.95	28.44	56.78	142.86	33.41	77.06	153.59	41.71	73.47	102.68	28.3	51	129.22	31.72	66.93	144.07	33.53	74.04	146.78	27.2	70.69	189.2	41.56	93.5	131.47	38.62	80.07	127.25	chr4	156124002	156124091	+	156123976	156124122	ENSMUSG00000059939	-11.335
Mpv17	MmuINT0100522	chr5:31153743-31154190	448	chr5:31154191-31154242=31153668-31153742:-	IR-C	0	0	18	26.67	5.07	13.93	6.98	1.61	21.39	0	0	44	3.45	0.52	14.48	3.03	0.52	16.48	16.67	2.33	11.67	2.7	0.51	18.49	1.89	0.51	26.49	0	0	14	4	0.52	12.48	chr5	31153743	31154190	-	31154242	31153668	ENSMUSG00000090262	-11.335
Dnalc1	MmuINT0051671	chr12:84124585-84126961	2377	chr12:84124475-84124584=84126962-84127017:+	IR-S	8.35	1.63	17.84	16.63	2.63	13.21	14.32	2.36	14.12	13.93	1.14	7.04	5.2	0.59	10.83	6.08	1.06	16.38	15.45	1.95	10.7	24.28	6.15	19.19	26.41	4.67	13.01	0	0	13.38	2.33	0.58	24.23	chr12	84124585	84126961	+	84124475	84127017	ENSMUSG00000042523	-11.325
Adssl1	MmuINT0012240	chr12:112632746-112633068	323	chr12:112632695-112632745=112633069-112633135:+	IR-S	14.29	2.29	13.71	8.33	1.08	11.92	0	0	10	4	0.52	12.48	7.14	1.07	13.93	11.11	1.11	8.89	0	0	17	26.32	3.16	8.84	6.25	1.06	15.94	0	0	18	0	0	13	chr12	112632746	112633068	+	112632695	112633135	ENSMUSG00000011148	-11.31
Rfx7	MmuINT0134102	chr9:72611829-72615036	3208	chr9:72611621-72611828=72615037-72615332:+	IR-C	26.64	38.63	106.37	28.19	46.8	119.2	10.3	9.37	81.63	11.76	11.17	83.83	8.22	6.49	72.51	9.43	13.67	131.33	10.91	13.31	108.69	10.43	13.25	113.75	16.76	18.1	89.9	17.16	16.99	82.01	15.07	18.99	107.01	chr9	72611829	72615036	+	72611621	72615332	ENSMUSG00000037674	-11.3
Tia1	MmuINT0160062	chr6:86418933-86420323	1391	chr6:86418878-86418932=86420324-86420411:+	IR-C	54.2	131.37	111.01	70.1	211.37	90.16	46.05	143.36	167.96	58.49	218.86	155.32	64.82	182.24	98.91	65.16	237.83	127.17	66.23	283.64	144.62	58.92	209.72	146.22	76.06	307.64	96.83	42.59	126.93	171.1	59.11	156.42	108.2	chr6	86418933	86420323	+	86418878	86420411	ENSMUSG00000071337	-11.3
Atp2b3	MmuINT0021249	chrX:73542421-73545062	2642	chrX:73542186-73542420=73545063-73545242:+	IR-S	19.54	4.18	17.23	3.04	1.03	32.88	32.69	0.66	1.37	0	0	5.15	0	0	1.03	0	0	3.09	0	0	3.09	19.54	1.2	4.92	0	0	11.32	0	0	15.44	0	0	10.29	chrX	73542421	73545062	+	73542186	73545242	ENSMUSG00000031376	-11.29
Htt	MmuINT0079652	chr5:34807917-34811434	3518	chr5:34807869-34807916=34811435-34811515:+	IR-S	14.84	2.4	13.78	10.45	3.87	33.13	11.51	1.74	13.38	3.41	0.55	15.51	5.41	1.09	18.98	9.74	2.84	26.34	7.09	2.21	28.91	13.19	5.33	35.09	10.67	2.25	18.81	2.72	0.55	19.51	0	0	27.09	chr5	34807917	34811434	+	34807869	34811515	ENSMUSG00000029104	-11.285
4921513D23Rik	MmuINT0003609	chr16:14127259-14128510	1252	chr16:14128511-14128644=14127056-14127258:-	IR-S	16.67	2.4	12.01	15.47	3.48	19.02	13.93	0.57	3.52	0	0	9.26	56.52	6.28	4.83	19.69	1.81	7.39	32.88	4.69	9.57	27.08	1.94	5.23	4.23	0.52	11.8	6.17	1.08	16.39	3.45	0.53	14.91	chr16	14127259	14128510	-	14128644	14127056	ENSMUSG00000060657	-11.26
Dsn1	MmuINT0053514	chr2:157005874-157006974	1101	chr2:157006975-157007075=157005848-157005873:-	IR-S	64.03	64.54	36.25	59.3	59.86	41.09	60.94	41.63	26.68	57.69	43.57	31.96	58.08	40.35	29.12	61.54	47.61	29.76	55.67	39.61	31.54	53.28	35.42	31.06	42.52	42.72	57.75	55.29	49.53	40.05	45.53	56.03	67.03	chr2	157005874	157006974	-	157007075	157005848	ENSMUSG00000027635	-11.255
Glb1l	MmuINT0069097	chr1:75202467-75202574	108	chr1:75202575-75202749=75202408-75202466:-	IR-S	13.62	3.41	21.62	15.07	3.45	19.46	1.06	0.51	47.16	4.53	2.09	44.09	15.02	5.18	29.28	3.6	1.55	41.63	7.83	3.77	44.41	13.58	5.68	36.14	2.76	1.54	54.37	2.31	0.51	21.64	3.95	1.04	25.29	chr1	75202467	75202574	-	75202749	75202408	ENSMUSG00000026200	-11.215
Fkbp2	MmuINT0064650	chr19:6979178-6980393	1216	chr19:6980394-6980440=6978973-6979177:-	IR-C	41.94	27.68	38.32	35.48	14.9	27.1	27.27	9.54	25.46	13.43	5.1	32.9	36.36	10.91	19.09	52.38	8.38	7.62	44.44	11.55	14.45	21.74	3.04	10.96	20	7.8	31.2	17.5	8.22	38.77	37.5	16.5	27.5	chr19	6979178	6980393	-	6980440	6978973	ENSMUSG00000056629	-11.21
Mrpl24	MmuINT0100757	chr3:87919706-87921816	2111	chr3:87919544-87919705=87921817-87922048:+	IR-C	48.77	117.54	123.46	49.83	110.12	110.88	39.46	80.89	124.11	39.38	96.87	149.13	57.2	109.25	81.75	48.44	92.04	97.96	48.66	94.4	99.6	44.62	83.89	104.11	43.46	119.08	154.92	36.44	85.27	148.73	39.78	100.64	152.36	chr3	87919706	87921816	+	87919544	87922048	ENSMUSG00000019710	-11.19
Agxt2l2	MmuINT0012932	chr11:51585633-51586560	928	chr11:51585514-51585632=51586561-51586720:+	IR-S	21.17	11.06	41.2	21.99	14.1	50.02	8.25	3.31	36.81	12.1	3.4	24.66	8	3.29	37.8	14.22	7.57	45.69	23.01	8.09	27.06	17.68	8.34	38.84	9.13	3.29	32.74	4.47	2.64	56.42	16.32	7.03	36.06	chr11	51585633	51586560	+	51585514	51586720	ENSMUSG00000020359	-11.185
Sh3pxd2b	MmuINT0143174	chr11:32407667-32411456	3790	chr11:32407562-32407666=32411457-32411574:+	IR-C	22.57	5.52	18.92	10.88	3.34	27.39	10.08	4.95	44.19	14.93	5.81	33.13	12.93	3.97	26.74	8.85	3.81	39.22	10.86	5.01	41.08	18.09	5.91	26.74	19.62	7.21	29.55	5.41	1.05	18.45	5.72	1.06	17.41	chr11	32407667	32411456	+	32407562	32411574	ENSMUSG00000040711	-11.16
B230206F22Rik	MmuINT0022507	chrX:103603090-103605457	2368	chrX:103605458-103605619=103603042-103603089:-	IR-C	8.35	1.63	17.84	13.93	4.56	28.15	0	0	10.29	2.63	0.51	19.02	0	0	10.29	0	0	18.53	8.85	1.63	16.81	12.19	2.24	16.17	4.86	1.05	20.51	0	0	17.5	0	0	24.71	chrX	103603090	103605457	-	103605619	103603042	ENSMUSG00000086370	-11.14
Ptpn12	MmuINT0128801	chr5:21019309-21022017	2709	chr5:21022018-21022094=21019213-21019308:-	IR-S	20	3.6	14.4	7.14	6.43	83.57	5.45	1.58	27.42	1.59	0.51	31.49	9.8	5.49	50.51	8.53	5.97	64.03	10.34	4.96	43.04	9.52	6.57	62.43	5.88	1.59	25.41	3.45	1.55	43.45	1.41	1.02	70.98	chr5	21019309	21022017	-	21022094	21019213	ENSMUSG00000028771	-11.14
Traf6	MmuINT0164549	chr2:101678621-101680824	2204	chr2:101678440-101678620=101680825-101681027:+	IR-S	38.95	25.71	40.29	23.23	14.17	46.83	25	17.5	52.5	18.46	14.21	62.79	18.03	6.49	29.51	8.94	5.99	61.01	15.15	14.39	80.61	10.81	8.86	73.14	15.7	10.99	59.01	21.9	14.02	49.98	18.03	12.98	59.02	chr2	101678621	101680824	+	101678440	101681027	ENSMUSG00000027164	-11.125
Cttnbp2	MmuINT0043885	chr6:18374623-18375936	1314	chr6:18375937-18376069=18374524-18374622:-	IR-S	7.05	1.17	15.43	30	7.46	17.4	5.86	2.17	34.84	9.39	4.08	39.41	8.42	3.8	41.29	1.42	0.56	38.63	4.36	1.66	36.52	14.06	7.68	46.96	2.79	1.12	39.15	3.93	0.57	13.91	10.92	1.82	14.84	chr6	18374623	18375936	-	18376069	18374524	ENSMUSG00000000416	-11.1
Evi5l	MmuINT0059540	chr8:4193367-4193548	182	chr8:4193306-4193366=4193549-4193701:+	IR-S	29.41	6.47	15.53	23.81	6.19	19.81	9.68	1.65	15.35	36.36	5.45	9.55	23.53	4.94	16.06	62.5	8.12	4.88	45.45	10.91	13.09	21.05	4.84	18.16	36.36	5.45	9.55	9.09	1.09	10.91	21.95	5.49	19.51	chr8	4193367	4193548	+	4193306	4193701	ENSMUSG00000011832	-11.09
Tmem194	MmuINT0161827	chr10:127677228-127688232	11005	chr10:127677065-127677227=127688233-127688348:+	IR-S	31.82	9.23	19.77	12.82	5.64	38.36	16.13	2.9	15.1	16.36	5.24	26.76	16.67	4.67	23.33	16.92	6.43	31.57	29.63	10.37	24.63	20	5.4	21.6	11.54	3.35	25.65	12.73	3.95	27.05	9.76	4.39	40.61	chr10	127677228	127688232	+	127677065	127688348	ENSMUSG00000040195	-11.075
Pde9a	MmuINT0117181	chr17:31420289-31443165	22877	chr17:31420245-31420288=31443166-31443220:+	IR-S	19.15	5.36	22.64	6.67	1.6	22.4	2.22	1.53	67.47	8.77	2.72	28.28	0	0	24	2.94	1.03	33.97	12.5	4.5	31.5	2.56	0.51	19.49	1.49	0.51	33.49	3.7	1.55	40.45	0	0	25	chr17	31420289	31443165	+	31420245	31443220	ENSMUSG00000041119	-11.06
Nf1	MmuINT0107890	chr11:79428692-79434844	6153	chr11:79428578-79428691=79434845-79434924:+	IR-C	41.46	11.32	15.98	16.27	3.49	17.95	10.85	2.22	18.22	9.43	1.64	15.77	28.44	5.78	14.54	7.7	3.23	38.74	11.25	3.34	26.34	15.41	3.46	19.01	8.85	3.26	33.62	7.74	2.69	32.1	27.98	7.68	19.76	chr11	79428692	79434844	+	79428578	79434924	ENSMUSG00000020716	-11.005
Katnal2	MmuINT0085297	chr18:77007884-77010946	3063	chr18:77010947-77011045=77007785-77007883:-	IR-C	15.84	6.95	36.93	23.63	8.65	27.96	18.48	8.29	36.59	16.48	7.57	38.37	7.79	2.16	25.52	13.55	5.68	36.23	13.93	5.13	31.67	16.67	4.08	20.42	12.45	6.75	47.46	7.21	2.14	27.59	10.26	2.21	19.29	chr18	77007884	77010946	-	77011045	77007785	ENSMUSG00000025420	-11
Ushbp1	MmuINT0171200	chr8:71390782-71390920	139	chr8:71390921-71391054=71390641-71390781:-	IR-S	32.62	15.41	31.83	18.33	10.09	44.97	13.15	9.77	64.5	12	7.94	58.24	26.06	11.55	32.77	21	12.87	48.4	23.19	13.03	43.15	17.25	8.31	39.87	14.57	8.21	48.12	16.19	6.51	33.7	12.79	6.29	42.86	chr8	71390782	71390920	-	71391054	71390641	ENSMUSG00000034911	-10.985
Zfp68	MmuINT0179701	chr5:138617168-138619608	2441	chr5:138619609-138619743=138617055-138617167:-	IR-S	24.35	29.22	90.78	16.13	14.52	75.48	11.79	12.85	96.15	12.56	14.07	97.93	10.92	7.21	58.79	15.22	16.13	89.87	17.65	17.65	82.35	13.64	13.64	86.36	13.81	14.22	88.78	12.07	15.69	114.31	6.46	9.04	130.96	chr5	138617168	138619608	-	138619743	138617055	ENSMUSG00000058291	-10.975
Fiz1	MmuINT0064597	chr7:5013023-5014536	1514	chr7:5014537-5014697=5012678-5013022:-	IR-C	11.29	2.83	22.26	29.84	7.18	16.88	16.97	4.78	23.39	15.19	3.51	19.58	23.99	5.09	16.12	11.26	2.26	17.8	10.62	1.71	14.38	27.6	5.84	15.31	9.15	2.2	21.83	4.55	1.05	21.95	14.64	3.54	20.64	chr7	5013023	5014536	-	5014697	5012678	ENSMUSG00000061374	-10.97
1110028C15Rik	MmuINT0000294	chr1:66726809-66735636	8828	chr1:66735637-66735744=66726687-66726808:-	IR-C	27.16	10.17	27.28	19.87	8.39	33.84	12.27	3.37	24.08	14.74	9.18	53.11	11.47	6.69	51.6	10.2	5.51	48.52	14.88	8.62	49.29	7.54	3.76	46.14	12.46	5.06	35.55	14.03	3.99	24.46	11.08	5	40.13	chr1	66726809	66735636	-	66735744	66726687	ENSMUSG00000026004	-10.96
Ttk	MmuINT0167488	chr9:83834760-83835770	1011	chr9:83834689-83834759=83835771-83835924:+	IR-S	37.91	23.4	38.33	34.33	15.9	30.42	30.77	10.77	24.23	23.93	10.82	34.41	41.6	7.27	10.2	35.37	7.6	13.9	40.68	15.89	23.17	24.1	8.92	28.11	31.22	13.47	29.68	31.55	16.85	36.56	18.77	7.91	34.24	chr9	83834760	83835770	+	83834689	83835924	ENSMUSG00000038379	-10.96
C1qtnf4	MmuINT0026615	chr2:90886004-90889379	3376	chr2:90885786-90886003=90889380-90890526:+	IR-S	38.89	29.17	45.83	45.76	19.68	23.32	25.71	5.66	16.34	48.65	26.76	28.24	35.29	8.12	14.88	22.22	4.89	17.11	23.08	5.54	18.46	53.33	12.27	10.73	51.11	17.38	16.62	29.41	6.47	15.53	33.33	7.33	14.67	chr2	90886004	90889379	+	90885786	90890526	ENSMUSG00000040794	-10.955
Derl2	MmuINT0048570	chr11:71018378-71019143	766	chr11:71019144-71019263=71018312-71018377:-	IR-S	27.27	17.18	45.82	28.26	16.67	42.33	26.05	19.54	55.46	10	6.6	59.4	17.65	8.82	41.17	24.05	11.78	37.22	18.75	10.69	46.31	28.57	20.57	51.43	13.6	9.66	61.34	16.95	11.7	57.3	16.67	11.67	58.33	chr11	71018378	71019143	-	71019263	71018312	ENSMUSG00000018442	-10.955
Cep290	MmuINT0034791	chr10:100536918-100537435	518	chr10:100536806-100536917=100537436-100537891:+	IR-S	2.86	0.53	18	26.89	5.77	15.68	4.63	0.52	10.77	3.4	1.05	29.8	35.13	7.53	13.91	19.64	5.42	22.17	30.82	6.6	14.81	16.33	3.51	17.96	0	0	10.29	4	0.54	12.85	3.89	1.04	25.67	chr10	100536918	100537435	+	100536806	100537891	ENSMUSG00000019971	-10.93
Ntrk1	MmuINT0111296	chr3:87782298-87782724	427	chr3:87782725-87782827=87782151-87782297:-	IR-S	4.76	0.52	10.48	23.53	4.94	16.06	6.67	0.53	7.47	8.7	2.17	22.82	31.03	5.9	13.1	2.44	0.51	20.49	16.67	2.33	11.67	0	0	6	6.9	2.14	28.86	3.03	0.52	16.48	3.45	0.52	14.48	chr3	87782298	87782724	-	87782827	87782151	ENSMUSG00000028072	-10.905
Tmem180	MmuINT0161716	chr19:46356985-46366310	9326	chr19:46356880-46356984=46366311-46366553:+	IR-S	23.08	3.69	12.31	16.13	2.9	15.1	27.27	1.91	5.09	42.86	4.29	5.71	71.43	4.29	1.71	100	1	0	25	1.25	3.75	0	0	6	14.29	0.57	3.43	8.7	2.17	22.82	8.7	2.17	22.82	chr19	46356985	46366310	+	46356880	46366553	ENSMUSG00000025227	-10.905
2210408I21Rik	MmuINT0002048	chr13:77263683-77267661	3979	chr13:77263532-77263682=77267662-77267852:+	IR-S	11.71	1.78	13.4	18.77	4.39	19	3.41	0.55	15.51	0	0	13	55.28	28.8	23.29	22.92	5.85	19.67	33.18	11.9	23.97	20.89	8.94	33.85	0	0	15	5.04	0.56	10.5	3.65	0.55	14.51	chr13	77263683	77267661	+	77263532	77267852	ENSMUSG00000071252	-10.895
Per3	MmuINT0117917	chr4:151031992-151033856	1865	chr4:151033857-151033996=151031913-151031991:-	IR-S	41.46	12.02	16.98	15.91	8.11	42.89	27.27	3.82	10.18	36.36	5.45	9.55	26.67	5.07	13.93	6.98	1.61	21.39	30.23	8.46	19.54	21.74	6.09	21.91	20.75	6.64	25.36	22.58	4.29	14.71	13.01	3.39	22.67	chr4	151031992	151033856	-	151033996	151031913	ENSMUSG00000028957	-10.89
Dnase2a	MmuINT0051715	chr8:84909163-84909256	94	chr8:84908985-84909162=84909257-84909335:+	IR-S	12.7	5.11	35.1	28.06	8.49	21.77	6.41	1.1	15.99	6.24	1.63	24.43	21.49	4.32	15.79	6.25	1.06	15.94	18.62	2.44	10.68	10	2.2	19.8	19.33	5.44	22.71	7.44	1.64	20.44	11.57	4.53	34.62	chr8	84909163	84909256	+	84908985	84909335	ENSMUSG00000003812	-10.875
D630037F22Rik	MmuINT0046152	chr10:56129178-56150793	21616	chr10:56150794-56150912=56129061-56129177:-	IR-S	16.81	5.26	26.02	6.31	1.59	23.68	4.11	0.52	12.15	0	0	10.61	9.98	2.2	19.83	4.98	1.05	20.04	22.05	5.49	19.42	2.3	0.51	21.7	0	0	29.7	0	0	21.21	1.41	0.51	35.49	chr10	56129178	56150793	-	56150912	56129061	ENSMUSG00000038122	-10.855
Zscan18	MmuINT0180834	chr7:12773591-12774112	522	chr7:12774113-12775658=12773441-12773590:-	IR-S	21.74	12.17	43.83	20.99	10.29	38.71	22.81	7.98	27.02	17.02	9.36	45.64	25	7.5	22.5	14.55	9.17	53.83	21.62	9.73	35.27	23.68	11.13	35.87	13.68	7.39	46.61	6.33	2.66	39.34	14.78	9.75	56.25	chr7	12773591	12774112	-	12775658	12773441	ENSMUSG00000070822	-10.81
Sp140	MmuINT0150742	chr1:85615272-85620055	4784	chr1:85615188-85615271=85620056-85620157:+	IR-S	98.78	160.92	1.99	97.58	159.5	3.96	94.3	128.68	7.78	86.93	111.9	16.82	96.64	169.82	5.9	98.39	121.56	1.99	94.86	107.97	5.85	90.76	112.38	11.44	93.74	115.98	7.75	90.39	89.57	9.52	84.38	89.67	16.6	chr1	85615272	85620055	+	85615188	85620157	ENSMUSG00000070031	-10.795
Mst1r	MmuINT0101374	chr9:107915932-107916286	355	chr9:107915704-107915931=107916287-107916367:+	IR-S	35.8	12.12	21.73	32.21	20.1	42.31	14.86	1.2	6.89	7.69	0.54	6.46	21.47	1.33	4.86	26.51	5.48	15.18	25.34	4.68	13.79	37.43	5.75	9.62	9.04	1.19	12	13.44	2.99	19.29	33	11.14	22.61	chr9	107915932	107916286	+	107915704	107916367	ENSMUSG00000032584	-10.785
4921513D23Rik	MmuINT0003611	chr16:14126170-14127055	886	chr16:14127056-14127258=14125942-14126169:-	IR-S	12.67	2.25	15.53	13.62	5.32	33.74	0	0	11.67	0	0	7.42	34.93	9.22	17.17	14.86	2.98	17.05	19.69	1.87	7.62	56.97	6.61	4.99	5.56	1.12	19.03	0	0	15.91	4.76	0.56	11.11	chr16	14126170	14127055	-	14127258	14125942	ENSMUSG00000060657	-10.765
Eif2c3	MmuINT0056235	chr4:126355166-126363645	8480	chr4:126363646-126363830=126355006-126355165:-	IR-S	6.33	1.06	15.74	25.24	6.26	18.55	0	0	14.81	6.33	1.06	15.74	27.08	2.54	6.84	9.01	2.18	22.01	13.73	3.41	21.43	18.6	4.74	20.76	9.2	1.64	16.17	6.91	1.07	14.39	3.13	1.03	31.93	chr4	126355166	126363645	-	126363830	126355006	ENSMUSG00000028842	-10.765
8430410A17Rik	MmuINT0005847	chr6:87914012-87914490	479	chr6:87913976-87914011=87914491-87914695:+	IR-C	25.58	17.71	51.53	25.32	16.92	49.91	17.16	6.44	31.11	15.55	11.56	62.76	48.64	11.89	12.56	32.34	9.93	20.76	30.49	11.74	26.77	16.05	6.96	36.42	16.7	8.75	43.66	11.15	6.23	49.63	18.24	12.42	55.65	chr6	87914012	87914490	+	87913976	87914695	ENSMUSG00000030060	-10.755
Dsel	MmuINT0053428	chr1:111863641-111864094	454	chr1:111864095-111864918=111858702-111863640:-	IR-S	23.08	5.54	18.46	10.81	4.43	36.57	9.09	4.36	43.64	2.44	1.02	40.98	7.07	3.75	49.25	7.14	4.28	55.72	4.07	2.6	61.4	1.75	1.02	56.98	8	4.32	49.68	4.35	1.57	34.43	8.05	3.78	43.22	chr1	111863641	111864094	-	111864918	111858702	ENSMUSG00000038702	-10.745
Piwil2	MmuINT0120387	chr14:70426744-70428942	2199	chr14:70428943-70429094=70426507-70426743:-	IR-S	24.64	10.6	32.4	23.94	10.53	33.47	20	0.6	2.4	71.43	4.29	1.71	100	3	0	14.29	0.57	3.43	33.33	0.67	1.33	33.33	0.67	1.33	25	1.25	3.75	12.82	2.82	19.18	14.29	3.43	20.57	chr14	70426744	70428942	-	70429094	70426507	ENSMUSG00000033644	-10.735
Adam12	MmuINT0010764	chr7:133968001-133974335	6335	chr7:133974336-133974407=133967831-133968000:-	IR-S	8.33	1.08	11.92	15.15	2.88	16.12	0	0	92	0	0	34	5.56	5.28	89.72	2.78	4.11	143.89	2.55	4.11	156.89	2.22	3.06	134.94	0	0	51	2.04	0.51	24.49	0	0	20	chr7	133968001	133974335	-	133974407	133967831	ENSMUSG00000054555	-10.72
Mgat4a	MmuINT0098424	chr1:37444686-37444806	121	chr1:37444807-37444919=37439340-37444685:-	IR-S	0	0	12	21.43	3.64	13.36	12.66	1.14	7.89	0	0	10	53.26	6.99	6.13	2.1	0.53	24.5	14.55	2.34	13.75	23.25	3.73	12.33	0	0	9	0	0	18	0	0	20	chr1	37444686	37444806	-	37444919	37439340	ENSMUSG00000026110	-10.715
Klc3	MmuINT0087645	chr7:19395280-19395364	85	chr7:19395365-19395455=19395239-19395279:-	IR-C	80.24	120.53	29.68	77.97	90.79	25.65	80.66	93.07	22.31	65.47	90.44	47.7	53.04	48.05	42.54	62.08	49.17	30.03	64.54	52.41	28.8	72.18	50.59	19.5	67.08	70.1	34.4	68.52	71.74	32.96	68.27	70.82	32.92	chr7	19395280	19395364	-	19395455	19395239	ENSMUSG00000040714	-10.71
Ccbe1	MmuINT0029980	chr18:66066869-66071200	4332	chr18:66071201-66071321=66066729-66066868:-	IR-S	35.48	14.9	27.1	36.84	14.37	24.63	4.35	0.52	11.48	15.38	2.31	12.69	12.5	1.12	7.88	27.27	1.91	5.09	18.18	2.36	10.64	33.33	6	12	32.14	11.89	25.11	23.64	8.04	25.96	27.27	7.64	20.36	chr18	66066869	66071200	-	66071321	66066729	ENSMUSG00000046318	-10.705
Wdr13	MmuINT0174968	chrX:8129277-8130002	726	chrX:8130003-8130133=8128969-8129276:-	IR-S	27.73	21.07	54.93	20	16.2	64.8	14.53	9.74	57.26	11.41	9.47	73.53	13.56	9.09	57.91	19.55	20.92	86.08	10	8.8	79.2	7.91	5.93	69.07	13.6	9.66	61.34	11.83	6.15	45.85	14.49	11.45	67.55	chrX	8129277	8130002	-	8130133	8128969	ENSMUSG00000031166	-10.705
Enc1	MmuINT0057418	chr13:97246785-97250536	3752	chr13:97244971-97246784=97250537-97253040:+	IR-S	7.94	2.7	31.3	17.24	2.93	14.07	0	0	26	4	1.04	24.96	25	3.75	11.25	50	3	3	12.5	1.12	7.88	15.38	2.31	12.69	7.04	2.68	35.32	2.26	1.54	66.46	1.54	0.51	32.49	chr13	97246785	97250536	+	97244971	97253040	ENSMUSG00000041773	-10.69
Lmln	MmuINT0091536	chr16:33074184-33080930	6747	chr16:33074005-33074183=33080931-33081036:+	IR-S	17.95	4.13	18.87	8.52	2.73	29.3	1.75	0.51	28.49	5.63	1.07	17.96	5.34	1.07	18.96	7.69	1.61	19.39	5.31	1.59	28.43	19.35	7.16	29.84	0	0	27	3.74	1.57	40.46	1.41	0.51	35.49	chr16	33074184	33080930	+	33074005	33081036	ENSMUSG00000022802	-10.66
Myo9a	MmuINT0104653	chr9:59875415-59884479	9065	chr9:59875202-59875414=59884480-59884592:+	IR-S	18.51	15.41	67.83	24.99	25.63	76.92	10.55	5.53	46.87	9.72	4.94	45.88	18.85	7.73	33.26	18.22	15.96	71.64	16.62	16.91	84.85	12.11	11.21	81.36	15.27	8.65	47.98	12.11	6.73	48.83	10.13	6.05	53.71	chr9	59875415	59884479	+	59875202	59884592	ENSMUSG00000039585	-10.63
Pigb	MmuINT0119480	chr9:73038759-73039461	703	chr9:73039462-73039699=73038623-73038758:-	IR-S	17.65	5.29	24.71	16.88	7.6	37.4	3.03	1.03	32.97	5.26	1.05	18.95	22.22	4.89	17.11	10.26	4.41	38.59	2.44	1.02	40.98	0	0	36	2.7	1.03	36.97	5.08	1.57	29.43	8.24	3.79	42.21	chr9	73038759	73039461	-	73039699	73038623	ENSMUSG00000079469	-10.605
Ntn4	MmuINT0111261	chr10:93682697-93707277	24581	chr10:93682418-93682696=93707278-93707404:+	IR-S	1.82	0.51	27.49	23.08	5.54	18.46	26.32	3.16	8.84	7.69	0.54	6.46	17.65	3.53	16.47	3.03	0.52	16.48	2.56	0.51	19.49	11.63	2.79	21.21	7.69	1.08	12.92	0	0	20	3.7	1.04	26.96	chr10	93682697	93707277	+	93682418	93707404	ENSMUSG00000020019	-10.6
Cul4b	MmuINT0044087	chrX:38565107-38572403	7297	chrX:38572404-38572478=38564933-38565106:-	IR-S	14.08	11.98	73.08	13.87	10.82	67.18	17.39	4.7	22.3	3.85	1.04	25.96	31.25	6.56	14.44	7.69	3.23	38.77	14.29	4	24	18.18	4.73	21.27	13.04	5.09	33.91	2.99	2.06	66.94	3.82	2.6	65.4	chrX	38565107	38572403	-	38572478	38564933	ENSMUSG00000031095	-10.57
Susd1	MmuINT0155288	chr4:59369641-59379598	9958	chr4:59379599-59379785=59369531-59369640:-	IR-S	18.82	4.16	17.94	2.32	1.03	43.16	0	0	20.09	0.97	0.51	51.65	1.15	0.51	43.59	0	0	40.19	0.97	0.51	51.59	4.21	2.08	47.39	1.09	0.5	45.78	0	0	24.38	0	0	47.09	chr4	59369641	59379598	-	59379785	59369531	ENSMUSG00000038578	-10.57
Bet1l	MmuINT0024794	chr7:140855166-140856220	1055	chr7:140856221-140856383=140855074-140855165:-	IR-S	40.48	27.54	40.49	46.3	22.07	25.6	17.46	9.46	44.74	24.56	17.53	53.85	39.8	13.32	20.15	63.06	22.92	13.43	22.86	8.62	29.09	35.19	13.6	25.05	27.11	20.43	54.92	39.68	21.73	33.03	25.97	14.56	41.5	chr7	140855166	140856220	-	140856383	140855074	ENSMUSG00000025484	-10.565
Gm11744	MmuINT0069931	chr11:116657308-116657537	230	chr11:116657108-116657307=116657538-116657606:+	IR-S	11.79	17.33	129.67	13.3	17.56	114.44	20	1.2	4.8	16.67	1.17	5.83	0	0	3	55.56	3.89	3.11	0	0	1	0	0	2	5.88	0.53	8.47	0	0	13	4	0.52	12.48	chr11	116657308	116657537	+	116657108	116657606	ENSMUSG00000075410	-10.545
Tcea2	MmuINT0157954	chr2:181686247-181686597	351	chr2:181686190-181686246=181686598-181686752:+	IR-S	60.61	32.12	20.88	44.19	27.4	34.6	43.12	33.63	44.37	46.67	35.94	41.06	62.79	43.95	26.05	54.43	33.2	27.8	64.71	45.3	24.7	60.47	41.72	27.28	63.93	63.93	36.07	42.55	28.51	38.49	41.18	19.77	28.23	chr2	181686247	181686597	+	181686190	181686752	ENSMUSG00000059540	-10.535
Ankrd42	MmuINT0015724	chr7:92591958-92605207	13250	chr7:92605208-92605380=92591831-92591957:-	IR-S	16.91	7.61	37.41	14.97	7.49	42.54	10.77	3.88	32.12	10.42	5.52	47.48	23.64	8.04	25.96	14.66	6.89	40.13	23.88	9.33	29.73	24	7.44	23.56	14.29	7.43	44.57	4.35	1.57	34.43	6.49	2.66	38.34	chr7	92591958	92605207	-	92605380	92591831	ENSMUSG00000041343	-10.52
Atxn7	MmuINT0022229	chr14:14095602-14095699	98	chr14:14095357-14095601=14095700-14095898:+	IR-S	6.78	1.7	23.36	18.94	6.69	28.62	0	0	28.44	5.11	1.61	29.89	8.35	2.81	30.81	7.83	4.41	51.9	8.28	3.96	43.82	5.16	2.69	49.46	5.02	1.64	31.01	4.69	1.63	33.21	0	0	33.91	chr14	14095602	14095699	+	14095357	14095898	ENSMUSG00000021738	-10.515
Pcdh17	MmuINT0115998	chr14:84477688-84532874	55187	chr14:84477515-84477687=84532875-84537060:+	IR-C	15.15	2.88	16.12	11.76	2.23	16.77	2.86	0.51	17.49	0	0	22	2.22	0.51	22.49	3.33	1.03	29.97	5.66	1.58	26.42	1.59	0.51	31.49	6.25	3.19	47.81	5.88	1.06	16.94	0	0	14	chr14	84477688	84532874	+	84477515	84537060	ENSMUSG00000035566	-10.515
Stoml1	MmuINT0154299	chr9:58253400-58254933	1534	chr9:58253164-58253399=58254934-58255040:+	IR-S	22.92	13.52	45.48	47.69	45.78	50.22	17.53	9.99	47.01	9.68	6.58	61.42	17.95	8.26	37.74	18.75	10.69	46.31	23.64	16.08	51.92	29.17	18.09	43.91	18.4	13.62	60.38	15.25	10.37	57.63	34.33	15.45	29.55	chr9	58253400	58254933	+	58253164	58255040	ENSMUSG00000032333	-10.515
Txnl4a	MmuINT0168525	chr18:80207062-80207153	92	chr18:80206846-80207061=80207154-80207343:+	IR-C	37.5	28.88	48.12	29.55	16.84	40.16	22.73	12.27	41.73	17.14	7.03	33.97	28	8.96	23.04	30.16	12.37	28.63	36.36	16.36	28.64	10.77	3.88	32.12	21.62	9.73	35.27	23.29	20.96	69.04	22.73	18.41	62.59	chr18	80207062	80207153	+	80206846	80207343	ENSMUSG00000057130	-10.515
Wdr83	MmuINT0175801	chr8:85079838-85080119	282	chr8:85080120-85080225=85079789-85079837:-	IR-S	40.45	81.46	119.92	39.18	58.46	90.75	27.93	46.69	120.48	31.82	58	124.27	33.62	43.43	85.75	31.44	52.58	114.66	39.24	64.05	99.18	37.85	57.21	93.94	41.24	73.44	104.64	21.69	33.46	120.8	36.91	60.24	102.97	chr8	85079838	85080119	-	85080225	85079789	ENSMUSG00000005150	-10.515
Kif14	MmuINT0086694	chr1:136494731-136495855	1125	chr1:136494628-136494730=136495856-136496019:+	IR-S	8.57	1.63	17.37	16.28	4.07	20.93	3.45	0.52	14.48	0	0	6	60	9.6	6.4	3.7	0.52	13.48	14.29	1.71	10.29	30	3.9	9.1	0	0	12	0	0	15	3.85	1.04	25.96	chr1	136494731	136495855	+	136494628	136496019	ENSMUSG00000041498	-10.5
Meis3	MmuINT0097804	chr7:16178796-16178950	155	chr7:16178745-16178795=16178951-16179100:+	IR-S	25.7	22.17	64.1	27.21	20.45	54.7	18.92	57.99	248.52	12.8	24.01	163.57	18.33	29.74	132.53	14.29	30.29	181.71	19.87	37.75	152.25	15.58	28.79	156.02	19.13	32.69	138.19	14.31	7.64	45.73	17.6	10.8	50.56	chr7	16178796	16178950	+	16178745	16179100	ENSMUSG00000041420	-10.5
Zfp260	MmuINT0178831	chr7:30095212-30099527	4316	chr7:30095076-30095211=30099528-30099722:+	IR-S	2.04	0.51	24.49	34.69	11.45	21.55	4.65	2.09	42.91	3.45	2.59	72.41	7.89	3.23	37.77	13.25	6.23	40.77	12.73	3.95	27.05	15.49	6.35	34.65	6.17	2.65	40.35	8.91	4.9	50.1	6.82	3.21	43.79	chr7	30095212	30099527	+	30095076	30099722	ENSMUSG00000049421	-10.5
Ctsa	MmuINT0043711	chr2:164833851-164834029	179	chr2:164833724-164833850=164834030-164834208:+	IR-C	29.1	35.5	86.5	27.45	35.68	94.31	18.83	26.74	115.26	19.66	41.88	171.12	23.08	27.7	92.3	29.19	39.41	95.59	24.51	39.22	120.78	22.58	34.32	117.68	21.74	39.57	142.43	16.32	22.68	116.32	19.28	25.64	107.36	chr2	164833851	164834029	+	164833724	164834208	ENSMUSG00000017760	-10.475
Rabgap1l	MmuINT0130805	chr1:160472112-160627214	155103	chr1:160627215-160627365=160471998-160472111:-	IR-S	20.36	6.02	23.54	11.7	3.35	25.3	0	0	9.26	6.17	1.08	16.39	9.01	1.67	16.83	15.41	3.46	19.01	14	2.87	17.6	4.05	1.04	24.64	4.63	1.05	21.54	4.63	1.05	21.54	6.49	1.07	15.35	chr1	160472112	160627214	-	160627365	160471998	ENSMUSG00000026721	-10.47
Cmpk2	MmuINT0037820	chr12:26471521-26473995	2475	chr12:26471406-26471520=26473996-26474197:+	IR-S	20.93	5.44	20.56	0	0	32	5.88	1.06	16.94	0	0	40	24.14	4.35	13.65	7.04	2.68	35.32	14.29	5.14	30.86	20.93	5.44	20.56	1.27	0.51	39.49	0	0	24	0	0	35	chr12	26471521	26473995	+	26471406	26474197	ENSMUSG00000020638	-10.465
Mapk12	MmuINT0095478	chr15:89140258-89140347	90	chr15:89140348-89140703=89140128-89140257:-	IR-S	18.52	5.93	26.07	29.17	9.04	21.96	13.25	6.23	40.77	16.22	6.97	36.03	20	6.6	26.4	12	5.04	36.96	19.05	4.76	20.24	16.67	7	35	16.22	6.97	36.03	11.63	2.79	21.21	15.15	2.88	16.12	chr15	89140258	89140347	-	89140703	89140128	ENSMUSG00000022610	-10.455
Radil	MmuINT0131129	chr5:142503951-142506458	2508	chr5:142506459-142507088=142503913-142503950:-	IR-S	8.16	1.83	20.62	13.87	2.28	14.14	7.67	1.62	19.45	1.81	0.58	31.26	17.7	3.68	17.12	9.42	1.64	15.78	5.96	1.13	17.81	2.89	0.51	17.29	3.23	0.58	17.48	0	0	32.48	1.12	1.08	95.12	chr5	142503951	142506458	-	142507088	142503913	ENSMUSG00000029576	-10.455
Ccdc18	MmuINT0030642	chr5:108132999-108135421	2423	chr5:108132914-108132998=108135422-108135564:+	IR-S	29.67	12.97	30.74	23.14	10.47	34.76	9.06	4.91	49.25	20.35	9.03	35.33	20.41	6.62	25.83	14.55	5.73	33.63	16.91	9.94	48.84	12.86	3.95	26.76	14.85	7.46	42.79	16.28	10.47	53.82	15.64	10.41	56.14	chr5	108132999	108135421	+	108132914	108135564	ENSMUSG00000056531	-10.445
Trpc3	MmuINT0165914	chr3:36651737-36655017	3281	chr3:36655018-36655182=36651520-36651736:-	IR-S	15.79	3.47	18.53	18.52	2.96	13.04	9.59	3.84	36.16	2.38	1.02	41.98	14.29	3.43	20.57	9.52	2.19	20.81	2.94	1.03	33.97	5.26	2.1	37.9	4.47	1.57	33.49	9.09	3.27	32.73	4.35	2.09	45.91	chr3	36651737	36655017	-	36655182	36651520	ENSMUSG00000027716	-10.435
BC023814	MmuINT0023020	chr3:87928049-87929855	1807	chr3:87929856-87930195=87927924-87928048:-	IR-S	18.78	21.97	95.03	30.26	29.96	69.04	20.57	17.48	67.52	16.48	17.47	88.53	23.94	21.07	66.93	36.84	28.74	49.26	32.41	31.11	64.89	32.18	37.01	77.99	16.9	14.03	68.97	8.86	7.62	78.38	19.34	20.89	87.11	chr3	87928049	87929855	-	87930195	87927924	ENSMUSG00000004896	-10.42
Sass6	MmuINT0138930	chr3:116621509-116627072	5564	chr3:116621383-116621508=116627073-116627167:+	IR-C	41.05	27.5	39.5	30.23	16.93	39.07	32.28	27.12	56.88	19.38	14.92	62.08	24.03	19.22	60.78	22.54	19.61	67.39	30.97	22.92	51.08	28.57	25.71	64.29	31.03	23.58	52.42	15.6	9.83	53.17	34.88	30.35	56.65	chr3	116621509	116627072	+	116621383	116627167	ENSMUSG00000027959	-10.4
Dgkh	MmuINT0048793	chr14:78653797-78724906	71110	chr14:78724907-78725089=78653686-78653796:-	IR-S	30.16	12.37	28.63	15	6.9	39.1	11.36	5.57	43.43	23.94	10.53	33.47	16.33	9.31	47.69	12.87	7.34	49.66	22.92	13.52	45.48	20	9	36	13.76	8.53	53.47	7.53	3.77	46.23	16.88	7.6	37.4	chr14	78653797	78724906	-	78725089	78653686	ENSMUSG00000034731	-10.375
Ccdc18	MmuINT0030655	chr5:108197971-108201324	3354	chr5:108197757-108197970=108201325-108201424:+	IR-S	0	0	15.17	23.52	4.43	14.41	0	0	9.33	7.89	1.08	12.59	46.34	5.9	6.83	6.19	1.06	16.1	5.08	0.52	9.81	32.64	6.75	13.93	0	0	10.5	0	0	14	2.78	0.51	17.99	chr5	108197971	108201324	+	108197757	108201424	ENSMUSG00000056531	-10.37
Mapkbp1	MmuINT0095702	chr2:120011060-120011932	873	chr2:120011002-120011059=120011933-120012103:+	IR-S	15.15	2.88	16.12	10.34	3.31	28.69	0	0	20	8.57	1.63	17.37	11.11	1.67	13.33	8.33	2.17	23.83	5.56	2.11	35.89	7.94	2.7	31.3	8	2.16	24.84	0	0	11	4.76	1.05	20.95	chr2	120011060	120011932	+	120011002	120012103	ENSMUSG00000033902	-10.365
Phkg2	MmuINT0119080	chr7:127577711-127577974	264	chr7:127577535-127577710=127577975-127578029:+	IR-C	46.87	58.3	66.09	44.4	56.5	70.76	40.32	39.81	58.93	36.5	43.15	75.07	38.65	27.08	42.98	40.9	33.16	47.91	44.5	53.3	66.47	50.68	37.16	36.16	33.48	33.59	66.73	31.39	27.65	60.44	39.15	32.23	50.09	chr7	127577711	127577974	+	127577535	127578029	ENSMUSG00000030815	-10.365
Nudt12	MmuINT0111469	chr17:59010445-59011042	598	chr17:59011043-59011254=59009855-59010444:-	IR-S	6.67	1.6	22.4	17.07	4.1	19.9	11.11	2.22	17.78	1.89	0.51	26.49	9.09	2.18	21.82	10	3.3	29.7	11.11	3.89	31.11	10.34	3.31	28.69	5.26	1.05	18.95	3.03	0.52	16.48	0	0	16	chr17	59010445	59011042	-	59011254	59009855	ENSMUSG00000024228	-10.355
Ppapdc1b	MmuINT0124407	chr8:25720152-25720266	115	chr8:25720048-25720151=25720267-25720375:+	IR-S	19.05	4.76	20.24	12.5	2.25	15.75	6.67	1.6	22.4	7.69	2.69	32.31	13.33	2.27	14.73	10	1.1	9.9	6.98	1.61	21.39	11.11	1.67	13.33	3.12	1.03	31.97	4.17	1.04	23.96	6.67	2.13	29.87	chr8	25720152	25720266	+	25720048	25720375	ENSMUSG00000031570	-10.355
Frem1	MmuINT0065879	chr4:82916781-82922226	5446	chr4:82922227-82922299=82916631-82916780:-	IR-S	15.18	4.03	22.53	8.85	2.72	28.02	5.41	2.11	36.89	1.54	0.51	32.4	13	4.52	30.25	5.71	2.64	43.66	7.05	2.67	35.27	7.3	3.22	40.87	2.26	1.53	66.32	1.83	1.02	54.51	1.5	1.02	66.86	chr4	82916781	82922226	-	82922299	82916631	ENSMUSG00000059049	-10.35
Atp2b3	MmuINT0021248	chrX:73538318-73542185	3868	chrX:73538076-73538317=73542186-73542420:+	IR-S	8.47	2.71	29.29	14.75	5.16	29.84	0	0	4	16.67	1.17	5.83	20	1.8	7.2	50	1.5	1.5	12.5	1.12	7.88	33.33	2.67	5.33	13.04	1.7	11.3	0	0	21	2.56	0.51	19.49	chrX	73538318	73542185	+	73538076	73542420	ENSMUSG00000031376	-10.33
Gdf15	MmuINT0068324	chr8:70630175-70631332	1158	chr8:70631333-70631635=70629394-70630174:-	IR-S	10.2	2.75	24.25	12	1.68	12.32	42.86	2.14	2.86	20	1.2	4.8	60	2.4	1.6	0	0	2	33.33	1.33	2.67	NA	NaN	NaN	9.09	0.55	5.45	1.54	0.51	32.49	0	0	19	chr8	70630175	70631332	-	70631635	70629394	ENSMUSG00000038508	-10.33
1300018I17Rik	MmuINT0000614	chr8:123245211-123245506	296	chr8:123245507-123245712=123245114-123245210:-	IR-S	21.3	26.36	97.41	20.9	26.83	101.55	24.25	21.93	68.49	25.92	33.06	94.47	26.26	26.11	73.31	18.6	24.12	105.56	18.55	22.19	97.43	26.16	24.25	68.44	21.51	30.7	112.04	8.99	8.85	89.57	12.57	13.15	91.45	chr8	123245211	123245506	-	123245712	123245114	ENSMUSG00000001062	-10.32
Epc2	MmuINT0058050	chr2:49522678-49528847	6170	chr2:49522471-49522677=49528848-49528996:+	IR-C	13.69	3.43	21.6	18.22	7.11	31.92	8	2.16	24.84	18.25	7.13	31.93	40.71	18.36	26.73	28.39	12.22	30.81	13.61	6.26	39.76	21.43	7.29	26.71	14.74	5.75	33.28	5.31	1.59	28.43	6.06	2.12	32.88	chr2	49522678	49528847	+	49522471	49528996	ENSMUSG00000069495	-10.27
Slc25a42	MmuINT0145706	chr8:70188950-70189410	461	chr8:70189411-70189577=70188833-70188949:-	IR-S	19.86	13.18	53.19	23.91	14.87	47.32	8.03	1.62	18.57	17.95	4.13	18.87	21.43	3.64	13.36	31.71	8.56	18.44	18.92	4.16	17.84	18.92	5.35	22.93	25.93	8.82	25.18	13.85	5.12	31.88	9.38	3.28	31.72	chr8	70188950	70189410	-	70189577	70188833	ENSMUSG00000002346	-10.27
Nbea	MmuINT0105942	chr3:56009644-56019365	9722	chr3:56019366-56019474=56009562-56009643:-	IR-S	18.6	4.74	20.76	16.67	4.08	20.42	3.36	1.03	29.76	2.63	0.51	19.02	14.78	5.74	33.09	10.41	6.07	52.28	11.56	7.81	59.72	12.19	5.61	40.42	5.73	2.64	43.5	7.49	1.61	19.92	7.26	2.68	34.23	chr3	56009644	56019365	-	56019474	56009562	ENSMUSG00000027799	-10.26
Rttn	MmuINT0137851	chr18:89081985-89090426	8442	chr18:89081894-89081984=89090427-89090616:+	IR-S	11.87	2.24	16.61	11	3.33	26.94	8.12	1.62	18.35	16.04	2.34	12.24	6.53	0.55	7.84	11.95	2.26	16.62	7.63	2.15	26.06	3.15	1.03	31.67	0	0	11.61	0	0	15.91	2.42	0.51	20.64	chr18	89081985	89090426	+	89081894	89090616	ENSMUSG00000023066	-10.225
4930503L19Rik	MmuINT0004209	chr18:70464065-70467334	3270	chr18:70467335-70467485=70463962-70464064:-	IR-C	21.5	13.97	51.02	30.19	20.83	48.17	7.61	8.07	97.93	3.89	5.72	141.28	6.73	8.01	110.99	10.81	13.3	109.7	18.82	19.01	81.99	11.96	12.32	90.68	17.5	16.45	77.55	16.07	10.45	54.55	15.22	8.07	44.93	chr18	70464065	70467334	-	70467485	70463962	ENSMUSG00000044906	-10.2
Gm4013	MmuINT0070586	chr18:42274549-42274950	402	chr18:42274951-42275197=42274380-42274548:-	IR-S	12.73	3.95	27.05	20	5.4	21.6	9.09	2.18	21.82	11.11	4.44	35.56	28.21	7.05	17.95	14.29	1.71	10.29	13.33	2.27	14.73	17.24	2.93	14.07	21.74	6.09	21.91	6.67	1.6	22.4	5.66	1.58	26.42	chr18	42274549	42274950	-	42275197	42274380		-10.2
Mmadhc	MmuINT0099489	chr2:50296310-50296642	333	chr2:50296643-50296677=50296252-50296309:-	IR-S	77.58	245.73	71.02	79.38	207.18	53.82	75.04	197.36	65.64	63.99	207.65	116.85	71.71	108.82	42.93	81.26	166.99	38.51	78.09	134.9	37.85	73.19	177.3	64.95	49.37	101.95	104.55	64.67	184.63	100.87	71.9	186.94	73.06	chr2	50296310	50296642	-	50296677	50296252	ENSMUSG00000026766	-10.195
Atm	MmuINT0020638	chr9:53507904-53510162	2259	chr9:53510163-53510288=53507778-53507903:-	IR-S	19.15	5.36	22.64	9.52	2.19	20.81	0	0	10.13	10.34	1.65	14.35	5.88	0.53	8.47	2.13	0.51	23.49	0	0	21	6.67	1.6	22.4	3.95	0.52	12.65	0	0	12	8.33	2.17	23.83	chr9	53507904	53510162	-	53510288	53507778	ENSMUSG00000034218	-10.17
Morn1	MmuINT0100078	chr4:155087493-155089485	1993	chr4:155087421-155087492=155089486-155089584:+	IR-S	49.28	14.93	15.37	40.48	9.83	14.46	42.88	12.15	16.18	27.98	7.68	19.76	59.3	11.95	8.2	39.31	8.36	12.91	61.82	16.18	9.99	27.2	6.36	17.02	46.65	13.2	15.09	34.63	8.08	15.25	34.82	7.41	13.88	chr4	155087493	155089485	+	155087421	155089584	ENSMUSG00000029049	-10.155
Pipox	MmuINT0120183	chr11:77882277-77882616	340	chr11:77882617-77882763=77882118-77882276:-	IR-S	26.09	15.13	42.87	29.17	18.09	43.91	50	6	6	46.67	5.13	5.87	20	1.8	7.2	26.67	5.07	13.93	30	3.9	9.1	12.5	1.12	7.88	7.14	1.07	13.93	7.69	1.61	19.39	27.27	11.45	30.55	chr11	77882277	77882616	-	77882763	77882118	ENSMUSG00000017453	-10.15
Myo5a	MmuINT0104421	chr9:75213075-75215084	2010	chr9:75212792-75213074=75215085-75215259:+	IR-S	25.95	5.15	14.69	2.1	0.51	23.82	2.95	1.03	33.85	3.99	1.05	25.37	13.65	5.72	36.16	0	0	32.88	3.68	1.55	40.69	6.31	3.19	47.36	4.36	1.56	34.31	4.5	0.52	11.08	3.26	0.52	15.33	chr9	75213075	75215084	+	75212792	75215259	ENSMUSG00000034593	-10.145
St6galnac2	MmuINT0153237	chr11:116684485-116685096	612	chr11:116685097-116685265=116684346-116684484:-	IR-S	21.08	23.61	88.39	23.27	22.8	75.2	8.33	2.17	23.83	20	7.2	28.8	18.18	2.36	10.64	16.98	5.26	25.74	20.93	5.44	20.56	35.29	8.12	14.88	15	3.45	19.55	9.28	4.92	48.08	14.78	9.75	56.25	chr11	116684485	116685096	-	116685265	116684346	ENSMUSG00000057286	-10.145
BC020535	MmuINT0022986	chr2:153071006-153071757	752	chr2:153070822-153071005=153071758-153072212:+	IR-S	13.01	4.06	27.12	14.49	5.24	30.91	1.49	1.04	69.01	5.06	1.62	30.46	9.27	6.14	60.1	4.66	2.66	54.43	13.68	8.11	51.16	9.8	6.2	57.09	9.61	5.01	47.14	2.67	1.04	37.99	4.55	1.05	21.95	chr2	153071006	153071757	+	153070822	153072212	ENSMUSG00000027474	-10.14
Glb1l	MmuINT0069086	chr1:75201474-75201742	269	chr1:75201743-75201861=75201399-75201473:-	IR-S	38.4	21.57	34.6	43.24	15.28	20.06	32.56	16.02	33.18	27.3	16.76	44.63	58.72	33.86	23.8	38.73	26.36	41.7	34.69	25.82	48.6	36.01	16.1	28.6	27.46	22.2	58.64	29.47	10.9	26.08	31.89	12.97	27.7	chr1	75201474	75201742	-	75201861	75201399	ENSMUSG00000026200	-10.14
D2Wsu81e	MmuINT0045976	chr2:30177722-30177919	198	chr2:30177920-30177965=30177593-30177721:-	IR-S	64.04	213.25	119.75	61.94	155.47	95.53	54.34	145.09	121.91	58.17	160.55	115.45	60.25	77.72	51.28	59.47	107.64	73.36	56.91	109.84	83.16	58.22	103.63	74.37	48.64	119.65	126.35	53.4	168.74	147.26	52.33	162.22	147.78	chr2	30177722	30177919	-	30177965	30177593	ENSMUSG00000039660	-10.125
Gm14378	MmuINT0070227	chr8:4250922-4251292	371	chr8:4250849-4250921=4251293-4251423:+	IR-S	21.65	12.77	46.23	25.77	15.72	45.28	26.67	5.07	13.93	31.82	9.23	19.77	42.86	8.57	11.43	42.11	11.37	15.63	57.89	17.37	12.63	41.18	9.88	14.12	25.33	11.91	35.09	10.81	4.43	36.57	16.36	5.24	26.76	chr8	4250922	4251292	+	4250849	4251423	ENSMUSG00000089736	-10.125
Lcorl	MmuINT0090307	chr5:45701998-45735730	33733	chr5:45735731-45735824=45700443-45701997:-	IR-C	9.43	2.73	26.27	30.43	9.13	20.87	6.12	1.59	24.41	2.8	1.54	53.46	25.71	11.31	32.69	2.78	1.03	35.97	22.03	7.93	28.07	18.42	8.29	36.71	9.76	4.39	40.61	2.94	1.03	33.97	16.67	3.5	17.5	chr5	45701998	45735730	-	45735824	45700443	ENSMUSG00000015882	-10.125
Gsta3	MmuINT0074578	chr1:21258981-21260047	1067	chr1:21258848-21258980=21260048-21260189:+	IR-S	7.14	2.14	27.86	15.56	4.05	21.95	5.88	1.06	16.94	0.92	0.51	54.49	11.11	1.67	13.33	1.82	0.51	27.49	5.56	1.06	17.94	0	0	13	4.17	1.04	23.96	1.2	1.01	82.99	1.27	0.51	39.49	chr1	21258981	21260047	+	21258848	21260189	ENSMUSG00000025934	-10.115
Sec61a2	MmuINT0140764	chr2:5878009-5882580	4572	chr2:5882581-5882690=5877855-5878008:-	IR-C	23.99	101.66	322.1	18.21	60.87	273.42	13.85	48.95	304.49	12.71	47.35	325.18	11.23	28.92	228.58	14.78	56.82	327.65	23.43	83.93	274.3	18.37	57.4	255.07	20.36	75.22	294.25	7.93	28.61	332.13	14.06	47.91	292.85	chr2	5878009	5882580	-	5882690	5877855	ENSMUSG00000025816	-10.105
Ncoa7	MmuINT0106666	chr10:30694254-30696067	1814	chr10:30696068-30696193=30694069-30694253:-	IR-C	15.56	4.05	21.95	9.33	3.83	37.17	3.7	0.52	13.48	11.11	2.22	17.78	10	1.1	9.9	3.7	1.04	26.96	2.44	0.51	20.49	9.52	2.19	20.81	14.29	2.86	17.14	2.5	1.03	39.98	2.22	0.51	22.49	chr10	30694254	30696067	-	30696193	30694069	ENSMUSG00000039697	-10.085
Rdh13	MmuINT0133280	chr7:4444322-4445446	1125	chr7:4445447-4445657=4444203-4444321:-	IR-S	24	7.44	23.56	21.43	7.29	26.71	11.39	5.01	38.99	18.84	7.72	33.28	12.82	5.64	38.36	22.5	11.03	37.98	24.71	13.1	39.9	21.21	8.48	31.52	19.3	6.56	27.44	17.39	4.7	22.3	7.87	3.78	44.22	chr7	4444322	4445446	-	4445657	4444203	ENSMUSG00000008435	-10.085
Snhg6	MmuINT0149703	chr1:9942718-9944019	1302	chr1:9944020-9944118=9942610-9942717:-	IR-S	30.47	24.13	55.07	31.73	27.66	59.52	68.94	34.63	15.6	50.13	24.77	24.64	65.47	25.65	13.53	54.28	16.97	14.29	72.15	27.54	10.63	66.7	30.84	15.4	62.33	35.71	21.58	16.19	18.01	93.25	25.84	20.76	59.59	chr1	9942718	9944019	-	9944118	9942610		-10.085
Usp45	MmuINT0171929	chr4:21798736-21804225	5490	chr4:21798605-21798735=21804226-21804313:+	IR-S	13.79	4.55	28.45	21.05	4.84	18.16	0	0	25	15.79	3.47	18.53	6.67	1.6	22.4	6.06	2.12	32.88	1.37	0.51	36.49	13.21	3.96	26.04	10.26	4.41	38.59	5.08	1.57	29.43	9.59	3.84	36.16	chr4	21798736	21804225	+	21798605	21804313	ENSMUSG00000040455	-10.085
Pacsin3	MmuINT0114570	chr2:91259928-91260170	243	chr2:91259868-91259927=91260171-91260261:+	IR-S	17.07	4.1	19.9	19.44	8.36	34.64	4	1.56	37.44	7.69	2.15	25.85	3.03	1.55	49.45	8.26	4.87	54.13	6.33	2.66	39.34	12.12	4.48	32.52	5.88	2.12	33.88	4.35	2.09	45.91	12	5.04	36.96	chr2	91259928	91260170	+	91259868	91260261	ENSMUSG00000027257	-10.08
Prdm2	MmuINT0125866	chr4:143170189-143179287	9099	chr4:143179288-143179391=143170036-143170188:-	IR-S	12.5	4.5	31.5	19.05	9.53	40.48	9.09	3.27	32.73	5.88	1.59	25.41	10.45	3.87	33.13	7.14	3.21	41.79	18.37	5.33	23.67	6.33	2.66	39.34	7.25	2.68	34.32	9.86	3.85	35.15	1.54	0.51	32.49	chr4	143170189	143179287	-	143179391	143170036	ENSMUSG00000057637	-10.075
Tial1	MmuINT0160074	chr7:128443947-128444280	334	chr7:128444281-128444404=128443807-128443946:-	IR-S	19.33	62.05	258.95	27.98	82.54	212.46	22.57	58.23	199.77	24.94	66.84	201.16	20.92	38.7	146.3	29.33	78.9	190.1	28.93	81.87	201.13	19.06	43.46	184.54	29.51	66.69	159.31	8.16	18.93	213.07	19.02	46.41	197.59	chr7	128443947	128444280	-	128444404	128443807	ENSMUSG00000030846	-10.065
Ramp3	MmuINT0131431	chr11:6674896-6676482	1587	chr11:6674763-6674895=6676483-6677475:+	IR-S	11.63	2.79	21.21	16.13	2.9	15.1	0	0	12	3.03	0.52	16.48	11.63	2.79	21.21	0	0	18	4.76	1.05	20.95	4	0.52	12.48	11.11	2.22	17.78	3.03	0.52	16.48	4.62	1.57	32.43	chr11	6674896	6676482	+	6674763	6677475	ENSMUSG00000041046	-10.055
Synj1	MmuINT0156036	chr16:90978771-90979750	980	chr16:90979751-90979920=90978689-90978770:-	IR-S	13.07	4.59	30.53	7.04	3.81	50.31	1.87	0.52	27.51	7.55	2.2	26.92	14.37	5.18	30.88	2.71	1.06	38	11.46	5.05	39.01	18.65	5.98	26.1	0	0	37	0	0	24	0	0	27	chr16	90978771	90979750	-	90979920	90978689	ENSMUSG00000022973	-10.055
Nanos3	MmuINT0105563	chr8:84173973-84176062	2090	chr8:84176063-84176552=84173733-84173972:-	IR-S	17.02	9.36	45.64	25	11.25	33.75	33.33	4	8	20	4.2	16.8	52	9.88	9.12	50	6	6	73.91	14.78	5.22	60	9.6	6.4	51.22	15.88	15.12	10.59	4.98	42.02	11.34	6.12	47.88	chr8	84173973	84176062	-	84176552	84173733	ENSMUSG00000056155	-10.045
Mapre3	MmuINT0095732	chr5:30863406-30864573	1168	chr5:30863204-30863405=30864574-30864728:+	IR-S	39.07	19.62	30.6	34.36	14.07	26.87	45.54	23.13	27.66	48.3	26.32	28.18	53.75	23.23	19.99	38.51	29.5	47.1	48.2	27.58	29.64	40.09	15.94	23.81	40.05	26.2	39.21	26.91	15.89	43.15	26.44	13.18	36.67	chr5	30863406	30864573	+	30863204	30864728	ENSMUSG00000029166	-10.04
Zmynd8	MmuINT0180617	chr2:165815470-165820541	5072	chr2:165820542-165820688=165815317-165815469:-	IR-S	17.46	32.3	152.7	14.21	29.7	179.3	0.66	1.51	227.49	1.02	2.02	195.98	2.44	3.08	122.95	1.46	3.05	205.95	2.98	5.66	184.34	0.33	0.5	149.5	2.45	5.64	224.42	3.52	5.17	141.83	8.07	12.43	141.57	chr2	165815470	165820541	-	165820688	165815317	ENSMUSG00000039671	-10.04
Porcn	MmuINT0124209	chrX:8203044-8203158	115	chrX:8203159-8203289=8203026-8203043:-	IR-C	12.14	49.15	355.72	14.27	65.44	393.14	10.08	5.06	45.1	6.57	4.26	60.59	8.68	3.9	41.04	7.75	6.57	78.16	9.28	6.01	58.78	8.62	3.36	35.58	14.15	9.45	57.31	1.63	0.51	30.7	4.72	2.19	44.23	chrX	8203044	8203158	-	8203289	8203026	ENSMUSG00000031169	-10.03
Ccdc14	MmuINT0030350	chr16:34690832-34695590	4759	chr16:34690616-34690831=34695591-34695643:+	IR-S	12	3.36	24.64	18.92	4.16	17.84	10	1.1	9.9	25	1.25	3.75	16.67	1.17	5.83	8.33	1.08	11.92	22.58	4.29	14.71	36.36	5.45	9.55	14.29	2.29	13.71	5.88	1.06	16.94	5	1.05	19.95	chr16	34690832	34695590	+	34690616	34695643	ENSMUSG00000022833	-10.02
Pigl	MmuINT0119523	chr11:62458695-62473368	14674	chr11:62458460-62458694=62473369-62473468:+	IR-S	52.4	66.29	60.22	55.65	79.38	63.26	49.7	65.12	65.91	47.25	67	74.8	53.65	45.72	39.5	55.81	73.33	58.06	46.15	43.84	51.16	41.49	47.58	67.1	50.06	66.03	65.87	46.12	60.73	70.95	41.89	49.66	68.89	chr11	62458695	62473368	+	62458460	62473468	ENSMUSG00000014245	-10.02
Ccnl1	MmuINT0031750	chr3:65948791-65950479	1689	chr3:65950480-65950544=65948691-65948790:-	IR-C	11.09	54.45	436.55	31.06	125.17	277.83	33.81	157.89	309.11	29.64	131.6	312.4	27.46	101.33	267.67	37.07	163.11	276.89	32.92	142.87	291.13	34.68	127.28	239.72	29.09	150.4	366.6	8.9	41.39	423.62	13.23	67.37	441.84	chr3	65948791	65950479	-	65950544	65948691	ENSMUSG00000027829	-10.01

## Sheet: F. U12_FEMALEUP_CO
GENE	EVENT	COORD	LENGTH	FullCO	COMPLEX	PSI_R10f_24479_TCAGAT_read1_trimmed	INCLREADSavg_R10f_24479_TCAGAT_read1_trimmed	EXCLREADSavg_R10f_24479_TCAGAT_read1_trimmed	PSI_R11f_24480_ACCTTC_read1_trimmed	INCLREADSavg_R11f_24480_ACCTTC_read1_trimmed	EXCLREADSavg_R11f_24480_ACCTTC_read1_trimmed	PSI_R1m_24470_TGGCGG_read1_trimmed	INCLREADSavg_R1m_24470_TGGCGG_read1_trimmed	EXCLREADSavg_R1m_24470_TGGCGG_read1_trimmed	PSI_R2m_24471_GCTCCA_read1_trimmed	INCLREADSavg_R2m_24471_GCTCCA_read1_trimmed	EXCLREADSavg_R2m_24471_GCTCCA_read1_trimmed	PSI_R3m_24472_CCGGTT_read1_trimmed	INCLREADSavg_R3m_24472_CCGGTT_read1_trimmed	EXCLREADSavg_R3m_24472_CCGGTT_read1_trimmed	PSI_R4f_24473_AATGCA_read1_trimmed	INCLREADSavg_R4f_24473_AATGCA_read1_trimmed	EXCLREADSavg_R4f_24473_AATGCA_read1_trimmed	PSI_R5f_24474_AGTTGC_read1_trimmed	INCLREADSavg_R5f_24474_AGTTGC_read1_trimmed	EXCLREADSavg_R5f_24474_AGTTGC_read1_trimmed	PSI_R6f_24475_CTGATA_read1_trimmed	INCLREADSavg_R6f_24475_CTGATA_read1_trimmed	EXCLREADSavg_R6f_24475_CTGATA_read1_trimmed	PSI_R7m_24476_AACGGT_read1_trimmed	INCLREADSavg_R7m_24476_AACGGT_read1_trimmed	EXCLREADSavg_R7m_24476_AACGGT_read1_trimmed	PSI_R8m_24477_TTCAAG_read1_trimmed	INCLREADSavg_R8m_24477_TTCAAG_read1_trimmed	EXCLREADSavg_R8m_24477_TTCAAG_read1_trimmed	PSI_R9m_24478_GACTAA_read1_trimmed	INCLREADSavg_R9m_24478_GACTAA_read1_trimmed	EXCLREADSavg_R9m_24478_GACTAA_read1_trimmed	SCAFFOLD	START	END	STRAND	UPSTRM_EX_BORDER	DOSTRM_EX_BORDER	GENEID_ENSEMBL	DPLIM
Tcea2	MmuINT0157954	chr2:181686247-181686597	351	chr2:181686190-181686246=181686598-181686752:+	IR-S	60.61	32.12	20.88	44.19	27.4	34.6	43.12	33.63	44.37	46.67	35.94	41.06	62.79	43.95	26.05	54.43	33.2	27.8	64.71	45.3	24.7	60.47	41.72	27.28	63.93	63.93	36.07	42.55	28.51	38.49	41.18	19.77	28.23	chr2	181686247	181686597	+	181686190	181686752	ENSMUSG00000059540	-10.535

## Sheet: G. U12_FEMALEUP_GN
GENE	EVENT	COORD	LENGTH	FullCO	COMPLEX	PSI_R10f_24479_TCAGAT_read1_trimmed	INCLREADSavg_R10f_24479_TCAGAT_read1_trimmed	EXCLREADSavg_R10f_24479_TCAGAT_read1_trimmed	PSI_R11f_24480_ACCTTC_read1_trimmed	INCLREADSavg_R11f_24480_ACCTTC_read1_trimmed	EXCLREADSavg_R11f_24480_ACCTTC_read1_trimmed	PSI_R1m_24470_TGGCGG_read1_trimmed	INCLREADSavg_R1m_24470_TGGCGG_read1_trimmed	EXCLREADSavg_R1m_24470_TGGCGG_read1_trimmed	PSI_R2m_24471_GCTCCA_read1_trimmed	INCLREADSavg_R2m_24471_GCTCCA_read1_trimmed	EXCLREADSavg_R2m_24471_GCTCCA_read1_trimmed	PSI_R3m_24472_CCGGTT_read1_trimmed	INCLREADSavg_R3m_24472_CCGGTT_read1_trimmed	EXCLREADSavg_R3m_24472_CCGGTT_read1_trimmed	PSI_R4f_24473_AATGCA_read1_trimmed	INCLREADSavg_R4f_24473_AATGCA_read1_trimmed	EXCLREADSavg_R4f_24473_AATGCA_read1_trimmed	PSI_R5f_24474_AGTTGC_read1_trimmed	INCLREADSavg_R5f_24474_AGTTGC_read1_trimmed	EXCLREADSavg_R5f_24474_AGTTGC_read1_trimmed	PSI_R6f_24475_CTGATA_read1_trimmed	INCLREADSavg_R6f_24475_CTGATA_read1_trimmed	EXCLREADSavg_R6f_24475_CTGATA_read1_trimmed	PSI_R7m_24476_AACGGT_read1_trimmed	INCLREADSavg_R7m_24476_AACGGT_read1_trimmed	EXCLREADSavg_R7m_24476_AACGGT_read1_trimmed	PSI_R8m_24477_TTCAAG_read1_trimmed	INCLREADSavg_R8m_24477_TTCAAG_read1_trimmed	EXCLREADSavg_R8m_24477_TTCAAG_read1_trimmed	PSI_R9m_24478_GACTAA_read1_trimmed	INCLREADSavg_R9m_24478_GACTAA_read1_trimmed	EXCLREADSavg_R9m_24478_GACTAA_read1_trimmed	SCAFFOLD	START	END	STRAND	UPSTRM_EX_BORDER	DOSTRM_EX_BORDER	GENEID_ENSEMBL	DPLIM
Mycbpap	MmuINT0103126	chr11:94501521-94503125	1605	chr11:94503126-94503296=94501347-94501520:-	IR-S	58.02	37.13	26.87	59.09	41.36	28.64	37.5	4.12	6.88	33.33	6	12	86.67	12.13	1.87	36.84	4.79	8.21	51.72	11.38	10.62	20	1.8	7.2	40.74	7.74	11.26	10	3.3	29.7	23.81	6.19	19.81	chr11	94501521	94503125	-	94503296	94501347	ENSMUSG00000039110	-41.65
9930104L06Rik	MmuINT0006348	chr4:124938718-124940365	1648	chr4:124938440-124938717=124940366-124940545:+	IR-C	59.6	47.08	31.92	55.77	45.17	35.83	40.98	17.62	25.38	24.68	11.85	36.15	31.03	17.69	39.31	12.73	7.89	54.11	17.46	12.92	61.08	21.21	12.73	47.27	30.86	16.36	36.64	31.71	17.12	36.88	28.74	16.09	39.91	chr4	124938718	124940365	+	124938440	124940545	ENSMUSG00000044730	-27.46
Lama5	MmuINT0089609	chr2:180179755-180179835	81	chr2:180179836-180179958=180179606-180179754:-	IR-S	15.38	3.57	19.62	19.74	5.01	20.36	9.89	7.96	72.52	6.89	6.01	81.23	10.61	3.94	33.18	7.67	5.01	60.29	7.99	3.84	44.28	16.52	10.84	54.77	11.1	6.94	55.55	2.04	0.51	24.49	0	0	18	chr2	180179755	180179835	-	180179958	180179606	ENSMUSG00000015647	-16.54
Derl3	MmuINT0048576	chr10:75893518-75893618	101	chr10:75893398-75893517=75893619-75893684:+	IR-S	26.1	5.04	14.28	21.73	4.87	17.54	49.28	1.49	1.54	13.93	2.28	14.07	27.98	2.56	6.59	46.65	6.6	7.55	15.41	1.73	9.5	32.69	2.65	5.46	8.85	1.09	11.21	4.49	1.57	33.34	10.37	2.76	23.86	chr10	75893518	75893618	+	75893398	75893684	ENSMUSG00000009092	-16.485
Cramp1l	MmuINT0042005	chr17:24997607-25003211	5605	chr17:25003212-25003405=24997453-24997606:-	IR-S	18.18	4.73	21.27	39.53	11.86	18.14	7.14	1.07	13.93	16.13	2.9	15.1	25	2.5	7.5	51.11	17.38	16.62	16.67	3.5	17.5	18.92	4.16	17.84	22.45	6.74	23.27	17.95	4.13	18.87	6.98	1.61	21.39	chr17	24997607	25003211	-	25003405	24997453	ENSMUSG00000038002	-16.39
Ap4m1	MmuINT0016923	chr5:138172438-138172786	349	chr5:138172349-138172437=138172787-138172893:+	IR-S	46.3	36.58	42.42	52.46	48.79	44.21	28.3	19.24	48.76	37.78	35.14	57.86	28	17.92	46.08	57.02	54.17	40.83	39.01	38.23	59.77	45.83	48.12	56.88	37.58	40.59	67.41	30.77	26.15	58.85	36.59	40.98	71.02	chr5	138172438	138172786	+	138172349	138172893	ENSMUSG00000019518	-15.7
Mapk12	MmuINT0095480	chr15:89131219-89132494	1276	chr15:89132495-89132668=89130584-89131218:-	IR-S	20.33	15.04	58.96	23.08	12.92	43.08	6.17	5.31	80.69	7.04	5.35	70.65	7.55	4.3	52.7	3.61	3.1	82.9	8.26	4.87	54.13	10.71	9.96	83.04	19.66	13.76	56.24	12.9	4.52	30.48	2.13	0.51	23.49	chr15	89131219	89132494	-	89132668	89130584	ENSMUSG00000022610	-14.19
Lmbr1	MmuINT0091432	chr5:29363956-29378126	14171	chr5:29378127-29378390=29363883-29363955:-	IR-C	18.54	4.86	21.37	13.15	2.91	19.23	10.79	2.28	18.87	3.81	1.07	26.99	6.04	1.09	16.97	0	0	16.03	11.74	3.42	25.7	21.79	3.74	13.43	15.17	4.74	26.52	1.74	0.52	29.54	2.29	0.53	22.5	chr5	29363956	29378126	-	29378390	29363883	ENSMUSG00000010721	-13.83
Btaf1	MmuINT0026069	chr19:36970039-36972897	2859	chr19:36969914-36970038=36972898-36973018:+	IR-S	46.99	69.87	78.82	1.48	2.03	134.83	9.43	4.93	47.31	2.68	1.54	56.02	4.38	2.61	56.95	7.85	9.17	107.65	7.2	8.04	103.66	4.07	4.68	110.35	10.02	6.05	54.36	17.97	18.89	86.23	3.82	3.65	91.91	chr19	36970039	36972897	+	36969914	36973018	ENSMUSG00000040565	-13.34
Cramp1l	MmuINT0042006	chr17:24994670-24997452	2783	chr17:24997453-24997606=24994586-24994669:-	IR-S	24.14	4.35	13.65	38.1	11.05	17.95	20	1.8	7.2	30	3.9	9.1	20	1.8	7.2	27.27	1.91	5.09	26.67	5.07	13.93	33.33	3.33	6.67	24.32	5.59	17.41	9.52	2.19	20.81	26.67	5.07	13.93	chr17	24994670	24997452	-	24997606	24994586	ENSMUSG00000038002	-13.025
Usp29	MmuINT0171578	chr7:6960150-6961131	982	chr7:6959963-6960149=6961132-6967220:+	IR-C	17.95	4.13	18.87	13.85	5.12	31.88	7.69	0.54	6.46	0	0	4	22.22	2.44	8.56	7.14	1.07	13.93	5.26	0.53	9.47	33.33	6	12	0	0	8	2.7	0.51	18.49	4	1.56	37.44	chr7	6960150	6961131	+	6959963	6967220	ENSMUSG00000051527	-12.55
A330021E22Rik	MmuINT0006507	chr5:5589313-5593771	4459	chr5:5593772-5593853=5589120-5589312:-	IR-C	6.25	1.06	15.94	18.52	2.96	13.04	0	0	4	0	0	12	50	1.5	1.5	0	0	6	50	1.5	1.5	5.26	0.53	9.47	0	0	7	0	0	14	0	0	11.03	chr5	5589313	5593771	-	5593853	5589120	ENSMUSG00000040473	-12.385
4930402H24Rik	MmuINT0003856	chr2:130798266-130806870	8605	chr2:130806871-130806948=130798167-130798265:-	IR-C	28.62	25.78	64.3	11.05	12.01	96.64	7.25	6.62	84.73	11.08	13.7	109.97	9.93	8.48	76.96	3.89	3.74	92.46	7.91	8.81	102.52	5.54	6.5	110.82	8.07	11.1	126.43	8.89	10.09	103.44	6.7	6.59	91.76	chr2	130798266	130806870	-	130806948	130798167	ENSMUSG00000027309	-12.04
Rfx7	MmuINT0134102	chr9:72611829-72615036	3208	chr9:72611621-72611828=72615037-72615332:+	IR-C	26.64	38.63	106.37	28.19	46.8	119.2	10.3	9.37	81.63	11.76	11.17	83.83	8.22	6.49	72.51	9.43	13.67	131.33	10.91	13.31	108.69	10.43	13.25	113.75	16.76	18.1	89.9	17.16	16.99	82.01	15.07	18.99	107.01	chr9	72611829	72615036	+	72611621	72615332	ENSMUSG00000037674	-11.3
Htt	MmuINT0079652	chr5:34807917-34811434	3518	chr5:34807869-34807916=34811435-34811515:+	IR-S	14.84	2.4	13.78	10.45	3.87	33.13	11.51	1.74	13.38	3.41	0.55	15.51	5.41	1.09	18.98	9.74	2.84	26.34	7.09	2.21	28.91	13.19	5.33	35.09	10.67	2.25	18.81	2.72	0.55	19.51	0	0	27.09	chr5	34807917	34811434	+	34807869	34811515	ENSMUSG00000029104	-11.285
Derl2	MmuINT0048570	chr11:71018378-71019143	766	chr11:71019144-71019263=71018312-71018377:-	IR-S	27.27	17.18	45.82	28.26	16.67	42.33	26.05	19.54	55.46	10	6.6	59.4	17.65	8.82	41.17	24.05	11.78	37.22	18.75	10.69	46.31	28.57	20.57	51.43	13.6	9.66	61.34	16.95	11.7	57.3	16.67	11.67	58.33	chr11	71018378	71019143	-	71019263	71018312	ENSMUSG00000018442	-10.955
Wdr13	MmuINT0174968	chrX:8129277-8130002	726	chrX:8130003-8130133=8128969-8129276:-	IR-S	27.73	21.07	54.93	20	16.2	64.8	14.53	9.74	57.26	11.41	9.47	73.53	13.56	9.09	57.91	19.55	20.92	86.08	10	8.8	79.2	7.91	5.93	69.07	13.6	9.66	61.34	11.83	6.15	45.85	14.49	11.45	67.55	chrX	8129277	8130002	-	8130133	8128969	ENSMUSG00000031166	-10.705
Pigb	MmuINT0119480	chr9:73038759-73039461	703	chr9:73039462-73039699=73038623-73038758:-	IR-S	17.65	5.29	24.71	16.88	7.6	37.4	3.03	1.03	32.97	5.26	1.05	18.95	22.22	4.89	17.11	10.26	4.41	38.59	2.44	1.02	40.98	0	0	36	2.7	1.03	36.97	5.08	1.57	29.43	8.24	3.79	42.21	chr9	73038759	73039461	-	73039699	73038623	ENSMUSG00000079469	-10.605
Cul4b	MmuINT0044087	chrX:38565107-38572403	7297	chrX:38572404-38572478=38564933-38565106:-	IR-S	14.08	11.98	73.08	13.87	10.82	67.18	17.39	4.7	22.3	3.85	1.04	25.96	31.25	6.56	14.44	7.69	3.23	38.77	14.29	4	24	18.18	4.73	21.27	13.04	5.09	33.91	2.99	2.06	66.94	3.82	2.6	65.4	chrX	38565107	38572403	-	38572478	38564933	ENSMUSG00000031095	-10.57
Tcea2	MmuINT0157954	chr2:181686247-181686597	351	chr2:181686190-181686246=181686598-181686752:+	IR-S	60.61	32.12	20.88	44.19	27.4	34.6	43.12	33.63	44.37	46.67	35.94	41.06	62.79	43.95	26.05	54.43	33.2	27.8	64.71	45.3	24.7	60.47	41.72	27.28	63.93	63.93	36.07	42.55	28.51	38.49	41.18	19.77	28.23	chr2	181686247	181686597	+	181686190	181686752	ENSMUSG00000059540	-10.535
Mapk12	MmuINT0095478	chr15:89140258-89140347	90	chr15:89140348-89140703=89140128-89140257:-	IR-S	18.52	5.93	26.07	29.17	9.04	21.96	13.25	6.23	40.77	16.22	6.97	36.03	20	6.6	26.4	12	5.04	36.96	19.05	4.76	20.24	16.67	7	35	16.22	6.97	36.03	11.63	2.79	21.21	15.15	2.88	16.12	chr15	89140258	89140347	-	89140703	89140128	ENSMUSG00000022610	-10.455
