# Supplementary material for: Differential isoform expression and alternative splicing in sex determination in mice
Source: BMC Genomics. 2019 Mar 12;20:202. doi: 10.1186/s12864-019-5572-x (PMC6419433; doi:10.1186/s12864-019-5572-x)
Supplement: Supplementary file 18 — List of genes showing different alternative splicing (AS) events in males vs females at E11 (A) and E12 (B). (C) Search tool for genes showing different AS events in males vs females at E11 and E12. (D) Functional annotation analysis (DAVID) of genes showing different AS events in males vs female at E11 and E12. (XLSX 77 kb) [file 12864_2019_5572_MOESM18_ESM.xlsx]

## Sheet: A. E11
	GENE	EVENT	TYPE	CHR	DPLIM	SEX	DESCRIPTION
0	5830418K08Rik	MmuINT0005524	IR	chr9	11.41	male
0	5830418K08Rik	MmuINT0005528	IR	chr9	-10.6083	female
0	8430406I07Rik	MmuALTD0000607-4/4	SS5	chr2	12.755	male
0	8430406I07Rik	MmuALTD0000607-2/4	SS5	chr2	-11.9633	female
0	9930104L06Rik	MmuINT0006348	IR	chr4	15.6967	male	RIKEN cDNA 9930104L06 gene [Source:MGI Symbol;Acc:MGI:3041172]
0	9930104L06Rik	MmuINT0006349	IR	chr4	-10.7683	female	RIKEN cDNA 9930104L06 gene [Source:MGI Symbol;Acc:MGI:3041172]
0	Accs	MmuALTA0001015-2/3	SS3	chr2	34.8667	male	1-aminocyclopropane-1-carboxylate synthase (non-functional) [Source:MGI Symbol;Acc:MGI:1919717]
0	Accs	MmuALTA0001015-3/3	SS3	chr2	-24.4183	female	1-aminocyclopropane-1-carboxylate synthase (non-functional) [Source:MGI Symbol;Acc:MGI:1919717]
0	Araf	MmuALTD0001495-2/2	SS5	chrX	10.3933	male	Araf proto-oncogene, serine/threonine kinase [Source:MGI Symbol;Acc:MGI:88065]
0	Araf	MmuINT0017511	IR	chrX	-18.5333	female	Araf proto-oncogene, serine/threonine kinase [Source:MGI Symbol;Acc:MGI:88065]
0	Arhgef4	MmuALTD0001586-3/3	SS5	chr1	11.3067	male	Rho guanine nucleotide exchange factor (GEF) 4 [Source:MGI Symbol;Acc:MGI:2442507]
0	Arhgef4	MmuINT0018636	IR	chr1	15.39	male	Rho guanine nucleotide exchange factor (GEF) 4 [Source:MGI Symbol;Acc:MGI:2442507]
0	Arhgef4	MmuALTD0001586-2/3	SS5	chr1	-11.3067	female	Rho guanine nucleotide exchange factor (GEF) 4 [Source:MGI Symbol;Acc:MGI:2442507]
0	Arhgef9	MmuALTD0001594-3/3	SS5	chrX	11.8567	male	CDC42 guanine nucleotide exchange factor (GEF) 9 [Source:MGI Symbol;Acc:MGI:2442233]
0	Arhgef9	MmuINT0018694	IR	chrX	-13.8517	female	CDC42 guanine nucleotide exchange factor (GEF) 9 [Source:MGI Symbol;Acc:MGI:2442233]
0	Arpc5l	MmuALTA0002063-2/2	SS3	chr2	10.3783	male	actin related protein 2/3 complex, subunit 5-like [Source:MGI Symbol;Acc:MGI:1921442]
0	Arpc5l	MmuALTD0001644-2/6	SS5	chr2	10.025	male	actin related protein 2/3 complex, subunit 5-like [Source:MGI Symbol;Acc:MGI:1921442]
0	Arpc5l	MmuALTD0001644-3/6	SS5	chr2	-10.7817	female	actin related protein 2/3 complex, subunit 5-like [Source:MGI Symbol;Acc:MGI:1921442]
0	Auts2	MmuALTD0001961-2/2	SS5	chr5	10.795	male	autism susceptibility candidate 2 [Source:MGI Symbol;Acc:MGI:1919847]
0	Auts2	MmuALTA0002445-2/2	SS3	chr5	-10.3467	female	autism susceptibility candidate 2 [Source:MGI Symbol;Acc:MGI:1919847]
0	Auts2	MmuEX0007135	S	chr5	-10.5483	female	autism susceptibility candidate 2 [Source:MGI Symbol;Acc:MGI:1919847]
0	Birc6	MmuALTA0002764-2/2	SS3	chr17	10.1317	male	baculoviral IAP repeat-containing 6 [Source:MGI Symbol;Acc:MGI:1276108]
0	Birc6	MmuINT0025028	IR	chr17	-18.4433	female	baculoviral IAP repeat-containing 6 [Source:MGI Symbol;Acc:MGI:1276108]
0	Birc6	MmuINT0025032	IR	chr17	-16.6817	female	baculoviral IAP repeat-containing 6 [Source:MGI Symbol;Acc:MGI:1276108]
0	Birc6	MmuINT0024994	IR	chr17	-15.1333	female	baculoviral IAP repeat-containing 6 [Source:MGI Symbol;Acc:MGI:1276108]
0	Birc6	MmuINT0024997	IR	chr17	-13.6867	female	baculoviral IAP repeat-containing 6 [Source:MGI Symbol;Acc:MGI:1276108]
0	Birc6	MmuINT0025000	IR	chr17	-13.5633	female	baculoviral IAP repeat-containing 6 [Source:MGI Symbol;Acc:MGI:1276108]
0	C330019G07Rik	MmuALTD0002399-2/3	SS5	chr5	12.4733	male
0	C330019G07Rik	MmuALTD0002398-2/2	SS5	chr5	-11.6517	female
0	C330019G07Rik	MmuEX0008566	ES	chr5	-16.3133	female
0	C330019G07Rik	MmuINT0026870	IR	chr5	-15.485	female
0	Ccdc134	MmuEX0009548	ES	chr15	10.4767	male	coiled-coil domain containing 134 [Source:MGI Symbol;Acc:MGI:1923707]
0	Ccdc134	MmuINT0030291	IR	chr15	-10.6267	female	coiled-coil domain containing 134 [Source:MGI Symbol;Acc:MGI:1923707]
0	Ccdc163	MmuEX0009675	ES	chr4	10.85	male	coiled-coil domain containing 163 [Source:MGI Symbol;Acc:MGI:1915644]
0	Ccdc163	MmuINT0030629	IR	chr4	-12.98	female	coiled-coil domain containing 163 [Source:MGI Symbol;Acc:MGI:1915644]
0	Ccdc93	MmuALTA0003489-2/2	SS3	chr1	14.8617	male	coiled-coil domain containing 93 [Source:MGI Symbol;Acc:MGI:1918079]
0	Ccdc93	MmuINT0031457	IR	chr1	-11.5833	female	coiled-coil domain containing 93 [Source:MGI Symbol;Acc:MGI:1918079]
0	Cep250	MmuINT0034754	IR	chr2	10.1567	male	centrosomal protein 250 [Source:MGI Symbol;Acc:MGI:108084]
0	Cep250	MmuINT0034767	IR	chr2	-13.7967	female	centrosomal protein 250 [Source:MGI Symbol;Acc:MGI:108084]
0	Cep70	MmuALTA0003950-2/2	SS3	chr9	10.8533	male	centrosomal protein 70 [Source:MGI Symbol;Acc:MGI:1915371]
0	Cep70	MmuALTD0003051-2/2	SS5	chr9	-15.2433	female	centrosomal protein 70 [Source:MGI Symbol;Acc:MGI:1915371]
0	Chd6	MmuINT0035736	IR	chr2	11.395	male	chromodomain helicase DNA binding protein 6 [Source:MGI Symbol;Acc:MGI:1918639]
0	Chd6	MmuALTA0004048-2/3	SS3	chr2	-14.16	female	chromodomain helicase DNA binding protein 6 [Source:MGI Symbol;Acc:MGI:1918639]
0	Chtf18	MmuALTD0003172-2/2	SS5	chr17	21.3033	male	CTF18, chromosome transmission fidelity factor 18 [Source:MGI Symbol;Acc:MGI:2384887]
0	Chtf18	MmuALTA0004131-2/2	SS3	chr17	-21.2267	female	CTF18, chromosome transmission fidelity factor 18 [Source:MGI Symbol;Acc:MGI:2384887]
0	Clock	MmuEX0011763	S	chr5	13.8767	male	circadian locomotor output cycles kaput [Source:MGI Symbol;Acc:MGI:99698]
0	Clock	MmuALTA0004263-2/2	SS3	chr5	-13.7183	female	circadian locomotor output cycles kaput [Source:MGI Symbol;Acc:MGI:99698]
0	Cspp1	MmuALTD0003685-2/2	SS5	chr1	14.5483	male	centrosome and spindle pole associated protein 1 [Source:MGI Symbol;Acc:MGI:2681832]
0	Cspp1	MmuEX0012971	S	chr1	-11.9683	female	centrosome and spindle pole associated protein 1 [Source:MGI Symbol;Acc:MGI:2681832]
0	D030028A08Rik	MmuINT0045611	IR	chr11	12.51	male	RIKEN cDNA D030028A08 gene [Source:MGI Symbol;Acc:MGI:2441931]
0	D030028A08Rik	MmuEX0013442	S	chr11	-11.67	female	RIKEN cDNA D030028A08 gene [Source:MGI Symbol;Acc:MGI:2441931]
0	Derl3	MmuINT0048577	IR	chr10	13.4333	male	Der1-like domain family, member 3 [Source:MGI Symbol;Acc:MGI:1917627]
0	Derl3	MmuINT0048579	IR	chr10	-10.385	female	Der1-like domain family, member 3 [Source:MGI Symbol;Acc:MGI:1917627]
0	Dnajc28	MmuALTD0004352-2/3	SS5	chr16	25.1367	male	DnaJ heat shock protein family (Hsp40) member C28 [Source:MGI Symbol;Acc:MGI:2181053]
0	Dnajc28	MmuALTD0004352-3/3	SS5	chr16	-25.1367	female	DnaJ heat shock protein family (Hsp40) member C28 [Source:MGI Symbol;Acc:MGI:2181053]
0	Dopey1	MmuALTA0005772-2/2	SS3	chr9	11.5583	male	dopey family member 1 [Source:MGI Symbol;Acc:MGI:1289294]
0	Dopey1	MmuEX0015514	S	chr9	-16.07	female	dopey family member 1 [Source:MGI Symbol;Acc:MGI:1289294]
0	Etv4	MmuALTA0006626-2/2	SS3	chr11	12.9083	male	ets variant 4 [Source:MGI Symbol;Acc:MGI:99423]
0	Etv4	MmuINT0059451	IR	chr11	-11.0667	female	ets variant 4 [Source:MGI Symbol;Acc:MGI:99423]
0	Exosc8	MmuINT0059877	IR	chr3	11.5467	male	exosome component 8 [Source:MGI Symbol;Acc:MGI:1916889]
0	Exosc8	MmuINT0059872	IR	chr3	-18.2683	female	exosome component 8 [Source:MGI Symbol;Acc:MGI:1916889]
0	Fap	MmuEX0018617	S	chr2	11.4833	male	fibroblast activation protein [Source:MGI Symbol;Acc:MGI:109608]
0	Fap	MmuINT0062441	IR	chr2	-14.0483	female	fibroblast activation protein [Source:MGI Symbol;Acc:MGI:109608]
0	Fap	MmuINT0062445	IR	chr2	-12.9667	female	fibroblast activation protein [Source:MGI Symbol;Acc:MGI:109608]
0	Fap	MmuINT0062444	IR	chr2	-12.4917	female	fibroblast activation protein [Source:MGI Symbol;Acc:MGI:109608]
0	Fap	MmuINT0062440	IR	chr2	-10.4133	female	fibroblast activation protein [Source:MGI Symbol;Acc:MGI:109608]
0	Fmn1	MmuEX0019374	ES	chr2	13.1767	male	formin 1 [Source:MGI Symbol;Acc:MGI:101815]
0	Fmn1	MmuINT0065053	IR	chr2	-11.6483	female	formin 1 [Source:MGI Symbol;Acc:MGI:101815]
0	Gmfb	MmuALTD0006072-2/2	SS5	chr14	14.395	male	glia maturation factor, beta [Source:MGI Symbol;Acc:MGI:1927133]
0	Gmfb	MmuALTA0007921-2/2	SS3	chr14	-14.7467	female	glia maturation factor, beta [Source:MGI Symbol;Acc:MGI:1927133]
0	Gmfb	MmuINT0071670	IR	chr14	-12.3867	female	glia maturation factor, beta [Source:MGI Symbol;Acc:MGI:1927133]
0	Gon4l	MmuEX0021474	ES	chr3	24.2033	male	gon-4-like (C.elegans) [Source:MGI Symbol;Acc:MGI:1917579]
0	Gon4l	MmuEX0021475	S	chr3	10.8417	male	gon-4-like (C.elegans) [Source:MGI Symbol;Acc:MGI:1917579]
0	Gon4l	MmuINT0072324	IR	chr3	-19.9467	female	gon-4-like (C.elegans) [Source:MGI Symbol;Acc:MGI:1917579]
0	Gyk	MmuEX0022249	S	chrX	15.2733	male
0	Gyk	MmuEX0022248	S	chrX	-11.905	female
0	Hdac10	MmuALTA0008429-2/2	SS3	chr15	13.0767	male	histone deacetylase 10 [Source:MGI Symbol;Acc:MGI:2158340]
0	Hdac10	MmuINT0076316	IR	chr15	-16.3933	female	histone deacetylase 10 [Source:MGI Symbol;Acc:MGI:2158340]
0	Hdac9	MmuALTD0006497-2/2	SS5	chr12	15.855	male	histone deacetylase 9 [Source:MGI Symbol;Acc:MGI:1931221]
0	Hdac9	MmuALTA0008454-2/2	SS3	chr12	-11.1417	female	histone deacetylase 9 [Source:MGI Symbol;Acc:MGI:1931221]
0	Hdac9	MmuEX0022529	S	chr12	-17.4433	female	histone deacetylase 9 [Source:MGI Symbol;Acc:MGI:1931221]
0	Hmox2	MmuALTD0006681-2/3	SS5	chr16	19.1	male	heme oxygenase 2 [Source:MGI Symbol;Acc:MGI:109373]
0	Hmox2	MmuALTD0006681-3/3	SS5	chr16	-13.4083	female	heme oxygenase 2 [Source:MGI Symbol;Acc:MGI:109373]
0	Hnrnpk	MmuALTD0006719-4/5	SS5	chr13	14.7267	male	heterogeneous nuclear ribonucleoprotein K [Source:MGI Symbol;Acc:MGI:99894]
0	Hnrnpk	MmuALTD0006719-2/5	SS5	chr13	11.0917	male	heterogeneous nuclear ribonucleoprotein K [Source:MGI Symbol;Acc:MGI:99894]
0	Hnrnpk	MmuALTA0008702-2/2	SS3	chr13	-16.2283	female	heterogeneous nuclear ribonucleoprotein K [Source:MGI Symbol;Acc:MGI:99894]
0	Htt	MmuINT0079661	IR	chr5	10.09	male	huntingtin [Source:MGI Symbol;Acc:MGI:96067]
0	Htt	MmuALTA0008889-2/2	SS3	chr5	-13.4467	female	huntingtin [Source:MGI Symbol;Acc:MGI:96067]
0	Htt	MmuINT0079671	IR	chr5	-11.4817	female	huntingtin [Source:MGI Symbol;Acc:MGI:96067]
0	Htt	MmuINT0079658	IR	chr5	-10.4983	female	huntingtin [Source:MGI Symbol;Acc:MGI:96067]
0	Huwe1	MmuINT0079750	IR	chrX	19.1367	male	HECT, UBA and WWE domain containing 1 [Source:MGI Symbol;Acc:MGI:1926884]
0	Huwe1	MmuALTA0008918-2/2	SS3	chrX	-10.845	female	HECT, UBA and WWE domain containing 1 [Source:MGI Symbol;Acc:MGI:1926884]
0	Igf2	MmuALTD0006932-3/4	SS5	chr7	19.5967	male	insulin-like growth factor 2 [Source:MGI Symbol;Acc:MGI:96434]
0	Igf2	MmuALTA0009024-2/2	SS3	chr7	-45.0517	female	insulin-like growth factor 2 [Source:MGI Symbol;Acc:MGI:96434]
0	Itpr1	MmuINT0084434	IR	chr6	14.0417	male	inositol 1,4,5-trisphosphate receptor 1 [Source:MGI Symbol;Acc:MGI:96623]
0	Itpr1	MmuEX0024732	S	chr6	-10.8183	female	inositol 1,4,5-trisphosphate receptor 1 [Source:MGI Symbol;Acc:MGI:96623]
0	Kif20b	MmuALTD0007445-2/6	SS5	chr19	16.6883	male	kinesin family member 20B [Source:MGI Symbol;Acc:MGI:2444576]
0	Kif20b	MmuALTD0007445-6/6	SS5	chr19	-13.4183	female	kinesin family member 20B [Source:MGI Symbol;Acc:MGI:2444576]
0	Kif20b	MmuINT0086997	IR	chr19	-10.595	female	kinesin family member 20B [Source:MGI Symbol;Acc:MGI:2444576]
0	Klhl25	MmuALTD0007537-2/3	SS5	chr7	12.635	male	kelch-like 25 [Source:MGI Symbol;Acc:MGI:2668031]
0	Klhl25	MmuALTD0007537-3/3	SS5	chr7	-11.075	female	kelch-like 25 [Source:MGI Symbol;Acc:MGI:2668031]
0	L1cam	MmuINT0089129	IR	chrX	10.0417	male	L1 cell adhesion molecule [Source:MGI Symbol;Acc:MGI:96721]
0	L1cam	MmuEX0025978	MIC	chrX	-14.4483	female	L1 cell adhesion molecule [Source:MGI Symbol;Acc:MGI:96721]
0	Lclat1	MmuALTD0007699-2/3	SS5	chr17	19.955	male	lysocardiolipin acyltransferase 1 [Source:MGI Symbol;Acc:MGI:2684937]
0	Lclat1	MmuALTD0007699-3/3	SS5	chr17	-10.7883	female	lysocardiolipin acyltransferase 1 [Source:MGI Symbol;Acc:MGI:2684937]
0	Madd	MmuALTD0008086-4/4	SS5	chr2	13.9	male	MAP-kinase activating death domain [Source:MGI Symbol;Acc:MGI:2444672]
0	Madd	MmuALTD0008086-2/4	SS5	chr2	-11.2217	female	MAP-kinase activating death domain [Source:MGI Symbol;Acc:MGI:2444672]
0	Map3k5	MmuEX0027738	S	chr10	16.34	male	mitogen-activated protein kinase kinase kinase 5 [Source:MGI Symbol;Acc:MGI:1346876]
0	Map3k5	MmuINT0095210	IR	chr10	-20.0417	female	mitogen-activated protein kinase kinase kinase 5 [Source:MGI Symbol;Acc:MGI:1346876]
0	Map3k5	MmuINT0095226	IR	chr10	-11.185	female	mitogen-activated protein kinase kinase kinase 5 [Source:MGI Symbol;Acc:MGI:1346876]
0	Megf11	MmuEX0028588	ES	chr9	24.305	male	multiple EGF-like-domains 11 [Source:MGI Symbol;Acc:MGI:1920951]
0	Megf11	MmuINT0097644	IR	chr9	-10.6717	female	multiple EGF-like-domains 11 [Source:MGI Symbol;Acc:MGI:1920951]
0	Mfsd8	MmuALTA0010908-2/2	SS3	chr3	14.3917	male	major facilitator superfamily domain containing 8 [Source:MGI Symbol;Acc:MGI:1919425]
0	Mfsd8	MmuINT0098336	IR	chr3	-10.7817	female	major facilitator superfamily domain containing 8 [Source:MGI Symbol;Acc:MGI:1919425]
0	Mll3	MmuEX0029193	ES	chr5	12.9533	male
0	Mll3	MmuINT0099276	IR	chr5	-23.1633	female
0	Mll3	MmuINT0099275	IR	chr5	-12.6683	female
0	Mll3	MmuEX0029189	S	chr5	-10.0067	female
0	Mlx	MmuALTD0008620-2/3	SS5	chr11	19.6617	male	MAX-like protein X [Source:MGI Symbol;Acc:MGI:108398]
0	Mlx	MmuALTD0008620-3/3	SS5	chr11	-21.7467	female	MAX-like protein X [Source:MGI Symbol;Acc:MGI:108398]
0	Msh5	MmuEX0029811	ES	chr17	15.375	male	mutS homolog 5 [Source:MGI Symbol;Acc:MGI:1329021]
0	Msh5	MmuEX0029812	S	chr17	17.81	male	mutS homolog 5 [Source:MGI Symbol;Acc:MGI:1329021]
0	Msh5	MmuEX0029819	S	chr17	14.14	male	mutS homolog 5 [Source:MGI Symbol;Acc:MGI:1329021]
0	Msh5	MmuEX0029816	ES	chr17	-14.5333	female	mutS homolog 5 [Source:MGI Symbol;Acc:MGI:1329021]
0	Msh5	MmuEX0029817	ES	chr17	-13.6783	female	mutS homolog 5 [Source:MGI Symbol;Acc:MGI:1329021]
0	Myo9a	MmuALTA0011579-2/2	SS3	chr9	13.4683	male	myosin IXa [Source:MGI Symbol;Acc:MGI:107735]
0	Myo9a	MmuINT0104668	IR	chr9	-15.605	female	myosin IXa [Source:MGI Symbol;Acc:MGI:107735]
0	Nipbl	MmuALTD0009385-2/2	SS5	chr15	16.3	male	NIPBL cohesin loading factor [Source:MGI Symbol;Acc:MGI:1913976]
0	Nipbl	MmuALTA0012046-2/2	SS3	chr15	-16.6933	female	NIPBL cohesin loading factor [Source:MGI Symbol;Acc:MGI:1913976]
0	Odf2l	MmuALTD0009759-2/4	SS5	chr3	14.5367	male	outer dense fiber of sperm tails 2-like [Source:MGI Symbol;Acc:MGI:1098600]
0	Odf2l	MmuALTD0009759-3/4	SS5	chr3	-14.3583	female	outer dense fiber of sperm tails 2-like [Source:MGI Symbol;Acc:MGI:1098600]
0	Pcbp2	MmuALTA0012810-2/2	SS3	chr15	10.0367	male	poly(rC) binding protein 2 [Source:MGI Symbol;Acc:MGI:108202]
0	Pcbp2	MmuINT0115854	IR	chr15	-18.33	female	poly(rC) binding protein 2 [Source:MGI Symbol;Acc:MGI:108202]
0	Pi4ka	MmuALTD0010314-2/2	SS5	chr16	11.7333	male	phosphatidylinositol 4-kinase alpha [Source:MGI Symbol;Acc:MGI:2448506]
0	Pi4ka	MmuALTA0013208-2/2	SS3	chr16	-11.7333	female	phosphatidylinositol 4-kinase alpha [Source:MGI Symbol;Acc:MGI:2448506]
0	Pnpla7	MmuEX0036069	ES	chr2	13.8483	male	patatin-like phospholipase domain containing 7 [Source:MGI Symbol;Acc:MGI:2385325]
0	Pnpla7	MmuINT0123188	IR	chr2	-10.785	female	patatin-like phospholipase domain containing 7 [Source:MGI Symbol;Acc:MGI:2385325]
0	Prkdc	MmuALTD0011015-2/2	SS5	chr16	10	male	protein kinase, DNA activated, catalytic polypeptide [Source:MGI Symbol;Acc:MGI:104779]
0	Prkdc	MmuINT0126570	IR	chr16	-40.93	female	protein kinase, DNA activated, catalytic polypeptide [Source:MGI Symbol;Acc:MGI:104779]
0	Prkdc	MmuINT0126569	IR	chr16	-30.0433	female	protein kinase, DNA activated, catalytic polypeptide [Source:MGI Symbol;Acc:MGI:104779]
0	Prkdc	MmuINT0126571	IR	chr16	-19.8317	female	protein kinase, DNA activated, catalytic polypeptide [Source:MGI Symbol;Acc:MGI:104779]
0	Prkdc	MmuEX0037181	S	chr16	-10.2267	female	protein kinase, DNA activated, catalytic polypeptide [Source:MGI Symbol;Acc:MGI:104779]
0	Prpf6	MmuALTA0014230-2/2	SS3	chr2	10.4983	male	pre-mRNA splicing factor 6 [Source:MGI Symbol;Acc:MGI:1922946]
0	Prpf6	MmuALTD0011086-2/2	SS5	chr2	-10.4833	female	pre-mRNA splicing factor 6 [Source:MGI Symbol;Acc:MGI:1922946]
0	Ptpn4	MmuEX0037852	S	chr1	10.9217	male	protein tyrosine phosphatase, non-receptor type 4 [Source:MGI Symbol;Acc:MGI:1099792]
0	Ptpn4	MmuALTA0014519-2/2	SS3	chr1	-11.5983	female	protein tyrosine phosphatase, non-receptor type 4 [Source:MGI Symbol;Acc:MGI:1099792]
0	Rnf220	MmuALTD0011980-3/3	SS5	chr4	19.1683	male	ring finger protein 220 [Source:MGI Symbol;Acc:MGI:1913993]
0	Rnf220	MmuALTD0011980-2/3	SS5	chr4	-15.015	female	ring finger protein 220 [Source:MGI Symbol;Acc:MGI:1913993]
0	Rnf38	MmuINT0135887	IR	chr4	10.215	male	ring finger protein 38 [Source:MGI Symbol;Acc:MGI:1920719]
0	Rnf38	MmuALTD0011992-2/2	SS5	chr4	-10.3883	female	ring finger protein 38 [Source:MGI Symbol;Acc:MGI:1920719]
1	Rps18	MmuALTD0012168-3/3	SS5	chr17	31.5167	male	ribosomal protein S18 [Source:MGI Symbol;Acc:MGI:98146]
2	Rps18	MmuALTD0012168-2/3	SS5	chr17	-31.5167	female	ribosomal protein S18 [Source:MGI Symbol;Acc:MGI:98146]
2	Serpinb6a	MmuALTD0012645-5/5	SS5	chr13	17.6333	male	serine (or cysteine) peptidase inhibitor, clade B, member 6a [Source:MGI Symbol;Acc:MGI:103123]
2	Serpinb6a	MmuALTD0012645-3/5	SS5	chr13	-10.6133	female	serine (or cysteine) peptidase inhibitor, clade B, member 6a [Source:MGI Symbol;Acc:MGI:103123]
2	Serpinb6a	MmuALTD0012645-4/5	SS5	chr13	-10.055	female	serine (or cysteine) peptidase inhibitor, clade B, member 6a [Source:MGI Symbol;Acc:MGI:103123]
2	Setx	MmuINT0142258	IR	chr2	13.3183	male	senataxin [Source:MGI Symbol;Acc:MGI:2443480]
2	Setx	MmuALTA0016217-2/2	SS3	chr2	-11.0833	female	senataxin [Source:MGI Symbol;Acc:MGI:2443480]
2	Sfi1	MmuINT0142448	IR	chr11	15.6067	male	Sfi1 homolog, spindle assembly associated (yeast) [Source:MGI Symbol;Acc:MGI:1926137]
2	Sfi1	MmuINT0142439	IR	chr11	13.9617	male	Sfi1 homolog, spindle assembly associated (yeast) [Source:MGI Symbol;Acc:MGI:1926137]
2	Sfi1	MmuINT0142449	IR	chr11	11.15	male	Sfi1 homolog, spindle assembly associated (yeast) [Source:MGI Symbol;Acc:MGI:1926137]
2	Sfi1	MmuINT0142466	IR	chr11	-10.67	female	Sfi1 homolog, spindle assembly associated (yeast) [Source:MGI Symbol;Acc:MGI:1926137]
2	Sfi1	MmuINT0142465	IR	chr11	-35.3283	female	Sfi1 homolog, spindle assembly associated (yeast) [Source:MGI Symbol;Acc:MGI:1926137]
2	Slc35e2	MmuINT0146384	IR	chr4	34.4033	male	solute carrier family 35, member E2 [Source:MGI Symbol;Acc:MGI:2444240]
2	Slc35e2	MmuINT0146388	IR	chr4	-10.025	female	solute carrier family 35, member E2 [Source:MGI Symbol;Acc:MGI:2444240]
2	Slc38a6	MmuEX0043249	ES	chr12	13.725	male	solute carrier family 38, member 6 [Source:MGI Symbol;Acc:MGI:3648156]
2	Slc38a6	MmuINT0146646	IR	chr12	-17.8917	female	solute carrier family 38, member 6 [Source:MGI Symbol;Acc:MGI:3648156]
2	Slc38a6	MmuEX0043254	S	chr12	-13.44	female	solute carrier family 38, member 6 [Source:MGI Symbol;Acc:MGI:3648156]
2	Slc4a3	MmuALTA0016748-2/3	SS3	chr1	13.15	male	solute carrier family 4 (anion exchanger), member 3 [Source:MGI Symbol;Acc:MGI:109350]
2	Slc4a3	MmuALTA0016748-3/3	SS3	chr1	-12.3267	female	solute carrier family 4 (anion exchanger), member 3 [Source:MGI Symbol;Acc:MGI:109350]
2	Slc4a3	MmuINT0147172	IR	chr1	-14.45	female	solute carrier family 4 (anion exchanger), member 3 [Source:MGI Symbol;Acc:MGI:109350]
2	Slc4a3	MmuINT0147177	IR	chr1	-14.31	female	solute carrier family 4 (anion exchanger), member 3 [Source:MGI Symbol;Acc:MGI:109350]
2	Sned1	MmuALTA0016994-2/2	SS3	chr1	14.8917	male	sushi, nidogen and EGF-like domains 1 [Source:MGI Symbol;Acc:MGI:3045960]
2	Sned1	MmuINT0149655	IR	chr1	10.8083	male	sushi, nidogen and EGF-like domains 1 [Source:MGI Symbol;Acc:MGI:3045960]
2	Sned1	MmuINT0149664	IR	chr1	-11.3017	female	sushi, nidogen and EGF-like domains 1 [Source:MGI Symbol;Acc:MGI:3045960]
2	Sorbs2	MmuALTA0017091-2/2	SS3	chr8	25.4817	male	sorbin and SH3 domain containing 2 [Source:MGI Symbol;Acc:MGI:1924574]
2	Sorbs2	MmuEX0044384	ES	chr8	12.43	male	sorbin and SH3 domain containing 2 [Source:MGI Symbol;Acc:MGI:1924574]
2	Sorbs2	MmuEX0044377	ES	chr8	-12.2483	female	sorbin and SH3 domain containing 2 [Source:MGI Symbol;Acc:MGI:1924574]
2	Sorbs2	MmuEX0044385	S	chr8	-16.3383	female	sorbin and SH3 domain containing 2 [Source:MGI Symbol;Acc:MGI:1924574]
2	Spsb3	MmuINT0152087	IR	chr17	18.1633	male	splA/ryanodine receptor domain and SOCS box containing 3 [Source:MGI Symbol;Acc:MGI:1891471]
2	Spsb3	MmuINT0152091	IR	chr17	-11.19	female	splA/ryanodine receptor domain and SOCS box containing 3 [Source:MGI Symbol;Acc:MGI:1891471]
2	Srsf5	MmuALTD0013629-3/4	SS5	chr12	12.955	male	serine/arginine-rich splicing factor 5 [Source:MGI Symbol;Acc:MGI:98287]
2	Srsf5	MmuALTD0013629-4/4	SS5	chr12	-13.66	female	serine/arginine-rich splicing factor 5 [Source:MGI Symbol;Acc:MGI:98287]
2	Synrg	MmuALTA0017698-2/2	SS3	chr11	10.5567	male	synergin, gamma [Source:MGI Symbol;Acc:MGI:1354742]
2	Synrg	MmuEX0046007	ES	chr11	11.74	male	synergin, gamma [Source:MGI Symbol;Acc:MGI:1354742]
2	Synrg	MmuINT0156099	IR	chr11	-21.4817	female	synergin, gamma [Source:MGI Symbol;Acc:MGI:1354742]
2	Tab3	MmuALTD0013921-2/3	SS5	chrX	17.1467	male	TGF-beta activated kinase 1/MAP3K7 binding protein 3 [Source:MGI Symbol;Acc:MGI:1913974]
2	Tab3	MmuINT0156447	IR	chrX	-10.535	female	TGF-beta activated kinase 1/MAP3K7 binding protein 3 [Source:MGI Symbol;Acc:MGI:1913974]
2	Tbc1d24	MmuALTA0017881-2/3	SS3	chr17	19.6367	male	TBC1 domain family, member 24 [Source:MGI Symbol;Acc:MGI:2443456]
2	Tbc1d24	MmuALTA0017881-3/3	SS3	chr17	-20.5533	female	TBC1 domain family, member 24 [Source:MGI Symbol;Acc:MGI:2443456]
2	Tep1	MmuINT0158929	IR	chr14	14.87	male	telomerase associated protein 1 [Source:MGI Symbol;Acc:MGI:109573]
2	Tep1	MmuINT0158965	IR	chr14	-14.4117	female	telomerase associated protein 1 [Source:MGI Symbol;Acc:MGI:109573]
2	Tep1	MmuINT0158964	IR	chr14	-18.1033	female	telomerase associated protein 1 [Source:MGI Symbol;Acc:MGI:109573]
2	Tfpi	MmuALTA0018113-3/3	SS3	chr2	17.4883	male	tissue factor pathway inhibitor [Source:MGI Symbol;Acc:MGI:1095418]
2	Tfpi	MmuALTD0014233-2/2	SS5	chr2	15.03	male	tissue factor pathway inhibitor [Source:MGI Symbol;Acc:MGI:1095418]
2	Tfpi	MmuEX0047070	S	chr2	-14.0883	female	tissue factor pathway inhibitor [Source:MGI Symbol;Acc:MGI:1095418]
2	Timm9	MmuALTD0014322-2/2	SS5	chr12	12.3433	male	translocase of inner mitochondrial membrane 9 [Source:MGI Symbol;Acc:MGI:1353436]
2	Timm9	MmuALTA0018196-2/2	SS3	chr12	-13.225	female	translocase of inner mitochondrial membrane 9 [Source:MGI Symbol;Acc:MGI:1353436]
2	Trrap	MmuINT0166324	IR	chr5	12.0517	male	transformation/transcription domain-associated protein [Source:MGI Symbol;Acc:MGI:2153272]
2	Trrap	MmuINT0166380	IR	chr5	-12.4433	female	transformation/transcription domain-associated protein [Source:MGI Symbol;Acc:MGI:2153272]
2	Trrap	MmuINT0166381	IR	chr5	-11.2	female	transformation/transcription domain-associated protein [Source:MGI Symbol;Acc:MGI:2153272]
2	Tspan33	MmuALTA0019023-2/4	SS3	chr6	17.14	male	tetraspanin 33 [Source:MGI Symbol;Acc:MGI:1919012]
2	Tspan33	MmuALTA0019023-3/4	SS3	chr6	-23.24	female	tetraspanin 33 [Source:MGI Symbol;Acc:MGI:1919012]
2	Ttc5	MmuEX0049577	S	chr14	11.845	male	tetratricopeptide repeat domain 5 [Source:MGI Symbol;Acc:MGI:2683584]
2	Ttc5	MmuALTA0019089-2/2	SS3	chr14	-15.6967	female	tetratricopeptide repeat domain 5 [Source:MGI Symbol;Acc:MGI:2683584]
2	Ube2f	MmuALTA0019278-2/2	SS3	chr1	22.59	male	ubiquitin-conjugating enzyme E2F (putative) [Source:MGI Symbol;Acc:MGI:1915171]
2	Ube2f	MmuALTA0019279-2/3	SS3	chr1	-10.9117	female	ubiquitin-conjugating enzyme E2F (putative) [Source:MGI Symbol;Acc:MGI:1915171]
2	Ubl7	MmuALTD0015166-2/5	SS5	chr9	10.5283	male	ubiquitin-like 7 (bone marrow stromal cell-derived) [Source:MGI Symbol;Acc:MGI:1916709]
2	Ubl7	MmuALTD0015166-4/5	SS5	chr9	-10.3717	female	ubiquitin-like 7 (bone marrow stromal cell-derived) [Source:MGI Symbol;Acc:MGI:1916709]
2	Usp32	MmuALTD0015389-3/3	SS5	chr11	10.3117	male	ubiquitin specific peptidase 32 [Source:MGI Symbol;Acc:MGI:2144475]
2	Usp32	MmuALTD0015389-2/3	SS5	chr11	-10.3117	female	ubiquitin specific peptidase 32 [Source:MGI Symbol;Acc:MGI:2144475]
2	Usp32	MmuINT0171642	IR	chr11	-16.9283	female	ubiquitin specific peptidase 32 [Source:MGI Symbol;Acc:MGI:2144475]
2	Usp32	MmuINT0171647	IR	chr11	-10.9567	female	ubiquitin specific peptidase 32 [Source:MGI Symbol;Acc:MGI:2144475]
2	Zbtb37	MmuALTA0020369-2/2	SS3	chr1	17.0367	male	zinc finger and BTB domain containing 37 [Source:MGI Symbol;Acc:MGI:2444467]
2	Zbtb37	MmuEX0052672	S	chr1	-11.5983	female	zinc finger and BTB domain containing 37 [Source:MGI Symbol;Acc:MGI:2444467]
2	Zfp142	MmuALTA0020502-3/4	SS3	chr1	29.3133	male	zinc finger protein 142 [Source:MGI Symbol;Acc:MGI:1924514]
2	Zfp142	MmuALTA0020502-4/4	SS3	chr1	-39.1267	female	zinc finger protein 142 [Source:MGI Symbol;Acc:MGI:1924514]
2	Zfp280c	MmuEX0053161	S	chrX	11.175	male	zinc finger protein 280C [Source:MGI Symbol;Acc:MGI:2387585]
2	Zfp280c	MmuALTA0020555-2/2	SS3	chrX	-15.3233	female	zinc finger protein 280C [Source:MGI Symbol;Acc:MGI:2387585]
2	Zfp644	MmuALTD0016200-2/2	SS5	chr5	11.46	male	zinc finger protein 644 [Source:MGI Symbol;Acc:MGI:1277212]
2	Zfp644	MmuALTD0016199-2/2	SS5	chr5	-11.9783	female	zinc finger protein 644 [Source:MGI Symbol;Acc:MGI:1277212]
2	Zfp677	MmuALTA0020714-2/2	SS3	chr17	19.945	male	zinc finger protein 677 [Source:MGI Symbol;Acc:MGI:3053207]
2	Zfp677	MmuINT0179699	IR	chr17	-15.7033	female	zinc finger protein 677 [Source:MGI Symbol;Acc:MGI:3053207]
2	Zfp764	MmuALTD0016235-2/2	SS5	chr7	13.1883	male	zinc finger protein 764 [Source:MGI Symbol;Acc:MGI:2443580]
2	Zfp764	MmuINT0179833	IR	chr7	-10.0817	female	zinc finger protein 764 [Source:MGI Symbol;Acc:MGI:2443580]
2	Zfp800	MmuINT0179896	IR	chr6	14.2633	male	zinc finger protein 800 [Source:MGI Symbol;Acc:MGI:1889334]
2	Zfp800	MmuALTD0016246-3/4	SS5	chr6	-12.9633	female	zinc finger protein 800 [Source:MGI Symbol;Acc:MGI:1889334]
2	Zfp940	MmuALTD0016274-2/2	SS5	chr7	19.2867	male	zinc finger protein 940 [Source:MGI Symbol;Acc:MGI:2446235]
2	Zfp940	MmuEX0053701	S	chr7	-10.0817	female	zinc finger protein 940 [Source:MGI Symbol;Acc:MGI:2446235]

## Sheet: B. E12
	GENE	EVENT	TYPE	CHR	DPLIM	SEX	DESCRIPTION
0	1700012B15Rik	MmuINT0000967	IR	chr12	11.835	male
0	1700012B15Rik	MmuEX0000404	ES	chr12	-11.87	female
0	2010111I01Rik	MmuALTD0000223-3/3	SS5	chr13	11.275	male	RIKEN cDNA 2010111I01 gene [Source:MGI Symbol;Acc:MGI:1919311]
0	2010111I01Rik	MmuEX0000746	S	chr13	10.745	male	RIKEN cDNA 2010111I01 gene [Source:MGI Symbol;Acc:MGI:1919311]
0	2010111I01Rik	MmuALTD0000223-2/3	SS5	chr13	-11.275	female	RIKEN cDNA 2010111I01 gene [Source:MGI Symbol;Acc:MGI:1919311]
0	4833420G17Rik	MmuINT0003517	IR	chr13	25.15	male	RIKEN cDNA 4833420G17 gene [Source:MGI Symbol;Acc:MGI:1914642]
0	4833420G17Rik	MmuEX0001374	ES	chr13	-11.51	female	RIKEN cDNA 4833420G17 gene [Source:MGI Symbol;Acc:MGI:1914642]
0	4921513D23Rik	MmuALTD0000456-3/4	SS5	chr16	16.075	male
0	4921513D23Rik	MmuALTD0000456-2/4	SS5	chr16	-13.1	female
0	4921513D23Rik	MmuINT0003609	IR	chr16	-11.26	female
0	4921513D23Rik	MmuINT0003611	IR	chr16	-10.765	female
0	4930422G04Rik	MmuEX0001494	S	chr3	10.515	male
0	4930422G04Rik	MmuEX0001498	S	chr3	-22.045	female
0	4930422G04Rik	MmuINT0003955	IR	chr3	-15.18	female
0	4930422G04Rik	MmuINT0003958	IR	chr3	-14.325	female
0	4930432K21Rik	MmuINT0004023	IR	chr8	10.59	male	RIKEN cDNA 4930432K21 gene [Source:MGI Symbol;Acc:MGI:1921916]
0	4930432K21Rik	MmuEX0001515	S	chr8	-15.375	female	RIKEN cDNA 4930432K21 gene [Source:MGI Symbol;Acc:MGI:1921916]
0	4930447C04Rik	MmuALTD0000478-2/2	SS5	chr12	10.37	male	RIKEN cDNA 4930447C04 gene [Source:MGI Symbol;Acc:MGI:1923051]
0	4930447C04Rik	MmuEX0001543	ES	chr12	-13.67	female	RIKEN cDNA 4930447C04 gene [Source:MGI Symbol;Acc:MGI:1923051]
0	4930447C04Rik	MmuEX0001544	ES	chr12	-12.39	female	RIKEN cDNA 4930447C04 gene [Source:MGI Symbol;Acc:MGI:1923051]
0	4930503L19Rik	MmuALTD0000492-2/2	SS5	chr18	13.88	male	RIKEN cDNA 4930503L19 gene [Source:MGI Symbol;Acc:MGI:1922045]
0	4930503L19Rik	MmuINT0004209	IR	chr18	-10.2	female	RIKEN cDNA 4930503L19 gene [Source:MGI Symbol;Acc:MGI:1922045]
0	9930104L06Rik	MmuINT0006349	IR	chr4	12.5	male	RIKEN cDNA 9930104L06 gene [Source:MGI Symbol;Acc:MGI:3041172]
0	9930104L06Rik	MmuINT0006349	IR	chr4	12.5	male	RIKEN cDNA 9930104L06 gene [Source:MGI Symbol;Acc:MGI:3041172]
0	9930104L06Rik	MmuINT0006350	IR	chr4	14.555	male	RIKEN cDNA 9930104L06 gene [Source:MGI Symbol;Acc:MGI:3041172]
0	9930104L06Rik	MmuINT0006348	IR	chr4	-27.46	female	RIKEN cDNA 9930104L06 gene [Source:MGI Symbol;Acc:MGI:3041172]
0	Abca7	MmuINT0008016	IR	chr10	13.33	male	ATP-binding cassette, sub-family A (ABC1), member 7 [Source:MGI Symbol;Acc:MGI:1351646]
0	Abca7	MmuALTA0000854-2/2	SS3	chr10	-24.82	female	ATP-binding cassette, sub-family A (ABC1), member 7 [Source:MGI Symbol;Acc:MGI:1351646]
0	Abca7	MmuINT0008001	IR	chr10	-13.355	female	ATP-binding cassette, sub-family A (ABC1), member 7 [Source:MGI Symbol;Acc:MGI:1351646]
0	Acbd4	MmuEX0003416	S	chr11	30.255	male	acyl-Coenzyme A binding domain containing 4 [Source:MGI Symbol;Acc:MGI:1914381]
0	Acbd4	MmuEX0003417	S	chr11	-13.105	female	acyl-Coenzyme A binding domain containing 4 [Source:MGI Symbol;Acc:MGI:1914381]
0	Accs	MmuALTA0001015-2/3	SS3	chr2	15.17	male	1-aminocyclopropane-1-carboxylate synthase (non-functional) [Source:MGI Symbol;Acc:MGI:1919717]
0	Accs	MmuINT0009682	IR	chr2	13.535	male	1-aminocyclopropane-1-carboxylate synthase (non-functional) [Source:MGI Symbol;Acc:MGI:1919717]
0	Accs	MmuALTA0001015-3/3	SS3	chr2	-10.37	female	1-aminocyclopropane-1-carboxylate synthase (non-functional) [Source:MGI Symbol;Acc:MGI:1919717]
0	Acsl4	MmuALTA0001063-2/4	SS3	chrX	17.35	male	acyl-CoA synthetase long-chain family member 4 [Source:MGI Symbol;Acc:MGI:1354713]
0	Acsl4	MmuALTA0001063-4/4	SS3	chrX	-17.19	female	acyl-CoA synthetase long-chain family member 4 [Source:MGI Symbol;Acc:MGI:1354713]
0	Actn1	MmuEX0003624	ES	chr12	12.085	male	actinin, alpha 1 [Source:MGI Symbol;Acc:MGI:2137706]
0	Actn1	MmuEX0003623	ES	chr12	-11.3	female	actinin, alpha 1 [Source:MGI Symbol;Acc:MGI:2137706]
0	Acvrl1	MmuALTA0001114-2/3	SS3	chr15	19.9	male	activin A receptor, type II-like 1 [Source:MGI Symbol;Acc:MGI:1338946]
0	Acvrl1	MmuALTA0001114-3/3	SS3	chr15	-10.46	female	activin A receptor, type II-like 1 [Source:MGI Symbol;Acc:MGI:1338946]
0	Agxt2l2	MmuINT0012931	IR	chr11	10.36	male
0	Agxt2l2	MmuINT0012932	IR	chr11	-11.185	female
0	Ankrd45	MmuINT0015753	IR	chr1	11.705	male	ankyrin repeat domain 45 [Source:MGI Symbol;Acc:MGI:1921094]
0	Ankrd45	MmuEX0005142	S	chr1	-12.695	female	ankyrin repeat domain 45 [Source:MGI Symbol;Acc:MGI:1921094]
0	Arhgef10	MmuALTA0001957-2/2	SS3	chr8	10.635	male	Rho guanine nucleotide exchange factor (GEF) 10 [Source:MGI Symbol;Acc:MGI:2444453]
0	Arhgef10	MmuEX0005943	S	chr8	-11.445	female	Rho guanine nucleotide exchange factor (GEF) 10 [Source:MGI Symbol;Acc:MGI:2444453]
0	Arntl2	MmuALTA0002052-2/2	SS3	chr6	13.415	male	aryl hydrocarbon receptor nuclear translocator-like 2 [Source:MGI Symbol;Acc:MGI:2684845]
0	Arntl2	MmuEX0006235	S	chr6	-19.125	female	aryl hydrocarbon receptor nuclear translocator-like 2 [Source:MGI Symbol;Acc:MGI:2684845]
0	Ash1l	MmuINT0019781	IR	chr3	10.26	male	ASH1 like histone lysine methyltransferase [Source:MGI Symbol;Acc:MGI:2183158]
0	Ash1l	MmuINT0019779	IR	chr3	-12.14	female	ASH1 like histone lysine methyltransferase [Source:MGI Symbol;Acc:MGI:2183158]
0	Atad2b	MmuALTD0001735-3/4	SS5	chr12	28	male	ATPase family, AAA domain containing 2B [Source:MGI Symbol;Acc:MGI:2444798]
0	Atad2b	MmuALTD0001735-2/4	SS5	chr12	-25.175	female	ATPase family, AAA domain containing 2B [Source:MGI Symbol;Acc:MGI:2444798]
0	Atl1	MmuEX0006695	MIC	chr12	16.605	male	atlastin GTPase 1 [Source:MGI Symbol;Acc:MGI:1921241]
0	Atl1	MmuINT0020602	IR	chr12	-15.165	female	atlastin GTPase 1 [Source:MGI Symbol;Acc:MGI:1921241]
0	Atm	MmuINT0020663	IR	chr9	13.23	male	ataxia telangiectasia mutated [Source:MGI Symbol;Acc:MGI:107202]
0	Atm	MmuINT0020638	IR	chr9	-10.17	female	ataxia telangiectasia mutated [Source:MGI Symbol;Acc:MGI:107202]
0	Aurkc	MmuALTD0001960-2/3	SS5	chr7	23.065	male	aurora kinase C [Source:MGI Symbol;Acc:MGI:1321119]
0	Aurkc	MmuALTD0001960-3/3	SS5	chr7	-20.735	female	aurora kinase C [Source:MGI Symbol;Acc:MGI:1321119]
0	Camta2	MmuALTA0003153-2/3	SS3	chr11	23.03	male	calmodulin binding transcription activator 2 [Source:MGI Symbol;Acc:MGI:2135957]
0	Camta2	MmuEX0009029	S	chr11	-16.7	female	calmodulin binding transcription activator 2 [Source:MGI Symbol;Acc:MGI:2135957]
0	Cap1	MmuALTA0003164-2/2	SS3	chr4	12.395	male	CAP, adenylate cyclase-associated protein 1 (yeast) [Source:MGI Symbol;Acc:MGI:88262]
0	Cap1	MmuALTD0002503-2/2	SS5	chr4	-19.195	female	CAP, adenylate cyclase-associated protein 1 (yeast) [Source:MGI Symbol;Acc:MGI:88262]
0	Caskin1	MmuALTA0003260-2/2	SS3	chr17	10.88	male	CASK interacting protein 1 [Source:MGI Symbol;Acc:MGI:2442952]
0	Caskin1	MmuINT0029333	IR	chr17	-14.1	female	CASK interacting protein 1 [Source:MGI Symbol;Acc:MGI:2442952]
0	Ccdc138	MmuINT0030338	IR	chr10	12.495	male	coiled-coil domain containing 138 [Source:MGI Symbol;Acc:MGI:1923388]
0	Ccdc138	MmuEX0009571	S	chr10	-10.405	female	coiled-coil domain containing 138 [Source:MGI Symbol;Acc:MGI:1923388]
0	Ccdc163	MmuALTA0003395-2/2	SS3	chr4	11.25	male	coiled-coil domain containing 163 [Source:MGI Symbol;Acc:MGI:1915644]
0	Ccdc163	MmuALTA0003396-2/3	SS3	chr4	16.005	male	coiled-coil domain containing 163 [Source:MGI Symbol;Acc:MGI:1915644]
0	Ccdc163	MmuEX0009680	ES	chr4	20.355	male	coiled-coil domain containing 163 [Source:MGI Symbol;Acc:MGI:1915644]
0	Ccdc163	MmuEX0009675	ES	chr4	-11.205	female	coiled-coil domain containing 163 [Source:MGI Symbol;Acc:MGI:1915644]
0	Ccdc18	MmuINT0030650	IR	chr5	11.72	male	coiled-coil domain containing 18 [Source:MGI Symbol;Acc:MGI:1922974]
0	Ccdc18	MmuALTD0002665-2/2	SS5	chr5	-20.77	female	coiled-coil domain containing 18 [Source:MGI Symbol;Acc:MGI:1922974]
0	Ccdc18	MmuINT0030642	IR	chr5	-10.445	female	coiled-coil domain containing 18 [Source:MGI Symbol;Acc:MGI:1922974]
0	Ccdc18	MmuINT0030655	IR	chr5	-10.37	female	coiled-coil domain containing 18 [Source:MGI Symbol;Acc:MGI:1922974]
0	Ccnl1	MmuALTD0002770-2/2	SS5	chr3	11.73	male	cyclin L1 [Source:MGI Symbol;Acc:MGI:1922664]
0	Ccnl1	MmuINT0031750	IR	chr3	-10.01	female	cyclin L1 [Source:MGI Symbol;Acc:MGI:1922664]
0	Ccnt2	MmuALTD0002777-2/2	SS5	chr1	12.395	male	cyclin T2 [Source:MGI Symbol;Acc:MGI:1920199]
0	Ccnt2	MmuALTA0003534-2/2	SS3	chr1	-20.175	female	cyclin T2 [Source:MGI Symbol;Acc:MGI:1920199]
0	Cep152	MmuALTA0003906-3/3	SS3	chr2	14.17	male	centrosomal protein 152 [Source:MGI Symbol;Acc:MGI:2139083]
0	Cep152	MmuINT0034635	IR	chr2	12.54	male	centrosomal protein 152 [Source:MGI Symbol;Acc:MGI:2139083]
0	Cep152	MmuALTA0003904-2/2	SS3	chr2	-12.85	female	centrosomal protein 152 [Source:MGI Symbol;Acc:MGI:2139083]
0	Cep152	MmuEX0010909	S	chr2	-14.615	female	centrosomal protein 152 [Source:MGI Symbol;Acc:MGI:2139083]
0	Cit	MmuALTA0004163-2/2	SS3	chr5	18.745	male	citron [Source:MGI Symbol;Acc:MGI:105313]
0	Cit	MmuINT0036577	IR	chr5	-18.535	female	citron [Source:MGI Symbol;Acc:MGI:105313]
0	Cttnbp2	MmuEX0013139	S	chr6	10.165	male	cortactin binding protein 2 [Source:MGI Symbol;Acc:MGI:1353467]
0	Cttnbp2	MmuINT0043885	IR	chr6	-11.1	female	cortactin binding protein 2 [Source:MGI Symbol;Acc:MGI:1353467]
0	D16Ertd472e	MmuALTD0003876-4/4	SS5	chr16	13.165	male	DNA segment, Chr 16, ERATO Doi 472, expressed [Source:MGI Symbol;Acc:MGI:1196400]
0	D16Ertd472e	MmuALTD0003876-2/4	SS5	chr16	-10.565	female	DNA segment, Chr 16, ERATO Doi 472, expressed [Source:MGI Symbol;Acc:MGI:1196400]
0	Ddc	MmuALTD0004053-3/4	SS5	chr11	24.955	male	dopa decarboxylase [Source:MGI Symbol;Acc:MGI:94876]
0	Ddc	MmuALTD0004053-2/4	SS5	chr11	-29.38	female	dopa decarboxylase [Source:MGI Symbol;Acc:MGI:94876]
0	Depdc5	MmuALTA0005349-2/3	SS3	chr5	10.26	male	DEP domain containing 5 [Source:MGI Symbol;Acc:MGI:2141101]
0	Depdc5	MmuALTA0005349-3/3	SS3	chr5	-10.26	female	DEP domain containing 5 [Source:MGI Symbol;Acc:MGI:2141101]
0	Dgkq	MmuINT0048884	IR	chr5	10.47	male	diacylglycerol kinase, theta [Source:MGI Symbol;Acc:MGI:102918]
0	Dgkq	MmuINT0048886	IR	chr5	14.22	male	diacylglycerol kinase, theta [Source:MGI Symbol;Acc:MGI:102918]
0	Dgkq	MmuINT0048888	IR	chr5	13.605	male	diacylglycerol kinase, theta [Source:MGI Symbol;Acc:MGI:102918]
0	Dgkq	MmuALTA0005396-2/2	SS3	chr5	-15.815	female	diacylglycerol kinase, theta [Source:MGI Symbol;Acc:MGI:102918]
0	Diap1	MmuINT0049395	IR	chr18	15.19	male
0	Diap1	MmuINT0049395	IR	chr18	15.19	male
0	Diap1	MmuEX0014636	S	chr18	-10.54	female
0	Dlg1	MmuEX0014795	ES	chr16	15.11	male	discs large MAGUK scaffold protein 1 [Source:MGI Symbol;Acc:MGI:107231]
0	Dlg1	MmuEX0014796	ES	chr16	-12.475	female	discs large MAGUK scaffold protein 1 [Source:MGI Symbol;Acc:MGI:107231]
0	Dnajb2	MmuALTD0004329-2/2	SS5	chr1	13.02	male	DnaJ heat shock protein family (Hsp40) member B2 [Source:MGI Symbol;Acc:MGI:1928739]
0	Dnajb2	MmuALTA0005619-2/2	SS3	chr1	-13.445	female	DnaJ heat shock protein family (Hsp40) member B2 [Source:MGI Symbol;Acc:MGI:1928739]
0	Dock9	MmuALTA0005749-3/3	SS3	chr14	11.865	male	dedicator of cytokinesis 9 [Source:MGI Symbol;Acc:MGI:106321]
0	Dock9	MmuALTA0005750-2/2	SS3	chr14	12.005	male	dedicator of cytokinesis 9 [Source:MGI Symbol;Acc:MGI:106321]
0	Dock9	MmuALTA0005749-2/3	SS3	chr14	-11.085	female	dedicator of cytokinesis 9 [Source:MGI Symbol;Acc:MGI:106321]
0	Dock9	MmuEX0015484	ES	chr14	-12.27	female	dedicator of cytokinesis 9 [Source:MGI Symbol;Acc:MGI:106321]
0	Ebf4	MmuINT0054952	IR	chr2	10.575	male	early B cell factor 4 [Source:MGI Symbol;Acc:MGI:2385972]
0	Ebf4	MmuALTA0006041-2/2	SS3	chr2	-20.39	female	early B cell factor 4 [Source:MGI Symbol;Acc:MGI:2385972]
0	Epor	MmuINT0058361	IR	chr9	14.42	male	erythropoietin receptor [Source:MGI Symbol;Acc:MGI:95408]
0	Epor	MmuALTD0004959-2/2	SS5	chr9	-18.45	female	erythropoietin receptor [Source:MGI Symbol;Acc:MGI:95408]
0	Ercc6	MmuALTA0006533-2/2	SS3	chr14	11.145	male	excision repair cross-complementing rodent repair deficiency, complementation group 6 [Source:MGI Symbol;Acc:MGI:1100494]
0	Ercc6	MmuALTD0004997-2/2	SS5	chr14	-16.5	female	excision repair cross-complementing rodent repair deficiency, complementation group 6 [Source:MGI Symbol;Acc:MGI:1100494]
0	Fam116b	MmuINT0060578	IR	chr15	10.2	male
0	Fam116b	MmuALTA0006756-2/2	SS3	chr15	-10.805	female
0	Fam129c	MmuALTA0006787-3/4	SS3	chr8	16.195	male	family with sequence similarity 129, member C [Source:MGI Symbol;Acc:MGI:3686743]
0	Fam129c	MmuALTD0005199-2/2	SS5	chr8	22.44	male	family with sequence similarity 129, member C [Source:MGI Symbol;Acc:MGI:3686743]
0	Fam129c	MmuALTA0006787-4/4	SS3	chr8	-36.105	female	family with sequence similarity 129, member C [Source:MGI Symbol;Acc:MGI:3686743]
0	Fam129c	MmuEX0017933	S	chr8	-19.495	female	family with sequence similarity 129, member C [Source:MGI Symbol;Acc:MGI:3686743]
0	Fam129c	MmuINT0060752	IR	chr8	-20.84	female	family with sequence similarity 129, member C [Source:MGI Symbol;Acc:MGI:3686743]
0	Fam184a	MmuEX0018149	S	chr10	11.07	male	family with sequence similarity 184, member A [Source:MGI Symbol;Acc:MGI:1923156]
0	Fam184a	MmuINT0061287	IR	chr10	-14	female	family with sequence similarity 184, member A [Source:MGI Symbol;Acc:MGI:1923156]
0	Fam73b	MmuALTD0005327-2/3	SS5	chr2	11.2	male
0	Fam73b	MmuALTD0005327-3/3	SS5	chr2	-17.19	female
0	Fbxo25	MmuALTA0007091-3/3	SS3	chr8	10.795	male	F-box protein 25 [Source:MGI Symbol;Acc:MGI:1914072]
0	Fbxo25	MmuALTA0007091-2/3	SS3	chr8	-10.795	female	F-box protein 25 [Source:MGI Symbol;Acc:MGI:1914072]
0	Fry	MmuINT0066168	IR	chr5	10.94	male	FRY microtubule binding protein [Source:MGI Symbol;Acc:MGI:2443895]
0	Fry	MmuEX0019668	S	chr5	-10.09	female	FRY microtubule binding protein [Source:MGI Symbol;Acc:MGI:2443895]
0	Gm10393	MmuALTD0005987-3/3	SS5	chr14	10.22	male
0	Gm10393	MmuALTD0005986-3/3	SS5	chr14	-11.895	female
0	Gm14378	MmuINT0070222	IR	chr8	10.635	male
0	Gm14378	MmuINT0070227	IR	chr8	-10.125	female
0	Golga2	MmuALTD0006142-2/2	SS5	chr2	13.12	male	golgi autoantigen, golgin subfamily a, 2 [Source:MGI Symbol;Acc:MGI:2139395]
0	Golga2	MmuALTA0008005-2/2	SS3	chr2	-13.145	female	golgi autoantigen, golgin subfamily a, 2 [Source:MGI Symbol;Acc:MGI:2139395]
0	Gtf2a2	MmuALTA0008251-2/2	SS3	chr9	27.865	male	general transcription factor II A, 2 [Source:MGI Symbol;Acc:MGI:1933289]
0	Gtf2a2	MmuEX0022070	ES	chr9	-18.42	female	general transcription factor II A, 2 [Source:MGI Symbol;Acc:MGI:1933289]
0	Gyltl1b	MmuALTD0006397-2/3	SS5	chr2	15.015	male
0	Gyltl1b	MmuEX0022253	S	chr2	-14.275	female
0	Hdac5	MmuINT0076394	IR	chr11	25.565	male	histone deacetylase 5 [Source:MGI Symbol;Acc:MGI:1333784]
0	Hdac5	MmuALTA0008444-2/2	SS3	chr11	-10.15	female	histone deacetylase 5 [Source:MGI Symbol;Acc:MGI:1333784]
0	Hdac9	MmuALTA0008454-2/2	SS3	chr12	10.235	male	histone deacetylase 9 [Source:MGI Symbol;Acc:MGI:1931221]
0	Hdac9	MmuALTD0006497-2/2	SS5	chr12	13.435	male	histone deacetylase 9 [Source:MGI Symbol;Acc:MGI:1931221]
0	Hdac9	MmuEX0022530	S	chr12	-11.09	female	histone deacetylase 9 [Source:MGI Symbol;Acc:MGI:1931221]
0	Heatr5a	MmuALTA0008492-2/2	SS3	chr12	14.625	male	HEAT repeat containing 5A [Source:MGI Symbol;Acc:MGI:2444133]
0	Heatr5a	MmuINT0076639	IR	chr12	-13.385	female	HEAT repeat containing 5A [Source:MGI Symbol;Acc:MGI:2444133]
0	Herc1	MmuALTA0008544-2/4	SS3	chr9	19.245	male	HECT and RLD domain containing E3 ubiquitin protein ligase family member 1 [Source:MGI Symbol;Acc:MGI:2384589]
0	Herc1	MmuALTD0006558-2/2	SS5	chr9	28.9	male	HECT and RLD domain containing E3 ubiquitin protein ligase family member 1 [Source:MGI Symbol;Acc:MGI:2384589]
0	Herc1	MmuALTA0008544-3/4	SS3	chr9	-17.3	female	HECT and RLD domain containing E3 ubiquitin protein ligase family member 1 [Source:MGI Symbol;Acc:MGI:2384589]
0	Herc6	MmuEX0022809	S	chr6	12.14	male	hect domain and RLD 6 [Source:MGI Symbol;Acc:MGI:1914388]
0	Herc6	MmuEX0022811	S	chr6	-16.29	female	hect domain and RLD 6 [Source:MGI Symbol;Acc:MGI:1914388]
0	Hmbox1	MmuALTA0008643-3/3	SS3	chr14	10.975	male	homeobox containing 1 [Source:MGI Symbol;Acc:MGI:2445066]
0	Hmbox1	MmuINT0078079	IR	chr14	-12.86	female	homeobox containing 1 [Source:MGI Symbol;Acc:MGI:2445066]
0	Hmox2	MmuALTD0006681-2/3	SS5	chr16	10.86	male	heme oxygenase 2 [Source:MGI Symbol;Acc:MGI:109373]
0	Hmox2	MmuALTD0006681-3/3	SS5	chr16	-12.665	female	heme oxygenase 2 [Source:MGI Symbol;Acc:MGI:109373]
0	Huwe1	MmuEX0023490	S	chrX	16.51	male	HECT, UBA and WWE domain containing 1 [Source:MGI Symbol;Acc:MGI:1926884]
0	Huwe1	MmuEX0023497	ES	chrX	14.335	male	HECT, UBA and WWE domain containing 1 [Source:MGI Symbol;Acc:MGI:1926884]
0	Huwe1	MmuALTD0006852-2/3	SS5	chrX	-19.39	female	HECT, UBA and WWE domain containing 1 [Source:MGI Symbol;Acc:MGI:1926884]
0	Iffo1	MmuEX0023609	ES	chr6	14.645	male	intermediate filament family orphan 1 [Source:MGI Symbol;Acc:MGI:2444516]
0	Iffo1	MmuEX0023608	MIC	chr6	-14.16	female	intermediate filament family orphan 1 [Source:MGI Symbol;Acc:MGI:2444516]
0	Il3ra	MmuEX0024014	ES	chr14	13.025	male	interleukin 3 receptor, alpha chain [Source:MGI Symbol;Acc:MGI:96553]
0	Il3ra	MmuALTA0009105-2/2	SS3	chr14	-18.245	female	interleukin 3 receptor, alpha chain [Source:MGI Symbol;Acc:MGI:96553]
0	Inpp5f	MmuINT0082312	IR	chr7	16.235	male	inositol polyphosphate-5-phosphatase F [Source:MGI Symbol;Acc:MGI:2141867]
0	Inpp5f	MmuEX0024218	ES	chr7	-11.595	female	inositol polyphosphate-5-phosphatase F [Source:MGI Symbol;Acc:MGI:2141867]
0	Katnal2	MmuALTA0009505-2/2	SS3	chr18	15.995	male	katanin p60 subunit A-like 2 [Source:MGI Symbol;Acc:MGI:1924234]
0	Katnal2	MmuINT0085297	IR	chr18	-11	female	katanin p60 subunit A-like 2 [Source:MGI Symbol;Acc:MGI:1924234]
0	Klhl25	MmuALTD0007537-3/3	SS5	chr7	11.82	male	kelch-like 25 [Source:MGI Symbol;Acc:MGI:2668031]
0	Klhl25	MmuALTD0007537-2/3	SS5	chr7	-11.82	female	kelch-like 25 [Source:MGI Symbol;Acc:MGI:2668031]
0	Lclat1	MmuALTD0007699-3/3	SS5	chr17	11.42	male	lysocardiolipin acyltransferase 1 [Source:MGI Symbol;Acc:MGI:2684937]
0	Lclat1	MmuALTD0007699-2/3	SS5	chr17	-13.78	female	lysocardiolipin acyltransferase 1 [Source:MGI Symbol;Acc:MGI:2684937]
0	Lrsam1	MmuALTD0007976-2/4	SS5	chr2	25.69	male	leucine rich repeat and sterile alpha motif containing 1 [Source:MGI Symbol;Acc:MGI:2684789]
0	Lrsam1	MmuEX0027179	ES	chr2	11.74	male	leucine rich repeat and sterile alpha motif containing 1 [Source:MGI Symbol;Acc:MGI:2684789]
0	Lrsam1	MmuEX0027180	ES	chr2	10.185	male	leucine rich repeat and sterile alpha motif containing 1 [Source:MGI Symbol;Acc:MGI:2684789]
0	Lrsam1	MmuALTD0007976-4/4	SS5	chr2	-26.31	female	leucine rich repeat and sterile alpha motif containing 1 [Source:MGI Symbol;Acc:MGI:2684789]
0	Macf1	MmuINT0094286	IR	chr4	10.64	male	microtubule-actin crosslinking factor 1 [Source:MGI Symbol;Acc:MGI:108559]
0	Macf1	MmuEX0027446	S	chr4	-10.525	female	microtubule-actin crosslinking factor 1 [Source:MGI Symbol;Acc:MGI:108559]
0	Macf1	MmuINT0094287	IR	chr4	-13.76	female	microtubule-actin crosslinking factor 1 [Source:MGI Symbol;Acc:MGI:108559]
0	Magi1	MmuEX0027548	S	chr6	13.175	male	membrane associated guanylate kinase, WW and PDZ domain containing 1 [Source:MGI Symbol;Acc:MGI:1203522]
0	Magi1	MmuINT0094533	IR	chr6	-12.695	female	membrane associated guanylate kinase, WW and PDZ domain containing 1 [Source:MGI Symbol;Acc:MGI:1203522]
0	Mapk12	MmuEX0027818	ES	chr15	12.03	male	mitogen-activated protein kinase 12 [Source:MGI Symbol;Acc:MGI:1353438]
0	Mapk12	MmuEX0027820	ES	chr15	16.755	male	mitogen-activated protein kinase 12 [Source:MGI Symbol;Acc:MGI:1353438]
0	Mapk12	MmuINT0095478	IR	chr15	-10.455	female	mitogen-activated protein kinase 12 [Source:MGI Symbol;Acc:MGI:1353438]
0	Mapk12	MmuINT0095480	IR	chr15	-14.19	female	mitogen-activated protein kinase 12 [Source:MGI Symbol;Acc:MGI:1353438]
0	Mbd6	MmuALTA0010629-2/2	SS3	chr10	13.355	male	methyl-CpG binding domain protein 6 [Source:MGI Symbol;Acc:MGI:106378]
0	Mbd6	MmuALTA0010630-2/2	SS3	chr10	-14.115	female	methyl-CpG binding domain protein 6 [Source:MGI Symbol;Acc:MGI:106378]
0	Mgat4a	MmuEX0028894	ES	chr1	17.245	male	mannoside acetylglucosaminyltransferase 4, isoenzyme A [Source:MGI Symbol;Acc:MGI:2662992]
0	Mgat4a	MmuALTD0008494-2/2	SS5	chr1	-16.76	female	mannoside acetylglucosaminyltransferase 4, isoenzyme A [Source:MGI Symbol;Acc:MGI:2662992]
0	Mgat4a	MmuINT0098424	IR	chr1	-10.715	female	mannoside acetylglucosaminyltransferase 4, isoenzyme A [Source:MGI Symbol;Acc:MGI:2662992]
0	Mgat5	MmuALTA0010915-2/2	SS3	chr1	20.815	male	mannoside acetylglucosaminyltransferase 5 [Source:MGI Symbol;Acc:MGI:894701]
0	Mgat5	MmuEX0028901	ES	chr1	-13.295	female	mannoside acetylglucosaminyltransferase 5 [Source:MGI Symbol;Acc:MGI:894701]
0	Mr1	MmuALTD0008714-2/2	SS5	chr1	11.45	male	major histocompatibility complex, class I-related [Source:MGI Symbol;Acc:MGI:1195463]
0	Mr1	MmuINT0100559	IR	chr1	-12.81	female	major histocompatibility complex, class I-related [Source:MGI Symbol;Acc:MGI:1195463]
0	Msh5	MmuEX0029812	S	chr17	15.7	male	mutS homolog 5 [Source:MGI Symbol;Acc:MGI:1329021]
0	Msh5	MmuALTA0011325-2/2	SS3	chr17	-11.44	female	mutS homolog 5 [Source:MGI Symbol;Acc:MGI:1329021]
0	Msh5	MmuEX0029816	ES	chr17	-10.515	female	mutS homolog 5 [Source:MGI Symbol;Acc:MGI:1329021]
0	Msh5	MmuEX0029817	ES	chr17	-18.425	female	mutS homolog 5 [Source:MGI Symbol;Acc:MGI:1329021]
0	Mst1r	MmuALTA0011344-2/2	SS3	chr9	10.89	male	macrophage stimulating 1 receptor (c-met-related tyrosine kinase) [Source:MGI Symbol;Acc:MGI:99614]
0	Mst1r	MmuALTD0008834-2/2	SS5	chr9	16.965	male	macrophage stimulating 1 receptor (c-met-related tyrosine kinase) [Source:MGI Symbol;Acc:MGI:99614]
0	Mst1r	MmuALTD0008833-2/2	SS5	chr9	-21.135	female	macrophage stimulating 1 receptor (c-met-related tyrosine kinase) [Source:MGI Symbol;Acc:MGI:99614]
0	Mst1r	MmuINT0101374	IR	chr9	-10.785	female	macrophage stimulating 1 receptor (c-met-related tyrosine kinase) [Source:MGI Symbol;Acc:MGI:99614]
0	Mst1r	MmuINT0101385	IR	chr9	-11.595	female	macrophage stimulating 1 receptor (c-met-related tyrosine kinase) [Source:MGI Symbol;Acc:MGI:99614]
0	Mtap2	MmuEX0029898	S	chr1	10.34	male
0	Mtap2	MmuINT0101497	IR	chr1	-11.995	female
0	Mthfsd	MmuINT0101810	IR	chr8	14.84	male	methenyltetrahydrofolate synthetase domain containing [Source:MGI Symbol;Acc:MGI:2679252]
0	Mthfsd	MmuALTD0008887-2/2	SS5	chr8	-36.99	female	methenyltetrahydrofolate synthetase domain containing [Source:MGI Symbol;Acc:MGI:2679252]
0	Mtif3	MmuALTD0008893-2/3	SS5	chr5	16.925	male	mitochondrial translational initiation factor 3 [Source:MGI Symbol;Acc:MGI:1923616]
0	Mtif3	MmuEX0030037	S	chr5	-10.48	female	mitochondrial translational initiation factor 3 [Source:MGI Symbol;Acc:MGI:1923616]
0	Mtmr11	MmuINT0101897	IR	chr3	10.455	male	myotubularin related protein 11 [Source:MGI Symbol;Acc:MGI:2652817]
0	Mtmr11	MmuINT0101888	IR	chr3	-18.7	female	myotubularin related protein 11 [Source:MGI Symbol;Acc:MGI:2652817]
0	Mtmr11	MmuINT0101894	IR	chr3	-15.25	female	myotubularin related protein 11 [Source:MGI Symbol;Acc:MGI:2652817]
0	Mtmr11	MmuINT0101900	IR	chr3	-12.115	female	myotubularin related protein 11 [Source:MGI Symbol;Acc:MGI:2652817]
0	Mtrr	MmuALTD0008920-3/3	SS5	chr13	11.66	male	5-methyltetrahydrofolate-homocysteine methyltransferase reductase [Source:MGI Symbol;Acc:MGI:1891037]
0	Mtrr	MmuALTD0008920-2/3	SS5	chr13	-11.66	female	5-methyltetrahydrofolate-homocysteine methyltransferase reductase [Source:MGI Symbol;Acc:MGI:1891037]
0	Mycbpap	MmuALTD0008966-2/2	SS5	chr11	12.29	male	MYCBP associated protein [Source:MGI Symbol;Acc:MGI:2388726]
0	Mycbpap	MmuINT0103126	IR	chr11	-41.65	female	MYCBP associated protein [Source:MGI Symbol;Acc:MGI:2388726]
0	Naca	MmuALTD0009074-3/4	SS5	chr10	19.13	male	nascent polypeptide-associated complex alpha polypeptide [Source:MGI Symbol;Acc:MGI:106095]
0	Naca	MmuALTD0009074-2/4	SS5	chr10	-14.46	female	nascent polypeptide-associated complex alpha polypeptide [Source:MGI Symbol;Acc:MGI:106095]
1	Nanos3	MmuALTD0009097-2/2	SS5	chr8	13.045	male	nanos C2HC-type zinc finger 3 [Source:MGI Symbol;Acc:MGI:2675387]
2	Nanos3	MmuINT0105563	IR	chr8	-10.045	female	nanos C2HC-type zinc finger 3 [Source:MGI Symbol;Acc:MGI:2675387]
2	Ncoa7	MmuALTA0011812-2/2	SS3	chr10	11.835	male	nuclear receptor coactivator 7 [Source:MGI Symbol;Acc:MGI:2444847]
2	Ncoa7	MmuINT0106666	IR	chr10	-10.085	female	nuclear receptor coactivator 7 [Source:MGI Symbol;Acc:MGI:2444847]
2	Nfya	MmuEX0031657	S	chr17	11.665	male	nuclear transcription factor-Y alpha [Source:MGI Symbol;Acc:MGI:97316]
2	Nfya	MmuINT0108324	IR	chr17	-15.265	female	nuclear transcription factor-Y alpha [Source:MGI Symbol;Acc:MGI:97316]
2	Nin	MmuALTD0009377-2/2	SS5	chr12	10.64	male	ninein [Source:MGI Symbol;Acc:MGI:105108]
2	Nin	MmuEX0031719	S	chr12	-13.105	female	ninein [Source:MGI Symbol;Acc:MGI:105108]
2	Nop56	MmuALTD0009461-2/4	SS5	chr2	15.3	male	NOP56 ribonucleoprotein [Source:MGI Symbol;Acc:MGI:1914384]
2	Nop56	MmuALTD0009461-4/4	SS5	chr2	-15.335	female	NOP56 ribonucleoprotein [Source:MGI Symbol;Acc:MGI:1914384]
2	Nphs1	MmuINT0110176	IR	chr7	13.09	male	nephrosis 1, nephrin [Source:MGI Symbol;Acc:MGI:1859637]
2	Nphs1	MmuALTA0012196-2/2	SS3	chr7	-18.055	female	nephrosis 1, nephrin [Source:MGI Symbol;Acc:MGI:1859637]
2	Per3	MmuALTA0013032-2/2	SS3	chr4	10.355	male	period circadian clock 3 [Source:MGI Symbol;Acc:MGI:1277134]
2	Per3	MmuINT0117914	IR	chr4	10.525	male	period circadian clock 3 [Source:MGI Symbol;Acc:MGI:1277134]
2	Per3	MmuALTA0013033-2/2	SS3	chr4	-10.185	female	period circadian clock 3 [Source:MGI Symbol;Acc:MGI:1277134]
2	Per3	MmuINT0117909	IR	chr4	-15.395	female	period circadian clock 3 [Source:MGI Symbol;Acc:MGI:1277134]
2	Per3	MmuINT0117917	IR	chr4	-10.89	female	period circadian clock 3 [Source:MGI Symbol;Acc:MGI:1277134]
2	Phkg2	MmuALTA0013182-2/2	SS3	chr7	12.415	male	phosphorylase kinase, gamma 2 (testis) [Source:MGI Symbol;Acc:MGI:1916211]
2	Phkg2	MmuINT0119080	IR	chr7	-10.365	female	phosphorylase kinase, gamma 2 (testis) [Source:MGI Symbol;Acc:MGI:1916211]
2	Pi4ka	MmuALTA0013208-2/2	SS3	chr16	15.255	male	phosphatidylinositol 4-kinase alpha [Source:MGI Symbol;Acc:MGI:2448506]
2	Pi4ka	MmuALTD0010314-2/2	SS5	chr16	-15.255	female	phosphatidylinositol 4-kinase alpha [Source:MGI Symbol;Acc:MGI:2448506]
2	Pif1	MmuINT0119467	IR	chr9	10.18	male	PIF1 5'-to-3' DNA helicase [Source:MGI Symbol;Acc:MGI:2143057]
2	Pif1	MmuALTA0013234-2/2	SS3	chr9	-10.715	female	PIF1 5'-to-3' DNA helicase [Source:MGI Symbol;Acc:MGI:2143057]
2	Pik3c2b	MmuINT0119728	IR	chr1	10.01	male	phosphatidylinositol-4-phosphate 3-kinase catalytic subunit type 2 beta [Source:MGI Symbol;Acc:MGI:2685045]
2	Pik3c2b	MmuEX0035129	ES	chr1	-11.605	female	phosphatidylinositol-4-phosphate 3-kinase catalytic subunit type 2 beta [Source:MGI Symbol;Acc:MGI:2685045]
2	Pik3c2b	MmuEX0035130	ES	chr1	-10.995	female	phosphatidylinositol-4-phosphate 3-kinase catalytic subunit type 2 beta [Source:MGI Symbol;Acc:MGI:2685045]
2	Poglut1	MmuALTA0013682-2/3	SS3	chr16	12.775	male	protein O-glucosyltransferase 1 [Source:MGI Symbol;Acc:MGI:2444232]
2	Poglut1	MmuALTA0013682-3/3	SS3	chr16	-12.06	female	protein O-glucosyltransferase 1 [Source:MGI Symbol;Acc:MGI:2444232]
2	Polm	MmuALTD0010696-2/2	SS5	chr11	15.135	male	polymerase (DNA directed), mu [Source:MGI Symbol;Acc:MGI:1860191]
2	Polm	MmuALTA0013738-2/2	SS3	chr11	-15.34	female	polymerase (DNA directed), mu [Source:MGI Symbol;Acc:MGI:1860191]
2	Polm	MmuEX0036256	S	chr11	-11.1	female	polymerase (DNA directed), mu [Source:MGI Symbol;Acc:MGI:1860191]
2	Prrt2	MmuINT0127371	IR	chr7	11.055	male	proline-rich transmembrane protein 2 [Source:MGI Symbol;Acc:MGI:1916267]
2	Prrt2	MmuINT0127370	IR	chr7	-21.935	female	proline-rich transmembrane protein 2 [Source:MGI Symbol;Acc:MGI:1916267]
2	Ptma	MmuALTA0014478-3/3	SS3	chr1	10.625	male	prothymosin alpha [Source:MGI Symbol;Acc:MGI:97803]
2	Ptma	MmuALTA0014478-2/3	SS3	chr1	-16.225	female	prothymosin alpha [Source:MGI Symbol;Acc:MGI:97803]
2	Ptprv	MmuINT0129616	IR	chr1	11.32	male	protein tyrosine phosphatase, receptor type, V [Source:MGI Symbol;Acc:MGI:108027]
2	Ptprv	MmuINT0129618	IR	chr1	25.035	male	protein tyrosine phosphatase, receptor type, V [Source:MGI Symbol;Acc:MGI:108027]
2	Ptprv	MmuINT0129619	IR	chr1	14.2	male	protein tyrosine phosphatase, receptor type, V [Source:MGI Symbol;Acc:MGI:108027]
2	Ptprv	MmuINT0129620	IR	chr1	10.635	male	protein tyrosine phosphatase, receptor type, V [Source:MGI Symbol;Acc:MGI:108027]
2	Ptprv	MmuINT0129621	IR	chr1	14.48	male	protein tyrosine phosphatase, receptor type, V [Source:MGI Symbol;Acc:MGI:108027]
2	Ptprv	MmuEX0038005	ES	chr1	-10.975	female	protein tyrosine phosphatase, receptor type, V [Source:MGI Symbol;Acc:MGI:108027]
2	Ralgps1	MmuINT0131363	IR	chr2	14.24	male	Ral GEF with PH domain and SH3 binding motif 1 [Source:MGI Symbol;Acc:MGI:1922008]
2	Ralgps1	MmuEX0038665	ES	chr2	-11.35	female	Ral GEF with PH domain and SH3 binding motif 1 [Source:MGI Symbol;Acc:MGI:1922008]
2	Rasal2	MmuEX0038904	S	chr1	11.565	male	RAS protein activator like 2 [Source:MGI Symbol;Acc:MGI:2443881]
2	Rasal2	MmuALTA0014890-2/2	SS3	chr1	-15.585	female	RAS protein activator like 2 [Source:MGI Symbol;Acc:MGI:2443881]
2	Rbm33	MmuALTA0014971-2/2	SS3	chr5	15.9	male	RNA binding motif protein 33 [Source:MGI Symbol;Acc:MGI:1919670]
2	Rbm33	MmuINT0132774	IR	chr5	-15.545	female	RNA binding motif protein 33 [Source:MGI Symbol;Acc:MGI:1919670]
2	Rell2	MmuINT0133530	IR	chr18	23.27	male	RELT-like 2 [Source:MGI Symbol;Acc:MGI:1918044]
2	Rell2	MmuINT0133532	IR	chr18	15.32	male	RELT-like 2 [Source:MGI Symbol;Acc:MGI:1918044]
2	Rell2	MmuINT0133528	IR	chr18	-15.655	female	RELT-like 2 [Source:MGI Symbol;Acc:MGI:1918044]
2	Rgs11	MmuINT0134272	IR	chr17	12.51	male	regulator of G-protein signaling 11 [Source:MGI Symbol;Acc:MGI:1354739]
2	Rgs11	MmuINT0134273	IR	chr17	-17.185	female	regulator of G-protein signaling 11 [Source:MGI Symbol;Acc:MGI:1354739]
2	Rhpn1	MmuINT0134777	IR	chr15	14.08	male	rhophilin, Rho GTPase binding protein 1 [Source:MGI Symbol;Acc:MGI:1098783]
2	Rhpn1	MmuINT0134785	IR	chr15	13.99	male	rhophilin, Rho GTPase binding protein 1 [Source:MGI Symbol;Acc:MGI:1098783]
2	Rhpn1	MmuALTA0015234-2/2	SS3	chr15	-17.435	female	rhophilin, Rho GTPase binding protein 1 [Source:MGI Symbol;Acc:MGI:1098783]
2	Rpl37	MmuALTD0012112-2/4	SS5	chr15	11.785	male	ribosomal protein L37 [Source:MGI Symbol;Acc:MGI:1914531]
2	Rpl37	MmuALTD0012112-4/4	SS5	chr15	19.37	male	ribosomal protein L37 [Source:MGI Symbol;Acc:MGI:1914531]
2	Rpl37	MmuALTD0012112-3/4	SS5	chr15	-32.08	female	ribosomal protein L37 [Source:MGI Symbol;Acc:MGI:1914531]
2	Rps18	MmuALTD0012168-3/3	SS5	chr17	19.235	male	ribosomal protein S18 [Source:MGI Symbol;Acc:MGI:98146]
2	Rps18	MmuALTD0012168-2/3	SS5	chr17	-19.235	female	ribosomal protein S18 [Source:MGI Symbol;Acc:MGI:98146]
2	Rps3a	MmuALTD0012188-5/8	SS5	chr3	10.085	male
2	Rps3a	MmuALTD0012188-6/8	SS5	chr3	12.455	male
2	Rps3a	MmuALTD0012188-8/8	SS5	chr3	-13.195	female
2	Rpusd1	MmuALTA0015643-3/3	SS3	chr17	28.28	male	RNA pseudouridylate synthase domain containing 1 [Source:MGI Symbol;Acc:MGI:1919186]
2	Rpusd1	MmuINT0137257	IR	chr17	14.795	male	RNA pseudouridylate synthase domain containing 1 [Source:MGI Symbol;Acc:MGI:1919186]
2	Rpusd1	MmuALTA0015643-2/3	SS3	chr17	-45.125	female	RNA pseudouridylate synthase domain containing 1 [Source:MGI Symbol;Acc:MGI:1919186]
2	Runx1t1	MmuEX0040784	S	chr4	20.625	male	runt-related transcription factor 1; translocated to, 1 (cyclin D-related) [Source:MGI Symbol;Acc:MGI:104793]
2	Runx1t1	MmuEX0040781	ES	chr4	-16.63	female	runt-related transcription factor 1; translocated to, 1 (cyclin D-related) [Source:MGI Symbol;Acc:MGI:104793]
2	Sct	MmuALTA0015955-3/5	SS3	chr7	14.02	male	secretin [Source:MGI Symbol;Acc:MGI:99466]
2	Sct	MmuALTA0015955-5/5	SS3	chr7	-14.02	female	secretin [Source:MGI Symbol;Acc:MGI:99466]
2	Sgcd	MmuEX0042020	S	chr11	15.215	male	sarcoglycan, delta (dystrophin-associated glycoprotein) [Source:MGI Symbol;Acc:MGI:1346525]
2	Sgcd	MmuEX0042021	S	chr11	-10.345	female	sarcoglycan, delta (dystrophin-associated glycoprotein) [Source:MGI Symbol;Acc:MGI:1346525]
2	Sipa1	MmuALTA0016414-2/3	SS3	chr19	14.62	male	signal-induced proliferation associated gene 1 [Source:MGI Symbol;Acc:MGI:107576]
2	Sipa1	MmuEX0042413	ES	chr19	15.36	male	signal-induced proliferation associated gene 1 [Source:MGI Symbol;Acc:MGI:107576]
2	Sipa1	MmuINT0143835	IR	chr19	-15.575	female	signal-induced proliferation associated gene 1 [Source:MGI Symbol;Acc:MGI:107576]
2	Siva1	MmuALTA0016436-3/3	SS3	chr12	11.21	male	SIVA1, apoptosis-inducing factor [Source:MGI Symbol;Acc:MGI:1353606]
2	Siva1	MmuALTA0016436-2/3	SS3	chr12	-18.595	female	SIVA1, apoptosis-inducing factor [Source:MGI Symbol;Acc:MGI:1353606]
2	Slc25a38	MmuALTA0016584-2/2	SS3	chr9	11.44	male	solute carrier family 25, member 38 [Source:MGI Symbol;Acc:MGI:2384782]
2	Slc25a38	MmuALTD0012967-2/2	SS5	chr9	-19.275	female	solute carrier family 25, member 38 [Source:MGI Symbol;Acc:MGI:2384782]
2	Slc35c2	MmuALTA0016659-3/3	SS3	chr2	16.295	male	solute carrier family 35, member C2 [Source:MGI Symbol;Acc:MGI:2385166]
2	Slc35c2	MmuALTA0016659-2/3	SS3	chr2	-16.295	female	solute carrier family 35, member C2 [Source:MGI Symbol;Acc:MGI:2385166]
2	Slc38a6	MmuEX0043248	S	chr12	11.76	male	solute carrier family 38, member 6 [Source:MGI Symbol;Acc:MGI:3648156]
2	Slc38a6	MmuINT0146644	IR	chr12	-11.935	female	solute carrier family 38, member 6 [Source:MGI Symbol;Acc:MGI:3648156]
2	Sned1	MmuALTD0013314-2/2	SS5	chr1	10.795	male	sushi, nidogen and EGF-like domains 1 [Source:MGI Symbol;Acc:MGI:3045960]
2	Sned1	MmuALTD0013315-2/2	SS5	chr1	17.28	male	sushi, nidogen and EGF-like domains 1 [Source:MGI Symbol;Acc:MGI:3045960]
2	Sned1	MmuALTA0016994-2/2	SS3	chr1	-22.3	female	sushi, nidogen and EGF-like domains 1 [Source:MGI Symbol;Acc:MGI:3045960]
2	Socs6	MmuALTA0017077-2/2	SS3	chr18	13.775	male	suppressor of cytokine signaling 6 [Source:MGI Symbol;Acc:MGI:1924885]
2	Socs6	MmuEX0044330	S	chr18	-13.025	female	suppressor of cytokine signaling 6 [Source:MGI Symbol;Acc:MGI:1924885]
2	Spag4	MmuALTD0013450-2/2	SS5	chr2	15.26	male	sperm associated antigen 4 [Source:MGI Symbol;Acc:MGI:2444120]
2	Spag4	MmuINT0150869	IR	chr2	-14.325	female	sperm associated antigen 4 [Source:MGI Symbol;Acc:MGI:2444120]
2	Sycp1	MmuALTA0017659-2/2	SS3	chr3	14.93	male	synaptonemal complex protein 1 [Source:MGI Symbol;Acc:MGI:105931]
2	Sycp1	MmuEX0045890	S	chr3	-12.65	female	synaptonemal complex protein 1 [Source:MGI Symbol;Acc:MGI:105931]
2	Tet2	MmuINT0159060	IR	chr3	11.755	male	tet methylcytosine dioxygenase 2 [Source:MGI Symbol;Acc:MGI:2443298]
2	Tet2	MmuINT0159064	IR	chr3	-12.095	female	tet methylcytosine dioxygenase 2 [Source:MGI Symbol;Acc:MGI:2443298]
2	Tfdp1	MmuALTA0018104-2/2	SS3	chr8	16.39	male	transcription factor Dp 1 [Source:MGI Symbol;Acc:MGI:101934]
2	Tfdp1	MmuALTD0014221-3/3	SS5	chr8	-13.14	female	transcription factor Dp 1 [Source:MGI Symbol;Acc:MGI:101934]
2	Timm9	MmuALTA0018196-2/2	SS3	chr12	12.505	male	translocase of inner mitochondrial membrane 9 [Source:MGI Symbol;Acc:MGI:1353436]
2	Timm9	MmuALTD0014322-2/2	SS5	chr12	-16.91	female	translocase of inner mitochondrial membrane 9 [Source:MGI Symbol;Acc:MGI:1353436]
2	Tmem144	MmuALTD0014445-2/4	SS5	chr3	14.04	male	transmembrane protein 144 [Source:MGI Symbol;Acc:MGI:1917902]
2	Tmem144	MmuALTD0014445-3/4	SS5	chr3	-16.98	female	transmembrane protein 144 [Source:MGI Symbol;Acc:MGI:1917902]
2	Tomm40l	MmuALTA0018623-3/3	SS3	chr1	14.77	male	translocase of outer mitochondrial membrane 40-like [Source:MGI Symbol;Acc:MGI:3589112]
2	Tomm40l	MmuALTA0018623-2/3	SS3	chr1	-14.77	female	translocase of outer mitochondrial membrane 40-like [Source:MGI Symbol;Acc:MGI:3589112]
2	Trerf1	MmuALTA0018794-2/2	SS3	chr17	13.915	male	transcriptional regulating factor 1 [Source:MGI Symbol;Acc:MGI:2442086]
2	Trerf1	MmuALTD0014762-2/2	SS5	chr17	-12.41	female	transcriptional regulating factor 1 [Source:MGI Symbol;Acc:MGI:2442086]
2	Trip11	MmuINT0165518	IR	chr12	11.465	male	thyroid hormone receptor interactor 11 [Source:MGI Symbol;Acc:MGI:1924393]
2	Trip11	MmuEX0048989	S	chr12	-13.6	female	thyroid hormone receptor interactor 11 [Source:MGI Symbol;Acc:MGI:1924393]
2	Trpc6	MmuEX0049128	S	chr9	10.49	male	transient receptor potential cation channel, subfamily C, member 6 [Source:MGI Symbol;Acc:MGI:109523]
2	Trpc6	MmuINT0165963	IR	chr9	-11.345	female	transient receptor potential cation channel, subfamily C, member 6 [Source:MGI Symbol;Acc:MGI:109523]
2	Trpc6	MmuINT0165969	IR	chr9	-13.39	female	transient receptor potential cation channel, subfamily C, member 6 [Source:MGI Symbol;Acc:MGI:109523]
2	Ube2i	MmuALTD0015121-2/2	SS5	chr17	12.46	male	ubiquitin-conjugating enzyme E2I [Source:MGI Symbol;Acc:MGI:107365]
2	Ube2i	MmuALTA0019285-2/2	SS3	chr17	-11.145	female	ubiquitin-conjugating enzyme E2I [Source:MGI Symbol;Acc:MGI:107365]
2	Usp32	MmuALTD0015389-3/3	SS5	chr11	10.035	male	ubiquitin specific peptidase 32 [Source:MGI Symbol;Acc:MGI:2144475]
2	Usp32	MmuINT0171627	IR	chr11	10.545	male	ubiquitin specific peptidase 32 [Source:MGI Symbol;Acc:MGI:2144475]
2	Usp32	MmuALTD0015389-2/3	SS5	chr11	-10.035	female	ubiquitin specific peptidase 32 [Source:MGI Symbol;Acc:MGI:2144475]
2	Vkorc1l1	MmuALTD0015510-2/2	SS5	chr5	22.755	male	vitamin K epoxide reductase complex, subunit 1-like 1 [Source:MGI Symbol;Acc:MGI:1916818]
2	Vkorc1l1	MmuEX0051370	ES	chr5	-17.175	female	vitamin K epoxide reductase complex, subunit 1-like 1 [Source:MGI Symbol;Acc:MGI:1916818]
2	Wdr31	MmuALTD0015638-5/5	SS5	chr4	11.925	male	WD repeat domain 31 [Source:MGI Symbol;Acc:MGI:1918604]
2	Wdr31	MmuALTD0015638-3/5	SS5	chr4	-15.175	female	WD repeat domain 31 [Source:MGI Symbol;Acc:MGI:1918604]
2	Wdtc1	MmuINT0175919	IR	chr4	15.475	male	WD and tetratricopeptide repeats 1 [Source:MGI Symbol;Acc:MGI:2685541]
2	Wdtc1	MmuALTA0020124-2/2	SS3	chr4	-18.47	female	WD and tetratricopeptide repeats 1 [Source:MGI Symbol;Acc:MGI:2685541]
2	Zbtb32	MmuALTD0015915-3/3	SS5	chr7	10.835	male	zinc finger and BTB domain containing 32 [Source:MGI Symbol;Acc:MGI:1891838]
2	Zbtb32	MmuALTD0015915-2/3	SS5	chr7	-10.835	female	zinc finger and BTB domain containing 32 [Source:MGI Symbol;Acc:MGI:1891838]
2	Zbtb43	MmuALTA0020377-2/2	SS3	chr2	10.415	male	zinc finger and BTB domain containing 43 [Source:MGI Symbol;Acc:MGI:1919084]
2	Zbtb43	MmuEX0052688	ES	chr2	-12.91	female	zinc finger and BTB domain containing 43 [Source:MGI Symbol;Acc:MGI:1919084]
2	Zc3h7b	MmuINT0177937	IR	chr15	10.24	male	zinc finger CCCH type containing 7B [Source:MGI Symbol;Acc:MGI:1328310]
2	Zc3h7b	MmuINT0177942	IR	chr15	-14.025	female	zinc finger CCCH type containing 7B [Source:MGI Symbol;Acc:MGI:1328310]
2	Zcchc2	MmuALTA0020421-2/2	SS3	chr1	15.53	male	zinc finger, CCHC domain containing 2 [Source:MGI Symbol;Acc:MGI:2444114]
2	Zcchc2	MmuEX0052809	S	chr1	-10.38	female	zinc finger, CCHC domain containing 2 [Source:MGI Symbol;Acc:MGI:2444114]
2	Zfp219	MmuALTD0016061-2/2	SS5	chr14	20.505	male	zinc finger protein 219 [Source:MGI Symbol;Acc:MGI:1917140]
2	Zfp219	MmuALTA0020527-2/4	SS3	chr14	-11.51	female	zinc finger protein 219 [Source:MGI Symbol;Acc:MGI:1917140]
2	Zfp235	MmuALTA0020529-2/3	SS3	chr7	14.605	male	zinc finger protein 235 [Source:MGI Symbol;Acc:MGI:1929117]
2	Zfp235	MmuALTA0020529-3/3	SS3	chr7	-34.805	female	zinc finger protein 235 [Source:MGI Symbol;Acc:MGI:1929117]
2	Zfp653	MmuALTA0020706-2/4	SS3	chr9	24.1	male	zinc finger protein 653 [Source:MGI Symbol;Acc:MGI:2442362]
2	Zfp653	MmuALTA0020706-3/4	SS3	chr9	-19.475	female	zinc finger protein 653 [Source:MGI Symbol;Acc:MGI:2442362]
2	Zfp653	MmuINT0179659	IR	chr9	-12.855	female	zinc finger protein 653 [Source:MGI Symbol;Acc:MGI:2442362]
2	Zfp810	MmuALTA0020760-2/2	SS3	chr9	12.585	male	zinc finger protein 810 [Source:MGI Symbol;Acc:MGI:2384563]
2	Zfp810	MmuALTD0016248-2/3	SS5	chr9	-13.15	female	zinc finger protein 810 [Source:MGI Symbol;Acc:MGI:2384563]
2	Zfp827	MmuEX0053647	ES	chr8	13.065	male	zinc finger protein 827 [Source:MGI Symbol;Acc:MGI:2444807]
2	Zfp827	MmuALTD0016255-2/4	SS5	chr8	-16.495	female	zinc finger protein 827 [Source:MGI Symbol;Acc:MGI:2444807]
2	Zfp827	MmuINT0179958	IR	chr8	-11.54	female	zinc finger protein 827 [Source:MGI Symbol;Acc:MGI:2444807]
2	Zzef1	MmuEX0054130	S	chr11	13.07	male	zinc finger, ZZ-type with EF hand domain 1 [Source:MGI Symbol;Acc:MGI:2444286]
2	Zzef1	MmuINT0181073	IR	chr11	-12.235	female	zinc finger, ZZ-type with EF hand domain 1 [Source:MGI Symbol;Acc:MGI:2444286]

## Sheet: description
Gene name	Gene description
Ebf4	early B cell factor 4 [Source:MGI Symbol;Acc:MGI:2385972]
Socs6	suppressor of cytokine signaling 6 [Source:MGI Symbol;Acc:MGI:1924885]
Pcbp2	poly(rC) binding protein 2 [Source:MGI Symbol;Acc:MGI:108202]
Pi4ka	phosphatidylinositol 4-kinase alpha [Source:MGI Symbol;Acc:MGI:2448506]
Chd6	chromodomain helicase DNA binding protein 6 [Source:MGI Symbol;Acc:MGI:1918639]
Arntl2	aryl hydrocarbon receptor nuclear translocator-like 2 [Source:MGI Symbol;Acc:MGI:2684845]
Prpf6	pre-mRNA splicing factor 6 [Source:MGI Symbol;Acc:MGI:1922946]
Rpusd1	RNA pseudouridylate synthase domain containing 1 [Source:MGI Symbol;Acc:MGI:1919186]
9930104L06Rik	RIKEN cDNA 9930104L06 gene [Source:MGI Symbol;Acc:MGI:3041172]
Sipa1	signal-induced proliferation associated gene 1 [Source:MGI Symbol;Acc:MGI:107576]
Caskin1	CASK interacting protein 1 [Source:MGI Symbol;Acc:MGI:2442952]
Nop56	NOP56 ribonucleoprotein [Source:MGI Symbol;Acc:MGI:1914384]
D16Ertd472e	DNA segment, Chr 16, ERATO Doi 472, expressed [Source:MGI Symbol;Acc:MGI:1196400]
Ccdc134	coiled-coil domain containing 134 [Source:MGI Symbol;Acc:MGI:1923707]
Phkg2	phosphorylase kinase, gamma 2 (testis) [Source:MGI Symbol;Acc:MGI:1916211]
Acvrl1	activin A receptor, type II-like 1 [Source:MGI Symbol;Acc:MGI:1338946]
Rhpn1	rhophilin, Rho GTPase binding protein 1 [Source:MGI Symbol;Acc:MGI:1098783]
Odf2l	outer dense fiber of sperm tails 2-like [Source:MGI Symbol;Acc:MGI:1098600]
Ccdc138	coiled-coil domain containing 138 [Source:MGI Symbol;Acc:MGI:1923388]
Cep250	centrosomal protein 250 [Source:MGI Symbol;Acc:MGI:108084]
Zzef1	zinc finger, ZZ-type with EF hand domain 1 [Source:MGI Symbol;Acc:MGI:2444286]
Nipbl	NIPBL cohesin loading factor [Source:MGI Symbol;Acc:MGI:1913976]
Hnrnpk	heterogeneous nuclear ribonucleoprotein K [Source:MGI Symbol;Acc:MGI:99894]
Hdac5	histone deacetylase 5 [Source:MGI Symbol;Acc:MGI:1333784]
Iffo1	intermediate filament family orphan 1 [Source:MGI Symbol;Acc:MGI:2444516]
Ralgps1	Ral GEF with PH domain and SH3 binding motif 1 [Source:MGI Symbol;Acc:MGI:1922008]
Tet2	tet methylcytosine dioxygenase 2 [Source:MGI Symbol;Acc:MGI:2443298]
Mst1r	macrophage stimulating 1 receptor (c-met-related tyrosine kinase) [Source:MGI Symbol;Acc:MGI:99614]
Zfp764	zinc finger protein 764 [Source:MGI Symbol;Acc:MGI:2443580]
Rpl37	ribosomal protein L37 [Source:MGI Symbol;Acc:MGI:1914531]
Zbtb43	zinc finger and BTB domain containing 43 [Source:MGI Symbol;Acc:MGI:1919084]
4833420G17Rik	RIKEN cDNA 4833420G17 gene [Source:MGI Symbol;Acc:MGI:1914642]
Mlx	MAX-like protein X [Source:MGI Symbol;Acc:MGI:108398]
Cep152	centrosomal protein 152 [Source:MGI Symbol;Acc:MGI:2139083]
Acbd4	acyl-Coenzyme A binding domain containing 4 [Source:MGI Symbol;Acc:MGI:1914381]
Hmbox1	homeobox containing 1 [Source:MGI Symbol;Acc:MGI:2445066]
Slc35c2	solute carrier family 35, member C2 [Source:MGI Symbol;Acc:MGI:2385166]
Mapk12	mitogen-activated protein kinase 12 [Source:MGI Symbol;Acc:MGI:1353438]
Ptpn4	protein tyrosine phosphatase, non-receptor type 4 [Source:MGI Symbol;Acc:MGI:1099792]
Setx	senataxin [Source:MGI Symbol;Acc:MGI:2443480]
Camta2	calmodulin binding transcription activator 2 [Source:MGI Symbol;Acc:MGI:2135957]
Golga2	golgi autoantigen, golgin subfamily a, 2 [Source:MGI Symbol;Acc:MGI:2139395]
Synrg	synergin, gamma [Source:MGI Symbol;Acc:MGI:1354742]
Fmn1	formin 1 [Source:MGI Symbol;Acc:MGI:101815]
Aurkc	aurora kinase C [Source:MGI Symbol;Acc:MGI:1321119]
Pif1	PIF1 5'-to-3' DNA helicase [Source:MGI Symbol;Acc:MGI:2143057]
Serpinb6a	serine (or cysteine) peptidase inhibitor, clade B, member 6a [Source:MGI Symbol;Acc:MGI:103123]
Abca7	ATP-binding cassette, sub-family A (ABC1), member 7 [Source:MGI Symbol;Acc:MGI:1351646]
Zfp644	zinc finger protein 644 [Source:MGI Symbol;Acc:MGI:1277212]
Ddc	dopa decarboxylase [Source:MGI Symbol;Acc:MGI:94876]
Zc3h7b	zinc finger CCCH type containing 7B [Source:MGI Symbol;Acc:MGI:1328310]
Vkorc1l1	vitamin K epoxide reductase complex, subunit 1-like 1 [Source:MGI Symbol;Acc:MGI:1916818]
Herc6	hect domain and RLD 6 [Source:MGI Symbol;Acc:MGI:1914388]
Atl1	atlastin GTPase 1 [Source:MGI Symbol;Acc:MGI:1921241]
Arhgef10	Rho guanine nucleotide exchange factor (GEF) 10 [Source:MGI Symbol;Acc:MGI:2444453]
Wdr31	WD repeat domain 31 [Source:MGI Symbol;Acc:MGI:1918604]
Dnajc28	DnaJ heat shock protein family (Hsp40) member C28 [Source:MGI Symbol;Acc:MGI:2181053]
Rnf220	ring finger protein 220 [Source:MGI Symbol;Acc:MGI:1913993]
Zcchc2	zinc finger, CCHC domain containing 2 [Source:MGI Symbol;Acc:MGI:2444114]
Sct	secretin [Source:MGI Symbol;Acc:MGI:99466]
Fam129c	family with sequence similarity 129, member C [Source:MGI Symbol;Acc:MGI:3686743]
Cap1	CAP, adenylate cyclase-associated protein 1 (yeast) [Source:MGI Symbol;Acc:MGI:88262]
Lrsam1	leucine rich repeat and sterile alpha motif containing 1 [Source:MGI Symbol;Acc:MGI:2684789]
Arhgef9	CDC42 guanine nucleotide exchange factor (GEF) 9 [Source:MGI Symbol;Acc:MGI:2442233]
D030028A08Rik	RIKEN cDNA D030028A08 gene [Source:MGI Symbol;Acc:MGI:2441931]
Mtmr11	myotubularin related protein 11 [Source:MGI Symbol;Acc:MGI:2652817]
2010111I01Rik	RIKEN cDNA 2010111I01 gene [Source:MGI Symbol;Acc:MGI:1919311]
Herc1	HECT and RLD domain containing E3 ubiquitin protein ligase family member 1 [Source:MGI Symbol;Acc:MGI:2384589]
Hdac10	histone deacetylase 10 [Source:MGI Symbol;Acc:MGI:2158340]
Spag4	sperm associated antigen 4 [Source:MGI Symbol;Acc:MGI:2444120]
Katnal2	katanin p60 subunit A-like 2 [Source:MGI Symbol;Acc:MGI:1924234]
Rasal2	RAS protein activator like 2 [Source:MGI Symbol;Acc:MGI:2443881]
Arhgef4	Rho guanine nucleotide exchange factor (GEF) 4 [Source:MGI Symbol;Acc:MGI:2442507]
Ccnt2	cyclin T2 [Source:MGI Symbol;Acc:MGI:1920199]
Kif20b	kinesin family member 20B [Source:MGI Symbol;Acc:MGI:2444576]
4930447C04Rik	RIKEN cDNA 4930447C04 gene [Source:MGI Symbol;Acc:MGI:1923051]
Igf2	insulin-like growth factor 2 [Source:MGI Symbol;Acc:MGI:96434]
4930503L19Rik	RIKEN cDNA 4930503L19 gene [Source:MGI Symbol;Acc:MGI:1922045]
Araf	Araf proto-oncogene, serine/threonine kinase [Source:MGI Symbol;Acc:MGI:88065]
Mtif3	mitochondrial translational initiation factor 3 [Source:MGI Symbol;Acc:MGI:1923616]
Wdtc1	WD and tetratricopeptide repeats 1 [Source:MGI Symbol;Acc:MGI:2685541]
Birc6	baculoviral IAP repeat-containing 6 [Source:MGI Symbol;Acc:MGI:1276108]
Arpc5l	actin related protein 2/3 complex, subunit 5-like [Source:MGI Symbol;Acc:MGI:1921442]
Srsf5	serine/arginine-rich splicing factor 5 [Source:MGI Symbol;Acc:MGI:98287]
Ash1l	ASH1 like histone lysine methyltransferase [Source:MGI Symbol;Acc:MGI:2183158]
Zfp940	zinc finger protein 940 [Source:MGI Symbol;Acc:MGI:2446235]
Dlg1	discs large MAGUK scaffold protein 1 [Source:MGI Symbol;Acc:MGI:107231]
Etv4	ets variant 4 [Source:MGI Symbol;Acc:MGI:99423]
Mfsd8	major facilitator superfamily domain containing 8 [Source:MGI Symbol;Acc:MGI:1919425]
Exosc8	exosome component 8 [Source:MGI Symbol;Acc:MGI:1916889]
Nfya	nuclear transcription factor-Y alpha [Source:MGI Symbol;Acc:MGI:97316]
Slc38a6	solute carrier family 38, member 6 [Source:MGI Symbol;Acc:MGI:3648156]
Myo9a	myosin IXa [Source:MGI Symbol;Acc:MGI:107735]
Ptprv	protein tyrosine phosphatase, receptor type, V [Source:MGI Symbol;Acc:MGI:108027]
Auts2	autism susceptibility candidate 2 [Source:MGI Symbol;Acc:MGI:1919847]
Dopey1	dopey family member 1 [Source:MGI Symbol;Acc:MGI:1289294]
Zfp280c	zinc finger protein 280C [Source:MGI Symbol;Acc:MGI:2387585]
Fap	fibroblast activation protein [Source:MGI Symbol;Acc:MGI:109608]
Rps18	ribosomal protein S18 [Source:MGI Symbol;Acc:MGI:98146]
Magi1	membrane associated guanylate kinase, WW and PDZ domain containing 1 [Source:MGI Symbol;Acc:MGI:1203522]
Zbtb37	zinc finger and BTB domain containing 37 [Source:MGI Symbol;Acc:MGI:2444467]
Depdc5	DEP domain containing 5 [Source:MGI Symbol;Acc:MGI:2141101]
Mtrr	5-methyltetrahydrofolate-homocysteine methyltransferase reductase [Source:MGI Symbol;Acc:MGI:1891037]
Mgat5	mannoside acetylglucosaminyltransferase 5 [Source:MGI Symbol;Acc:MGI:894701]
Megf11	multiple EGF-like-domains 11 [Source:MGI Symbol;Acc:MGI:1920951]
Lclat1	lysocardiolipin acyltransferase 1 [Source:MGI Symbol;Acc:MGI:2684937]
Trrap	transformation/transcription domain-associated protein [Source:MGI Symbol;Acc:MGI:2153272]
Ube2f	ubiquitin-conjugating enzyme E2F (putative) [Source:MGI Symbol;Acc:MGI:1915171]
Hmox2	heme oxygenase 2 [Source:MGI Symbol;Acc:MGI:109373]
Ccdc93	coiled-coil domain containing 93 [Source:MGI Symbol;Acc:MGI:1918079]
Fbxo25	F-box protein 25 [Source:MGI Symbol;Acc:MGI:1914072]
Siva1	SIVA1, apoptosis-inducing factor [Source:MGI Symbol;Acc:MGI:1353606]
Ccdc163	coiled-coil domain containing 163 [Source:MGI Symbol;Acc:MGI:1915644]
Fam184a	family with sequence similarity 184, member A [Source:MGI Symbol;Acc:MGI:1923156]
Gmfb	glia maturation factor, beta [Source:MGI Symbol;Acc:MGI:1927133]
L1cam	L1 cell adhesion molecule [Source:MGI Symbol;Acc:MGI:96721]
Zfp677	zinc finger protein 677 [Source:MGI Symbol;Acc:MGI:3053207]
Ccdc18	coiled-coil domain containing 18 [Source:MGI Symbol;Acc:MGI:1922974]
Ubl7	ubiquitin-like 7 (bone marrow stromal cell-derived) [Source:MGI Symbol;Acc:MGI:1916709]
Ercc6	excision repair cross-complementing rodent repair deficiency, complementation group 6 [Source:MGI Symbol;Acc:MGI:1100494]
Chtf18	CTF18, chromosome transmission fidelity factor 18 [Source:MGI Symbol;Acc:MGI:2384887]
Sned1	sushi, nidogen and EGF-like domains 1 [Source:MGI Symbol;Acc:MGI:3045960]
Heatr5a	HEAT repeat containing 5A [Source:MGI Symbol;Acc:MGI:2444133]
Cttnbp2	cortactin binding protein 2 [Source:MGI Symbol;Acc:MGI:1353467]
Gtf2a2	general transcription factor II A, 2 [Source:MGI Symbol;Acc:MGI:1933289]
Rell2	RELT-like 2 [Source:MGI Symbol;Acc:MGI:1918044]
Cep70	centrosomal protein 70 [Source:MGI Symbol;Acc:MGI:1915371]
Rgs11	regulator of G-protein signaling 11 [Source:MGI Symbol;Acc:MGI:1354739]
Slc35e2	solute carrier family 35, member E2 [Source:MGI Symbol;Acc:MGI:2444240]
Tfdp1	transcription factor Dp 1 [Source:MGI Symbol;Acc:MGI:101934]
Sorbs2	sorbin and SH3 domain containing 2 [Source:MGI Symbol;Acc:MGI:1924574]
Polm	polymerase (DNA directed), mu [Source:MGI Symbol;Acc:MGI:1860191]
Il3ra	interleukin 3 receptor, alpha chain [Source:MGI Symbol;Acc:MGI:96553]
Map3k5	mitogen-activated protein kinase kinase kinase 5 [Source:MGI Symbol;Acc:MGI:1346876]
Klhl25	kelch-like 25 [Source:MGI Symbol;Acc:MGI:2668031]
Accs	1-aminocyclopropane-1-carboxylate synthase (non-functional) [Source:MGI Symbol;Acc:MGI:1919717]
Mbd6	methyl-CpG binding domain protein 6 [Source:MGI Symbol;Acc:MGI:106378]
Sgcd	sarcoglycan, delta (dystrophin-associated glycoprotein) [Source:MGI Symbol;Acc:MGI:1346525]
Dnajb2	DnaJ heat shock protein family (Hsp40) member B2 [Source:MGI Symbol;Acc:MGI:1928739]
Itpr1	inositol 1,4,5-trisphosphate receptor 1 [Source:MGI Symbol;Acc:MGI:96623]
Pnpla7	patatin-like phospholipase domain containing 7 [Source:MGI Symbol;Acc:MGI:2385325]
Slc4a3	solute carrier family 4 (anion exchanger), member 3 [Source:MGI Symbol;Acc:MGI:109350]
Tmem144	transmembrane protein 144 [Source:MGI Symbol;Acc:MGI:1917902]
Madd	MAP-kinase activating death domain [Source:MGI Symbol;Acc:MGI:2444672]
Mthfsd	methenyltetrahydrofolate synthetase domain containing [Source:MGI Symbol;Acc:MGI:2679252]
Prkdc	protein kinase, DNA activated, catalytic polypeptide [Source:MGI Symbol;Acc:MGI:104779]
Slc25a38	solute carrier family 25, member 38 [Source:MGI Symbol;Acc:MGI:2384782]
Zfp800	zinc finger protein 800 [Source:MGI Symbol;Acc:MGI:1889334]
Per3	period circadian clock 3 [Source:MGI Symbol;Acc:MGI:1277134]
Atm	ataxia telangiectasia mutated [Source:MGI Symbol;Acc:MGI:107202]
Dgkq	diacylglycerol kinase, theta [Source:MGI Symbol;Acc:MGI:102918]
Mr1	major histocompatibility complex, class I-related [Source:MGI Symbol;Acc:MGI:1195463]
Prrt2	proline-rich transmembrane protein 2 [Source:MGI Symbol;Acc:MGI:1916267]
Spsb3	splA/ryanodine receptor domain and SOCS box containing 3 [Source:MGI Symbol;Acc:MGI:1891471]
Atad2b	ATPase family, AAA domain containing 2B [Source:MGI Symbol;Acc:MGI:2444798]
Ptma	prothymosin alpha [Source:MGI Symbol;Acc:MGI:97803]
Gon4l	gon-4-like (C.elegans) [Source:MGI Symbol;Acc:MGI:1917579]
Sfi1	Sfi1 homolog, spindle assembly associated (yeast) [Source:MGI Symbol;Acc:MGI:1926137]
Inpp5f	inositol polyphosphate-5-phosphatase F [Source:MGI Symbol;Acc:MGI:2141867]
Hdac9	histone deacetylase 9 [Source:MGI Symbol;Acc:MGI:1931221]
Pik3c2b	phosphatidylinositol-4-phosphate 3-kinase catalytic subunit type 2 beta [Source:MGI Symbol;Acc:MGI:2685045]
Tomm40l	translocase of outer mitochondrial membrane 40-like [Source:MGI Symbol;Acc:MGI:3589112]
Cspp1	centrosome and spindle pole associated protein 1 [Source:MGI Symbol;Acc:MGI:2681832]
Cit	citron [Source:MGI Symbol;Acc:MGI:105313]
Derl3	Der1-like domain family, member 3 [Source:MGI Symbol;Acc:MGI:1917627]
Tfpi	tissue factor pathway inhibitor [Source:MGI Symbol;Acc:MGI:1095418]
Poglut1	protein O-glucosyltransferase 1 [Source:MGI Symbol;Acc:MGI:2444232]
Ttc5	tetratricopeptide repeat domain 5 [Source:MGI Symbol;Acc:MGI:2683584]
Ube2i	ubiquitin-conjugating enzyme E2I [Source:MGI Symbol;Acc:MGI:107365]
Nphs1	nephrosis 1, nephrin [Source:MGI Symbol;Acc:MGI:1859637]
Epor	erythropoietin receptor [Source:MGI Symbol;Acc:MGI:95408]
Tab3	TGF-beta activated kinase 1/MAP3K7 binding protein 3 [Source:MGI Symbol;Acc:MGI:1913974]
Nin	ninein [Source:MGI Symbol;Acc:MGI:105108]
Macf1	microtubule-actin crosslinking factor 1 [Source:MGI Symbol;Acc:MGI:108559]
Actn1	actinin, alpha 1 [Source:MGI Symbol;Acc:MGI:2137706]
Naca	nascent polypeptide-associated complex alpha polypeptide [Source:MGI Symbol;Acc:MGI:106095]
Dock9	dedicator of cytokinesis 9 [Source:MGI Symbol;Acc:MGI:106321]
Tspan33	tetraspanin 33 [Source:MGI Symbol;Acc:MGI:1919012]
Htt	huntingtin [Source:MGI Symbol;Acc:MGI:96067]
Tep1	telomerase associated protein 1 [Source:MGI Symbol;Acc:MGI:109573]
Clock	circadian locomotor output cycles kaput [Source:MGI Symbol;Acc:MGI:99698]
Ccnl1	cyclin L1 [Source:MGI Symbol;Acc:MGI:1922664]
Zfp219	zinc finger protein 219 [Source:MGI Symbol;Acc:MGI:1917140]
Zfp827	zinc finger protein 827 [Source:MGI Symbol;Acc:MGI:2444807]
Msh5	mutS homolog 5 [Source:MGI Symbol;Acc:MGI:1329021]
Zfp653	zinc finger protein 653 [Source:MGI Symbol;Acc:MGI:2442362]
Runx1t1	runt-related transcription factor 1; translocated to, 1 (cyclin D-related) [Source:MGI Symbol;Acc:MGI:104793]
Usp32	ubiquitin specific peptidase 32 [Source:MGI Symbol;Acc:MGI:2144475]
Trerf1	transcriptional regulating factor 1 [Source:MGI Symbol;Acc:MGI:2442086]
Ncoa7	nuclear receptor coactivator 7 [Source:MGI Symbol;Acc:MGI:2444847]
Trip11	thyroid hormone receptor interactor 11 [Source:MGI Symbol;Acc:MGI:1924393]
Zfp235	zinc finger protein 235 [Source:MGI Symbol;Acc:MGI:1929117]
Mgat4a	mannoside acetylglucosaminyltransferase 4, isoenzyme A [Source:MGI Symbol;Acc:MGI:2662992]
Mycbpap	MYCBP associated protein [Source:MGI Symbol;Acc:MGI:2388726]
Ankrd45	ankyrin repeat domain 45 [Source:MGI Symbol;Acc:MGI:1921094]
Timm9	translocase of inner mitochondrial membrane 9 [Source:MGI Symbol;Acc:MGI:1353436]
Tbc1d24	TBC1 domain family, member 24 [Source:MGI Symbol;Acc:MGI:2443456]
Acsl4	acyl-CoA synthetase long-chain family member 4 [Source:MGI Symbol;Acc:MGI:1354713]
Trpc6	transient receptor potential cation channel, subfamily C, member 6 [Source:MGI Symbol;Acc:MGI:109523]
Zbtb32	zinc finger and BTB domain containing 32 [Source:MGI Symbol;Acc:MGI:1891838]
Zfp142	zinc finger protein 142 [Source:MGI Symbol;Acc:MGI:1924514]
Sycp1	synaptonemal complex protein 1 [Source:MGI Symbol;Acc:MGI:105931]
Huwe1	HECT, UBA and WWE domain containing 1 [Source:MGI Symbol;Acc:MGI:1926884]
Zfp810	zinc finger protein 810 [Source:MGI Symbol;Acc:MGI:2384563]
Rbm33	RNA binding motif protein 33 [Source:MGI Symbol;Acc:MGI:1919670]
4930432K21Rik	RIKEN cDNA 4930432K21 gene [Source:MGI Symbol;Acc:MGI:1921916]
Nanos3	nanos C2HC-type zinc finger 3 [Source:MGI Symbol;Acc:MGI:2675387]
Rnf38	ring finger protein 38 [Source:MGI Symbol;Acc:MGI:1920719]
Fry	FRY microtubule binding protein [Source:MGI Symbol;Acc:MGI:2443895]
Auts2	autism susceptibility candidate 2 [Source:NCBI gene;Acc:319974]
Trerf1	transcriptional regulating factor 1 [Source:NCBI gene;Acc:224829]
Mfsd8	major facilitator superfamily domain containing 8 [Source:MGI Symbol;Acc:MGI:1919425]
Nfya	nuclear transcription factor-Y alpha [Source:MGI Symbol;Acc:MGI:97316]

## Sheet: Registers
genes E11	genes E12
5830418K08Rik	1700012B15Rik
8430406I07Rik	2010111I01Rik
9930104L06Rik	4833420G17Rik
Accs	4921513D23Rik
Araf	4930422G04Rik
Arhgef4	4930432K21Rik
Arhgef9	4930447C04Rik
Arpc5l	4930503L19Rik
Auts2	9930104L06Rik
Birc6	Abca7
C330019G07Rik	Acbd4
Ccdc134	Accs
Ccdc163	Acsl4
Ccdc93	Actn1
Cep250	Acvrl1
Cep70	Agxt2l2
Chd6	Ankrd45
Chtf18	Arhgef10
Clock	Arntl2
Cspp1	Ash1l
D030028A08Rik	Atad2b
Derl3	Atl1
Dnajc28	Atm
Dopey1	Aurkc
Etv4	Camta2
Exosc8	Cap1
Fap	Caskin1
Fmn1	Ccdc138
Gmfb	Ccdc163
Gon4l	Ccdc18
Gyk	Ccnl1
Hdac10	Ccnt2
Hdac9	Cep152
Hmox2	Cit
Hnrnpk	Cttnbp2
Htt	D16Ertd472e
Huwe1	Ddc
Igf2	Depdc5
Itpr1	Dgkq
Kif20b	Diap1
Klhl25	Dlg1
L1cam	Dnajb2
Lclat1	Dock9
Madd	Ebf4
Map3k5	Epor
Megf11	Ercc6
Mfsd8	Fam116b
Mll3	Fam129c
Mlx	Fam184a
Msh5	Fam73b
Myo9a	Fbxo25
Nipbl	Fry
Odf2l	Gm10393
Pcbp2	Gm14378
Pi4ka	Golga2
Pnpla7	Gtf2a2
Prkdc	Gyltl1b
Prpf6	Hdac5
Ptpn4	Hdac9
Rnf220	Heatr5a
Rnf38	Herc1
Rps18	Herc6
Serpinb6a	Hmbox1
Setx	Hmox2
Sfi1	Huwe1
Slc35e2	Iffo1
Slc38a6	Il3ra
Slc4a3	Inpp5f
Sned1	Katnal2
Sorbs2	Klhl25
Spsb3	Lclat1
Srsf5	Lrsam1
Synrg	Macf1
Tab3	Magi1
Tbc1d24	Mapk12
Tep1	Mbd6
Tfpi	Mgat4a
Timm9	Mgat5
Trrap	Mr1
Tspan33	Msh5
Ttc5	Mst1r
Ube2f	Mtap2
Ubl7	Mthfsd
Usp32	Mtif3
Zbtb37	Mtmr11
Zfp142	Mtrr
Zfp280c	Mycbpap
Zfp644	Naca
Zfp677	Nanos3
Zfp764	Ncoa7
Zfp800	Nfya
Zfp940	Nin
	Nop56
	Nphs1
	Per3
	Phkg2
	Pi4ka
	Pif1
	Pik3c2b
	Poglut1
	Polm
	Prrt2
	Ptma
	Ptprv
	Ralgps1
	Rasal2
	Rbm33
	Rell2
	Rgs11
	Rhpn1
	Rpl37
	Rps18
	Rps3a
	Rpusd1
	Runx1t1
	Sct
	Sgcd
	Sipa1
	Siva1
	Slc25a38
	Slc35c2
	Slc38a6
	Sned1
	Socs6
	Spag4
	Sycp1
	Tet2
	Tfdp1
	Timm9
	Tmem144
	Tomm40l
	Trerf1
	Trip11
	Trpc6
	Ube2i
	Usp32
	Vkorc1l1
	Wdr31
	Wdtc1
	Zbtb32
	Zbtb43
	Zc3h7b
	Zcchc2
	Zfp219
	Zfp235
	Zfp653
	Zfp810
	Zfp827
	Zzef1

## Sheet: C. Find
						2	3	4	5	6	7
			E11	FIND		rps18	EVENT	TYPE	CHR	DPLIM	SEX
					1	Rps18	MmuALTD0012168-3/3	SS5	chr17	31.5167	male
					2	Rps18	MmuALTD0012168-2/3	SS5	chr17	-31.5167	female
					3
					4
					5
					6
					7
					8
					9
					10
					11
					12
					13
					14
					15
					16
					17
					18
					19
					20
						2	3	4	5	6	7
			E12	FIND		nanos3	EVENT	TYPE	CHR	DPLIM	SEX
					1	Nanos3	MmuALTD0009097-2/2	SS5	chr8	13.045	male
					2	Nanos3	MmuINT0105563	IR	chr8	-10.045	female
					3
					4
					5
					6
					7
					8
					9
					10
					11
					12
					13
					14
					15
					16
					17
					18
					19
					20

## Sheet: D. Ontology
Category	Term	Count	%	PValue	Genes	List Total	Pop Hits	Pop Total	Fold Enrichment	Bonferroni	Benjamini	FDR
GOTERM_BP_DIRECT	Regulation of transcription, DNA-templated	41	20.197	0.000101941	CCNT2, ZBTB32, CAMTA2, NACA, ACVRL1, GON4L, ZFP764, NFYA, TRRAP, HNRNPK, GTF2A2, RNF38, ZFP219, ARNTL2, ZFP235, PER3, CHD6, ZFP810, ETV4, TFDP1, HMBOX1, CCNL1, RUNX1T1, HDAC10, NCOA7, TRERF1, ZBTB43, HDAC5, ZFP827, ZFP940, ZFP653, SRSF5, EBF4, MAPK12, ZFP280C, MLX, ZFP677, ASH1L, ZFP800, HDAC9, CLOCK	175	2279	18082	1.85887	0.0950788	0.0487265	0.160528
SMART	PI3Kc	5	2.46305	3.62936e-05	PIK3C2B, PI4KA, PRKDC, TRRAP, ATM	130	16	10425	25.0601	0.00524885	0.00524885	0.0430778
UP_KEYWORDS	Zinc-finger	27	13.3005	0.00147834	NANOS3, ZBTB32, RPL37, ZFP764, MYO9A, ZZEF1, RNF38, ZFP235, ZFP810, LRSAM1, ZCCHC2, DGKQ, RNF220, RUNX1T1, TRERF1, ZBTB43, TAB3, ZFP827, ZFP940, ZFP653, EBF4, ZFP280C, ZFP677, ASH1L, ARAF, ZFP800, CIT	202	1565	22680	1.93705	0.258326	0.0211199	1.8402
UP_KEYWORDS	Chromatin regulator	7	3.44828	0.0336291	HDAC5, ASH1L, HDAC10, TRRAP, TET2, CHD6, HDAC9	202	270	22680	2.91089	0.999002	0.212013	34.9136
UP_KEYWORDS	Ubl conjugation pathway	15	7.38916	0.00155958	UBL7, LRSAM1, WDTC1, RNF220, SPSB3, HERC6, SOCS6, UBE2F, BIRC6, UBE2I, HERC1, HUWE1, KLHL25, RNF38, FBXO25	202	631	22680	2.66903	0.270415	0.0207993	1.94041
UP_KEYWORDS	Cell cycle	15	7.38916	0.00145438	CCNT2, AURKC, BIRC6, UBE2I, TET2, SYCP1, ATM, NIPBL, MAPK12, CEP250, KIF20B, CHTF18, CIT, GOLGA2, TFDP1	202	626	22680	2.69035	0.254723	0.0223615	1.81062
GOTERM_BP_DIRECT	Cellular response to DNA damage stimulus	10	4.92611	0.0206368	NIPBL, ERCC6, HUWE1, PIF1, POLM, PRKDC, TTC5, CLOCK, ATM, SETX	175	420	18082	2.46014	1	0.792366	28.0083
GOTERM_BP_DIRECT	Spermatogenesis	9	4.4335	0.0435502	NANOS3, HTT, MYCBPAP, AURKC, CHTF18, CIT, SYCP1, CLOCK, SETX	175	407	18082	2.28484	1	0.83768	50.4259
UP_KEYWORDS	Developmental protein	8	3.94089	0.766556	NANOS3, EBF4, NPHS1, MYCBPAP, LCLAT1, L1CAM, UBE2I, CIT	202	976	22680	0.920305	1	0.984977	100
UP_KEYWORDS	mRNA splicing	3	1.47783	0.630061	SRSF5, HNRNPK, PRPF6	202	240	22680	1.40347	1	0.958764	99.9996
UP_KEYWORDS	Transport	14	6.89655	0.869248	ABCA7, LRSAM1, SYNRG, MFSD8, NACA, CCDC93, TRPC6, ITPR1, SLC35C2, TOMM40L, TIMM9, SLC25A38, DOPEY1, SLC4A3	202	1901	22680	0.826871	1	0.99641	100
GOTERM_MF_DIRECT	Histone deacetylase binding	6	2.95567	0.00529883	HDAC5, WDTC1, CAMTA2, NIPBL, HDAC10, HDAC9	175	112	17446	5.34061	0.825869	0.295023	6.94644
UP_KEYWORDS	Cell cycle	15	7.38916	0.00152369	CCNT2, AURKC, BIRC6, UBE2I, TET2, SYCP1, ATM, NIPBL, MAPK12, CEP250, KIF20B, CHTF18, CIT, GOLGA2, TFDP1	203	626	22680	2.6771	0.265099	0.0234153	1.89614
GOTERM_MF_DIRECT	RNA binding	11	5.41872	0.252222	NANOS3, RPS18, EXOSC8, SRSF5, HNRNPK, PCBP2, RPUSD1, MTHFSD, TEP1, RPL37, PRPF6	175	780	17446	1.4059	1	0.929786	98.0524
