# Supplementary material for: Differential isoform expression and alternative splicing in sex determination in mice
Source: BMC Genomics. 2019 Mar 12;20:202. doi: 10.1186/s12864-019-5572-x (PMC6419433; doi:10.1186/s12864-019-5572-x)
Supplement: Supplementary file 19 — Comparison of DEGs with the data of Zhao et al. (A) List of DEGs found in our study. (B) List of DEGs found by Zhao et al. (C) Common differentially expressed genes in E11 vs E12 males. (D) Common differentially expressed genes in E11 vs E12 females. (XLSX 388 kb) [file 12864_2019_5572_MOESM19_ESM.xlsx]

## Sheet: A. Results
Male11		Female11		Male12		Female12
Ensembl ID	Gene	Ensembl ID	Gene	Ensembl ID	Gene	Ensembl ID	Gene
ENSMUSG00000069045	Ddx3y	ENSMUSG00000086503	Xist	ENSMUSG00000035262	Amh	ENSMUSG00000021765	Fst
ENSMUSG00000069049	Eif2s3y	ENSMUSG00000085715	Tsix	ENSMUSG00000027570	Col9a3	ENSMUSG00000040495	Chrm4
ENSMUSG00000068457	Uty	ENSMUSG00000084897	Gm14226	ENSMUSG00000069045	Ddx3y	ENSMUSG00000086503	Xist
ENSMUSG00000056673	Kdm5d	ENSMUSG00000020108	Ddit4	ENSMUSG00000023000	Dhh	ENSMUSG00000048450	Msx1
ENSMUSG00000069053	Uba1y	ENSMUSG00000030795	Fus	ENSMUSG00000068457	Uty	ENSMUSG00000010760	Phlda2
ENSMUSG00000025510	Cd151	ENSMUSG00000020231	Dip2a	ENSMUSG00000069049	Eif2s3y	ENSMUSG00000085715	Tsix
ENSMUSG00000069036	Sry	ENSMUSG00000082658	Fau-ps2	ENSMUSG00000056673	Kdm5d	ENSMUSG00000097387	4930563E18Rik
ENSMUSG00000031827	Cotl1	ENSMUSG00000031212	Pgr15l	ENSMUSG00000029359	Tesc	ENSMUSG00000050397	Foxl2
ENSMUSG00000048826	Dact2	ENSMUSG00000004044	Cavin1	ENSMUSG00000064036	Mro	ENSMUSG00000042212	Sprr2d
ENSMUSG00000004945	Tmem242	ENSMUSG00000026469	Xpr1	ENSMUSG00000050558	Prokr2	ENSMUSG00000031169	Porcn
ENSMUSG00000019370	Calm3	ENSMUSG00000037857	Nufip2	ENSMUSG00000023886	Smoc2	ENSMUSG00000034648	Lrrn1
ENSMUSG00000032717	Mdfi	ENSMUSG00000020689	Itgb3	ENSMUSG00000069053	Uba1y	ENSMUSG00000052485	Tmem171
ENSMUSG00000038210	Hoxa11	ENSMUSG00000051339	2900026A02Rik	ENSMUSG00000033006	Sox10	ENSMUSG00000019359	Gdpd2
ENSMUSG00000039323	Igfbp2	ENSMUSG00000103646	Gm37706	ENSMUSG00000070645	Ren1	ENSMUSG00000060548	Tnfrsf19
ENSMUSG00000001823	Hoxd12	ENSMUSG00000107153	Gm38404	ENSMUSG00000067578	Cbln4	ENSMUSG00000069911	Fam196b
ENSMUSG00000024014	Pim1	ENSMUSG00000110368	Gm45518	ENSMUSG00000000567	Sox9	ENSMUSG00000053963	Stum
ENSMUSG00000048878	Hexim1	ENSMUSG00000051747	Ttn	ENSMUSG00000031654	Cbln1	ENSMUSG00000006056	Calcoco2
ENSMUSG00000099876	Gm29650	ENSMUSG00000034290	Nek9	ENSMUSG00000022483	Col2a1	ENSMUSG00000036306	Lzts1
ENSMUSG00000096385	Gm11168	ENSMUSG00000056537	Rlim	ENSMUSG00000039533	Mmd2	ENSMUSG00000026765	Lypd6b
ENSMUSG00000047501	Cldn4	ENSMUSG00000107377	Gm42801	ENSMUSG00000050645	Defb19	ENSMUSG00000075304	Sp5
ENSMUSG00000032014	Oaf	ENSMUSG00000035395	Pet2	ENSMUSG00000036687	Tmem184a	ENSMUSG00000060257	Scrt2
ENSMUSG00000024135	Srbd1	ENSMUSG00000031010	Usp9x	ENSMUSG00000026249	Serpine2	ENSMUSG00000032332	Col12a1
ENSMUSG00000101388	Gm28444	ENSMUSG00000029679	Hyal6	ENSMUSG00000064325	Hhip	ENSMUSG00000000223	Drp2
ENSMUSG00000097312	Gm26870	ENSMUSG00000019979	Apaf1	ENSMUSG00000066652	Lefty2	ENSMUSG00000036856	Wnt4
ENSMUSG00000096520	Gm3376	ENSMUSG00000104291	A130071D04Rik	ENSMUSG00000064080	Fbln2	ENSMUSG00000053441	Adamts19
ENSMUSG00000037029	Zfp146	ENSMUSG00000106897	Gm43027	ENSMUSG00000028927	Padi2	ENSMUSG00000110718	Gm45765
ENSMUSG00000050628	Ubald2	ENSMUSG00000037369	Kdm6a	ENSMUSG00000031891	Hsd11b2	ENSMUSG00000028222	Calb1
ENSMUSG00000033161	Atp1a1	ENSMUSG00000025220	Mgea5	ENSMUSG00000063415	Cyp26b1	ENSMUSG00000000126	Wnt9a
ENSMUSG00000057789	Bak1	ENSMUSG00000057236	Rbbp4	ENSMUSG00000015090	Ptgds	ENSMUSG00000050447	Lypd6
ENSMUSG00000092564	BC051226	ENSMUSG00000031529	Tnks	ENSMUSG00000022144	Gdnf	ENSMUSG00000055775	Myh8
ENSMUSG00000022010	Tsc22d1	ENSMUSG00000106310	Gm43523	ENSMUSG00000028776	Tinagl1	ENSMUSG00000110067	6330411D24Rik
ENSMUSG00000101396	Gm28510	ENSMUSG00000014725	Adam28	ENSMUSG00000031853	Map3k21	ENSMUSG00000045284	Dcaf12l1
ENSMUSG00000035621	Midn	ENSMUSG00000024590	Lmnb1	ENSMUSG00000028778	Hcrtr1	ENSMUSG00000031734	Irx3
ENSMUSG00000013584	Aldh1a2	ENSMUSG00000021904	Sema3g	ENSMUSG00000078137	Ankrd63	ENSMUSG00000063972	Nr6a1
ENSMUSG00000025921	Rdh10	ENSMUSG00000030516	Tjp1	ENSMUSG00000024176	Sox8	ENSMUSG00000110695	Gm45766
ENSMUSG00000096188	Cmtm4	ENSMUSG00000102926	Gm37151	ENSMUSG00000036264	Fstl4	ENSMUSG00000068876	Cgn
ENSMUSG00000008734	Gprc5b	ENSMUSG00000025332	Kdm5c	ENSMUSG00000020773	Trim47	ENSMUSG00000020963	Tshr
ENSMUSG00000032249	Anp32a	ENSMUSG00000109942	Gm45262	ENSMUSG00000049551	Fzd9	ENSMUSG00000015053	Gata2
ENSMUSG00000075014	Gm10800	ENSMUSG00000048191	Muc6	ENSMUSG00000046352	Gjb2	ENSMUSG00000030074	Gxylt2
ENSMUSG00000069044	Usp9y	ENSMUSG00000062527	Olfr1408	ENSMUSG00000070720	Tmem200b	ENSMUSG00000108934	Gm44732
ENSMUSG00000003068	Stk11	ENSMUSG00000081599	Gm14390	ENSMUSG00000050963	Kcns2	ENSMUSG00000031621	Isx
ENSMUSG00000097125	Gm26885	ENSMUSG00000064351	mt-Co1	ENSMUSG00000024302	Dtna	ENSMUSG00000023885	Thbs2
ENSMUSG00000042499	Hoxd11	ENSMUSG00000080709	Gm14324	ENSMUSG00000059456	Ptk2b	ENSMUSG00000089647	Gm2245
ENSMUSG00000099689	Zfp383	ENSMUSG00000027973	1700006A11Rik	ENSMUSG00000025407	Gli1	ENSMUSG00000040605	Bace2
ENSMUSG00000100091	Gm28597	ENSMUSG00000004668	Abca13	ENSMUSG00000003283	Hck	ENSMUSG00000021469	Msx2
ENSMUSG00000027239	Mdk	ENSMUSG00000059898	Dsc3	ENSMUSG00000003555	Cyp17a1	ENSMUSG00000085314	Gm14866
ENSMUSG00000095186	Gm10718	ENSMUSG00000025234	Arih1	ENSMUSG00000045314	Sowahb	ENSMUSG00000042581	Thsd7b
ENSMUSG00000005338	Cadm3	ENSMUSG00000050296	Abca12	ENSMUSG00000068522	Aard	ENSMUSG00000027702	Lrrc34
ENSMUSG00000000031	H19	ENSMUSG00000014074	Rnf168	ENSMUSG00000028023	Pitx2	ENSMUSG00000035954	Dock4
ENSMUSG00000028018	Gstcd	ENSMUSG00000102349	Gm37376	ENSMUSG00000068762	Gstm6	ENSMUSG00000037664	Cdkn1c
ENSMUSG00000075015	Gm10801	ENSMUSG00000015243	Abca1	ENSMUSG00000028024	Enpep	ENSMUSG00000060882	Kcnd2
ENSMUSG00000066607	6030419C18Rik	ENSMUSG00000026193	Fn1	ENSMUSG00000025213	Kazald1	ENSMUSG00000027358	Bmp2
ENSMUSG00000039976	Tbc1d16	ENSMUSG00000044923	Olfr1030	ENSMUSG00000036169	Sostdc1	ENSMUSG00000026483	Fam129a
ENSMUSG00000020180	Snrpd3	ENSMUSG00000014355	Anapc1	ENSMUSG00000030222	Rerg	ENSMUSG00000052117	D630039A03Rik
ENSMUSG00000079523	Tmsb10	ENSMUSG00000082511	Gm4915	ENSMUSG00000027848	Olfml3	ENSMUSG00000033715	Akr1c14
ENSMUSG00000099684	Gm28356	ENSMUSG00000091844	Gm8251	ENSMUSG00000038793	Lefty1	ENSMUSG00000029848	Stra8
ENSMUSG00000017721	Pigt	ENSMUSG00000059375	Vmn1r33	ENSMUSG00000031760	Mt3	ENSMUSG00000054850	Smim10l2a
ENSMUSG00000028882	Ppp1r8	ENSMUSG00000085113	B130011K05Rik	ENSMUSG00000028626	Col9a2	ENSMUSG00000016918	Sulf1
ENSMUSG00000091028	Gm10722	ENSMUSG00000104287	Gm37456	ENSMUSG00000027444	8030411F24Rik	ENSMUSG00000067547	Gm7666
ENSMUSG00000079806	Gm21719	ENSMUSG00000032202	Rab27a	ENSMUSG00000037754	Ppp1r16b	ENSMUSG00000045246	Kcng4
ENSMUSG00000019054	Fis1	ENSMUSG00000073652	Apol7d	ENSMUSG00000037440	Vnn1	ENSMUSG00000046413	Irx3os
ENSMUSG00000024608	Rps14	ENSMUSG00000102610	Gm37846	ENSMUSG00000027871	Hsd3b1	ENSMUSG00000021313	Ryr2
ENSMUSG00000093674	Rpl41	ENSMUSG00000085591	Gm13479	ENSMUSG00000031284	Pak3	ENSMUSG00000015968	Cacna1d
ENSMUSG00000045680	Tcf21	ENSMUSG00000075070	4932412D23Rik	ENSMUSG00000074607	Tox2	ENSMUSG00000053117	E330013P04Rik
ENSMUSG00000018666	Cbx1	ENSMUSG00000020152	Actr2	ENSMUSG00000021974	Fgf9	ENSMUSG00000028871	Rspo1
ENSMUSG00000007892	Rplp1	ENSMUSG00000027048	Abcb11	ENSMUSG00000027861	Casq2	ENSMUSG00000075478	Slitrk1
ENSMUSG00000059796	Eif4a1	ENSMUSG00000018800	Abca5	ENSMUSG00000052516	Robo2	ENSMUSG00000029646	Cdx2
ENSMUSG00000018819	Lsp1	ENSMUSG00000105530	Gm43829	ENSMUSG00000014813	Stc1	ENSMUSG00000097072	Foxl2os
ENSMUSG00000101243	Gm28919	ENSMUSG00000109753	Gm45633	ENSMUSG00000045287	Rtn4rl1	ENSMUSG00000027797	Dclk1
ENSMUSG00000060126	Tpt1	ENSMUSG00000083817	Gm14400	ENSMUSG00000074676	Foxs1	ENSMUSG00000022952	Runx1
ENSMUSG00000062997	Rpl35	ENSMUSG00000064259	Vmn1r13	ENSMUSG00000049538	Adamts16	ENSMUSG00000030287	Itpr2
ENSMUSG00000032557	Uba5	ENSMUSG00000038587	Akap12	ENSMUSG00000017754	Pltp	ENSMUSG00000017607	Tns4
ENSMUSG00000085783	Gm9816	ENSMUSG00000055415	Atp10b	ENSMUSG00000032420	Nt5e	ENSMUSG00000030790	Adm
ENSMUSG00000020267	Hint1	ENSMUSG00000051832	E230016K23Rik	ENSMUSG00000045667	Smtnl2	ENSMUSG00000009596	Taf7l
ENSMUSG00000020460	Rps27a	ENSMUSG00000030616	Sytl2	ENSMUSG00000022330	Osr2	ENSMUSG00000036103	Colec12
ENSMUSG00000059291	Rpl11	ENSMUSG00000081099	Gm5270	ENSMUSG00000074743	Thbd	ENSMUSG00000041718	Alg13
ENSMUSG00000006589	Aprt	ENSMUSG00000103309	BC037039	ENSMUSG00000031957	Ctrb1	ENSMUSG00000058022	Adtrp
ENSMUSG00000006333	Rps9	ENSMUSG00000032402	Smad3	ENSMUSG00000032482	Cspg5	ENSMUSG00000025885	Myo5b
ENSMUSG00000025068	Gsto1	ENSMUSG00000026121	Sema4c	ENSMUSG00000051243	Islr2	ENSMUSG00000039323	Igfbp2
ENSMUSG00000041773	Enc1	ENSMUSG00000031558	Slit2	ENSMUSG00000028214	Gem	ENSMUSG00000024565	Sall3
ENSMUSG00000007039	Ddah2	ENSMUSG00000109217	Gm44676	ENSMUSG00000027377	Mall	ENSMUSG00000043969	Emx2
ENSMUSG00000020372	Rack1	ENSMUSG00000105065	Gm42513	ENSMUSG00000058135	Gstm1	ENSMUSG00000000154	Slc22a18
ENSMUSG00000087352	Gm12999	ENSMUSG00000057457	Phex	ENSMUSG00000087698	Gm13031	ENSMUSG00000026833	Olfm1
ENSMUSG00000063457	Rps15	ENSMUSG00000104816	Gm43473	ENSMUSG00000045672	Col27a1	ENSMUSG00000105975	Gm42609
ENSMUSG00000035295	Wdr38	ENSMUSG00000086513	9130208D14Rik	ENSMUSG00000031170	Slc38a5	ENSMUSG00000025608	Podxl
ENSMUSG00000069272	Hist1h2ae	ENSMUSG00000047799	Oog4	ENSMUSG00000027199	Gatm	ENSMUSG00000026873	Phf19
ENSMUSG00000086427	Hoxa11os	ENSMUSG00000021051	Ppp2r5e	ENSMUSG00000022408	Fam83f	ENSMUSG00000036356	Csgalnact1
ENSMUSG00000061787	Rps17	ENSMUSG00000081851	Gm13323	ENSMUSG00000045441	Gprin3	ENSMUSG00000021948	Prkcd
ENSMUSG00000040824	Snrpd2	ENSMUSG00000101532	Zbed4-ps1	ENSMUSG00000062372	Otof	ENSMUSG00000104301	Wdr49
ENSMUSG00000016344	Ppdpf	ENSMUSG00000103025	Gm37686	ENSMUSG00000020123	Avpr1a	ENSMUSG00000026384	Ptpn4
ENSMUSG00000057666	Gapdh	ENSMUSG00000024740	Ddb1	ENSMUSG00000025089	Gfra1	ENSMUSG00000032719	Sbspon
ENSMUSG00000101443	Rhoay-ps1	ENSMUSG00000078314	Gm14762	ENSMUSG00000036006	Ripor2	ENSMUSG00000030409	Dmpk
ENSMUSG00000040952	Rps19	ENSMUSG00000091962	Vmn2r78	ENSMUSG00000027009	Itga4	ENSMUSG00000030849	Fgfr2
ENSMUSG00000033307	Mif	ENSMUSG00000087358	4930453H23Rik	ENSMUSG00000036256	Igfbp7	ENSMUSG00000027347	Rasgrp1
ENSMUSG00000074227	Spint2	ENSMUSG00000059263	Usp47	ENSMUSG00000044716	Dok7	ENSMUSG00000059625	Sohlh1
ENSMUSG00000052146	Rps10	ENSMUSG00000093650	Gm20631	ENSMUSG00000020303	Stc2	ENSMUSG00000048988	Elfn1
ENSMUSG00000055839	Elob	ENSMUSG00000028240	Cyp7a1	ENSMUSG00000029093	Sorcs2	ENSMUSG00000049115	Agtr1a
ENSMUSG00000041571	Selenow	ENSMUSG00000090255	4921534H16Rik	ENSMUSG00000004864	Mapk13	ENSMUSG00000071553	Cpa2
ENSMUSG00000045136	Tubb2b	ENSMUSG00000041695	Kcnj2	ENSMUSG00000027978	Prss12	ENSMUSG00000027695	Pld1
ENSMUSG00000017404	Rpl19	ENSMUSG00000027204	Fbn1	ENSMUSG00000029189	Sel1l3	ENSMUSG00000031075	Ano1
ENSMUSG00000036751	Cox6b1	ENSMUSG00000110672	Gm45786	ENSMUSG00000004035	Gstm7	ENSMUSG00000071235	Vrtn
ENSMUSG00000057841	Rpl32	ENSMUSG00000042446	Zmym4	ENSMUSG00000038244	Mical2	ENSMUSG00000031451	Gas6
ENSMUSG00000035242	Oaz1	ENSMUSG00000041992	Rapgef5	ENSMUSG00000069763	Tmem100	ENSMUSG00000030041	M1ap
ENSMUSG00000061111	Mcrip1	ENSMUSG00000058981	Olfr1406	ENSMUSG00000067879	3110035E14Rik	ENSMUSG00000075410	Prcd
ENSMUSG00000003970	Rpl8	ENSMUSG00000078962	4932414J04Rik	ENSMUSG00000047547	Cltb	ENSMUSG00000000402	Egfl6
ENSMUSG00000027404	Snrpb	ENSMUSG00000003226	Ranbp2	ENSMUSG00000047842	Diras2	ENSMUSG00000022967	Ifnar1
ENSMUSG00000023906	Cldn6	ENSMUSG00000030365	Clec2i	ENSMUSG00000001588	Acap1	ENSMUSG00000024331	Dsc2
ENSMUSG00000041782	Lad1	ENSMUSG00000023008	Fmnl3	ENSMUSG00000042662	Dusp15	ENSMUSG00000068048	Rhox9
ENSMUSG00000054428	Atpif1	ENSMUSG00000046130	Vmn1r184	ENSMUSG00000040562	Gstm2	ENSMUSG00000033826	Dnah8
ENSMUSG00000060743	H3f3a	ENSMUSG00000099503	Gm28822	ENSMUSG00000038143	Stox2	ENSMUSG00000035273	Hpse
ENSMUSG00000073702	Rpl31	ENSMUSG00000045693	Nlrp4e	ENSMUSG00000040907	Atp1a3	ENSMUSG00000006764	Tph2
ENSMUSG00000027099	Mtx2	ENSMUSG00000031494	Cd209a	ENSMUSG00000001435	Col18a1	ENSMUSG00000052852	Reep1
ENSMUSG00000075706	Gpx4	ENSMUSG00000109999	Gm35368	ENSMUSG00000044071	Fam19a2	ENSMUSG00000006200	Rhox6
ENSMUSG00000004667	Polr2e	ENSMUSG00000022822	Abcc5	ENSMUSG00000054672	5830411N06Rik	ENSMUSG00000027703	Lrriq4
ENSMUSG00000008036	Ap2s1	ENSMUSG00000109419	Gm45163	ENSMUSG00000058914	C1qtnf3	ENSMUSG00000039488	Cntn5
ENSMUSG00000038274	Fau	ENSMUSG00000021756	Il6st	ENSMUSG00000004151	Etv1	ENSMUSG00000028519	Dab1
ENSMUSG00000059070	Rpl18	ENSMUSG00000026491	Ahctf1	ENSMUSG00000049148	Plcxd3	ENSMUSG00000110670	Gm30132
ENSMUSG00000029918	Mrps33	ENSMUSG00000102729	Gm32444	ENSMUSG00000022613	Miox	ENSMUSG00000040543	Pitpnm3
ENSMUSG00000041740	Rnf10	ENSMUSG00000022799	Arhgap31	ENSMUSG00000039982	Dtx4	ENSMUSG00000037493	Cib2
ENSMUSG00000053329	D10Jhu81e	ENSMUSG00000075249	Fsip2	ENSMUSG00000031385	Plxnb3	ENSMUSG00000100931	Gm28085
ENSMUSG00000090733	Rps27	ENSMUSG00000090112	Shprh	ENSMUSG00000049107	Ntf3	ENSMUSG00000034177	Rnf43
ENSMUSG00000095280	Gm21738	ENSMUSG00000102918	Pcdhgc3	ENSMUSG00000033122	Hsd17b3	ENSMUSG00000028919	Arhgef19
ENSMUSG00000083773	Gm13394	ENSMUSG00000031103	Elf4	ENSMUSG00000097248	Gm2694	ENSMUSG00000019948	Actr6
ENSMUSG00000070003	Ssbp4	ENSMUSG00000083680	Gm9119	ENSMUSG00000032744	Heyl	ENSMUSG00000001334	Fndc5
ENSMUSG00000030744	Rps3	ENSMUSG00000026327	Serpinb11	ENSMUSG00000032038	St3gal4	ENSMUSG00000027985	Lef1
ENSMUSG00000028495	Rps6	ENSMUSG00000103553	Gm38218	ENSMUSG00000067158	Col4a4	ENSMUSG00000023067	Cdkn1a
ENSMUSG00000042462	Dctpp1	ENSMUSG00000052749	Trim30b	ENSMUSG00000022887	Masp1	ENSMUSG00000037393	Nmur2
ENSMUSG00000024240	Epc1	ENSMUSG00000027177	Hipk3	ENSMUSG00000022371	Col14a1	ENSMUSG00000031737	Irx5
ENSMUSG00000024181	Mrpl28	ENSMUSG00000025909	Sntg1	ENSMUSG00000000244	Tspan32	ENSMUSG00000070695	Cntnap5a
ENSMUSG00000037894	H2afz	ENSMUSG00000109122	A230103L15Rik	ENSMUSG00000024899	Papss2	ENSMUSG00000024245	Tmem178
ENSMUSG00000010376	Nedd8	ENSMUSG00000049076	Acap2	ENSMUSG00000026840	Lamc3	ENSMUSG00000069372	Ctxn3
ENSMUSG00000059534	Uqcr10	ENSMUSG00000103055	Gm38269	ENSMUSG00000033491	Prss35	ENSMUSG00000025726	Slc28a1
ENSMUSG00000015750	Aph1a	ENSMUSG00000109333	Gm30790	ENSMUSG00000027386	Fbln7	ENSMUSG00000024209	1700061G19Rik
ENSMUSG00000061477	Rps7	ENSMUSG00000006678	Pola1	ENSMUSG00000074207	Adh1	ENSMUSG00000025491	Ifitm1
ENSMUSG00000000740	Rpl13	ENSMUSG00000040650	Cyp2b23	ENSMUSG00000001095	Slc13a2	ENSMUSG00000039232	Stx11
ENSMUSG00000012405	Rpl15	ENSMUSG00000031635	Anxa10	ENSMUSG00000032278	Paqr5	ENSMUSG00000021957	Tkt
ENSMUSG00000035551	Igfbpl1	ENSMUSG00000040614	Nlrp9c	ENSMUSG00000056025	Clca3a1	ENSMUSG00000036109	Mbnl3
ENSMUSG00000020163	Uqcr11	ENSMUSG00000106501	Gm42711	ENSMUSG00000053279	Aldh1a1	ENSMUSG00000021223	Papln
ENSMUSG00000031231	Cox7b	ENSMUSG00000049252	Lrp1b	ENSMUSG00000002100	Mybpc3	ENSMUSG00000049641	Vgll2
ENSMUSG00000022193	Psmb5	ENSMUSG00000098439	Hm629797	ENSMUSG00000037031	Tspan15	ENSMUSG00000028435	Aqp3
ENSMUSG00000031818	Cox4i1	ENSMUSG00000092269	Gm9577	ENSMUSG00000050666	Vstm4	ENSMUSG00000067818	Myl9
ENSMUSG00000023456	Tpi1	ENSMUSG00000045205	Dpy19l4	ENSMUSG00000054423	Cadps	ENSMUSG00000048626	Klf17
ENSMUSG00000035202	Lars2	ENSMUSG00000059887	Olfr1507	ENSMUSG00000058248	Kcnh1	ENSMUSG00000035944	Ttc38
ENSMUSG00000058173	Smco4	ENSMUSG00000041734	Kirrel	ENSMUSG00000046182	Gsg1l	ENSMUSG00000056596	Trnp1
ENSMUSG00000057863	Rpl36	ENSMUSG00000053852	Adgrg4	ENSMUSG00000030606	Hapln3	ENSMUSG00000087095	Emx2os
ENSMUSG00000035960	Apex1	ENSMUSG00000047854	Stx19	ENSMUSG00000044468	Fam46c	ENSMUSG00000046743	Fat4
ENSMUSG00000032714	Syde1	ENSMUSG00000106244	Gm43046	ENSMUSG00000026888	Grb14	ENSMUSG00000027875	Hmgcs2
ENSMUSG00000044533	Rps2	ENSMUSG00000105657	Gm42833	ENSMUSG00000031504	Rab20	ENSMUSG00000022619	Mapk8ip2
ENSMUSG00000025794	Rpl14	ENSMUSG00000040565	Btaf1	ENSMUSG00000033066	Gas7	ENSMUSG00000008035	Mid1ip1
ENSMUSG00000052926	Rnaseh2a	ENSMUSG00000109945	Gm45601	ENSMUSG00000042961	Egflam	ENSMUSG00000030946	Lhpp
ENSMUSG00000035268	Pkig	ENSMUSG00000026796	Fam129b	ENSMUSG00000022025	Cnmd	ENSMUSG00000079681	Zglp1
ENSMUSG00000038256	Bcl9	ENSMUSG00000083960	Gm4918	ENSMUSG00000024437	Gm8615	ENSMUSG00000039831	Arhgap29
ENSMUSG00000005161	Prdx2	ENSMUSG00000032340	Neo1	ENSMUSG00000024427	Spry4	ENSMUSG00000085587	Gm14493
ENSMUSG00000025075	Habp2	ENSMUSG00000024421	Lama3	ENSMUSG00000025083	Afap1l2	ENSMUSG00000038457	Tmem255b
ENSMUSG00000067274	Rplp0	ENSMUSG00000109040	Gm44542	ENSMUSG00000041324	Inhba	ENSMUSG00000042371	Slc5a10
ENSMUSG00000029713	Gnb2	ENSMUSG00000029663	Gngt1	ENSMUSG00000067220	Cnga1	ENSMUSG00000079445	B3gnt7
ENSMUSG00000021040	Slirp	ENSMUSG00000027276	Jag1	ENSMUSG00000020439	Smtn	ENSMUSG00000027360	Hdc
ENSMUSG00000056209	Npm3	ENSMUSG00000054976	Nyap2	ENSMUSG00000019997	Ctgf	ENSMUSG00000021559	Dapk1
ENSMUSG00000024844	Banf1	ENSMUSG00000092316	Gm6726	ENSMUSG00000024713	Pcsk5	ENSMUSG00000029752	Asns
ENSMUSG00000037563	Rps16	ENSMUSG00000086188	Gm15169	ENSMUSG00000022883	Robo1	ENSMUSG00000009545	Kcnq1
ENSMUSG00000045128	Rpl18a	ENSMUSG00000020841	Cpd	ENSMUSG00000019301	Hsd17b1	ENSMUSG00000000673	Haao
ENSMUSG00000045394	Epcam	ENSMUSG00000041408	Wapl	ENSMUSG00000030760	Acer3	ENSMUSG00000061816	Myl1
ENSMUSG00000031910	Has3	ENSMUSG00000053615	Gm9913	ENSMUSG00000076928	Trac	ENSMUSG00000109936	Gm45889
ENSMUSG00000076431	Sox4	ENSMUSG00000049044	Rapgef4	ENSMUSG00000021319	Sfrp4	ENSMUSG00000040003	Magi2
ENSMUSG00000049382	Krt8	ENSMUSG00000031386	Hcfc1	ENSMUSG00000062980	Cped1	ENSMUSG00000058740	Kcnt1
ENSMUSG00000008958	Vps72	ENSMUSG00000082567	Gm14896	ENSMUSG00000041696	Rasl12	ENSMUSG00000024827	Gldc
ENSMUSG00000025204	Ndufb8	ENSMUSG00000104286	Gm37457	ENSMUSG00000018339	Gpx3	ENSMUSG00000055809	Dnaaf3
ENSMUSG00000030086	Chchd6	ENSMUSG00000031966	Glb1l3	ENSMUSG00000022868	Ahsg	ENSMUSG00000028865	Cd164l2
ENSMUSG00000035964	Tmem59l	ENSMUSG00000049583	Grm5	ENSMUSG00000037211	Spry1	ENSMUSG00000044976	Wdr72
ENSMUSG00000001819	Hoxd13	ENSMUSG00000102800	Gm37479	ENSMUSG00000089635	Gm16559	ENSMUSG00000021214	Akr1c18
ENSMUSG00000068523	Gng5	ENSMUSG00000035878	Hykk	ENSMUSG00000084897	Gm14226	ENSMUSG00000043753	Dmrta1
ENSMUSG00000034880	Mrpl34	ENSMUSG00000107489	Gm18325	ENSMUSG00000030351	Tspan11	ENSMUSG00000064125	Prr36
ENSMUSG00000053398	Phgdh	ENSMUSG00000103697	Gm38020	ENSMUSG00000021466	Ptch1	ENSMUSG00000085795	Zfp703
ENSMUSG00000016252	Atp5e	ENSMUSG00000110670	Gm30132	ENSMUSG00000050069	Grem2	ENSMUSG00000055214	Pld5
ENSMUSG00000023020	Cox14	ENSMUSG00000082555	Gm11406	ENSMUSG00000023034	Nr4a1	ENSMUSG00000026600	Soat1
ENSMUSG00000021643	Serf1	ENSMUSG00000099930	Gm2396	ENSMUSG00000019960	Dusp6	ENSMUSG00000027077	Smtnl1
ENSMUSG00000022354	Ndufb9	ENSMUSG00000031241	Tbx22	ENSMUSG00000061397	Krt79	ENSMUSG00000029765	Plxna4
ENSMUSG00000031848	Lsm4	ENSMUSG00000027312	Atrn	ENSMUSG00000027962	Vcam1	ENSMUSG00000106086	Gm43352
ENSMUSG00000076437	Selenoh	ENSMUSG00000102653	Gm37079	ENSMUSG00000063935	Zar1	ENSMUSG00000021684	Pde8b
ENSMUSG00000027133	Nop10	ENSMUSG00000103129	Gm37393	ENSMUSG00000027375	Mal	ENSMUSG00000032292	Nr2e3
ENSMUSG00000025465	Echs1	ENSMUSG00000036550	Cnot1	ENSMUSG00000024868	Dkk1	ENSMUSG00000029830	Svopl
ENSMUSG00000063802	Hspbp1	ENSMUSG00000080710	Gm8107	ENSMUSG00000024386	Proc	ENSMUSG00000002324	Rec8
ENSMUSG00000049517	Rps23	ENSMUSG00000098354	Rpap3-ps2	ENSMUSG00000040659	Efhd2	ENSMUSG00000028640	Tfap2c
ENSMUSG00000058558	Rpl5	ENSMUSG00000092404	Gm9921	ENSMUSG00000030518	Fam189a1	ENSMUSG00000037335	Hand1
ENSMUSG00000005447	Pafah1b3	ENSMUSG00000105762	Gm43605	ENSMUSG00000000296	Tpd52l1	ENSMUSG00000029361	Nos1
ENSMUSG00000031938	4931406C07Rik	ENSMUSG00000104123	Gm37483	ENSMUSG00000036545	Adamts2	ENSMUSG00000022257	Laptm4b
ENSMUSG00000041203	Trir	ENSMUSG00000101266	Gm29234	ENSMUSG00000026147	Col9a1	ENSMUSG00000104379	Gm37509
ENSMUSG00000078348	Sf3b5	ENSMUSG00000104528	Gm43314	ENSMUSG00000068452	Duox2	ENSMUSG00000035239	Neu3
ENSMUSG00000028691	Prdx1	ENSMUSG00000103679	Gm37623	ENSMUSG00000032374	Plod2	ENSMUSG00000064293	Cntn4
ENSMUSG00000069744	Psmb3	ENSMUSG00000095063	Slx	ENSMUSG00000047797	Gjb1	ENSMUSG00000079654	Prrt4
ENSMUSG00000062647	Rpl7a	ENSMUSG00000084162	Gm11251	ENSMUSG00000030103	Bhlhe40	ENSMUSG00000019966	Kitl
ENSMUSG00000041881	Ndufa7	ENSMUSG00000052812	Atad2b	ENSMUSG00000022032	Scara5	ENSMUSG00000024942	Capn1
ENSMUSG00000090862	Rps13	ENSMUSG00000091562	Crybg3	ENSMUSG00000026547	Tagln2	ENSMUSG00000042377	Fam83g
ENSMUSG00000002778	Kdelr1	ENSMUSG00000067028	Cntnap5b	ENSMUSG00000027221	Chst1	ENSMUSG00000052271	Bhlha15
ENSMUSG00000056851	Pcbp2	ENSMUSG00000063715	Olfr816	ENSMUSG00000032418	Me1	ENSMUSG00000051022	Hs3st1
ENSMUSG00000020022	Ndufa12	ENSMUSG00000022772	Senp5	ENSMUSG00000021365	Nedd9	ENSMUSG00000041476	Smpx
ENSMUSG00000020153	Ndufs7	ENSMUSG00000052785	Olfr573-ps1	ENSMUSG00000079173	Zan	ENSMUSG00000031880	Rrad
ENSMUSG00000029632	Ndufa4	ENSMUSG00000074061	Fbxw19	ENSMUSG00000087291	Gm11946	ENSMUSG00000055917	Zfp277
ENSMUSG00000041126	H2afv	ENSMUSG00000107148	Gm42888	ENSMUSG00000015766	Eps8	ENSMUSG00000054727	1700013H16Rik
ENSMUSG00000046364	Rpl27a	ENSMUSG00000103349	Gm36888	ENSMUSG00000043099	Hic1	ENSMUSG00000030089	Slc41a3
ENSMUSG00000070493	Chchd2	ENSMUSG00000023830	Igf2r	ENSMUSG00000055850	Rnf181	ENSMUSG00000028885	Smpdl3b
ENSMUSG00000037361	Sf3b6	ENSMUSG00000072934	Trpc5os	ENSMUSG00000022037	Clu	ENSMUSG00000036834	Plch1
ENSMUSG00000021377	Dek	ENSMUSG00000096929	A330023F24Rik	ENSMUSG00000023805	Synj2	ENSMUSG00000035561	Aldh1b1
ENSMUSG00000078162	Gm2574	ENSMUSG00000021819	Zswim8	ENSMUSG00000000093	Tbx2	ENSMUSG00000048285	Frmd6
ENSMUSG00000046330	Rpl37a	ENSMUSG00000020290	Xpo1	ENSMUSG00000031375	Bgn	ENSMUSG00000035775	Krt20
ENSMUSG00000037493	Cib2	ENSMUSG00000040541	Tmem225	ENSMUSG00000067219	Nipal1	ENSMUSG00000074156	Ces1h
ENSMUSG00000067847	Romo1	ENSMUSG00000074968	Ano3	ENSMUSG00000031355	Arhgap6	ENSMUSG00000002688	Prkd1
ENSMUSG00000050368	Hoxd10	ENSMUSG00000110558	Gm45779	ENSMUSG00000028480	Glipr2	ENSMUSG00000040260	Daam2
ENSMUSG00000025364	Pa2g4	ENSMUSG00000109359	Gm44797	ENSMUSG00000036295	Lrrn3	ENSMUSG00000037605	Adgrl3
ENSMUSG00000012848	Rps5	ENSMUSG00000047031	Vmn1r68	ENSMUSG00000054863	Fam19a5	ENSMUSG00000026360	Rgs2
ENSMUSG00000064326	Siva1	ENSMUSG00000078598	Skint5	ENSMUSG00000021614	Vcan	ENSMUSG00000039062	Anpep
ENSMUSG00000031613	Hpgd	ENSMUSG00000102692	Dchs2	ENSMUSG00000029762	Akr1b8	ENSMUSG00000020435	Osbp2
ENSMUSG00000023043	Krt18	ENSMUSG00000092341	Malat1	ENSMUSG00000029188	Slc34a2	ENSMUSG00000049134	Nrap
ENSMUSG00000013822	Elof1	ENSMUSG00000106959	Gm42548	ENSMUSG00000024502	Jakmip2	ENSMUSG00000040998	Npnt
ENSMUSG00000028964	Park7	ENSMUSG00000026950	Neb	ENSMUSG00000087400	Gm15270	ENSMUSG00000028699	Tspan1
ENSMUSG00000029471	Camkk2	ENSMUSG00000101965	Gm29129	ENSMUSG00000051159	Cited1	ENSMUSG00000070867	Trabd2b
ENSMUSG00000032518	Rpsa	ENSMUSG00000090773	Vmn2r-ps69	ENSMUSG00000000253	Gmpr	ENSMUSG00000039114	Nrn1
ENSMUSG00000034566	Atp5h	ENSMUSG00000040152	Thbs1	ENSMUSG00000075408	6030408B16Rik	ENSMUSG00000025194	Abcc2
ENSMUSG00000034254	Agpat1	ENSMUSG00000110246	C130073E24Rik	ENSMUSG00000040896	Kcnd3	ENSMUSG00000031373	Car5b
ENSMUSG00000041697	Cox6a1	ENSMUSG00000034810	Scn7a	ENSMUSG00000024247	Pkdcc	ENSMUSG00000022383	Ppara
ENSMUSG00000036053	Fmnl2	ENSMUSG00000102999	Gm37762	ENSMUSG00000029426	Scarb2	ENSMUSG00000079598	Clec2l
ENSMUSG00000078974	Sec61g	ENSMUSG00000073555	Gm4951	ENSMUSG00000059401	Mamld1	ENSMUSG00000021728	Emb
ENSMUSG00000021660	Btf3	ENSMUSG00000108046	Gm43924	ENSMUSG00000030739	Myh14	ENSMUSG00000054920	Klhl5
ENSMUSG00000020444	Guk1	ENSMUSG00000029530	Ccr9	ENSMUSG00000036422	Pcdh8	ENSMUSG00000044933	Sstr3
ENSMUSG00000062353	Gm15772	ENSMUSG00000041720	Pi4ka	ENSMUSG00000039115	Itga9	ENSMUSG00000017390	Aldoc
ENSMUSG00000002477	Snrpd1	ENSMUSG00000022100	Xpo7	ENSMUSG00000018634	Crhr1	ENSMUSG00000034031	Ccdc182
ENSMUSG00000025967	Eef1b2	ENSMUSG00000097060	Gm26759	ENSMUSG00000029167	Ppargc1a	ENSMUSG00000028289	Epha7
ENSMUSG00000063316	Rpl27	ENSMUSG00000027660	Skil	ENSMUSG00000038216	Pnmt	ENSMUSG00000029138	4930548H24Rik
ENSMUSG00000025135	Anapc11	ENSMUSG00000085702	Mecomos	ENSMUSG00000068566	Myadm	ENSMUSG00000033610	Pank1
ENSMUSG00000024258	Polr2d	ENSMUSG00000097247	1500012K07Rik	ENSMUSG00000019936	Epyc	ENSMUSG00000015085	Entpd2
ENSMUSG00000041560	Nop53	ENSMUSG00000049648	Olfr273	ENSMUSG00000023905	Tnfrsf12a	ENSMUSG00000024922	Ovol1
ENSMUSG00000020935	Dcakd	ENSMUSG00000029851	Tcaf2	ENSMUSG00000066705	Fxyd6	ENSMUSG00000031661	Nkd1
ENSMUSG00000020440	Arf5	ENSMUSG00000022146	Osmr	ENSMUSG00000045680	Tcf21	ENSMUSG00000037579	Kcnh3
ENSMUSG00000025024	Smndc1	ENSMUSG00000037999	Arap2	ENSMUSG00000024521	Pmaip1	ENSMUSG00000045092	S1pr1
ENSMUSG00000035413	Tmem98	ENSMUSG00000025887	Casp12	ENSMUSG00000021703	Serinc5	ENSMUSG00000028698	Pik3r3
ENSMUSG00000079641	Rpl39	ENSMUSG00000057455	Rit2	ENSMUSG00000105784	Gm35065	ENSMUSG00000020061	Mybpc1
ENSMUSG00000079197	Psme2	ENSMUSG00000085649	A730032A03Rik	ENSMUSG00000098688	Gm27820	ENSMUSG00000028782	Adgrb2
ENSMUSG00000028066	Pmf1	ENSMUSG00000105517	Gm42436	ENSMUSG00000000125	Wnt3	ENSMUSG00000028587	Orc1
ENSMUSG00000019734	Tmc4	ENSMUSG00000021911	Parg	ENSMUSG00000107369	Gstm2-ps1	ENSMUSG00000096878	Gm21083
ENSMUSG00000036781	Rps27l	ENSMUSG00000032244	Fem1b	ENSMUSG00000090122	Kcne1l	ENSMUSG00000030214	Plbd1
ENSMUSG00000032330	Cox7a2	ENSMUSG00000008730	Hipk1	ENSMUSG00000018166	Erbb3	ENSMUSG00000015396	Cd83
ENSMUSG00000039016	Timm8b	ENSMUSG00000108597	Gm44708	ENSMUSG00000055653	Gpc3	ENSMUSG00000074987	Wt1os
ENSMUSG00000005881	Ergic3	ENSMUSG00000018656	Tcaf3	ENSMUSG00000091898	Tnnc1	ENSMUSG00000079022	Col22a1
ENSMUSG00000028832	Stmn1	ENSMUSG00000029528	Pxn	ENSMUSG00000041674	BC006965	ENSMUSG00000046589	Lrrc8e
ENSMUSG00000061360	Phf5a	ENSMUSG00000020962	Gtf2a1	ENSMUSG00000020216	Jsrp1	ENSMUSG00000045095	Magi1
ENSMUSG00000038900	Rpl12	ENSMUSG00000036899	Trpv5	ENSMUSG00000033342	Plppr5	ENSMUSG00000084968	Gm12743
ENSMUSG00000063696	Gm8730	ENSMUSG00000102465	Gm38198	ENSMUSG00000030474	Siglece	ENSMUSG00000025370	Cdh9
ENSMUSG00000071866	Ppia	ENSMUSG00000104180	Gm37970	ENSMUSG00000042750	Bex2	ENSMUSG00000024749	Tmc1
ENSMUSG00000011114	Tbrg1	ENSMUSG00000021709	Erbin	ENSMUSG00000028747	Htr6	ENSMUSG00000026932	Nacc2
ENSMUSG00000033020	Polr2f	ENSMUSG00000089907	Gm16169	ENSMUSG00000032724	Abtb2	ENSMUSG00000032735	Ablim3
ENSMUSG00000093904	Tomm20	ENSMUSG00000110385	Gm19093	ENSMUSG00000026062	Slc9a2	ENSMUSG00000003153	Slc2a3
ENSMUSG00000025508	Rplp2	ENSMUSG00000004356	Utp20	ENSMUSG00000005583	Mef2c	ENSMUSG00000071984	Fndc1
ENSMUSG00000020219	Timm13	ENSMUSG00000022311	Csmd3	ENSMUSG00000104605	Gm42922	ENSMUSG00000046733	Gprc5a
ENSMUSG00000059734	Ndufs8	ENSMUSG00000104865	Gm42708	ENSMUSG00000027400	Pdyn	ENSMUSG00000030223	Ptpro
ENSMUSG00000024177	Nme4	ENSMUSG00000104401	Gm20750	ENSMUSG00000027445	Cst9	ENSMUSG00000025473	Adam8
ENSMUSG00000053617	Sh3pxd2a	ENSMUSG00000109125	Gm45159	ENSMUSG00000053211	Zfy1	ENSMUSG00000097378	B230208H11Rik
ENSMUSG00000020738	Sumo2	ENSMUSG00000070501	Ifi214	ENSMUSG00000036327	Qsox2	ENSMUSG00000060508	Nlrp9b
ENSMUSG00000048756	Foxo3	ENSMUSG00000034009	Rxfp1	ENSMUSG00000074121	Ntf5	ENSMUSG00000026797	Stxbp1
ENSMUSG00000040767	Snrnp25	ENSMUSG00000037159	Wee2	ENSMUSG00000021567	Nkd2	ENSMUSG00000043165	Lor
ENSMUSG00000015092	Edf1	ENSMUSG00000033219	Gm9758	ENSMUSG00000027298	Tyro3	ENSMUSG00000027401	Tgm3
ENSMUSG00000020843	Timm22	ENSMUSG00000001494	Sost	ENSMUSG00000038305	Spats2l	ENSMUSG00000032318	Isl2
ENSMUSG00000044894	Uqcrq	ENSMUSG00000109156	Gm45194	ENSMUSG00000048915	Efna5	ENSMUSG00000041649	Klf8
ENSMUSG00000022890	Atp5j	ENSMUSG00000083299	Gm12332	ENSMUSG00000034161	Scx	ENSMUSG00000003378	Grik5
ENSMUSG00000029066	Mrpl20	ENSMUSG00000035150	Eif2s3x	ENSMUSG00000089809	Rasgef1b	ENSMUSG00000037016	Frem2
ENSMUSG00000051627	Hist1h1e	ENSMUSG00000099381	Gm18303	ENSMUSG00000031502	Col4a1	ENSMUSG00000001763	Tspan33
ENSMUSG00000003868	Ruvbl2	ENSMUSG00000000766	Oprm1	ENSMUSG00000040283	Btnl9	ENSMUSG00000020684	Rasl10b
ENSMUSG00000063882	Uqcrh	ENSMUSG00000091455	Otogl	ENSMUSG00000097364	Gm26719	ENSMUSG00000074575	Kcng1
ENSMUSG00000004096	Cwc15	ENSMUSG00000097799	Gm26899	ENSMUSG00000091561	Gm6665	ENSMUSG00000063388	BC023105
ENSMUSG00000019917	Sept10	ENSMUSG00000063488	Zkscan7	ENSMUSG00000022894	Adamts5	ENSMUSG00000001510	Dlx3
ENSMUSG00000030122	Ptms	ENSMUSG00000022938	Fam3b	ENSMUSG00000020374	Rasgef1c	ENSMUSG00000015619	Gata3
ENSMUSG00000014294	Ndufa2	ENSMUSG00000015829	Tnr	ENSMUSG00000018819	Lsp1	ENSMUSG00000011154	Cfap161
ENSMUSG00000028943	Espn	ENSMUSG00000055561	Spink5	ENSMUSG00000035818	Plekhs1	ENSMUSG00000053470	Kdm3a
ENSMUSG00000030435	U2af2	ENSMUSG00000026069	Il1rl1	ENSMUSG00000005124	Wisp1	ENSMUSG00000070704	Ugt2b36
ENSMUSG00000020808	Pimreg	ENSMUSG00000038481	Cdk19	ENSMUSG00000046999	1110032F04Rik	ENSMUSG00000074497	A430078G23Rik
ENSMUSG00000019505	Ubb	ENSMUSG00000027955	Fam198b	ENSMUSG00000034981	Parm1	ENSMUSG00000041417	Pik3r1
ENSMUSG00000092281	Hmgb1-ps7	ENSMUSG00000083244	Gm15180	ENSMUSG00000031740	Mmp2	ENSMUSG00000078817	Nlrp12
ENSMUSG00000030120	Mlf2	ENSMUSG00000047155	Cyp4x1	ENSMUSG00000038173	Enpp6	ENSMUSG00000003031	Cdkn1b
ENSMUSG00000014313	Cox6c	ENSMUSG00000031594	Fgl1	ENSMUSG00000051703	Tmem198	ENSMUSG00000040586	Ofd1
ENSMUSG00000028019	Pdgfc	ENSMUSG00000026153	Fam135a	ENSMUSG00000018143	Mafk	ENSMUSG00000031139	Mcf2
ENSMUSG00000027203	Dut	ENSMUSG00000102179	Gm37868	ENSMUSG00000044734	Serpinb1a	ENSMUSG00000053519	Kcnip1
ENSMUSG00000025260	Hsd17b10	ENSMUSG00000060131	Atp8b4	ENSMUSG00000017144	Rnd3	ENSMUSG00000060180	Myh13
ENSMUSG00000025362	Rps26	ENSMUSG00000104147	Gm37142	ENSMUSG00000023827	Agpat4	ENSMUSG00000090394	4930523C07Rik
ENSMUSG00000020415	Pttg1	ENSMUSG00000061969	Gm5581	ENSMUSG00000106424	Gm34866	ENSMUSG00000027547	Sall4
ENSMUSG00000099143	Gm27483	ENSMUSG00000090714	Zscan4d	ENSMUSG00000025932	Eya1	ENSMUSG00000044254	Pcsk9
ENSMUSG00000028367	Txn1	ENSMUSG00000068680	Gm10248	ENSMUSG00000031342	Gpm6b	ENSMUSG00000085635	Gm14565
ENSMUSG00000030697	Ppp4c	ENSMUSG00000105290	Gm43528	ENSMUSG00000025321	Itgb8	ENSMUSG00000078958	Atp6ap1l
ENSMUSG00000038690	Atp5j2	ENSMUSG00000109481	Gm45130	ENSMUSG00000036655	Colec11	ENSMUSG00000046623	Gjb4
ENSMUSG00000024208	Uqcc2	ENSMUSG00000025278	Flnb	ENSMUSG00000037035	Inhbb	ENSMUSG00000085725	Gm15873
ENSMUSG00000041355	Ssr2	ENSMUSG00000046062	Ppp1r15b	ENSMUSG00000024558	Mapk4	ENSMUSG00000032315	Cyp1a1
ENSMUSG00000034868	Myl12b	ENSMUSG00000024673	Ms4a1	ENSMUSG00000044548	Dact1	ENSMUSG00000032802	Srxn1
ENSMUSG00000020485	Supt4a	ENSMUSG00000067597	Dgat2l6	ENSMUSG00000079105	C7	ENSMUSG00000027489	Necab3
ENSMUSG00000023004	Tuba1b	ENSMUSG00000032915	Adgre4	ENSMUSG00000021848	Otx2	ENSMUSG00000109954	Gm45371
ENSMUSG00000047945	Marcksl1	ENSMUSG00000034151	Zbbx	ENSMUSG00000012428	Steap4	ENSMUSG00000026893	Gca
ENSMUSG00000009863	Sdhb	ENSMUSG00000102939	Gm38111	ENSMUSG00000038894	Irs2	ENSMUSG00000098132	Rassf10
ENSMUSG00000063445	Nmral1	ENSMUSG00000038024	Dennd4c	ENSMUSG00000010021	Kif19a	ENSMUSG00000000142	Axin2
ENSMUSG00000018286	Psmb6	ENSMUSG00000026667	Uhmk1	ENSMUSG00000030022	Adamts9	ENSMUSG00000032291	Crabp1
ENSMUSG00000040562	Gstm2	ENSMUSG00000024213	Nudt3	ENSMUSG00000021384	Susd3	ENSMUSG00000051000	Fam160a1
ENSMUSG00000025290	Rps24	ENSMUSG00000072663	Spef2	ENSMUSG00000024910	Ctsw	ENSMUSG00000052396	Mogat2
ENSMUSG00000041841	Rpl37	ENSMUSG00000027288	Zfp106	ENSMUSG00000066364	Serpina3b	ENSMUSG00000097139	Gm26626
ENSMUSG00000049760	2410015M20Rik	ENSMUSG00000047497	Adamts12	ENSMUSG00000087149	Itih5l-ps	ENSMUSG00000035498	Cdcp1
ENSMUSG00000036748	Cuedc2	ENSMUSG00000085856	Gm12050	ENSMUSG00000026255	Efhd1	ENSMUSG00000005232	G6pc2
ENSMUSG00000021262	Evl	ENSMUSG00000099608	4933411E06Rik	ENSMUSG00000017652	Cd40	ENSMUSG00000021314	Amph
ENSMUSG00000001642	Akr1b3	ENSMUSG00000015001	Oc90	ENSMUSG00000033192	Lpcat2	ENSMUSG00000026956	Uap1l1
ENSMUSG00000035885	Cox8a	ENSMUSG00000079389	Gm3149	ENSMUSG00000061718	Ppp1r1b	ENSMUSG00000038195	Rilp
ENSMUSG00000005779	Psmb4	ENSMUSG00000027684	Mecom	ENSMUSG00000063296	Tmem117	ENSMUSG00000001985	Grik3
ENSMUSG00000000171	Sdhd	ENSMUSG00000032560	Dnajc13	ENSMUSG00000025790	Slco3a1	ENSMUSG00000027840	Wnt2b
ENSMUSG00000071528	Usmg5	ENSMUSG00000022187	Gm5546	ENSMUSG00000023942	Slc29a1	ENSMUSG00000028635	Edn2
ENSMUSG00000022312	Eif3h	ENSMUSG00000001804	Dsg4	ENSMUSG00000036907	C1ql2	ENSMUSG00000034486	Gbx2
ENSMUSG00000043716	Rpl7	ENSMUSG00000039578	Ccser1	ENSMUSG00000021732	Fgf10	ENSMUSG00000009628	Tex15
ENSMUSG00000061315	Naca	ENSMUSG00000026163	Sphkap	ENSMUSG00000020520	Galnt10	ENSMUSG00000020395	Itk
ENSMUSG00000059552	Trp53	ENSMUSG00000107454	Gm43875	ENSMUSG00000044519	Zfp488	ENSMUSG00000000881	Dlg3
ENSMUSG00000027170	Eif3m	ENSMUSG00000082205	Gm7058	ENSMUSG00000048402	Gli2	ENSMUSG00000068428	Gmnc
ENSMUSG00000044408	Sptssa	ENSMUSG00000106717	Gm42798	ENSMUSG00000031137	Fgf13	ENSMUSG00000050663	Trhde
ENSMUSG00000024260	Sap130	ENSMUSG00000039342	Ankar	ENSMUSG00000025911	Adhfe1	ENSMUSG00000000627	Sema4f
ENSMUSG00000039452	Snx22	ENSMUSG00000055884	Fancm	ENSMUSG00000025092	Hspa12a	ENSMUSG00000038172	Ttc39b
ENSMUSG00000041453	Rpl21	ENSMUSG00000074109	Mrgprx2	ENSMUSG00000003436	Dll3	ENSMUSG00000039395	Mreg
ENSMUSG00000027566	Psma7	ENSMUSG00000074771	Ankef1	ENSMUSG00000031089	Slc6a14	ENSMUSG00000032224	Fam81a
ENSMUSG00000022881	Rfc4	ENSMUSG00000022765	Snap29	ENSMUSG00000020838	Slc6a4	ENSMUSG00000020331	Hcn2
ENSMUSG00000039615	Stub1	ENSMUSG00000048373	Fgfbp1	ENSMUSG00000030554	Synm	ENSMUSG00000029314	Gpat3
ENSMUSG00000025781	Atp5c1	ENSMUSG00000054843	Atrnl1	ENSMUSG00000020090	Npffr1	ENSMUSG00000011034	Slc5a1
ENSMUSG00000095891	Gm10717	ENSMUSG00000081941	Gm11218	ENSMUSG00000108900	C430049E01Rik	ENSMUSG00000042659	Arrdc4
ENSMUSG00000057322	Rpl38	ENSMUSG00000108066	Gm44134	ENSMUSG00000023991	Foxp4	ENSMUSG00000019951	Uhrf1bp1l
ENSMUSG00000054716	Zfp771	ENSMUSG00000035459	Stab2	ENSMUSG00000032014	Oaf	ENSMUSG00000008153	Clstn3
ENSMUSG00000003072	Atp5d	ENSMUSG00000033257	Ttll4	ENSMUSG00000032366	Tpm1	ENSMUSG00000085918	Gm13032
ENSMUSG00000091337	Eid1	ENSMUSG00000052613	Pcdh15	ENSMUSG00000045288	Ush1g	ENSMUSG00000034391	Fbxo15
ENSMUSG00000021290	2010107E04Rik	ENSMUSG00000108848	4933430N04Rik	ENSMUSG00000029135	Fosl2	ENSMUSG00000030688	Stard10
ENSMUSG00000008668	Rps18	ENSMUSG00000082569	Gm12634	ENSMUSG00000055210	Foxd2	ENSMUSG00000033721	Vav3
ENSMUSG00000022216	Psme1	ENSMUSG00000051391	Ywhag	ENSMUSG00000043079	Synpo	ENSMUSG00000037071	Scd1
ENSMUSG00000027455	Nsfl1c	ENSMUSG00000102359	Gm38351	ENSMUSG00000068744	Psrc1	ENSMUSG00000050052	Tdrp
ENSMUSG00000055681	Cope	ENSMUSG00000103891	Gm37941	ENSMUSG00000022836	Mylk	ENSMUSG00000028637	Ccdc30
ENSMUSG00000066705	Fxyd6	ENSMUSG00000061984	Olfr392	ENSMUSG00000028172	Tacr3	ENSMUSG00000040264	Gbp2b
ENSMUSG00000024096	Ralbp1	ENSMUSG00000048398	Gm5065	ENSMUSG00000097509	B230322F03Rik	ENSMUSG00000086596	Susd5
ENSMUSG00000073616	Cops9	ENSMUSG00000110080	Gm6145	ENSMUSG00000030865	Chp2	ENSMUSG00000053522	Lgals7
ENSMUSG00000026385	Dbi	ENSMUSG00000085626	Gm12898	ENSMUSG00000014329	Bicc1	ENSMUSG00000034324	Tmem132c
ENSMUSG00000027637	1110008F13Rik	ENSMUSG00000047126	Cltc	ENSMUSG00000034205	Loxl2	ENSMUSG00000034330	Plcg2
ENSMUSG00000024646	Cyb5a	ENSMUSG00000057182	Scn3a	ENSMUSG00000057123	Gja5	ENSMUSG00000024500	Ppp2r2b
ENSMUSG00000070473	Cldn3	ENSMUSG00000029202	Pds5a	ENSMUSG00000091272	Gm17641	ENSMUSG00000000094	Tbx4
ENSMUSG00000028851	Nudc	ENSMUSG00000038766	Gabpb2	ENSMUSG00000015652	Steap1	ENSMUSG00000021953	Tdh
ENSMUSG00000031807	Pgls	ENSMUSG00000079071	Gm14085	ENSMUSG00000019124	Scrn1	ENSMUSG00000072419	Dppa2
ENSMUSG00000058267	Mrps14	ENSMUSG00000015533	Itga2	ENSMUSG00000018861	Fdxr	ENSMUSG00000037600	Kdf1
ENSMUSG00000036427	Gpi1	ENSMUSG00000034525	Ice1	ENSMUSG00000047139	Cd24a	ENSMUSG00000025889	Snca
ENSMUSG00000049124	Gm8186	ENSMUSG00000004842	Pou1f1	ENSMUSG00000026430	Rassf5	ENSMUSG00000103286	Gm5850
ENSMUSG00000080374	Gm22953	ENSMUSG00000102902	Gm38263	ENSMUSG00000031780	Ccl17	ENSMUSG00000017639	Rab11fip4
ENSMUSG00000002660	Clpp	ENSMUSG00000039840	Epg5	ENSMUSG00000032494	Tdgf1	ENSMUSG00000097222	1010001N08Rik
ENSMUSG00000070319	Eif3g	ENSMUSG00000060924	Csmd1	ENSMUSG00000028128	F3	ENSMUSG00000034968	Lbx2
ENSMUSG00000021486	Prelid1	ENSMUSG00000038651	Sycp2l	ENSMUSG00000087109	4930474H06Rik	ENSMUSG00000087515	Gm13554
ENSMUSG00000031783	Polr2c	ENSMUSG00000070377	Olfr43	ENSMUSG00000040061	Plcb2	ENSMUSG00000017400	Stac2
ENSMUSG00000033423	Eri3	ENSMUSG00000026024	Als2	ENSMUSG00000041550	Serpina5	ENSMUSG00000026167	Wnt10a
ENSMUSG00000042712	Tceal9	ENSMUSG00000047749	Zc3hav1l	ENSMUSG00000027230	Creb3l1	ENSMUSG00000041323	Ak7
ENSMUSG00000031708	Tecr	ENSMUSG00000053541	Gm4759	ENSMUSG00000021676	Iqgap2	ENSMUSG00000105300	Gm30613
ENSMUSG00000025381	Cnpy2	ENSMUSG00000019820	Utrn	ENSMUSG00000074505	Fat3	ENSMUSG00000030774	Pak1
ENSMUSG00000030035	Wbp1	ENSMUSG00000042360	4930433N12Rik	ENSMUSG00000031503	Col4a2	ENSMUSG00000004952	Rasa4
ENSMUSG00000060860	Ube2s	ENSMUSG00000027068	Dhrs9	ENSMUSG00000028217	Cdh17	ENSMUSG00000105302	Gm19817
ENSMUSG00000008683	Rps15a	ENSMUSG00000048058	Ldlrad3	ENSMUSG00000040428	Plekha4	ENSMUSG00000069378	Prdm6
ENSMUSG00000039001	Rps21	ENSMUSG00000023026	Dip2b	ENSMUSG00000065954	Tacc1	ENSMUSG00000026247	Ecel1
ENSMUSG00000018569	Cldn7	ENSMUSG00000025900	Rp1	ENSMUSG00000025789	St8sia2	ENSMUSG00000038344	Txlng
ENSMUSG00000062328	Rpl17	ENSMUSG00000089711	Gm16240	ENSMUSG00000018593	Sparc	ENSMUSG00000044117	2900011O08Rik
ENSMUSG00000029322	Plac8	ENSMUSG00000014543	Klra17	ENSMUSG00000022358	Fbxo32	ENSMUSG00000051379	Flrt3
ENSMUSG00000046402	Rbp1	ENSMUSG00000039286	Fndc3b	ENSMUSG00000030854	Ptpn5	ENSMUSG00000026489	Coq8a
ENSMUSG00000066551	Hmgb1	ENSMUSG00000109154	Gm44822	ENSMUSG00000038370	Pcp4l1	ENSMUSG00000090374	Gm17232
ENSMUSG00000047675	Rps8	ENSMUSG00000034573	Ptpn13	ENSMUSG00000018102	Hist1h2bc	ENSMUSG00000044150	Bclaf3
ENSMUSG00000029776	Hibadh	ENSMUSG00000105028	Gm18747	ENSMUSG00000087259	2610035D17Rik	ENSMUSG00000034308	Sdr42e1
ENSMUSG00000028998	Tomm7	ENSMUSG00000044033	Ccdc141	ENSMUSG00000042035	Igsf3	ENSMUSG00000027524	Edn3
ENSMUSG00000036315	Znrd1	ENSMUSG00000085264	Gm15581	ENSMUSG00000028655	Mfsd2a	ENSMUSG00000085427	6430710C18Rik
ENSMUSG00000062054	Iah1	ENSMUSG00000041688	Amot	ENSMUSG00000041479	Syt15	ENSMUSG00000028270	Gbp2
ENSMUSG00000003380	Rabac1	ENSMUSG00000035666	Gtf3c4	ENSMUSG00000048186	Bend7	ENSMUSG00000002475	Abhd3
ENSMUSG00000047215	Rpl9	ENSMUSG00000034825	Nrip3	ENSMUSG00000032375	Aph1b	ENSMUSG00000028883	Sema3a
ENSMUSG00000048644	Ctxn1	ENSMUSG00000002741	Ykt6	ENSMUSG00000005268	Prlr	ENSMUSG00000031489	Adrb3
ENSMUSG00000052738	Suclg1	ENSMUSG00000062960	Kdr	ENSMUSG00000050295	Foxc1	ENSMUSG00000041710	Trpc5
ENSMUSG00000026750	Psmb7	ENSMUSG00000043019	Edem3	ENSMUSG00000003038	Hmgn2	ENSMUSG00000031877	Ces2g
ENSMUSG00000042670	Immp1l	ENSMUSG00000086049	Gm12735	ENSMUSG00000028634	Hivep3	ENSMUSG00000026023	Cdk15
ENSMUSG00000074797	Itpa	ENSMUSG00000067780	Pi15	ENSMUSG00000030772	Dkk3	ENSMUSG00000048279	Sacs
ENSMUSG00000000581	C1d	ENSMUSG00000075042	4930431P03Rik	ENSMUSG00000033436	Armcx2	ENSMUSG00000024028	Tff2
ENSMUSG00000014226	Cacybp	ENSMUSG00000091387	Gcnt4	ENSMUSG00000048636	A730049H05Rik	ENSMUSG00000049608	Gpr55
ENSMUSG00000046574	Prr12	ENSMUSG00000000628	Hk2	ENSMUSG00000006219	Fblim1	ENSMUSG00000092627	D130058E05Rik
ENSMUSG00000070394	Tmem256	ENSMUSG00000100527	Gm28359	ENSMUSG00000020734	Grin2c	ENSMUSG00000093483	AA465934
ENSMUSG00000036850	Mrpl41	ENSMUSG00000004347	Pde1c	ENSMUSG00000022951	Rcan1	ENSMUSG00000040276	Pacsin1
ENSMUSG00000002768	Mea1	ENSMUSG00000103432	6720464F23Rik	ENSMUSG00000027442	Cst8	ENSMUSG00000050966	Lin28a
ENSMUSG00000018770	Atp5g3	ENSMUSG00000038886	Man2a2	ENSMUSG00000046167	Gldn	ENSMUSG00000044595	Dnd1
ENSMUSG00000021537	Cetn3	ENSMUSG00000030123	Plxnd1	ENSMUSG00000032528	Vipr1	ENSMUSG00000040350	Trim7
ENSMUSG00000027447	Cst3	ENSMUSG00000059908	Mug1	ENSMUSG00000037624	Kcnk2	ENSMUSG00000024805	Pcgf5
ENSMUSG00000030603	Psmc4	ENSMUSG00000033991	Ttc37	ENSMUSG00000042116	Vwa1	ENSMUSG00000037661	Gpr160
ENSMUSG00000026918	Brd3	ENSMUSG00000038970	Lmtk2	ENSMUSG00000022231	Sema5a	ENSMUSG00000022665	Ccdc80
ENSMUSG00000042541	Sem1	ENSMUSG00000032409	Atr	ENSMUSG00000057967	Fgf18	ENSMUSG00000048764	Tmprss11f
ENSMUSG00000039678	Tbc1d13	ENSMUSG00000024085	Man2a1	ENSMUSG00000020102	Slc16a7	ENSMUSG00000110020	Gm45441
ENSMUSG00000041959	S100a10	ENSMUSG00000042410	Agps	ENSMUSG00000006445	Epha2	ENSMUSG00000029212	Gabrb1
ENSMUSG00000068391	Chrac1	ENSMUSG00000034342	Cbl	ENSMUSG00000058013	Sept11	ENSMUSG00000008206	Cers4
ENSMUSG00000039221	Rpl22l1	ENSMUSG00000069237	Fam8a1	ENSMUSG00000025930	Msc	ENSMUSG00000040794	C1qtnf4
ENSMUSG00000024217	Snrpc	ENSMUSG00000073457	Smok2b	ENSMUSG00000060240	Cend1	ENSMUSG00000030413	Pglyrp1
ENSMUSG00000009927	Rps25	ENSMUSG00000073077	Gm7173	ENSMUSG00000060204	Gm5868	ENSMUSG00000019312	Grb7
ENSMUSG00000028243	Ubxn2b	ENSMUSG00000108146	Gm43889	ENSMUSG00000026278	Bok	ENSMUSG00000039903	Eva1c
ENSMUSG00000097407	4933408J17Rik	ENSMUSG00000020189	Osbpl8	ENSMUSG00000040653	Ppp1r14c	ENSMUSG00000031438	Rnf128
ENSMUSG00000085178	Kdm6bos	ENSMUSG00000000197	Nalcn	ENSMUSG00000032020	Ubash3b	ENSMUSG00000086720	Plxna4os3
ENSMUSG00000021039	Snw1	ENSMUSG00000015749	Anp32e	ENSMUSG00000031230	Fgf16	ENSMUSG00000031626	Sorbs2
ENSMUSG00000044927	H1fx	ENSMUSG00000019852	Arfgef3	ENSMUSG00000087466	A330041J22Rik	ENSMUSG00000005125	Ndrg1
ENSMUSG00000049285	Mblac1	ENSMUSG00000020687	Cdc27	ENSMUSG00000038843	Gcnt1	ENSMUSG00000020143	Dock2
ENSMUSG00000015671	Psma2	ENSMUSG00000104466	Gm10513	ENSMUSG00000000631	Myo18a	ENSMUSG00000087612	A230005M16Rik
ENSMUSG00000055762	Eef1d	ENSMUSG00000031481	Tpte	ENSMUSG00000019846	Lama4	ENSMUSG00000034591	Slc41a2
ENSMUSG00000032301	Psma4	ENSMUSG00000037487	Ubr5	ENSMUSG00000038580	Sct	ENSMUSG00000086181	C230034O21Rik
ENSMUSG00000035478	Mbd3	ENSMUSG00000104925	Gm43061	ENSMUSG00000021381	Barx1	ENSMUSG00000030847	Bag3
ENSMUSG00000097347	Gm17275	ENSMUSG00000024735	Prpf19	ENSMUSG00000049422	Chchd10	ENSMUSG00000038893	Fam117a
ENSMUSG00000028234	Rps20	ENSMUSG00000051495	Irf2bp2	ENSMUSG00000038668	Lpar1	ENSMUSG00000026638	Irf6
ENSMUSG00000034424	Gcsh	ENSMUSG00000072872	Rybp	ENSMUSG00000041481	Serpina3g	ENSMUSG00000073408	Dpcr1
ENSMUSG00000046432	Bex3	ENSMUSG00000089871	Speer4cos	ENSMUSG00000029096	Htra3	ENSMUSG00000044026	Slc35g1
ENSMUSG00000079677	Fdx1l	ENSMUSG00000068747	Sort1	ENSMUSG00000041329	Atp1b2	ENSMUSG00000053550	Shisa7
ENSMUSG00000019362	D8Ertd738e	ENSMUSG00000042699	Dhx9	ENSMUSG00000038608	Dock10	ENSMUSG00000022432	Smc1b
ENSMUSG00000060591	Ifitm2	ENSMUSG00000068270	Shroom4	ENSMUSG00000105900	Gm43240	ENSMUSG00000027220	Syt13
ENSMUSG00000036199	Ndufa13	ENSMUSG00000029245	Epha5	ENSMUSG00000026463	Atp2b4	ENSMUSG00000106826	Gm42583
ENSMUSG00000020183	Cpm	ENSMUSG00000020226	Slc5a4b	ENSMUSG00000027276	Jag1	ENSMUSG00000028125	Abca4
ENSMUSG00000032383	Ppib	ENSMUSG00000104164	Gm38248	ENSMUSG00000026259	Ngef	ENSMUSG00000027111	Itga6
ENSMUSG00000018585	Atox1	ENSMUSG00000064302	Clasp1	ENSMUSG00000033855	Ston1	ENSMUSG00000021758	Ddx4
ENSMUSG00000024099	Ndufv2	ENSMUSG00000052920	Prkg1	ENSMUSG00000079465	Col4a3	ENSMUSG00000091423	Gm17509
ENSMUSG00000018677	Slc25a39	ENSMUSG00000107955	Gm44027	ENSMUSG00000027849	Syt6	ENSMUSG00000078853	Igtp
ENSMUSG00000022450	Ndufa6	ENSMUSG00000109155	Gm18757	ENSMUSG00000020601	Trib2	ENSMUSG00000022949	Clic6
ENSMUSG00000029614	Rpl6	ENSMUSG00000021143	Pacs2	ENSMUSG00000067389	Gm17080	ENSMUSG00000027624	Epb41l1
ENSMUSG00000032348	Gsta4	ENSMUSG00000038264	Sema7a	ENSMUSG00000105867	Gm42517	ENSMUSG00000097201	Gm26700
ENSMUSG00000031490	Eif4ebp1	ENSMUSG00000020674	Pxdn	ENSMUSG00000027716	Trpc3	ENSMUSG00000042073	Abhd14b
ENSMUSG00000034192	Lsm3	ENSMUSG00000049553	Polr1a	ENSMUSG00000046618	Olfml2a	ENSMUSG00000109590	Gm32710
ENSMUSG00000025503	Taldo1	ENSMUSG00000037110	Ralgapa2	ENSMUSG00000034957	Cebpa	ENSMUSG00000022965	Ifngr2
ENSMUSG00000071415	Rpl23	ENSMUSG00000109028	Gm35842	ENSMUSG00000032911	Cspg4	ENSMUSG00000030806	Stx1b
ENSMUSG00000056220	Pla2g4a	ENSMUSG00000038780	Smurf1	ENSMUSG00000015879	Fam184b	ENSMUSG00000063646	Jakmip1
ENSMUSG00000060938	Rpl26	ENSMUSG00000085754	Gm15886	ENSMUSG00000038400	Pmepa1	ENSMUSG00000029833	Trim24
ENSMUSG00000073155	1810058I24Rik	ENSMUSG00000087367	Gm15491	ENSMUSG00000033965	Slc16a2	ENSMUSG00000000085	Scmh1
ENSMUSG00000022452	Smdt1	ENSMUSG00000030660	Pik3c2a	ENSMUSG00000037171	Nodal	ENSMUSG00000100920	Gm18348
ENSMUSG00000106106	CT010467.1	ENSMUSG00000089798	1700028K03Rik	ENSMUSG00000075555	Gm10863	ENSMUSG00000072568	Fam84b
ENSMUSG00000037499	Nenf	ENSMUSG00000107182	Gm43268	ENSMUSG00000026519	Tmem63a	ENSMUSG00000020261	Slc36a1
ENSMUSG00000062981	Mrpl42	ENSMUSG00000102874	Gm37137	ENSMUSG00000042514	Klhl14	ENSMUSG00000020014	Cfap54
ENSMUSG00000041506	Rrp9	ENSMUSG00000056536	Pign	ENSMUSG00000032968	Inha	ENSMUSG00000020937	Plcd3
ENSMUSG00000028398	Dmac1	ENSMUSG00000060534	Dcc	ENSMUSG00000044365	Cxxc4	ENSMUSG00000032177	Pde4a
ENSMUSG00000060288	Ppih	ENSMUSG00000027087	Itgav	ENSMUSG00000062296	Trank1	ENSMUSG00000033060	Lmo7
ENSMUSG00000075227	Znhit2	ENSMUSG00000040842	Szrd1	ENSMUSG00000079671	2610203C22Rik	ENSMUSG00000052102	Gnpda1
ENSMUSG00000042043	Tbca	ENSMUSG00000035024	Ncapd3	ENSMUSG00000031980	Agt	ENSMUSG00000029312	Klhl8
ENSMUSG00000019428	Fkbp8	ENSMUSG00000026017	Carf	ENSMUSG00000040723	Rcsd1	ENSMUSG00000034614	Pik3ip1
ENSMUSG00000010607	Pigyl	ENSMUSG00000039116	Adgrg6	ENSMUSG00000038776	Ephx1	ENSMUSG00000014158	Trpv4
ENSMUSG00000056201	Cfl1	ENSMUSG00000034109	Golim4	ENSMUSG00000062991	Nrg1	ENSMUSG00000030659	Nucb2
ENSMUSG00000030654	Arl6ip1	ENSMUSG00000103710	D030062O11Rik	ENSMUSG00000046550	Spin2c	ENSMUSG00000078234	Klhdc7a
ENSMUSG00000031068	Glrx3	ENSMUSG00000020176	Grb10	ENSMUSG00000058396	Gpr182	ENSMUSG00000099474	1700097N02Rik
ENSMUSG00000053317	Sec61b	ENSMUSG00000052299	Ltn1	ENSMUSG00000041132	N4bp2l1	ENSMUSG00000034765	Dusp5
ENSMUSG00000024026	Glo1	ENSMUSG00000040838	Gm11639	ENSMUSG00000025732	Mcrip2	ENSMUSG00000063531	Sema3e
ENSMUSG00000030591	Psmd8	ENSMUSG00000049106	Dcaf5	ENSMUSG00000031574	Star	ENSMUSG00000021629	Slc30a5
ENSMUSG00000020018	Snrpf	ENSMUSG00000048787	Dcun1d3	ENSMUSG00000034158	Lrrc58	ENSMUSG00000039329	Tex19.1
ENSMUSG00000031839	Hsbp1	ENSMUSG00000026904	Slc4a10	ENSMUSG00000024600	Slc27a6	ENSMUSG00000031409	Tceal6
ENSMUSG00000025439	Clns1a	ENSMUSG00000055360	Prl2c5	ENSMUSG00000038963	Slco4a1	ENSMUSG00000033578	Tmem35a
ENSMUSG00000020844	Nxn	ENSMUSG00000036197	Gxylt1	ENSMUSG00000051669	AU021092	ENSMUSG00000097404	Gm10814
ENSMUSG00000029152	Ociad1	ENSMUSG00000018160	Med1	ENSMUSG00000033722	BC034090	ENSMUSG00000004038	Gstm3
ENSMUSG00000002102	Psmc3	ENSMUSG00000101514	Gm5524	ENSMUSG00000044667	Plppr4	ENSMUSG00000049086	Bmyc
ENSMUSG00000004849	Ap1s1	ENSMUSG00000009470	Tnpo1	ENSMUSG00000045569	Mc2r	ENSMUSG00000068154	Insm1
ENSMUSG00000057363	Uxs1	ENSMUSG00000036095	Dgkb	ENSMUSG00000026824	Kcnj3	ENSMUSG00000002325	Irf9
ENSMUSG00000094497	Gm8210	ENSMUSG00000106022	Gm42929	ENSMUSG00000049521	Cdc42ep1	ENSMUSG00000005087	Cd44
ENSMUSG00000027673	Ndufb5	ENSMUSG00000093858	Gm19967	ENSMUSG00000074373	Gm10680	ENSMUSG00000000325	Arvcf
ENSMUSG00000031590	Frg1	ENSMUSG00000103783	Gm37522	ENSMUSG00000020427	Igfbp3	ENSMUSG00000097233	Gm17552
ENSMUSG00000038803	Ost4	ENSMUSG00000027475	Kif3b	ENSMUSG00000075585	6330403L08Rik	ENSMUSG00000042751	Nmnat2
ENSMUSG00000027160	Ccdc34	ENSMUSG00000043885	Slc36a4	ENSMUSG00000049112	Oxtr	ENSMUSG00000019838	Slc16a10
ENSMUSG00000097185	Gm26596	ENSMUSG00000075316	Scn9a	ENSMUSG00000038540	Tmc3	ENSMUSG00000005836	Gata6
ENSMUSG00000009076	Zmat5	ENSMUSG00000026141	Col19a1	ENSMUSG00000010830	Kdelr3	ENSMUSG00000034858	Fam214a
ENSMUSG00000086216	Gm13610	ENSMUSG00000067519	Olfr262	ENSMUSG00000026421	Csrp1	ENSMUSG00000089876	Tmem102
ENSMUSG00000035027	Map2k2	ENSMUSG00000019899	Lama2	ENSMUSG00000070047	Fat1	ENSMUSG00000028532	Cachd1
ENSMUSG00000030751	Psma1	ENSMUSG00000034422	Parp14	ENSMUSG00000005973	Rcn1	ENSMUSG00000024376	Epb41l4a
ENSMUSG00000097022	BC001981	ENSMUSG00000048874	Phf3	ENSMUSG00000086915	Gm16365	ENSMUSG00000101258	Gm29477
ENSMUSG00000028013	Ppa2	ENSMUSG00000063779	Chil4	ENSMUSG00000041801	Phlda3	ENSMUSG00000097134	1110002J07Rik
ENSMUSG00000031891	Hsd11b2	ENSMUSG00000021313	Ryr2	ENSMUSG00000027447	Cst3	ENSMUSG00000027452	Acss1
ENSMUSG00000036309	Skp1a	ENSMUSG00000033904	Ccp110	ENSMUSG00000035277	Arx	ENSMUSG00000026678	Rgs5
ENSMUSG00000010047	Hyal2	ENSMUSG00000020262	Adarb1	ENSMUSG00000019558	Slc6a8	ENSMUSG00000031837	Necab2
ENSMUSG00000025289	Prdx4	ENSMUSG00000041341	Atg2b	ENSMUSG00000022391	Rangap1	ENSMUSG00000043629	1700019D03Rik
ENSMUSG00000027613	Eif6	ENSMUSG00000041570	Camsap2	ENSMUSG00000096957	E230013L22Rik	ENSMUSG00000030256	Bhlhe41
ENSMUSG00000023039	Krt7	ENSMUSG00000057637	Prdm2	ENSMUSG00000048001	Hes5	ENSMUSG00000038351	Sgsm2
ENSMUSG00000030612	Mrpl46	ENSMUSG00000024542	Cep192	ENSMUSG00000026834	Acvr1c	ENSMUSG00000023868	Pde10a
ENSMUSG00000001056	Nhp2	ENSMUSG00000035476	Tab3	ENSMUSG00000022580	Rhpn1	ENSMUSG00000032174	Icam5
ENSMUSG00000002393	Nr2f6	ENSMUSG00000024073	Birc6	ENSMUSG00000027832	Ptx3	ENSMUSG00000006345	Ggt1
ENSMUSG00000003346	Abhd17a	ENSMUSG00000102869	2900097C17Rik	ENSMUSG00000028121	Bcar3	ENSMUSG00000038526	Car14
ENSMUSG00000096201	Gm10715	ENSMUSG00000005225	Plekha8	ENSMUSG00000085747	Slc13a2os	ENSMUSG00000032936	Camkv
ENSMUSG00000061393	Acvr2b	ENSMUSG00000060012	Kif13b	ENSMUSG00000089821	Efhd1os	ENSMUSG00000064179	Tnnt1
ENSMUSG00000061479	Snrpa	ENSMUSG00000004317	Clcn5	ENSMUSG00000104653	Gm43109	ENSMUSG00000055639	Dach1
ENSMUSG00000000384	Tbrg4	ENSMUSG00000047412	Zbtb44	ENSMUSG00000026589	Sec16b	ENSMUSG00000021986	Amer2
ENSMUSG00000020737	Hn1	ENSMUSG00000089706	B230216N24Rik	ENSMUSG00000061878	Sphk1	ENSMUSG00000029769	Ccdc136
ENSMUSG00000030647	Ndufc2	ENSMUSG00000027022	Xirp2	ENSMUSG00000021217	Tshz3	ENSMUSG00000042010	Acacb
ENSMUSG00000097346	Gm26619	ENSMUSG00000020900	Myh10	ENSMUSG00000053398	Phgdh	ENSMUSG00000022229	Atp12a
ENSMUSG00000060143	Gm10076	ENSMUSG00000031314	Taf1	ENSMUSG00000027654	Fam83d	ENSMUSG00000021451	Sema4d
ENSMUSG00000027011	Ube2e3	ENSMUSG00000078517	Emc1	ENSMUSG00000041272	Tox	ENSMUSG00000073758	Sh3d21
ENSMUSG00000037805	Rpl10a	ENSMUSG00000045838	A430105I19Rik	ENSMUSG00000034220	Gpc1	ENSMUSG00000027843	Ptpn22
ENSMUSG00000053730	Tmem39b	ENSMUSG00000007613	Tgfbr1	ENSMUSG00000001313	Rnd2	ENSMUSG00000003746	Man1a
ENSMUSG00000020308	Tpgs1	ENSMUSG00000029787	Avl9	ENSMUSG00000046215	Rprml	ENSMUSG00000037243	Zfp692
ENSMUSG00000021102	Glrx5	ENSMUSG00000070902	Zfp352	ENSMUSG00000027533	Fabp5	ENSMUSG00000070327	Rnf213
ENSMUSG00000003873	Bax	ENSMUSG00000020790	Ankfy1	ENSMUSG00000023433	Cela3b	ENSMUSG00000020098	Pcbd1
ENSMUSG00000017723	Wfdc2	ENSMUSG00000054074	Skida1	ENSMUSG00000024479	Mal2	ENSMUSG00000074398	Gm15441
ENSMUSG00000062588	Gm6104	ENSMUSG00000064115	Cadm2	ENSMUSG00000019890	Nts	ENSMUSG00000046338	Gpat2
ENSMUSG00000028138	Adh5	ENSMUSG00000039959	Hip1	ENSMUSG00000035486	Plk5	ENSMUSG00000022304	Dpys
ENSMUSG00000046447	Camk2n1	ENSMUSG00000048661	Lemd3	ENSMUSG00000028064	Sema4a	ENSMUSG00000030268	Bcat1
ENSMUSG00000022820	Ndufb4	ENSMUSG00000047248	C2cd3	ENSMUSG00000032080	Apoa4	ENSMUSG00000035476	Tab3
ENSMUSG00000015478	Rnf5	ENSMUSG00000022262	Dnah5	ENSMUSG00000026241	Nppc	ENSMUSG00000026202	Tuba4a
ENSMUSG00000050732	Vamp8	ENSMUSG00000000838	Fmr1	ENSMUSG00000040706	Agmat	ENSMUSG00000061877	BC048679
ENSMUSG00000035953	Tmem55b	ENSMUSG00000099051	Gm27241	ENSMUSG00000051615	Rap2a	ENSMUSG00000025558	Dock9
ENSMUSG00000018567	Gabarap	ENSMUSG00000038545	Cul7	ENSMUSG00000067586	S1pr3	ENSMUSG00000069833	Ahnak
ENSMUSG00000050708	Ftl1	ENSMUSG00000038608	Dock10	ENSMUSG00000027253	Lrp4	ENSMUSG00000091479	Gm17035
ENSMUSG00000024847	Aip	ENSMUSG00000104222	Gm7292	ENSMUSG00000027314	Dll4	ENSMUSG00000033854	Kcnk10
ENSMUSG00000004897	Hdgf	ENSMUSG00000020181	Nav3	ENSMUSG00000032323	Cyp11a1	ENSMUSG00000043924	Ncmap
ENSMUSG00000020978	Klhdc2	ENSMUSG00000040268	Plekha1	ENSMUSG00000035849	Krt222	ENSMUSG00000051596	Otop1
ENSMUSG00000061983	Rps12	ENSMUSG00000024998	Plce1	ENSMUSG00000036790	Slitrk2	ENSMUSG00000035161	Ints6
ENSMUSG00000018919	Tm4sf5	ENSMUSG00000033569	Adgrb3	ENSMUSG00000030217	Art4	ENSMUSG00000020922	Lsm12
ENSMUSG00000051518	Rps19bp1	ENSMUSG00000022360	Atad2	ENSMUSG00000026520	Pycr2	ENSMUSG00000039385	Cdh6
ENSMUSG00000080776	Gm12174	ENSMUSG00000041301	Cftr	ENSMUSG00000021285	Ppp1r13b	ENSMUSG00000024155	Meiob
ENSMUSG00000019987	Arg1	ENSMUSG00000029992	Gfpt1	ENSMUSG00000005057	Sh2b2	ENSMUSG00000038393	Txnip
ENSMUSG00000021286	Zfyve21	ENSMUSG00000090070	Gm16577	ENSMUSG00000021477	Ctsl	ENSMUSG00000044646	Zbtb7c
ENSMUSG00000020821	Kif1c	ENSMUSG00000031328	Flna	ENSMUSG00000037801	Iqch	ENSMUSG00000027895	Kcnc4
ENSMUSG00000031995	St14	ENSMUSG00000003731	Kpna6	ENSMUSG00000053007	Creb5	ENSMUSG00000021194	Chga
ENSMUSG00000028798	Eif3i	ENSMUSG00000030249	Abcc9	ENSMUSG00000000305	Cdh4	ENSMUSG00000029334	Prkg2
ENSMUSG00000002308	Cd320	ENSMUSG00000062232	Rapgef2	ENSMUSG00000029778	Adcyap1r1	ENSMUSG00000027794	Sohlh2
ENSMUSG00000108555	Gm18310	ENSMUSG00000037119	Fam91a1	ENSMUSG00000030350	Prmt8	ENSMUSG00000067860	Zic3
ENSMUSG00000028609	Magoh	ENSMUSG00000044674	Fzd1	ENSMUSG00000031616	Ednra	ENSMUSG00000062393	Dgkk
ENSMUSG00000044876	Zfp444	ENSMUSG00000061175	Fnip2	ENSMUSG00000005397	Nid1	ENSMUSG00000054252	Fgfr3
ENSMUSG00000047786	Lix1	ENSMUSG00000006386	Tek	ENSMUSG00000063063	Ctnna2	ENSMUSG00000074899	Sptbn5
ENSMUSG00000020477	Mrps24	ENSMUSG00000003948	Mmd	ENSMUSG00000015957	Wnt11	ENSMUSG00000041974	Spidr
ENSMUSG00000059689	Zfp637	ENSMUSG00000026872	Zeb2	ENSMUSG00000029287	Tgfbr3	ENSMUSG00000025855	Prkar1b
ENSMUSG00000006728	Cdk4	ENSMUSG00000029414	Kntc1	ENSMUSG00000097002	Gm2670	ENSMUSG00000037892	Pcdh18
ENSMUSG00000073676	Hspe1	ENSMUSG00000097183	Gm17501	ENSMUSG00000032135	Mcam	ENSMUSG00000027015	Cybrd1
ENSMUSG00000050212	Eva1b	ENSMUSG00000003660	Snrnp200	ENSMUSG00000025400	Tac2	ENSMUSG00000028434	Epb41l4b
ENSMUSG00000028692	Akr1a1	ENSMUSG00000061186	Sfmbt2	ENSMUSG00000055044	Pdlim1	ENSMUSG00000017929	B4galt5
ENSMUSG00000034522	Zfp395	ENSMUSG00000024597	Slc12a2	ENSMUSG00000027870	Hao2	ENSMUSG00000075036	Gm10805
ENSMUSG00000006941	Eif1b	ENSMUSG00000004110	Cacna1e	ENSMUSG00000026109	Tmeff2	ENSMUSG00000025265	Fgd1
ENSMUSG00000019312	Grb7	ENSMUSG00000019232	Etnppl	ENSMUSG00000040204	Pclaf	ENSMUSG00000032018	Sc5d
ENSMUSG00000029446	Psph	ENSMUSG00000066438	Plekhd1	ENSMUSG00000036699	Zcchc12	ENSMUSG00000054626	Xlr
ENSMUSG00000022255	Mtdh	ENSMUSG00000020122	Egfr	ENSMUSG00000042106	Fam212a	ENSMUSG00000078035	Mir293
ENSMUSG00000031954	Cfdp1	ENSMUSG00000017485	Top2b	ENSMUSG00000041193	Pla2g5	ENSMUSG00000025221	Kcnip2
ENSMUSG00000024870	Rab1b	ENSMUSG00000004655	Aqp1	ENSMUSG00000042379	Esm1	ENSMUSG00000021094	Dhrs7
ENSMUSG00000030983	Bccip	ENSMUSG00000036298	Slc2a13	ENSMUSG00000085007	Gm11549	ENSMUSG00000041328	Pcf11
ENSMUSG00000026765	Lypd6b	ENSMUSG00000033624	Pdpr	ENSMUSG00000018698	Lhx1	ENSMUSG00000009394	Syn2
ENSMUSG00000038845	Phb	ENSMUSG00000046862	Pramef8	ENSMUSG00000026414	Tnnt2	ENSMUSG00000008658	Rbfox1
ENSMUSG00000004264	Phb2	ENSMUSG00000038146	Notch3	ENSMUSG00000008136	Fhl2	ENSMUSG00000049971	Glt1d1
ENSMUSG00000042737	Dpm3	ENSMUSG00000015314	Slamf6	ENSMUSG00000008090	Fgfrl1	ENSMUSG00000086268	Gm11670
ENSMUSG00000021598	Med10	ENSMUSG00000032419	Tbx18	ENSMUSG00000032492	Pth1r	ENSMUSG00000035458	Tnni3
ENSMUSG00000004035	Gstm7	ENSMUSG00000005672	Kit	ENSMUSG00000031673	Cdh11	ENSMUSG00000004266	Ptpn6
ENSMUSG00000025580	Eif4a3			ENSMUSG00000004791	Pgf	ENSMUSG00000061666	Gdpd1
ENSMUSG00000005625	Psmd4			ENSMUSG00000022280	Rnf19a	ENSMUSG00000026726	Cubn
ENSMUSG00000026857	Ntmt1			ENSMUSG00000103622	Gm38391	ENSMUSG00000071757	Zhx2
ENSMUSG00000046341	Gm11223			ENSMUSG00000073433	Arhgdig	ENSMUSG00000040296	Ddx58
ENSMUSG00000030432	Rpl28			ENSMUSG00000035934	Pknox2	ENSMUSG00000030584	Dpf1
ENSMUSG00000033429	Mcee			ENSMUSG00000070644	Etnk2	ENSMUSG00000079505	Gm11131
ENSMUSG00000049751	Rpl36al			ENSMUSG00000052760	A630001G21Rik	ENSMUSG00000098816	Gm27786
ENSMUSG00000022427	Tomm22			ENSMUSG00000086773	Gm16192	ENSMUSG00000036766	Dner
ENSMUSG00000026701	Prdx6			ENSMUSG00000032860	P2ry2	ENSMUSG00000038677	Scube3
ENSMUSG00000028743	Akr7a5			ENSMUSG00000074227	Spint2	ENSMUSG00000062542	Syt9
ENSMUSG00000025860	Xiap			ENSMUSG00000037583	Nr0b2	ENSMUSG00000042529	Kcnj12
ENSMUSG00000078812	Eif5a			ENSMUSG00000042436	Mfap4	ENSMUSG00000024053	Emilin2
ENSMUSG00000031781	Ciapin1			ENSMUSG00000063564	Col23a1	ENSMUSG00000044707	Ccnjl
ENSMUSG00000021024	Psma6			ENSMUSG00000020218	Wif1	ENSMUSG00000032839	Trpc1
ENSMUSG00000021131	Erh			ENSMUSG00000042804	Gpr153	ENSMUSG00000005373	Mlxipl
ENSMUSG00000039105	Atp6v1g1			ENSMUSG00000037129	Tmprss13	ENSMUSG00000023968	Crip3
ENSMUSG00000050071	Bex1			ENSMUSG00000063434	Sorcs3	ENSMUSG00000073294	AU022751
ENSMUSG00000002379	Ndufa11			ENSMUSG00000092622	Khdc3	ENSMUSG00000003227	Edar
ENSMUSG00000029649	Pomp			ENSMUSG00000054978	Kbtbd13	ENSMUSG00000053886	Sh2d4a
ENSMUSG00000056895	Hist3h2ba			ENSMUSG00000000706	Btn1a1	ENSMUSG00000039201	Tbc1d25
ENSMUSG00000021951	Eef1akmt1			ENSMUSG00000056708	Ier5	ENSMUSG00000006576	Slc4a3
ENSMUSG00000097461	Gm26735			ENSMUSG00000052221	Ppp1r36	ENSMUSG00000040013	Fkbp6
ENSMUSG00000030057	Cnbp			ENSMUSG00000017009	Sdc4	ENSMUSG00000071679	Rtl4
ENSMUSG00000020850	Prpf8			ENSMUSG00000097541	Gm26752	ENSMUSG00000053702	Nebl
ENSMUSG00000076281	Gm24270			ENSMUSG00000028657	Ppt1	ENSMUSG00000022340	Sybu
ENSMUSG00000063524	Eno1			ENSMUSG00000049047	Armcx3	ENSMUSG00000014602	Kif1a
ENSMUSG00000033585	Ndn			ENSMUSG00000007097	Atp1a2	ENSMUSG00000018830	Myh11
ENSMUSG00000087612	A230005M16Rik			ENSMUSG00000029576	Radil	ENSMUSG00000028179	Cth
ENSMUSG00000027944	Hax1			ENSMUSG00000068335	Dok1	ENSMUSG00000024413	Npc1
ENSMUSG00000008892	Vdac3			ENSMUSG00000052131	Akr1b7	ENSMUSG00000031549	Ido2
ENSMUSG00000033940	Brk1			ENSMUSG00000059493	Nhs	ENSMUSG00000003051	Elf3
ENSMUSG00000028643	Svbp			ENSMUSG00000032363	Adamts7	ENSMUSG00000040666	Sh3bgr
ENSMUSG00000036398	Ppp1r11			ENSMUSG00000039911	Spsb1	ENSMUSG00000026458	Ppfia4
ENSMUSG00000049086	Bmyc			ENSMUSG00000032115	Hyou1	ENSMUSG00000067919	Rex2
ENSMUSG00000032051	Fdx1			ENSMUSG00000022206	Npr3	ENSMUSG00000020782	Llgl2
ENSMUSG00000030541	Idh2			ENSMUSG00000024236	Svil	ENSMUSG00000051455	Meioc
ENSMUSG00000050608	Minos1			ENSMUSG00000036617	Etl4	ENSMUSG00000030720	Cln3
ENSMUSG00000023911	Flywch2			ENSMUSG00000004359	Spic	ENSMUSG00000021278	Amn
ENSMUSG00000101188	Eif4a-ps4			ENSMUSG00000035283	Adrb1	ENSMUSG00000034285	Nipsnap1
ENSMUSG00000015165	Hnrnpl			ENSMUSG00000035799	Twist1	ENSMUSG00000030494	Rhpn2
ENSMUSG00000038503	Mesd			ENSMUSG00000022817	Itgb5	ENSMUSG00000037369	Kdm6a
ENSMUSG00000053801	Grwd1			ENSMUSG00000096938	9530052E02Rik	ENSMUSG00000021257	Angel1
ENSMUSG00000009549	Srp14			ENSMUSG00000031380	Vegfd	ENSMUSG00000000031	H19
ENSMUSG00000024366	Gfra3			ENSMUSG00000031636	Pdlim3	ENSMUSG00000036564	Ndrg4
ENSMUSG00000042682	Selenok			ENSMUSG00000037014	Sstr4	ENSMUSG00000022756	Slc7a4
ENSMUSG00000033845	Mrpl15			ENSMUSG00000028773	Fabp3	ENSMUSG00000025212	Sfxn3
ENSMUSG00000045948	Mrps12			ENSMUSG00000030551	Nr2f2	ENSMUSG00000033837	Foxh1
ENSMUSG00000030079	Ruvbl1			ENSMUSG00000025203	Scd2	ENSMUSG00000025938	Slco5a1
ENSMUSG00000091537	Tma7			ENSMUSG00000054555	Adam12	ENSMUSG00000027559	Car3
ENSMUSG00000049881	2810025M15Rik			ENSMUSG00000036902	Neto2	ENSMUSG00000004187	Kifc2
ENSMUSG00000020766	Galk1			ENSMUSG00000061013	Mkx	ENSMUSG00000047658	Gal3st3
ENSMUSG00000041084	Ostc			ENSMUSG00000086356	Gm13441	ENSMUSG00000109408	A930037H05Rik
ENSMUSG00000031320	Rps4x			ENSMUSG00000026435	Slc45a3	ENSMUSG00000050777	Tmem37
ENSMUSG00000018446	C1qbp			ENSMUSG00000097928	Gm26578	ENSMUSG00000040387	Klhl32
ENSMUSG00000063787	Chchd1			ENSMUSG00000100303	2600014E21Rik	ENSMUSG00000040749	Siah1b
ENSMUSG00000028044	Cks1b			ENSMUSG00000032741	Tpcn1	ENSMUSG00000108126	Gm43909
ENSMUSG00000024537	Psmg2			ENSMUSG00000037419	Endod1	ENSMUSG00000032577	Mapkapk3
ENSMUSG00000006378	Gcat			ENSMUSG00000024691	Fam111a	ENSMUSG00000015365	Mov10l1
ENSMUSG00000032959	Pebp1			ENSMUSG00000021236	Entpd5	ENSMUSG00000038718	Pbx3
ENSMUSG00000031059	Ndufb11			ENSMUSG00000058806	Col13a1	ENSMUSG00000022438	Parvb
ENSMUSG00000058833	Rex1bd			ENSMUSG00000046722	Cdc42se1	ENSMUSG00000028766	Alpl
ENSMUSG00000074748	Atxn7l3b			ENSMUSG00000049932	H2afx	ENSMUSG00000021311	Mtr
ENSMUSG00000060036	Rpl3			ENSMUSG00000046598	Bdh1	ENSMUSG00000033684	Qsox1
ENSMUSG00000036372	Tmem258			ENSMUSG00000036885	Arhgef26	ENSMUSG00000029061	Mmp23
ENSMUSG00000014856	Tmem208			ENSMUSG00000025780	Itih5	ENSMUSG00000020135	Apc2
ENSMUSG00000004032	Gstm5			ENSMUSG00000042246	Tmc7	ENSMUSG00000044647	Csrnp3
ENSMUSG00000024997	Prdx3			ENSMUSG00000034212	Ankmy1	ENSMUSG00000022969	Il10rb
ENSMUSG00000004285	Atp6v1f			ENSMUSG00000024747	Aldh1a7	ENSMUSG00000022906	Parp9
ENSMUSG00000030842	Lamtor1			ENSMUSG00000041773	Enc1	ENSMUSG00000029211	Gabra4
ENSMUSG00000042831	Alkbh6			ENSMUSG00000025912	Mybl1	ENSMUSG00000034813	Grip1
ENSMUSG00000022420	Dnal4			ENSMUSG00000055737	Ghr	ENSMUSG00000042195	Slc35f2
ENSMUSG00000035493	Tgfbi			ENSMUSG00000038555	Reep2	ENSMUSG00000036030	Prtg
ENSMUSG00000068101	Cenpm			ENSMUSG00000058794	Nfe2	ENSMUSG00000072244	Trim6
ENSMUSG00000097703	Gm26623			ENSMUSG00000051675	Trim32	ENSMUSG00000050821	Fam131a
ENSMUSG00000019738	Polr2i			ENSMUSG00000005202	Shbg	ENSMUSG00000020419	Hormad2
ENSMUSG00000026688	Mgst3			ENSMUSG00000027907	S100a11	ENSMUSG00000028582	Cc2d1b
ENSMUSG00000019782	Rwdd1			ENSMUSG00000020788	Atp2a3	ENSMUSG00000015484	Fam163a
ENSMUSG00000033998	Kcnk1			ENSMUSG00000090199	Gm16029	ENSMUSG00000030590	Fam98c
ENSMUSG00000029810	Tmem176b			ENSMUSG00000003279	Dlgap1	ENSMUSG00000042105	Inpp5f
ENSMUSG00000042675	Ypel3			ENSMUSG00000049001	Ndnf	ENSMUSG00000046337	Fam178b
ENSMUSG00000071655	Ubxn1			ENSMUSG00000036611	Eepd1	ENSMUSG00000020053	Igf1
ENSMUSG00000107470	Gm3375			ENSMUSG00000031785	Adgrg1	ENSMUSG00000040612	Ildr2
ENSMUSG00000017188	Coa3			ENSMUSG00000102774	Gm9748	ENSMUSG00000026380	Tfcp2l1
ENSMUSG00000044627	Swi5			ENSMUSG00000067279	Ppp1r3c	ENSMUSG00000029344	Tpst2
ENSMUSG00000063314	Gm12657			ENSMUSG00000039234	Sec24d	ENSMUSG00000023393	Slc17a9
ENSMUSG00000033938	Ndufb7			ENSMUSG00000025993	Slc40a1	ENSMUSG00000015094	Npdc1
ENSMUSG00000040022	Rab11fip2			ENSMUSG00000050700	Emilin3	ENSMUSG00000023047	Amhr2
ENSMUSG00000001247	Lsr			ENSMUSG00000026864	Hspa5	ENSMUSG00000074637	Sox2
ENSMUSG00000050856	Atp5k			ENSMUSG00000004665	Cnn2	ENSMUSG00000055717	Slain1
ENSMUSG00000023277	Twf2			ENSMUSG00000020027	Socs2	ENSMUSG00000037418	Best1
ENSMUSG00000047613	A430005L14Rik			ENSMUSG00000037206	Islr	ENSMUSG00000042345	Ubash3a
ENSMUSG00000097415	AU020206			ENSMUSG00000104002	Gm38336	ENSMUSG00000040629	Mael
ENSMUSG00000024845	Tmem134			ENSMUSG00000029406	Pitpnm2	ENSMUSG00000058145	Adamts17
ENSMUSG00000000563	Atp5f1			ENSMUSG00000046818	Ddit4l	ENSMUSG00000030589	Rasgrp4
ENSMUSG00000034932	Mrpl54			ENSMUSG00000053475	Tnfaip6	ENSMUSG00000029561	Oasl2
ENSMUSG00000037570	Mcrs1			ENSMUSG00000074785	Plxnc1	ENSMUSG00000020268	Lyrm7
ENSMUSG00000024067	Dpy30			ENSMUSG00000036958	Cst11	ENSMUSG00000042357	Gjb5
ENSMUSG00000042985	Upk3b			ENSMUSG00000058979	Hdhd5	ENSMUSG00000004961	Syt5
ENSMUSG00000064339	mt-Rnr2			ENSMUSG00000003228	Grk5	ENSMUSG00000039197	Adk
ENSMUSG00000044279	Crb3			ENSMUSG00000079481	Nhsl2	ENSMUSG00000006641	Slc5a6
ENSMUSG00000069171	Nr2f1			ENSMUSG00000032281	Acsbg1	ENSMUSG00000037553	Zdhhc18
ENSMUSG00000035215	Lsm7			ENSMUSG00000025151	Maged1	ENSMUSG00000009731	Kcnd1
ENSMUSG00000001289	Pfdn5			ENSMUSG00000056515	Rab31	ENSMUSG00000033590	Myo5c
ENSMUSG00000020949	Fkbp3			ENSMUSG00000028339	Col15a1	ENSMUSG00000074479	Gm10704
ENSMUSG00000036992	Nxt1			ENSMUSG00000097703	Gm26623	ENSMUSG00000020899	Pfas
ENSMUSG00000098178	Gm42418			ENSMUSG00000092483	Gm20421	ENSMUSG00000028109	Hormad1
ENSMUSG00000079478	Sssca1			ENSMUSG00000029163	Emilin1	ENSMUSG00000046982	Tshz1
ENSMUSG00000033099	Nol12			ENSMUSG00000034875	Nudt19	ENSMUSG00000041020	Map7d2
ENSMUSG00000013701	Timm23			ENSMUSG00000073821	8030451A03Rik	ENSMUSG00000043410	Hfm1
ENSMUSG00000017778	Cox7c			ENSMUSG00000044456	Rin3	ENSMUSG00000041957	Pkp2
ENSMUSG00000021270	Hsp90aa1			ENSMUSG00000046160	Olig1	ENSMUSG00000031378	Abcd1
ENSMUSG00000025142	Aspscr1			ENSMUSG00000036181	Hist1h1c	ENSMUSG00000049555	Tmie
ENSMUSG00000021477	Ctsl			ENSMUSG00000027102	Hoxd8	ENSMUSG00000031309	Rps6ka3
ENSMUSG00000053898	Ech1			ENSMUSG00000002603	Tgfb1	ENSMUSG00000006342	Susd2
ENSMUSG00000039771	Polr2j			ENSMUSG00000021994	Wnt5a	ENSMUSG00000024960	Plcb3
ENSMUSG00000026353	Ubxn4			ENSMUSG00000071317	Bves	ENSMUSG00000038984	Tspyl5
ENSMUSG00000005371	Fbxo11			ENSMUSG00000010803	Gabra1	ENSMUSG00000025648	Pfkfb4
ENSMUSG00000005354	Txn2			ENSMUSG00000027820	Mme	ENSMUSG00000039720	Got1l1
ENSMUSG00000028410	Dnaja1			ENSMUSG00000040254	Sema3d	ENSMUSG00000085239	Gm12150
ENSMUSG00000101939	Gm28438			ENSMUSG00000079111	Kdelr2	ENSMUSG00000042359	Osbpl6
ENSMUSG00000049960	Mrps16			ENSMUSG00000056870	Gulp1	ENSMUSG00000040570	Rundc3b
ENSMUSG00000035278	Plekhj1			ENSMUSG00000046668	Cxxc5	ENSMUSG00000026939	Tmem141
ENSMUSG00000053565	Eif3k			ENSMUSG00000053216	Btn2a2	ENSMUSG00000037315	Jade3
ENSMUSG00000058076	Sdhc			ENSMUSG00000042622	Maff	ENSMUSG00000047507	Baiap3
ENSMUSG00000074457	S100a16			ENSMUSG00000027808	Serp1	ENSMUSG00000054580	Pla2r1
ENSMUSG00000067995	Gtf2f2			ENSMUSG00000034903	Cobll1	ENSMUSG00000023032	Slc4a8
ENSMUSG00000010406	Mrpl52			ENSMUSG00000020282	Rhbdf1	ENSMUSG00000040213	Kyat3
ENSMUSG00000064264	Zfp428			ENSMUSG00000090958	Lrrc32	ENSMUSG00000061186	Sfmbt2
ENSMUSG00000011752	Pgam1			ENSMUSG00000049580	Tsku	ENSMUSG00000071708	Sms
ENSMUSG00000060073	Psma3			ENSMUSG00000025867	Cplx2	ENSMUSG00000026627	Tmem206
ENSMUSG00000005732	Ranbp1			ENSMUSG00000026594	Ralgps2	ENSMUSG00000020620	Abca8b
ENSMUSG00000031917	Nip7			ENSMUSG00000045636	Mtus1	ENSMUSG00000097493	9930014A18Rik
ENSMUSG00000018822	Sfrp5			ENSMUSG00000046714	Foxc2	ENSMUSG00000032122	Slc37a2
ENSMUSG00000081684	Rps2-ps13			ENSMUSG00000031799	Tpm4	ENSMUSG00000041782	Lad1
ENSMUSG00000022336	Eif3e			ENSMUSG00000070469	Adamtsl3	ENSMUSG00000032350	Gclc
ENSMUSG00000029864	Gstk1			ENSMUSG00000001240	Ramp2	ENSMUSG00000033419	Snap91
ENSMUSG00000032171	Pin1			ENSMUSG00000027007	Ssfa2	ENSMUSG00000061689	Dlgap4
ENSMUSG00000040331	Nsmce4a			ENSMUSG00000104574	Gm42836	ENSMUSG00000092482	Gm20531
ENSMUSG00000031158	Timm17b			ENSMUSG00000069793	Slfn9	ENSMUSG00000045414	1190002N15Rik
ENSMUSG00000058600	Rpl30			ENSMUSG00000028524	Sgip1	ENSMUSG00000029126	Nsg1
ENSMUSG00000110350	Gm10252			ENSMUSG00000038074	Fkbp14	ENSMUSG00000055629	B4galnt4
ENSMUSG00000060376	Bckdha			ENSMUSG00000039646	Vasn	ENSMUSG00000026576	Atp1b1
ENSMUSG00000038976	Ppp1r9b			ENSMUSG00000029828	4921507P07Rik	ENSMUSG00000020717	Pecam1
ENSMUSG00000022889	Mrpl39			ENSMUSG00000031517	Gpm6a	ENSMUSG00000039476	Prrx2
ENSMUSG00000029048	Rer1			ENSMUSG00000015568	Lpl	ENSMUSG00000044250	Pced1b
ENSMUSG00000026374	Tsn			ENSMUSG00000086587	Gm11837	ENSMUSG00000074796	Slc4a11
ENSMUSG00000006095	Tbcb			ENSMUSG00000024534	Sncaip	ENSMUSG00000022687	Boc
ENSMUSG00000026021	Sumo1			ENSMUSG00000104063	Pcdhgb7	ENSMUSG00000002771	Grin2d
ENSMUSG00000028461	Ccdc107			ENSMUSG00000026872	Zeb2	ENSMUSG00000025854	Fam20c
ENSMUSG00000006288	Ttc5			ENSMUSG00000049928	Glp2r	ENSMUSG00000045555	Mettl24
ENSMUSG00000030417	Pdcd5			ENSMUSG00000062209	Erbb4	ENSMUSG00000033644	Piwil2
ENSMUSG00000063480	Snu13			ENSMUSG00000021186	Fbln5	ENSMUSG00000022533	Atp13a3
ENSMUSG00000042293	Gm5617			ENSMUSG00000020260	Pofut2	ENSMUSG00000087594	BC039771
ENSMUSG00000069117	Gm10260			ENSMUSG00000097472	Gm26586	ENSMUSG00000033059	Pygb
ENSMUSG00000067148	Polr1c			ENSMUSG00000037295	Ldlrap1	ENSMUSG00000026640	Plxna2
ENSMUSG00000038812	Trmt112			ENSMUSG00000022587	Ly6e	ENSMUSG00000038417	Fig4
ENSMUSG00000031556	Tm2d2			ENSMUSG00000026399	Cd55	ENSMUSG00000009376	Met
ENSMUSG00000059363	Fxn			ENSMUSG00000039546	Ajap1	ENSMUSG00000021224	Numb
ENSMUSG00000002679	Med6			ENSMUSG00000020877	Scrn2	ENSMUSG00000055692	Tmem191c
ENSMUSG00000070858	Gm1673			ENSMUSG00000072235	Tuba1a	ENSMUSG00000050931	Sgms2
ENSMUSG00000044857	Lemd2			ENSMUSG00000021411	Pxdc1	ENSMUSG00000033083	Tbc1d4
ENSMUSG00000000567	Sox9			ENSMUSG00000027966	Col11a1	ENSMUSG00000021240	Abcd4
ENSMUSG00000006392	Med8			ENSMUSG00000003814	Calr	ENSMUSG00000063804	Lin28b
ENSMUSG00000021693	Kif2a			ENSMUSG00000058587	Tmod3	ENSMUSG00000048814	Lonrf2
ENSMUSG00000032399	Rpl4			ENSMUSG00000078202	Nrarp	ENSMUSG00000028976	Slc2a5
ENSMUSG00000051695	Pcbp1			ENSMUSG00000032092	Mpzl2	ENSMUSG00000051811	Cox6b2
				ENSMUSG00000027712	Anxa5	ENSMUSG00000025480	Syce1
				ENSMUSG00000028370	Pappa	ENSMUSG00000048371	Pdp2
				ENSMUSG00000059895	Ptp4a3	ENSMUSG00000087431	Gm16054
				ENSMUSG00000097728	Gm26840	ENSMUSG00000099143	Gm27483
				ENSMUSG00000035783	Acta2	ENSMUSG00000015312	Gadd45b
				ENSMUSG00000038777	Sema6c	ENSMUSG00000026980	Ly75
				ENSMUSG00000021697	Depdc1b	ENSMUSG00000095041	AC149090.1
				ENSMUSG00000061288	Taok3	ENSMUSG00000064351	mt-Co1
				ENSMUSG00000030605	Mfge8	ENSMUSG00000029149	Krtcap3
				ENSMUSG00000002279	Lmf1	ENSMUSG00000035930	Chst4
				ENSMUSG00000022322	Shcbp1	ENSMUSG00000071847	Apcdd1
				ENSMUSG00000019842	Traf3ip2	ENSMUSG00000021745	Ptprg
				ENSMUSG00000054256	Msi1	ENSMUSG00000055817	Mta3
				ENSMUSG00000051910	Sox6	ENSMUSG00000042388	Dlgap3
				ENSMUSG00000028364	Tnc	ENSMUSG00000041609	Bicdl1
				ENSMUSG00000056069	Fam105a	ENSMUSG00000078302	Foxd1
				ENSMUSG00000044461	Shisa2	ENSMUSG00000026586	Prrx1
				ENSMUSG00000031530	Dusp4	ENSMUSG00000029999	Tgfa
				ENSMUSG00000026043	Col3a1	ENSMUSG00000039347	Atp6v0e2
				ENSMUSG00000023951	Vegfa	ENSMUSG00000031389	Arhgap4
				ENSMUSG00000032997	Chpf	ENSMUSG00000036782	Klhl13
				ENSMUSG00000018909	Arrb1	ENSMUSG00000020400	Tnip1
				ENSMUSG00000025892	Gria4	ENSMUSG00000095180	Rhox5
				ENSMUSG00000041112	Elmo1	ENSMUSG00000018451	6330403K07Rik
				ENSMUSG00000029718	Pcolce	ENSMUSG00000027078	Ube2l6
				ENSMUSG00000022346	Myc	ENSMUSG00000045071	E130308A19Rik
				ENSMUSG00000031955	Bcar1	ENSMUSG00000010080	Epn3
				ENSMUSG00000041119	Pde9a	ENSMUSG00000019982	Myb
				ENSMUSG00000001552	Jup	ENSMUSG00000052234	Epx
				ENSMUSG00000105558	Gm5855	ENSMUSG00000021665	Hexb
				ENSMUSG00000022449	Adamts20	ENSMUSG00000004661	Arid3b
				ENSMUSG00000042599	Kdm7a	ENSMUSG00000033767	Tmem131l
				ENSMUSG00000000489	Pdgfb	ENSMUSG00000066357	Wdr6
				ENSMUSG00000027035	Cers6	ENSMUSG00000000792	Slc5a5
				ENSMUSG00000026475	Rgs16	ENSMUSG00000040009	Gnaz
				ENSMUSG00000071722	Spin4	ENSMUSG00000023043	Krt18
				ENSMUSG00000025401	Myo1a	ENSMUSG00000005357	Slc1a6
				ENSMUSG00000072623	Zfp9	ENSMUSG00000019027	Dnah1
				ENSMUSG00000058756	Thra	ENSMUSG00000025207	Sema4g
				ENSMUSG00000022263	Trio	ENSMUSG00000020653	Klf11
				ENSMUSG00000012819	Cdh23	ENSMUSG00000031065	Cdk16
				ENSMUSG00000047259	Mc4r	ENSMUSG00000000134	Tfe3
				ENSMUSG00000103217	Gm38287	ENSMUSG00000023092	Fhl1
				ENSMUSG00000026107	Nabp1	ENSMUSG00000029822	Osbpl3
				ENSMUSG00000020607	Fam84a	ENSMUSG00000002980	Bcam
				ENSMUSG00000008999	Bmp7	ENSMUSG00000028944	Prkag2
				ENSMUSG00000053965	Pde5a	ENSMUSG00000097775	4931440J10Rik
				ENSMUSG00000023070	Rgn	ENSMUSG00000031370	Zrsr2
				ENSMUSG00000078453	Abracl	ENSMUSG00000004885	Crabp2
				ENSMUSG00000059049	Frem1	ENSMUSG00000086561	Gm15540
				ENSMUSG00000028980	H6pd	ENSMUSG00000052105	Mtcl1
				ENSMUSG00000020023	Tmcc3	ENSMUSG00000083307	AA414768
				ENSMUSG00000039497	Dse	ENSMUSG00000027827	Kcnab1
				ENSMUSG00000004562	Arhgef40	ENSMUSG00000020059	Sycp3
				ENSMUSG00000026090	2010300C02Rik	ENSMUSG00000043987	Cep164
				ENSMUSG00000000359	Rem1	ENSMUSG00000045010	Gm4779
				ENSMUSG00000021846	Peli2	ENSMUSG00000062444	Ap3b2
				ENSMUSG00000004891	Nes	ENSMUSG00000041817	Fam169a
				ENSMUSG00000001542	Ell2	ENSMUSG00000000365	Rnf17
				ENSMUSG00000051359	Ncald	ENSMUSG00000060675	Pla2g16
				ENSMUSG00000043445	Pgp	ENSMUSG00000040537	Adam22
				ENSMUSG00000031239	Itm2a	ENSMUSG00000012396	Nanog
				ENSMUSG00000032243	Itga11	ENSMUSG00000029669	Tspan12
				ENSMUSG00000018672	Copz2	ENSMUSG00000027346	Gpcpd1
				ENSMUSG00000074802	Gas2l3	ENSMUSG00000087660	B230398E01Rik
				ENSMUSG00000020493	Prr11	ENSMUSG00000002885	Adgre5
				ENSMUSG00000085882	2610507I01Rik	ENSMUSG00000001604	Tcea3
				ENSMUSG00000009418	Nav1	ENSMUSG00000022425	Enpp2
				ENSMUSG00000078307	AI593442	ENSMUSG00000052430	Bmpr1b
				ENSMUSG00000021482	Aaed1	ENSMUSG00000024008	Cpne5
				ENSMUSG00000052837	Junb	ENSMUSG00000032602	Slc25a20
				ENSMUSG00000006362	Cbfa2t3	ENSMUSG00000032340	Neo1
				ENSMUSG00000044337	Ackr3	ENSMUSG00000037573	Tob1
				ENSMUSG00000063524	Eno1	ENSMUSG00000049493	Pls1
				ENSMUSG00000028864	Hgf	ENSMUSG00000031889	D230025D16Rik
				ENSMUSG00000100005	B130024G19Rik	ENSMUSG00000016458	Wt1
				ENSMUSG00000070643	Sox13	ENSMUSG00000020042	Btbd11
				ENSMUSG00000027463	Slc52a3	ENSMUSG00000059447	Hadhb
				ENSMUSG00000050410	Tcf19	ENSMUSG00000020848	Doc2b
				ENSMUSG00000026836	Acvr1	ENSMUSG00000027134	Lpcat4
				ENSMUSG00000045333	Zfp423	ENSMUSG00000026003	Acadl
				ENSMUSG00000037894	H2afz	ENSMUSG00000030091	Nup210
				ENSMUSG00000025955	Akr1cl	ENSMUSG00000036769	Wdr44
				ENSMUSG00000027955	Fam198b	ENSMUSG00000022683	Pla2g10
				ENSMUSG00000069662	Marcks	ENSMUSG00000018841	Rad51d
				ENSMUSG00000014444	Piezo1	ENSMUSG00000039633	Lonrf1
				ENSMUSG00000036764	Dnajc12	ENSMUSG00000028617	Lrrc42
				ENSMUSG00000020044	Timp3	ENSMUSG00000040022	Rab11fip2
				ENSMUSG00000019942	Cdk1	ENSMUSG00000019768	Esr1
				ENSMUSG00000019464	Ptger1	ENSMUSG00000096768	Gm47283
				ENSMUSG00000040111	Gramd1b	ENSMUSG00000039474	Wfs1
				ENSMUSG00000031523	Dlc1	ENSMUSG00000024975	Pdcd4
				ENSMUSG00000025931	Paqr8	ENSMUSG00000037353	Letmd1
				ENSMUSG00000063060	Sox7	ENSMUSG00000050199	Lgr4
				ENSMUSG00000084783	Gm15419	ENSMUSG00000027016	Zfp385b
				ENSMUSG00000056091	St3gal5	ENSMUSG00000031352	Hccs
				ENSMUSG00000078794	Dact3	ENSMUSG00000020715	Ern1
				ENSMUSG00000030020	Prickle2	ENSMUSG00000038175	Mylip
				ENSMUSG00000040856	Dlk1	ENSMUSG00000027834	Serpini1
				ENSMUSG00000012017	Scarf2	ENSMUSG00000064105	Cnnm2
				ENSMUSG00000061436	Hipk2	ENSMUSG00000029330	Cds1
				ENSMUSG00000024594	Prrc1	ENSMUSG00000062175	Tgif2
				ENSMUSG00000020611	Gna13	ENSMUSG00000031376	Atp2b3
				ENSMUSG00000029838	Ptn	ENSMUSG00000009585	Apobec3
				ENSMUSG00000020571	Pdia6	ENSMUSG00000033658	Ddx19b
				ENSMUSG00000045281	Gpr20	ENSMUSG00000037169	Mycn
				ENSMUSG00000053560	Ier2	ENSMUSG00000027954	Efna1
				ENSMUSG00000051041	Olfml1	ENSMUSG00000000838	Fmr1
				ENSMUSG00000041025	Iffo2	ENSMUSG00000039782	Cpeb2
				ENSMUSG00000031156	Slc35a2	ENSMUSG00000048007	Timm8a1
				ENSMUSG00000051048	P4ha3	ENSMUSG00000029108	Pcdh7
				ENSMUSG00000031400	G6pdx	ENSMUSG00000052133	Sema5b
				ENSMUSG00000025823	Pdia4	ENSMUSG00000024044	Epb41l3
				ENSMUSG00000000693	Loxl3	ENSMUSG00000018574	Acadvl
				ENSMUSG00000027248	Pdia3	ENSMUSG00000059439	Bcas3
				ENSMUSG00000061024	Rrs1	ENSMUSG00000054679	Srsf12
				ENSMUSG00000026728	Vim	ENSMUSG00000007783	Cpt1c
				ENSMUSG00000020897	Aurkb	ENSMUSG00000036273	Lrrk2
				ENSMUSG00000057672	Pkn1	ENSMUSG00000047098	Rnf31
				ENSMUSG00000039137	Whrn	ENSMUSG00000022564	Grina
				ENSMUSG00000032501	Trib1	ENSMUSG00000078695	Cisd3
				ENSMUSG00000028479	Gne	ENSMUSG00000022946	Dopey2
				ENSMUSG00000061482	Hist1h4d	ENSMUSG00000060716	Plekhh1
				ENSMUSG00000000120	Ngfr	ENSMUSG00000032890	Rims3
				ENSMUSG00000031371	Haus7	ENSMUSG00000056124	B4galt6
				ENSMUSG00000105072	Gm44335	ENSMUSG00000024410	3110002H16Rik
				ENSMUSG00000032348	Gsta4	ENSMUSG00000017692	Rhbdl3
				ENSMUSG00000057751	Megf6	ENSMUSG00000018554	Ybx2
				ENSMUSG00000019929	Dcn	ENSMUSG00000000278	Scpep1
				ENSMUSG00000020432	Tcn2	ENSMUSG00000086289	Gm16933
				ENSMUSG00000025915	Sgk3	ENSMUSG00000003849	Nqo1
				ENSMUSG00000020484	Xbp1	ENSMUSG00000029641	Rasl11a
				ENSMUSG00000023015	Racgap1	ENSMUSG00000096687	Mfsd4b4
				ENSMUSG00000032373	Car12	ENSMUSG00000034055	Phka1
				ENSMUSG00000016262	Sertad4	ENSMUSG00000035150	Eif2s3x
				ENSMUSG00000043153	Ispd	ENSMUSG00000036880	Acaa2
				ENSMUSG00000002732	Fkbp7	ENSMUSG00000001924	Uba1
				ENSMUSG00000039158	Akna	ENSMUSG00000032902	Slc16a1
				ENSMUSG00000032436	Cmtm7	ENSMUSG00000070732	Rbm44
				ENSMUSG00000006800	Sulf2	ENSMUSG00000000708	Kat2b
				ENSMUSG00000016487	Ppfibp1	ENSMUSG00000029309	Sparcl1
				ENSMUSG00000068747	Sort1	ENSMUSG00000040234	Tm7sf3
				ENSMUSG00000044217	Aqp5	ENSMUSG00000049577	Zfpm1
				ENSMUSG00000048537	Phldb1	ENSMUSG00000039116	Adgrg6
				ENSMUSG00000001119	Col6a1	ENSMUSG00000020021	Fgd6
				ENSMUSG00000022528	Hes1	ENSMUSG00000022575	Gsdmd
				ENSMUSG00000028044	Cks1b	ENSMUSG00000029053	Prkcz
				ENSMUSG00000036528	Ppfibp2	ENSMUSG00000028019	Pdgfc
				ENSMUSG00000036339	Tmem260	ENSMUSG00000060206	Zfp462
				ENSMUSG00000034403	Pja1	ENSMUSG00000021806	Nid2
				ENSMUSG00000007817	Zmiz1	ENSMUSG00000050390	C77080
				ENSMUSG00000029570	Lfng	ENSMUSG00000031095	Cul4b
				ENSMUSG00000052331	Ankrd44	ENSMUSG00000039958	Etfbkmt
				ENSMUSG00000052298	Cdc42se2	ENSMUSG00000032064	Dixdc1
				ENSMUSG00000019975	Ikbip	ENSMUSG00000002289	Angptl4
				ENSMUSG00000028763	Hspg2	ENSMUSG00000034336	Ina
				ENSMUSG00000071042	Rasgrp3	ENSMUSG00000095909	Gm10324
				ENSMUSG00000100801	Gm15459	ENSMUSG00000033540	Idua
				ENSMUSG00000036242	3632451O06Rik	ENSMUSG00000029455	Aldh2
				ENSMUSG00000086451	4933431K23Rik	ENSMUSG00000030231	Plekha5
				ENSMUSG00000028597	Gpx7	ENSMUSG00000019737	Syne4
				ENSMUSG00000049420	Tmem200a	ENSMUSG00000010592	Dazl
				ENSMUSG00000044783	Hjurp	ENSMUSG00000036916	Zfp280c
				ENSMUSG00000030748	Il4ra	ENSMUSG00000023403	Stk31
				ENSMUSG00000024087	Cyp1b1	ENSMUSG00000016382	Pls3
				ENSMUSG00000098923	Tmem185b	ENSMUSG00000021221	Dpf3
				ENSMUSG00000045827	Serpinb9	ENSMUSG00000021054	Sgpp1
				ENSMUSG00000006931	P3h4	ENSMUSG00000020828	Pld2
				ENSMUSG00000036106	Prr5	ENSMUSG00000067369	Trmt2b
				ENSMUSG00000037003	Tns2	ENSMUSG00000030117	Gdf3
				ENSMUSG00000020241	Col6a2	ENSMUSG00000078503	Zfp990
				ENSMUSG00000019843	Fyn	ENSMUSG00000018405	Mrm1
				ENSMUSG00000019873	Reep3	ENSMUSG00000038235	F11r
				ENSMUSG00000079037	Prnp	ENSMUSG00000020733	Slc9a3r1
				ENSMUSG00000020048	Hsp90b1	ENSMUSG00000040532	Abhd11
				ENSMUSG00000040488	Ltbp4	ENSMUSG00000021884	Hacl1
				ENSMUSG00000028378	Ptgr1	ENSMUSG00000044164	Rnf182
				ENSMUSG00000024529	Lox	ENSMUSG00000093516	Gm19553
				ENSMUSG00000019916	P4ha1	ENSMUSG00000066607	6030419C18Rik
				ENSMUSG00000033350	Chst2	ENSMUSG00000020228	Helb
				ENSMUSG00000032966	Fkbp1a	ENSMUSG00000102912	Gm20731
				ENSMUSG00000005233	Spc25	ENSMUSG00000025959	Klf7
				ENSMUSG00000011958	Bnip2	ENSMUSG00000020847	Rph3al
				ENSMUSG00000046432	Bex3	ENSMUSG00000033857	Engase
				ENSMUSG00000029471	Camkk2	ENSMUSG00000025745	Hadha
				ENSMUSG00000059602	Syn3	ENSMUSG00000019230	Lhx9
				ENSMUSG00000054091	1810037I17Rik	ENSMUSG00000029771	Irf5
				ENSMUSG00000097554	Gm26825	ENSMUSG00000031146	Plp2
				ENSMUSG00000017716	Birc5	ENSMUSG00000049755	Zfp672
				ENSMUSG00000029661	Col1a2	ENSMUSG00000020422	Tns3
				ENSMUSG00000032783	Troap	ENSMUSG00000009621	Vav2
				ENSMUSG00000044786	Zfp36	ENSMUSG00000026643	Nmt2
				ENSMUSG00000015575	Atp6v0e	ENSMUSG00000052934	Fbxo31
				ENSMUSG00000022103	Gfra2	ENSMUSG00000027394	Ttl
				ENSMUSG00000029420	Rimbp2	ENSMUSG00000016664	Pacsin2
				ENSMUSG00000037257	Aagab
				ENSMUSG00000045664	Cdc42ep2
				ENSMUSG00000075702	Selenom
				ENSMUSG00000011179	Odc1
				ENSMUSG00000029869	Ephb6
				ENSMUSG00000010307	Tmem86a
				ENSMUSG00000056758	Hmga2
				ENSMUSG00000039542	Ncam1
				ENSMUSG00000066894	Vsig10
				ENSMUSG00000055409	Nell1
				ENSMUSG00000020808	Pimreg
				ENSMUSG00000022090	Pdlim2
				ENSMUSG00000028962	Slc4a2
				ENSMUSG00000033910	Gucy1a1
				ENSMUSG00000035621	Midn
				ENSMUSG00000053199	Arhgap20
				ENSMUSG00000031078	Cttn
				ENSMUSG00000032575	Manf
				ENSMUSG00000020642	Rnf144a
				ENSMUSG00000022661	Cd200
				ENSMUSG00000026883	Dab2ip
				ENSMUSG00000001473	Tubb6
				ENSMUSG00000046841	Ckap4
				ENSMUSG00000040703	Cyp2s1
				ENSMUSG00000002844	Adprh
				ENSMUSG00000029304	Spp1
				ENSMUSG00000026235	Epha4
				ENSMUSG00000033161	Atp1a1
				ENSMUSG00000090877	Hspa1b
				ENSMUSG00000031622	Sin3b
				ENSMUSG00000020099	Unc5b
				ENSMUSG00000020814	Mxra7
				ENSMUSG00000028266	Lmo4
				ENSMUSG00000039286	Fndc3b
				ENSMUSG00000030352	Tspan9
				ENSMUSG00000039470	Zdhhc2
				ENSMUSG00000037509	Arhgef4
				ENSMUSG00000022389	Tef
				ENSMUSG00000067276	Capn6
				ENSMUSG00000030641	Ddias
				ENSMUSG00000020547	Bzw2
				ENSMUSG00000042834	Nrep
				ENSMUSG00000043252	Tmem64
				ENSMUSG00000050628	Ubald2
				ENSMUSG00000028680	Plk3
				ENSMUSG00000061533	Cep128
				ENSMUSG00000024843	Chka
				ENSMUSG00000102191	Gm36569
				ENSMUSG00000033792	Atp7a
				ENSMUSG00000045319	Proser2
				ENSMUSG00000025792	Slc25a10
				ENSMUSG00000038366	Lasp1
				ENSMUSG00000029084	Cd38
				ENSMUSG00000027531	Impa1
				ENSMUSG00000033685	Ucp2
				ENSMUSG00000062184	Hs6st2
				ENSMUSG00000054263	Lifr
				ENSMUSG00000038648	Creb3l2
				ENSMUSG00000036502	Tmem255a
				ENSMUSG00000004460	Dnajb11
				ENSMUSG00000040624	Plekhg1
				ENSMUSG00000025076	Casp7
				ENSMUSG00000063694	Cycs
				ENSMUSG00000028073	Pear1
				ENSMUSG00000071528	Usmg5

## Sheet: B. Zhao
Male 10.5		Female 10.5		Male 11.5		Female 11.5		Male 12.5		Female 12.5
Ensembl ID	Gene	Ensembl ID	Gene	Ensembl ID	Gene	Ensembl ID	Gene	Ensembl ID	Gene	Ensembl ID	Gene
ENSMUSG00000068457	Uty	ENSMUSG00000086503	Xist	ENSMUSG00000069036	Sry	ENSMUSG00000071286	Sowahc	ENSMUSG00000056673	Kdm5d	ENSMUSG00000071286	Sowahc
ENSMUSG00000056673	Kdm5d	ENSMUSG00000047344	Lancl3	ENSMUSG00000091987	Gm10352	ENSMUSG00000086503	Xist	ENSMUSG00000079019	Insl3	ENSMUSG00000032484	Ngp
ENSMUSG00000069045	Ddx3y	ENSMUSG00000096493	Gm10031	ENSMUSG00000094370	Gm3373	ENSMUSG00000091921	B930041F14Rik	ENSMUSG00000069045	Ddx3y	ENSMUSG00000060257	Scrt2
ENSMUSG00000096520	Gm3376	ENSMUSG00000010592	Dazl	ENSMUSG00000096520	Gm3376	ENSMUSG00000047344	Lancl3	ENSMUSG00000068457	Uty	ENSMUSG00000086503	Xist
ENSMUSG00000063556	Gm10132	ENSMUSG00000085715	Tsix	ENSMUSG00000056673	Kdm5d	ENSMUSG00000050397	Foxl2	ENSMUSG00000035262	Amh	ENSMUSG00000021765	Fst
ENSMUSG00000069049	Eif2s3y			ENSMUSG00000094658	Rbmy	ENSMUSG00000021765	Fst	ENSMUSG00000069053	Uba1y	ENSMUSG00000031621	Isx
ENSMUSG00000069053	Uba1y			ENSMUSG00000068457	Uty	ENSMUSG00000042115	Klhdc8a	ENSMUSG00000096520	Gm3376	ENSMUSG00000042157	Sprr2i
ENSMUSG00000091987	Gm10352			ENSMUSG00000069045	Ddx3y	ENSMUSG00000020963	Tshr	ENSMUSG00000028778	Hcrtr1	ENSMUSG00000021214	Akr1c18
ENSMUSG00000069036	Sry			ENSMUSG00000053211	Zfy1	ENSMUSG00000039114	Nrn1	ENSMUSG00000022613	Miox	ENSMUSG00000032496	Ltf
				ENSMUSG00000069049	Eif2s3y			ENSMUSG00000053211	Zfy1	ENSMUSG00000072789	Gm10420
				ENSMUSG00000069053	Uba1y			ENSMUSG00000094658	Rbmy	ENSMUSG00000071561	BC100530
				ENSMUSG00000069044	Usp9y			ENSMUSG00000051965	Nanos2	ENSMUSG00000046082	Tmem174
				ENSMUSG00000035262	Amh			ENSMUSG00000069036	Sry	ENSMUSG00000029273	Sult1d1
				ENSMUSG00000068452	Duox2			ENSMUSG00000069049	Eif2s3y	ENSMUSG00000024694	Keg1
				ENSMUSG00000075555	Gm10863			ENSMUSG00000027445	Cst9	ENSMUSG00000040495	Chrm4
				ENSMUSG00000015090	Ptgds			ENSMUSG00000094809	Gm20435	ENSMUSG00000093434	Vmn2r-ps11
				ENSMUSG00000027444	8030411F24Rik			ENSMUSG00000092180	Gm20505	ENSMUSG00000026822	Lcn2
				ENSMUSG00000027445	Cst9			ENSMUSG00000090187	AK157302	ENSMUSG00000049608	Gpr55
				ENSMUSG00000027377	Mall			ENSMUSG00000033122	Hsd17b3	ENSMUSG00000057074	Ces1g
				ENSMUSG00000022144	Gdnf			ENSMUSG00000095852	Gm10256	ENSMUSG00000060699	Vmn1r35
				ENSMUSG00000023000	Dhh			ENSMUSG00000024907	Gal	ENSMUSG00000069911	Fam196b
				ENSMUSG00000037801	Iqch			ENSMUSG00000000103	Zfy2	ENSMUSG00000006764	Tph2
				ENSMUSG00000067879	3110035E14Rik			ENSMUSG00000023000	Dhh	ENSMUSG00000029260	Ugt2b34
				ENSMUSG00000030474	Siglece			ENSMUSG00000041550	Serpina5	ENSMUSG00000049641	Vgll2
				ENSMUSG00000035896	Rnase1			ENSMUSG00000057465	Saa2	ENSMUSG00000085463	9430024E24Rik
				ENSMUSG00000039533	Mmd2			ENSMUSG00000027570	Col9a3	ENSMUSG00000097482	Gm17634
				ENSMUSG00000000567	Sox9			ENSMUSG00000050963	Kcns2	ENSMUSG00000090778	Gm3235
				ENSMUSG00000029359	Tesc			ENSMUSG00000045868	Gvin1	ENSMUSG00000025075	Habp2
				ENSMUSG00000031289	Il13ra2			ENSMUSG00000022144	Gdnf	ENSMUSG00000010760	Phlda2
				ENSMUSG00000027570	Col9a3			ENSMUSG00000018634	Crhr1	ENSMUSG00000028357	Kif12
				ENSMUSG00000010021	Kif19a			ENSMUSG00000054320	Lrrc36	ENSMUSG00000045777	Ifitm10
				ENSMUSG00000049551	Fzd9			ENSMUSG00000090987	Gm4781	ENSMUSG00000042212	Sprr2d
				ENSMUSG00000040584	Abcb1a			ENSMUSG00000020123	Avpr1a	ENSMUSG00000053049	Gm15413
				ENSMUSG00000078137	Ankrd63			ENSMUSG00000015090	Ptgds	ENSMUSG00000031448	Adprhl1
				ENSMUSG00000021974	Fgf9			ENSMUSG00000031241	Tbx22	ENSMUSG00000085252	8430437L04Rik
				ENSMUSG00000031089	Slc6a14			ENSMUSG00000032420	Nt5e	ENSMUSG00000059375	Vmn1r33
				ENSMUSG00000059456	Ptk2b			ENSMUSG00000064325	Hhip	ENSMUSG00000062638	Btnl1
				ENSMUSG00000068522	Aard			ENSMUSG00000001095	Slc13a2	ENSMUSG00000029848	Stra8
				ENSMUSG00000040569	Slc26a7			ENSMUSG00000069044	Usp9y	ENSMUSG00000056959	Olfr315
				ENSMUSG00000027875	Hmgcs2			ENSMUSG00000033006	Sox10	ENSMUSG00000066072	Cyp4a10
				ENSMUSG00000047842	Diras2			ENSMUSG00000066652	Lefty2	ENSMUSG00000097873	Gm26867
				ENSMUSG00000051243	Islr2			ENSMUSG00000068452	Duox2	ENSMUSG00000022347	A1bg
				ENSMUSG00000064036	Mro			ENSMUSG00000031230	Fgf16	ENSMUSG00000000673	Haao
				ENSMUSG00000068762	Gstm6			ENSMUSG00000038754	Elovl3	ENSMUSG00000031734	Irx3
				ENSMUSG00000064080	Fbln2			ENSMUSG00000045744	Bricd5	ENSMUSG00000046413	D230002A01Rik
				ENSMUSG00000028943	Espn			ENSMUSG00000039533	Mmd2	ENSMUSG00000050397	Foxl2
				ENSMUSG00000049538	Adamts16			ENSMUSG00000060967	Etd	ENSMUSG00000038541	Srd5a2
				ENSMUSG00000037624	Kcnk2			ENSMUSG00000097420	Gm17575	ENSMUSG00000037393	Nmur2
				ENSMUSG00000033066	Gas7			ENSMUSG00000060673	4930595M18Rik	ENSMUSG00000051920	Rspo2
				ENSMUSG00000026249	Serpine2			ENSMUSG00000042717	Ppp1r3a	ENSMUSG00000029646	Cdx2
				ENSMUSG00000045672	Col27a1			ENSMUSG00000041674	BC006965	ENSMUSG00000053963	6330403A02Rik
				ENSMUSG00000032038	St3gal4			ENSMUSG00000038793	Lefty1	ENSMUSG00000049583	Grm5
				ENSMUSG00000063305	Psg20			ENSMUSG00000050558	Prokr2	ENSMUSG00000022755	Gpr128
				ENSMUSG00000000103	Zfy2			ENSMUSG00000003555	Cyp17a1	ENSMUSG00000037335	Hand1
				ENSMUSG00000068745	Mybphl			ENSMUSG00000036169	Sostdc1	ENSMUSG00000031844	Hsd17b2
				ENSMUSG00000028341	Nr4a3			ENSMUSG00000030854	Ptpn5	ENSMUSG00000032292	Nr2e3
				ENSMUSG00000067220	Cnga1			ENSMUSG00000030158	Clec12b	ENSMUSG00000025905	Oprk1
				ENSMUSG00000027871	Hsd3b1			ENSMUSG00000097851	Gm17580	ENSMUSG00000085123	Gm15219
				ENSMUSG00000030325	Klrb1c			ENSMUSG00000031385	Plxnb3	ENSMUSG00000056071	S100a9
				ENSMUSG00000022408	Fam83f			ENSMUSG00000078137	Ankrd63	ENSMUSG00000048562	Sp8
				ENSMUSG00000038295	Atg9b			ENSMUSG00000057933	Gsta2	ENSMUSG00000097387	4930563E18Rik
				ENSMUSG00000024176	Sox8			ENSMUSG00000062209	Erbb4	ENSMUSG00000031710	Ucp1
				ENSMUSG00000029188	Slc34a2			ENSMUSG00000023886	Smoc2	ENSMUSG00000020963	Tshr
				ENSMUSG00000063415	Cyp26b1			ENSMUSG00000029359	Tesc	ENSMUSG00000031640	Klkb1
				ENSMUSG00000095852	Gm10256			ENSMUSG00000067879	3110035E14Rik	ENSMUSG00000028294	1700003M02Rik
				ENSMUSG00000053279	Aldh1a1			ENSMUSG00000025213	Kazald1	ENSMUSG00000022818	Cyp2ab1
				ENSMUSG00000041674	BC006965			ENSMUSG00000050645	Defb19	ENSMUSG00000028222	Calb1
				ENSMUSG00000031430	Vsig1			ENSMUSG00000034683	Ppp1r1c	ENSMUSG00000070704	Ugt2b36
				ENSMUSG00000050558	Prokr2			ENSMUSG00000027861	Casq2	ENSMUSG00000027077	Smtnl1
				ENSMUSG00000027896	Slc16a4			ENSMUSG00000031957	Ctrb1	ENSMUSG00000037145	2210407C18Rik
				ENSMUSG00000036687	Tmem184a			ENSMUSG00000074115	Saa1	ENSMUSG00000034139	Serpini2
				ENSMUSG00000067279	Ppp1r3c			ENSMUSG00000047746	Fbxo40	ENSMUSG00000056054	S100a8
				ENSMUSG00000062038	Gm10108			ENSMUSG00000044903	Psg22	ENSMUSG00000004709	Cd244
				ENSMUSG00000048534	Amica1			ENSMUSG00000028023	Pitx2	ENSMUSG00000078958	Atp6ap1l
				ENSMUSG00000023070	Rgn			ENSMUSG00000053654	Krt42	ENSMUSG00000001510	Dlx3
				ENSMUSG00000058135	Gstm1			ENSMUSG00000051243	Islr2	ENSMUSG00000031881	Cdh16
				ENSMUSG00000020303	Stc2			ENSMUSG00000024502	Jakmip2	ENSMUSG00000062905	Vmn1r32
				ENSMUSG00000086587	Gm11837			ENSMUSG00000042353	Frem3	ENSMUSG00000001670	Tat
				ENSMUSG00000024427	Spry4			ENSMUSG00000031654	Cbln1	ENSMUSG00000052485	Tmem171
				ENSMUSG00000031789	Cngb1			ENSMUSG00000070720	Tmem200b	ENSMUSG00000034528	Hsd17b13
				ENSMUSG00000027253	Lrp4			ENSMUSG00000047638	Nr1h4	ENSMUSG00000043013	Onecut1
				ENSMUSG00000053830	Gm9923			ENSMUSG00000019890	Nts	ENSMUSG00000070933	Speer4d
				ENSMUSG00000022129	Dct			ENSMUSG00000060913	Trim55	ENSMUSG00000050663	Trhde
				ENSMUSG00000030935	Acsm3			ENSMUSG00000022483	Col2a1	ENSMUSG00000027401	Tgm3
				ENSMUSG00000020140	Lgr5			ENSMUSG00000040706	Agmat	ENSMUSG00000025370	Cdh9
				ENSMUSG00000031241	Tbx22			ENSMUSG00000092622	Khdc3	ENSMUSG00000078234	Klhdc7a
				ENSMUSG00000041653	Pnpla3			ENSMUSG00000019936	Epyc	ENSMUSG00000027971	Ndst4
				ENSMUSG00000042662	Dusp15			ENSMUSG00000031853	BC021891	ENSMUSG00000034031	1700106J16Rik
				ENSMUSG00000062296	Trank1			ENSMUSG00000027444	8030411F24Rik	ENSMUSG00000031737	Irx5
				ENSMUSG00000028626	Col9a2			ENSMUSG00000028927	Padi2	ENSMUSG00000041567	Serpina12
				ENSMUSG00000015766	Eps8			ENSMUSG00000024302	Dtna	ENSMUSG00000023885	Thbs2
				ENSMUSG00000046167	Gldn			ENSMUSG00000036422	Pcdh8	ENSMUSG00000002324	Rec8
				ENSMUSG00000004035	Gstm7			ENSMUSG00000062372	Otof	ENSMUSG00000036306	Lzts1
				ENSMUSG00000079173	Zan			ENSMUSG00000055301	Adh7	ENSMUSG00000017607	Tns4
				ENSMUSG00000041193	Pla2g5			ENSMUSG00000040134	Rdh7	ENSMUSG00000024771	Lipk
				ENSMUSG00000060967	Etd			ENSMUSG00000000567	Sox9	ENSMUSG00000097072	Foxl2os
				ENSMUSG00000003617	Cp			ENSMUSG00000028747	Htr6	ENSMUSG00000024749	Tmc1
				ENSMUSG00000001588	Acap1			ENSMUSG00000021848	Otx2	ENSMUSG00000058831	Opn1sw
				ENSMUSG00000040562	Gstm2			ENSMUSG00000024910	Ctsw	ENSMUSG00000069372	Ctxn3
								ENSMUSG00000032034	Kcnj5	ENSMUSG00000097348	Rmst
								ENSMUSG00000031760	Mt3	ENSMUSG00000028307	Aldob
								ENSMUSG00000075555	Gm10863	ENSMUSG00000074768	Bhmt
								ENSMUSG00000027377	Mall	ENSMUSG00000057003	Myh4
								ENSMUSG00000030474	Siglece	ENSMUSG00000045350	Fam186a
								ENSMUSG00000030325	Klrb1c	ENSMUSG00000026765	Lypd6b
								ENSMUSG00000063415	Cyp26b1	ENSMUSG00000025189	Cnnm1
								ENSMUSG00000036264	Fstl4	ENSMUSG00000021081	Serpina1f
								ENSMUSG00000032937	Fshr	ENSMUSG00000035775	Krt20
								ENSMUSG00000074505	Fat3	ENSMUSG00000030732	Chrdl2
								ENSMUSG00000076928	Trac	ENSMUSG00000074156	Ces1h
								ENSMUSG00000032080	Apoa4	ENSMUSG00000094083	Gm1604A
								ENSMUSG00000026249	Serpine2	ENSMUSG00000058022	Adtrp
								ENSMUSG00000057534	Gm15698	ENSMUSG00000067704	Wfdc13
								ENSMUSG00000007030	Vwa7	ENSMUSG00000097677	Gm26611
								ENSMUSG00000068522	Aard	ENSMUSG00000032719	Sbspon
								ENSMUSG00000046352	Gjb2	ENSMUSG00000054727	1700013H16Rik
								ENSMUSG00000087009	Nphs1os	ENSMUSG00000030790	Adm
								ENSMUSG00000059456	Ptk2b	ENSMUSG00000015053	Gata2
								ENSMUSG00000025407	Gli1	ENSMUSG00000021541	Trpc7
								ENSMUSG00000049551	Fzd9	ENSMUSG00000024292	Cyp4f14
								ENSMUSG00000047797	Gjb1	ENSMUSG00000074899	Sptbn5
								ENSMUSG00000027871	Hsd3b1	ENSMUSG00000022949	Clic6
								ENSMUSG00000079173	Zan	ENSMUSG00000028435	Aqp3
								ENSMUSG00000091556	Gm14569	ENSMUSG00000000126	Wnt9a
								ENSMUSG00000024176	Sox8	ENSMUSG00000026567	Adcy10
								ENSMUSG00000020374	Rasgef1c	ENSMUSG00000070695	Cntnap5a
								ENSMUSG00000024386	Proc	ENSMUSG00000048450	Msx1
								ENSMUSG00000030222	Rerg	ENSMUSG00000022952	Runx1
								ENSMUSG00000071341	Egr4	ENSMUSG00000030074	Gxylt2
								ENSMUSG00000027978	Prss12	ENSMUSG00000050447	Lypd6
								ENSMUSG00000021509	Slc25a48	ENSMUSG00000045518	Onecut3
								ENSMUSG00000022025	Lect1	ENSMUSG00000050423	Ppp1r3g
								ENSMUSG00000092310	Gm20509	ENSMUSG00000055214	Pld5
								ENSMUSG00000029307	Dmp1	ENSMUSG00000069378	Prdm6
								ENSMUSG00000049112	Oxtr	ENSMUSG00000066189	Cacng3
								ENSMUSG00000040907	Atp1a3	ENSMUSG00000026639	Lamb3
								ENSMUSG00000047842	Diras2	ENSMUSG00000052271	Bhlha15
								ENSMUSG00000032268	Tmprss5	ENSMUSG00000009596	Taf7l
								ENSMUSG00000037801	Iqch	ENSMUSG00000052117	D630039A03Rik
								ENSMUSG00000054672	5830411N06Rik	ENSMUSG00000043460	Elfn2
								ENSMUSG00000040726	Hesx1	ENSMUSG00000028610	Dmrtb1
								ENSMUSG00000069763	Tmem100	ENSMUSG00000054850	6330419J24Rik
								ENSMUSG00000027375	Mal	ENSMUSG00000011349	Dmrtc2
								ENSMUSG00000012428	Steap4	ENSMUSG00000022780	Mfi2
								ENSMUSG00000096957	E230013L22Rik	ENSMUSG00000036856	Wnt4
								ENSMUSG00000028024	Enpep	ENSMUSG00000027358	Bmp2
								ENSMUSG00000026668	Ucma	ENSMUSG00000000402	Egfl6
								ENSMUSG00000036256	Igfbp7	ENSMUSG00000000197	Nalcn
								ENSMUSG00000022868	Ahsg	ENSMUSG00000044976	Wdr72
								ENSMUSG00000074207	Adh1	ENSMUSG00000000154	Slc22a18
								ENSMUSG00000067578	Cbln4	ENSMUSG00000031289	Il13ra2
								ENSMUSG00000068762	Gstm6	ENSMUSG00000034648	Lrrn1
								ENSMUSG00000027009	Itga4	ENSMUSG00000052974	Cyp2f2
								ENSMUSG00000086200	Gm13659	ENSMUSG00000025726	Slc28a1
								ENSMUSG00000022371	Col14a1	ENSMUSG00000032332	Col12a1
								ENSMUSG00000020303	Stc2	ENSMUSG00000075410	Gm11744
								ENSMUSG00000009734	Pou6f2	ENSMUSG00000048988	Elfn1
								ENSMUSG00000045441	Gprin3	ENSMUSG00000020143	Dock2
								ENSMUSG00000031170	Slc38a5	ENSMUSG00000029088	Kcnip4
								ENSMUSG00000064080	Fbln2	ENSMUSG00000085246	Gm15893
								ENSMUSG00000028776	Tinagl1	ENSMUSG00000048528	Nkx1-2
								ENSMUSG00000036687	Tmem184a	ENSMUSG00000006056	Calcoco2
								ENSMUSG00000010803	Gabra1	ENSMUSG00000045246	Kcng4
								ENSMUSG00000037440	Vnn1	ENSMUSG00000086596	Susd5
								ENSMUSG00000032494	Tdgf1	ENSMUSG00000031026	Trim66
								ENSMUSG00000074607	Tox2	ENSMUSG00000060548	Tnfrsf19
								ENSMUSG00000066364	Serpina3b	ENSMUSG00000061311	Rag1
								ENSMUSG00000031284	Pak3	ENSMUSG00000025375	Aatk
								ENSMUSG00000021708	Rasgrf2	ENSMUSG00000025739	Gng13
								ENSMUSG00000053279	Aldh1a1	ENSMUSG00000060131	Atp8b4
								ENSMUSG00000025185	Loxl4	ENSMUSG00000071179	Gm46
								ENSMUSG00000019301	Hsd17b1	ENSMUSG00000068999	Vmn2r5
								ENSMUSG00000057123	Gja5	ENSMUSG00000075478	Slitrk1
								ENSMUSG00000025930	Msc	ENSMUSG00000028865	Cd164l2
								ENSMUSG00000035681	Kcnc2	ENSMUSG00000085427	6430710C18Rik
								ENSMUSG00000024647	Cbln2	ENSMUSG00000029212	Gabrb1
								ENSMUSG00000026430	Rassf5	ENSMUSG00000061816	Myl1
								ENSMUSG00000047013	Fbxo41	ENSMUSG00000027188	Pamr1
								ENSMUSG00000050296	Abca12	ENSMUSG00000083956	Gm12361
								ENSMUSG00000002100	Mybpc3	ENSMUSG00000030862	Cpxm2
								ENSMUSG00000031891	Hsd11b2	ENSMUSG00000031169	Porcn
								ENSMUSG00000002633	Shh	ENSMUSG00000021313	Ryr2
								ENSMUSG00000021974	Fgf9	ENSMUSG00000019359	Gdpd2
								ENSMUSG00000019894	Slc6a15	ENSMUSG00000078591	Hs3st4
								ENSMUSG00000091898	Tnnc1	ENSMUSG00000028637	Ccdc30
								ENSMUSG00000027470	Mylk2	ENSMUSG00000021469	Msx2
								ENSMUSG00000078307	AI593442	ENSMUSG00000086863	Gm15543
								ENSMUSG00000067158	Col4a4	ENSMUSG00000026649	1700009P17Rik
								ENSMUSG00000060240	Cend1	ENSMUSG00000020014	Gm872
								ENSMUSG00000022408	Fam83f	ENSMUSG00000035944	Ttc38
								ENSMUSG00000022330	Osr2	ENSMUSG00000051985	Igfn1
								ENSMUSG00000042662	Dusp15	ENSMUSG00000044254	Pcsk9
								ENSMUSG00000005268	Prlr	ENSMUSG00000020061	Mybpc1
								ENSMUSG00000068373	D430041D05Rik	ENSMUSG00000060508	Nlrp9b
								ENSMUSG00000028214	Gem	ENSMUSG00000040605	Bace2
								ENSMUSG00000064036	Mro	ENSMUSG00000045284	Dcaf12l1
								ENSMUSG00000041324	Inhba	ENSMUSG00000027443	Cst12
								ENSMUSG00000026062	Slc9a2	ENSMUSG00000011154	1700026D08Rik
								ENSMUSG00000087149	Itih5l-ps	ENSMUSG00000055026	Gabrg3
								ENSMUSG00000001588	Acap1	ENSMUSG00000034177	Rnf43
								ENSMUSG00000003283	Hck	ENSMUSG00000051455	Gm1564
								ENSMUSG00000050345	4930486L24Rik	ENSMUSG00000029361	Nos1
								ENSMUSG00000021319	Sfrp4	ENSMUSG00000035930	Chst4
								ENSMUSG00000045330	4933402E13Rik	ENSMUSG00000050505	Pcdh20
								ENSMUSG00000044071	Fam19a2	ENSMUSG00000024922	Ovol1
								ENSMUSG00000039529	Atp8b1	ENSMUSG00000090394	4930523C07Rik
								ENSMUSG00000035557	Krt17	ENSMUSG00000028269	Gbp2b
								ENSMUSG00000079105	C7	ENSMUSG00000030226	Lmo3
								ENSMUSG00000015966	Il17rb	ENSMUSG00000007908	Hmgcll1
								ENSMUSG00000079465	Col4a3	ENSMUSG00000036356	Csgalnact1
								ENSMUSG00000024521	Pmaip1	ENSMUSG00000006200	Rhox6
								ENSMUSG00000055210	Foxd2	ENSMUSG00000047496	Rnf152
								ENSMUSG00000063434	Sorcs3	ENSMUSG00000020435	Osbp2
								ENSMUSG00000036655	Colec11	ENSMUSG00000029334	Prkg2
								ENSMUSG00000036006	Fam65b	ENSMUSG00000026227	2810459M11Rik
								ENSMUSG00000031636	Pdlim3	ENSMUSG00000074652	Myh7b
								ENSMUSG00000000125	Wnt3	ENSMUSG00000060807	Serpina6
								ENSMUSG00000090486	BC035947	ENSMUSG00000075304	Sp5
								ENSMUSG00000040891	Foxa3	ENSMUSG00000085912	Trp53cor1
								ENSMUSG00000029189	Sel1l3	ENSMUSG00000031298	Gpr64
								ENSMUSG00000044139	Prss53	ENSMUSG00000042371	Slc5a10
								ENSMUSG00000025089	Gfra1	ENSMUSG00000049115	Agtr1a
								ENSMUSG00000073008	Gpr174	ENSMUSG00000087612	A230005M16Rik
								ENSMUSG00000028626	Col9a2	ENSMUSG00000026833	Olfm1
								ENSMUSG00000020773	Trim47	ENSMUSG00000005087	Cd44
								ENSMUSG00000051703	Tmem198	ENSMUSG00000022219	Cideb
								ENSMUSG00000026109	Tmeff2	ENSMUSG00000003227	Edar
								ENSMUSG00000058914	C1qtnf3	ENSMUSG00000035273	Hpse
								ENSMUSG00000068196	Col8a1	ENSMUSG00000040264	Gbp5
								ENSMUSG00000029167	Ppargc1a	ENSMUSG00000053519	Kcnip1
								ENSMUSG00000032744	Heyl	ENSMUSG00000052301	Doc2a
								ENSMUSG00000045314	Sowahb	ENSMUSG00000028635	Edn2
								ENSMUSG00000035849	Krt222	ENSMUSG00000073408	Dpcr1
								ENSMUSG00000010021	Kif19a	ENSMUSG00000079654	Prrt4
								ENSMUSG00000037754	Ppp1r16b	ENSMUSG00000015396	Cd83
								ENSMUSG00000074676	Foxs1	ENSMUSG00000009545	Kcnq1
								ENSMUSG00000075296	Aldh3b2	ENSMUSG00000028871	Rspo1
								ENSMUSG00000027962	Vcam1	ENSMUSG00000000223	Drp2
								ENSMUSG00000024868	Dkk1	ENSMUSG00000030256	Bhlhe41
								ENSMUSG00000031461	Myom2	ENSMUSG00000043753	Dmrta1
								ENSMUSG00000025932	Eya1	ENSMUSG00000055775	Myh8
								ENSMUSG00000054423	Cadps	ENSMUSG00000028270	Gbp2
								ENSMUSG00000004035	Gstm7	ENSMUSG00000093460	Six3os1
								ENSMUSG00000049001	Ndnf	ENSMUSG00000052234	Epx
								ENSMUSG00000030518	Fam189a1	ENSMUSG00000022494	Shisa9
								ENSMUSG00000050473	Slc35d3	ENSMUSG00000097378	B230208H11Rik
								ENSMUSG00000044365	Cxxc4	ENSMUSG00000051596	Otop1
								ENSMUSG00000028524	Sgip1	ENSMUSG00000038763	Alpk3
								ENSMUSG00000038540	Tmc3	ENSMUSG00000037101	Ttc29
								ENSMUSG00000097124	A530020G20Rik	ENSMUSG00000047344	Lancl3
								ENSMUSG00000045287	Rtn4rl1	ENSMUSG00000025194	Abcc2
								ENSMUSG00000049107	Ntf3	ENSMUSG00000079355	Ackr4
								ENSMUSG00000021614	Vcan	ENSMUSG00000001985	Grik3
								ENSMUSG00000017754	Pltp	ENSMUSG00000068048	Rhox9
								ENSMUSG00000021803	Cdhr1	ENSMUSG00000033196	Myh2
								ENSMUSG00000022887	Masp1	ENSMUSG00000063972	Nr6a1
								ENSMUSG00000031504	Rab20	ENSMUSG00000033715	Akr1c14
								ENSMUSG00000052353	9930013L23Rik	ENSMUSG00000027895	Kcnc4
								ENSMUSG00000019326	Aoc3	ENSMUSG00000064225	Paqr9
								ENSMUSG00000034957	Cebpa	ENSMUSG00000037664	Cdkn1c
								ENSMUSG00000025911	Adhfe1	ENSMUSG00000028860	Sytl1
								ENSMUSG00000027848	Olfml3	ENSMUSG00000052496	Pkdrej
								ENSMUSG00000040896	Kcnd3	ENSMUSG00000062773	Tex101
								ENSMUSG00000010066	Cacna2d2	ENSMUSG00000029153	Ociad2
								ENSMUSG00000030554	Synm	ENSMUSG00000025473	Adam8
								ENSMUSG00000038143	Stox2	ENSMUSG00000062760	1810041L15Rik
								ENSMUSG00000003617	Cp	ENSMUSG00000030413	Pglyrp1
								ENSMUSG00000070645	Ren1	ENSMUSG00000034486	Gbx2
								ENSMUSG00000003418	St8sia6	ENSMUSG00000006675	P4htm
								ENSMUSG00000024388	Myo7b	ENSMUSG00000090291	Lrrc10b
								ENSMUSG00000032323	Cyp11a1	ENSMUSG00000037661	Gpr160
								ENSMUSG00000075224	Lrrc55	ENSMUSG00000027489	Necab3
								ENSMUSG00000036915	Kirrel2	ENSMUSG00000026726	Cubn
								ENSMUSG00000038776	Ephx1	ENSMUSG00000044933	Sstr3
								ENSMUSG00000028341	Nr4a3	ENSMUSG00000004933	Matk
								ENSMUSG00000045672	Col27a1	ENSMUSG00000074575	Kcng1
								ENSMUSG00000020734	Grin2c	ENSMUSG00000053025	Sv2b
								ENSMUSG00000043456	Zfp536	ENSMUSG00000020684	Rasl10b
								ENSMUSG00000061353	Cxcl12	ENSMUSG00000020098	Pcbd1
								ENSMUSG00000047547	Cltb	ENSMUSG00000029074	Ttll10
								ENSMUSG00000041272	Tox	ENSMUSG00000040003	Magi2
								ENSMUSG00000047281	Sfn	ENSMUSG00000008658	Rbfox1
								ENSMUSG00000039115	Itga9	ENSMUSG00000029490	Mfsd7a
								ENSMUSG00000020838	Slc6a4	ENSMUSG00000023067	Cdkn1a
								ENSMUSG00000091243	Vgll3	ENSMUSG00000042988	Notum
								ENSMUSG00000029576	Radil	ENSMUSG00000036815	Dpp10
								ENSMUSG00000058897	Col25a1	ENSMUSG00000021991	Cacna2d3
								ENSMUSG00000004151	Etv1	ENSMUSG00000060180	Myh13
								ENSMUSG00000067220	Cnga1	ENSMUSG00000022383	Ppara
								ENSMUSG00000030606	Hapln3	ENSMUSG00000000627	Sema4f
								ENSMUSG00000061322	Dnaic1	ENSMUSG00000034308	Sdr42e1
								ENSMUSG00000031302	Nlgn3	ENSMUSG00000037071	Scd1
								ENSMUSG00000025400	Tac2	ENSMUSG00000060882	Kcnd2
								ENSMUSG00000027849	Syt6	ENSMUSG00000038453	Srcin1
								ENSMUSG00000025321	Itgb8	ENSMUSG00000040998	Npnt
								ENSMUSG00000018166	Erbb3	ENSMUSG00000044288	Cnr1
								ENSMUSG00000004864	Mapk13	ENSMUSG00000001504	Irx2
								ENSMUSG00000027276	Jag1	ENSMUSG00000027702	Lrrc34
								ENSMUSG00000015766	Eps8	ENSMUSG00000071719	Tmem28
								ENSMUSG00000062327	T	ENSMUSG00000039232	Stx11
								ENSMUSG00000047343	Mettl21c	ENSMUSG00000087095	Emx2os
								ENSMUSG00000085399	9130206I24Rik	ENSMUSG00000027797	Dclk1
								ENSMUSG00000021466	Ptch1	ENSMUSG00000052396	Mogat2
								ENSMUSG00000014813	Stc1	ENSMUSG00000046008	Pnlip
								ENSMUSG00000031574	Star	ENSMUSG00000035954	Dock4
								ENSMUSG00000058135	Gstm1	ENSMUSG00000035472	Slc25a21
								ENSMUSG00000041696	Rasl12	ENSMUSG00000053117	E330013P04Rik
								ENSMUSG00000052516	Robo2	ENSMUSG00000047507	Baiap3
								ENSMUSG00000026255	Efhd1	ENSMUSG00000027840	Wnt2b
								ENSMUSG00000027832	Ptx3	ENSMUSG00000074178	Gm10638
								ENSMUSG00000023805	Synj2	ENSMUSG00000037493	Cib2
								ENSMUSG00000035896	Rnase1	ENSMUSG00000042581	Thsd7b
								ENSMUSG00000048915	Efna5	ENSMUSG00000030946	Lhpp
								ENSMUSG00000038201	Kcna7	ENSMUSG00000039114	Nrn1
								ENSMUSG00000029304	Spp1	ENSMUSG00000040213	Ccbl2
								ENSMUSG00000024593	Megf10	ENSMUSG00000037681	Esyt3
								ENSMUSG00000026147	Col9a1	ENSMUSG00000085795	Zfp703
								ENSMUSG00000026840	Lamc3	ENSMUSG00000038984	Tspyl5
								ENSMUSG00000051669	AU021092	ENSMUSG00000029120	Ppp2r2c
								ENSMUSG00000062980	Cped1	ENSMUSG00000052430	Bmpr1b
								ENSMUSG00000030865	Chp2	ENSMUSG00000071553	Cpa2
								ENSMUSG00000022883	Robo1	ENSMUSG00000016918	Sulf1
								ENSMUSG00000046167	Gldn	ENSMUSG00000030089	Slc41a3
								ENSMUSG00000036790	Slitrk2	ENSMUSG00000071984	Fndc1
								ENSMUSG00000041773	Enc1	ENSMUSG00000081603	Gm14681
								ENSMUSG00000007097	Atp1a2	ENSMUSG00000025608	Podxl
								ENSMUSG00000006649	Nphs1	ENSMUSG00000015619	Gata3
								ENSMUSG00000031355	Arhgap6	ENSMUSG00000030108	Slc6a13
								ENSMUSG00000025934	Gsta3	ENSMUSG00000024155	Meiob
								ENSMUSG00000032085	Tagln	ENSMUSG00000053522	Lgals7
								ENSMUSG00000010175	Prox1	ENSMUSG00000024331	Dsc2
								ENSMUSG00000027386	Fbln7	ENSMUSG00000040666	Sh3bgr
								ENSMUSG00000048636	A730049H05Rik	ENSMUSG00000051726	Kcnf1
								ENSMUSG00000022037	Clu	ENSMUSG00000032122	Slc37a2
								ENSMUSG00000039954	Stk32a	ENSMUSG00000025491	Ifitm1
								ENSMUSG00000097248	Gm2694	ENSMUSG00000029211	Gabra4
								ENSMUSG00000038244	Mical2	ENSMUSG00000097222	1010001N08Rik
								ENSMUSG00000062380	Tubb3	ENSMUSG00000042751	Nmnat2
								ENSMUSG00000023827	Agpat4	ENSMUSG00000043969	Emx2
								ENSMUSG00000029093	Sorcs2	ENSMUSG00000022257	Laptm4b
								ENSMUSG00000049538	Adamts16	ENSMUSG00000031659	Adcy7
								ENSMUSG00000063063	Ctnna2	ENSMUSG00000009394	Syn2
								ENSMUSG00000065954	Tacc1	ENSMUSG00000020297	Nsg2
								ENSMUSG00000031089	Slc6a14	ENSMUSG00000044646	Zbtb7c
								ENSMUSG00000026414	Tnnt2	ENSMUSG00000040350	Trim7
								ENSMUSG00000036699	Zcchc12	ENSMUSG00000036103	Colec12
								ENSMUSG00000046999	1110032F04Rik	ENSMUSG00000039323	Igfbp2
								ENSMUSG00000050069	Grem2	ENSMUSG00000041703	Zic5
								ENSMUSG00000028217	Cdh17	ENSMUSG00000031075	Ano1
								ENSMUSG00000063296	Tmem117	ENSMUSG00000024565	Sall3
								ENSMUSG00000024899	Papss2	ENSMUSG00000045589	Frrs1l
								ENSMUSG00000024247	Pkdcc	ENSMUSG00000049037	Clec4a1
								ENSMUSG00000025083	Afap1l2	ENSMUSG00000042377	Fam83g
								ENSMUSG00000087259	2610035D17Rik	ENSMUSG00000015968	Cacna1d
								ENSMUSG00000056025	Clca1	ENSMUSG00000064293	Cntn4
								ENSMUSG00000026697	Myoc	ENSMUSG00000044117	2900011O08Rik
								ENSMUSG00000003411	Rab3b	ENSMUSG00000030287	Itpr2
								ENSMUSG00000025790	Slco3a1	ENSMUSG00000053702	Nebl
								ENSMUSG00000027870	Hao2	ENSMUSG00000036278	Macrod1
								ENSMUSG00000044716	Dok7	ENSMUSG00000022756	Slc7a4
								ENSMUSG00000040061	Plcb2	ENSMUSG00000054920	Klhl5
								ENSMUSG00000036617	Etl4	ENSMUSG00000068876	Cgn
								ENSMUSG00000022894	Adamts5	ENSMUSG00000095930	Nim1
								ENSMUSG00000074121	Ntf5	ENSMUSG00000034324	Tmem132c
								ENSMUSG00000029828	4921507P07Rik	ENSMUSG00000074766	Ism1
								ENSMUSG00000067219	Nipal1	ENSMUSG00000056296	Synpr
								ENSMUSG00000074743	Thbd	ENSMUSG00000042179	Pnliprp1
								ENSMUSG00000045667	Smtnl2	ENSMUSG00000079598	Clec2l
								ENSMUSG00000024747	Aldh1a7	ENSMUSG00000001763	Tspan33
								ENSMUSG00000090425	Efna5	ENSMUSG00000021314	Amph
								ENSMUSG00000058794	Nfe2	ENSMUSG00000079445	B3gnt7
								ENSMUSG00000027400	Pdyn	ENSMUSG00000038195	Rilp
								ENSMUSG00000024713	Pcsk5	ENSMUSG00000048814	Lonrf2
								ENSMUSG00000027221	Chst1	ENSMUSG00000022438	Parvb
								ENSMUSG00000055102	Zfp819	ENSMUSG00000073424	Cyp4f15
								ENSMUSG00000046182	Gsg1l	ENSMUSG00000089667	Gm15914
								ENSMUSG00000042116	Vwa1	ENSMUSG00000027015	Cybrd1
								ENSMUSG00000027204	Fbn1	ENSMUSG00000064294	Aox3
								ENSMUSG00000021365	Nedd9	ENSMUSG00000033419	Snap91
								ENSMUSG00000046879	Irgm1	ENSMUSG00000021223	Papln
								ENSMUSG00000019997	Ctgf	ENSMUSG00000031626	Sorbs2
								ENSMUSG00000051159	Cited1	ENSMUSG00000026638	Irf6
								ENSMUSG00000042436	Mfap4	ENSMUSG00000029830	Svopl
								ENSMUSG00000040111	Gramd1b	ENSMUSG00000027695	Pld1
								ENSMUSG00000028195	Cyr61	ENSMUSG00000079057	Cyp4v3
								ENSMUSG00000026888	Grb14	ENSMUSG00000015702	Anxa9
								ENSMUSG00000040152	Thbs1	ENSMUSG00000026976	Pax8
								ENSMUSG00000044734	Serpinb1a	ENSMUSG00000034040	Wbscr17
								ENSMUSG00000042514	Klhl14	ENSMUSG00000061815	Rufy4
								ENSMUSG00000040562	Gstm2	ENSMUSG00000028519	Dab1
								ENSMUSG00000001435	Col18a1	ENSMUSG00000031438	Rnf128
								ENSMUSG00000053368	Rxfp2	ENSMUSG00000071679	Zcchc16
								ENSMUSG00000032014	Oaf	ENSMUSG00000034591	Slc41a2
								ENSMUSG00000033491	Prss35	ENSMUSG00000067818	Myl9
								ENSMUSG00000022449	Adamts20	ENSMUSG00000001334	Fndc5
								ENSMUSG00000027004	Frzb	ENSMUSG00000045092	S1pr1
								ENSMUSG00000050295	Foxc1	ENSMUSG00000027220	Syt13
								ENSMUSG00000020439	Smtn	ENSMUSG00000064125	BC068157
								ENSMUSG00000044468	Fam46c	ENSMUSG00000025854	Fam20c
								ENSMUSG00000027199	Gatm	ENSMUSG00000030468	Siglecg
								ENSMUSG00000030022	Adamts9	ENSMUSG00000034612	Chst11
								ENSMUSG00000000296	Tpd52l1	ENSMUSG00000032735	Ablim3
								ENSMUSG00000045680	Tcf21	ENSMUSG00000070867	Trabd2b
								ENSMUSG00000000244	Tspan32	ENSMUSG00000039831	Arhgap29
								ENSMUSG00000072675	Duxbl2	ENSMUSG00000026483	Fam129a
								ENSMUSG00000048402	Gli2	ENSMUSG00000029999	Tgfa
								ENSMUSG00000025892	Gria4	ENSMUSG00000044707	Ccnjl
								ENSMUSG00000027544	Nfatc2	ENSMUSG00000018654	Ikzf1
								ENSMUSG00000028864	Hgf	ENSMUSG00000037579	Kcnh3
								ENSMUSG00000018861	Fdxr	ENSMUSG00000026873	Phf19
								ENSMUSG00000013367	Iglon5	ENSMUSG00000087497	2810001G20Rik
								ENSMUSG00000031502	Col4a1	ENSMUSG00000024500	Ppp2r2b
								ENSMUSG00000045636	Mtus1	ENSMUSG00000052852	Reep1
								ENSMUSG00000024427	Spry4	ENSMUSG00000028179	Cth
								ENSMUSG00000043099	Hic1	ENSMUSG00000003051	Elf3
								ENSMUSG00000028121	Bcar3	ENSMUSG00000019966	Kitl
								ENSMUSG00000029168	Dpysl5	ENSMUSG00000028885	Smpdl3b
								ENSMUSG00000022206	Npr3	ENSMUSG00000079022	Col22a1
								ENSMUSG00000026872	Zeb2	ENSMUSG00000070345	Hsf5
								ENSMUSG00000031342	Gpm6b	ENSMUSG00000055809	Dnaaf3
								ENSMUSG00000025092	Hspa12a	ENSMUSG00000023868	Pde10a
								ENSMUSG00000018698	Lhx1	ENSMUSG00000004961	Syt5
								ENSMUSG00000030103	Bhlhe40	ENSMUSG00000030041	M1ap
								ENSMUSG00000039982	Dtx4	ENSMUSG00000053441	Adamts19
								ENSMUSG00000031503	Col4a2	ENSMUSG00000019838	Slc16a10
								ENSMUSG00000033192	Lpcat2	ENSMUSG00000021010	Npas3
								ENSMUSG00000054555	Adam12	ENSMUSG00000055639	Dach1
								ENSMUSG00000026824	Kcnj3	ENSMUSG00000028919	Arhgef19
								ENSMUSG00000022836	Mylk	ENSMUSG00000008035	Mid1ip1
								ENSMUSG00000029720	Gm20605	ENSMUSG00000072568	Fam84b
								ENSMUSG00000034205	Loxl2	ENSMUSG00000021684	Pde8b
								ENSMUSG00000021732	Fgf10	ENSMUSG00000002012	Pnck
								ENSMUSG00000042961	Egflam	ENSMUSG00000069874	Irgm2
								ENSMUSG00000038608	Dock10	ENSMUSG00000022967	Ifnar1
								ENSMUSG00000037031	Tspan15	ENSMUSG00000035561	Aldh1b1
								ENSMUSG00000024529	Lox	ENSMUSG00000035498	Cdcp1
								ENSMUSG00000059049	Frem1	ENSMUSG00000028125	Abca4
								ENSMUSG00000027716	Trpc3	ENSMUSG00000042529	Kcnj12
								ENSMUSG00000023034	Nr4a1	ENSMUSG00000026678	Rgs5
								ENSMUSG00000027338	Prnd	ENSMUSG00000028020	Glrb
								ENSMUSG00000032366	Tpm1	ENSMUSG00000009376	Met
								ENSMUSG00000003279	Dlgap1	ENSMUSG00000039349	C130074G19Rik
								ENSMUSG00000032724	Abtb2	ENSMUSG00000050931	Sgms2
								ENSMUSG00000029135	Fosl2	ENSMUSG00000036834	Plch1
								ENSMUSG00000032243	Itga11	ENSMUSG00000036782	Klhl13
								ENSMUSG00000008136	Fhl2	ENSMUSG00000009633	G0s2
								ENSMUSG00000032038	St3gal4	ENSMUSG00000033578	Tmem35
								ENSMUSG00000005583	Mef2c	ENSMUSG00000098132	Rassf10
								ENSMUSG00000021186	Fbln5	ENSMUSG00000074136	4930513N10Rik
								ENSMUSG00000041132	N4bp2l1	ENSMUSG00000031383	Dusp9
								ENSMUSG00000033066	Gas7	ENSMUSG00000017390	Aldoc
								ENSMUSG00000021904	Sema3g	ENSMUSG00000032802	Srxn1
								ENSMUSG00000032911	Cspg4	ENSMUSG00000020053	Igf1
								ENSMUSG00000059493	Nhs	ENSMUSG00000039116	Gpr126
								ENSMUSG00000024558	Mapk4	ENSMUSG00000040616	Tmem51
								ENSMUSG00000032374	Plod2	ENSMUSG00000030849	Fgfr2
								ENSMUSG00000028064	Sema4a	ENSMUSG00000039062	Anpep
								ENSMUSG00000026107	Nabp1	ENSMUSG00000035239	Neu3
								ENSMUSG00000019960	Dusp6	ENSMUSG00000000142	Axin2
								ENSMUSG00000067279	Ppp1r3c	ENSMUSG00000051022	Hs3st1
								ENSMUSG00000027533	Fabp5	ENSMUSG00000060675	Pla2g16
								ENSMUSG00000000253	Gmpr	ENSMUSG00000031661	Nkd1
								ENSMUSG00000025912	Mybl1	ENSMUSG00000028976	Slc2a5
								ENSMUSG00000061013	Mkx	ENSMUSG00000033590	Myo5c
								ENSMUSG00000049422	Chchd10	ENSMUSG00000029771	Irf5
								ENSMUSG00000046714	Foxc2	ENSMUSG00000041323	Ak7
								ENSMUSG00000012819	Cdh23	ENSMUSG00000026360	Rgs2
								ENSMUSG00000005397	Nid1	ENSMUSG00000061666	Gdpd1
								ENSMUSG00000017144	Rnd3	ENSMUSG00000026932	Nacc2
								ENSMUSG00000024600	Slc27a6	ENSMUSG00000005232	G6pc2
								ENSMUSG00000026520	Pycr2	ENSMUSG00000083307	AA414768
								ENSMUSG00000031740	Mmp2	ENSMUSG00000005125	Ndrg1
								ENSMUSG00000040659	Efhd2	ENSMUSG00000020847	Rph3al
								ENSMUSG00000030020	Prickle2	ENSMUSG00000041476	Smpx
								ENSMUSG00000026547	Tagln2	ENSMUSG00000089901	Gm8113
								ENSMUSG00000067586	S1pr3	ENSMUSG00000031451	Gas6
								ENSMUSG00000036327	Qsox2	ENSMUSG00000030701	Plekhb1
								ENSMUSG00000037129	Tmprss13	ENSMUSG00000040147	Maob
								ENSMUSG00000035109	Shc4	ENSMUSG00000051000	Fam160a1
								ENSMUSG00000032135	Mcam	ENSMUSG00000037989	Wnk2
								ENSMUSG00000053399	Adamts18	ENSMUSG00000028883	Sema3a
								ENSMUSG00000032968	Inha	ENSMUSG00000025056	Nr0b1
								ENSMUSG00000098872	RP23-103I12.13	ENSMUSG00000049086	Bmyc
								ENSMUSG00000019124	Scrn1	ENSMUSG00000033610	Pank1
								ENSMUSG00000025357	Dgka	ENSMUSG00000040543	Pitpnm3
								ENSMUSG00000019846	Lama4	ENSMUSG00000011382	Dhdh
								ENSMUSG00000004562	Arhgef40	ENSMUSG00000020937	Plcd3
								ENSMUSG00000022358	Fbxo32	ENSMUSG00000025885	Myo5b
								ENSMUSG00000020027	Socs2	ENSMUSG00000010080	Epn3
								ENSMUSG00000018593	Sparc	ENSMUSG00000055917	Zfp277
								ENSMUSG00000029333	Rasgef1b	ENSMUSG00000023032	Slc4a8
								ENSMUSG00000031380	Figf	ENSMUSG00000020142	Slc1a4
								ENSMUSG00000038400	Pmepa1	ENSMUSG00000037892	Pcdh18
								ENSMUSG00000018819	Lsp1	ENSMUSG00000033721	Vav3
								ENSMUSG00000005124	Wisp1	ENSMUSG00000005836	Gata6
								ENSMUSG00000038555	Reep2	ENSMUSG00000003762	Adck4
								ENSMUSG00000058248	Kcnh1	ENSMUSG00000035184	Fam124a
								ENSMUSG00000032492	Pth1r	ENSMUSG00000034765	Dusp5
								ENSMUSG00000026463	Atp2b4	ENSMUSG00000066607	6030419C18Rik
								ENSMUSG00000018143	Mafk	ENSMUSG00000017929	B4galt5
								ENSMUSG00000022032	Scara5	ENSMUSG00000021094	Dhrs7
								ENSMUSG00000066705	Fxyd6	ENSMUSG00000027875	Hmgcs2
								ENSMUSG00000029426	Scarb2	ENSMUSG00000087396	4933407K13Rik
								ENSMUSG00000050666	Vstm4	ENSMUSG00000038526	Car14
								ENSMUSG00000055850	Rnf181	ENSMUSG00000028926	Cdk14
								ENSMUSG00000027966	Col11a1	ENSMUSG00000019948	Actr6
								ENSMUSG00000026519	Tmem63a	ENSMUSG00000036053	Fmnl2
								ENSMUSG00000004891	Nes	ENSMUSG00000028640	Tfap2c
								ENSMUSG00000027298	Tyro3	ENSMUSG00000058740	Kcnt1
								ENSMUSG00000030653	Pde2a	ENSMUSG00000030688	Stard10
								ENSMUSG00000051650	B3gnt2	ENSMUSG00000030659	Nucb2
								ENSMUSG00000037035	Inhbb	ENSMUSG00000005373	Mlxipl
								ENSMUSG00000032482	Cspg5	ENSMUSG00000029669	Tspan12
								ENSMUSG00000026278	Bok	ENSMUSG00000092262	Gm20434
								ENSMUSG00000032418	Me1	ENSMUSG00000054252	Fgfr3
								ENSMUSG00000046550	Spin2c	ENSMUSG00000031376	Atp2b3
								ENSMUSG00000095115	Itpripl2	ENSMUSG00000023043	Krt18
								ENSMUSG00000032020	Ubash3b	ENSMUSG00000059327	Eda
								ENSMUSG00000041361	Myzap	ENSMUSG00000053470	Kdm3a
								ENSMUSG00000027777	Schip1	ENSMUSG00000040022	Rab11fip2
								ENSMUSG00000030772	Dkk3	ENSMUSG00000025658	Cnksr2
								ENSMUSG00000036545	Adamts2	ENSMUSG00000030584	Dpf1
								ENSMUSG00000041329	Atp1b2	ENSMUSG00000020085	Aifm2
								ENSMUSG00000060985	Tdrd5	ENSMUSG00000025855	Prkar1b
								ENSMUSG00000044548	Dact1	ENSMUSG00000028698	Pik3r3
								ENSMUSG00000026305	Lrrfip1	ENSMUSG00000021559	Dapk1
								ENSMUSG00000059401	Mamld1	ENSMUSG00000073758	Sh3d21
								ENSMUSG00000042750	Bex2	ENSMUSG00000074987	AI314831
								ENSMUSG00000047139	Cd24a	ENSMUSG00000026640	Plxna2
								ENSMUSG00000078706	Gm53	ENSMUSG00000094724	Rnaset2b
								ENSMUSG00000042035	Igsf3	ENSMUSG00000000881	Dlg3
								ENSMUSG00000017009	Sdc4	ENSMUSG00000040537	Adam22
								ENSMUSG00000025789	St8sia2	ENSMUSG00000031309	Rps6ka3
								ENSMUSG00000024534	Sncaip	ENSMUSG00000027078	Ube2l6
								ENSMUSG00000058013	Sept11	ENSMUSG00000029344	Tpst2
								ENSMUSG00000027253	Lrp4	ENSMUSG00000051811	Cox6b2
								ENSMUSG00000027684	Mecom	ENSMUSG00000022665	Ccdc80
								ENSMUSG00000031616	Ednra	ENSMUSG00000027985	Lef1
								ENSMUSG00000040488	Ltbp4	ENSMUSG00000004952	Rasa4
								ENSMUSG00000023991	Foxp4	ENSMUSG00000022425	Enpp2
								ENSMUSG00000022621	Rabl2	ENSMUSG00000037605	Lphn3
								ENSMUSG00000038305	Spats2l	ENSMUSG00000028108	Ecm1
								ENSMUSG00000035277	Arx	ENSMUSG00000020715	Ern1
								ENSMUSG00000058979	Cecr5	ENSMUSG00000032327	Stra6
								ENSMUSG00000018339	Gpx3	ENSMUSG00000023047	Amhr2
								ENSMUSG00000014329	Bicc1	ENSMUSG00000030847	Bag3
								ENSMUSG00000031137	Fgf13	ENSMUSG00000032291	Crabp1
								ENSMUSG00000028480	Glipr2	ENSMUSG00000032224	Fam81a
								ENSMUSG00000000631	Myo18a	ENSMUSG00000041649	Klf8
								ENSMUSG00000037211	Spry1	ENSMUSG00000049755	Zfp672
								ENSMUSG00000021217	Tshz3	ENSMUSG00000020848	Doc2b
								ENSMUSG00000055653	Gpc3	ENSMUSG00000050052	Tdrp
								ENSMUSG00000071042	Rasgrp3	ENSMUSG00000034330	Plcg2
								ENSMUSG00000020520	Galnt10	ENSMUSG00000021209	Ppp4r4
								ENSMUSG00000004665	Cnn2	ENSMUSG00000021947	Cryl1
								ENSMUSG00000042106	Fam212a	ENSMUSG00000042359	Osbpl6
								ENSMUSG00000027654	Fam83d	ENSMUSG00000030255	Sspn
								ENSMUSG00000022951	Rcan1	ENSMUSG00000022421	Nptxr
								ENSMUSG00000022391	Rangap1	ENSMUSG00000026827	Gpd2
								ENSMUSG00000033788	Dysf	ENSMUSG00000029311	Hsd17b11
								ENSMUSG00000031673	Cdh11	ENSMUSG00000040586	Ofd1
								ENSMUSG00000036611	Eepd1	ENSMUSG00000022013	Dnajc15
								ENSMUSG00000032741	Tpcn1	ENSMUSG00000050966	Lin28a
								ENSMUSG00000024236	Svil	ENSMUSG00000027834	Serpini1
								ENSMUSG00000028339	Col15a1	ENSMUSG00000072949	Acot1
								ENSMUSG00000066894	Vsig10	ENSMUSG00000044367	Slc16a13
								ENSMUSG00000029762	Akr1b8	ENSMUSG00000033684	Qsox1
								ENSMUSG00000063060	Sox7	ENSMUSG00000017491	Rarb
								ENSMUSG00000005611	Mrvi1	ENSMUSG00000002688	Prkd1
								ENSMUSG00000027230	Creb3l1	ENSMUSG00000022687	Boc
								ENSMUSG00000030761	Myo7a	ENSMUSG00000052560	Cpne8
								ENSMUSG00000037624	Kcnk2	ENSMUSG00000029752	Asns
								ENSMUSG00000075590	Nrbp2	ENSMUSG00000026600	Soat1
								ENSMUSG00000031825	Crispld2	ENSMUSG00000024942	Capn1
								ENSMUSG00000038418	Egr1	ENSMUSG00000019891	Dcbld1
								ENSMUSG00000035934	Pknox2	ENSMUSG00000028289	Epha7
								ENSMUSG00000039936	Pik3cd	ENSMUSG00000048285	Frmd6
								ENSMUSG00000029838	Ptn	ENSMUSG00000027111	Itga6
								ENSMUSG00000026421	Csrp1	ENSMUSG00000018841	Rad51d
								ENSMUSG00000006445	Epha2	ENSMUSG00000028527	Ak4
								ENSMUSG00000021477	Ctsl	ENSMUSG00000032602	Slc25a20
								ENSMUSG00000050700	Emilin3	ENSMUSG00000021257	Angel1
								ENSMUSG00000000693	Loxl3	ENSMUSG00000022965	Ifngr2
								ENSMUSG00000041025	Iffo2	ENSMUSG00000027803	Wwtr1
								ENSMUSG00000043496	Tril	ENSMUSG00000044026	Slc35g1
								ENSMUSG00000029287	Tgfbr3	ENSMUSG00000026627	Tmem206
								ENSMUSG00000049580	Tsku	ENSMUSG00000051379	Flrt3
								ENSMUSG00000058756	Thra	ENSMUSG00000000085	Scmh1
								ENSMUSG00000038729	Akap2	ENSMUSG00000038417	Fig4
								ENSMUSG00000068744	Psrc1	ENSMUSG00000071757	Zhx2
								ENSMUSG00000038168	Leprel1	ENSMUSG00000096603	Gm7694
								ENSMUSG00000034173	2410018M08Rik	ENSMUSG00000022964	Tmem50b
								ENSMUSG00000003228	Grk5	ENSMUSG00000038351	Sgsm2
								ENSMUSG00000021994	Wnt5a	ENSMUSG00000058297	Spock2
								ENSMUSG00000025915	Sgk3	ENSMUSG00000028664	Ephb2
								ENSMUSG00000036902	Neto2	ENSMUSG00000029312	Klhl8
								ENSMUSG00000036528	Ppfibp2	ENSMUSG00000027624	Epb4.1l1
								ENSMUSG00000051615	Rap2a	ENSMUSG00000026335	Pam
								ENSMUSG00000029661	Col1a2	ENSMUSG00000038677	Scube3
								ENSMUSG00000068566	Myadm	ENSMUSG00000003031	Cdkn1b
								ENSMUSG00000019558	Slc6a8	ENSMUSG00000022969	Il10rb
								ENSMUSG00000006800	Sulf2	ENSMUSG00000034813	Grip1
								ENSMUSG00000036533	Cdc42ep3	ENSMUSG00000031007	Atp6ap2
								ENSMUSG00000054256	Msi1	ENSMUSG00000055745	Ldoc1l
								ENSMUSG00000024112	Cacna1h	ENSMUSG00000025207	Sema4g
								ENSMUSG00000049907	Rasl11b	ENSMUSG00000020312	Shc2
								ENSMUSG00000031627	Irf2	ENSMUSG00000039474	Wfs1
								ENSMUSG00000059895	Ptp4a3	ENSMUSG00000029086	Prom1
								ENSMUSG00000021792	Fam213a	ENSMUSG00000025212	Sfxn3
								ENSMUSG00000017764	Zswim1	ENSMUSG00000028469	Npr2
								ENSMUSG00000031375	Bgn	ENSMUSG00000021728	Emb
								ENSMUSG00000024691	Fam111a	ENSMUSG00000059173	Pde1a
								ENSMUSG00000049047	Armcx3	ENSMUSG00000055629	B4galnt4
								ENSMUSG00000059040	Gm5506	ENSMUSG00000029769	Ccdc136
								ENSMUSG00000051065	Mb21d2	ENSMUSG00000000031	H19
								ENSMUSG00000029231	Pdgfra	ENSMUSG00000037573	Tob1
								ENSMUSG00000035112	Wnk4	ENSMUSG00000026797	Stxbp1
								ENSMUSG00000026043	Col3a1	ENSMUSG00000040093	Bmf
								ENSMUSG00000032501	Trib1	ENSMUSG00000050390	C77080
								ENSMUSG00000020897	Aurkb	ENSMUSG00000031065	Cdk16
								ENSMUSG00000000120	Ngfr	ENSMUSG00000042292	Mkl1
								ENSMUSG00000051041	Olfml1	ENSMUSG00000028386	Slc46a2
								ENSMUSG00000008090	Fgfrl1	ENSMUSG00000098428	RP24-222L21.1
								ENSMUSG00000027397	Slc20a1	ENSMUSG00000013653	1810065E05Rik
								ENSMUSG00000079037	Prnp	ENSMUSG00000061615	Hist1h2ab
								ENSMUSG00000051675	Trim32	ENSMUSG00000021612	Slc6a18
								ENSMUSG00000048537	Phldb1	ENSMUSG00000030001	Figla
								ENSMUSG00000033436	Armcx2	ENSMUSG00000039878	Slc39a5
								ENSMUSG00000005973	Rcn1	ENSMUSG00000048206	Dnajb8
								ENSMUSG00000022322	Shcbp1	ENSMUSG00000051980	Casr
								ENSMUSG00000022557	Bop1	ENSMUSG00000085260	1700013G23Rik
								ENSMUSG00000032198	Dock6	ENSMUSG00000044499	Hs3st5
								ENSMUSG00000003814	Calr	ENSMUSG00000028298	Cga
								ENSMUSG00000025203	Scd2	ENSMUSG00000091034	Gm17660
								ENSMUSG00000020048	Hsp90b1	ENSMUSG00000087622	Gm12290
								ENSMUSG00000089865	Gm20510	ENSMUSG00000030523	Trpm1
								ENSMUSG00000000983	Wfdc18	ENSMUSG00000000263	Glra1
								ENSMUSG00000078998	Bpifa6	ENSMUSG00000091255	Speer4e
								ENSMUSG00000034219	Sept14	ENSMUSG00000035686	Thrsp
								ENSMUSG00000031780	Ccl17	ENSMUSG00000091876	Gm3851
								ENSMUSG00000036907	C1ql2	ENSMUSG00000024786	1700123I01Rik
								ENSMUSG00000083898	Gm7340	ENSMUSG00000047495	Dlgap2
								ENSMUSG00000076434	Wfdc3	ENSMUSG00000024209	1700061G19Rik
								ENSMUSG00000055976	Cldn23	ENSMUSG00000078796	Zfp541
								ENSMUSG00000027514	Zbp1	ENSMUSG00000032690	Oas2
								ENSMUSG00000007653	Gabrb2	ENSMUSG00000090061	3110047P20Rik
								ENSMUSG00000037469	Papl	ENSMUSG00000058589	Anks1b
								ENSMUSG00000048482	Bdnf	ENSMUSG00000035852	Misp
								ENSMUSG00000048834	Vstm2a	ENSMUSG00000025727	A930017K11Rik
								ENSMUSG00000006711	D130043K22Rik	ENSMUSG00000055555	4930502E18Rik
								ENSMUSG00000029503	P2rx2	ENSMUSG00000003469	Phyhip
								ENSMUSG00000074604	Mgst2	ENSMUSG00000079628	Rhox4g
								ENSMUSG00000023433	Cela3b	ENSMUSG00000071767	Rhox7
								ENSMUSG00000089789	Rdh1	ENSMUSG00000000247	Lhx2
								ENSMUSG00000053475	Tnfaip6	ENSMUSG00000097088	Gm26615
								ENSMUSG00000037171	Nodal	ENSMUSG00000068154	Insm1
								ENSMUSG00000000706	Btn1a1	ENSMUSG00000038560	Sp6
								ENSMUSG00000013766	Ly6g6e	ENSMUSG00000037196	Pacrg
								ENSMUSG00000072672	Duxbl3	ENSMUSG00000020679	Hnf1b
								ENSMUSG00000046618	Olfml2a	ENSMUSG00000046589	Lrrc8e
								ENSMUSG00000051314	Ffar2	ENSMUSG00000070287	Slc35g2
								ENSMUSG00000024256	Adcyap1	ENSMUSG00000006345	Ggt1
								ENSMUSG00000034842	Art3	ENSMUSG00000062393	Dgkk
								ENSMUSG00000053007	Creb5	ENSMUSG00000026870	Cutal
								ENSMUSG00000032860	P2ry2	ENSMUSG00000079681	Zglp1
								ENSMUSG00000063919	Srrm4	ENSMUSG00000036109	Mbnl3
								ENSMUSG00000064065	Ipcef1	ENSMUSG00000009075	Cabp7
								ENSMUSG00000070047	Fat1	ENSMUSG00000079484	Phyhd1
								ENSMUSG00000020102	Slc16a7	ENSMUSG00000057766	Ankrd29
								ENSMUSG00000003949	Hlf	ENSMUSG00000015085	Entpd2
								ENSMUSG00000054978	Kbtbd13	ENSMUSG00000056899	Immp2l
								ENSMUSG00000061086	Myl4	ENSMUSG00000043789	Vwce
								ENSMUSG00000092569	Gm20544	ENSMUSG00000031762	Mt2
								ENSMUSG00000029420	Rimbp2	ENSMUSG00000050612	Txndc2
								ENSMUSG00000052760	A630001G21Rik	ENSMUSG00000022217	Emc9
								ENSMUSG00000018102	Hist1h2bc	ENSMUSG00000028109	Hormad1
								ENSMUSG00000015879	Fam184b	ENSMUSG00000036918	Ttc7
								ENSMUSG00000038894	Irs2	ENSMUSG00000031765	Mt1
								ENSMUSG00000058396	Gpr182	ENSMUSG00000038020	Rapgefl1
								ENSMUSG00000044667	D3Bwg0562e	ENSMUSG00000003378	Grik5
								ENSMUSG00000066129	Kndc1	ENSMUSG00000037600	1810019J16Rik
								ENSMUSG00000040428	Plekha4	ENSMUSG00000047675	Rps8
								ENSMUSG00000084897	Gm14226	ENSMUSG00000070337	Gpr179
								ENSMUSG00000028634	Hivep3	ENSMUSG00000020598	Nrcam
								ENSMUSG00000019789	Hey2	ENSMUSG00000059974	Ntm
								ENSMUSG00000017167	Cntnap1	ENSMUSG00000027347	Rasgrp1
								ENSMUSG00000021338	Lrrc16a	ENSMUSG00000036305	Rpl39-ps
								ENSMUSG00000058806	Col13a1	ENSMUSG00000027524	Edn3
								ENSMUSG00000030088	Aldh1l1	ENSMUSG00000032177	Pde4a
								ENSMUSG00000026494	Kif26b	ENSMUSG00000068854	Hist2h2be
								ENSMUSG00000031530	Dusp4	ENSMUSG00000024366	Gfra3
								ENSMUSG00000039911	Spsb1	ENSMUSG00000009731	Kcnd1
								ENSMUSG00000017652	Cd40	ENSMUSG00000038068	Rnf144b
								ENSMUSG00000053965	Pde5a	ENSMUSG00000042826	Fgf11
								ENSMUSG00000043079	Synpo	ENSMUSG00000015134	Aldh1a3
								ENSMUSG00000040723	Rcsd1	ENSMUSG00000025545	Clybl
								ENSMUSG00000025993	Slc40a1	ENSMUSG00000041718	Alg13
								ENSMUSG00000037419	Endod1	ENSMUSG00000024130	Abca3
								ENSMUSG00000038146	Notch3	ENSMUSG00000008206	Cers4
								ENSMUSG00000033910	Gucy1a3	ENSMUSG00000020140	Lgr5
								ENSMUSG00000041119	Pde9a	ENSMUSG00000049191	Rgag4
								ENSMUSG00000027102	Hoxd8	ENSMUSG00000036523	Greb1
								ENSMUSG00000045763	Basp1	ENSMUSG00000002289	Angptl4
								ENSMUSG00000016763	Scube1	ENSMUSG00000035476	Tab3
								ENSMUSG00000006219	Fblim1	ENSMUSG00000002346	Slc25a42
								ENSMUSG00000054793	Cadm4	ENSMUSG00000086784	Isoc2a
								ENSMUSG00000021846	Peli2	ENSMUSG00000003746	Man1a
								ENSMUSG00000032783	Troap	ENSMUSG00000033083	Tbc1d4
								ENSMUSG00000045333	Zfp423	ENSMUSG00000031352	Hccs
								ENSMUSG00000056870	Gulp1	ENSMUSG00000040260	Daam2
								ENSMUSG00000032363	Adamts7	ENSMUSG00000053886	Sh2d4a
								ENSMUSG00000063564	Col23a1	ENSMUSG00000029126	Nsg1
								ENSMUSG00000025978	Rftn2	ENSMUSG00000031557	Plekha2
								ENSMUSG00000021703	Serinc5	ENSMUSG00000072825	Cep170b
								ENSMUSG00000031785	Gpr56	ENSMUSG00000026893	Gca
								ENSMUSG00000040204	2810417H13Rik	ENSMUSG00000027346	Gpcpd1
								ENSMUSG00000061024	Rrs1	ENSMUSG00000042155	Klhl23
								ENSMUSG00000040856	Dlk1	ENSMUSG00000030560	Ctsc
								ENSMUSG00000030177	Ccdc77	ENSMUSG00000079317	Trappc2
								ENSMUSG00000044201	Cdc25c	ENSMUSG00000046982	Tshz1
								ENSMUSG00000046179	E2f8	ENSMUSG00000031399	Fam3a
								ENSMUSG00000039497	Dse	ENSMUSG00000016458	Wt1
								ENSMUSG00000020432	Tcn2	ENSMUSG00000020846	Fam101b
								ENSMUSG00000056758	Hmga2	ENSMUSG00000029833	Trim24
								ENSMUSG00000044456	Rin3	ENSMUSG00000067369	Trmt2b
								ENSMUSG00000036206	Sh3bp4	ENSMUSG00000041974	Spidr
								ENSMUSG00000040451	Sgms1	ENSMUSG00000048583	Igf2
								ENSMUSG00000026683	Nuf2	ENSMUSG00000090063	Dlx6os1
								ENSMUSG00000037936	Scarb1	ENSMUSG00000049612	Omg
								ENSMUSG00000031799	Tpm4	ENSMUSG00000023013	Aqp2
								ENSMUSG00000024590	Lmnb1	ENSMUSG00000026247	Ecel1
								ENSMUSG00000086862	Gm13546	ENSMUSG00000085407	1700095J03Rik
								ENSMUSG00000009214	Tmem8c	ENSMUSG00000039903	Eva1c
								ENSMUSG00000022504	Ciita	ENSMUSG00000086395	A630014C17Rik
								ENSMUSG00000045288	Ush1g	ENSMUSG00000039488	Cntn5
								ENSMUSG00000022181	C6	ENSMUSG00000056596	Trnp1
								ENSMUSG00000035486	Plk5	ENSMUSG00000028268	Gbp3
								ENSMUSG00000038194	Lhb	ENSMUSG00000089815	Gm5083
								ENSMUSG00000039809	Gabbr2	ENSMUSG00000032318	Isl2
								ENSMUSG00000047171	Helt	ENSMUSG00000019987	Arg1
								ENSMUSG00000017897	Eya2	ENSMUSG00000045775	Slc16a5
								ENSMUSG00000053469	Tg	ENSMUSG00000079362	Gbp6
								ENSMUSG00000030092	Cntn6	ENSMUSG00000045259	Klhdc9
								ENSMUSG00000021337	Scgn	ENSMUSG00000039720	Got1l1
								ENSMUSG00000038173	Enpp6	ENSMUSG00000026344	Lypd1
								ENSMUSG00000051998	Lax1	ENSMUSG00000030559	Rab38
								ENSMUSG00000004359	Spic	ENSMUSG00000027894	Slc6a17
								ENSMUSG00000035783	Acta2	ENSMUSG00000061578	Ksr2
								ENSMUSG00000029337	Fgf5	ENSMUSG00000045877	4933415A04Rik
								ENSMUSG00000028364	Tnc	ENSMUSG00000052981	Ube2ql1
								ENSMUSG00000057967	Fgf18	ENSMUSG00000041782	Lad1
								ENSMUSG00000005202	Shbg	ENSMUSG00000033060	Lmo7
								ENSMUSG00000019899	Lama2	ENSMUSG00000048007	Timm8a1
								ENSMUSG00000038916	Soga3	ENSMUSG00000063531	Sema3e
								ENSMUSG00000030739	Myh14	ENSMUSG00000071604	Fam189a2
								ENSMUSG00000033342	4833424O15Rik	ENSMUSG00000026458	Ppfia4
								ENSMUSG00000048126	Col6a3	ENSMUSG00000045555	Mettl24
								ENSMUSG00000031698	Mylk3	ENSMUSG00000069041	Slc25a31
								ENSMUSG00000025732	Fam195a	ENSMUSG00000038521	C1s
								ENSMUSG00000006930	Hap1	ENSMUSG00000034616	Ssh3
								ENSMUSG00000042622	Maff	ENSMUSG00000030806	Stx1b
								ENSMUSG00000050368	Hoxd10	ENSMUSG00000054679	Srsf12
								ENSMUSG00000034903	Cobll1	ENSMUSG00000051827	Rhox2a
								ENSMUSG00000048612	Myof	ENSMUSG00000025480	Syce1
								ENSMUSG00000049044	Rapgef4	ENSMUSG00000074358	Ccdc61
								ENSMUSG00000000489	Pdgfb	ENSMUSG00000017692	Rhbdl3
								ENSMUSG00000038193	Hand2	ENSMUSG00000008153	Clstn3
								ENSMUSG00000000093	Tbx2	ENSMUSG00000057914	Cacnb2
								ENSMUSG00000031925	Maml2	ENSMUSG00000027954	Efna1
								ENSMUSG00000090122	Kcne1l	ENSMUSG00000024008	Cpne5
								ENSMUSG00000079277	Hoxd3	ENSMUSG00000020810	Cygb
								ENSMUSG00000018672	Copz2	ENSMUSG00000020100	Slc29a3
								ENSMUSG00000002274	Metrn	ENSMUSG00000045095	Magi1
								ENSMUSG00000020023	Tmcc3	ENSMUSG00000027546	Atp9a
								ENSMUSG00000030428	Ttyh1	ENSMUSG00000021224	Numb
								ENSMUSG00000026657	Frmd4a	ENSMUSG00000028944	Prkag2
								ENSMUSG00000046598	Bdh1	ENSMUSG00000009621	Vav2
								ENSMUSG00000021697	Depdc1b	ENSMUSG00000085051	Gm11542
								ENSMUSG00000002603	Tgfb1	ENSMUSG00000029154	Cwh43
								ENSMUSG00000022817	Itgb5	ENSMUSG00000043453	Magea10
								ENSMUSG00000019817	Plagl1	ENSMUSG00000018752	BC096441
								ENSMUSG00000038777	Sema6c	ENSMUSG00000086181	C230034O21Rik
								ENSMUSG00000020099	Unc5b	ENSMUSG00000059625	Sohlh1
								ENSMUSG00000020473	Aebp1	ENSMUSG00000000805	Car4
								ENSMUSG00000061288	Taok3	ENSMUSG00000085541	Gm16010
								ENSMUSG00000034220	Gpc1	ENSMUSG00000032661	Oas3
								ENSMUSG00000026179	Pnkd	ENSMUSG00000097101	1810034E14Rik
								ENSMUSG00000042121	Ssh1	ENSMUSG00000016346	Kcnq2
								ENSMUSG00000020642	Rnf144a	ENSMUSG00000063765	Chadl
								ENSMUSG00000028479	Gne	ENSMUSG00000001333	Sync
								ENSMUSG00000037003	Tenc1	ENSMUSG00000031970	Dbndd1
								ENSMUSG00000020260	Pofut2	ENSMUSG00000014599	Csf1
								ENSMUSG00000051378	Kif18b	ENSMUSG00000091345	Col6a5
								ENSMUSG00000094437	Gm9830	ENSMUSG00000079055	Slc8a3
								ENSMUSG00000095673	Gm4308	ENSMUSG00000025887	Casp12
								ENSMUSG00000028813	CK137956	ENSMUSG00000020599	Rgs9
								ENSMUSG00000032528	Vipr1	ENSMUSG00000029765	Plxna4
								ENSMUSG00000023206	Il15ra	ENSMUSG00000036602	Alx1
								ENSMUSG00000037843	Vstm2l	ENSMUSG00000045201	Lrrc3b
								ENSMUSG00000027380	Acoxl	ENSMUSG00000041762	Gpr155
								ENSMUSG00000040694	Apobec2	ENSMUSG00000050035	Fhl4
								ENSMUSG00000031297	Slc7a3	ENSMUSG00000024371	C2
								ENSMUSG00000084835	Gm12352	ENSMUSG00000000409	Lck
								ENSMUSG00000023905	Tnfrsf12a	ENSMUSG00000014602	Kif1a
								ENSMUSG00000013338	Fer1l4	ENSMUSG00000021340	Gpld1
								ENSMUSG00000031543	Ank1	ENSMUSG00000049382	Krt8
								ENSMUSG00000080316	4930546H06Rik	ENSMUSG00000026288	Inpp5d
								ENSMUSG00000091387	Gcnt4	ENSMUSG00000029413	Naaa
								ENSMUSG00000087333	Gm13652	ENSMUSG00000020101	4632428N05Rik
								ENSMUSG00000061878	Sphk1	ENSMUSG00000040532	Abhd11
								ENSMUSG00000023235	Ccl25	ENSMUSG00000021665	Hexb
								ENSMUSG00000000305	Cdh4	ENSMUSG00000040612	Ildr2
								ENSMUSG00000045569	Mc2r	ENSMUSG00000036775	Decr2
								ENSMUSG00000069793	Slfn9	ENSMUSG00000024805	Pcgf5
								ENSMUSG00000031004	Mki67	ENSMUSG00000041658	Rragb
								ENSMUSG00000035799	Twist1	ENSMUSG00000038718	Pbx3
								ENSMUSG00000020493	Prr11	ENSMUSG00000042105	Inpp5f
								ENSMUSG00000068394	Cep152	ENSMUSG00000061455	Stx17
								ENSMUSG00000024620	Pdgfrb	ENSMUSG00000078878	Gm14305
								ENSMUSG00000029406	Pitpnm2	ENSMUSG00000060002	Chpt1
								ENSMUSG00000033965	Slc16a2	ENSMUSG00000038312	Edem2
								ENSMUSG00000035245	Eogt	ENSMUSG00000014905	Dnajb9
								ENSMUSG00000033350	Chst2	ENSMUSG00000090817	Gm4450
								ENSMUSG00000028962	Slc4a2	ENSMUSG00000038357	Camp
								ENSMUSG00000090145	Ugt1a6b	ENSMUSG00000086405	9330198N18Rik
								ENSMUSG00000038760	Trhr	ENSMUSG00000030544	Mesp1
								ENSMUSG00000036381	P2ry14	ENSMUSG00000090231	Cfb
								ENSMUSG00000026650	Meig1	ENSMUSG00000025329	Padi1
								ENSMUSG00000031980	Agt	ENSMUSG00000030107	Usp18
								ENSMUSG00000055691	Gja6	ENSMUSG00000046031	Fam26f
								ENSMUSG00000032495	Lrrc2	ENSMUSG00000045875	Adra1a
								ENSMUSG00000023959	Clic5	ENSMUSG00000082361	Btc
								ENSMUSG00000040498	Igsf23	ENSMUSG00000069720	4930572O03Rik
								ENSMUSG00000086810	Gm13110	ENSMUSG00000059325	Hopx
								ENSMUSG00000027820	Mme	ENSMUSG00000025348	Itga7
								ENSMUSG00000090958	Lrrc32	ENSMUSG00000052861	Dnah6
								ENSMUSG00000020788	Atp2a3	ENSMUSG00000032174	Icam5
								ENSMUSG00000046186	Cd109	ENSMUSG00000085982	9530051G07Rik
								ENSMUSG00000015468	Notch4	ENSMUSG00000005493	Msh4
								ENSMUSG00000013089	Etv5	ENSMUSG00000018569	Cldn7
								ENSMUSG00000028689	Ccdc163	ENSMUSG00000033826	Dnah8
								ENSMUSG00000041731	Pgm5	ENSMUSG00000040181	Fmo1
								ENSMUSG00000060519	Tor3a	ENSMUSG00000026384	Ptpn4
								ENSMUSG00000021236	Entpd5	ENSMUSG00000058966	Fam57b
								ENSMUSG00000024989	Cep55	ENSMUSG00000020331	Hcn2
								ENSMUSG00000026594	Ralgps2	ENSMUSG00000038352	Arl5c
								ENSMUSG00000068747	Sort1	ENSMUSG00000078302	Foxd1
								ENSMUSG00000039646	Vasn	ENSMUSG00000019851	Perp
								ENSMUSG00000001552	Jup	ENSMUSG00000050875	A730017C20Rik
								ENSMUSG00000040263	Klhdc4	ENSMUSG00000024245	Tmem178
								ENSMUSG00000079553	Kifc1	ENSMUSG00000049134	Nrap
								ENSMUSG00000038668	Lpar1	ENSMUSG00000050821	Fam131a
								ENSMUSG00000027331	Knstrn	ENSMUSG00000039963	Ccdc40
								ENSMUSG00000026864	Hspa5	ENSMUSG00000040327	Cul9
								ENSMUSG00000024518	Rax	ENSMUSG00000022619	Mapk8ip2
								ENSMUSG00000036123	Slc9a3	ENSMUSG00000040013	Fkbp6
								ENSMUSG00000097491	Gm2366	ENSMUSG00000063018	2010204K13Rik
								ENSMUSG00000039059	Hrh3	ENSMUSG00000016024	Lbp
								ENSMUSG00000094597	Gm4810	ENSMUSG00000022340	Sybu
								ENSMUSG00000085007	Gm11549	ENSMUSG00000034055	Phka1
								ENSMUSG00000031842	Pde4c	ENSMUSG00000022485	Hoxc5
								ENSMUSG00000025128	Bhlhe22	ENSMUSG00000019230	Lhx9
								ENSMUSG00000026589	Sec16b	ENSMUSG00000048218	Amigo2
								ENSMUSG00000020573	Pik3cg	ENSMUSG00000040009	Gnaz
								ENSMUSG00000037509	Arhgef4	ENSMUSG00000034245	Hdac11
								ENSMUSG00000070576	Mn1	ENSMUSG00000037353	Letmd1
								ENSMUSG00000020272	Stk10	ENSMUSG00000052751	Repin1
								ENSMUSG00000028488	Sh3gl2	ENSMUSG00000038175	Mylip
								ENSMUSG00000041757	Plekha6	ENSMUSG00000028496	Mllt3
								ENSMUSG00000001473	Tubb6	ENSMUSG00000040234	Tm7sf3
								ENSMUSG00000055737	Ghr	ENSMUSG00000032437	Stt3b
								ENSMUSG00000022389	Tef	ENSMUSG00000039197	Adk
								ENSMUSG00000036158	Prickle1	ENSMUSG00000031453	Rasa3
								ENSMUSG00000060183	Cxcl11	ENSMUSG00000085348	Gm12300
								ENSMUSG00000030553	Pgpep1l	ENSMUSG00000020333	Acsl6
								ENSMUSG00000092459	Gm2302	ENSMUSG00000068227	Il2rb
								ENSMUSG00000029819	Npy	ENSMUSG00000062480	Acat3
								ENSMUSG00000003436	Dll3	ENSMUSG00000025777	Gdap1
								ENSMUSG00000033981	Gria2	ENSMUSG00000053388	Trim50
								ENSMUSG00000030351	Tspan11	ENSMUSG00000024524	Gnal
								ENSMUSG00000042821	Snai1	ENSMUSG00000018830	Myh11
								ENSMUSG00000062991	Nrg1	ENSMUSG00000030674	Qprt
								ENSMUSG00000049420	Tmem200a	ENSMUSG00000026939	Tmem141
								ENSMUSG00000029570	Lfng	ENSMUSG00000043629	1700019D03Rik
								ENSMUSG00000032373	Car12	ENSMUSG00000022763	Aifm3
								ENSMUSG00000032120	C2cd2l	ENSMUSG00000063320	1190007I07Rik
								ENSMUSG00000052713	Zfp608	ENSMUSG00000039914	Coq10a
								ENSMUSG00000029718	Pcolce	ENSMUSG00000002799	Jag2
								ENSMUSG00000001506	Col1a1	ENSMUSG00000025558	Dock9
								ENSMUSG00000031955	Bcar1	ENSMUSG00000025314	Ptprj
								ENSMUSG00000019942	Cdk1	ENSMUSG00000038119	Cdon
								ENSMUSG00000046722	Cdc42se1	ENSMUSG00000040749	Siah1b
								ENSMUSG00000033722	BC034090	ENSMUSG00000022440	C1qtnf6
								ENSMUSG00000024594	Prrc1	ENSMUSG00000018750	Zbtb4
								ENSMUSG00000047881	Rell1	ENSMUSG00000030782	Tgfb1i1
								ENSMUSG00000038641	Akr1d1	ENSMUSG00000038893	Fam117a
								ENSMUSG00000048938	Nr1h5	ENSMUSG00000031290	Lrch2
								ENSMUSG00000029727	Cyp3a13	ENSMUSG00000020376	Rnf130
								ENSMUSG00000031329	Tsx	ENSMUSG00000028019	Pdgfc
								ENSMUSG00000046080	Clec9a	ENSMUSG00000025352	Gdf11
								ENSMUSG00000041479	Syt15	ENSMUSG00000026185	Igfbp5
								ENSMUSG00000097617	Gm10687	ENSMUSG00000001924	Uba1
								ENSMUSG00000004791	Pgf	ENSMUSG00000098979	RMST_10
								ENSMUSG00000021130	Galnt16	ENSMUSG00000093839	Olfr462
								ENSMUSG00000043557	Mdga1	ENSMUSG00000071230	Npw
								ENSMUSG00000029022	Miip	ENSMUSG00000079537	C030048H21Rik
								ENSMUSG00000051176	Zfp42	ENSMUSG00000024334	H2-Oa
								ENSMUSG00000041219	Arhgap11a	ENSMUSG00000053783	1700016K19Rik
								ENSMUSG00000098090	2700099C18Rik	ENSMUSG00000074736	Syndig1
								ENSMUSG00000024843	Chka	ENSMUSG00000078771	Evi2a
								ENSMUSG00000041112	Elmo1	ENSMUSG00000045776	Lrtm1
								ENSMUSG00000001300	Efnb2	ENSMUSG00000041556	Fbxo2
								ENSMUSG00000024056	Ndc80	ENSMUSG00000046733	Gprc5a
								ENSMUSG00000036913	Trim67	ENSMUSG00000068617	Efcab1
								ENSMUSG00000037157	Il22ra1	ENSMUSG00000040387	Klhl32
								ENSMUSG00000074303	Gm10664	ENSMUSG00000037016	Frem2
								ENSMUSG00000041911	Dlx1	ENSMUSG00000049555	Tmie
								ENSMUSG00000036958	Cst11	ENSMUSG00000044197	Gpr146
								ENSMUSG00000073680	Tmem88b	ENSMUSG00000022235	Cmbl
								ENSMUSG00000030717	Nupr1	ENSMUSG00000048371	Pdp2
								ENSMUSG00000024409	Psors1c2	ENSMUSG00000031837	Necab2
								ENSMUSG00000078190	Dnm3os	ENSMUSG00000029061	Mmp23
								ENSMUSG00000036585	Fgf1	ENSMUSG00000039633	Lonrf1
								ENSMUSG00000032946	Rasgrp2	ENSMUSG00000031378	Abcd1
								ENSMUSG00000022231	Sema5a	ENSMUSG00000067825	Pex26
								ENSMUSG00000038648	Creb3l2	ENSMUSG00000020111	Micu1
								ENSMUSG00000028005	Gucy1b3	ENSMUSG00000001864	Aif1l
								ENSMUSG00000019779	Frk	ENSMUSG00000025937	Lactb2
								ENSMUSG00000028657	Ppt1	ENSMUSG00000029125	Stx18
								ENSMUSG00000000530	Acvrl1	ENSMUSG00000097800	B230344G16Rik
								ENSMUSG00000020814	Mxra7	ENSMUSG00000095369	Gm21859
								ENSMUSG00000020534	Shmt1	ENSMUSG00000041710	Trpc5
								ENSMUSG00000031843	Mphosph6	ENSMUSG00000049176	Frmpd4
								ENSMUSG00000004846	Plod3	ENSMUSG00000000440	Pparg
								ENSMUSG00000086199	8430403D17Rik	ENSMUSG00000030996	Art1
								ENSMUSG00000034384	Barhl2	ENSMUSG00000045034	Ankrd34b
								ENSMUSG00000029205	Chrna9	ENSMUSG00000042766	Trim46
								ENSMUSG00000022039	Adam2	ENSMUSG00000053046	Brsk2
								ENSMUSG00000030217	Art4	ENSMUSG00000045994	B3gat1
								ENSMUSG00000068745	Mybphl	ENSMUSG00000030340	Scnn1a
								ENSMUSG00000094626	Cecr6	ENSMUSG00000006342	Susd2
								ENSMUSG00000072941	Sod3	ENSMUSG00000039652	Cpeb3
								ENSMUSG00000009418	Nav1	ENSMUSG00000022429	Dmc1
								ENSMUSG00000043342	Hoxd9	ENSMUSG00000039476	Prrx2
								ENSMUSG00000029163	Emilin1	ENSMUSG00000023913	Pla2g7
								ENSMUSG00000021866	Anxa11	ENSMUSG00000000094	Tbx4
								ENSMUSG00000023942	Slc29a1	ENSMUSG00000021756	Il6st
								ENSMUSG00000028334	Nans	ENSMUSG00000037001	Zfp39
								ENSMUSG00000025656	Arhgef9	ENSMUSG00000031146	Plp2
								ENSMUSG00000079247	Gm13691	ENSMUSG00000041328	Pcf11
								ENSMUSG00000092276	1700116B05Rik	ENSMUSG00000024997	Prdx3
								ENSMUSG00000022877	Hrg	ENSMUSG00000031299	Pdha1
								ENSMUSG00000029188	Slc34a2	ENSMUSG00000040405	Havcr1
								ENSMUSG00000046610	Oacyl	ENSMUSG00000009646	Pla2g12b
								ENSMUSG00000050321	Neto1	ENSMUSG00000002204	Napsa
								ENSMUSG00000084891	Gm12958	ENSMUSG00000078746	Gm20938
								ENSMUSG00000071540	3425401B19Rik	ENSMUSG00000032556	Bfsp2
								ENSMUSG00000087166	L1td1	ENSMUSG00000032315	Cyp1a1
								ENSMUSG00000034853	Acot11	ENSMUSG00000048004	Tmem196
								ENSMUSG00000026435	Slc45a3	ENSMUSG00000092627	D130058E05Rik
								ENSMUSG00000032281	Acsbg1	ENSMUSG00000035451	Foxa1
								ENSMUSG00000028175	Depdc1a	ENSMUSG00000031286	Glt28d2
								ENSMUSG00000040084	Bub1b	ENSMUSG00000019768	Esr1
								ENSMUSG00000039137	Whrn	ENSMUSG00000025938	Slco5a1
								ENSMUSG00000091421	Gm4202	ENSMUSG00000017639	Rab11fip4
								ENSMUSG00000026692	Fmo4	ENSMUSG00000019853	Hebp2
								ENSMUSG00000048502	Duxbl1	ENSMUSG00000026586	Prrx1
								ENSMUSG00000030994	D7Ertd443e	ENSMUSG00000018554	Ybx2
								ENSMUSG00000034764	1700006J14Rik	ENSMUSG00000037369	Kdm6a
								ENSMUSG00000049357	4933408B17Rik	ENSMUSG00000049939	Lrrc4
								ENSMUSG00000059003	Grin2a	ENSMUSG00000032245	Cln6
								ENSMUSG00000055540	Epha6	ENSMUSG00000038967	Pdk2
								ENSMUSG00000026834	Acvr1c	ENSMUSG00000071708	Sms
								ENSMUSG00000097055	Gm4419	ENSMUSG00000035232	Pdk3
								ENSMUSG00000021411	Pxdc1	ENSMUSG00000024960	Plcb3
								ENSMUSG00000043251	Exoc3l	ENSMUSG00000087331	1810021B22Rik
								ENSMUSG00000022479	Vdr	ENSMUSG00000079597	Gm5483
								ENSMUSG00000052374	Actn2	ENSMUSG00000030873	Scnn1b
								ENSMUSG00000018909	Arrb1	ENSMUSG00000024164	C3
								ENSMUSG00000006782	Cnp	ENSMUSG00000028841	Cnksr1
								ENSMUSG00000045827	Serpinb9	ENSMUSG00000070870	Cryge
								ENSMUSG00000014444	Piezo1	ENSMUSG00000072723	Gm10044
								ENSMUSG00000057069	Ero1lb	ENSMUSG00000031620	1700007B14Rik
								ENSMUSG00000034981	Parm1	ENSMUSG00000029161	Cgref1
								ENSMUSG00000032375	Aph1b	ENSMUSG00000027315	Spint1
								ENSMUSG00000052928	Ctif	ENSMUSG00000023333	Gcm1
								ENSMUSG00000038156	Spon1	ENSMUSG00000026497	Mixl1
								ENSMUSG00000019647	Sema6a	ENSMUSG00000068877	Selenbp2
								ENSMUSG00000072473	1700024G13Rik	ENSMUSG00000028360	Slc44a5
								ENSMUSG00000063935	Zar1	ENSMUSG00000045211	Nudt18
								ENSMUSG00000027335	Adra1d	ENSMUSG00000056648	Hoxb8
								ENSMUSG00000037447	Arid5a	ENSMUSG00000021986	Amer2
								ENSMUSG00000090639	Gm20425	ENSMUSG00000042102	Dmgdh
								ENSMUSG00000040717	Il17rd	ENSMUSG00000027901	Dennd2d
								ENSMUSG00000022443	Myh9	ENSMUSG00000044080	S100a1
								ENSMUSG00000035407	Kank4	ENSMUSG00000031202	Rab39b
								ENSMUSG00000020105	Lrig3	ENSMUSG00000027827	Kcnab1
								ENSMUSG00000060802	B2m	ENSMUSG00000032913	Lrig2
								ENSMUSG00000032531	Amotl2	ENSMUSG00000036995	Asap3
								ENSMUSG00000029471	Camkk2	ENSMUSG00000034614	Pik3ip1
								ENSMUSG00000030970	Ctbp2	ENSMUSG00000021226	Acot2
								ENSMUSG00000061397	Krt79	ENSMUSG00000055717	Slain1
								ENSMUSG00000025780	Itih5	ENSMUSG00000043419	A030009H04Rik
								ENSMUSG00000031517	Gpm6a	ENSMUSG00000061536	Sec22c
								ENSMUSG00000032348	Gsta4	ENSMUSG00000031197	Vbp1
								ENSMUSG00000022346	Myc	ENSMUSG00000055817	Mta3
								ENSMUSG00000028266	Lmo4	ENSMUSG00000001768	Rin2
								ENSMUSG00000029674	Limk1	ENSMUSG00000031360	Ctps2
								ENSMUSG00000039234	Sec24d	ENSMUSG00000092280	Gm20411
								ENSMUSG00000023015	Racgap1	ENSMUSG00000021880	Rnase6
								ENSMUSG00000030298	Sec13	ENSMUSG00000054630	Ugt2b5
								ENSMUSG00000081441	Gm6161	ENSMUSG00000086779	Gm13562
								ENSMUSG00000091115	BC027582	ENSMUSG00000031551	Ido1
								ENSMUSG00000061702	Tmem91	ENSMUSG00000001901	Kcnh6
								ENSMUSG00000097837	Gm26794	ENSMUSG00000026167	Wnt10a
								ENSMUSG00000026308	Klhl30	ENSMUSG00000064147	Rab44
								ENSMUSG00000054640	Slc8a1	ENSMUSG00000026023	Cdk15
								ENSMUSG00000042246	Tmc7	ENSMUSG00000042793	Lgr6
								ENSMUSG00000098557	KCTD12	ENSMUSG00000040187	Arntl2
								ENSMUSG00000007817	Zmiz1	ENSMUSG00000043498	9330132A10Rik
								ENSMUSG00000039470	Zdhhc2	ENSMUSG00000029650	Slc46a3
								ENSMUSG00000054770	Kctd18	ENSMUSG00000044664	Prss42
								ENSMUSG00000039835	Nhsl1	ENSMUSG00000019734	Tmc4
								ENSMUSG00000034161	Scx	ENSMUSG00000019590	Cyb561
								ENSMUSG00000028197	Col24a1	ENSMUSG00000045010	Gm4779
								ENSMUSG00000024140	Epas1	ENSMUSG00000002475	Abhd3
								ENSMUSG00000001240	Ramp2	ENSMUSG00000045071	E130308A19Rik
								ENSMUSG00000037206	Islr	ENSMUSG00000001870	Ltbp1
								ENSMUSG00000028943	Espn	ENSMUSG00000052102	Gnpda1
								ENSMUSG00000027531	Impa1	ENSMUSG00000039081	Zfp503
								ENSMUSG00000042804	Gpr153	ENSMUSG00000038936	Sccpdh
								ENSMUSG00000027669	Gnb4	ENSMUSG00000035900	Gramd4
								ENSMUSG00000025151	Maged1	ENSMUSG00000006576	Slc4a3
								ENSMUSG00000045114	Prrt2	ENSMUSG00000074704	Rad21l
								ENSMUSG00000092062	Gm7664	ENSMUSG00000022014	Epsti1
								ENSMUSG00000021675	F2rl2	ENSMUSG00000019232	Etnppl
								ENSMUSG00000085781	Gm15640	ENSMUSG00000012187	Mogat1
								ENSMUSG00000094065	Gm21541	ENSMUSG00000085419	Gm11734
								ENSMUSG00000027314	Dll4	ENSMUSG00000026271	Gpr35
								ENSMUSG00000039286	Fndc3b	ENSMUSG00000040505	Abcg5
								ENSMUSG00000074785	Plxnc1	ENSMUSG00000001249	Hpn
								ENSMUSG00000021963	Sap18	ENSMUSG00000031162	Gata1
								ENSMUSG00000072235	Tuba1a	ENSMUSG00000030321	Efcab12
								ENSMUSG00000037313	Tacc3	ENSMUSG00000032652	Crebl2
								ENSMUSG00000026836	Acvr1	ENSMUSG00000034164	Emid1
								ENSMUSG00000087409	Gm14271	ENSMUSG00000047414	Flrt2
								ENSMUSG00000039155	Cdh26	ENSMUSG00000034858	Fam214a
								ENSMUSG00000036437	Npy1r	ENSMUSG00000024044	Epb4.1l3
								ENSMUSG00000098196	Gm26964	ENSMUSG00000033767	D930015E06Rik
								ENSMUSG00000037705	Tecta	ENSMUSG00000066026	Dhrs3
								ENSMUSG00000053111	Fank1	ENSMUSG00000002325	Irf9
								ENSMUSG00000097796	Gm16702	ENSMUSG00000021294	Kif26a
								ENSMUSG00000033207	Mamdc2	ENSMUSG00000025467	Prap1
								ENSMUSG00000020181	Nav3	ENSMUSG00000021790	Dydc1
								ENSMUSG00000035864	Syt1	ENSMUSG00000032091	Tmprss4
								ENSMUSG00000021390	Ogn	ENSMUSG00000027317	Ppp1r14d
								ENSMUSG00000039058	Ak5	ENSMUSG00000091897	Gm17019
								ENSMUSG00000070733	Fryl	ENSMUSG00000074828	Gm10768
								ENSMUSG00000031778	Cx3cl1	ENSMUSG00000010122	Slc47a1
								ENSMUSG00000040254	Sema3d	ENSMUSG00000020059	Sycp3
								ENSMUSG00000074227	Spint2	ENSMUSG00000025876	Unc5a
								ENSMUSG00000022270	Fam134b	ENSMUSG00000046761	Fam83h
								ENSMUSG00000040728	Esrp1	ENSMUSG00000028497	Ptplad2
								ENSMUSG00000017716	Birc5	ENSMUSG00000028532	Cachd1
								ENSMUSG00000037679	Inf2	ENSMUSG00000016382	Pls3
								ENSMUSG00000091844	Gm8251	ENSMUSG00000031119	Gpc4
								ENSMUSG00000097928	Gm26578	ENSMUSG00000067299	Crygd
								ENSMUSG00000063514	Gm6756	ENSMUSG00000045591	Olig3
								ENSMUSG00000082101	Slfn14	ENSMUSG00000021228	Acot3
								ENSMUSG00000091542	Gm17167	ENSMUSG00000015340	Cybb
								ENSMUSG00000054675	Tmem119	ENSMUSG00000025504	Eps8l2
								ENSMUSG00000000861	Bcl11a	ENSMUSG00000023403	Stk31
								ENSMUSG00000097391	Mirg	ENSMUSG00000040552	C3ar1
								ENSMUSG00000027660	Skil	ENSMUSG00000029049	Morn1
								ENSMUSG00000071856	Mcc	ENSMUSG00000028766	Alpl
								ENSMUSG00000053398	Phgdh	ENSMUSG00000020483	Dynll2
								ENSMUSG00000039787	Cercam	ENSMUSG00000024975	Pdcd4
								ENSMUSG00000079020	Slc45a4	ENSMUSG00000028494	Plin2
								ENSMUSG00000029826	Zc3hav1	ENSMUSG00000066357	Wdr6
								ENSMUSG00000022475	Hdac7	ENSMUSG00000037553	Zdhhc18
								ENSMUSG00000041681	Iapp	ENSMUSG00000097115	1810019N24Rik
								ENSMUSG00000081291	Gm14738	ENSMUSG00000031722	Hp
								ENSMUSG00000050936	Hist2h2bb	ENSMUSG00000069825	Spata22
								ENSMUSG00000026241	Nppc	ENSMUSG00000031549	Ido2
								ENSMUSG00000036181	Hist1h1c	ENSMUSG00000023968	Crip3
								ENSMUSG00000057751	Megf6	ENSMUSG00000030492	Slc7a9
								ENSMUSG00000000579	Dynlt1c	ENSMUSG00000029699	Srcrb4d
								ENSMUSG00000027692	Tnik	ENSMUSG00000031506	Ptpn7
								ENSMUSG00000074802	Gas2l3	ENSMUSG00000042345	Ubash3a
								ENSMUSG00000041064	Pif1	ENSMUSG00000015094	Npdc1
								ENSMUSG00000036019	Tmtc2	ENSMUSG00000068874	Selenbp1
								ENSMUSG00000031871	Cdh5	ENSMUSG00000018574	Acadvl
								ENSMUSG00000030551	Nr2f2	ENSMUSG00000069539	Scyl2
								ENSMUSG00000058571	Gpc6	ENSMUSG00000026269	Rnpepl1
								ENSMUSG00000029761	Cald1	ENSMUSG00000021743	Fezf2
								ENSMUSG00000057193	Slc44a2	ENSMUSG00000072115	Ang
								ENSMUSG00000042594	Sh2b3	ENSMUSG00000056413	Adap1
								ENSMUSG00000031789	Cngb1	ENSMUSG00000026450	Chit1
								ENSMUSG00000052221	Ppp1r36	ENSMUSG00000028337	Coro2a
								ENSMUSG00000024530	Slmo1	ENSMUSG00000037814	Larp1b
								ENSMUSG00000010830	Kdelr3	ENSMUSG00000051224	Tceanc
								ENSMUSG00000036882	Arhgap33	ENSMUSG00000032121	Tmem218
								ENSMUSG00000044864	Ankrd50	ENSMUSG00000048486	Fitm2
								ENSMUSG00000020571	Pdia6	ENSMUSG00000035835	BC005764
								ENSMUSG00000031400	G6pdx	ENSMUSG00000051950	B3galtl
								ENSMUSG00000022390	Zc3h7b	ENSMUSG00000028607	Cpt2
								ENSMUSG00000049214	Skint7	ENSMUSG00000032978	Guca2b
								ENSMUSG00000027568	Ntsr1	ENSMUSG00000030762	Aqp8
								ENSMUSG00000060204	Gm5868	ENSMUSG00000022416	Cacna1i
								ENSMUSG00000035578	Iqcg	ENSMUSG00000030137	Tuba8
								ENSMUSG00000024812	Tjp2	ENSMUSG00000027843	Ptpn22
								ENSMUSG00000023036	Pcdhga9	ENSMUSG00000082274	Gm14026
								ENSMUSG00000070802	Pnmal2	ENSMUSG00000026602	Nphs2
								ENSMUSG00000019214	Chtf18	ENSMUSG00000029408	Abcb9
								ENSMUSG00000011958	Bnip2	ENSMUSG00000017747	Ghdc
								ENSMUSG00000037254	Itih2	ENSMUSG00000033540	Idua
								ENSMUSG00000021198	Unc79	ENSMUSG00000059447	Hadhb
								ENSMUSG00000051048	P4ha3	ENSMUSG00000049090	Zadh2
								ENSMUSG00000041482	Piezo2	ENSMUSG00000055030	Sprr2e
								ENSMUSG00000024924	Vldlr	ENSMUSG00000071562	Stfa1
								ENSMUSG00000021835	Bmp4	ENSMUSG00000029658	Wdr95
								ENSMUSG00000001507	Itga3	ENSMUSG00000067144	Slc22a7
								ENSMUSG00000059013	Sh2d3c	ENSMUSG00000029026	Trp73
								ENSMUSG00000032557	Uba5	ENSMUSG00000058153	Sez6l
								ENSMUSG00000016528	Mapkapk2	ENSMUSG00000034818	Celf5
								ENSMUSG00000096316	Gm6432	ENSMUSG00000029162	Khk
								ENSMUSG00000083701	Gm4912	ENSMUSG00000004885	Crabp2
								ENSMUSG00000048148	Nwd1	ENSMUSG00000079659	Tmem243
								ENSMUSG00000041920	Slc16a6	ENSMUSG00000025529	Zfp711
								ENSMUSG00000020019	Ntn4	ENSMUSG00000096687	AA474331
								ENSMUSG00000026475	Rgs16	ENSMUSG00000000753	Serpinf1
								ENSMUSG00000052949	Rnf157	ENSMUSG00000038187	Btbd10
								ENSMUSG00000024791	Cdca5	ENSMUSG00000050271	D8Ertd82e
								ENSMUSG00000036986	Pml	ENSMUSG00000078495	Gm13157
								ENSMUSG00000019916	P4ha1	ENSMUSG00000020401	Fam71b
								ENSMUSG00000027496	Aurka	ENSMUSG00000081146	Gm6207
								ENSMUSG00000019975	Ikbip	ENSMUSG00000086432	B430119L08Rik
								ENSMUSG00000044624	Gm4922	ENSMUSG00000011034	Slc5a1
								ENSMUSG00000033705	Stard9	ENSMUSG00000035699	Slc51a
								ENSMUSG00000030748	Il4ra	ENSMUSG00000041670	Rims1
								ENSMUSG00000056380	Gpr50	ENSMUSG00000027938	Creb3l4
								ENSMUSG00000021388	Aspn	ENSMUSG00000015312	Gadd45b
								ENSMUSG00000032845	Alpk2	ENSMUSG00000052105	Soga2
								ENSMUSG00000021367	Edn1	ENSMUSG00000078915	Hsp25-ps1
								ENSMUSG00000056174	Col8a2	ENSMUSG00000048038	4932418E24Rik
								ENSMUSG00000028773	Fabp3	ENSMUSG00000070498	Tmem132b
								ENSMUSG00000038112	AW551984	ENSMUSG00000072620	Slfn2
								ENSMUSG00000049521	Cdc42ep1	ENSMUSG00000073535	Gm5532
								ENSMUSG00000002055	Spag5	ENSMUSG00000071506	Tmem139
								ENSMUSG00000019823	Mical1	ENSMUSG00000028909	Ptpru
								ENSMUSG00000027422	Rrbp1	ENSMUSG00000057176	Gm166
								ENSMUSG00000003779	Kif20a	ENSMUSG00000030590	Fam98c
								ENSMUSG00000041747	Utp15	ENSMUSG00000037172	E330009J07Rik
								ENSMUSG00000027248	Pdia3	ENSMUSG00000029053	Prkcz
								ENSMUSG00000048385	Scrt1	ENSMUSG00000030494	Rhpn2
								ENSMUSG00000022053	Ebf2	ENSMUSG00000037235	Mxd4
								ENSMUSG00000040249	Lrp1	ENSMUSG00000033159	Cnppd1
								ENSMUSG00000075408	6030408B16Rik	ENSMUSG00000043004	Gng2
								ENSMUSG00000059921	Unc5c	ENSMUSG00000034918	Cdhr2
								ENSMUSG00000027907	S100a11	ENSMUSG00000074734	4933416C03Rik
								ENSMUSG00000027007	Ssfa2	ENSMUSG00000025318	Jph3
								ENSMUSG00000034875	Nudt19	ENSMUSG00000082319	Gm8822
								ENSMUSG00000049932	H2afx	ENSMUSG00000048534	Amica1
								ENSMUSG00000026672	Optn	ENSMUSG00000026979	Psd4
								ENSMUSG00000011179	Odc1	ENSMUSG00000027559	Car3
								ENSMUSG00000035914	Cd276	ENSMUSG00000038527	C1rl
								ENSMUSG00000032623	Oas1d	ENSMUSG00000026202	Tuba4a
								ENSMUSG00000032726	Bmp8a	ENSMUSG00000078570	1110065P20Rik
								ENSMUSG00000074782	4833422C13Rik	ENSMUSG00000086552	A730090H04Rik
								ENSMUSG00000033208	S100b	ENSMUSG00000029369	Afm
								ENSMUSG00000039238	Zfp750	ENSMUSG00000073598	1700066B19Rik
								ENSMUSG00000036885	Arhgef26	ENSMUSG00000086494	2210417A02Rik
								ENSMUSG00000026779	Mastl	ENSMUSG00000020299	4930524B15Rik
								ENSMUSG00000046841	Ckap4	ENSMUSG00000070858	Gm1673
								ENSMUSG00000019189	Rnf145	ENSMUSG00000042386	Tex13
								ENSMUSG00000075077	Olfr1251	ENSMUSG00000074093	Svip
								ENSMUSG00000032081	Apoc3	ENSMUSG00000024376	Epb4.1l4a
								ENSMUSG00000024793	Tnfrsf25	ENSMUSG00000032537	Ephb1
								ENSMUSG00000021583	Erap1	ENSMUSG00000024827	Gldc
								ENSMUSG00000070643	Sox13	ENSMUSG00000044475	Ascc1
								ENSMUSG00000098061	Gm26945	ENSMUSG00000026295	Spp2
								ENSMUSG00000069307	Hist1h2bq	ENSMUSG00000031750	Il34
								ENSMUSG00000037962	Fam101a	ENSMUSG00000053856	Dnajc5g
								ENSMUSG00000078453	Abracl	ENSMUSG00000039899	Fgl2
								ENSMUSG00000036565	Ttyh3	ENSMUSG00000040276	Pacsin1
								ENSMUSG00000029701	Rbm28	ENSMUSG00000091514	Gm17484
								ENSMUSG00000063524	Eno1	ENSMUSG00000096971	4930556M19Rik
								ENSMUSG00000000078	Klf6	ENSMUSG00000058145	Adamts17
								ENSMUSG00000028430	Nol6	ENSMUSG00000042842	Serpinb6b
								ENSMUSG00000071414	Gm6736	ENSMUSG00000018796	Acsl1
								ENSMUSG00000089945	Gm20459	ENSMUSG00000001630	Stk38l
								ENSMUSG00000020475	Pgam2	ENSMUSG00000045087	S1pr5
								ENSMUSG00000053626	Tll1	ENSMUSG00000020419	Hormad2
								ENSMUSG00000031595	Pdgfrl	ENSMUSG00000041439	Mfsd6
								ENSMUSG00000034271	Jdp2	ENSMUSG00000027794	Sohlh2
								ENSMUSG00000056069	Fam105a	ENSMUSG00000000915	Hip1r
								ENSMUSG00000021676	Iqgap2	ENSMUSG00000097326	A330048O09Rik
								ENSMUSG00000028073	Pear1	ENSMUSG00000052392	Acot4
								ENSMUSG00000039706	Ldb2	ENSMUSG00000037446	Tulp1
								ENSMUSG00000020492	Ska2	ENSMUSG00000037990	Sh3rf3
								ENSMUSG00000038624	Nepn	ENSMUSG00000054580	Pla2r1
								ENSMUSG00000097484	Gm26807	ENSMUSG00000039395	Mreg
								ENSMUSG00000020216	Jsrp1	ENSMUSG00000025477	Inpp5a
								ENSMUSG00000004558	Ndrg2	ENSMUSG00000055413	H2-Q5
								ENSMUSG00000034485	Uaca	ENSMUSG00000040610	Tlx3
								ENSMUSG00000021838	Samd4	ENSMUSG00000074715	Ccl28
								ENSMUSG00000052684	Jun	ENSMUSG00000031139	Mcf2
								ENSMUSG00000028517	Ppap2b	ENSMUSG00000038496	Slc19a3
								ENSMUSG00000024613	Tcof1	ENSMUSG00000024347	Psd2
								ENSMUSG00000086368	Gm13830	ENSMUSG00000041592	Sdk2
								ENSMUSG00000036185	Sapcd1	ENSMUSG00000090698	Apold1
								ENSMUSG00000054191	Klf1	ENSMUSG00000051343	Rab11fip5
								ENSMUSG00000029306	Ibsp	ENSMUSG00000084942	7330404K18Rik
								ENSMUSG00000042846	Lrrtm3	ENSMUSG00000048473	Gm766
								ENSMUSG00000038011	Dnah10	ENSMUSG00000026468	Lhx4
								ENSMUSG00000081467	Gm13337	ENSMUSG00000026312	Cdh7
								ENSMUSG00000038264	Sema7a	ENSMUSG00000050777	Tmem37
								ENSMUSG00000020894	Vamp2	ENSMUSG00000056666	Retsat
								ENSMUSG00000022369	Mtbp	ENSMUSG00000023961	Enpp4
								ENSMUSG00000030867	Plk1	ENSMUSG00000005774	Rfx5
								ENSMUSG00000018661	Cog1	ENSMUSG00000049339	Fam134a
								ENSMUSG00000027575	Arfgap1	ENSMUSG00000087374	Gm15457
								ENSMUSG00000044041	Krt13	ENSMUSG00000032079	Apoa5
								ENSMUSG00000028262	Clca2	ENSMUSG00000040601	Nlrp4a
								ENSMUSG00000037552	Plekhg2	ENSMUSG00000022229	Atp12a
								ENSMUSG00000047907	Tshz2	ENSMUSG00000022311	Csmd3
								ENSMUSG00000038074	Fkbp14	ENSMUSG00000021187	Tc2n
								ENSMUSG00000042364	Snx18	ENSMUSG00000045064	Zc2hc1c
								ENSMUSG00000074151	Nlrc5	ENSMUSG00000042254	Cilp
								ENSMUSG00000081497	Gm15560	ENSMUSG00000025648	Pfkfb4
								ENSMUSG00000020607	Fam84a	ENSMUSG00000022012	Enox1
								ENSMUSG00000045038	Prkce	ENSMUSG00000040557	Wbscr27
								ENSMUSG00000096337	Gm13694	ENSMUSG00000022048	Dpysl2
								ENSMUSG00000010797	Wnt2	ENSMUSG00000022261	Sdc2
								ENSMUSG00000020155	Kcnmb1	ENSMUSG00000048234	Rnf149
								ENSMUSG00000056498	Tmem154	ENSMUSG00000097196	Gm26665
								ENSMUSG00000024479	Mal2	ENSMUSG00000031772	Cntnap4
								ENSMUSG00000021567	Nkd2	ENSMUSG00000084989	E030010N08Rik
								ENSMUSG00000020875	Hoxb9	ENSMUSG00000033595	Lgi3
								ENSMUSG00000037295	Ldlrap1	ENSMUSG00000039159	Ube2h
								ENSMUSG00000057337	Chst3	ENSMUSG00000068407	Rnase12
								ENSMUSG00000020706	Ftsj3	ENSMUSG00000087322	Gm16075
								ENSMUSG00000021895	Arhgef3	ENSMUSG00000047161	Chst9
								ENSMUSG00000069662	Marcks	ENSMUSG00000078921	Tgtp2
								ENSMUSG00000032714	Syde1	ENSMUSG00000043924	Ncmap
								ENSMUSG00000096484	Gm13696	ENSMUSG00000041797	Abca9
								ENSMUSG00000094125	Gm13698	ENSMUSG00000065999	Gm13154
								ENSMUSG00000094336	Gm13693	ENSMUSG00000033902	Mapkbp1
								ENSMUSG00000095824	Gm13697	ENSMUSG00000023806	Rsph3b
								ENSMUSG00000037034	Pax1	ENSMUSG00000063410	Stk24
								ENSMUSG00000082079	Gm14490	ENSMUSG00000031320	Rps4x
								ENSMUSG00000037759	Ptger2	ENSMUSG00000073174	Magi2
								ENSMUSG00000005553	Atp4a	ENSMUSG00000035984	Nme5
								ENSMUSG00000032278	Paqr5	ENSMUSG00000074365	Crxos1
								ENSMUSG00000069805	Fbp1	ENSMUSG00000042073	Abhd14b
								ENSMUSG00000049588	Ccdc69	ENSMUSG00000040253	Gbp7
								ENSMUSG00000086291	Gm15513	ENSMUSG00000032262	Elovl4
								ENSMUSG00000037161	Mgarp	ENSMUSG00000042659	Arrdc4
								ENSMUSG00000021384	Susd3	ENSMUSG00000037971	1110032A03Rik
								ENSMUSG00000026131	Dst	ENSMUSG00000009585	Apobec3
								ENSMUSG00000004044	Ptrf	ENSMUSG00000013418	B4galnt2
								ENSMUSG00000074404	Gm1698	ENSMUSG00000026141	Col19a1
								ENSMUSG00000058252	1700008I05Rik	ENSMUSG00000027579	Srms
								ENSMUSG00000062061	Obp2a	ENSMUSG00000022455	Wbp2nl
								ENSMUSG00000060128	Gm10075	ENSMUSG00000034555	Tex16
								ENSMUSG00000075256	Cerkl	ENSMUSG00000055632	Hmcn2
								ENSMUSG00000044042	Fmn1	ENSMUSG00000017723	Wfdc2
								ENSMUSG00000055044	Pdlim1	ENSMUSG00000039853	Trim14
								ENSMUSG00000022150	Dab2	ENSMUSG00000028150	Rorc
								ENSMUSG00000024440	Pcdh12	ENSMUSG00000078881	Gm14434
								ENSMUSG00000028873	Cdca8	ENSMUSG00000020620	Abca8b
								ENSMUSG00000024312	Wdr46	ENSMUSG00000057897	Camk2b
								ENSMUSG00000036502	Tmem255a	ENSMUSG00000079511	Ccdc142
								ENSMUSG00000002900	Lamb1	ENSMUSG00000034295	Fhod3
								ENSMUSG00000027210	Meis2	ENSMUSG00000032846	Zswim6
								ENSMUSG00000057672	Pkn1	ENSMUSG00000020962	Gtf2a1
								ENSMUSG00000091987	Gm10352	ENSMUSG00000026003	Acadl
								ENSMUSG00000097838	C530050E15Rik	ENSMUSG00000061981	Flot2
								ENSMUSG00000021285	Ppp1r13b	ENSMUSG00000021120	Pigh
								ENSMUSG00000074476	Spc24	ENSMUSG00000031919	Tmed6
								ENSMUSG00000037965	Zc3h7a	ENSMUSG00000025494	Sigirr
								ENSMUSG00000062510	Nsl1	ENSMUSG00000045725	Prr15
								ENSMUSG00000030983	Bccip	ENSMUSG00000030214	Plbd1
								ENSMUSG00000001156	Mxd1	ENSMUSG00000042589	Cux2
								ENSMUSG00000053141	Ptprt	ENSMUSG00000054843	Atrnl1
								ENSMUSG00000051457	Spn	ENSMUSG00000046947	Adck2
								ENSMUSG00000025401	Myo1a	ENSMUSG00000035829	Ppp1r26
								ENSMUSG00000030760	Acer3	ENSMUSG00000010025	Aldh3a2
								ENSMUSG00000043671	Dpy19l3	ENSMUSG00000070719	Pla2g4d
								ENSMUSG00000096640	Gm4312	ENSMUSG00000020395	Itk
								ENSMUSG00000065037	Rn7sk	ENSMUSG00000049130	C5ar1
								ENSMUSG00000032358	Fam83b	ENSMUSG00000036832	Lpar3
								ENSMUSG00000085603	Gm11346	ENSMUSG00000019122	Ccl9
								ENSMUSG00000027360	Hdc	ENSMUSG00000067929	Gm10226
								ENSMUSG00000052248	Gm13476	ENSMUSG00000010142	Tnfrsf13b
								ENSMUSG00000054263	Lifr	ENSMUSG00000052616	Ccdc79
								ENSMUSG00000020674	Pxdn	ENSMUSG00000000792	Slc5a5
								ENSMUSG00000056121	Fez2	ENSMUSG00000046240	Hepacam
								ENSMUSG00000001833	Sept7	ENSMUSG00000006457	Actn3
								ENSMUSG00000079298	Klrb1b	ENSMUSG00000001227	Sema6b
								ENSMUSG00000084010	Gm13302	ENSMUSG00000040570	Rundc3b
								ENSMUSG00000062296	Trank1	ENSMUSG00000071662	Polr2g
								ENSMUSG00000002279	Lmf1	ENSMUSG00000040687	Madd
								ENSMUSG00000022091	Sorbs3	ENSMUSG00000021629	Slc30a5
								ENSMUSG00000024063	Lbh	ENSMUSG00000031751	Amfr
								ENSMUSG00000025823	Pdia4	ENSMUSG00000015776	Med22
								ENSMUSG00000020176	Grb10	ENSMUSG00000082336	Gm8401
								ENSMUSG00000070111	Gm10286	ENSMUSG00000024987	Cyp26a1
								ENSMUSG00000022146	Osmr	ENSMUSG00000074445	Sprr2a3
								ENSMUSG00000085971	Gm15411	ENSMUSG00000023914	Mep1a
								ENSMUSG00000073821	8030451A03Rik	ENSMUSG00000022218	Tgm1
								ENSMUSG00000091475	2810468N07Rik	ENSMUSG00000069516	Lyz2
								ENSMUSG00000075324	Fign	ENSMUSG00000039450	Dcxr
								ENSMUSG00000044783	Hjurp	ENSMUSG00000038903	Ccdc68
								ENSMUSG00000048376	F2r	ENSMUSG00000042500	Ago4
								ENSMUSG00000041891	Lman1	ENSMUSG00000038172	Ttc39b
								ENSMUSG00000013698	Pea15a	ENSMUSG00000036880	Acaa2
								ENSMUSG00000027776	Il12a	ENSMUSG00000029994	Anxa4
								ENSMUSG00000020090	Npffr1	ENSMUSG00000087648	E130018N17Rik
								ENSMUSG00000074758	Gm5535	ENSMUSG00000042784	Muc1
								ENSMUSG00000037833	Sh2d4b	ENSMUSG00000085408	C530005A16Rik
								ENSMUSG00000040118	Cacna2d1	ENSMUSG00000026956	Uap1l1
								ENSMUSG00000020282	Rhbdf1	ENSMUSG00000046844	Vat1l
								ENSMUSG00000025574	Tk1	ENSMUSG00000037709	Fam13a
								ENSMUSG00000001228	Uhrf1	ENSMUSG00000021054	Sgpp1
								ENSMUSG00000038685	Rtel1	ENSMUSG00000023031	Cela1
								ENSMUSG00000054944	5330416C01Rik	ENSMUSG00000030450	Oca2
								ENSMUSG00000057098	Ebf1	ENSMUSG00000087594	BC039771
								ENSMUSG00000046323	Dppa3	ENSMUSG00000031409	Tceal6
								ENSMUSG00000050628	Ubald2	ENSMUSG00000035517	Tdrd7
								ENSMUSG00000031216	Stard8	ENSMUSG00000041650	Pcca
								ENSMUSG00000027792	Bche	ENSMUSG00000033629	Ptplad1
								ENSMUSG00000020877	Scrn2	ENSMUSG00000008734	Gprc5b
								ENSMUSG00000005233	Spc25	ENSMUSG00000085946	AA387200
								ENSMUSG00000038252	Ncapd2	ENSMUSG00000044377	Gm13080
								ENSMUSG00000040627	Aicda	ENSMUSG00000097486	Gm17733
								ENSMUSG00000034810	Scn7a	ENSMUSG00000034634	Ly6d
								ENSMUSG00000011267	Zfp296	ENSMUSG00000087444	Gm5475
								ENSMUSG00000053199	Arhgap20	ENSMUSG00000003379	Cd79a
								ENSMUSG00000005057	Sh2b2	ENSMUSG00000086646	5133400J02Rik
								ENSMUSG00000034158	Lrrc58	ENSMUSG00000028264	Spaca1
								ENSMUSG00000015143	Actn1	ENSMUSG00000036395	Glb1l2
								ENSMUSG00000043441	Gpr149	ENSMUSG00000060206	Zfp462
								ENSMUSG00000004360	9330159F19Rik	ENSMUSG00000039886	Tmem120a
								ENSMUSG00000039542	Ncam1	ENSMUSG00000007783	Cpt1c
								ENSMUSG00000025337	Sbds	ENSMUSG00000030630	Fah
								ENSMUSG00000049295	Zfp219	ENSMUSG00000019810	Fuca2
								ENSMUSG00000039055	Eme1	ENSMUSG00000044250	Pced1b
								ENSMUSG00000022070	Bora	ENSMUSG00000006818	Sod2
								ENSMUSG00000092066	1700121N20Rik	ENSMUSG00000028782	Bai2
								ENSMUSG00000035818	Plekhs1	ENSMUSG00000038756	Ttll6
								ENSMUSG00000035237	Lcat	ENSMUSG00000020782	Llgl2
								ENSMUSG00000051910	Sox6	ENSMUSG00000029309	Sparcl1
								ENSMUSG00000040606	Kazn	ENSMUSG00000030105	Arl8b
								ENSMUSG00000018965	Ywhah	ENSMUSG00000027394	Ttl
								ENSMUSG00000096987	Gm26525	ENSMUSG00000022525	Hrasls
								ENSMUSG00000030359	Pzp	ENSMUSG00000046338	Gpat2
								ENSMUSG00000026193	Fn1	ENSMUSG00000042010	Acacb
								ENSMUSG00000031976	Urb2	ENSMUSG00000030409	Dmpk
								ENSMUSG00000022272	Myo10	ENSMUSG00000057409	Zfp53
								ENSMUSG00000031523	Dlc1	ENSMUSG00000046808	Atp10d
								ENSMUSG00000048327	Ckap2l	ENSMUSG00000031431	Tsc22d3
								ENSMUSG00000022385	Gtse1	ENSMUSG00000084249	Gm12267
								ENSMUSG00000042903	Foxo4	ENSMUSG00000036330	Slc18a1
								ENSMUSG00000033161	Atp1a1	ENSMUSG00000037855	Zfp365
										ENSMUSG00000032017	Grik4
										ENSMUSG00000004266	Ptpn6
										ENSMUSG00000031150	Ccdc120
										ENSMUSG00000028617	Lrrc42
										ENSMUSG00000025265	Fgd1
										ENSMUSG00000079639	Rhox4a
										ENSMUSG00000091012	Vmn1r34
										ENSMUSG00000086264	Gm15850
										ENSMUSG00000085057	Gm13415
										ENSMUSG00000079164	Tlr5
										ENSMUSG00000029651	Mtus2
										ENSMUSG00000020388	Pdlim4
										ENSMUSG00000015882	Lcorl
										ENSMUSG00000049313	Sorl1
										ENSMUSG00000029735	Tpk1
										ENSMUSG00000024420	Zfp521
										ENSMUSG00000081675	Gm12712
										ENSMUSG00000037942	Crp
										ENSMUSG00000042269	Fam92b
										ENSMUSG00000007946	Phox2a
										ENSMUSG00000042115	Klhdc8a
										ENSMUSG00000026928	Card9
										ENSMUSG00000023393	Slc17a9
										ENSMUSG00000078853	Igtp
										ENSMUSG00000022490	Ppp1r1a
										ENSMUSG00000070777	Ceacam20
										ENSMUSG00000067795	4930444P10Rik
										ENSMUSG00000004668	Abca13
										ENSMUSG00000031727	Pmfbp1
										ENSMUSG00000027297	Ltk
										ENSMUSG00000024619	Cdx1
										ENSMUSG00000002908	Kcnn1
										ENSMUSG00000079637	Rhox2c
										ENSMUSG00000039824	Myl6b
										ENSMUSG00000073530	Pappa2
										ENSMUSG00000021453	Gadd45g
										ENSMUSG00000006435	Neurl1a
										ENSMUSG00000019027	Dnah1
										ENSMUSG00000028199	Cryz
										ENSMUSG00000003500	Impdh1
										ENSMUSG00000035150	Eif2s3x
										ENSMUSG00000027809	Etfdh
										ENSMUSG00000057191	AB124611
										ENSMUSG00000039095	En2
										ENSMUSG00000032839	Trpc1
										ENSMUSG00000028701	Lurap1
										ENSMUSG00000028088	Fmo5
										ENSMUSG00000024132	Eci1
										ENSMUSG00000032902	Slc16a1
										ENSMUSG00000047757	Fancb
										ENSMUSG00000068735	Trp53i11
										ENSMUSG00000001520	Nrip2
										ENSMUSG00000041020	Map7d2
										ENSMUSG00000020911	Krt19
										ENSMUSG00000031171	Ftsj1
										ENSMUSG00000020728	Cep112
										ENSMUSG00000006216	Clcnkb
										ENSMUSG00000074001	Klhl40
										ENSMUSG00000082955	Gm8036
										ENSMUSG00000008496	Pou2f2
										ENSMUSG00000054181	A930012O16Rik
										ENSMUSG00000084127	Gm13169
										ENSMUSG00000040794	C1qtnf4
										ENSMUSG00000043518	Rai2
										ENSMUSG00000036136	Fam110c
										ENSMUSG00000036769	Wdr44
										ENSMUSG00000033386	Frrs1
										ENSMUSG00000081752	Gm14680
										ENSMUSG00000022837	Iqcb1
										ENSMUSG00000029455	Aldh2
										ENSMUSG00000025783	4930412O13Rik
										ENSMUSG00000072575	Eddm3b
										ENSMUSG00000024397	Aif1
										ENSMUSG00000021534	1700001L19Rik
										ENSMUSG00000029314	Agpat9
										ENSMUSG00000022074	Tnfrsf10b
										ENSMUSG00000023224	Serping1
										ENSMUSG00000043668	Tox3
										ENSMUSG00000029757	Dync1i1
										ENSMUSG00000028211	Trp53inp1
										ENSMUSG00000028393	Alad
										ENSMUSG00000073131	Vma21
										ENSMUSG00000029469	Ift81
										ENSMUSG00000090439	Gm17455
										ENSMUSG00000085674	Gm12845
										ENSMUSG00000097836	Gm26903
										ENSMUSG00000085042	2010001M06Rik
										ENSMUSG00000029784	Ssmem1
										ENSMUSG00000005951	Shpk
										ENSMUSG00000026875	Traf1
										ENSMUSG00000048865	Arhgap30
										ENSMUSG00000032854	Ugt8a
										ENSMUSG00000004038	Gstm3
										ENSMUSG00000060961	Slc4a4
										ENSMUSG00000060260	Pwwp2b
										ENSMUSG00000031387	Renbp
										ENSMUSG00000034285	Nipsnap1
										ENSMUSG00000043391	2510009E07Rik

## Sheet: C. Common_Male_Overexpressed
E11							E12
Male - Z10.5, E11		Male - E11, Z11.5					Male - Z11.5, E12		Male - E12, Z12.5
Ensembl ID	Gene	Ensembl ID	Gene				Ensembl ID	Gene	Ensembl ID	Gene
ENSMUSG00000069049	Eif2s3y	ENSMUSG00000069049	Eif2s3y				ENSMUSG00000069049	Eif2s3y	ENSMUSG00000042804	Gpr153
ENSMUSG00000069045	Ddx3y	ENSMUSG00000069045	Ddx3y				ENSMUSG00000069045	Ddx3y	ENSMUSG00000027654	Fam83d
ENSMUSG00000069053	Uba1y	ENSMUSG00000069044	Usp9y				ENSMUSG00000046167	Gldn	ENSMUSG00000058396	Gpr182
ENSMUSG00000096520	Gm3376	ENSMUSG00000069053	Uba1y				ENSMUSG00000035262	Amh	ENSMUSG00000069049	Eif2s3y
ENSMUSG00000069036	Sry	ENSMUSG00000069036	Sry				ENSMUSG00000069053	Uba1y	ENSMUSG00000070047	Fat1
ENSMUSG00000068457	Uty	ENSMUSG00000000567	Sox9				ENSMUSG00000027871	Hsd3b1	ENSMUSG00000069045	Ddx3y
ENSMUSG00000056673	Kdm5d	ENSMUSG00000028943	Espn				ENSMUSG00000033066	Gas7	ENSMUSG00000029838	Ptn
		ENSMUSG00000056673	Kdm5d				ENSMUSG00000059456	Ptk2b	ENSMUSG00000035277	Arx
		ENSMUSG00000096520	Gm3376				ENSMUSG00000027445	Cst9	ENSMUSG00000038305	Spats2l
		ENSMUSG00000068457	Uty				ENSMUSG00000027444	8030411F24Rik	ENSMUSG00000029828	4921507P07Rik
		ENSMUSG00000040562	Gstm2				ENSMUSG00000024176	Sox8	ENSMUSG00000035262	Amh
		ENSMUSG00000004035	Gstm7				ENSMUSG00000023070	Rgn	ENSMUSG00000060240	Cend1
							ENSMUSG00000058135	Gstm1	ENSMUSG00000037440	Vnn1
							ENSMUSG00000067279	Ppp1r3c	ENSMUSG00000069053	Uba1y
							ENSMUSG00000000567	Sox9	ENSMUSG00000038776	Ephx1
							ENSMUSG00000067220	Cnga1	ENSMUSG00000038777	Sema6c
							ENSMUSG00000023000	Dhh	ENSMUSG00000028962	Slc4a2
							ENSMUSG00000022144	Gdnf	ENSMUSG00000053965	Pde5a
							ENSMUSG00000031089	Slc6a14	ENSMUSG00000014329	Bicc1
							ENSMUSG00000078137	Ankrd63	ENSMUSG00000033066	Gas7
							ENSMUSG00000037624	Kcnk2	ENSMUSG00000065954	Tacc1
							ENSMUSG00000064036	Mro	ENSMUSG00000024594	Prrc1
							ENSMUSG00000022408	Fam83f	ENSMUSG00000072235	Tuba1a
							ENSMUSG00000056673	Kdm5d	ENSMUSG00000036169	Sostdc1
							ENSMUSG00000015090	Ptgds	ENSMUSG00000030865	Chp2
							ENSMUSG00000030474	Siglece	ENSMUSG00000040659	Efhd2
							ENSMUSG00000062296	Trank1	ENSMUSG00000024176	Sox8
							ENSMUSG00000041193	Pla2g5	ENSMUSG00000060204	Gm5868
							ENSMUSG00000027253	Lrp4	ENSMUSG00000037003	Tns2
							ENSMUSG00000021974	Fgf9	ENSMUSG00000030854	Ptpn5
							ENSMUSG00000042662	Dusp15	ENSMUSG00000049420	Tmem200a
							ENSMUSG00000075555	Gm10863	ENSMUSG00000028524	Sgip1
							ENSMUSG00000028626	Col9a2	ENSMUSG00000049422	Chchd10
							ENSMUSG00000050558	Prokr2	ENSMUSG00000003228	Grk5
							ENSMUSG00000015766	Eps8	ENSMUSG00000004562	Arhgef40
							ENSMUSG00000063415	Cyp26b1	ENSMUSG00000038793	Lefty1
							ENSMUSG00000027570	Col9a3	ENSMUSG00000039646	Vasn
							ENSMUSG00000026249	Serpine2	ENSMUSG00000036528	Ppfibp2
							ENSMUSG00000079173	Zan	ENSMUSG00000058794	Nfe2
							ENSMUSG00000049538	Adamts16	ENSMUSG00000033491	Prss35
							ENSMUSG00000039533	Mmd2	ENSMUSG00000097928	Gm26578
							ENSMUSG00000049551	Fzd9	ENSMUSG00000074802	Gas2l3
							ENSMUSG00000024427	Spry4	ENSMUSG00000001435	Col18a1
							ENSMUSG00000010021	Kif19a	ENSMUSG00000024534	Sncaip
							ENSMUSG00000032038	St3gal4	ENSMUSG00000022358	Fbxo32
							ENSMUSG00000001588	Acap1	ENSMUSG00000067279	Ppp1r3c
							ENSMUSG00000036687	Tmem184a	ENSMUSG00000033006	Sox10
							ENSMUSG00000064080	Fbln2	ENSMUSG00000024521	Pmaip1
							ENSMUSG00000068457	Uty	ENSMUSG00000022346	Myc
							ENSMUSG00000068452	Duox2	ENSMUSG00000048537	Phldb1
							ENSMUSG00000068522	Aard	ENSMUSG00000051703	Tmem198
							ENSMUSG00000068762	Gstm6	ENSMUSG00000024529	Lox
							ENSMUSG00000053279	Aldh1a1	ENSMUSG00000036502	Tmem255a
							ENSMUSG00000045672	Col27a1	ENSMUSG00000032135	Mcam
							ENSMUSG00000029188	Slc34a2	ENSMUSG00000031284	Pak3
							ENSMUSG00000067879	3110035E14Rik	ENSMUSG00000022330	Osr2
							ENSMUSG00000047842	Diras2	ENSMUSG00000000567	Sox9
							ENSMUSG00000037801	Iqch	ENSMUSG00000045441	Gprin3
							ENSMUSG00000051243	Islr2	ENSMUSG00000058756	Thra
							ENSMUSG00000086587	Gm11837	ENSMUSG00000037419	Endod1
							ENSMUSG00000027377	Mall	ENSMUSG00000067220	Cnga1
							ENSMUSG00000041674	BC006965	ENSMUSG00000022391	Rangap1
							ENSMUSG00000040562	Gstm2	ENSMUSG00000001473	Tubb6
							ENSMUSG00000053211	Zfy1	ENSMUSG00000068566	Myadm
							ENSMUSG00000029359	Tesc	ENSMUSG00000046352	Gjb2
							ENSMUSG00000020303	Stc2	ENSMUSG00000025892	Gria4
							ENSMUSG00000004035	Gstm7	ENSMUSG00000022389	Tef
									ENSMUSG00000028927	Padi2
									ENSMUSG00000036545	Adamts2
									ENSMUSG00000022371	Col14a1
									ENSMUSG00000025400	Tac2
									ENSMUSG00000000125	Wnt3
									ENSMUSG00000000120	Ngfr
									ENSMUSG00000025401	Myo1a
									ENSMUSG00000025407	Gli1
									ENSMUSG00000024558	Mapk4
									ENSMUSG00000008090	Fgfrl1
									ENSMUSG00000031355	Arhgap6
									ENSMUSG00000030022	Adamts9
									ENSMUSG00000030020	Prickle2
									ENSMUSG00000022883	Robo1
									ENSMUSG00000044667	Plppr4
									ENSMUSG00000022887	Masp1
									ENSMUSG00000025911	Adhfe1
									ENSMUSG00000046841	Ckap4
									ENSMUSG00000025912	Mybl1
									ENSMUSG00000025915	Sgk3
									ENSMUSG00000022408	Fam83f
									ENSMUSG00000031342	Gpm6b
									ENSMUSG00000020216	Jsrp1
									ENSMUSG00000056673	Kdm5d
									ENSMUSG00000041132	N4bp2l1
									ENSMUSG00000022868	Ahsg
									ENSMUSG00000030474	Siglece
									ENSMUSG00000078453	Abracl
									ENSMUSG00000005057	Sh2b2
									ENSMUSG00000009418	Nav1
									ENSMUSG00000039286	Fndc3b
									ENSMUSG00000091898	Tnnc1
									ENSMUSG00000008136	Fhl2
									ENSMUSG00000032243	Itga11
									ENSMUSG00000014813	Stc1
									ENSMUSG00000020260	Pofut2
									ENSMUSG00000022449	Adamts20
									ENSMUSG00000066894	Vsig10
									ENSMUSG00000031385	Plxnb3
									ENSMUSG00000031380	Vegfd
									ENSMUSG00000042035	Igsf3
									ENSMUSG00000058806	Col13a1
									ENSMUSG00000031375	Bgn
									ENSMUSG00000000631	Myo18a
									ENSMUSG00000024600	Slc27a6
									ENSMUSG00000025932	Eya1
									ENSMUSG00000025930	Msc
									ENSMUSG00000057967	Fgf18
									ENSMUSG00000022894	Adamts5
									ENSMUSG00000021567	Nkd2
									ENSMUSG00000034875	Nudt19
									ENSMUSG00000003283	Hck
									ENSMUSG00000027253	Lrp4
									ENSMUSG00000049047	Armcx3
									ENSMUSG00000041550	Serpina5
									ENSMUSG00000039234	Sec24d
									ENSMUSG00000031740	Mmp2
									ENSMUSG00000029420	Rimbp2
									ENSMUSG00000052221	Ppp1r36
									ENSMUSG00000027248	Pdia3
									ENSMUSG00000029426	Scarb2
									ENSMUSG00000055737	Ghr
									ENSMUSG00000027230	Creb3l1
									ENSMUSG00000040204	Pclaf
									ENSMUSG00000036181	Hist1h1c
									ENSMUSG00000037031	Tspan15
									ENSMUSG00000037035	Inhbb
									ENSMUSG00000020607	Fam84a
									ENSMUSG00000033910	Gucy1a1
									ENSMUSG00000090958	Lrrc32
									ENSMUSG00000001095	Slc13a2
									ENSMUSG00000010803	Gabra1
									ENSMUSG00000027221	Chst1
									ENSMUSG00000029406	Pitpnm2
									ENSMUSG00000003279	Dlgap1
									ENSMUSG00000050069	Grem2
									ENSMUSG00000054423	Cadps
									ENSMUSG00000027298	Tyro3
									ENSMUSG00000029471	Camkk2
									ENSMUSG00000049001	Ndnf
									ENSMUSG00000041119	Pde9a
									ENSMUSG00000021994	Wnt5a
									ENSMUSG00000041112	Elmo1
									ENSMUSG00000017009	Sdc4
									ENSMUSG00000018339	Gpx3
									ENSMUSG00000031799	Tpm4
									ENSMUSG00000031780	Ccl17
									ENSMUSG00000042436	Mfap4
									ENSMUSG00000040254	Sema3d
									ENSMUSG00000022836	Mylk
									ENSMUSG00000033965	Slc16a2
									ENSMUSG00000031785	Adgrg1
									ENSMUSG00000025092	Hspa12a
									ENSMUSG00000010830	Kdelr3
									ENSMUSG00000027276	Jag1
									ENSMUSG00000004151	Etv1
									ENSMUSG00000028121	Bcar3
									ENSMUSG00000020642	Rnf144a
									ENSMUSG00000021974	Fgf9
									ENSMUSG00000025083	Afap1l2
									ENSMUSG00000031760	Mt3
									ENSMUSG00000025089	Gfra1
									ENSMUSG00000022817	Itgb5
									ENSMUSG00000004891	Nes
									ENSMUSG00000028864	Hgf
									ENSMUSG00000027533	Fabp5
									ENSMUSG00000027531	Impa1
									ENSMUSG00000047139	Cd24a
									ENSMUSG00000029718	Pcolce
									ENSMUSG00000036006	Ripor2
									ENSMUSG00000038668	Lpar1
									ENSMUSG00000019916	P4ha1
									ENSMUSG00000039982	Dtx4
									ENSMUSG00000074785	Plxnc1
									ENSMUSG00000052516	Robo2
									ENSMUSG00000051669	AU021092
									ENSMUSG00000038648	Creb3l2
									ENSMUSG00000017716	Birc5
									ENSMUSG00000003555	Cyp17a1
									ENSMUSG00000025321	Itgb8
									ENSMUSG00000024479	Mal2
									ENSMUSG00000051675	Trim32
									ENSMUSG00000044071	Fam19a2
									ENSMUSG00000011179	Odc1
									ENSMUSG00000027570	Col9a3
									ENSMUSG00000000093	Tbx2
									ENSMUSG00000026241	Nppc
									ENSMUSG00000002279	Lmf1
									ENSMUSG00000026249	Serpine2
									ENSMUSG00000079173	Zan
									ENSMUSG00000030748	Il4ra
									ENSMUSG00000019942	Cdk1
									ENSMUSG00000056069	Fam105a
									ENSMUSG00000058248	Kcnh1
									ENSMUSG00000051615	Rap2a
									ENSMUSG00000030739	Myh14
									ENSMUSG00000039542	Ncam1
									ENSMUSG00000032911	Cspg4
									ENSMUSG00000076928	Trac
									ENSMUSG00000039533	Mmd2
									ENSMUSG00000074743	Thbd
									ENSMUSG00000019936	Epyc
									ENSMUSG00000017754	Pltp
									ENSMUSG00000040907	Atp1a3
									ENSMUSG00000024427	Spry4
									ENSMUSG00000034220	Gpc1
									ENSMUSG00000096957	E230013L22Rik
									ENSMUSG00000036885	Arhgef26
									ENSMUSG00000039911	Spsb1
									ENSMUSG00000056025	Clca3a1
									ENSMUSG00000007097	Atp1a2
									ENSMUSG00000021384	Susd3
									ENSMUSG00000022231	Sema5a
									ENSMUSG00000048402	Gli2
									ENSMUSG00000024899	Papss2
									ENSMUSG00000067158	Col4a4
									ENSMUSG00000073821	8030451A03Rik
									ENSMUSG00000032038	St3gal4
									ENSMUSG00000034205	Loxl2
									ENSMUSG00000032020	Ubash3b
									ENSMUSG00000033350	Chst2
									ENSMUSG00000031170	Slc38a5
									ENSMUSG00000025732	Mcrip2
									ENSMUSG00000020048	Hsp90b1
									ENSMUSG00000045333	Zfp423
									ENSMUSG00000012428	Steap4
									ENSMUSG00000032014	Oaf
									ENSMUSG00000061878	Sphk1
									ENSMUSG00000033342	Plppr5
									ENSMUSG00000032494	Tdgf1
									ENSMUSG00000032492	Pth1r
									ENSMUSG00000021365	Nedd9
									ENSMUSG00000027907	S100a11
									ENSMUSG00000025790	Slco3a1
									ENSMUSG00000032080	Apoa4
									ENSMUSG00000027978	Prss12
									ENSMUSG00000069763	Tmem100
									ENSMUSG00000067586	S1pr3
									ENSMUSG00000020090	Npffr1
									ENSMUSG00000025780	Itih5
									ENSMUSG00000027962	Vcam1
									ENSMUSG00000004864	Mapk13
									ENSMUSG00000020099	Unc5b
									ENSMUSG00000027966	Col11a1
									ENSMUSG00000025789	St8sia2
									ENSMUSG00000064080	Fbln2
									ENSMUSG00000038608	Dock10
									ENSMUSG00000068457	Uty
									ENSMUSG00000068452	Duox2
									ENSMUSG00000036422	Pcdh8
									ENSMUSG00000037754	Ppp1r16b
									ENSMUSG00000079105	C7
									ENSMUSG00000000489	Pdgfb
									ENSMUSG00000047547	Cltb
									ENSMUSG00000069793	Slfn9
									ENSMUSG00000050700	Emilin3
									ENSMUSG00000028064	Sema4a
									ENSMUSG00000031230	Fgf16
									ENSMUSG00000044548	Dact1
									ENSMUSG00000020102	Slc16a7
									ENSMUSG00000046722	Cdc42se1
									ENSMUSG00000048915	Efna5
									ENSMUSG00000055210	Foxd2
									ENSMUSG00000020571	Pdia6
									ENSMUSG00000041025	Iffo2
									ENSMUSG00000046714	Foxc2
									ENSMUSG00000068522	Aard
									ENSMUSG00000036902	Neto2
									ENSMUSG00000027199	Gatm
									ENSMUSG00000036907	C1ql2
									ENSMUSG00000021411	Pxdc1
									ENSMUSG00000030351	Tspan11
									ENSMUSG00000067219	Nipal1
									ENSMUSG00000066364	Serpina3b
									ENSMUSG00000024910	Ctsw
									ENSMUSG00000092622	Khdc3
									ENSMUSG00000022322	Shcbp1
									ENSMUSG00000024502	Jakmip2
									ENSMUSG00000021477	Ctsl
									ENSMUSG00000055653	Gpc3
									ENSMUSG00000036958	Cst11
									ENSMUSG00000053475	Tnfaip6
									ENSMUSG00000021466	Ptch1
									ENSMUSG00000025823	Pdia4
									ENSMUSG00000037801	Iqch
									ENSMUSG00000087259	2610035D17Rik
									ENSMUSG00000020123	Avpr1a
									ENSMUSG00000019124	Scrn1
									ENSMUSG00000053007	Creb5
									ENSMUSG00000078307	AI593442
									ENSMUSG00000033436	Armcx2
									ENSMUSG00000028073	Pear1
									ENSMUSG00000063296	Tmem117
									ENSMUSG00000051243	Islr2
									ENSMUSG00000062372	Otof
									ENSMUSG00000032968	Inha
									ENSMUSG00000031636	Pdlim3
									ENSMUSG00000039115	Itga9
									ENSMUSG00000030772	Dkk3
									ENSMUSG00000085007	Gm11549
									ENSMUSG00000026278	Bok
									ENSMUSG00000029304	Spp1
									ENSMUSG00000042750	Bex2
									ENSMUSG00000019997	Ctgf
									ENSMUSG00000030760	Acer3
									ENSMUSG00000040562	Gstm2
									ENSMUSG00000019960	Dusp6
									ENSMUSG00000038244	Mical2
									ENSMUSG00000031616	Ednra
									ENSMUSG00000018634	Crhr1
									ENSMUSG00000029762	Akr1b8
									ENSMUSG00000026255	Efhd1
									ENSMUSG00000027102	Hoxd8
									ENSMUSG00000019975	Ikbip
									ENSMUSG00000031673	Cdh11
									ENSMUSG00000028024	Enpep
									ENSMUSG00000028023	Pitx2
									ENSMUSG00000029359	Tesc
									ENSMUSG00000041479	Syt15
									ENSMUSG00000032528	Vipr1
									ENSMUSG00000018698	Lhx1
									ENSMUSG00000005397	Nid1
									ENSMUSG00000061013	Mkx
									ENSMUSG00000045827	Serpinb9
									ENSMUSG00000066705	Fxyd6
									ENSMUSG00000019558	Slc6a8
									ENSMUSG00000028480	Glipr2
									ENSMUSG00000006219	Fblim1
									ENSMUSG00000061024	Rrs1
									ENSMUSG00000004035	Gstm7
									ENSMUSG00000020520	Galnt10
									ENSMUSG00000018672	Copz2
									ENSMUSG00000039137	Whrn
									ENSMUSG00000032501	Trib1
									ENSMUSG00000031654	Cbln1
									ENSMUSG00000028479	Gne
									ENSMUSG00000040111	Gramd1b
									ENSMUSG00000021846	Peli2
									ENSMUSG00000021848	Otx2
									ENSMUSG00000024386	Proc
									ENSMUSG00000028747	Htr6
									ENSMUSG00000038540	Tmc3
									ENSMUSG00000046167	Gldn
									ENSMUSG00000037211	Spry1
									ENSMUSG00000027400	Pdyn
									ENSMUSG00000059493	Nhs
									ENSMUSG00000040856	Dlk1
									ENSMUSG00000007817	Zmiz1
									ENSMUSG00000037206	Islr
									ENSMUSG00000001240	Ramp2
									ENSMUSG00000027871	Hsd3b1
									ENSMUSG00000027870	Hao2
									ENSMUSG00000025213	Kazald1
									ENSMUSG00000023034	Nr4a1
									ENSMUSG00000026547	Tagln2
									ENSMUSG00000063524	Eno1
									ENSMUSG00000034161	Scx
									ENSMUSG00000062209	Erbb4
									ENSMUSG00000027861	Casq2
									ENSMUSG00000003436	Dll3
									ENSMUSG00000002100	Mybpc3
									ENSMUSG00000025203	Scd2
									ENSMUSG00000045287	Rtn4rl1
									ENSMUSG00000045288	Ush1g
									ENSMUSG00000035486	Plk5
									ENSMUSG00000034158	Lrrc58
									ENSMUSG00000040428	Plekha4
									ENSMUSG00000074607	Tox2
									ENSMUSG00000031957	Ctrb1
									ENSMUSG00000031955	Bcar1
									ENSMUSG00000028773	Fabp3
									ENSMUSG00000059456	Ptk2b
									ENSMUSG00000026594	Ralgps2
									ENSMUSG00000027445	Cst9
									ENSMUSG00000028776	Tinagl1
									ENSMUSG00000027444	8030411F24Rik
									ENSMUSG00000028778	Hcrtr1
									ENSMUSG00000040896	Kcnd3
									ENSMUSG00000017652	Cd40
									ENSMUSG00000020814	Mxra7
									ENSMUSG00000050645	Defb19
									ENSMUSG00000004791	Pgf
									ENSMUSG00000058135	Gstm1
									ENSMUSG00000026107	Nabp1
									ENSMUSG00000026589	Sec16b
									ENSMUSG00000026109	Tmeff2
									ENSMUSG00000030606	Hapln3
									ENSMUSG00000046182	Gsg1l
									ENSMUSG00000084897	Gm14226
									ENSMUSG00000038555	Reep2
									ENSMUSG00000050666	Vstm4
									ENSMUSG00000059401	Mamld1
									ENSMUSG00000055044	Pdlim1
									ENSMUSG00000024302	Dtna
									ENSMUSG00000059895	Ptp4a3
									ENSMUSG00000046550	Spin2c
									ENSMUSG00000079037	Prnp
									ENSMUSG00000023433	Cela3b
									ENSMUSG00000044365	Cxxc4
									ENSMUSG00000063935	Zar1
									ENSMUSG00000032375	Aph1b
									ENSMUSG00000032374	Plod2
									ENSMUSG00000032373	Car12
									ENSMUSG00000050628	Ubald2
									ENSMUSG00000045680	Tcf21
									ENSMUSG00000026520	Pycr2
									ENSMUSG00000023015	Racgap1
									ENSMUSG00000070643	Sox13
									ENSMUSG00000043099	Hic1
									ENSMUSG00000070645	Ren1
									ENSMUSG00000036327	Qsox2
									ENSMUSG00000018909	Arrb1
									ENSMUSG00000015879	Fam184b
									ENSMUSG00000057672	Pkn1
									ENSMUSG00000023000	Dhh
									ENSMUSG00000026519	Tmem63a
									ENSMUSG00000027849	Syt6
									ENSMUSG00000027848	Olfml3
									ENSMUSG00000046598	Bdh1
									ENSMUSG00000036790	Slitrk2
									ENSMUSG00000022144	Gdnf
									ENSMUSG00000027832	Ptx3
									ENSMUSG00000043079	Synpo
									ENSMUSG00000069662	Marcks
									ENSMUSG00000079465	Col4a3
									ENSMUSG00000031089	Slc6a14
									ENSMUSG00000078137	Ankrd63
									ENSMUSG00000027820	Mme
									ENSMUSG00000021285	Ppp1r13b
									ENSMUSG00000051910	Sox6
									ENSMUSG00000037624	Kcnk2
									ENSMUSG00000042246	Tmc7
									ENSMUSG00000070720	Tmem200b
									ENSMUSG00000064036	Mro
									ENSMUSG00000040061	Plcb2
									ENSMUSG00000021319	Sfrp4
									ENSMUSG00000053398	Phgdh
									ENSMUSG00000087149	Itih5l-ps
									ENSMUSG00000057751	Megf6
									ENSMUSG00000018143	Mafk
									ENSMUSG00000031574	Star
									ENSMUSG00000032420	Nt5e
									ENSMUSG00000035934	Pknox2
									ENSMUSG00000054256	Msi1
									ENSMUSG00000015090	Ptgds
									ENSMUSG00000012819	Cdh23
									ENSMUSG00000018593	Sparc
									ENSMUSG00000054263	Lifr
									ENSMUSG00000020432	Tcn2
									ENSMUSG00000023942	Slc29a1
									ENSMUSG00000022613	Miox
									ENSMUSG00000067578	Cbln4
									ENSMUSG00000020439	Smtn
									ENSMUSG00000032418	Me1
									ENSMUSG00000054672	5830411N06Rik
									ENSMUSG00000032482	Cspg5
									ENSMUSG00000020023	Tmcc3
									ENSMUSG00000044468	Fam46c
									ENSMUSG00000024868	Dkk1
									ENSMUSG00000045314	Sowahb
									ENSMUSG00000020027	Socs2
									ENSMUSG00000022206	Npr3
									ENSMUSG00000062296	Trank1
									ENSMUSG00000066652	Lefty2
									ENSMUSG00000020493	Prr11
									ENSMUSG00000044456	Rin3
									ENSMUSG00000002603	Tgfb1
									ENSMUSG00000056870	Gulp1
									ENSMUSG00000023991	Foxp4
									ENSMUSG00000024843	Chka
									ENSMUSG00000031137	Fgf13
									ENSMUSG00000029287	Tgfbr3
									ENSMUSG00000046618	Olfml2a
									ENSMUSG00000018166	Erbb3
									ENSMUSG00000039470	Zdhhc2
									ENSMUSG00000038143	Stox2
									ENSMUSG00000037295	Ldlrap1
									ENSMUSG00000031517	Gpm6a
									ENSMUSG00000029661	Col1a2
									ENSMUSG00000005233	Spc25
									ENSMUSG00000031980	Agt
									ENSMUSG00000027009	Itga4
									ENSMUSG00000028339	Col15a1
									ENSMUSG00000027007	Ssfa2
									ENSMUSG00000021703	Serinc5
									ENSMUSG00000031503	Col4a2
									ENSMUSG00000031504	Rab20
									ENSMUSG00000031502	Col4a1
									ENSMUSG00000050295	Foxc1
									ENSMUSG00000026147	Col9a1
									ENSMUSG00000004359	Spic
									ENSMUSG00000041773	Enc1
									ENSMUSG00000005202	Shbg
									ENSMUSG00000042622	Maff
									ENSMUSG00000019846	Lama4
									ENSMUSG00000020838	Slc6a4
									ENSMUSG00000051159	Cited1
									ENSMUSG00000030222	Rerg
									ENSMUSG00000059049	Frem1
									ENSMUSG00000005268	Prlr
									ENSMUSG00000074207	Adh1
									ENSMUSG00000011958	Bnip2
									ENSMUSG00000020897	Aurkb
									ENSMUSG00000018102	Hist1h2bc
									ENSMUSG00000038173	Enpp6
									ENSMUSG00000074676	Foxs1
									ENSMUSG00000030217	Art4
									ENSMUSG00000033722	BC034090
									ENSMUSG00000031530	Dusp4
									ENSMUSG00000032860	P2ry2
									ENSMUSG00000028364	Tnc
									ENSMUSG00000063564	Col23a1
									ENSMUSG00000040488	Ltbp4
									ENSMUSG00000021732	Fgf10
									ENSMUSG00000042662	Dusp15
									ENSMUSG00000039497	Dse
									ENSMUSG00000075555	Gm10863
									ENSMUSG00000074227	Spint2
									ENSMUSG00000061397	Krt79
									ENSMUSG00000041329	Atp1b2
									ENSMUSG00000041324	Inhba
									ENSMUSG00000020877	Scrn2
									ENSMUSG00000023905	Tnfrsf12a
									ENSMUSG00000019890	Nts
									ENSMUSG00000031523	Dlc1
									ENSMUSG00000018819	Lsp1
									ENSMUSG00000028626	Col9a2
									ENSMUSG00000000296	Tpd52l1
									ENSMUSG00000050558	Prokr2
									ENSMUSG00000026430	Rassf5
									ENSMUSG00000004665	Cnn2
									ENSMUSG00000026435	Slc45a3
									ENSMUSG00000038894	Irs2
									ENSMUSG00000049580	Tsku
									ENSMUSG00000026421	Csrp1
									ENSMUSG00000040723	Rcsd1
									ENSMUSG00000033192	Lpcat2
									ENSMUSG00000049107	Ntf3
									ENSMUSG00000024247	Pkdcc
									ENSMUSG00000015766	Eps8
									ENSMUSG00000038400	Pmepa1
									ENSMUSG00000052760	A630001G21Rik
									ENSMUSG00000049112	Oxtr
									ENSMUSG00000005973	Rcn1
									ENSMUSG00000026414	Tnnt2
									ENSMUSG00000063415	Cyp26b1
									ENSMUSG00000024236	Svil
									ENSMUSG00000036699	Zcchc12
									ENSMUSG00000014444	Piezo1
									ENSMUSG00000025151	Maged1
									ENSMUSG00000049521	Cdc42ep1
									ENSMUSG00000042961	Egflam
									ENSMUSG00000026475	Rgs16
									ENSMUSG00000049538	Adamts16
									ENSMUSG00000028657	Ppt1
									ENSMUSG00000018861	Fdxr
									ENSMUSG00000062980	Cped1
									ENSMUSG00000037129	Tmprss13
									ENSMUSG00000026463	Atp2b4
									ENSMUSG00000058013	Sept11
									ENSMUSG00000027314	Dll4
									ENSMUSG00000036264	Fstl4
									ENSMUSG00000062991	Nrg1
									ENSMUSG00000074505	Fat3
									ENSMUSG00000049551	Fzd9
									ENSMUSG00000028634	Hivep3
									ENSMUSG00000036256	Igfbp7
									ENSMUSG00000022483	Col2a1
									ENSMUSG00000025993	Slc40a1
									ENSMUSG00000026840	Lamc3
									ENSMUSG00000032281	Acsbg1
									ENSMUSG00000000693	Loxl3
									ENSMUSG00000048636	A730049H05Rik
									ENSMUSG00000035799	Twist1
									ENSMUSG00000032278	Paqr5
									ENSMUSG00000033122	Hsd17b3
									ENSMUSG00000026834	Acvr1c
									ENSMUSG00000001552	Jup
									ENSMUSG00000026836	Acvr1
									ENSMUSG00000010021	Kif19a
									ENSMUSG00000035783	Acta2
									ENSMUSG00000050963	Kcns2
									ENSMUSG00000057123	Gja5
									ENSMUSG00000020282	Rhbdf1
									ENSMUSG00000026824	Kcnj3
									ENSMUSG00000036617	Etl4
									ENSMUSG00000045569	Mc2r
									ENSMUSG00000029093	Sorcs2
									ENSMUSG00000036611	Eepd1
									ENSMUSG00000040706	Agmat
									ENSMUSG00000001588	Acap1
									ENSMUSG00000026888	Grb14
									ENSMUSG00000000253	Gmpr
									ENSMUSG00000036687	Tmem184a
									ENSMUSG00000024691	Fam111a
									ENSMUSG00000053199	Arhgap20
									ENSMUSG00000022032	Scara5
									ENSMUSG00000033161	Atp1a1
									ENSMUSG00000026872	Zeb2
									ENSMUSG00000021186	Fbln5
									ENSMUSG00000006800	Sulf2
									ENSMUSG00000049932	H2afx
									ENSMUSG00000022037	Clu
									ENSMUSG00000022025	Cnmd
									ENSMUSG00000026864	Hspa5
									ENSMUSG00000027716	Trpc3
									ENSMUSG00000047797	Gjb1
									ENSMUSG00000037509	Arhgef4
									ENSMUSG00000000244	Tspan32
									ENSMUSG00000090122	Kcne1l
									ENSMUSG00000036655	Colec11
									ENSMUSG00000032323	Cyp11a1
									ENSMUSG00000045636	Mtus1
									ENSMUSG00000021676	Iqgap2
									ENSMUSG00000044783	Hjurp
									ENSMUSG00000063063	Ctnna2
									ENSMUSG00000041272	Tox
									ENSMUSG00000034981	Parm1
									ENSMUSG00000063060	Sox7
									ENSMUSG00000042116	Vwa1
									ENSMUSG00000068762	Gstm6
									ENSMUSG00000053279	Aldh1a1
									ENSMUSG00000029135	Fosl2
									ENSMUSG00000032783	Troap
									ENSMUSG00000035818	Plekhs1
									ENSMUSG00000042106	Fam212a
									ENSMUSG00000017144	Rnd3
									ENSMUSG00000058979	Hdhd5
									ENSMUSG00000034957	Cebpa
									ENSMUSG00000038074	Fkbp14
									ENSMUSG00000023827	Agpat4
									ENSMUSG00000032366	Tpm1
									ENSMUSG00000051041	Olfml1
									ENSMUSG00000032363	Adamts7
									ENSMUSG00000024747	Aldh1a7
									ENSMUSG00000021236	Entpd5
									ENSMUSG00000045672	Col27a1
									ENSMUSG00000051048	P4ha3
									ENSMUSG00000054555	Adam12
									ENSMUSG00000058914	C1qtnf3
									ENSMUSG00000029188	Slc34a2
									ENSMUSG00000029189	Sel1l3
									ENSMUSG00000067879	3110035E14Rik
									ENSMUSG00000020374	Rasgef1c
									ENSMUSG00000023886	Smoc2
									ENSMUSG00000046999	1110032F04Rik
									ENSMUSG00000045667	Smtnl2
									ENSMUSG00000047842	Diras2
									ENSMUSG00000000305	Cdh4
									ENSMUSG00000003814	Calr
									ENSMUSG00000021697	Depdc1b
									ENSMUSG00000021217	Tshz3
									ENSMUSG00000032348	Gsta4
									ENSMUSG00000056758	Hmga2
									ENSMUSG00000029167	Ppargc1a
									ENSMUSG00000035849	Krt222
									ENSMUSG00000029163	Emilin1
									ENSMUSG00000068747	Sort1
									ENSMUSG00000024713	Pcsk5
									ENSMUSG00000068744	Psrc1
									ENSMUSG00000005583	Mef2c
									ENSMUSG00000027375	Mal
									ENSMUSG00000074121	Ntf5
									ENSMUSG00000034903	Cobll1
									ENSMUSG00000026043	Col3a1
									ENSMUSG00000061288	Taok3
									ENSMUSG00000027377	Mall
									ENSMUSG00000041674	BC006965
									ENSMUSG00000037171	Nodal
									ENSMUSG00000097248	Gm2694
									ENSMUSG00000032724	Abtb2
									ENSMUSG00000055850	Rnf181
									ENSMUSG00000064325	Hhip
									ENSMUSG00000042514	Klhl14
									ENSMUSG00000028214	Gem
									ENSMUSG00000028217	Cdh17
									ENSMUSG00000006445	Epha2
									ENSMUSG00000020734	Grin2c
									ENSMUSG00000031853	Map3k21
									ENSMUSG00000053211	Zfy1
									ENSMUSG00000030518	Fam189a1
									ENSMUSG00000028266	Lmo4
									ENSMUSG00000019301	Hsd17b1
									ENSMUSG00000020303	Stc2
									ENSMUSG00000020788	Atp2a3
									ENSMUSG00000030103	Bhlhe40
									ENSMUSG00000063434	Sorcs3
									ENSMUSG00000071042	Rasgrp3
									ENSMUSG00000044734	Serpinb1a
									ENSMUSG00000022951	Rcan1
									ENSMUSG00000020773	Trim47
									ENSMUSG00000075408	6030408B16Rik
									ENSMUSG00000000706	Btn1a1
									ENSMUSG00000023805	Synj2
									ENSMUSG00000026062	Slc9a2
									ENSMUSG00000032741	Tpcn1
									ENSMUSG00000031891	Hsd11b2
									ENSMUSG00000029576	Radil
									ENSMUSG00000029570	Lfng
									ENSMUSG00000041696	Rasl12
									ENSMUSG00000005124	Wisp1
									ENSMUSG00000021614	Vcan
									ENSMUSG00000054978	Kbtbd13
									ENSMUSG00000032744	Heyl
									ENSMUSG00000030551	Nr2f2
									ENSMUSG00000027386	Fbln7
									ENSMUSG00000044716	Dok7
									ENSMUSG00000031400	G6pdx
									ENSMUSG00000030554	Synm

## Sheet: D. Common_Female_Overexpressed
E11							E12
Female - Z10.5, E11		Female - E11, Z11.5					Female - Z11.5, E12		Female - E12, Z12.5
Ensembl ID	Gene	Ensembl ID	Gene				Ensembl ID	Gene	Ensembl ID	Gene
ENSMUSG00000086503	Xist	ENSMUSG00000086503	Xist				ENSMUSG00000021765	Fst	ENSMUSG00000025473	Adam8
ENSMUSG00000085715	Tsix						ENSMUSG00000086503	Xist	ENSMUSG00000029830	Svopl
							ENSMUSG00000050397	Foxl2	ENSMUSG00000029833	Trim24
							ENSMUSG00000039114	Nrn1	ENSMUSG00000035273	Hpse
							ENSMUSG00000020963	Tshr	ENSMUSG00000039633	Lonrf1
									ENSMUSG00000045071	E130308A19Rik
									ENSMUSG00000026797	Stxbp1
									ENSMUSG00000040612	Ildr2
									ENSMUSG00000033083	Tbc1d4
									ENSMUSG00000028976	Slc2a5
									ENSMUSG00000096687	Mfsd4b4
									ENSMUSG00000050447	Lypd6
									ENSMUSG00000036109	Mbnl3
									ENSMUSG00000040605	Bace2
									ENSMUSG00000021094	Dhrs7
									ENSMUSG00000060257	Scrt2
									ENSMUSG00000000154	Slc22a18
									ENSMUSG00000030806	Stx1b
									ENSMUSG00000053963	Stum
									ENSMUSG00000036103	Colec12
									ENSMUSG00000033060	Lmo7
									ENSMUSG00000027624	Epb41l1
									ENSMUSG00000074899	Sptbn5
									ENSMUSG00000026360	Rgs2
									ENSMUSG00000027695	Pld1
									ENSMUSG00000040666	Sh3bgr
									ENSMUSG00000060675	Pla2g16
									ENSMUSG00000068154	Insm1
									ENSMUSG00000037493	Cib2
									ENSMUSG00000037016	Frem2
									ENSMUSG00000060206	Zfp462
									ENSMUSG00000028532	Cachd1
									ENSMUSG00000006764	Tph2
									ENSMUSG00000083307	AA414768
									ENSMUSG00000025491	Ifitm1
									ENSMUSG00000003227	Edar
									ENSMUSG00000041974	Spidr
									ENSMUSG00000030849	Fgfr2
									ENSMUSG00000030847	Bag3
									ENSMUSG00000045095	Magi1
									ENSMUSG00000045092	S1pr1
									ENSMUSG00000025480	Syce1
									ENSMUSG00000029848	Stra8
									ENSMUSG00000024155	Meiob
									ENSMUSG00000028519	Dab1
									ENSMUSG00000016918	Sulf1
									ENSMUSG00000026726	Cubn
									ENSMUSG00000009394	Syn2
									ENSMUSG00000034330	Plcg2
									ENSMUSG00000008035	Mid1ip1
									ENSMUSG00000022340	Sybu
									ENSMUSG00000025854	Fam20c
									ENSMUSG00000025855	Prkar1b
									ENSMUSG00000034324	Tmem132c
									ENSMUSG00000009376	Met
									ENSMUSG00000044117	2900011O08Rik
									ENSMUSG00000035239	Neu3
									ENSMUSG00000028944	Prkag2
									ENSMUSG00000026765	Lypd6b
									ENSMUSG00000037892	Pcdh18
									ENSMUSG00000002324	Rec8
									ENSMUSG00000002325	Irf9
									ENSMUSG00000000142	Axin2
									ENSMUSG00000079681	Zglp1
									ENSMUSG00000005836	Gata6
									ENSMUSG00000059625	Sohlh1
									ENSMUSG00000056596	Trnp1
									ENSMUSG00000022383	Ppara
									ENSMUSG00000004952	Rasa4
									ENSMUSG00000021054	Sgpp1
									ENSMUSG00000024565	Sall3
									ENSMUSG00000045010	Gm4779
									ENSMUSG00000071757	Zhx2
									ENSMUSG00000015619	Gata3
									ENSMUSG00000038718	Pbx3
									ENSMUSG00000032177	Pde4a
									ENSMUSG00000032174	Icam5
									ENSMUSG00000000126	Wnt9a
									ENSMUSG00000025885	Myo5b
									ENSMUSG00000048988	Elfn1
									ENSMUSG00000004961	Syt5
									ENSMUSG00000046338	Gpat2
									ENSMUSG00000028919	Arhgef19
									ENSMUSG00000050821	Fam131a
									ENSMUSG00000031352	Hccs
									ENSMUSG00000021559	Dapk1
									ENSMUSG00000030494	Rhpn2
									ENSMUSG00000028179	Cth
									ENSMUSG00000034858	Fam214a
									ENSMUSG00000000627	Sema4f
									ENSMUSG00000019230	Lhx9
									ENSMUSG00000044646	Zbtb7c
									ENSMUSG00000020684	Rasl10b
									ENSMUSG00000001924	Uba1
									ENSMUSG00000064293	Cntn4
									ENSMUSG00000040276	Pacsin1
									ENSMUSG00000049086	Bmyc
									ENSMUSG00000001985	Grik3
									ENSMUSG00000045555	Mettl24
									ENSMUSG00000033578	Tmem35a
									ENSMUSG00000055775	Myh8
									ENSMUSG00000001510	Dlx3
									ENSMUSG00000022438	Parvb
									ENSMUSG00000053117	E330013P04Rik
									ENSMUSG00000031376	Atp2b3
									ENSMUSG00000032224	Fam81a
									ENSMUSG00000052271	Bhlha15
									ENSMUSG00000005087	Cd44
									ENSMUSG00000030041	M1ap
									ENSMUSG00000029053	Prkcz
									ENSMUSG00000022425	Enpp2
									ENSMUSG00000025938	Slco5a1
									ENSMUSG00000029061	Mmp23
									ENSMUSG00000031378	Abcd1
									ENSMUSG00000033540	Idua
									ENSMUSG00000042010	Acacb
									ENSMUSG00000028109	Hormad1
									ENSMUSG00000020620	Abca8b
									ENSMUSG00000039232	Stx11
									ENSMUSG00000032602	Slc25a20
									ENSMUSG00000040213	Kyat3
									ENSMUSG00000051379	Flrt3
									ENSMUSG00000030413	Pglyrp1
									ENSMUSG00000050052	Tdrp
									ENSMUSG00000026384	Ptpn4
									ENSMUSG00000030409	Dmpk
									ENSMUSG00000031737	Irx5
									ENSMUSG00000031734	Irx3
									ENSMUSG00000052234	Epx
									ENSMUSG00000078853	Igtp
									ENSMUSG00000027220	Syt13
									ENSMUSG00000069911	Fam196b
									ENSMUSG00000038351	Sgsm2
									ENSMUSG00000040264	Gbp2b
									ENSMUSG00000040260	Daam2
									ENSMUSG00000034813	Grip1
									ENSMUSG00000053519	Kcnip1
									ENSMUSG00000021986	Amer2
									ENSMUSG00000031309	Rps6ka3
									ENSMUSG00000054850	Smim10l2a
									ENSMUSG00000029455	Aldh2
									ENSMUSG00000028125	Abca4
									ENSMUSG00000043753	Dmrta1
									ENSMUSG00000037071	Scd1
									ENSMUSG00000053522	Lgals7
									ENSMUSG00000006342	Susd2
									ENSMUSG00000040234	Tm7sf3
									ENSMUSG00000006345	Ggt1
									ENSMUSG00000075304	Sp5
									ENSMUSG00000055717	Slain1
									ENSMUSG00000028865	Cd164l2
									ENSMUSG00000026202	Tuba4a
									ENSMUSG00000035150	Eif2s3x
									ENSMUSG00000037335	Hand1
									ENSMUSG00000048007	Timm8a1
									ENSMUSG00000026678	Rgs5
									ENSMUSG00000027524	Edn3
									ENSMUSG00000087612	A230005M16Rik
									ENSMUSG00000000031	H19
									ENSMUSG00000024008	Cpne5
									ENSMUSG00000034285	Nipsnap1
									ENSMUSG00000085427	6430710C18Rik
									ENSMUSG00000027985	Lef1
									ENSMUSG00000004885	Crabp2
									ENSMUSG00000000094	Tbx4
									ENSMUSG00000029752	Asns
									ENSMUSG00000026247	Ecel1
									ENSMUSG00000040543	Pitpnm3
									ENSMUSG00000019948	Actr6
									ENSMUSG00000040537	Adam22
									ENSMUSG00000040532	Abhd11
									ENSMUSG00000002289	Angptl4
									ENSMUSG00000068048	Rhox9
									ENSMUSG00000069378	Prdm6
									ENSMUSG00000069372	Ctxn3
									ENSMUSG00000020937	Plcd3
									ENSMUSG00000037369	Kdm6a
									ENSMUSG00000025370	Cdh9
									ENSMUSG00000028883	Sema3a
									ENSMUSG00000048450	Msx1
									ENSMUSG00000028885	Smpdl3b
									ENSMUSG00000024044	Epb41l3
									ENSMUSG00000027559	Car3
									ENSMUSG00000072568	Fam84b
									ENSMUSG00000037353	Letmd1
									ENSMUSG00000032902	Slc16a1
									ENSMUSG00000050777	Tmem37
									ENSMUSG00000000085	Scmh1
									ENSMUSG00000028871	Rspo1
									ENSMUSG00000040998	Npnt
									ENSMUSG00000073408	Dpcr1
									ENSMUSG00000038677	Scube3
									ENSMUSG00000020061	Mybpc1
									ENSMUSG00000026600	Soat1
									ENSMUSG00000044026	Slc35g1
									ENSMUSG00000036880	Acaa2
									ENSMUSG00000039903	Eva1c
									ENSMUSG00000020053	Igf1
									ENSMUSG00000020059	Sycp3
									ENSMUSG00000001763	Tspan33
									ENSMUSG00000022229	Atp12a
									ENSMUSG00000090394	4930523C07Rik
									ENSMUSG00000071679	Rtl4
									ENSMUSG00000036856	Wnt4
									ENSMUSG00000060548	Tnfrsf19
									ENSMUSG00000047507	Baiap3
									ENSMUSG00000049755	Zfp672
									ENSMUSG00000025726	Slc28a1
									ENSMUSG00000014602	Kif1a
									ENSMUSG00000031169	Porcn
									ENSMUSG00000026640	Plxna2
									ENSMUSG00000061816	Myl1
									ENSMUSG00000078234	Klhdc7a
									ENSMUSG00000020098	Pcbd1
									ENSMUSG00000002688	Prkd1
									ENSMUSG00000026638	Irf6
									ENSMUSG00000011154	Cfap161
									ENSMUSG00000015968	Cacna1d
									ENSMUSG00000079598	Clec2l
									ENSMUSG00000027954	Efna1
									ENSMUSG00000026627	Tmem206
									ENSMUSG00000060508	Nlrp9b
									ENSMUSG00000001334	Fndc5
									ENSMUSG00000022257	Laptm4b
									ENSMUSG00000035561	Aldh1b1
									ENSMUSG00000079654	Prrt4
									ENSMUSG00000024942	Capn1
									ENSMUSG00000039197	Adk
									ENSMUSG00000033419	Snap91
									ENSMUSG00000055214	Pld5
									ENSMUSG00000042359	Osbpl6
									ENSMUSG00000022756	Slc7a4
									ENSMUSG00000041020	Map7d2
									ENSMUSG00000017390	Aldoc
									ENSMUSG00000042345	Ubash3a
									ENSMUSG00000024922	Ovol1
									ENSMUSG00000066357	Wdr6
									ENSMUSG00000070867	Trabd2b
									ENSMUSG00000097072	Foxl2os
									ENSMUSG00000058740	Kcnt1
									ENSMUSG00000029361	Nos1
									ENSMUSG00000071708	Sms
									ENSMUSG00000010760	Phlda2
									ENSMUSG00000092627	D130058E05Rik
									ENSMUSG00000032122	Slc37a2
									ENSMUSG00000034308	Sdr42e1
									ENSMUSG00000020143	Dock2
									ENSMUSG00000024500	Ppp2r2b
									ENSMUSG00000053470	Kdm3a
									ENSMUSG00000064125	Prr36
									ENSMUSG00000024975	Pdcd4
									ENSMUSG00000021469	Msx2
									ENSMUSG00000078302	Foxd1
									ENSMUSG00000024960	Plcb3
									ENSMUSG00000034765	Dusp5
									ENSMUSG00000046733	Gprc5a
									ENSMUSG00000042377	Fam83g
									ENSMUSG00000042371	Slc5a10
									ENSMUSG00000029312	Klhl8
									ENSMUSG00000050390	C77080
									ENSMUSG00000040586	Ofd1
									ENSMUSG00000029314	Gpat3
									ENSMUSG00000039116	Adgrg6
									ENSMUSG00000050397	Foxl2
									ENSMUSG00000039114	Nrn1
									ENSMUSG00000006200	Rhox6
									ENSMUSG00000029309	Sparcl1
									ENSMUSG00000044933	Sstr3
									ENSMUSG00000040570	Rundc3b
									ENSMUSG00000042751	Nmnat2
									ENSMUSG00000031626	Sorbs2
									ENSMUSG00000052105	Mtcl1
									ENSMUSG00000052102	Gnpda1
									ENSMUSG00000031621	Isx
									ENSMUSG00000029771	Irf5
									ENSMUSG00000027111	Itga6
									ENSMUSG00000053441	Adamts19
									ENSMUSG00000037393	Nmur2
									ENSMUSG00000020963	Tshr
									ENSMUSG00000062393	Dgkk
									ENSMUSG00000016458	Wt1
									ENSMUSG00000055629	B4galnt4
									ENSMUSG00000019966	Kitl
									ENSMUSG00000052117	D630039A03Rik
									ENSMUSG00000028435	Aqp3
									ENSMUSG00000029769	Ccdc136
									ENSMUSG00000029765	Plxna4
									ENSMUSG00000055639	Dach1
									ENSMUSG00000041476	Smpx
									ENSMUSG00000029344	Tpst2
									ENSMUSG00000031661	Nkd1
									ENSMUSG00000044976	Wdr72
									ENSMUSG00000028019	Pdgfc
									ENSMUSG00000054727	1700013H16Rik
									ENSMUSG00000029334	Prkg2
									ENSMUSG00000004038	Gstm3
									ENSMUSG00000053886	Sh2d4a
									ENSMUSG00000005373	Mlxipl
									ENSMUSG00000030790	Adm
									ENSMUSG00000043629	1700019D03Rik
									ENSMUSG00000009731	Kcnd1
									ENSMUSG00000060180	Myh13
									ENSMUSG00000033826	Dnah8
									ENSMUSG00000017607	Tns4
									ENSMUSG00000041718	Alg13
									ENSMUSG00000027895	Kcnc4
									ENSMUSG00000041710	Trpc5
									ENSMUSG00000052852	Reep1
									ENSMUSG00000053702	Nebl
									ENSMUSG00000024376	Epb41l4a
									ENSMUSG00000027401	Tgm3
									ENSMUSG00000023043	Krt18
									ENSMUSG00000023047	Amhr2
									ENSMUSG00000034177	Rnf43
									ENSMUSG00000036356	Csgalnact1
									ENSMUSG00000048371	Pdp2
									ENSMUSG00000085795	Zfp703
									ENSMUSG00000027875	Hmgcs2
									ENSMUSG00000025212	Sfxn3
									ENSMUSG00000023032	Slc4a8
									ENSMUSG00000035498	Cdcp1
									ENSMUSG00000038526	Car14
									ENSMUSG00000063531	Sema3e
									ENSMUSG00000025207	Sema4g
									ENSMUSG00000055917	Zfp277
									ENSMUSG00000037661	Gpr160
									ENSMUSG00000045284	Dcaf12l1
									ENSMUSG00000037664	Cdkn1c
									ENSMUSG00000059447	Hadhb
									ENSMUSG00000028782	Adgrb2
									ENSMUSG00000049641	Vgll2
									ENSMUSG00000073758	Sh3d21
									ENSMUSG00000032802	Srxn1
									ENSMUSG00000025265	Fgd1
									ENSMUSG00000043924	Ncmap
									ENSMUSG00000019838	Slc16a10
									ENSMUSG00000028766	Alpl
									ENSMUSG00000026586	Prrx1
									ENSMUSG00000017639	Rab11fip4
									ENSMUSG00000058145	Adamts17
									ENSMUSG00000063972	Nr6a1
									ENSMUSG00000023067	Cdkn1a
									ENSMUSG00000050663	Trhde
									ENSMUSG00000036769	Wdr44
									ENSMUSG00000031075	Ano1
									ENSMUSG00000049608	Gpr55
									ENSMUSG00000037605	Adgrl3
									ENSMUSG00000031065	Cdk16
									ENSMUSG00000060882	Kcnd2
									ENSMUSG00000026956	Uap1l1
									ENSMUSG00000037600	Kdf1
									ENSMUSG00000000792	Slc5a5
									ENSMUSG00000021257	Angel1
									ENSMUSG00000071553	Cpa2
									ENSMUSG00000079022	Col22a1
									ENSMUSG00000020395	Itk
									ENSMUSG00000026932	Nacc2
									ENSMUSG00000070695	Cntnap5a
									ENSMUSG00000026939	Tmem141
									ENSMUSG00000025608	Podxl
									ENSMUSG00000038984	Tspyl5
									ENSMUSG00000039831	Arhgap29
									ENSMUSG00000035476	Tab3
									ENSMUSG00000079445	B3gnt7
									ENSMUSG00000027840	Wnt2b
									ENSMUSG00000024331	Dsc2
									ENSMUSG00000027843	Ptpn22
									ENSMUSG00000011034	Slc5a1
									ENSMUSG00000036306	Lzts1
									ENSMUSG00000027834	Serpini1
									ENSMUSG00000087095	Emx2os
									ENSMUSG00000046589	Lrrc8e
									ENSMUSG00000036782	Klhl13
									ENSMUSG00000027827	Kcnab1
									ENSMUSG00000071984	Fndc1
									ENSMUSG00000045246	Kcng4
									ENSMUSG00000025648	Pfkfb4
									ENSMUSG00000034591	Slc41a2
									ENSMUSG00000035954	Dock4
									ENSMUSG00000021313	Ryr2
									ENSMUSG00000021314	Amph
									ENSMUSG00000068876	Cgn
									ENSMUSG00000024827	Gldc
									ENSMUSG00000035944	Ttc38
									ENSMUSG00000034614	Pik3ip1
									ENSMUSG00000039062	Anpep
									ENSMUSG00000023968	Crip3
									ENSMUSG00000033767	Tmem131l
									ENSMUSG00000030256	Bhlhe41
									ENSMUSG00000027078	Ube2l6
									ENSMUSG00000027077	Smtnl1
									ENSMUSG00000054252	Fgfr3
									ENSMUSG00000048814	Lonrf2
									ENSMUSG00000015085	Entpd2
									ENSMUSG00000024805	Pcgf5
									ENSMUSG00000035930	Chst4
									ENSMUSG00000021765	Fst
									ENSMUSG00000042212	Sprr2d
									ENSMUSG00000020435	Osbp2
									ENSMUSG00000038195	Rilp
									ENSMUSG00000015094	Npdc1
									ENSMUSG00000022619	Mapk8ip2
									ENSMUSG00000022687	Boc
									ENSMUSG00000019027	Dnah1
									ENSMUSG00000087594	BC039771
									ENSMUSG00000054679	Srsf12
									ENSMUSG00000036834	Plch1
									ENSMUSG00000031146	Plp2
									ENSMUSG00000020014	Cfap54
									ENSMUSG00000030287	Itpr2
									ENSMUSG00000034648	Lrrn1
									ENSMUSG00000097387	4930563E18Rik
									ENSMUSG00000022665	Ccdc80
									ENSMUSG00000070704	Ugt2b36
									ENSMUSG00000031139	Mcf2
									ENSMUSG00000000881	Dlg3
									ENSMUSG00000000402	Egfl6
									ENSMUSG00000027015	Cybrd1
									ENSMUSG00000026167	Wnt10a
									ENSMUSG00000039476	Prrx2
									ENSMUSG00000039474	Wfs1
									ENSMUSG00000005232	G6pc2
									ENSMUSG00000003051	Elf3
									ENSMUSG00000029669	Tspan12
									ENSMUSG00000027489	Necab3
									ENSMUSG00000043969	Emx2
									ENSMUSG00000041782	Lad1
									ENSMUSG00000097378	B230208H11Rik
									ENSMUSG00000017692	Rhbdl3
									ENSMUSG00000032839	Trpc1
									ENSMUSG00000030659	Nucb2
									ENSMUSG00000020847	Rph3al
									ENSMUSG00000020848	Doc2b
									ENSMUSG00000003031	Cdkn1b
									ENSMUSG00000052485	Tmem171
									ENSMUSG00000029646	Cdx2
									ENSMUSG00000009621	Vav2
									ENSMUSG00000018574	Acadvl
									ENSMUSG00000040022	Rab11fip2
									ENSMUSG00000040013	Fkbp6
									ENSMUSG00000038172	Ttc39b
									ENSMUSG00000040495	Chrm4
									ENSMUSG00000038175	Mylip
									ENSMUSG00000031549	Ido2
									ENSMUSG00000020419	Hormad2
									ENSMUSG00000030214	Plbd1
									ENSMUSG00000033721	Vav3
									ENSMUSG00000029211	Gabra4
									ENSMUSG00000029212	Gabrb1
									ENSMUSG00000052430	Bmpr1b
									ENSMUSG00000040009	Gnaz
									ENSMUSG00000040003	Magi2
									ENSMUSG00000006576	Slc4a3
									ENSMUSG00000018554	Ybx2
									ENSMUSG00000033715	Akr1c14
									ENSMUSG00000030688	Stard10
									ENSMUSG00000041328	Pcf11
									ENSMUSG00000042659	Arrdc4
									ENSMUSG00000066607	6030419C18Rik
									ENSMUSG00000041323	Ak7
									ENSMUSG00000015053	Gata2
									ENSMUSG00000016382	Pls3
									ENSMUSG00000021728	Emb
									ENSMUSG00000039488	Cntn5
									ENSMUSG00000051596	Otop1
									ENSMUSG00000086503	Xist
									ENSMUSG00000040749	Siah1b
									ENSMUSG00000002475	Abhd3
									ENSMUSG00000030946	Lhpp
									ENSMUSG00000037573	Tob1
									ENSMUSG00000037579	Kcnh3
									ENSMUSG00000028617	Lrrc42
									ENSMUSG00000038893	Fam117a
									ENSMUSG00000034055	Phka1
									ENSMUSG00000038417	Fig4
									ENSMUSG00000054920	Klhl5
									ENSMUSG00000015312	Gadd45b
									ENSMUSG00000023393	Slc17a9
									ENSMUSG00000024245	Tmem178
									ENSMUSG00000037553	Zdhhc18
									ENSMUSG00000049115	Agtr1a
									ENSMUSG00000026893	Gca
									ENSMUSG00000010080	Epn3
									ENSMUSG00000034031	Ccdc182
									ENSMUSG00000039720	Got1l1
									ENSMUSG00000026483	Fam129a
									ENSMUSG00000029999	Tgfa
									ENSMUSG00000026003	Acadl
									ENSMUSG00000031837	Necab2
									ENSMUSG00000003378	Grik5
									ENSMUSG00000027794	Sohlh2
									ENSMUSG00000028640	Tfap2c
									ENSMUSG00000027797	Dclk1
									ENSMUSG00000061666	Gdpd1
									ENSMUSG00000074987	Wt1os
									ENSMUSG00000018830	Myh11
									ENSMUSG00000058022	Adtrp
									ENSMUSG00000049555	Tmie
									ENSMUSG00000028637	Ccdc30
									ENSMUSG00000026458	Ppfia4
									ENSMUSG00000028635	Edn2
									ENSMUSG00000018841	Rad51d
									ENSMUSG00000000223	Drp2
									ENSMUSG00000026833	Olfm1
									ENSMUSG00000050966	Lin28a
									ENSMUSG00000044254	Pcsk9
									ENSMUSG00000042073	Abhd14b
									ENSMUSG00000044250	Pced1b
									ENSMUSG00000051811	Cox6b2
									ENSMUSG00000030089	Slc41a3
									ENSMUSG00000008153	Clstn3
									ENSMUSG00000000673	Haao
									ENSMUSG00000033590	Myo5c
									ENSMUSG00000035775	Krt20
									ENSMUSG00000030074	Gxylt2
									ENSMUSG00000046413	Irx3os
									ENSMUSG00000017929	B4galt5
									ENSMUSG00000025558	Dock9
									ENSMUSG00000026873	Phf19
									ENSMUSG00000024209	1700061G19Rik
									ENSMUSG00000067369	Trmt2b
									ENSMUSG00000003746	Man1a
									ENSMUSG00000034486	Gbx2
									ENSMUSG00000050931	Sgms2
									ENSMUSG00000032292	Nr2e3
									ENSMUSG00000032291	Crabp1
									ENSMUSG00000027702	Lrrc34
									ENSMUSG00000009545	Kcnq1
									ENSMUSG00000086181	C230034O21Rik
									ENSMUSG00000020331	Hcn2
									ENSMUSG00000021665	Hexb
									ENSMUSG00000032318	Isl2
									ENSMUSG00000032315	Cyp1a1
									ENSMUSG00000019359	Gdpd2
									ENSMUSG00000031451	Gas6
									ENSMUSG00000028289	Epha7
									ENSMUSG00000042105	Inpp5f
									ENSMUSG00000042581	Thsd7b
									ENSMUSG00000030590	Fam98c
									ENSMUSG00000029126	Nsg1
									ENSMUSG00000008206	Cers4
									ENSMUSG00000009585	Apobec3
									ENSMUSG00000098132	Rassf10
									ENSMUSG00000024749	Tmc1
									ENSMUSG00000033684	Qsox1
									ENSMUSG00000074156	Ces1h
									ENSMUSG00000009596	Taf7l
									ENSMUSG00000021223	Papln
									ENSMUSG00000023885	Thbs2
									ENSMUSG00000021224	Numb
									ENSMUSG00000023403	Stk31
									ENSMUSG00000006056	Calcoco2
									ENSMUSG00000052396	Mogat2
									ENSMUSG00000021214	Akr1c18
									ENSMUSG00000046982	Tshz1
									ENSMUSG00000032332	Col12a1
									ENSMUSG00000054580	Pla2r1
									ENSMUSG00000021684	Pde8b
									ENSMUSG00000023868	Pde10a
									ENSMUSG00000025194	Abcc2
									ENSMUSG00000051000	Fam160a1
									ENSMUSG00000028222	Calb1
									ENSMUSG00000042529	Kcnj12
									ENSMUSG00000044707	Ccnjl
									ENSMUSG00000028698	Pik3r3
									ENSMUSG00000004266	Ptpn6
									ENSMUSG00000015396	Cd83
									ENSMUSG00000032719	Sbspon
									ENSMUSG00000078958	Atp6ap1l
									ENSMUSG00000051022	Hs3st1
									ENSMUSG00000026023	Cdk15
									ENSMUSG00000027358	Bmp2
									ENSMUSG00000097222	1010001N08Rik
									ENSMUSG00000075478	Slitrk1
									ENSMUSG00000041649	Klf8
									ENSMUSG00000027347	Rasgrp1
									ENSMUSG00000027346	Gpcpd1
									ENSMUSG00000040794	C1qtnf4
									ENSMUSG00000020715	Ern1
									ENSMUSG00000086596	Susd5
									ENSMUSG00000039323	Igfbp2
									ENSMUSG00000033610	Pank1
									ENSMUSG00000030584	Dpf1
									ENSMUSG00000075410	Prcd
									ENSMUSG00000008658	Rbfox1
									ENSMUSG00000040387	Klhl32
									ENSMUSG00000020782	Llgl2
									ENSMUSG00000039395	Mreg
									ENSMUSG00000022965	Ifngr2
									ENSMUSG00000022967	Ifnar1
									ENSMUSG00000055809	Dnaaf3
									ENSMUSG00000022969	Il10rb
									ENSMUSG00000031438	Rnf128
									ENSMUSG00000028270	Gbp2
									ENSMUSG00000048285	Frmd6
									ENSMUSG00000049134	Nrap
									ENSMUSG00000022952	Runx1
									ENSMUSG00000055817	Mta3
									ENSMUSG00000021629	Slc30a5
									ENSMUSG00000051455	Meioc
									ENSMUSG00000027394	Ttl
									ENSMUSG00000007783	Cpt1c
									ENSMUSG00000005125	Ndrg1
									ENSMUSG00000022949	Clic6
									ENSMUSG00000019768	Esr1
									ENSMUSG00000067818	Myl9
									ENSMUSG00000040350	Trim7
									ENSMUSG00000031409	Tceal6
									ENSMUSG00000074575	Kcng1
									ENSMUSG00000032735	Ablim3
