# Supplementary material for: Differential isoform expression and alternative splicing in sex determination in mice
Source: BMC Genomics. 2019 Mar 12;20:202. doi: 10.1186/s12864-019-5572-x (PMC6419433; doi:10.1186/s12864-019-5572-x)
Supplement: Supplementary file 22 — Comparison of DEIs with the data of Zhao et al. and Jameson et al. (A) List of DEIs found in our study. (B) List of DEIs found by Zhao et al. Common differentially expressed isoforms in E11 vs E12 males to those detected by Zhao et al. (C) and by Jameson et al. (E). Common differentially expressed isoforms in E11 vs E12 females to those detected by Zhao et al. (D) and by Jameson et al. (F). (XLSX 342 kb) [file 12864_2019_5572_MOESM22_ESM.xlsx]

## Sheet: A. Results
Male11		Female11		Male12		Female12
Ensembl ID	Transcript	Ensembl ID	Transcript	Ensembl ID	Transcript	Ensembl ID	Transcript
ENSMUST00000188484	Ddx3y-204	ENSMUST00000190780	Fn1-217	ENSMUST00000036016	Amh-201	ENSMUST00000223640	Fst-202
ENSMUST00000091197	Eif2s3y-201	ENSMUST00000156510	Mga-215	ENSMUST00000103059	Col9a3-201	ENSMUST00000022287	Fst-201
ENSMUST00000069309	Uty-201	ENSMUST00000127786	Xist-201	ENSMUST00000190013	Uba1y-202	ENSMUST00000015800	Hspa8-201
ENSMUST00000210390	Exosc6-201	ENSMUST00000166330	Pkn2-202	ENSMUST00000023737	Dhh-201	ENSMUST00000045537	Chrm4-201
ENSMUST00000187296	Kdm5d-205	ENSMUST00000152916	Tsix-201	ENSMUST00000120033	Mro-202	ENSMUST00000047477	Sprr2d-201
ENSMUST00000154004	Uty-208	ENSMUST00000187483	4732465J04Rik-202	ENSMUST00000091197	Eif2s3y-201	ENSMUST00000010904	Phlda2-201
ENSMUST00000187938	Fn1-211	ENSMUST00000186788	Dnajc13-203	ENSMUST00000230242	AC161165.2-201	ENSMUST00000051312	Foxl2-201
ENSMUST00000124758	Ptprf-203	ENSMUST00000049081	S100pbp-201	ENSMUST00000188484	Ddx3y-204	ENSMUST00000140687	Gm15501-202
ENSMUST00000079934	Mga-202	ENSMUST00000113034	Cntrl-205	ENSMUST00000091190	Ddx3y-201	ENSMUST00000223865	Fst-203
ENSMUST00000137823	Usp34-205	ENSMUST00000215770	Olfr943-205	ENSMUST00000049997	Prokr2-201	ENSMUST00000225068	Fst-204
ENSMUST00000148961	Eif2s3y-205	ENSMUST00000164110	Ppp1r9a-203	ENSMUST00000031304	Tesc-201	ENSMUST00000063116	Msx1-201
ENSMUST00000091190	Ddx3y-201	ENSMUST00000182944	Birc6-220	ENSMUST00000024660	Smoc2-201	ENSMUST00000117870	Hspa8-203
ENSMUST00000129487	Taf1-203	ENSMUST00000111775	Xpr1-203	ENSMUST00000137417	Ptgds-204	ENSMUST00000127786	Xist-201
ENSMUST00000190013	Uba1y-202	ENSMUST00000097707	Pikfyve-202	ENSMUST00000069309	Uty-201	ENSMUST00000097162	Calcoco2-202
ENSMUST00000228029	Ubr5-207	ENSMUST00000160961	Clcn7-204	ENSMUST00000094556	Ren1-201	ENSMUST00000064347	Tmem171-201
ENSMUST00000144959	Grip1-211	ENSMUST00000014218	Rnf168-201	ENSMUST00000000579	Sox9-201	ENSMUST00000175795	Irx3-202
ENSMUST00000137048	Uty-203	ENSMUST00000212888	Tns1-222	ENSMUST00000040019	Sox10-201	ENSMUST00000049285	Lrrn1-201
ENSMUST00000186140	Gm3376-202	ENSMUST00000075144	Nrp2-203	ENSMUST00000037048	Mmd2-201	ENSMUST00000029611	Lef1-201
ENSMUST00000195572	Gm37440-202	ENSMUST00000222620	Ptprf-207	ENSMUST00000114259	Ptgds-203	ENSMUST00000185176	Lzts1-204
ENSMUST00000139083	Eif2s3y-204	ENSMUST00000171933	Mtm1-213	ENSMUST00000154004	Uty-208	ENSMUST00000113224	Drp2-202
ENSMUST00000169480	Satb1-213	ENSMUST00000222549	AC134468.1-201	ENSMUST00000085797	Lefty2-201	ENSMUST00000071750	Col12a1-201
ENSMUST00000028864	Fbln7-201	ENSMUST00000103238	Sema6d-205	ENSMUST00000087950	Cbln4-201	ENSMUST00000100012	Akap7-203
ENSMUST00000188102	Gm28238-201	ENSMUST00000187057	Apbb1-205	ENSMUST00000053180	Defb19-201	ENSMUST00000152916	Tsix-201
ENSMUST00000105981	Epb41-208	ENSMUST00000110391	Cmah-202	ENSMUST00000187296	Kdm5d-205	ENSMUST00000064061	Scrt2-201
ENSMUST00000171845	Commd3-212	ENSMUST00000054167	Ank3-202	ENSMUST00000027467	Serpine2-201	ENSMUST00000180948	4930563E18Rik-201
ENSMUST00000177840	Cd151-203	ENSMUST00000109544	Vcan-202	ENSMUST00000022744	Gdnf-201	ENSMUST00000068686	Calcoco2-201
ENSMUST00000186796	Matr3-205	ENSMUST00000134882	Camsap1-205	ENSMUST00000044002	Tmem184a-201	ENSMUST00000106576	Vav3-202
ENSMUST00000178421	Eci2-213	ENSMUST00000105972	Epb41-205	ENSMUST00000119239	Mro-201	ENSMUST00000029876	Calb1-201
ENSMUST00000113825	Pcx-202	ENSMUST00000208720	Sytl2-217	ENSMUST00000028864	Fbln7-201	ENSMUST00000162292	Pde8b-208
ENSMUST00000190657	Gm28264-201	ENSMUST00000093859	Grin3a-202	ENSMUST00000079038	Hhip-201	ENSMUST00000082320	Porcn-202
ENSMUST00000171947	Gm21292-201	ENSMUST00000207429	Rapgef6-210	ENSMUST00000169693	Cbln1-202	ENSMUST00000089461	Cds2-201
ENSMUST00000202264	FO907130.1-201	ENSMUST00000136731	Myo5a-206	ENSMUST00000166224	Hsd17b3-202	ENSMUST00000110039	Sema4d-202
ENSMUST00000192310	Gm37440-201	ENSMUST00000087264	N4bp2-201	ENSMUST00000113498	Fbln2-202	ENSMUST00000129546	Hotairm1-201
ENSMUST00000136663	Mink1-208	ENSMUST00000159715	Galnt6-202	ENSMUST00000211279	Cbln1-203	ENSMUST00000100043	Sp5-201
ENSMUST00000069922	Mia3-201	ENSMUST00000142075	Inpp5f-206	ENSMUST00000034363	Hsd11b2-201	ENSMUST00000165963	Fam196b-202
ENSMUST00000190676	Sly-203	ENSMUST00000212517	Hsdl1-204	ENSMUST00000030765	Padi2-201	ENSMUST00000026546	Adam8-201
ENSMUST00000044359	Ankrd44-201	ENSMUST00000189821	Fn1-216	ENSMUST00000114144	Islr2-201	ENSMUST00000028103	Lypd6b-201
ENSMUST00000197901	Tdrkh-207	ENSMUST00000018304	Med1-201	ENSMUST00000055698	Gjb2-201	ENSMUST00000111234	Tnfrsf19-201
ENSMUST00000078112	Kcp-201	ENSMUST00000040474	Tbc1d24-202	ENSMUST00000015234	Ptgds-201	ENSMUST00000122943	Porcn-205
ENSMUST00000172240	Zbtb45-202	ENSMUST00000124370	Brwd1-205	ENSMUST00000105999	Tinagl1-203	ENSMUST00000133337	Irx3os-202
ENSMUST00000121322	Cgnl1-202	ENSMUST00000149274	Taf1-206	ENSMUST00000002549	Abhd3-201	ENSMUST00000045747	Wnt4-201
ENSMUST00000034285	Cotl1-201	ENSMUST00000119333	Fau-ps2-201	ENSMUST00000195572	Gm37440-202	ENSMUST00000076275	Nr6a1-201
ENSMUST00000189626	Kdm5d-208	ENSMUST00000129241	Sptan1-208	ENSMUST00000106382	Pitx2-203	ENSMUST00000162153	Pde8b-207
ENSMUST00000190353	Gm28330-201	ENSMUST00000188797	Epha4-204	ENSMUST00000023123	Col2a1-201	ENSMUST00000021346	Tshr-202
ENSMUST00000190408	Gm28532-201	ENSMUST00000187774	Dock10-205	ENSMUST00000034316	Map3k21-201	ENSMUST00000019503	Gdpd2-201
ENSMUST00000186941	Gm28356-201	ENSMUST00000107757	Coro2a-203	ENSMUST00000036796	Fstl4-201	ENSMUST00000052907	Adamts19-201
ENSMUST00000072114	Olfr338-201	ENSMUST00000136789	Lrch2-203	ENSMUST00000025003	Sox8-201	ENSMUST00000077595	Porcn-201
ENSMUST00000213821	Gm40518-201	ENSMUST00000203396	Olfr457-202	ENSMUST00000205228	Cyp26b1-205	ENSMUST00000028836	Bmp2-201
ENSMUST00000186092	Gm29221-201	ENSMUST00000037520	Apob-201	ENSMUST00000067491	Cadps-201	ENSMUST00000193759	Gm9748-201
ENSMUST00000018506	Kpna2-201	ENSMUST00000198072	Tedc1-204	ENSMUST00000090025	Aard-201	ENSMUST00000112907	Acsl4-204
ENSMUST00000063307	Ppargc1b-201	ENSMUST00000106635	Kcnj16-201	ENSMUST00000139365	Uty-204	ENSMUST00000087181	Dcun1d4-202
ENSMUST00000105240	Timeless-202	ENSMUST00000163987	Lonp2-207	ENSMUST00000148961	Eif2s3y-205	ENSMUST00000108783	Wnt9a-202
ENSMUST00000106000	Cd151-202	ENSMUST00000146698	Gpn3-204	ENSMUST00000026012	Cyp17a1-201	ENSMUST00000107132	Atxn7l3-202
ENSMUST00000122302	Son-205	ENSMUST00000188690	Gm28134-201	ENSMUST00000034076	Cbln1-201	ENSMUST00000053273	Itpr2-201
ENSMUST00000098796	Fat1-201	ENSMUST00000214841	Olfr554-202	ENSMUST00000094666	Tmem200b-201	ENSMUST00000034034	Isx-201
ENSMUST00000218377	Zfyve26-203	ENSMUST00000184333	Nedd4-207	ENSMUST00000201946	Gm8615-202	ENSMUST00000105901	Kdf1-202
ENSMUST00000201856	Eln-203	ENSMUST00000162088	Zdhhc24-203	ENSMUST00000029658	Enpep-201	ENSMUST00000060481	Dcaf12l1-201
ENSMUST00000025034	Bak1-201	ENSMUST00000078481	Scin-202	ENSMUST00000026474	Gli1-201	ENSMUST00000019625	Myh8-201
ENSMUST00000221714	Nbas-203	ENSMUST00000185525	Fam135a-202	ENSMUST00000062572	Fzd9-201	ENSMUST00000112712	Lypd6-202
ENSMUST00000055503	Xkr5-201	ENSMUST00000207679	Olfr1555-ps1-201	ENSMUST00000115832	Dtna-202	ENSMUST00000111236	Tnfrsf19-202
ENSMUST00000132384	Ston1-203	ENSMUST00000212390	Lrba-208	ENSMUST00000110832	Tmem184a-202	ENSMUST00000170872	Thbs2-201
ENSMUST00000201905	AC240971.6-201	ENSMUST00000147744	Plcb4-213	ENSMUST00000104937	Ankrd63-201	ENSMUST00000015197	Gata2-201
ENSMUST00000043696	Serpinf2-201	ENSMUST00000120310	Ddah1-202	ENSMUST00000135540	Tesc-203	ENSMUST00000115056	Dcaf12l1-202
ENSMUST00000170156	Ryr2-202	ENSMUST00000130729	Ssrp1-204	ENSMUST00000178730	Ptk2b-208	ENSMUST00000114999	Stra8-203
ENSMUST00000033058	Sbf2-201	ENSMUST00000055647	Kif1b-202	ENSMUST00000204146	Cyp26b1-204	ENSMUST00000211561	Stum-205
ENSMUST00000091178	Sry-201	ENSMUST00000228842	Vmn1r181-208	ENSMUST00000137048	Uty-203	ENSMUST00000082089	Rbm10-202
ENSMUST00000035375	Mdfi-201	ENSMUST00000202905	Specc1-217	ENSMUST00000072868	Kcns2-201	ENSMUST00000225706	Gm47040-201
ENSMUST00000189723	Gm21064-201	ENSMUST00000058292	Rasef-201	ENSMUST00000041407	Sostdc1-201	ENSMUST00000112580	Nanog-202
ENSMUST00000163062	Arhgef10-207	ENSMUST00000086062	Olfr145-201	ENSMUST00000110156	Prokr2-202	ENSMUST00000227415	Gm1821-202
ENSMUST00000143495	Gnb2-209	ENSMUST00000114037	Son-202	ENSMUST00000028933	8030411F24Rik-201	ENSMUST00000193989	Wdr49-201
ENSMUST00000053218	Dact2-201	ENSMUST00000214192	Olfr824-202	ENSMUST00000046746	Igfbp7-201	ENSMUST00000172482	Dnm2-206
ENSMUST00000173558	Prrc2a-204	ENSMUST00000041656	Tubgcp6-201	ENSMUST00000120154	Hcrtr1-203	ENSMUST00000127699	Hspa8-204
ENSMUST00000102596	Lck-202	ENSMUST00000081224	Fmnl3-201	ENSMUST00000106441	Trim47-202	ENSMUST00000177608	Sulf1-202
ENSMUST00000062181	Zfp146-201	ENSMUST00000077609	Fus-201	ENSMUST00000061328	Sowahb-201	ENSMUST00000198154	Dclk1-206
ENSMUST00000036691	Prrc2b-201	ENSMUST00000115629	Diaph1-203	ENSMUST00000106685	Gstm6-205	ENSMUST00000212027	Gm45765-201
ENSMUST00000169220	Vav1-204	ENSMUST00000080673	Ryr3-201	ENSMUST00000034992	Nt5e-201	ENSMUST00000037287	Cdkn1c-201
ENSMUST00000180202	Gm3376-201	ENSMUST00000125995	Tbcel-203	ENSMUST00000034211	Mt3-201	ENSMUST00000136521	Stum-201
ENSMUST00000132066	Rab23-204	ENSMUST00000202505	Nrbp1-206	ENSMUST00000186092	Gm29221-201	ENSMUST00000100644	Tspoap1-202
ENSMUST00000153077	Megf8-202	ENSMUST00000202046	Uvssa-203	ENSMUST00000023044	Fam83f-201	ENSMUST00000033054	Adm-201
ENSMUST00000154556	Eif2s3y-206	ENSMUST00000154939	Zfp987-203	ENSMUST00000037361	Lefty1-201	ENSMUST00000021922	Msx2-201
ENSMUST00000005053	Tmem242-201	ENSMUST00000033556	Pgr15l-201	ENSMUST00000030562	Hcrtr1-201	ENSMUST00000162531	Pard3-221
ENSMUST00000097930	Lrp8os2-201	ENSMUST00000171215	Zfp106-211	ENSMUST00000137931	Arfip2-209	ENSMUST00000028177	Olfm1-201
ENSMUST00000110089	Mkks-202	ENSMUST00000213781	Olfr1106-202	ENSMUST00000021120	Trim47-201	ENSMUST00000145943	Slc22a18-204
ENSMUST00000080630	Tspan8-202	ENSMUST00000114157	Nrp2-206	ENSMUST00000114747	Otof-202	ENSMUST00000179758	Adtrp-204
ENSMUST00000143958	Uty-206	ENSMUST00000217511	Olfr338-203	ENSMUST00000112131	Arhgap6-205	ENSMUST00000167912	Cdkn1c-202
ENSMUST00000029651	Gstcd-201	ENSMUST00000177373	Stx5a-219	ENSMUST00000165879	Col9a3-206	ENSMUST00000113744	Gdpd2-202
ENSMUST00000051401	Cldn4-201	ENSMUST00000117505	Gm14390-201	ENSMUST00000026234	Kazald1-201	ENSMUST00000208055	Gm44732-201
ENSMUST00000170083	Pms2-213	ENSMUST00000097291	Mtcl1-202	ENSMUST00000030372	Col9a2-201	ENSMUST00000047275	Bace2-201
ENSMUST00000195574	Gm33815-205	ENSMUST00000196308	Gm3143-201	ENSMUST00000108304	Gem-202	ENSMUST00000037488	Dock4-201
ENSMUST00000182207	Ank3-213	ENSMUST00000159145	Ttc26-201	ENSMUST00000029454	Casq2-201	ENSMUST00000212478	Gatad2a-206
ENSMUST00000142312	Hoxd11-202	ENSMUST00000212929	Taf1c-206	ENSMUST00000042587	Pitx2-202	ENSMUST00000116318	Prcd-202
ENSMUST00000109531	Src-204	ENSMUST00000217001	Olfr1477-202	ENSMUST00000022545	Fgf9-201	ENSMUST00000061828	Kcng4-201
ENSMUST00000209133	Arnt2-213	ENSMUST00000222897	Exoc3l4-209	ENSMUST00000154145	Olfml3-202	ENSMUST00000167204	Dclk1-203
ENSMUST00000225159	Myof-208	ENSMUST00000227205	Vmn1r80-202	ENSMUST00000189793	Serpine2-203	ENSMUST00000100322	Slitrk1-201
ENSMUST00000122992	Chd3-203	ENSMUST00000102761	Cacnb4-203	ENSMUST00000190408	Gm28532-201	ENSMUST00000032157	Gxylt2-201
ENSMUST00000188182	Ddx3y-203	ENSMUST00000052949	Hk3-201	ENSMUST00000100650	Gtf2ird1-203	ENSMUST00000178851	Anapc15-213
ENSMUST00000137750	Lin54-204	ENSMUST00000056914	Bend7-201	ENSMUST00000034261	Insl3-201	ENSMUST00000073536	Nrap-202
ENSMUST00000091188	Usp9y-201	ENSMUST00000151240	Gm14391-205	ENSMUST00000023053	Col14a1-201	ENSMUST00000207871	BC048679-203
ENSMUST00000109184	Nfatc2-204	ENSMUST00000199998	Aspm-204	ENSMUST00000201905	AC240971.6-201	ENSMUST00000063816	D630039A03Rik-201
ENSMUST00000154986	Myo5b-210	ENSMUST00000115238	Ahcyl2-203	ENSMUST00000210390	Exosc6-201	ENSMUST00000101558	Magi2-202
ENSMUST00000113032	Cntrl-203	ENSMUST00000214438	Olfr1161-202	ENSMUST00000189723	Gm21064-201	ENSMUST00000030687	Rspo1-201
ENSMUST00000001878	Hoxd12-201	ENSMUST00000213858	Olfr984-202	ENSMUST00000028856	Mall-201	ENSMUST00000119429	Myl1-202
ENSMUST00000209735	Col4a1-208	ENSMUST00000176707	Vmn1r69-203	ENSMUST00000020094	Epyc-201	ENSMUST00000150289	Col12a1-206
ENSMUST00000048964	Ciz1-201	ENSMUST00000185919	Dopey1-204	ENSMUST00000212543	Wwp2-205	ENSMUST00000170089	Gata2-202
ENSMUST00000072427	Gm10033-201	ENSMUST00000106927	Leprot-202	ENSMUST00000182174	Gm2694-205	ENSMUST00000196877	Gm42609-202
ENSMUST00000030021	Coro2a-201	ENSMUST00000119523	Fbxl5-204	ENSMUST00000124820	Mysm1-202	ENSMUST00000108461	Ercc2-203
ENSMUST00000005470	Cadm3-201	ENSMUST00000227443	Vmn1r87-203	ENSMUST00000102514	Rtn4rl1-201	ENSMUST00000050519	Elfn1-201
ENSMUST00000189428	Gm28509-201	ENSMUST00000223638	Gm47685-201	ENSMUST00000080145	Adamts16-201	ENSMUST00000107273	Cgn-202
ENSMUST00000060043	Wnk1-202	ENSMUST00000189980	Abi2-210	ENSMUST00000105998	Tinagl1-202	ENSMUST00000163017	Vgll2-202
ENSMUST00000169383	Gtpbp2-211	ENSMUST00000037836	Fgfr1op2-201	ENSMUST00000168265	Spsb3-209	ENSMUST00000141333	Gxylt2-202
ENSMUST00000162973	Tle3-217	ENSMUST00000222230	Gm48166-201	ENSMUST00000188102	Gm28238-201	ENSMUST00000031650	Cdx2-201
ENSMUST00000064953	Ppt2-201	ENSMUST00000219980	Baz2a-207	ENSMUST00000164508	Bricd5-202	ENSMUST00000041768	Akr1c14-201
ENSMUST00000019514	Calm3-201	ENSMUST00000110333	Anapc1-203	ENSMUST00000050226	Smtnl2-201	ENSMUST00000097541	Fam129a-202
ENSMUST00000185408	Fn1-202	ENSMUST00000211297	Gm8110-202	ENSMUST00000029465	Hsd3b1-201	ENSMUST00000093312	Irx3-201
ENSMUST00000188201	Gm28265-201	ENSMUST00000111528	Ablim1-206	ENSMUST00000192127	Gm38072-201	ENSMUST00000016315	Lamb3-201
ENSMUST00000149194	Ybx2-205	ENSMUST00000207867	Gm21035-201	ENSMUST00000110383	Ripor2-204	ENSMUST00000183013	Msx1-202
ENSMUST00000182814	Bin2-205	ENSMUST00000214809	Olfr1215-202	ENSMUST00000142948	Tle6-210	ENSMUST00000029252	Lrrc34-201
ENSMUST00000186664	Gm29617-204	ENSMUST00000228145	Vmn1r184-206	ENSMUST00000034435	Ctrb1-201	ENSMUST00000081542	Kcnd2-201
ENSMUST00000159664	Tbc1d4-203	ENSMUST00000020308	Ddit4-201	ENSMUST00000141056	Col9a3-204	ENSMUST00000137772	Mtmr14-204
ENSMUST00000107586	Mllt6-202	ENSMUST00000169594	Usp9x-206	ENSMUST00000059954	Pltp-201	ENSMUST00000034184	Irx5-201
ENSMUST00000189250	Gm29194-201	ENSMUST00000032146	Frmd4b-201	ENSMUST00000191431	Hck-204	ENSMUST00000073527	Thsd7b-202
ENSMUST00000185592	Gm28431-201	ENSMUST00000204827	Fancd2-208	ENSMUST00000099200	Foxs1-201	ENSMUST00000129335	Numb-207
ENSMUST00000193883	Arl5b-207	ENSMUST00000105460	Vsir-203	ENSMUST00000190353	Gm28330-201	ENSMUST00000002395	Rec8-201
ENSMUST00000228514	H19-207	ENSMUST00000105852	Lypla2-202	ENSMUST00000029603	Prss12-201	ENSMUST00000224069	Adk-207
ENSMUST00000123906	Lama5-202	ENSMUST00000201202	Babam2-208	ENSMUST00000020323	Avpr1a-201	ENSMUST00000026698	Podxl-201
ENSMUST00000189717	Gm28788-201	ENSMUST00000207923	Akap13-207	ENSMUST00000004140	Gstm1-201	ENSMUST00000025724	Il33-201
ENSMUST00000190134	Gm29558-201	ENSMUST00000217237	Olfr1238-203	ENSMUST00000126663	Stk39-203	ENSMUST00000085758	Radil-202
ENSMUST00000055032	Kdm5d-201	ENSMUST00000211967	Gm45821-201	ENSMUST00000047954	Dtna-201	ENSMUST00000149685	Tspyl2-203
ENSMUST00000202057	Tcf4-243	ENSMUST00000171634	Plec-222	ENSMUST00000041416	Vnn1-201	ENSMUST00000109940	Hmgxb4-202
ENSMUST00000135934	Stt3a-204	ENSMUST00000145953	Gm15276-201	ENSMUST00000206591	Ticrr-205	ENSMUST00000112877	Nr6a1-202
ENSMUST00000008878	Gprc5b-201	ENSMUST00000178401	Zfp870-201	ENSMUST00000061925	Plcxd3-201	ENSMUST00000068106	Smim10l2a-201
ENSMUST00000225717	Cacna1d-212	ENSMUST00000124761	Hexdc-203	ENSMUST00000065143	Bcor-202	ENSMUST00000149206	Gm14866-201
ENSMUST00000196454	Orai2-202	ENSMUST00000113960	Pet2-202	ENSMUST00000224840	Plekhs1-203	ENSMUST00000213642	Olfr1564-203
ENSMUST00000191978	Gm38127-201	ENSMUST00000212955	Alkbh8-210	ENSMUST00000014957	Stc1-201	ENSMUST00000006949	Tph2-201
ENSMUST00000142247	Zfp91-203	ENSMUST00000174713	Pear1-215	ENSMUST00000165224	Col9a3-205	ENSMUST00000088585	Sulf1-201
ENSMUST00000222091	Heatr1-206	ENSMUST00000205263	Blm-203	ENSMUST00000109428	Tox2-202	ENSMUST00000172299	Rnf152-202
ENSMUST00000194130	Gm37937-201	ENSMUST00000167541	Enpp2-202	ENSMUST00000125416	Col14a1-204	ENSMUST00000110502	Wdr95-201
ENSMUST00000208390	Zfp78-206	ENSMUST00000131136	Dlg1-208	ENSMUST00000117200	Robo2-202	ENSMUST00000050389	Tmem174-201
ENSMUST00000206805	Pik3c2a-207	ENSMUST00000190485	A830008E24Rik-202	ENSMUST00000004137	Gstm7-201	ENSMUST00000035532	Pik3r1-201
ENSMUST00000185225	Gm29586-201	ENSMUST00000036033	Dip2a-201	ENSMUST00000219723	Fam19a2-203	ENSMUST00000057950	Sall3-201
ENSMUST00000225232	Slc4a7-218	ENSMUST00000118504	Cbs-203	ENSMUST00000099270	Thbd-201	ENSMUST00000144382	Ppp1r18-204
ENSMUST00000191151	Gm28079-210	ENSMUST00000213586	Gm39312-201	ENSMUST00000051065	Gprin3-201	ENSMUST00000148016	Afmid-204
ENSMUST00000092431	Ank3-203	ENSMUST00000115442	Met-202	ENSMUST00000023282	Miox-201	ENSMUST00000192923	Gm5850-201
ENSMUST00000186475	Zfp383-201	ENSMUST00000175654	Obox4-ps28-201	ENSMUST00000009396	Tspan32-201	ENSMUST00000076989	Sohlh1-201
ENSMUST00000225010	Zswim8-209	ENSMUST00000200237	Smarcc1-208	ENSMUST00000004232	Adh1-201	ENSMUST00000067757	Pld1-201
ENSMUST00000137531	Afdn-208	ENSMUST00000199141	Cenpc1-203	ENSMUST00000172330	Pak3-210	ENSMUST00000017751	Tns4-201
ENSMUST00000202538	Med13l-205	ENSMUST00000197165	Gm42721-201	ENSMUST00000117919	Rerg-202	ENSMUST00000028838	Hdc-201
ENSMUST00000152455	Mdfi-209	ENSMUST00000228134	Lrch1-204	ENSMUST00000106683	Gstm6-203	ENSMUST00000106381	Prcd-201
ENSMUST00000076842	Rps2-ps10-201	ENSMUST00000186380	Dhx9-202	ENSMUST00000050149	Mical2-202	ENSMUST00000137416	Zmym3-214
ENSMUST00000121312	Gata4-203	ENSMUST00000021778	Prl2c5-201	ENSMUST00000139083	Eif2s3y-204	ENSMUST00000159314	Lmo7-205
ENSMUST00000109467	Gm6158-201	ENSMUST00000215369	Olfr446-202	ENSMUST00000179709	Micu1-212	ENSMUST00000021750	Ryr2-201
ENSMUST00000143570	Eef1a1-204	ENSMUST00000217947	Gm47015-201	ENSMUST00000092788	Tmem100-201	ENSMUST00000000412	Egfl6-201
ENSMUST00000218620	Pxdn-207	ENSMUST00000212573	Ankar-203	ENSMUST00000037370	Sorcs2-201	ENSMUST00000178884	Rasgrp1-207
ENSMUST00000114908	Atp6v0a4-202	ENSMUST00000216364	Olfr1116-202	ENSMUST00000022622	Ptk2b-201	ENSMUST00000197316	Alg13-212
ENSMUST00000103101	Pigt-201	ENSMUST00000147755	Rapgef1-207	ENSMUST00000088666	3110035E14Rik-201	ENSMUST00000111106	Psen2-204
ENSMUST00000168176	Cd59a-203	ENSMUST00000183253	Rsrc2-223	ENSMUST00000107016	Hsd3b1-202	ENSMUST00000220597	Ryr2-203
ENSMUST00000060632	Ogfod1-201	ENSMUST00000203012	Plekha5-202	ENSMUST00000171947	Gm21292-201	ENSMUST00000121875	Myo5b-203
ENSMUST00000190572	Gm28510-201	ENSMUST00000114541	Myo1b-204	ENSMUST00000028624	Gatm-201	ENSMUST00000228243	Vmn1r188-203
ENSMUST00000209079	Irgm2-203	ENSMUST00000072787	Vmn2r37-201	ENSMUST00000215775	Gatm-206	ENSMUST00000107272	Cgn-201
ENSMUST00000139666	Afdn-212	ENSMUST00000108796	Dnajc5-202	ENSMUST00000020546	Stc2-201	ENSMUST00000047328	Igfbp2-201
ENSMUST00000053063	Hexim1-201	ENSMUST00000221310	Gm47904-201	ENSMUST00000106684	Gstm6-204	ENSMUST00000123238	Cfh-204
ENSMUST00000184550	Nfkb1-207	ENSMUST00000207544	Gm21036-201	ENSMUST00000002079	Plxnb3-201	ENSMUST00000020664	Itk-201
ENSMUST00000108402	Slc6a4-202	ENSMUST00000227847	Vmn1r6-206	ENSMUST00000190657	Gm28264-201	ENSMUST00000125990	Prx-204
ENSMUST00000101547	Zfp934-202	ENSMUST00000227336	Nipal2-204	ENSMUST00000108680	Gas7-202	ENSMUST00000219444	RF01962.1-209
ENSMUST00000227440	Tmem260-210	ENSMUST00000227631	Vmn1r6-205	ENSMUST00000134402	Pak3-207	ENSMUST00000153263	Cgn-203
ENSMUST00000194908	Gm34015-201	ENSMUST00000176410	Snx25-208	ENSMUST00000140501	Gm13031-201	ENSMUST00000117872	Fgfr2-207
ENSMUST00000212270	Slc38a7-204	ENSMUST00000221635	Gm47951-201	ENSMUST00000022952	Osr2-201	ENSMUST00000030021	Coro2a-201
ENSMUST00000227663	Acbd5-212	ENSMUST00000215103	CAAA01144662.1-201	ENSMUST00000093984	5830411N06Rik-202	ENSMUST00000129125	Creld1-202
ENSMUST00000186400	Gm29406-201	ENSMUST00000127364	Hadhb-206	ENSMUST00000028935	Cst9-201	ENSMUST00000214374	Ryr1-208
ENSMUST00000099683	Gm10800-201	ENSMUST00000155763	Sfi1-219	ENSMUST00000057442	Diras2-201	ENSMUST00000139744	Porcn-206
ENSMUST00000085519	Anp32a-201	ENSMUST00000207795	Gm45792-201	ENSMUST00000130007	Flna-207	ENSMUST00000117828	Abhd3-203
ENSMUST00000095187	Srbd1-201	ENSMUST00000227299	6030458C11Rik-202	ENSMUST00000204542	Ntf3-203	ENSMUST00000075214	Dsc2-202
ENSMUST00000148319	Arhgap4-217	ENSMUST00000204062	Zfp964-202	ENSMUST00000012348	Gstm2-201	ENSMUST00000021635	Akr1c18-201
ENSMUST00000123499	Cul5-203	ENSMUST00000204574	Tmcc1-211	ENSMUST00000031090	Sel1l3-201	ENSMUST00000113956	Runx1-202
ENSMUST00000200460	Setd2-210	ENSMUST00000124269	Nox4-204	ENSMUST00000045503	Ppp1r16b-201	ENSMUST00000174592	Ccdc28a-205
ENSMUST00000033611	Xkrx-201	ENSMUST00000165239	Cic-207	ENSMUST00000144016	Ptgds-205	ENSMUST00000190409	E330013P04Rik-202
ENSMUST00000214859	Tln2-204	ENSMUST00000144081	Rmnd5a-204	ENSMUST00000049575	Cltb-201	ENSMUST00000180062	Sulf1-203
ENSMUST00000189721	Gm29311-202	ENSMUST00000122175	Osbpl1a-209	ENSMUST00000177083	Asap1-216	ENSMUST00000093002	Arhgap44-203
ENSMUST00000192103	Pcdhgc3-202	ENSMUST00000042322	Iqch-201	ENSMUST00000114270	Dok7-203	ENSMUST00000208137	Cdkn1c-205
ENSMUST00000173483	Dtnb-212	ENSMUST00000215911	Olfr237-ps1-202	ENSMUST00000190543	Gm29023-201	ENSMUST00000037682	Nmur2-201
ENSMUST00000109551	Xpo1-204	ENSMUST00000224362	Zkscan8-204	ENSMUST00000080882	Atp1a3-201	ENSMUST00000027463	Ecel1-201
ENSMUST00000170391	Chd7-206	ENSMUST00000222545	Gm48497-201	ENSMUST00000151792	Tesc-206	ENSMUST00000122054	Fgfr2-215
ENSMUST00000176577	Fbxw10-205	ENSMUST00000184523	Tcf12-216	ENSMUST00000143698	Frmd4b-209	ENSMUST00000114997	Stra8-202
ENSMUST00000188674	Fn1-213	ENSMUST00000217846	Gm48790-201	ENSMUST00000096378	Mageb4-201	ENSMUST00000040069	Colec12-201
ENSMUST00000071650	Idua-201	ENSMUST00000127826	Zfp979-203	ENSMUST00000110260	Lzts3-203	ENSMUST00000000228	Drp2-201
ENSMUST00000177068	Chtf8-206	ENSMUST00000226139	Npr3-202	ENSMUST00000199736	Cspg5-205	ENSMUST00000154827	Alg13-210
ENSMUST00000032272	Adipor2-201	ENSMUST00000209473	Olfr635-202	ENSMUST00000004986	Mapk13-201	ENSMUST00000096066	Cpa2-201
ENSMUST00000187688	Gm29474-201	ENSMUST00000210238	Arntl-204	ENSMUST00000115894	Uba1y-201	ENSMUST00000177143	Plch1-213
ENSMUST00000159440	Gls2-211	ENSMUST00000154818	Adgrg4-205	ENSMUST00000081654	Col18a1-202	ENSMUST00000009740	Taf7l-201
ENSMUST00000112335	Rbp4-202	ENSMUST00000159553	Shprh-204	ENSMUST00000154105	Txlna-207	ENSMUST00000224371	Tnfrsf19-203
ENSMUST00000176523	Ap2b1-206	ENSMUST00000218769	Gm30165-201	ENSMUST00000108402	Slc6a4-202	ENSMUST00000211105	6330411D24Rik-201
ENSMUST00000170176	Wdr4-206	ENSMUST00000217479	Olfr354-202	ENSMUST00000078988	Lpp-202	ENSMUST00000229150	AL607074.1-201
ENSMUST00000216835	Olfr1505-203	ENSMUST00000211010	Gm29895-202	ENSMUST00000113707	Tpm1-216	ENSMUST00000168195	Runx1-203
ENSMUST00000024811	Pim1-201	ENSMUST00000216641	Olfr1389-202	ENSMUST00000084512	Tacc1-202	ENSMUST00000136627	Espn-215
ENSMUST00000223342	Clmn-207	ENSMUST00000084589	Cln3-202	ENSMUST00000159756	Plcb2-206	ENSMUST00000169459	Pdzd7-203
ENSMUST00000106803	Fyb2-201	ENSMUST00000200689	Olfr1408-202	ENSMUST00000113990	Paqr5-202	ENSMUST00000206499	Ccdc61-207
ENSMUST00000047328	Igfbp2-201	ENSMUST00000210562	Gm30400-202	ENSMUST00000219640	Gm47200-201	ENSMUST00000224785	Cacna1d-209
ENSMUST00000139365	Uty-204	ENSMUST00000214328	Olfr679-202	ENSMUST00000186071	Gm28253-201	ENSMUST00000087169	Gemin8-202
ENSMUST00000201821	Preb-206	ENSMUST00000121358	Gm14324-201	ENSMUST00000087050	Col4a4-201	ENSMUST00000090756	Pde1a-201
ENSMUST00000187706	1700120C14Rik-201	ENSMUST00000205088	Vmn1r46-202	ENSMUST00000213114	Ldlr-202	ENSMUST00000045617	Hpse-201
ENSMUST00000036493	Atp1a1-201	ENSMUST00000115578	Ufd1-202	ENSMUST00000087638	Aldh1a1-201	ENSMUST00000033828	Gas6-201
ENSMUST00000179394	Fhit-208	ENSMUST00000214652	Kif15-206	ENSMUST00000195574	Gm33815-205	ENSMUST00000112210	Prkcd-207
ENSMUST00000186227	Zfand2b-209	ENSMUST00000228213	Vmn1r77-204	ENSMUST00000036300	Col27a1-201	ENSMUST00000062216	Emx2-201
ENSMUST00000145721	Scp2-208	ENSMUST00000205855	Gm36694-201	ENSMUST00000190106	Gm28533-202	ENSMUST00000164403	Sugp2-214
ENSMUST00000133979	Wdr73-203	ENSMUST00000173140	Tmcc1-208	ENSMUST00000066668	Dnpep-201	ENSMUST00000113980	M1ap-201
ENSMUST00000034588	Apoa1-201	ENSMUST00000188805	Atf7ip-208	ENSMUST00000120520	Acer3-202	ENSMUST00000170901	Ccne2-207
ENSMUST00000110133	Nrxn3-203	ENSMUST00000113509	Nup210-202	ENSMUST00000175941	Zfp536-202	ENSMUST00000170773	Micall2-204
ENSMUST00000097437	Plac8-202	ENSMUST00000213739	Gm48391-202	ENSMUST00000226264	Vmn1r90-202	ENSMUST00000026432	Cdh9-201
ENSMUST00000118351	Gm7332-201	ENSMUST00000213300	Olfr341-202	ENSMUST00000091609	Cltb-202	ENSMUST00000031766	Asns-201
ENSMUST00000052250	Zfp423-201	ENSMUST00000227855	Vmn1r90-209	ENSMUST00000027800	Tmem63a-201	ENSMUST00000120541	Hmgcs2-202
ENSMUST00000138589	Trrap-209	ENSMUST00000197927	Sema3d-205	ENSMUST00000118800	Afap1l2-202	ENSMUST00000208297	Gm44753-202
ENSMUST00000219733	Susd2-204	ENSMUST00000140480	4932438A13Rik-212	ENSMUST00000112235	Gpm6b-209	ENSMUST00000170651	Dnah8-201
ENSMUST00000190492	Mrpl3-206	ENSMUST00000215243	Gm29154-232	ENSMUST00000202308	Sept11-208	ENSMUST00000026564	Ifitm1-201
ENSMUST00000189378	Apbb1-214	ENSMUST00000195923	Sema3d-202	ENSMUST00000169169	Tnnc1-202	ENSMUST00000006362	Rhox6-201
ENSMUST00000195077	Mbnl1-221	ENSMUST00000103116	Ppp1r16b-203	ENSMUST00000023672	Rcan1-201	ENSMUST00000181916	Rhox6-202
ENSMUST00000144923	Mybbp1a-204	ENSMUST00000227080	Vmn1r81-202	ENSMUST00000001122	Slc13a2-201	ENSMUST00000028232	Phf19-201
ENSMUST00000020529	Ahsa2-201	ENSMUST00000180084	Obox4-ps12-201	ENSMUST00000184887	Ets1-206	ENSMUST00000173975	H2-Q4-202
ENSMUST00000159368	Spef2-203	ENSMUST00000127757	Gm11033-201	ENSMUST00000130314	Adamts9-203	ENSMUST00000163435	Ptpn4-203
ENSMUST00000139200	Plekhh3-204	ENSMUST00000177290	Corin-207	ENSMUST00000094713	Zmym6-202	ENSMUST00000086267	Fam129a-201
ENSMUST00000110567	Map4k5-202	ENSMUST00000101295	9930111J21Rik2-202	ENSMUST00000022603	Cnmd-201	ENSMUST00000109568	Dlgap4-206
ENSMUST00000048086	Hoxd11-201	ENSMUST00000117467	Klhl20-202	ENSMUST00000148160	Padi2-203	ENSMUST00000156794	Pafah1b1-205
ENSMUST00000221481	Sirt5-206	ENSMUST00000214022	Olfr1217-203	ENSMUST00000120683	Hdac7-207	ENSMUST00000089062	Rhox9-201
ENSMUST00000066127	Dgcr2-202	ENSMUST00000108273	Necab1-202	ENSMUST00000054946	Bricd5-201	ENSMUST00000181131	Rhox9-204
ENSMUST00000215995	Olfr554-203	ENSMUST00000144933	AI838599-204	ENSMUST00000033640	Pak3-201	ENSMUST00000121758	Ano1-203
ENSMUST00000185289	Gm29364-201	ENSMUST00000159973	Speer4e-201	ENSMUST00000164495	Kcns3-202	ENSMUST00000041415	Kcnh3-201
ENSMUST00000182755	Ptprc-204	ENSMUST00000182597	Birc6-215	ENSMUST00000096494	Egflam-202	ENSMUST00000121469	Reep1-201
ENSMUST00000179404	Gm10256-201	ENSMUST00000057596	Olfr77-201	ENSMUST00000187688	Gm29474-201	ENSMUST00000090871	Sprr2a2-202
ENSMUST00000200841	Rbm19-202	ENSMUST00000159891	Clec4a2-203	ENSMUST00000227320	Vmn1r77-203	ENSMUST00000225193	Ints6-204
ENSMUST00000201805	Tbc1d24-213	ENSMUST00000115317	Klhl13-204	ENSMUST00000045521	Dtx4-201	ENSMUST00000114876	Mbnl3-203
ENSMUST00000186123	Gm28758-201	ENSMUST00000224630	Gm48488-202	ENSMUST00000222641	Aldh6a1-204	ENSMUST00000029777	Tmem56-201
ENSMUST00000186554	Gm28969-204	ENSMUST00000219418	Gm48306-201	ENSMUST00000196176	Cspg5-203	ENSMUST00000179728	Rnaset2b-202
ENSMUST00000138181	Ube4b-206	ENSMUST00000211973	Cnot1-205	ENSMUST00000162730	Etv1-212	ENSMUST00000079573	Itpr2-202
ENSMUST00000152754	H19-205	ENSMUST00000121909	Gm4915-201	ENSMUST00000176500	Arhgef2-219	ENSMUST00000091892	Ctxn3-201
ENSMUST00000139059	Myh10-206	ENSMUST00000216623	Olfr1505-202	ENSMUST00000023600	Robo1-201	ENSMUST00000067940	1700013H16Rik-201
ENSMUST00000181572	Gm26870-202	ENSMUST00000220170	Wdcp-204	ENSMUST00000055032	Kdm5d-201	ENSMUST00000160392	Hand1-203
ENSMUST00000126402	Hoxa10-203	ENSMUST00000222287	Dock4-208	ENSMUST00000123121	Dusp15-203	ENSMUST00000121566	Cep85-202
ENSMUST00000135789	Ppia-203	ENSMUST00000215861	Olfr1392-206	ENSMUST00000211737	Stox2-208	ENSMUST00000145041	Ces1h-201
ENSMUST00000151104	Ppargc1a-204	ENSMUST00000222525	Gm47191-201	ENSMUST00000223520	Gm7049-201	ENSMUST00000159982	Plch1-207
ENSMUST00000048026	Hoxa11-201	ENSMUST00000182089	Gm26992-201	ENSMUST00000036426	Prss35-201	ENSMUST00000092800	Rnf43-202
ENSMUST00000209550	Arfip2-212	ENSMUST00000074740	Olfr920-201	ENSMUST00000191978	Gm38127-201	ENSMUST00000093192	Fam196b-201
ENSMUST00000138226	Anp32a-207	ENSMUST00000096285	Wnk3-201	ENSMUST00000189888	Zfy1-202	ENSMUST00000023689	Ifnar1-201
ENSMUST00000132906	Necap2-205	ENSMUST00000006697	Itih3-201	ENSMUST00000119118	Fam189a1-201	ENSMUST00000174313	Slit2-216
ENSMUST00000170303	Gm20390-201	ENSMUST00000031690	Hyal6-201	ENSMUST00000089883	Masp1-201	ENSMUST00000041901	Cib2-201
ENSMUST00000117805	Gng7-203	ENSMUST00000212767	Olfr868-201	ENSMUST00000053175	Vstm4-201	ENSMUST00000074157	Myo5b-201
ENSMUST00000076968	Syt7-202	ENSMUST00000090180	Sema3g-201	ENSMUST00000189626	Kdm5d-208	ENSMUST00000102600	Fndc5-201
ENSMUST00000080857	Plec-208	ENSMUST00000177011	Arhgap39-208	ENSMUST00000023799	Krt79-201	ENSMUST00000040695	Sbspon-201
ENSMUST00000082303	Col15a1-201	ENSMUST00000177203	Sik2-207	ENSMUST00000156449	Pak3-209	ENSMUST00000112401	Adgrg2-203
ENSMUST00000190543	Gm29023-201	ENSMUST00000072061	Entpd5-202	ENSMUST00000171765	Proc-201	ENSMUST00000022688	Slc39a14-201
ENSMUST00000209630	Rrm1-202	ENSMUST00000180164	Fsd1l-207	ENSMUST00000121394	Prss53-201	ENSMUST00000032177	Slc41a3-201
ENSMUST00000196095	Tyms-207	ENSMUST00000187537	Pign-206	ENSMUST00000119423	Hcrtr1-202	ENSMUST00000108942	Gm14322-201
ENSMUST00000145900	Ddr1-207	ENSMUST00000214347	Olfr607-202	ENSMUST00000034989	Me1-201	ENSMUST00000078350	Csgalnact1-201
ENSMUST00000036113	Tbc1d16-201	ENSMUST00000106545	Cyp4x1-202	ENSMUST00000029440	Olfml3-201	ENSMUST00000089208	Cntn4-202
ENSMUST00000032344	Arhgdib-201	ENSMUST00000179321	Slc18b1-206	ENSMUST00000108682	Gas7-204	ENSMUST00000066412	Agtr1a-201
ENSMUST00000191243	Rhoay-ps1-201	ENSMUST00000184149	Gm18852-201	ENSMUST00000040821	Heyl-201	ENSMUST00000065970	Kcnip1-201
ENSMUST00000213281	Olfr586-203	ENSMUST00000213918	Olfr706-202	ENSMUST00000198398	Trac-202	ENSMUST00000128549	Npr2-205
ENSMUST00000044286	Zdhhc1-201	ENSMUST00000115324	Grm8-203	ENSMUST00000021921	Ptch1-201	ENSMUST00000037268	Ccdc182-201
ENSMUST00000177207	Tsc22d1-214	ENSMUST00000140021	Gm14565-201	ENSMUST00000156765	Grb14-208	ENSMUST00000183390	Ccdc182-202
ENSMUST00000181957	Gm26870-203	ENSMUST00000208854	Spef2-206	ENSMUST00000156010	Robo2-209	ENSMUST00000137158	Fam160a2-206
ENSMUST00000015800	Hspa8-201	ENSMUST00000215972	Olfr1104-203	ENSMUST00000119285	Gm4297-201	ENSMUST00000127206	Rgs2-202
ENSMUST00000149770	Rai1-205	ENSMUST00000099981	Ttn-203	ENSMUST00000221040	Gm48795-201	ENSMUST00000110608	Ash2l-202
ENSMUST00000214922	Olfr1338-202	ENSMUST00000121052	Pomgnt1-205	ENSMUST00000214758	Ilf3-208	ENSMUST00000208844	Fgfr2-227
ENSMUST00000108242	Pik3ca-202	ENSMUST00000177153	Ppp1r9a-210	ENSMUST00000110523	C1qtnf3-202	ENSMUST00000152402	Sh3d21-205
ENSMUST00000222932	Nudt14-205	ENSMUST00000122303	Magi3-203	ENSMUST00000186941	Gm28356-201	ENSMUST00000115494	Zglp1-201
ENSMUST00000073707	Cd40-202	ENSMUST00000023442	Lrrc74b-201	ENSMUST00000112637	Smarca2-203	ENSMUST00000088552	Myl9-201
ENSMUST00000227633	Gfra2-202	ENSMUST00000143311	Gm12022-201	ENSMUST00000141531	Trim47-206	ENSMUST00000146253	Myo5b-209
ENSMUST00000190989	Gm28593-201	ENSMUST00000062451	Muc6-201	ENSMUST00000090096	Oxr1-203	ENSMUST00000110730	Nek3-202
ENSMUST00000098546	Fam83b-201	ENSMUST00000215457	Olfr1160-202	ENSMUST00000070522	Plod2-201	ENSMUST00000131322	Brwd1-209
ENSMUST00000189069	Kdm5d-207	ENSMUST00000142914	4930571N24Rik-202	ENSMUST00000093142	Rasgef1c-203	ENSMUST00000020109	Actr6-201
ENSMUST00000183011	Prrc2c-211	ENSMUST00000110936	Taf6-202	ENSMUST00000190650	Gm28811-201	ENSMUST00000151572	Gdpd2-204
ENSMUST00000042755	Afp-201	ENSMUST00000159991	Gnaz-202	ENSMUST00000096744	Myadm-201	ENSMUST00000166772	Vrtn-202
ENSMUST00000179829	Gm20821-201	ENSMUST00000228793	Vmn1r176-207	ENSMUST00000224911	Gm41192-201	ENSMUST00000033241	Lhpp-201
ENSMUST00000094427	Gcn1l1-202	ENSMUST00000022349	Cfap70-202	ENSMUST00000073528	Zar1-201	ENSMUST00000075258	Pitpnm3-201
ENSMUST00000135395	Anp32a-205	ENSMUST00000005218	Cd44-201	ENSMUST00000110844	Kcnh1-202	ENSMUST00000128060	Nr2e3-202
ENSMUST00000161744	Lamc1-204	ENSMUST00000150156	Rtn1-205	ENSMUST00000154556	Eif2s3y-206	ENSMUST00000000687	Haao-201
ENSMUST00000057676	Ubald2-201	ENSMUST00000228348	Vmn1r218-206	ENSMUST00000137942	Mybpc3-202	ENSMUST00000130214	Csgalnact1-203
ENSMUST00000152901	Gnb4-204	ENSMUST00000227010	Vmn1r72-203	ENSMUST00000055619	Hic1-201	ENSMUST00000118430	Gm12896-201
ENSMUST00000137192	Pls3-206	ENSMUST00000102777	Lepr-202	ENSMUST00000112868	Pak3-205	ENSMUST00000106040	Ifitm1-202
ENSMUST00000170096	Prrg3-203	ENSMUST00000185702	Tns1-205	ENSMUST00000108109	Spry1-203	ENSMUST00000119670	Hdac7-206
ENSMUST00000212788	Fam192a-213	ENSMUST00000227412	AC140209.1-203	ENSMUST00000198779	Adgrl2-212	ENSMUST00000146088	Ttc38-203
ENSMUST00000122100	Igf1-206	ENSMUST00000163058	Als2-204	ENSMUST00000209735	Col4a1-208	ENSMUST00000225857	Tkt-209
ENSMUST00000163624	Iqch-203	ENSMUST00000218431	Nrcam-206	ENSMUST00000213821	Gm40518-201	ENSMUST00000112250	Cacna1d-202
ENSMUST00000098862	Atp6v0c-202	ENSMUST00000112668	Phf8-205	ENSMUST00000108622	Acap1-202	ENSMUST00000058347	Vgll2-201
ENSMUST00000003152	Stk11-201	ENSMUST00000125161	Gm40614-201	ENSMUST00000121322	Cgnl1-202	ENSMUST00000097422	Gm1604a-201
ENSMUST00000130971	Dlgap1-205	ENSMUST00000133960	AI838599-201	ENSMUST00000072177	Nuak2-201	ENSMUST00000026820	Slc28a1-201
ENSMUST00000106006	Slc25a22-202	ENSMUST00000144425	Atp1b2-204	ENSMUST00000032501	Tspan11-201	ENSMUST00000017743	Krt20-201
ENSMUST00000085658	6030419C18Rik-201	ENSMUST00000063530	Gsdmc4-201	ENSMUST00000109316	Pltp-202	ENSMUST00000198914	Arhgap29-207
ENSMUST00000197259	Fnbp1l-204	ENSMUST00000099331	4833422C13Rik-201	ENSMUST00000201463	Cnga1-205	ENSMUST00000160870	Apbb2-210
ENSMUST00000181242	Gm26870-201	ENSMUST00000215579	Gm48863-201	ENSMUST00000148599	Tox2-204	ENSMUST00000022867	Laptm4b-201
ENSMUST00000149090	Spata5l1-201	ENSMUST00000216210	Gm48861-201	ENSMUST00000025803	Dkk1-201	ENSMUST00000217708	Gm5182-201
ENSMUST00000001699	Hoxc10-201	ENSMUST00000119209	Gm7058-201	ENSMUST00000073935	Gsg1l-201	ENSMUST00000164748	Rara-207
ENSMUST00000152990	Aspscr1-214	ENSMUST00000173166	Uggt1-204	ENSMUST00000028252	Grb14-201	ENSMUST00000009689	Kcnq1-201
ENSMUST00000192127	Gm38072-201	ENSMUST00000101190	Gm15127-202	ENSMUST00000116586	Robo2-201	ENSMUST00000070552	Osbp2-201
ENSMUST00000146030	Atcay-203	ENSMUST00000130870	Gm14226-201	ENSMUST00000029574	Vcam1-201	ENSMUST00000153895	Ift140-207
ENSMUST00000138507	Gtpbp6-207	ENSMUST00000100730	Sh3bp5-202	ENSMUST00000028187	Lamc3-201	ENSMUST00000011298	Cfap161-201
ENSMUST00000197265	Kntc1-203	ENSMUST00000112586	Apobec1-202	ENSMUST00000020721	Smtn-202	ENSMUST00000190698	E330013P04Rik-203
ENSMUST00000134778	Mars-203	ENSMUST00000215312	Olfr1328-202	ENSMUST00000059091	Clca3a1-202	ENSMUST00000168386	Prr36-201
ENSMUST00000024947	Six2-201	ENSMUST00000192880	Cfh-206	ENSMUST00000186554	Gm28969-204	ENSMUST00000043725	Cntnap5a-201
ENSMUST00000172235	Rnf213-203	ENSMUST00000121063	Gm6591-201	ENSMUST00000034537	St3gal4-201	ENSMUST00000141174	Gm14493-201
ENSMUST00000211803	Dock9-203	ENSMUST00000227379	Mill2-205	ENSMUST00000164993	Inhba-202	ENSMUST00000025048	1700061G19Rik-201
ENSMUST00000034512	Oaf-201	ENSMUST00000123353	Rhobtb3-203	ENSMUST00000112632	Kcnj3-202	ENSMUST00000159484	Tbc1d4-202
ENSMUST00000114954	Kalrn-206	ENSMUST00000112650	Rpap2-202	ENSMUST00000114020	Rexo4-202	ENSMUST00000150857	Inpp5k-207
ENSMUST00000090858	Ppig-202	ENSMUST00000154394	Ankef1-209	ENSMUST00000039627	Tspoap1-201	ENSMUST00000051396	Soat1-201
ENSMUST00000032338	Gucy2c-201	ENSMUST00000099980	Ttn-202	ENSMUST00000196684	Atp1a3-205	ENSMUST00000133158	Ttc38-202
ENSMUST00000125184	Uba52-203	ENSMUST00000118234	Pex26-202	ENSMUST00000025833	Papss2-201	ENSMUST00000065383	E330013P04Rik-201
ENSMUST00000027053	Rdh10-201	ENSMUST00000119916	Tada2b-202	ENSMUST00000176798	Ppp2r1b-211	ENSMUST00000052915	Axin2-201
ENSMUST00000061720	Zfp775-201	ENSMUST00000216513	Gm3126-201	ENSMUST00000200841	Rbm19-202	ENSMUST00000023291	Mapk8ip2-201
ENSMUST00000022587	Tsc22d1-201	ENSMUST00000193355	Traf5-203	ENSMUST00000047883	Tspan15-201	ENSMUST00000062747	Klf17-201
ENSMUST00000216400	Acy1-211	ENSMUST00000215130	AC175315.1-205	ENSMUST00000109543	Vcan-201	ENSMUST00000147870	2010204K13Rik-202
ENSMUST00000128136	Hcfc1-203	ENSMUST00000051344	Col19a1-201	ENSMUST00000212349	Bcar1-203	ENSMUST00000169609	Sc5d-202
ENSMUST00000188314	Uba1y-ps1-201	ENSMUST00000217860	AC158605.1-202	ENSMUST00000129090	Col9a3-202	ENSMUST00000221758	Dock4-207
ENSMUST00000109787	Zmiz2-205	ENSMUST00000219567	Gm48177-201	ENSMUST00000094787	Slc34a2-201	ENSMUST00000166713	Cpeb2-204
ENSMUST00000179802	Cmtm4-201	ENSMUST00000176903	Mir5620-201	ENSMUST00000025295	Spry4-201	ENSMUST00000109313	Cpt1b-201
ENSMUST00000030041	Ambp-201	ENSMUST00000137905	Adtrp-203	ENSMUST00000033900	Rab20-201	ENSMUST00000222941	Kidins220-210
ENSMUST00000115424	Steap2-202	ENSMUST00000209016	Gm9343-201	ENSMUST00000022610	Scara5-201	ENSMUST00000035700	Camkv-201
ENSMUST00000153800	Fcho1-212	ENSMUST00000227151	Ano6-207	ENSMUST00000188182	Ddx3y-203	ENSMUST00000106827	Dab1-202
ENSMUST00000185542	Kdm5d-202	ENSMUST00000202891	Gm7452-202	ENSMUST00000227347	Robo2-211	ENSMUST00000118885	Hmox2-202
ENSMUST00000005292	Prdx2-201	ENSMUST00000121345	Olfr1291-ps1-201	ENSMUST00000085453	Rasl12-201	ENSMUST00000057979	Ppara-201
ENSMUST00000109617	6430550D23Rik-202	ENSMUST00000130355	Zc3h7a-204	ENSMUST00000019445	Hsd17b1-201	ENSMUST00000093019	Fam83g-202
ENSMUST00000125581	Hoxa10-202	ENSMUST00000213844	Olfr126-202	ENSMUST00000033512	Slc38a5-201	ENSMUST00000188231	Gm28661-201
ENSMUST00000025511	Rps14-201	ENSMUST00000221030	Gm47853-201	ENSMUST00000055294	Grem2-201	ENSMUST00000068981	Itgb4-202
ENSMUST00000078691	Bak1-202	ENSMUST00000085934	Ache-202	ENSMUST00000020171	Ctgf-201	ENSMUST00000188807	Gm21083-201
ENSMUST00000143847	Meg3-208	ENSMUST00000218445	Kcnc2-202	ENSMUST00000189763	D130058E05Rik-202	ENSMUST00000180642	AC244695.1-201
ENSMUST00000146953	Fryl-205	ENSMUST00000206227	Gm44581-201	ENSMUST00000226478	Robo2-210	ENSMUST00000127250	Ahctf1-203
ENSMUST00000123773	Uhrf2-203	ENSMUST00000230593	AC136518.1-201	ENSMUST00000143455	Ung-205	ENSMUST00000105404	Adarb1-203
ENSMUST00000152495	Pole-206	ENSMUST00000226679	Glycam1-202	ENSMUST00000036854	Efhd2-201	ENSMUST00000137661	A230005M16Rik-201
ENSMUST00000210769	Saa2-203	ENSMUST00000090409	Gm10248-201	ENSMUST00000116238	Hk1-203	ENSMUST00000113223	Taf7l-202
ENSMUST00000181920	Gm26885-201	ENSMUST00000183131	Plce1-207	ENSMUST00000127248	Plcb2-204	ENSMUST00000006618	Arhgef19-201
ENSMUST00000058089	Raly-202	ENSMUST00000216465	Olfr166-203	ENSMUST00000137029	Fbln2-206	ENSMUST00000078752	Casc4-201
ENSMUST00000030530	Pla2g2c-201	ENSMUST00000223831	Zkscan3-207	ENSMUST00000160244	Etv1-203	ENSMUST00000160882	Tle3-208
ENSMUST00000046644	Tbca-201	ENSMUST00000067136	1700082M22Rik-201	ENSMUST00000061455	Fam46c-201	ENSMUST00000181532	Gm26740-202
ENSMUST00000162170	Pianp-207	ENSMUST00000226842	Gmfb-205	ENSMUST00000189721	Gm29311-202	ENSMUST00000217365	Olfr124-204
ENSMUST00000102969	Hist1h2ae-201	ENSMUST00000147582	Appl2-208	ENSMUST00000050715	Pcsk5-202	ENSMUST00000154256	Zfp703-202
ENSMUST00000081827	Xlr4b-203	ENSMUST00000209613	Vmn2r29-202	ENSMUST00000163623	Nedd9-202	ENSMUST00000216079	Olfr720-203
ENSMUST00000176010	Rpl41-201	ENSMUST00000228331	Vmn1r174-202	ENSMUST00000002883	Sfrp4-201	ENSMUST00000048801	2210407C18Rik-201
ENSMUST00000190106	Gm28533-202	ENSMUST00000223053	Lyst-206	ENSMUST00000128122	Rnf220-205	ENSMUST00000028328	Entpd2-201
ENSMUST00000029630	Fga-201	ENSMUST00000146398	1700026D11Rik-204	ENSMUST00000126593	Gstm1-202	ENSMUST00000128594	Eif4g1-207
ENSMUST00000146295	Add1-211	ENSMUST00000193364	Gm13266-203	ENSMUST00000228725	Kcns2-202	ENSMUST00000025092	Tmem178-201
ENSMUST00000111905	Grin2b-202	ENSMUST00000161561	Ghr-208	ENSMUST00000102558	Mink1-204	ENSMUST00000111373	Madd-211
ENSMUST00000151353	Yipf6-206	ENSMUST00000205013	Olfr812-203	ENSMUST00000113594	Tec-203	ENSMUST00000030709	Smpdl3b-201
ENSMUST00000189187	Gm28696-201	ENSMUST00000204666	Erc1-213	ENSMUST00000124360	Itga9-202	ENSMUST00000219726	RF01962.1-211
ENSMUST00000140048	Rtf2-203	ENSMUST00000215237	Olfr577-203	ENSMUST00000082430	Gpx3-201	ENSMUST00000042861	Stx11-201
ENSMUST00000077856	Rpl27-201	ENSMUST00000188486	Sgk3-206	ENSMUST00000097216	Tead2-202	ENSMUST00000198204	Kcnt1-213
ENSMUST00000212771	Tomm20-202	ENSMUST00000121972	Mylk3-202	ENSMUST00000183913	Col27a1-206	ENSMUST00000094897	Dnaaf3-201
ENSMUST00000191419	Gm29218-208	ENSMUST00000216182	Olfr815-202	ENSMUST00000215916	Csrnp1-204	ENSMUST00000162946	Rasgrp4-209
ENSMUST00000093141	Rasgef1c-202	ENSMUST00000148834	Agbl3-208	ENSMUST00000146698	Gpn3-204	ENSMUST00000146631	Gm7666-201
ENSMUST00000140291	Rbbp4-203	ENSMUST00000216169	Olfr1440-206	ENSMUST00000023920	Tmem52-201	ENSMUST00000197994	Gabra4-202
ENSMUST00000085056	Serpina1a-202	ENSMUST00000117477	Gm8107-201	ENSMUST00000115383	Cped1-202	ENSMUST00000109191	Kcng1-202
ENSMUST00000109020	Gm14288-201	ENSMUST00000100235	Tmem104-202	ENSMUST00000022616	Clu-201	ENSMUST00000025778	Gldc-201
ENSMUST00000136793	4930473A02Rik-202	ENSMUST00000173073	Kmt2c-205	ENSMUST00000106977	Kansl1-205	ENSMUST00000090746	Hmgcs2-201
ENSMUST00000099492	Midn-202	ENSMUST00000227028	AC154627.2-201	ENSMUST00000118305	4930550L24Rik-202	ENSMUST00000044384	Aldh1b1-201
ENSMUST00000227999	Trio-212	ENSMUST00000050239	Pcdh11x-201	ENSMUST00000043884	Lrrn3-201	ENSMUST00000008179	Mid1ip1-201
ENSMUST00000190315	Gm21874-202	ENSMUST00000119117	Gm14404-201	ENSMUST00000171409	Micu1-210	ENSMUST00000112460	Pank1-202
ENSMUST00000150982	Rundc3a-210	ENSMUST00000213477	Olfr575-202	ENSMUST00000119190	Gjb1-203	ENSMUST00000072800	Gm16401-201
ENSMUST00000130054	B430119L08Rik-201	ENSMUST00000111016	Muc15-202	ENSMUST00000111121	Ptk2b-203	ENSMUST00000122827	Col12a1-203
ENSMUST00000063824	Rasal3-201	ENSMUST00000186648	Trip12-207	ENSMUST00000079195	Stox2-201	ENSMUST00000118717	Akr1c14-202
ENSMUST00000204325	Clasp1-226	ENSMUST00000097955	Cachd1-202	ENSMUST00000132689	Ripor2-206	ENSMUST00000115746	Clcn5-202
ENSMUST00000141726	Efl1-203	ENSMUST00000210333	Gm45844-205	ENSMUST00000020118	Dusp6-201	ENSMUST00000152226	Ctdnep1-205
ENSMUST00000159903	Wnk1-208	ENSMUST00000215480	Gm47932-201	ENSMUST00000032347	Rerg-201	ENSMUST00000134885	Rapgef3-207
ENSMUST00000164097	Ihh-201	ENSMUST00000227987	Vmn1r173-203	ENSMUST00000053232	Ptp4a3-201	ENSMUST00000113228	Drp2-204
ENSMUST00000045902	Fmo2-201	ENSMUST00000136265	Csgalnact2-203	ENSMUST00000038406	Akr1b8-201	ENSMUST00000030391	Tfap2c-201
ENSMUST00000139803	Rev3l-205	ENSMUST00000215784	Tln2-207	ENSMUST00000120942	Entpd5-205	ENSMUST00000213479	Ppcdc-203
ENSMUST00000222471	Zfp410-211	ENSMUST00000216145	Olfr1440-205	ENSMUST00000129100	Gfra1-203	ENSMUST00000141307	Gm15543-201
ENSMUST00000174561	H2afz-207	ENSMUST00000189570	Clasp1-214	ENSMUST00000161233	Tmem33-203	ENSMUST00000208118	Cdkn1c-204
ENSMUST00000166890	Pde1c-206	ENSMUST00000213940	Olfr373-202	ENSMUST00000098761	Kcnd3-202	ENSMUST00000161054	Phc1-211
ENSMUST00000156515	Hoxa11os-206	ENSMUST00000217066	Olfr1109-203	ENSMUST00000205782	Hapln3-202	ENSMUST00000137905	Adtrp-203
ENSMUST00000139926	Scrn3-204	ENSMUST00000079945	Phex-201	ENSMUST00000210364	Pde2a-209	ENSMUST00000030131	Zfp462-201
ENSMUST00000034723	Aldh1a2-201	ENSMUST00000217716	D830005E20Rik-201	ENSMUST00000155850	Hhip-202	ENSMUST00000042744	Npnt-202
ENSMUST00000186589	Gm28704-201	ENSMUST00000197574	Cd36-205	ENSMUST00000032194	Bhlhe40-201	ENSMUST00000061260	Fat4-201
ENSMUST00000188149	Gm29636-201	ENSMUST00000107725	Tgfbr1-203	ENSMUST00000189717	Gm28788-201	ENSMUST00000153510	Zfp692-202
ENSMUST00000144093	Spout1-207	ENSMUST00000215790	Gm18508-201	ENSMUST00000034817	Paqr5-201	ENSMUST00000109541	Atp6ap1l-201
ENSMUST00000121043	Hoxa10-201	ENSMUST00000176682	1110032A03Rik-205	ENSMUST00000190134	Gm29558-201	ENSMUST00000053116	Hs3st1-201
ENSMUST00000066298	B430305J03Rik-201	ENSMUST00000223746	Gm47265-201	ENSMUST00000223247	Zfp935-204	ENSMUST00000146078	Dab1-207
ENSMUST00000069423	Mdk-202	ENSMUST00000220608	Ncapg2-202	ENSMUST00000185289	Gm29364-201	ENSMUST00000172002	Gng13-202
ENSMUST00000041623	Enc1-201	ENSMUST00000190575	1700030N03Rik-203	ENSMUST00000212858	Btbd8-208	ENSMUST00000199169	Dclk1-211
ENSMUST00000172448	Zfp27-206	ENSMUST00000137772	Mtmr14-204	ENSMUST00000058210	Eps8-201	ENSMUST00000226107	Parp8-207
ENSMUST00000181955	2610203C20Rik-206	ENSMUST00000174072	Tmem229b-204	ENSMUST00000218547	Gen1-205	ENSMUST00000197155	Arhgap29-205
ENSMUST00000186558	Gm29617-203	ENSMUST00000150694	Gm12018-201	ENSMUST00000109546	Vcan-203	ENSMUST00000156695	Ica1-212
ENSMUST00000023269	Rpl24-201	ENSMUST00000228802	Vmn1r216-203	ENSMUST00000207913	C430049E01Rik-201	ENSMUST00000113306	B3gnt7-201
ENSMUST00000161211	Med6-204	ENSMUST00000217280	Olfr859-203	ENSMUST00000050551	Cited1-201	ENSMUST00000044083	Dapk1-201
ENSMUST00000113696	Tpm1-212	ENSMUST00000170159	Myh2-203	ENSMUST00000197216	Gm42517-201	ENSMUST00000052478	Dmrta1-201
ENSMUST00000126981	Coq2-202	ENSMUST00000160850	Alkbh1-205	ENSMUST00000101663	Mdfic-201	ENSMUST00000041866	Brwd3-201
ENSMUST00000184643	Pou2f1-216	ENSMUST00000112401	Adgrg2-203	ENSMUST00000190255	Mdfic-207	ENSMUST00000076016	Med14-201
ENSMUST00000122833	Copg2-202	ENSMUST00000216259	Olfr161-202	ENSMUST00000182116	Anapc16-202	ENSMUST00000025402	Gnal-201
ENSMUST00000137006	Eif2s3y-203	ENSMUST00000216559	Olfr1338-203	ENSMUST00000143958	Uty-206	ENSMUST00000100747	Hvcn1-202
ENSMUST00000036041	Ap1g2-201	ENSMUST00000012847	Cd209a-201	ENSMUST00000023779	Nr4a1-201	ENSMUST00000111741	Add3-203
ENSMUST00000121249	Tdrd1-204	ENSMUST00000160770	Amotl1-202	ENSMUST00000166237	Sema4a-214	ENSMUST00000169408	Atf1-207
ENSMUST00000210918	Rpl13a-214	ENSMUST00000168641	Gm8251-201	ENSMUST00000228152	Osr2-204	ENSMUST00000220210	Kif3c-205
ENSMUST00000004222	Hira-201	ENSMUST00000068452	Cnot1-201	ENSMUST00000039564	Plppr5-201	ENSMUST00000189694	Ppp1r26-205
ENSMUST00000214206	Olfr810-202	ENSMUST00000121829	Lrp1-203	ENSMUST00000044165	Itga9-201	ENSMUST00000166565	Micu1-205
ENSMUST00000186071	Gm28253-201	ENSMUST00000148610	Gm10660-201	ENSMUST00000053734	Duox2-201	ENSMUST00000041331	Scd1-201
ENSMUST00000156529	Pgap2-225	ENSMUST00000227230	Vmn1r184-202	ENSMUST00000068088	Fam19a5-201	ENSMUST00000210336	Gm33543-202
ENSMUST00000161616	Hdgf-205	ENSMUST00000155368	Hace1-207	ENSMUST00000032146	Frmd4b-201	ENSMUST00000051674	Lin28a-201
ENSMUST00000060807	Fam83h-201	ENSMUST00000198034	Bank1-204	ENSMUST00000214644	Tpd52l1-204	ENSMUST00000217481	Olfr1062-203
ENSMUST00000065353	Yap1-201	ENSMUST00000150644	Otud5-208	ENSMUST00000206092	Hapln3-203	ENSMUST00000107361	Kcnh4-201
ENSMUST00000163821	Shtn1-202	ENSMUST00000214301	Olfr1336-202	ENSMUST00000216313	Sparc-209	ENSMUST00000105283	Kitl-202
ENSMUST00000075774	Tubb2b-201	ENSMUST00000197932	Gm35507-201	ENSMUST00000108500	Smtnl2-202	ENSMUST00000196419	Gm43352-201
ENSMUST00000102845	Rps27a-202	ENSMUST00000216599	Slfn3-203	ENSMUST00000163287	Mms19-202	ENSMUST00000032122	Tacr1-201
ENSMUST00000109376	Wfdc15b-202	ENSMUST00000210776	Gm45518-201	ENSMUST00000159910	Vcan-206	ENSMUST00000219606	RF01962.1-210
ENSMUST00000132846	Ppia-202	ENSMUST00000007961	Zmiz1-201	ENSMUST00000114251	Ptgds-202	ENSMUST00000039500	Tmc1-201
ENSMUST00000193306	Gm20773-202	ENSMUST00000211805	D130040H23Rik-202	ENSMUST00000036374	Phb-201	ENSMUST00000148950	Tmem171-202
ENSMUST00000172738	Psme1-202	ENSMUST00000174592	Ccdc28a-205	ENSMUST00000176769	Smarca2-216	ENSMUST00000136104	Adgrl3-226
ENSMUST00000040372	Tmem258-201	ENSMUST00000060404	Tor1aip2-201	ENSMUST00000017808	Slc35c2-201	ENSMUST00000119901	Cdkn1a-202
ENSMUST00000165955	Hacl1-211	ENSMUST00000218173	Gm9129-201	ENSMUST00000186664	Gm29617-204	ENSMUST00000166783	Ablim3-202
ENSMUST00000109767	Trmt1-203	ENSMUST00000119593	Gm11251-201	ENSMUST00000023583	Ahsg-201	ENSMUST00000156336	Gdpd2-205
ENSMUST00000044556	Tbc1d13-201	ENSMUST00000070705	Rlim-201	ENSMUST00000000260	Gmpr-201	ENSMUST00000098816	Slc7a2-202
ENSMUST00000187588	Traf3ip1-202	ENSMUST00000203185	Tpra1-218	ENSMUST00000088349	Col9a1-202	ENSMUST00000064091	Ptpn4-201
ENSMUST00000189034	Gm28768-201	ENSMUST00000219167	4930503E24Rik-201	ENSMUST00000028854	Mal-202	ENSMUST00000115096	Plxna4-201
ENSMUST00000166990	Csnk1a1-207	ENSMUST00000060551	Apol10a-201	ENSMUST00000130360	Synpo-206	ENSMUST00000189303	Hdac4-208
ENSMUST00000204354	Dysf-214	ENSMUST00000132064	Sntg1-204	ENSMUST00000073707	Cd40-202	ENSMUST00000214382	Olfr1263-202
ENSMUST00000140607	Tbc1d14-210	ENSMUST00000133648	Gm13977-201	ENSMUST00000035914	BC034090-201	ENSMUST00000202261	Morc3-206
ENSMUST00000110894	Tpt1-201	ENSMUST00000127567	Sidt1-204	ENSMUST00000041301	Pnmt-201	ENSMUST00000198412	Dclk1-207
ENSMUST00000126263	BC017158-203	ENSMUST00000186734	Zbed4-ps1-201	ENSMUST00000084749	Ankrd6-203	ENSMUST00000226438	Fam134b-203
ENSMUST00000188783	Glrx2-212	ENSMUST00000224615	Gm48663-201	ENSMUST00000000095	Tbx2-201	ENSMUST00000188852	1700097N02Rik-201
ENSMUST00000105371	Stk11-203	ENSMUST00000137386	Ift140-202	ENSMUST00000186400	Gm29406-201	ENSMUST00000194132	Gm5851-201
ENSMUST00000159176	Fam20c-202	ENSMUST00000127880	Dmxl2-204	ENSMUST00000058593	Egflam-201	ENSMUST00000023829	Cdkn1a-201
ENSMUST00000120633	Fmnl3-203	ENSMUST00000175787	4933438K21Rik-201	ENSMUST00000214140	Exog-203	ENSMUST00000204097	Klhl5-204
ENSMUST00000030805	Park7-201	ENSMUST00000021028	Itgb3-201	ENSMUST00000082254	Jakmip2-201	ENSMUST00000112467	Ifit1bl1-201
ENSMUST00000112145	Frmpd4-201	ENSMUST00000152483	4932414J04Rik-201	ENSMUST00000127263	2610035D17Rik-201	ENSMUST00000163779	Snca-202
ENSMUST00000189984	Gm28848-201	ENSMUST00000219489	Gm17870-201	ENSMUST00000138943	4933407K13Rik-203	ENSMUST00000125541	Trnp1-202
ENSMUST00000108416	Pou2f2-204	ENSMUST00000102869	Xpo1-202	ENSMUST00000115421	Steap4-201	ENSMUST00000055327	Aqp3-201
ENSMUST00000202352	G3bp2-210	ENSMUST00000222528	Dicer1-206	ENSMUST00000165276	Islr2-204	ENSMUST00000164439	Rrnad1-211
ENSMUST00000008826	Rpl10-201	ENSMUST00000106804	Fyb2-202	ENSMUST00000218086	Ldah-206	ENSMUST00000107959	Fam214b-205
ENSMUST00000170122	Rps27-201	ENSMUST00000108348	Clvs1-202	ENSMUST00000040523	Adamts2-201	ENSMUST00000182056	Baiap3-202
ENSMUST00000125442	Dnaja1-202	ENSMUST00000129410	Gm15245-201	ENSMUST00000172057	Ralgps2-204	ENSMUST00000215302	Olfr1346-203
ENSMUST00000115405	Cftr-202	ENSMUST00000207801	Cc2d2b-203	ENSMUST00000196568	Ubap2l-205	ENSMUST00000049507	Pcsk9-201
ENSMUST00000108259	Gpr160-203	ENSMUST00000197191	Fbxw19-202	ENSMUST00000170794	Pkdcc-204	ENSMUST00000015540	Cd83-201
ENSMUST00000051186	Prkaa1-201	ENSMUST00000151252	Zmat1-204	ENSMUST00000029871	Cdh17-201	ENSMUST00000132903	Adam8-204
ENSMUST00000059566	Pacsin3-202	ENSMUST00000027741	Xpr1-201	ENSMUST00000033741	Bgn-201	ENSMUST00000117456	Npnt-205
ENSMUST00000105345	Tcf3-209	ENSMUST00000216910	Olfr1469-202	ENSMUST00000187137	Mag-203	ENSMUST00000228307	Cdh9-202
ENSMUST00000154649	Rrbp1-207	ENSMUST00000214659	Cdk19-203	ENSMUST00000145347	Mtcl1-210	ENSMUST00000096040	Svopl-202
ENSMUST00000044380	Foxa1-201	ENSMUST00000173079	Mms22l-210	ENSMUST00000093925	Crhr1-201	ENSMUST00000197870	Dclk1-205
ENSMUST00000026420	Rps26-201	ENSMUST00000166775	Rxra-206	ENSMUST00000186123	Gm28758-201	ENSMUST00000141448	Hook1-207
ENSMUST00000184887	Ets1-206	ENSMUST00000110029	Limk2-204	ENSMUST00000061135	Msantd3-201	ENSMUST00000069937	Cdkl2-201
ENSMUST00000185286	Gm28126-201	ENSMUST00000167913	Gm3476-202	ENSMUST00000071328	6030408B16Rik-201	ENSMUST00000200219	Anapc5-216
ENSMUST00000188946	Gm28944-201	ENSMUST00000165024	Spock2-203	ENSMUST00000085052	Serpina3b-201	ENSMUST00000125904	Cntn4-208
ENSMUST00000189002	Gm28908-201	ENSMUST00000224620	C330022B21Rik-201	ENSMUST00000221443	Card19-202	ENSMUST00000050104	Gprc5a-201
ENSMUST00000154861	Smtn-208	ENSMUST00000162432	Gm16169-202	ENSMUST00000082059	Erbb3-201	ENSMUST00000110299	Tgm3-201
ENSMUST00000166950	Sec61g-206	ENSMUST00000055226	Fn1-201	ENSMUST00000001631	Acap1-201	ENSMUST00000022242	Emb-201
ENSMUST00000217484	Idh3a-205	ENSMUST00000213027	Ccdc149-203	ENSMUST00000129247	Gsta2-203	ENSMUST00000037958	Arhgap29-201
ENSMUST00000212676	Cotl1-204	ENSMUST00000067760	Nadk2-201	ENSMUST00000022853	C1qtnf3-201	ENSMUST00000053910	Csrnp3-201
ENSMUST00000000033	Igf2-201	ENSMUST00000219024	Ppfia2-204	ENSMUST00000169850	Gfra1-209	ENSMUST00000021646	Papln-201
ENSMUST00000039317	Tmc3-201	ENSMUST00000049457	Mrap2-201	ENSMUST00000202554	Gtf2ird1-229	ENSMUST00000211744	Tead2-216
ENSMUST00000126869	Nrros-204	ENSMUST00000065111	Usp45-202	ENSMUST00000111230	Tagln2-202	ENSMUST00000169162	Map3k12-205
ENSMUST00000113947	Arx-202	ENSMUST00000125612	Sycp3-203	ENSMUST00000027044	Adhfe1-201	ENSMUST00000207910	Cdkn1c-203
ENSMUST00000190637	Bckdhb-206	ENSMUST00000217023	Olfr63-203	ENSMUST00000224814	CT573016.1-201	ENSMUST00000040548	Mag-201
		ENSMUST00000173913	Pkn2-207	ENSMUST00000049130	Bex2-201	ENSMUST00000102478	Aldoc-202
		ENSMUST00000215562	Olfr1226-203	ENSMUST00000151258	Acer3-204	ENSMUST00000107433	Zbtb7b-203
		ENSMUST00000184864	Erc1-210	ENSMUST00000132527	Col9a3-203	ENSMUST00000148810	Fam129a-205
		ENSMUST00000217182	Olfr1489-202	ENSMUST00000169687	Gpd2-207	ENSMUST00000200348	Dclk1-214
		ENSMUST00000212838	Gm45699-201	ENSMUST00000145501	Optn-205	ENSMUST00000159200	Prrt4-201
		ENSMUST00000227265	Vmn1r209-203	ENSMUST00000122010	Anapc7-203	ENSMUST00000114874	Clec2l-201
		ENSMUST00000065567	Acss3-202	ENSMUST00000031377	Scarb2-201	ENSMUST00000021107	Itgb4-201
		ENSMUST00000057793	Adnp-201	ENSMUST00000160996	Etv1-206	ENSMUST00000209518	Rbl2-208
		ENSMUST00000100127	Gtdc1-202	ENSMUST00000087212	Nipal1-201	ENSMUST00000162718	Luc7l2-211
		ENSMUST00000139864	4933408N05Rik-201	ENSMUST00000032827	Hapln3-201	ENSMUST00000152531	Ano1-207
		ENSMUST00000102487	Szrd1-203	ENSMUST00000020435	Jsrp1-201	ENSMUST00000114186	Smyd1-202
		ENSMUST00000063980	Zkscan7-201	ENSMUST00000165835	Cnmd-203	ENSMUST00000070801	Alg13-202
		ENSMUST00000164095	Herc2-202	ENSMUST00000125158	Gm15270-201	ENSMUST00000034351	Rrad-201
		ENSMUST00000211498	Wrn-204	ENSMUST00000037286	C1ql2-201	ENSMUST00000036331	Neu3-201
		ENSMUST00000203269	Gm19065-201	ENSMUST00000033414	Slc6a14-201	ENSMUST00000060419	Gjb4-201
		ENSMUST00000217109	Gm33180-201	ENSMUST00000074969	Cage1-201	ENSMUST00000115524	Mid1ip1-202
		ENSMUST00000217526	Olfr556-203	ENSMUST00000187416	Gm28819-202	ENSMUST00000223290	Dock4-211
		ENSMUST00000149301	AI314180-209	ENSMUST00000069595	Rnf181-202	ENSMUST00000000895	Necab3-201
		ENSMUST00000185789	Kcnq1ot1-201	ENSMUST00000194851	Rnf181-223	ENSMUST00000039892	Tbc1d25-201
		ENSMUST00000118111	Nlgn3-202	ENSMUST00000027472	Efhd1-201	ENSMUST00000126993	Cpne5-204
		ENSMUST00000202000	Senp7-211	ENSMUST00000069360	Gpc3-201	ENSMUST00000110113	Kcnk10-201
		ENSMUST00000067258	Adra1b-201	ENSMUST00000048102	Myh14-201	ENSMUST00000163238	Mdm1-202
		ENSMUST00000112851	Dcx-203	ENSMUST00000027231	Slc9a2-201	ENSMUST00000105470	Man1a-203
		ENSMUST00000162295	Clstn2-202	ENSMUST00000069580	Rnf181-201	ENSMUST00000189738	Clasp1-216
		ENSMUST00000226085	Gm48841-201	ENSMUST00000193509	Rnf181-218	ENSMUST00000069637	Zfp277-201
		ENSMUST00000195022	Ifi214-204	ENSMUST00000091694	Ripor2-203	ENSMUST00000160216	Cntn5-202
		ENSMUST00000146404	Gm13589-201	ENSMUST00000183628	Gm27820-201	ENSMUST00000077453	Dapk1-202
		ENSMUST00000200116	Klhl7-204	ENSMUST00000029771	F3-201	ENSMUST00000112431	Cobll1-205
		ENSMUST00000110324	Fbln7-202	ENSMUST00000159159	Adh1-202	ENSMUST00000028522	Itga6-201
		ENSMUST00000120102	Dsg2-202	ENSMUST00000065797	Chst1-201	ENSMUST00000107392	Anpep-202
		ENSMUST00000179973	Gm21870-201	ENSMUST00000022246	Fgf10-201	ENSMUST00000200434	Kcnt1-215
		ENSMUST00000161654	Impdh1-206	ENSMUST00000037991	Mical2-201	ENSMUST00000224247	Sorbs1-208
		ENSMUST00000154503	Cybb-203	ENSMUST00000061273	Dact1-201	ENSMUST00000097891	Sh3d21-202
		ENSMUST00000075263	Zfp26-201	ENSMUST00000098371	Slco3a1-202	ENSMUST00000033478	Mcf2-201
		ENSMUST00000138684	Gm15839-201	ENSMUST00000025399	Pmaip1-201	ENSMUST00000114945	Aifm1-202
		ENSMUST00000214214	Olfr466-202	ENSMUST00000190315	Gm21874-202	ENSMUST00000105858	Ncmap-203
		ENSMUST00000133690	Bche-202	ENSMUST00000166860	Gpa33-204	ENSMUST00000114404	Arhgap4-202
		ENSMUST00000225567	Gm10873-201	ENSMUST00000085939	Fxyd6-201	ENSMUST00000135153	Wt1os-202
		ENSMUST00000205447	Gm44520-201	ENSMUST00000039568	Pcdh8-201	ENSMUST00000092768	Dlx3-201
		ENSMUST00000221686	Dgkb-207	ENSMUST00000113193	Armcx2-202	ENSMUST00000169591	Cyp4f16-208
		ENSMUST00000182491	Rxfp1-202	ENSMUST00000033898	Col4a1-201	ENSMUST00000203519	Magi1-207
		ENSMUST00000154620	Srebf1-210	ENSMUST00000024698	Tnfrsf12a-201	ENSMUST00000218060	RF01962.1-205
		ENSMUST00000197179	Cux2-211	ENSMUST00000189688	Hck-203	ENSMUST00000031359	Ppef2-201
		ENSMUST00000193899	Pcdh11x-208	ENSMUST00000072600	Gja5-201	ENSMUST00000204513	Mageb16-ps2-201
		ENSMUST00000041866	Brwd3-201	ENSMUST00000160080	Gm16559-201	ENSMUST00000093222	Ces3a-201
		ENSMUST00000205289	Kdm3a-203	ENSMUST00000034737	Khdc3-201	ENSMUST00000108265	Lrriq4-201
		ENSMUST00000100802	Nufip2-201	ENSMUST00000100561	Cacna1g-202	ENSMUST00000057859	Frmd6-201
		ENSMUST00000180726	E030030I06Rik-204	ENSMUST00000105374	Cnn2-202	ENSMUST00000095087	Rapgef1-202
		ENSMUST00000225279	Gm47678-201	ENSMUST00000049930	Tcf21-201	ENSMUST00000109340	Kcnip1-203
		ENSMUST00000169094	G3bp2-204	ENSMUST00000054551	1110032F04Rik-201	ENSMUST00000155058	Whrn-217
		ENSMUST00000222477	Platr25-207	ENSMUST00000084368	Kif19a-201	ENSMUST00000178034	Tgm1-203
		ENSMUST00000174857	E2f7-209	ENSMUST00000033581	Fgf16-201	ENSMUST00000021039	Lig3-201
		ENSMUST00000143918	Sptan1-210	ENSMUST00000029846	Cyr61-201	ENSMUST00000109443	Ptprt-203
		ENSMUST00000215167	Wdr48-204	ENSMUST00000218394	Tspan15-202	ENSMUST00000029061	Sall4-201
		ENSMUST00000211163	Gm45389-201	ENSMUST00000137420	Robo2-204	ENSMUST00000135839	Dmpk-208
		ENSMUST00000216675	Olfr1184-202	ENSMUST00000199206	Gm35065-201	ENSMUST00000168211	Slc6a17-206
		ENSMUST00000215190	Gm32017-201	ENSMUST00000107855	Glipr2-202	ENSMUST00000032476	Slc2a3-201
		ENSMUST00000060792	Cavin1-201	ENSMUST00000190500	Gm20811-201	ENSMUST00000163954	Stk31-202
		ENSMUST00000210046	Gm45268-201	ENSMUST00000113697	Tpm1-213	ENSMUST00000071531	Babam2-202
		ENSMUST00000228070	Vmn1r26-203	ENSMUST00000150734	Otof-205	ENSMUST00000114106	Lyar-202
		ENSMUST00000113183	Gm15023-201	ENSMUST00000000127	Wnt3-201	ENSMUST00000094894	Trabd2b-201
		ENSMUST00000222371	Gm18795-201	ENSMUST00000151992	Col27a1-205	ENSMUST00000071711	Zfp36l3-201
		ENSMUST00000111950	Lrp6-202	ENSMUST00000188980	Gm29044-202	ENSMUST00000134503	Ggt1-208
		ENSMUST00000131312	Swt1-205	ENSMUST00000188176	Gm29209-201	ENSMUST00000145617	Ugt2b36-203
		ENSMUST00000159504	Me3-205	ENSMUST00000166075	Arf4-203	ENSMUST00000065967	Pld5-201
		ENSMUST00000208791	Grm5-206	ENSMUST00000110689	C7-201	ENSMUST00000039229	Cdcp1-201
		ENSMUST00000155218	Gabra6-203	ENSMUST00000168757	Atp6v0a1-210	ENSMUST00000112408	Adgrg2-207
		ENSMUST00000195989	Mir101c-201	ENSMUST00000081574	Syt17-201	ENSMUST00000049378	Ablim3-201
		ENSMUST00000107778	Zbbx-204	ENSMUST00000070313	Prdm16-202	ENSMUST00000002765	Prkd1-201
		ENSMUST00000185360	1700003C15Rik-201	ENSMUST00000072725	Aamdc-202	ENSMUST00000121733	Papln-202
		ENSMUST00000129643	A630010A05Rik-202	ENSMUST00000222810	Hsd17b3-205	ENSMUST00000117171	Wnt5b-201
		ENSMUST00000121616	Fus-204	ENSMUST00000165114	Zfp36l1-202	ENSMUST00000114172	Kcnt1-203
		ENSMUST00000175659	Mia2-204	ENSMUST00000165602	Atp2b4-207	ENSMUST00000153659	C230034O21Rik-201
		ENSMUST00000130623	Supt3-204	ENSMUST00000058879	Ntf5-201	ENSMUST00000089402	Porcn-203
		ENSMUST00000182772	Rnf4-208	ENSMUST00000100251	Rxra-202	ENSMUST00000105910	Cd164l2-201
		ENSMUST00000194661	Gm26621-202	ENSMUST00000115789	Synj2-208	ENSMUST00000071533	Dach1-202
		ENSMUST00000213465	Olfr183-203	ENSMUST00000091851	Mapk4-201	ENSMUST00000079024	Zscan29-201
		ENSMUST00000043605	Kif27-201	ENSMUST00000165345	Gm17521-201	ENSMUST00000034304	Hsd17b2-201
		ENSMUST00000228346	Xpo7-206	ENSMUST00000027688	Rassf5-201	ENSMUST00000102744	Orc1-201
		ENSMUST00000099604	Olfr1307-201	ENSMUST00000028883	Pdyn-201	ENSMUST00000182623	RF01962.1-201
		ENSMUST00000188577	4930433N12Rik-202	ENSMUST00000198543	Gm43240-201	ENSMUST00000159993	Col22a1-201
		ENSMUST00000215186	Olfr1330-204	ENSMUST00000124648	Tesc-202	ENSMUST00000106365	Mfsd11-203
		ENSMUST00000135386	Cd84-203	ENSMUST00000050797	Ets1-202	ENSMUST00000086975	Gpr55-201
		ENSMUST00000228662	Vmn1r45-208	ENSMUST00000203619	Cntn3-202	ENSMUST00000041203	Cpne9-201
		ENSMUST00000216736	Cdk19-205	ENSMUST00000082008	Tspan32-203	ENSMUST00000099309	Bhmt-201
		ENSMUST00000189556	St8sia4-204	ENSMUST00000016279	N4bp2l1-201	ENSMUST00000078205	H2-Q7-203
		ENSMUST00000174655	Gm9577-201	ENSMUST00000201433	Dnm1-214	ENSMUST00000106451	Unc13d-203
		ENSMUST00000221066	Wrnip1-203	ENSMUST00000217381	Fxyd6-203	ENSMUST00000041105	Sfmbt2-201
		ENSMUST00000131073	Mib1-203	ENSMUST00000172220	Zzef1-207	ENSMUST00000091137	Frem2-201
		ENSMUST00000201615	N4bp2-206	ENSMUST00000079169	Kcnd3-201	ENSMUST00000108194	Epha7-204
		ENSMUST00000107836	Rnf38-204	ENSMUST00000167085	Spats2l-206	ENSMUST00000089832	Gmnc-201
		ENSMUST00000208525	Olfr136-202	ENSMUST00000035075	Tdgf1-201	ENSMUST00000073151	Nlrp9b-201
		ENSMUST00000153125	Gucd1-210	ENSMUST00000100420	Loxl2-202	ENSMUST00000109574	Epb41l1-204
		ENSMUST00000180848	Gm26629-201	ENSMUST00000193559	Map9-203	ENSMUST00000180789	1010001N08Rik-201
		ENSMUST00000216478	Olfr124-203	ENSMUST00000114607	Etl4-205	ENSMUST00000089394	Sacs-201
		ENSMUST00000218389	Gm47968-201	ENSMUST00000062292	Foxc1-201	ENSMUST00000077871	Grip1-202
		ENSMUST00000127884	Atg16l1-204	ENSMUST00000171534	Rbmy1a1-202	ENSMUST00000212816	Gm30132-201
		ENSMUST00000134937	Fermt1-202	ENSMUST00000188091	Gm21708-202	ENSMUST00000063507	Mcf2-202
		ENSMUST00000137568	Crem-217	ENSMUST00000022660	Loxl2-201	ENSMUST00000184954	Olfr1286-202
		ENSMUST00000185303	Gm28370-201	ENSMUST00000192155	Ptch1-202	ENSMUST00000197890	Cd36-206
		ENSMUST00000165217	Enpep-203	ENSMUST00000203775	Tacr1-202	ENSMUST00000043923	Acat3-201
		ENSMUST00000117418	Gm11406-201	ENSMUST00000146782	Tfeb-212	ENSMUST00000114406	Arhgap4-204
		ENSMUST00000227581	Vmn1r12-203	ENSMUST00000169776	Mybpc3-203	ENSMUST00000123390	Gm15873-201
		ENSMUST00000155806	Mgat1-211	ENSMUST00000049488	Serinc5-201	ENSMUST00000129503	Lpcat4-202
		ENSMUST00000223862	Tmem161b-203	ENSMUST00000118096	Nkd2-202	ENSMUST00000070774	Gabpb2-201
		ENSMUST00000206579	Gm32647-202	ENSMUST00000107124	Elavl2-209	ENSMUST00000198608	Elfn1-202
		ENSMUST00000132993	Apbb1ip-203	ENSMUST00000155926	Gstm6-206	ENSMUST00000132636	Nr6a1-206
		ENSMUST00000114601	Mtmr1-202	ENSMUST00000123459	Gm11946-201	ENSMUST00000013995	Abca4-201
		ENSMUST00000227242	Hnrnpc-205	ENSMUST00000029046	Fabp5-201	ENSMUST00000034869	Isl2-201
		ENSMUST00000138363	Adam12-204	ENSMUST00000032667	Siglece-201	ENSMUST00000097425	Fndc1-202
		ENSMUST00000143764	Fsip2-203	ENSMUST00000095254	Tom1l2-204	ENSMUST00000032573	Pglyrp1-201
		ENSMUST00000208396	Olfr1452-ps1-201	ENSMUST00000034187	Mmp2-201	ENSMUST00000114248	Cdk15-201
		ENSMUST00000216443	Olfr1009-203	ENSMUST00000165526	Fgf9-203	ENSMUST00000164843	Capn1-202
		ENSMUST00000100672	Samd4-202	ENSMUST00000183048	Zfp236-205	ENSMUST00000136404	Mbnl3-204
		ENSMUST00000184922	Mark1-ps3-201	ENSMUST00000040576	Parm1-201	ENSMUST00000106830	Dab1-203
		ENSMUST00000118866	Gm9119-201	ENSMUST00000071650	Idua-201	ENSMUST00000142742	Nos1-206
		ENSMUST00000147575	Cpa6-203	ENSMUST00000119838	Gm14322-202	ENSMUST00000114176	Kcnt1-204
		ENSMUST00000144481	Morc4-205	ENSMUST00000082088	Mamld1-201	ENSMUST00000069692	Zfp277-202
		ENSMUST00000224913	B230220B15Rik-202	ENSMUST00000120531	Stxbp6-202	ENSMUST00000003468	Grik5-201
		ENSMUST00000220820	Catsperb-203	ENSMUST00000113814	Ppp1r18-201	ENSMUST00000043183	Ces2g-201
		ENSMUST00000140868	Snrnp200-203	ENSMUST00000028763	Tyro3-201	ENSMUST00000114601	Mtmr1-202
		ENSMUST00000087332	Gm16223-201	ENSMUST00000217308	Fat3-205	ENSMUST00000039247	Dsc2-201
		ENSMUST00000209833	Gm45844-204	ENSMUST00000017288	Rnd3-201	ENSMUST00000152498	Mthfr-206
		ENSMUST00000123285	Nyap2-203	ENSMUST00000066285	Hspa12a-201	ENSMUST00000022529	Tkt-201
		ENSMUST00000162761	Car7-204	ENSMUST00000118504	Cbs-203	ENSMUST00000053239	Sstr3-201
		ENSMUST00000174484	Psme1-210	ENSMUST00000076352	Serpinb1a-201	ENSMUST00000106341	Lef1-204
		ENSMUST00000223414	Gm48260-201	ENSMUST00000128806	Gm11946-202	ENSMUST00000030384	Edn2-201
		ENSMUST00000170546	Gm8159-202	ENSMUST00000076840	Efna5-201	ENSMUST00000151788	Casp12-205
		ENSMUST00000130627	Myo18a-211	ENSMUST00000027449	Nppc-201	ENSMUST00000226059	Dapk1-207
		ENSMUST00000180955	Gm2824-202	ENSMUST00000030202	Glipr2-201	ENSMUST00000175328	Gm27512-201
		ENSMUST00000142237	Xlr4b-207	ENSMUST00000190200	Gm28969-208	ENSMUST00000003100	Cyp2f2-201
		ENSMUST00000092984	Myh10-202	ENSMUST00000185781	Gm29179-201	ENSMUST00000139869	Sorbs2-220
		ENSMUST00000099663	Gm813-201	ENSMUST00000108315	Dll3-201	ENSMUST00000081746	Fam214a-201
		ENSMUST00000021750	Ryr2-201	ENSMUST00000018246	Hist1h2bc-201	ENSMUST00000050785	Lcn2-201
		ENSMUST00000188650	Twf2-204	ENSMUST00000110221	Col14a1-203	ENSMUST00000112958	Kif1a-202
		ENSMUST00000181023	Nufip2-204	ENSMUST00000040514	Irs2-201	ENSMUST00000169453	Nfat5-214
		ENSMUST00000202570	Eln-204	ENSMUST00000209346	Rasgef1b-210	ENSMUST00000211682	Nucb1-209
		ENSMUST00000173825	Obox4-ps35-201	ENSMUST00000076212	Abtb2-201	ENSMUST00000040338	Alg13-201
		ENSMUST00000213795	Gm48130-201	ENSMUST00000096350	Maff-201	ENSMUST00000156647	Adam8-207
		ENSMUST00000225055	Gm18577-201	ENSMUST00000021078	Fdxr-201	ENSMUST00000071455	Tpst2-202
		ENSMUST00000201221	Alms1-202	ENSMUST00000048820	Wdfy1-201	ENSMUST00000182508	Cyp2ab1-202
		ENSMUST00000139966	Nsd3-204	ENSMUST00000220904	Dtna-203	ENSMUST00000189281	Gm28085-201
		ENSMUST00000056849	Olfr1030-201	ENSMUST00000058196	Susd3-202	ENSMUST00000029456	Cd2-201
		ENSMUST00000101375	Npm1-203	ENSMUST00000068654	Foxd2-201	ENSMUST00000079464	Tuba4a-201
		ENSMUST00000203502	Bicd1-209	ENSMUST00000021495	Serpina5-201	ENSMUST00000108140	Rasl10b-202
		ENSMUST00000117973	Gm15088-201	ENSMUST00000180998	Myadm-206	ENSMUST00000174353	Emx2-202
		ENSMUST00000206150	Snrpa1-207	ENSMUST00000127128	Pold3-203	ENSMUST00000140734	Lrrk2-204
		ENSMUST00000070997	Myo1d-202	ENSMUST00000080141	Tmem117-201	ENSMUST00000030784	Prkag2-201
		ENSMUST00000098521	Adcy7-201	ENSMUST00000105373	Arhgap45-203	ENSMUST00000217318	4930550C14Rik-204
		ENSMUST00000201552	Gm6509-202	ENSMUST00000035058	Cspg5-201	ENSMUST00000179626	Rhox5-201
		ENSMUST00000172947	D7Ertd443e-203	ENSMUST00000218637	Unc5b-203	ENSMUST00000180893	Rhox5-203
		ENSMUST00000088233	Fmnl3-202	ENSMUST00000113575	Tmem198-202	ENSMUST00000055676	S1pr1-201
		ENSMUST00000112908	Hpse-202	ENSMUST00000155967	Slc35a2-206	ENSMUST00000137423	Rps8-203
		ENSMUST00000097788	Mthfr-202	ENSMUST00000190812	AC240971.1-210	ENSMUST00000042729	Npnt-201
		ENSMUST00000122966	Nol11-203	ENSMUST00000188083	Gm28136-202	ENSMUST00000226997	Tiam2-207
		ENSMUST00000167059	Tnfrsf12a-202	ENSMUST00000190777	Gm28444-201	ENSMUST00000081232	Plcg2-201
		ENSMUST00000173214	Rhox4c-202	ENSMUST00000057279	Olfml2a-201	ENSMUST00000227961	Vmn1r35-205
		ENSMUST00000044500	Gm4117-201	ENSMUST00000023611	Adamts5-201	ENSMUST00000169350	Sspo-202
		ENSMUST00000220450	Gm18881-201	ENSMUST00000050756	Fam19a2-201	ENSMUST00000185797	Dnpep-204
		ENSMUST00000136448	Ift80-204	ENSMUST00000162694	Polrmt-213	ENSMUST00000039545	Klf8-201
		ENSMUST00000222739	Vmn2r-ps102-203	ENSMUST00000205159	Tmem176b-212	ENSMUST00000105637	Prdm16-205
		ENSMUST00000139323	Plxna3-204	ENSMUST00000132822	4930474H06Rik-201	ENSMUST00000030464	Pik3r3-201
		ENSMUST00000216723	Olfr878-205	ENSMUST00000218680	Ank3-247	ENSMUST00000120204	Adgrb2-207
		ENSMUST00000113294	Sytl4-202	ENSMUST00000026360	Itgb8-201	ENSMUST00000058150	Lor-201
		ENSMUST00000033160	Gga2-201	ENSMUST00000189742	Gm28145-201	ENSMUST00000135344	Rasa4-209
		ENSMUST00000140958	Gm15507-203	ENSMUST00000109863	Fam110a-202	ENSMUST00000218818	9430078K24Rik-201
		ENSMUST00000159337	Vcan-205	ENSMUST00000164944	Tmc3-203	ENSMUST00000102925	Uap1l1-201
		ENSMUST00000217566	Olfr167-203	ENSMUST00000168817	Fcgr3-203	ENSMUST00000195943	Smarcd3-208
		ENSMUST00000088476	Pi15-201	ENSMUST00000025019	Arhgdig-201	ENSMUST00000006415	Plcb2-201
		ENSMUST00000149584	Setd5-210	ENSMUST00000036187	Qsox2-201	ENSMUST00000061632	Trhde-201
		ENSMUST00000176647	Gm20663-201	ENSMUST00000100730	Sh3bp5-202	ENSMUST00000134684	Rnf43-206
		ENSMUST00000156314	Rnf20-209	ENSMUST00000228903	Adcy6-207	ENSMUST00000172467	Dyrk1b-202
		ENSMUST00000080795	Sox1ot-201	ENSMUST00000024594	Agpat4-201	ENSMUST00000218776	Uhrf1bp1l-203
		ENSMUST00000118899	Gm4991-201	ENSMUST00000034232	Ccl17-201	ENSMUST00000009772	Tex15-201
				ENSMUST00000122314	Slc12a8-205	ENSMUST00000054237	Dclk1-201
				ENSMUST00000033036	Dkk3-201	ENSMUST00000127122	Fmnl2-204
				ENSMUST00000066987	Galnt10-201	ENSMUST00000004829	Cd244-201
				ENSMUST00000163200	Islr2-202	ENSMUST00000065509	Kdm3a-201
				ENSMUST00000143415	Cep128-211	ENSMUST00000057836	Zfp672-201
				ENSMUST00000226757	Carmil3-205	ENSMUST00000006718	Wnt10a-201
				ENSMUST00000210030	Stox2-206	ENSMUST00000143328	Plxna4os3-202
				ENSMUST00000038765	Inhbb-201	ENSMUST00000036954	Gbx2-201
				ENSMUST00000221139	Cdc14b-204	ENSMUST00000217046	Plekha7-220
				ENSMUST00000029822	Tacr3-201	ENSMUST00000002964	Adgre5-201
				ENSMUST00000033899	Col4a2-201	ENSMUST00000023673	Runx1-201
				ENSMUST00000164891	Dusp14-205	ENSMUST00000138983	Zc3hc1-207
				ENSMUST00000167995	Gm4781-201	ENSMUST00000094148	Fam160a1-201
				ENSMUST00000178202	Epn2-212	ENSMUST00000173856	D130058E05Rik-201
				ENSMUST00000195882	D3Ertd751e-215	ENSMUST00000026208	Abcc2-201
				ENSMUST00000134825	Kcne1l-201	ENSMUST00000034086	Nkd1-201
				ENSMUST00000154666	Uty-210	ENSMUST00000029429	Wnt2b-201
				ENSMUST00000167260	Serpinb6a-208	ENSMUST00000028257	Gca-201
				ENSMUST00000121473	Erbb4-202	ENSMUST00000112521	Smpx-203
				ENSMUST00000093907	Sept9-202	ENSMUST00000154051	Atp11c-205
				ENSMUST00000173447	Sox8-202	ENSMUST00000206326	Atp11c-208
				ENSMUST00000091263	Qsox2-202	ENSMUST00000172701	Wt1os-203
				ENSMUST00000066824	Sgip1-201	ENSMUST00000044972	Fkbp6-201
				ENSMUST00000154857	Synpo-210	ENSMUST00000107903	Akap1-202
				ENSMUST00000109533	Src-205	ENSMUST00000120161	Myo5b-202
				ENSMUST00000102512	Pla2g5-203	ENSMUST00000130116	Sema3e-202
				ENSMUST00000080283	Synj2-202	ENSMUST00000050000	Stxbp1-201
				ENSMUST00000211788	Ptpre-208	ENSMUST00000035266	Igtp-201
				ENSMUST00000187923	6330403L08Rik-202	ENSMUST00000094649	Ugt2b36-201
				ENSMUST00000097376	Tbc1d24-203	ENSMUST00000036584	Pank1-201
				ENSMUST00000036952	9530068E07Rik-201	ENSMUST00000155016	Dlgap1-214
				ENSMUST00000102553	Hmgn2-203	ENSMUST00000202477	Tcf4-252
				ENSMUST00000033152	Chp2-201	ENSMUST00000220069	Gja1-206
				ENSMUST00000100472	Hmgn2-201	ENSMUST00000073997	BC023105-201
				ENSMUST00000034512	Oaf-201	ENSMUST00000219033	Adamts4-203
				ENSMUST00000113265	Foxp4-204	ENSMUST00000222698	Amph-205
				ENSMUST00000214685	Sparc-208	ENSMUST00000064231	Mogat2-201
				ENSMUST00000063635	Radil-201	ENSMUST00000025861	Ovol1-201
				ENSMUST00000019268	Scrn1-201	ENSMUST00000048860	Mreg-201
				ENSMUST00000111228	Tagln2-201	ENSMUST00000187076	4921514A10Rik-202
				ENSMUST00000114629	Mamld1-202	ENSMUST00000025862	Smarca2-201
				ENSMUST00000062483	Gli2-201	ENSMUST00000167593	Agtpbp1-214
				ENSMUST00000131348	Fgf1-204	ENSMUST00000106527	Acsm3-203
				ENSMUST00000006381	Fblim1-201	ENSMUST00000037718	Fbxo15-201
				ENSMUST00000126592	Pak3-206	ENSMUST00000111831	Zfp385b-204
				ENSMUST00000118733	Ank1-207	ENSMUST00000179575	Gm21917-202
				ENSMUST00000216764	Olfr1263-203	ENSMUST00000024826	Tff2-201
				ENSMUST00000176228	Ctgf-203	ENSMUST00000208255	Pcf11-205
				ENSMUST00000145639	Itih5l-ps-201	ENSMUST00000040184	Trpc5-201
				ENSMUST00000187887	Gm29343-201	ENSMUST00000091144	Elf2-202
				ENSMUST00000120126	Serinc2-202	ENSMUST00000221359	Cd83-202
				ENSMUST00000168092	Rasgef1b-209	ENSMUST00000176978	Kcnip4-208
				ENSMUST00000161954	Nckap5-208	ENSMUST00000136604	Myo5a-205
				ENSMUST00000072481	Sgip1-202	ENSMUST00000037580	Kcnt1-201
				ENSMUST00000144432	Ppp1r1c-205	ENSMUST00000145021	Myhas-202
				ENSMUST00000211667	Sct-204	ENSMUST00000227900	AC116724.1-201
				ENSMUST00000190309	Gm28396-201	ENSMUST00000141382	Cilp-202
				ENSMUST00000109992	Tcn2-206	ENSMUST00000028648	Syt13-201
				ENSMUST00000202816	Uvssa-204	ENSMUST00000041265	Lbx2-201
				ENSMUST00000191419	Gm29218-208	ENSMUST00000003628	Ddr1-201
				ENSMUST00000191026	Serpine2-205	ENSMUST00000107593	Srcin1-202
				ENSMUST00000197681	Mef2c-213	ENSMUST00000165774	Gbp2-201
				ENSMUST00000179863	Tnnt2-207	ENSMUST00000109887	Rit1-210
				ENSMUST00000026896	St8sia2-201	ENSMUST00000226810	Rspo2-203
				ENSMUST00000038569	Spry1-201	ENSMUST00000140535	Slc11a2-206
				ENSMUST00000015796	Steap1-201	ENSMUST00000141298	Arhgap21-208
				ENSMUST00000042246	Shc4-201	ENSMUST00000108047	Tbx4-203
				ENSMUST00000106688	Gstm7-203	ENSMUST00000122348	Cdkn1a-203
				ENSMUST00000179472	Mro-206	ENSMUST00000030465	Tspan1-201
				ENSMUST00000005616	Pkn1-201	ENSMUST00000174427	Isx-202
				ENSMUST00000058714	Cd24a-201	ENSMUST00000077115	Ptpro-201
				ENSMUST00000107217	Sema6c-203	ENSMUST00000017544	Stac2-201
				ENSMUST00000028689	Lrp4-201	ENSMUST00000027038	Oprk1-201
				ENSMUST00000106680	Gstm6-201	ENSMUST00000071233	Zfp516-201
				ENSMUST00000201700	Sept11-205	ENSMUST00000108653	Nlrp12-201
				ENSMUST00000016023	Fam184b-201	ENSMUST00000181320	Nlrp12-203
				ENSMUST00000226843	Vmn1r181-202	ENSMUST00000151020	Dlg3-208
				ENSMUST00000159101	Man2c1-202	ENSMUST00000095012	Sema3a-202
				ENSMUST00000130967	Tia1-211	ENSMUST00000008297	Clstn3-201
				ENSMUST00000033473	Fgf13-201	ENSMUST00000032336	Plbd1-201
				ENSMUST00000153314	Gstm1-203	ENSMUST00000093193	Dock2-201
				ENSMUST00000150367	A330041J22Rik-201	ENSMUST00000071267	Pcgf5-202
				ENSMUST00000119523	Fbxl5-204	ENSMUST00000029936	Gbp2b-201
				ENSMUST00000224508	Gm30918-202	ENSMUST00000117748	Ifnar1-202
				ENSMUST00000189941	Gm10925-201	ENSMUST00000123196	Ifnar1-203
				ENSMUST00000102522	Cela3b-201	ENSMUST00000041500	Srxn1-201
				ENSMUST00000106612	Sox6-202	ENSMUST00000095467	Dpcr1-201
				ENSMUST00000074233	Synm-202	ENSMUST00000132948	Lrmp-204
				ENSMUST00000156097	Dram1-203	ENSMUST00000213193	Ube4a-208
				ENSMUST00000221481	Sirt5-206	ENSMUST00000147510	Arhgap4-216
				ENSMUST00000125504	Col27a1-202	ENSMUST00000058704	Irgm2-201
				ENSMUST00000187143	Cep57l1-205	ENSMUST00000076521	Irf6-201
				ENSMUST00000070390	Tmprss5-201	ENSMUST00000217466	Olfr653-203
				ENSMUST00000173899	Mecom-213	ENSMUST00000037955	Sdr42e1-201
				ENSMUST00000136993	Ganc-206	ENSMUST00000113026	Rnf128-201
				ENSMUST00000018287	Mafk-201	ENSMUST00000171366	Disp1-202
				ENSMUST00000190676	Sly-203	ENSMUST00000119185	Mybpc1-201
				ENSMUST00000038161	Agmat-201	ENSMUST00000153527	Rgs2-204
				ENSMUST00000119985	Mrps17-205	ENSMUST00000097175	Dppa2-201
				ENSMUST00000186589	Gm28704-201	ENSMUST00000036181	Car14-201
				ENSMUST00000188149	Gm29636-201	ENSMUST00000224954	Daam2-203
				ENSMUST00000183078	Cul9-209	ENSMUST00000210363	Msra-204
				ENSMUST00000147079	Wisp1-204	ENSMUST00000223985	Cacna1d-205
				ENSMUST00000037715	Dusp15-201	ENSMUST00000180989	Gm26626-201
				ENSMUST00000143263	Gpm6b-212	ENSMUST00000186137	Gm17916-201
				ENSMUST00000208974	Igsf23-204	ENSMUST00000153424	Drp2-206
				ENSMUST00000028735	Jag1-201
				ENSMUST00000064481	Ncmap-201
				ENSMUST00000198069	Mef2c-217
				ENSMUST00000043089	Scx-201
				ENSMUST00000000305	Tpd52l1-201
				ENSMUST00000169142	Zfp595-204
				ENSMUST00000127429	Gm10371-201
				ENSMUST00000060072	Dlgap1-201
				ENSMUST00000178590	Plekhs1-202
				ENSMUST00000151146	Sh3bp1-206
				ENSMUST00000023538	Mylk-201
				ENSMUST00000100841	Eps8-202
				ENSMUST00000101531	Mcf2-203
				ENSMUST00000036104	Dlc1-202
				ENSMUST00000185828	Gm28235-201
				ENSMUST00000144520	Nsmf-215
				ENSMUST00000187906	Gm28633-201
				ENSMUST00000107230	Frem1-202
				ENSMUST00000034585	Apoa4-201
				ENSMUST00000028931	Cst8-201
				ENSMUST00000049339	Nodal-201
				ENSMUST00000154737	Cst8-203
				ENSMUST00000067458	Sema5a-201
				ENSMUST00000033142	Ptpn5-201
				ENSMUST00000167754	Plec-214
				ENSMUST00000215168	Olfr124-202
				ENSMUST00000183514	Gm27177-202
				ENSMUST00000169470	Cbln2-204
				ENSMUST00000113457	Col4a3-201
				ENSMUST00000004913	Pgf-201
				ENSMUST00000039840	Enpp6-201
				ENSMUST00000222783	Hsd17b3-204
				ENSMUST00000194928	Pcdhgb7-201
				ENSMUST00000164263	Tiam1-214
				ENSMUST00000034597	Tmprss13-201
				ENSMUST00000162761	Car7-204
				ENSMUST00000020507	Fgf18-201
				ENSMUST00000105966	Lsp1-203
				ENSMUST00000029657	Pitx2-201
				ENSMUST00000106681	Gstm6-202
				ENSMUST00000129153	Plcb2-205
				ENSMUST00000145721	Scp2-208
				ENSMUST00000106687	Gstm7-202
				ENSMUST00000110384	Ripor2-205
				ENSMUST00000212277	Gatad2a-205
				ENSMUST00000179759	Myom1-203
				ENSMUST00000217533	Olfr1318-205
				ENSMUST00000156868	Lmf1-210
				ENSMUST00000195355	Pcdh8-204
				ENSMUST00000100085	Acvr1c-202
				ENSMUST00000099294	Ablim1-202
				ENSMUST00000194663	Ptch1-204
				ENSMUST00000190282	Gm20736-203
				ENSMUST00000169220	Vav1-204
				ENSMUST00000096029	Psd-202
				ENSMUST00000150428	Mical2-206
				ENSMUST00000101336	Cited1-202
				ENSMUST00000028663	Creb3l1-201
				ENSMUST00000133405	Psrc1-207
				ENSMUST00000078694	Ppp1r1b-201
				ENSMUST00000186726	Kdm5d-204
				ENSMUST00000146137	Ncstn-206
				ENSMUST00000161591	Etv1-209
				ENSMUST00000148257	Prlr-212
				ENSMUST00000187987	Soat1-205
				ENSMUST00000126835	Oprl1-206
				ENSMUST00000037330	Inha-201
				ENSMUST00000118346	Gm11346-201
				ENSMUST00000103037	Ush1g-201
				ENSMUST00000077946	Dock10-201
				ENSMUST00000132908	Sec61a2-206
				ENSMUST00000138189	Srp14-203
				ENSMUST00000115790	Synj2-209
				ENSMUST00000151738	Strip2-205
				ENSMUST00000112244	Ntf3-202
				ENSMUST00000190481	Gm29366-201
				ENSMUST00000132443	Ppp1r1b-202
				ENSMUST00000200775	Rbm47-206
				ENSMUST00000196968	Ppargc1a-205
				ENSMUST00000049999	Spin2c-201
				ENSMUST00000029271	Trpc3-201
				ENSMUST00000057465	A530016L24Rik-201
				ENSMUST00000019992	Lama4-201
				ENSMUST00000202217	Sept11-207
				ENSMUST00000129300	Anapc2-204
				ENSMUST00000191426	6030408B16Rik-202
				ENSMUST00000034934	Aph1b-201
				ENSMUST00000162648	Kif1bp-207
				ENSMUST00000115281	Cacna2d1-204
				ENSMUST00000207947	Qars-225
				ENSMUST00000168081	Eya1-203
				ENSMUST00000135079	Pdia3-203
				ENSMUST00000025844	Ctsw-201
				ENSMUST00000102904	Palm2-201
				ENSMUST00000124470	Prlr-202
				ENSMUST00000120119	Pgap2-203
				ENSMUST00000070663	Ppp1r12a-201
				ENSMUST00000036136	Colec11-201
				ENSMUST00000120935	Zfp819-203
				ENSMUST00000175977	Cct8-203
				ENSMUST00000047889	Atp1b2-201
				ENSMUST00000050160	AU021092-201
				ENSMUST00000000314	Cdh4-201
				ENSMUST00000102524	Plcb2-202
				ENSMUST00000051379	Mtus1-201
				ENSMUST00000111878	Eps8-203
				ENSMUST00000170788	Schip1-203
				ENSMUST00000152420	Osgin1-206
				ENSMUST00000166542	Hivep3-209
				ENSMUST00000190724	Serpine2-204
				ENSMUST00000040357	Rcsd1-201
				ENSMUST00000081635	St7-205
				ENSMUST00000131803	Ankrd13a-203
				ENSMUST00000130642	Sparc-205
				ENSMUST00000208617	Nrg1-213
				ENSMUST00000031017	Fosl2-201
				ENSMUST00000087629	Htra3-201
				ENSMUST00000118823	Wisp1-202
				ENSMUST00000180408	E230013L22Rik-201
				ENSMUST00000030408	Mfsd2a-201
				ENSMUST00000163764	Jade1-202
				ENSMUST00000170134	Rangap1-202
				ENSMUST00000125479	Gsta2-202
				ENSMUST00000114857	Gpc3-202
				ENSMUST00000087657	Pik3c2g-202
				ENSMUST00000030868	Sema3d-201
				ENSMUST00000190611	Gm29078-201
				ENSMUST00000102812	Mbp-206
				ENSMUST00000161273	Pitpnm2-205
				ENSMUST00000217642	Olfr720-204
				ENSMUST00000027477	Ngef-201
				ENSMUST00000159162	Mapk4-202
				ENSMUST00000074733	Sept11-201
				ENSMUST00000202902	Wdr95-207
				ENSMUST00000055754	Gpr153-201
				ENSMUST00000038946	Lsp1-202
				ENSMUST00000084117	H6pd-202
				ENSMUST00000019038	Sept9-201
				ENSMUST00000111528	Ablim1-206
				ENSMUST00000185784	Gm29077-201
				ENSMUST00000081834	Armcx3-201
				ENSMUST00000209800	Erc2-204
				ENSMUST00000125021	Itga9-204
				ENSMUST00000068564	Rassf5-202
				ENSMUST00000109686	Neto2-201
				ENSMUST00000201421	Sept11-203
				ENSMUST00000220170	Wdcp-204
				ENSMUST00000113705	Tpm1-215
				ENSMUST00000004892	Rab11a-201
				ENSMUST00000179648	Ifi213-204
				ENSMUST00000043315	Serpina3g-201
				ENSMUST00000127035	Lhx3-203
				ENSMUST00000203800	Scrn1-205
				ENSMUST00000129733	Tpm1-218
				ENSMUST00000150639	Dact1-202
				ENSMUST00000211984	Adgrg1-207
				ENSMUST00000131057	BC006965-203
				ENSMUST00000023513	Cyp2ab1-201
				ENSMUST00000113821	Dysf-204
				ENSMUST00000192310	Gm37440-201
				ENSMUST00000105784	Fblim1-202
				ENSMUST00000126465	Pakap-202
				ENSMUST00000022986	Fbxo32-201
				ENSMUST00000029932	Clca3a1-201
				ENSMUST00000119127	Dnaic1-202
				ENSMUST00000043983	Igsf3-201
				ENSMUST00000171847	Slc29a1-222
				ENSMUST00000005188	Sh2b2-201
				ENSMUST00000021195	Slc6a4-201
				ENSMUST00000103103	Matn4-201
				ENSMUST00000230612	AC147041.1-201
				ENSMUST00000044155	Ubash3b-201
				ENSMUST00000151408	Rasgrf2-205
				ENSMUST00000031276	Rasgef1b-201
				ENSMUST00000041623	Enc1-201
				ENSMUST00000081851	Tmeff2-201
				ENSMUST00000022051	Nkd2-201
				ENSMUST00000043374	Ppp1r14c-201
				ENSMUST00000027677	Csrp1-201
				ENSMUST00000031124	Gm5868-201
				ENSMUST00000155226	Ets2-205
				ENSMUST00000113268	Myo6-204
				ENSMUST00000056740	Gldn-201
				ENSMUST00000032500	Prmt8-201
				ENSMUST00000060728	Olfr95-201
				ENSMUST00000220789	Gm47898-201
				ENSMUST00000050709	Dok7-201
				ENSMUST00000210212	5830411N06Rik-204
				ENSMUST00000021813	Barx1-201
				ENSMUST00000113446	Prickle2-203
				ENSMUST00000031059	Ppargc1a-201
				ENSMUST00000003370	Hck-201
				ENSMUST00000109799	Hck-202
				ENSMUST00000034874	Cyp11a1-201
				ENSMUST00000143791	Bicc1-203
				ENSMUST00000150412	Pakap-203
				ENSMUST00000140420	Gstm2-203
				ENSMUST00000178515	Styxl1-208
				ENSMUST00000005532	Nid1-201
				ENSMUST00000167855	Efemp2-211
				ENSMUST00000016639	Plgrkt-201
				ENSMUST00000143405	Tomm40l-206
				ENSMUST00000208743	Tacc2-215
				ENSMUST00000058906	Chchd10-201
				ENSMUST00000033979	Star-201
				ENSMUST00000116287	Plekhb1-207
				ENSMUST00000152134	Arhgef39-208
				ENSMUST00000142022	Slc25a1-204
				ENSMUST00000156016	Traf3ip2-205
				ENSMUST00000030412	Ppt1-201
				ENSMUST00000223266	A530016L24Rik-202
				ENSMUST00000029868	Gem-201
				ENSMUST00000088658	Mybl1-201
				ENSMUST00000207470	Nrg1-203
				ENSMUST00000115208	Nrf1-208
				ENSMUST00000026828	Mcrip2-201
				ENSMUST00000143286	Uty-205
				ENSMUST00000138547	Ripor2-208
				ENSMUST00000145913	Amotl2-208
				ENSMUST00000107574	Lpar1-204
				ENSMUST00000035661	Cspg4-201
				ENSMUST00000109743	Zfp708-202
				ENSMUST00000028938	Cst3-201
				ENSMUST00000140062	Robo2-206
				ENSMUST00000044195	Tmc7-201
				ENSMUST00000105351	Plk5-202
				ENSMUST00000138797	Slfn9-203
				ENSMUST00000189438	Gm29671-201
				ENSMUST00000114604	Etl4-203
				ENSMUST00000168907	Sgk3-203
				ENSMUST00000181932	B230322F03Rik-201
				ENSMUST00000186684	Nabp1-205
				ENSMUST00000020922	Trib2-201
				ENSMUST00000218902	AC167229.1-201
				ENSMUST00000213286	Oaf-202
				ENSMUST00000068603	Iqgap2-201
				ENSMUST00000223515	Ptch1-210
				ENSMUST00000187596	Ddx3y-202
				ENSMUST00000209265	Lpcat2-204
				ENSMUST00000075190	Cdh11-201
				ENSMUST00000035559	Armcx2-201
				ENSMUST00000178332	Gm21882-201
				ENSMUST00000108485	Atp2a3-203
				ENSMUST00000006614	Epha2-201
				ENSMUST00000220291	Dusp6-204
				ENSMUST00000186558	Gm29617-203
				ENSMUST00000042196	Vwa1-201
				ENSMUST00000027499	Bok-201
				ENSMUST00000103065	Phactr3-201
				ENSMUST00000200394	Mef2c-231
				ENSMUST00000152156	Pxn-210
				ENSMUST00000124099	Mapk13-202

## Sheet: B. Zhao
Male_10.5		Female_10.5		Male_11.5		Female_11.5		Male_12.5		Female_12.5
Ensembl ID	Transcript	Ensembl ID	Transcript	Ensembl ID	Transcript	Ensembl ID	Transcript	Ensembl ID	Transcript	Ensembl ID	Transcript
ENSMUST00000154004	Uty-208	ENSMUST00000107269	Pogz-204	ENSMUST00000091178	Sry-201	ENSMUST00000153883	Xist-202	ENSMUST00000055032	Kdm5d-201	ENSMUST00000100529	Nynrin-201
ENSMUST00000069309	Uty-201	ENSMUST00000085592	4931406P16Rik-201	ENSMUST00000069309	Uty-201	ENSMUST00000127786	Xist-201	ENSMUST00000077705	Cyp26b1-201	ENSMUST00000093312	Irx3-201
ENSMUST00000055032	Kdm5d-201	ENSMUST00000159689	Gpc2-203	ENSMUST00000055032	Kdm5d-201	ENSMUST00000022287	Fst-201	ENSMUST00000166224	Hsd17b3-202	ENSMUST00000114999	Stra8-203
ENSMUST00000091190	Ddx3y-201	ENSMUST00000015934	Surf1-201	ENSMUST00000079327	Men1-203	ENSMUST00000113718	Tex11-203	ENSMUST00000069309	Uty-201	ENSMUST00000153883	Xist-202
ENSMUST00000137048	Uty-203	ENSMUST00000153883	Xist-202	ENSMUST00000180202	Gm3376-201	ENSMUST00000166469	Hsp90ab1-208	ENSMUST00000088349	Col9a1-202	ENSMUST00000149439	Wdr72-203
ENSMUST00000023053	Col14a1-201	ENSMUST00000110286	Ebf4-201	ENSMUST00000154004	Uty-208	ENSMUST00000128420	Gtf2h1-203	ENSMUST00000179709	Micu1-212	ENSMUST00000179758	Adtrp-204
ENSMUST00000139083	Eif2s3y-204	ENSMUST00000105874	Slc30a2-204	ENSMUST00000091190	Ddx3y-201	ENSMUST00000069763	Lancl3-201	ENSMUST00000034261	Insl3-201	ENSMUST00000127786	Xist-201
ENSMUST00000091197	Eif2s3y-201	ENSMUST00000109830	Agtpbp1-202	ENSMUST00000093312	Irx3-201	ENSMUST00000022469	Nisch-201	ENSMUST00000091190	Ddx3y-201	ENSMUST00000064061	Scrt2-201
ENSMUST00000115894	Uba1y-201	ENSMUST00000127786	Xist-201	ENSMUST00000091197	Eif2s3y-201	ENSMUST00000128257	Rnf44-208	ENSMUST00000015234	Ptgds-201	ENSMUST00000185102	Stra8-204
ENSMUST00000097547	BC003331-204	ENSMUST00000087090	Scml2-204	ENSMUST00000115894	Uba1y-201	ENSMUST00000028768	Ndufaf1-201	ENSMUST00000036016	Amh-201	ENSMUST00000106636	Kcnj16-202
ENSMUST00000180202	Gm3376-201	ENSMUST00000069763	Lancl3-201	ENSMUST00000036016	Amh-201	ENSMUST00000133601	Poldip2-202	ENSMUST00000115894	Uba1y-201	ENSMUST00000022287	Fst-201
ENSMUST00000074114	Gtf2ird1-202	ENSMUST00000024171	Stk31-201	ENSMUST00000028935	Cst9-201	ENSMUST00000109830	Agtpbp1-202	ENSMUST00000180202	Gm3376-201	ENSMUST00000093192	Fam196b-201
ENSMUST00000128406	Tfap2c-204	ENSMUST00000114977	Tcf4-203	ENSMUST00000023737	Dhh-201	ENSMUST00000027766	Coq8a-201	ENSMUST00000091197	Eif2s3y-201	ENSMUST00000034034	Isx-201
ENSMUST00000145980	Rnf11-203	ENSMUST00000153735	Pdlim2-210	ENSMUST00000000579	Sox9-201	ENSMUST00000129300	Anapc2-204	ENSMUST00000126465	Pakap-202	ENSMUST00000086975	Gpr55-201
ENSMUST00000102688	Rai1-203	ENSMUST00000154339	Ide-205	ENSMUST00000103059	Col9a3-201	ENSMUST00000051312	Foxl2-201	ENSMUST00000139083	Eif2s3y-204	ENSMUST00000165963	Fam196b-202
ENSMUST00000028850	Kcnip3-201	ENSMUST00000082320	Porcn-202	ENSMUST00000090746	Hmgcs2-201			ENSMUST00000154004	Uty-208	ENSMUST00000010904	Phlda2-201
ENSMUST00000094536	Rapgef6-201	ENSMUST00000132225	Eef2kmt-203	ENSMUST00000090025	Aard-201			ENSMUST00000063563	Nanos2-201	ENSMUST00000051312	Foxl2-201
ENSMUST00000138679	Gm4735-201	ENSMUST00000089208	Cntn4-202	ENSMUST00000139083	Eif2s3y-204			ENSMUST00000119610	Rerg-203	ENSMUST00000031650	Cdx2-201
ENSMUST00000147535	Ldha-208	ENSMUST00000063635	Radil-201	ENSMUST00000113498	Fbln2-202			ENSMUST00000137048	Uty-203	ENSMUST00000136521	Stum-201
ENSMUST00000109687	Triobp-201	ENSMUST00000024747	Vegfa-201	ENSMUST00000185117	Tcf12-221			ENSMUST00000028935	Cst9-201	ENSMUST00000175795	Irx3-202
ENSMUST00000129300	Anapc2-204	ENSMUST00000112688	Nifk-202	ENSMUST00000137048	Uty-203			ENSMUST00000023737	Dhh-201	ENSMUST00000114997	Stra8-202
ENSMUST00000172299	Rnf152-202	ENSMUST00000150525	Lrrc40-205	ENSMUST00000108682	Gas7-204			ENSMUST00000163200	Islr2-202	ENSMUST00000180948	4930563E18Rik-201
		ENSMUST00000133472	Gm6206-201	ENSMUST00000028856	Mall-201			ENSMUST00000103059	Col9a3-201	ENSMUST00000064347	Tmem171-201
		ENSMUST00000113718	Tex11-203	ENSMUST00000163200	Islr2-202			ENSMUST00000022744	Gdnf-201	ENSMUST00000029876	Calb1-201
		ENSMUST00000010736	Dazl-201	ENSMUST00000028933	8030411F24Rik-201			ENSMUST00000034992	Nt5e-201	ENSMUST00000092768	Dlx3-201
		ENSMUST00000121731	Actg2-202	ENSMUST00000022744	Gdnf-201			ENSMUST00000079038	Hhip-201	ENSMUST00000110299	Tgm3-201
		ENSMUST00000174414	Dtnb-221	ENSMUST00000037048	Mmd2-201			ENSMUST00000040019	Sox10-201	ENSMUST00000170089	Gata2-202
		ENSMUST00000118850	Kxd1-203	ENSMUST00000128555	Mbd2-204			ENSMUST00000085797	Lefty2-201	ENSMUST00000037268	Ccdc182-201
		ENSMUST00000117220	Atf7ip2-203	ENSMUST00000168746	Gnb2-214			ENSMUST00000137417	Ptgds-204	ENSMUST00000034184	Irx5-201
				ENSMUST00000166474	Gm10352-201			ENSMUST00000037048	Mmd2-201	ENSMUST00000022023	Trpc7-201
				ENSMUST00000120864	Bcat2-202			ENSMUST00000026012	Cyp17a1-201	ENSMUST00000170872	Thbs2-201
				ENSMUST00000105350	Mex3d-201			ENSMUST00000041407	Sostdc1-201	ENSMUST00000002395	Rec8-201
				ENSMUST00000022545	Fgf9-201			ENSMUST00000031304	Tesc-201	ENSMUST00000181706	Foxl2os-201
				ENSMUST00000080145	Adamts16-201			ENSMUST00000104937	Ankrd63-201	ENSMUST00000185176	Lzts1-204
				ENSMUST00000088666	3110035E14Rik-201			ENSMUST00000034076	Cbln1-201	ENSMUST00000091892	Ctxn3-201
								ENSMUST00000024660	Smoc2-201	ENSMUST00000028103	Lypd6b-201
								ENSMUST00000088666	3110035E14Rik-201	ENSMUST00000017743	Krt20-201
								ENSMUST00000026234	Kazald1-201	ENSMUST00000067940	1700013H16Rik-201
								ENSMUST00000053180	Defb19-201	ENSMUST00000033054	Adm-201
								ENSMUST00000023123	Col2a1-201	ENSMUST00000108783	Wnt9a-202
								ENSMUST00000142766	Prokr2-204	ENSMUST00000009740	Taf7l-201
								ENSMUST00000169693	Cbln1-202	ENSMUST00000063116	Msx1-201
								ENSMUST00000034316	Map3k21-201	ENSMUST00000032157	Gxylt2-201
								ENSMUST00000028933	8030411F24Rik-201	ENSMUST00000043725	Cntnap5a-201
								ENSMUST00000115832	Dtna-202	ENSMUST00000063816	D630039A03Rik-201
								ENSMUST00000030765	Padi2-201	ENSMUST00000068106	Smim10l2a-201
								ENSMUST00000000579	Sox9-201	ENSMUST00000045747	Wnt4-201
								ENSMUST00000137942	Mybpc3-202	ENSMUST00000028836	Bmp2-201
								ENSMUST00000028856	Mall-201	ENSMUST00000015197	Gata2-201
								ENSMUST00000082170	Fat3-201	ENSMUST00000000412	Egfl6-201
								ENSMUST00000027467	Serpine2-201	ENSMUST00000049285	Lrrn1-201
								ENSMUST00000090025	Aard-201	ENSMUST00000111234	Tnfrsf19-201
								ENSMUST00000107016	Hsd3b1-202	ENSMUST00000050519	Elfn1-201
								ENSMUST00000026474	Gli1-201	ENSMUST00000093193	Dock2-201
								ENSMUST00000168003	Cyp26b1-202	ENSMUST00000124048	Ccdc30-204
								ENSMUST00000025003	Sox8-201	ENSMUST00000111236	Tnfrsf19-202
								ENSMUST00000130314	Adamts9-203	ENSMUST00000146088	Ttc38-203
								ENSMUST00000053306	Oxtr-201	ENSMUST00000115056	Dcaf12l1-202
								ENSMUST00000028854	Mal-202	ENSMUST00000047275	Bace2-201
								ENSMUST00000029658	Enpep-201	ENSMUST00000060481	Dcaf12l1-201
								ENSMUST00000046746	Igfbp7-201	ENSMUST00000100378	Meioc-201
								ENSMUST00000106685	Gstm6-205	ENSMUST00000061628	Pcdh20-201
								ENSMUST00000105999	Tinagl1-203	ENSMUST00000163892	4930523C07Rik-203
								ENSMUST00000087950	Cbln4-201	ENSMUST00000029936	Gbp2b-201
								ENSMUST00000099972	Itga4-201	ENSMUST00000078350	Csgalnact1-201
								ENSMUST00000004232	Adh1-201	ENSMUST00000006362	Rhox6-201
								ENSMUST00000137029	Fbln2-206	ENSMUST00000021750	Ryr2-201
								ENSMUST00000120033	Mro-202	ENSMUST00000030687	Rspo1-201
								ENSMUST00000044002	Tmem184a-201	ENSMUST00000019625	Myh8-201
								ENSMUST00000113498	Fbln2-202	ENSMUST00000032386	Bhlhe41-201
								ENSMUST00000041416	Vnn1-201	ENSMUST00000069763	Lancl3-201
								ENSMUST00000020546	Stc2-201	ENSMUST00000089062	Rhox9-201
								ENSMUST00000110221	Col14a1-203	ENSMUST00000030676	Grik3-201
								ENSMUST00000087638	Aldh1a1-201	ENSMUST00000037287	Cdkn1c-201
								ENSMUST00000110832	Tmem184a-202	ENSMUST00000100244	Olfm1-202
								ENSMUST00000034363	Hsd11b2-201	ENSMUST00000076275	Nr6a1-201
								ENSMUST00000075118	Smtn-203	ENSMUST00000101558	Magi2-202
								ENSMUST00000022952	Osr2-201	ENSMUST00000167204	Dclk1-203
								ENSMUST00000050756	Fam19a2-201	ENSMUST00000167912	Cdkn1c-202
								ENSMUST00000025399	Pmaip1-201	ENSMUST00000042744	Npnt-202
								ENSMUST00000079195	Stox2-201	ENSMUST00000081542	Kcnd2-201
								ENSMUST00000059954	Pltp-201	ENSMUST00000041331	Scd1-201
								ENSMUST00000113707	Tpm1-216	ENSMUST00000029252	Lrrc34-201
								ENSMUST00000031090	Sel1l3-201	ENSMUST00000106218	Kyat3-202
								ENSMUST00000030372	Col9a2-201	ENSMUST00000065383	E330013P04Rik-201
								ENSMUST00000040821	Heyl-201	ENSMUST00000037488	Dock4-201
								ENSMUST00000112235	Gpm6b-209	ENSMUST00000029429	Wnt2b-201
								ENSMUST00000029574	Vcam1-201	ENSMUST00000177608	Sulf1-202
								ENSMUST00000004137	Gstm7-201	ENSMUST00000053273	Itpr2-201
								ENSMUST00000029440	Olfml3-201	ENSMUST00000153424	Drp2-206
								ENSMUST00000102514	Rtn4rl1-201	ENSMUST00000168545	Adcy7-202
								ENSMUST00000073043	Cxcl12-201	ENSMUST00000096066	Cpa2-201
								ENSMUST00000084512	Tacc1-202	ENSMUST00000026698	Podxl-201
								ENSMUST00000112871	Cxcl12-203	ENSMUST00000154256	Zfp703-202
								ENSMUST00000109546	Vcan-203	ENSMUST00000026564	Ifitm1-201
								ENSMUST00000034874	Cyp11a1-201	ENSMUST00000062216	Emx2-201
								ENSMUST00000110367	Stox2-202	ENSMUST00000039247	Dsc2-201
								ENSMUST00000044165	Itga9-201	ENSMUST00000031121	Gabra4-201
								ENSMUST00000082059	Erbb3-201	ENSMUST00000107273	Cgn-202
								ENSMUST00000036300	Col27a1-201	ENSMUST00000022867	Laptm4b-201
								ENSMUST00000117200	Robo2-202	ENSMUST00000121758	Ano1-203
								ENSMUST00000014957	Stc1-201	ENSMUST00000040069	Colec12-201
								ENSMUST00000033979	Star-201	ENSMUST00000180062	Sulf1-203
								ENSMUST00000004140	Gstm1-201	ENSMUST00000147695	Lonrf2-202
								ENSMUST00000028735	Jag1-201	ENSMUST00000058997	Zbtb7c-201
								ENSMUST00000115383	Cped1-202	ENSMUST00000023072	Parvb-201
								ENSMUST00000023600	Robo1-201	ENSMUST00000127122	Fmnl2-204
								ENSMUST00000080145	Adamts16-201	ENSMUST00000107272	Cgn-201
								ENSMUST00000041623	Enc1-201	ENSMUST00000088552	Myl9-201
								ENSMUST00000022616	Clu-201	ENSMUST00000102600	Fndc5-201
								ENSMUST00000050149	Mical2-202	ENSMUST00000055676	S1pr1-201
								ENSMUST00000037370	Sorcs2-201	ENSMUST00000113026	Rnf128-201
								ENSMUST00000112866	Cxcl12-202	ENSMUST00000040110	Chst11-201
								ENSMUST00000114608	Etl4-206	ENSMUST00000050574	Ccnjl-201
								ENSMUST00000055294	Grem2-201	ENSMUST00000121469	Reep1-201
								ENSMUST00000059091	Clca3a1-202	ENSMUST00000008179	Mid1ip1-201
								ENSMUST00000170794	Pkdcc-204	ENSMUST00000105283	Kitl-202
								ENSMUST00000050715	Pcsk5-202	ENSMUST00000037958	Arhgap29-201
								ENSMUST00000163623	Nedd9-202	ENSMUST00000115313	Klhl13-202
								ENSMUST00000064783	Mfap4-202	ENSMUST00000100635	Fam84b-201
								ENSMUST00000081654	Col18a1-202	ENSMUST00000112460	Pank1-202
								ENSMUST00000070522	Plod2-201	ENSMUST00000044384	Aldh1b1-201
								ENSMUST00000012348	Gstm2-201	ENSMUST00000048308	C130074G19Rik-201
								ENSMUST00000028624	Gatm-201	ENSMUST00000023689	Ifnar1-201
								ENSMUST00000049930	Tcf21-201	ENSMUST00000019701	Dusp9-201
								ENSMUST00000033898	Col4a1-201	ENSMUST00000095360	Igf1-202
								ENSMUST00000066285	Hspa12a-201	ENSMUST00000034086	Nkd1-201
								ENSMUST00000023538	Mylk-201	ENSMUST00000160298	Gm8113-201
								ENSMUST00000108682	Gas7-204	ENSMUST00000033828	Gas6-201
								ENSMUST00000033899	Col4a2-201	ENSMUST00000035931	Pcdh18-201
								ENSMUST00000113697	Tpm1-213	ENSMUST00000109221	B4galt5-201
								ENSMUST00000029046	Fabp5-201	ENSMUST00000029380	Wwtr1-201
								ENSMUST00000005532	Nid1-201	ENSMUST00000077453	Dapk1-202
								ENSMUST00000034187	Mmp2-201	ENSMUST00000033671	Rps6ka3-201
								ENSMUST00000017288	Rnd3-201	ENSMUST00000174343	Ube4b-212
								ENSMUST00000018737	Sparc-201	ENSMUST00000065967	Pld5-201
								ENSMUST00000034989	Me1-201	ENSMUST00000163017	Vgll2-202
								ENSMUST00000058714	Cd24a-201	ENSMUST00000047477	Sprr2d-201
								ENSMUST00000075190	Cdh11-201	ENSMUST00000113226	Drp2-203
								ENSMUST00000132158	Vamp4-203	ENSMUST00000139263	Samhd1-206
								ENSMUST00000106382	Pitx2-203	ENSMUST00000168195	Runx1-203
								ENSMUST00000091178	Sry-201	ENSMUST00000109871	Trpc7-202
								ENSMUST00000049997	Prokr2-201	ENSMUST00000122943	Porcn-205
								ENSMUST00000159833	Casq2-203	ENSMUST00000116318	Prcd-202
								ENSMUST00000094666	Tmem200b-201	ENSMUST00000023829	Cdkn1a-201
								ENSMUST00000029603	Prss12-201	ENSMUST00000037623	Nrn1-201
								ENSMUST00000110383	Ripor2-204	ENSMUST00000042021	Tspyl5-201
								ENSMUST00000159910	Vcan-206	ENSMUST00000047328	Igfbp2-201
								ENSMUST00000054351	Ndnf-201	ENSMUST00000094894	Trabd2b-201
								ENSMUST00000021921	Ptch1-201	ENSMUST00000117872	Fgfr2-207
								ENSMUST00000024594	Agpat4-201	ENSMUST00000148810	Fam129a-205
								ENSMUST00000099270	Thbd-201	ENSMUST00000027997	Rgs5-201
								ENSMUST00000062483	Gli2-201	ENSMUST00000127206	Rgs2-202
								ENSMUST00000067680	Adam12-201	ENSMUST00000052915	Axin2-201
								ENSMUST00000105966	Lsp1-203	ENSMUST00000047762	Gata6-201
								ENSMUST00000036854	Efhd2-201	ENSMUST00000065509	Kdm3a-201
								ENSMUST00000019992	Lama4-201	ENSMUST00000151828	Rubie-201
								ENSMUST00000108858	Sparc-202	ENSMUST00000069960	S100a9-201
								ENSMUST00000153386	Maged1-207	ENSMUST00000048801	2210407C18Rik-201
								ENSMUST00000023053	Col14a1-201	ENSMUST00000163783	Cdh16-201
								ENSMUST00000146780	Tmem184a-204	ENSMUST00000167921	Zbtb7c-202
								ENSMUST00000124470	Prlr-202	ENSMUST00000111194	Cd44-207
								ENSMUST00000051379	Mtus1-201	ENSMUST00000041768	Akr1c14-201
								ENSMUST00000117785	Robo2-203	ENSMUST00000033241	Lhpp-201
								ENSMUST00000076840	Efna5-201	ENSMUST00000174353	Emx2-202
								ENSMUST00000121357	Gramd1b-204	ENSMUST00000030709	Smpdl3b-201
								ENSMUST00000062292	Foxc1-201	ENSMUST00000069334	Dach1-201
								ENSMUST00000087085	Nhs-202	ENSMUST00000124117	Adgrl3-220
								ENSMUST00000160694	Nes-203	ENSMUST00000031678	Tspan12-201
								ENSMUST00000097649	Lrrfip1-203	ENSMUST00000151020	Dlg3-208
								ENSMUST00000043983	Igsf3-201	ENSMUST00000030464	Pik3r3-201
								ENSMUST00000074733	Sept11-201	ENSMUST00000047264	Sprr2i-201
								ENSMUST00000026896	St8sia2-201	ENSMUST00000180195	Rad21l-202
								ENSMUST00000015934	Surf1-201	ENSMUST00000113189	Nxf2-203
								ENSMUST00000042399	#N/A	ENSMUST00000133528	Irx3os-203
								ENSMUST00000143526	Tmem29-207	ENSMUST00000061828	Kcng4-201
								ENSMUST00000020040	Nts-201	ENSMUST00000068686	Calcoco2-201
								ENSMUST00000034737	Khdc3-201	ENSMUST00000052478	Dmrta1-201
								ENSMUST00000055698	Gjb2-201	ENSMUST00000028300	Nacc2-201
								ENSMUST00000125416	Col14a1-204	ENSMUST00000099498	Ccdc80-202
								ENSMUST00000072600	Gja5-201	ENSMUST00000108895	Rapgef6-205
								ENSMUST00000068415	Zeb2-202	ENSMUST00000160849	Stag3-205
								ENSMUST00000028633	Fbn1-201	ENSMUST00000176839	Atad3a-206
								ENSMUST00000061455	Fam46c-201	ENSMUST00000178704	Ddc-210
								ENSMUST00000047889	Atp1b2-201	ENSMUST00000106576	Vav3-202
								ENSMUST00000069360	Gpc3-201	ENSMUST00000056521	2900011O08Rik-201
								ENSMUST00000052374	Rangap1-201	ENSMUST00000069637	Zfp277-201
								ENSMUST00000021933	Ctsl-201	ENSMUST00000109594	Slc1a4-202
								ENSMUST00000114325	Orc2-202	ENSMUST00000020109	Actr6-201
								ENSMUST00000168863	Trabd-204	ENSMUST00000030763	Cdk14-201
								ENSMUST00000037361	Lefty1-201	ENSMUST00000051396	Soat1-201
								ENSMUST00000034902	Gsta2-201	ENSMUST00000115108	Gng13-201
								ENSMUST00000034435	Ctrb1-201	ENSMUST00000119429	Myl1-202
								ENSMUST00000027688	Rassf5-201	ENSMUST00000071750	Col12a1-201
								ENSMUST00000092788	Tmem100-201	ENSMUST00000021922	Msx2-201
								ENSMUST00000035433	Hesx1-201	ENSMUST00000030714	Sema3a-201
								ENSMUST00000106353	Col25a1-202	ENSMUST00000168058	Ankrd17-203
								ENSMUST00000026360	Itgb8-201	ENSMUST00000113956	Runx1-202
								ENSMUST00000004986	Mapk13-201	ENSMUST00000019503	Gdpd2-201
								ENSMUST00000021078	Fdxr-201	ENSMUST00000113223	Taf7l-202
								ENSMUST00000100420	Loxl2-202	ENSMUST00000011298	Cfap161-201
								ENSMUST00000020118	Dusp6-201	ENSMUST00000035973	Klhl13-201
								ENSMUST00000112131	Arhgap6-205	ENSMUST00000161567	Pam-210
								ENSMUST00000022545	Fgf9-201	ENSMUST00000027952	Plxna2-201
								ENSMUST00000064174	Cemip-201	ENSMUST00000183663	Il6st-203
								ENSMUST00000025803	Dkk1-201	ENSMUST00000049501	Ofd1-201
								ENSMUST00000098761	Kcnd3-202	ENSMUST00000064545	Limd2-202
								ENSMUST00000034029	Ednra-201	ENSMUST00000030042	Kif12-201
								ENSMUST00000063465	Wnt5a-201	ENSMUST00000000895	Necab3-201
								ENSMUST00000178730	Ptk2b-208	ENSMUST00000073527	Thsd7b-202
								ENSMUST00000062572	Fzd9-201	ENSMUST00000028232	Phf19-201
								ENSMUST00000050850	Trim32-201	ENSMUST00000033136	Bag3-201
								ENSMUST00000034650	Mcam-201	ENSMUST00000063717	Phtf1-202
								ENSMUST00000165526	Fgf9-203	ENSMUST00000035055	Map4-201
								ENSMUST00000091609	Cltb-202	ENSMUST00000145041	Ces1h-201
								ENSMUST00000019038	Sept9-201	ENSMUST00000120834	Pld1-202
								ENSMUST00000096744	Myadm-201	ENSMUST00000052907	Adamts19-201
								ENSMUST00000127748	Tril-201	ENSMUST00000174557	Jarid2-215
								ENSMUST00000050226	Smtnl2-201	ENSMUST00000132903	Adam8-204
								ENSMUST00000098796	Fat1-201	ENSMUST00000169037	Adcy7-203
								ENSMUST00000029766	Bcar3-201	ENSMUST00000081457	Lgals7-201
								ENSMUST00000045521	Dtx4-201	ENSMUST00000074157	Myo5b-201
								ENSMUST00000096494	Egflam-202	ENSMUST00000029964	Epha7-201
								ENSMUST00000027279	Nabp1-201	ENSMUST00000057859	Frmd6-201
								ENSMUST00000031668	Col1a2-201	ENSMUST00000156510	Mga-215
								ENSMUST00000185117	Tcf12-221	ENSMUST00000112112	Cabp1-203
								ENSMUST00000034880	Stra6-201	ENSMUST00000119100	Speer4d-202
								ENSMUST00000114259	Ptgds-203	ENSMUST00000141333	Gxylt2-202
								ENSMUST00000054946	Bricd5-201	ENSMUST00000100043	Sp5-201
								ENSMUST00000118578	Otx2-201	ENSMUST00000102976	Gata3-201
								ENSMUST00000029421	Ptx3-201	ENSMUST00000035532	Pik3r1-201
								ENSMUST00000087978	S1pr3-201	ENSMUST00000021631	Ppp4r4-201
								ENSMUST00000046426	Tpcn1-201	ENSMUST00000097422	Gm1604a-201
								ENSMUST00000138834	Kif5c-204	ENSMUST00000171986	Rab11fip2-203
								ENSMUST00000039559	Thbs1-201	ENSMUST00000021209	Doc2b-201
								ENSMUST00000023672	Rcan1-201	ENSMUST00000112030	Lhx9-205
								ENSMUST00000028763	Tyro3-201	ENSMUST00000029423	Serpini1-201
								ENSMUST00000101534	Ptn-201	ENSMUST00000075214	Dsc2-202
								ENSMUST00000120864	Bcat2-202	ENSMUST00000102696	Rps8-201
								ENSMUST00000116586	Robo2-201	ENSMUST00000015540	Cd83-201
								ENSMUST00000074232	Etd-201	ENSMUST00000124096	Fgfr2-217
								ENSMUST00000025656	Aldh1a7-201	ENSMUST00000051674	Lin28a-201
								ENSMUST00000111230	Tagln2-202	ENSMUST00000031122	Gabrb1-201
								ENSMUST00000026414	Dgka-201	ENSMUST00000119185	Mybpc1-201
								ENSMUST00000133640	Jag1-202	ENSMUST00000093019	Fam83g-202
								ENSMUST00000103740	Trac-201	ENSMUST00000043503	Scube3-201
								ENSMUST00000033407	Cttn-201	ENSMUST00000069690	Mta1-202
								ENSMUST00000069580	Rnf181-201	ENSMUST00000163865	Arhgap28-202
								ENSMUST00000038765	Inhbb-201	ENSMUST00000112690	Hfm1-201
								ENSMUST00000034053	Pdlim3-201	ENSMUST00000065970	Kcnip1-201
								ENSMUST00000022853	C1qtnf3-201	ENSMUST00000129411	Gm45234-201
								ENSMUST00000056740	Gldn-201	ENSMUST00000173522	Sdr42e1-202
								ENSMUST00000034590	Tagln-201	ENSMUST00000000228	Drp2-201
								ENSMUST00000000476	Pdgfra-201	ENSMUST00000003345	Amph-201
								ENSMUST00000087883	Col3a1-201	ENSMUST00000110057	Flrt3-202
								ENSMUST00000116506	Cep55-202	ENSMUST00000064110	Doc2a-201
								ENSMUST00000169169	Tnnc1-202	ENSMUST00000149671	Cfap161-203
								ENSMUST00000110689	C7-201	ENSMUST00000181449	Gm26611-201
								ENSMUST00000100841	Eps8-202	ENSMUST00000165563	Micu1-204
								ENSMUST00000179574	Prss35-202	ENSMUST00000115098	Kcnh2-202
								ENSMUST00000143791	Bicc1-203	ENSMUST00000165774	Gbp2-201
								ENSMUST00000171496	Scube1-205	ENSMUST00000106830	Dab1-203
								ENSMUST00000027677	Csrp1-201	ENSMUST00000169232	Lypd6-205
								ENSMUST00000124099	Mapk13-202	ENSMUST00000147870	2010204K13Rik-202
								ENSMUST00000031017	Fosl2-201	ENSMUST00000076147	Ackr4-202
								ENSMUST00000061273	Dact1-201	ENSMUST00000041901	Cib2-201
								ENSMUST00000143254	Svil-211	ENSMUST00000002765	Prkd1-201
								ENSMUST00000113438	Adamts9-201	ENSMUST00000172649	Kank3-202
								ENSMUST00000049130	Bex2-201	ENSMUST00000166020	Sbf2-208
								ENSMUST00000165602	Atp2b4-207	ENSMUST00000119026	Tmem132c-201
								ENSMUST00000117919	Rerg-202	ENSMUST00000130744	4933407K13Rik-202
								ENSMUST00000182174	Gm2694-205	ENSMUST00000020804	Gdpd1-201
								ENSMUST00000000127	Wnt3-201	ENSMUST00000061483	Bmyc-201
								ENSMUST00000053175	Vstm4-201	ENSMUST00000132139	Sorbs2-209
								ENSMUST00000034537	St3gal4-201	ENSMUST00000048250	Tab3-201
								ENSMUST00000130870	Gm14226-201	ENSMUST00000003843	Man1a-201
								ENSMUST00000176213	Pbx3-210	ENSMUST00000057610	Daam2-201
								ENSMUST00000017153	Sdc4-201	ENSMUST00000163507	Pfkm-202
								ENSMUST00000163888	Mef2c-202	ENSMUST00000154331	Slc11a2-207
								ENSMUST00000156765	Grb14-208	ENSMUST00000112827	Il13ra2-202
								ENSMUST00000118800	Afap1l2-202	ENSMUST00000153166	Fgfr2-226
								ENSMUST00000023611	Adamts5-201	ENSMUST00000081232	Plcg2-201
								ENSMUST00000166652	Pde2a-202	ENSMUST00000136359	H19-202
								ENSMUST00000122128	Plrg1-202	ENSMUST00000066412	Agtr1a-201
								ENSMUST00000064976	Tfap2b-202	ENSMUST00000095467	Dpcr1-201
								ENSMUST00000137420	Robo2-204	ENSMUST00000113980	M1ap-201
								ENSMUST00000085913	Atp1a2-201	ENSMUST00000182858	Rassf10-201
								ENSMUST00000000305	Tpd52l1-201	ENSMUST00000067757	Pld1-201
								ENSMUST00000030202	Glipr2-201	ENSMUST00000172002	Gng13-202
								ENSMUST00000039987	Tox-201	ENSMUST00000042842	Cdon-201
								ENSMUST00000048976	Gucy1a1-201	ENSMUST00000114382	Gm1673-202
								ENSMUST00000123433	Sh3kbp1-207	ENSMUST00000088260	Wfdc13-201
								ENSMUST00000178678	Sncaip-206	ENSMUST00000011526	Dhdh-201
								ENSMUST00000031377	Scarb2-201	ENSMUST00000089119	Rnaset2b-201
								ENSMUST00000028663	Creb3l1-201	ENSMUST00000053087	Klhl23-201
								ENSMUST00000034211	Mt3-201	ENSMUST00000017276	Cyth1-201
								ENSMUST00000029846	Cyr61-201	ENSMUST00000168755	Slc25a44-202
								ENSMUST00000039631	Acta2-201	ENSMUST00000114876	Mbnl3-203
								ENSMUST00000123909	0610010F05Rik-204	ENSMUST00000136990	Emx2os-201
								ENSMUST00000080664	Eya1-202	ENSMUST00000121287	Rph3al-204
								ENSMUST00000160996	Etv1-206	ENSMUST00000031766	Asns-201
								ENSMUST00000051414	4933402E13Rik-201	ENSMUST00000033380	Cdk16-201
								ENSMUST00000113262	Foxp4-202	ENSMUST00000114843	Plac1-202
								ENSMUST00000088086	Sulf2-201	ENSMUST00000115096	Plxna4-201
								ENSMUST00000025833	Papss2-201	ENSMUST00000028167	Gpd2-201
								ENSMUST00000115454	Cav1-203	ENSMUST00000001059	Ern1-201
								ENSMUST00000126873	Tnni3-202	ENSMUST00000111099	Wt1-202
								ENSMUST00000047883	Tspan15-201	ENSMUST00000027940	Tmem206-201
								ENSMUST00000113265	Foxp4-204	ENSMUST00000100322	Slitrk1-201
								ENSMUST00000144251	Phldb1-213	ENSMUST00000163810	Mid1-214
								ENSMUST00000035427	Snapc4-201	ENSMUST00000029948	Bmpr1b-201
								ENSMUST00000038946	Lsp1-202	ENSMUST00000005256	Ndrg1-201
								ENSMUST00000004784	Cnn2-201	ENSMUST00000028355	Pax8-201
								ENSMUST00000087225	Pnkd-202	ENSMUST00000154346	2010204K13Rik-204
								ENSMUST00000090973	Nes-201	ENSMUST00000003468	Grik5-201
								ENSMUST00000048953	Atp2b4-201	ENSMUST00000033313	Atp6ap2-201
								ENSMUST00000025295	Spry4-201	ENSMUST00000044484	Kdm6a-201
								ENSMUST00000019268	Scrn1-201	ENSMUST00000078001	Tex101-201
								ENSMUST00000085939	Fxyd6-201	ENSMUST00000067763	Xlr-201
								ENSMUST00000103116	Ppp1r16b-203	ENSMUST00000109191	Kcng1-202
								ENSMUST00000066509	Etl4-202	ENSMUST00000090746	Hmgcs2-201
								ENSMUST00000168631	Pkp4-210	ENSMUST00000120428	Trim24-203
								ENSMUST00000033741	Bgn-201	ENSMUST00000058245	Fgfr1op2-202
										ENSMUST00000112877	Nr6a1-202
										ENSMUST00000139760	Itga6-205
										ENSMUST00000151114	Nfat5-211
										ENSMUST00000036954	Gbx2-201

## Sheet: CZhao_Common_Male_Overexpressed
E11							E12
Male - Z10.5, E11		Male - E11, Z11.5					Male - Z11.5, E12		Male - E12, Z12.5
Ensembl ID	Transcript	Ensembl ID	Transcript				Ensembl ID	Transcript	Ensembl ID	Transcript
ENSMUST00000154004	Uty-208	ENSMUST00000154004	Uty-208				ENSMUST00000022744	Gdnf-201	ENSMUST00000046746	Igfbp7-201
ENSMUST00000180202	Gm3376-201	ENSMUST00000180202	Gm3376-201				ENSMUST00000115894	Uba1y-201	ENSMUST00000020118	Dusp6-201
ENSMUST00000091197	Eif2s3y-201	ENSMUST00000091197	Eif2s3y-201				ENSMUST00000113498	Fbln2-202	ENSMUST00000025803	Dkk1-201
ENSMUST00000139083	Eif2s3y-204	ENSMUST00000091178	Sry-201				ENSMUST00000022545	Fgf9-201	ENSMUST00000055698	Gjb2-201
ENSMUST00000091190	Ddx3y-201	ENSMUST00000139083	Eif2s3y-204				ENSMUST00000091197	Eif2s3y-201	ENSMUST00000023611	Adamts5-201
ENSMUST00000069309	Uty-201	ENSMUST00000091190	Ddx3y-201				ENSMUST00000108682	Gas7-204	ENSMUST00000034992	Nt5e-201
ENSMUST00000137048	Uty-203	ENSMUST00000069309	Uty-201				ENSMUST00000091190	Ddx3y-201	ENSMUST00000033899	Col4a2-201
ENSMUST00000055032	Kdm5d-201	ENSMUST00000137048	Uty-203				ENSMUST00000000579	Sox9-201	ENSMUST00000033898	Col4a1-201
		ENSMUST00000055032	Kdm5d-201				ENSMUST00000090025	Aard-201	ENSMUST00000034989	Me1-201
							ENSMUST00000163200	Islr2-202	ENSMUST00000102514	Rtn4rl1-201
							ENSMUST00000055032	Kdm5d-201	ENSMUST00000125416	Col14a1-204
							ENSMUST00000028933	8030411F24Rik-201	ENSMUST00000023600	Robo1-201
							ENSMUST00000028935	Cst9-201	ENSMUST00000137417	Ptgds-204
							ENSMUST00000023737	Dhh-201	ENSMUST00000169693	Cbln1-202
							ENSMUST00000154004	Uty-208	ENSMUST00000137420	Robo2-204
							ENSMUST00000037048	Mmd2-201	ENSMUST00000034737	Khdc3-201
							ENSMUST00000088666	3110035E14Rik-201	ENSMUST00000113697	Tpm1-213
							ENSMUST00000103059	Col9a3-201	ENSMUST00000022744	Gdnf-201
							ENSMUST00000036016	Amh-201	ENSMUST00000030372	Col9a2-201
							ENSMUST00000028856	Mall-201	ENSMUST00000099270	Thbd-201
							ENSMUST00000139083	Eif2s3y-204	ENSMUST00000112131	Arhgap6-205
							ENSMUST00000080145	Adamts16-201	ENSMUST00000000305	Tpd52l1-201
							ENSMUST00000069309	Uty-201	ENSMUST00000034316	Map3k21-201
							ENSMUST00000137048	Uty-203	ENSMUST00000115894	Uba1y-201
									ENSMUST00000023672	Rcan1-201
									ENSMUST00000025833	Papss2-201
									ENSMUST00000014957	Stc1-201
									ENSMUST00000113498	Fbln2-202
									ENSMUST00000034537	St3gal4-201
									ENSMUST00000022545	Fgf9-201
									ENSMUST00000031017	Fosl2-201
									ENSMUST00000113265	Foxp4-204
									ENSMUST00000058714	Cd24a-201
									ENSMUST00000088349	Col9a1-202
									ENSMUST00000029574	Vcam1-201
									ENSMUST00000019992	Lama4-201
									ENSMUST00000056740	Gldn-201
									ENSMUST00000030765	Padi2-201
									ENSMUST00000041416	Vnn1-201
									ENSMUST00000020546	Stc2-201
									ENSMUST00000087638	Aldh1a1-201
									ENSMUST00000104937	Ankrd63-201
									ENSMUST00000022952	Osr2-201
									ENSMUST00000050149	Mical2-202
									ENSMUST00000098761	Kcnd3-202
									ENSMUST00000115832	Dtna-202
									ENSMUST00000110383	Ripor2-204
									ENSMUST00000111230	Tagln2-202
									ENSMUST00000061273	Dact1-201
									ENSMUST00000029846	Cyr61-201
									ENSMUST00000028763	Tyro3-201
									ENSMUST00000027677	Csrp1-201
									ENSMUST00000130314	Adamts9-203
									ENSMUST00000029603	Prss12-201
									ENSMUST00000025003	Sox8-201
									ENSMUST00000087950	Cbln4-201
									ENSMUST00000050226	Smtnl2-201
									ENSMUST00000028735	Jag1-201
									ENSMUST00000034187	Mmp2-201
									ENSMUST00000178730	Ptk2b-208
									ENSMUST00000082059	Erbb3-201
									ENSMUST00000023053	Col14a1-201
									ENSMUST00000076840	Efna5-201
									ENSMUST00000085797	Lefty2-201
									ENSMUST00000021921	Ptch1-201
									ENSMUST00000091197	Eif2s3y-201
									ENSMUST00000029658	Enpep-201
									ENSMUST00000108682	Gas7-204
									ENSMUST00000025295	Spry4-201
									ENSMUST00000156765	Grb14-208
									ENSMUST00000027467	Serpine2-201
									ENSMUST00000109546	Vcan-203
									ENSMUST00000026360	Itgb8-201
									ENSMUST00000015234	Ptgds-201
									ENSMUST00000091190	Ddx3y-201
									ENSMUST00000027688	Rassf5-201
									ENSMUST00000031090	Sel1l3-201
									ENSMUST00000094666	Tmem200b-201
									ENSMUST00000126465	Pakap-202
									ENSMUST00000034363	Hsd11b2-201
									ENSMUST00000036300	Col27a1-201
									ENSMUST00000114259	Ptgds-203
									ENSMUST00000085939	Fxyd6-201
									ENSMUST00000038946	Lsp1-202
									ENSMUST00000040821	Heyl-201
									ENSMUST00000163623	Nedd9-202
									ENSMUST00000000579	Sox9-201
									ENSMUST00000079038	Hhip-201
									ENSMUST00000090025	Aard-201
									ENSMUST00000038765	Inhbb-201
									ENSMUST00000004986	Mapk13-201
									ENSMUST00000163200	Islr2-202
									ENSMUST00000047883	Tspan15-201
									ENSMUST00000047889	Atp1b2-201
									ENSMUST00000124099	Mapk13-202
									ENSMUST00000055032	Kdm5d-201
									ENSMUST00000115383	Cped1-202
									ENSMUST00000024594	Agpat4-201
									ENSMUST00000028933	8030411F24Rik-201
									ENSMUST00000000127	Wnt3-201
									ENSMUST00000028935	Cst9-201
									ENSMUST00000165602	Atp2b4-207
									ENSMUST00000106685	Gstm6-205
									ENSMUST00000021078	Fdxr-201
									ENSMUST00000012348	Gstm2-201
									ENSMUST00000072600	Gja5-201
									ENSMUST00000055294	Grem2-201
									ENSMUST00000182174	Gm2694-205
									ENSMUST00000044165	Itga9-201
									ENSMUST00000034874	Cyp11a1-201
									ENSMUST00000075190	Cdh11-201
									ENSMUST00000023737	Dhh-201
									ENSMUST00000117919	Rerg-202
									ENSMUST00000053175	Vstm4-201
									ENSMUST00000029046	Fabp5-201
									ENSMUST00000112235	Gpm6b-209
									ENSMUST00000017288	Rnd3-201
									ENSMUST00000053180	Defb19-201
									ENSMUST00000059954	Pltp-201
									ENSMUST00000160996	Etv1-206
									ENSMUST00000170794	Pkdcc-204
									ENSMUST00000124470	Prlr-202
									ENSMUST00000049930	Tcf21-201
									ENSMUST00000044002	Tmem184a-201
									ENSMUST00000105966	Lsp1-203
									ENSMUST00000118800	Afap1l2-202
									ENSMUST00000036854	Efhd2-201
									ENSMUST00000034435	Ctrb1-201
									ENSMUST00000100420	Loxl2-202
									ENSMUST00000023538	Mylk-201
									ENSMUST00000169169	Tnnc1-202
									ENSMUST00000019268	Scrn1-201
									ENSMUST00000105999	Tinagl1-203
									ENSMUST00000019038	Sept9-201
									ENSMUST00000045521	Dtx4-201
									ENSMUST00000031377	Scarb2-201
									ENSMUST00000113707	Tpm1-216
									ENSMUST00000051379	Mtus1-201
									ENSMUST00000040019	Sox10-201
									ENSMUST00000110689	C7-201
									ENSMUST00000091609	Cltb-202
									ENSMUST00000029440	Olfml3-201
									ENSMUST00000062292	Foxc1-201
									ENSMUST00000110221	Col14a1-203
									ENSMUST00000137942	Mybpc3-202
									ENSMUST00000004137	Gstm7-201
									ENSMUST00000120033	Mro-202
									ENSMUST00000154004	Uty-208
									ENSMUST00000037048	Mmd2-201
									ENSMUST00000166224	Hsd17b3-202
									ENSMUST00000004140	Gstm1-201
									ENSMUST00000088666	3110035E14Rik-201
									ENSMUST00000022853	C1qtnf3-201
									ENSMUST00000022616	Clu-201
									ENSMUST00000096494	Egflam-202
									ENSMUST00000033741	Bgn-201
									ENSMUST00000033979	Star-201
									ENSMUST00000031304	Tesc-201
									ENSMUST00000062483	Gli2-201
									ENSMUST00000043983	Igsf3-201
									ENSMUST00000059091	Clca3a1-202
									ENSMUST00000030202	Glipr2-201
									ENSMUST00000110832	Tmem184a-202
									ENSMUST00000061455	Fam46c-201
									ENSMUST00000103059	Col9a3-201
									ENSMUST00000041623	Enc1-201
									ENSMUST00000036016	Amh-201
									ENSMUST00000034076	Cbln1-201
									ENSMUST00000179709	Micu1-212
									ENSMUST00000005532	Nid1-201
									ENSMUST00000028856	Mall-201
									ENSMUST00000165526	Fgf9-203
									ENSMUST00000028624	Gatm-201
									ENSMUST00000054946	Bricd5-201
									ENSMUST00000041407	Sostdc1-201
									ENSMUST00000049130	Bex2-201
									ENSMUST00000028854	Mal-202
									ENSMUST00000062572	Fzd9-201
									ENSMUST00000079195	Stox2-201
									ENSMUST00000074733	Sept11-201
									ENSMUST00000004232	Adh1-201
									ENSMUST00000106382	Pitx2-203
									ENSMUST00000143791	Bicc1-203
									ENSMUST00000159910	Vcan-206
									ENSMUST00000026012	Cyp17a1-201
									ENSMUST00000037370	Sorcs2-201
									ENSMUST00000096744	Myadm-201
									ENSMUST00000028663	Creb3l1-201
									ENSMUST00000025399	Pmaip1-201
									ENSMUST00000107016	Hsd3b1-202
									ENSMUST00000139083	Eif2s3y-204
									ENSMUST00000037361	Lefty1-201
									ENSMUST00000026474	Gli1-201
									ENSMUST00000026234	Kazald1-201
									ENSMUST00000069580	Rnf181-201
									ENSMUST00000049997	Prokr2-201
									ENSMUST00000137029	Fbln2-206
									ENSMUST00000084512	Tacc1-202
									ENSMUST00000024660	Smoc2-201
									ENSMUST00000100841	Eps8-202
									ENSMUST00000050756	Fam19a2-201
									ENSMUST00000034211	Mt3-201
									ENSMUST00000069360	Gpc3-201
									ENSMUST00000080145	Adamts16-201
									ENSMUST00000069309	Uty-201
									ENSMUST00000116586	Robo2-201
									ENSMUST00000137048	Uty-203
									ENSMUST00000066285	Hspa12a-201
									ENSMUST00000070522	Plod2-201
									ENSMUST00000081654	Col18a1-202
									ENSMUST00000026896	St8sia2-201
									ENSMUST00000117200	Robo2-202
									ENSMUST00000092788	Tmem100-201
									ENSMUST00000034261	Insl3-201
									ENSMUST00000050715	Pcsk5-202
									ENSMUST00000023123	Col2a1-201

## Sheet: D. Zhao_Common_Female_Overexpr
E11							E12
Female - Z10.5, E11		Female - E11, Z11.5					Female - Z11.5, E12		Female - E12, Z12.5
Ensembl ID	Transcript	Ensembl ID	Transcript				Ensembl ID	Transcript	Ensembl ID	Transcript
ENSMUST00000127786	Xist-201	ENSMUST00000127786	Xist-201				ENSMUST00000127786	Xist-201	ENSMUST00000114999	Stra8-203
							ENSMUST00000051312	Foxl2-201	ENSMUST00000114997	Stra8-202
							ENSMUST00000022287	Fst-201	ENSMUST00000020109	Actr6-201
									ENSMUST00000145041	Ces1h-201
									ENSMUST00000109191	Kcng1-202
									ENSMUST00000100322	Slitrk1-201
									ENSMUST00000069637	Zfp277-201
									ENSMUST00000113223	Taf7l-202
									ENSMUST00000078350	Csgalnact1-201
									ENSMUST00000180062	Sulf1-203
									ENSMUST00000077453	Dapk1-202
									ENSMUST00000168195	Runx1-203
									ENSMUST00000055676	S1pr1-201
									ENSMUST00000057859	Frmd6-201
									ENSMUST00000036954	Gbx2-201
									ENSMUST00000053273	Itpr2-201
									ENSMUST00000113026	Rnf128-201
									ENSMUST00000167204	Dclk1-203
									ENSMUST00000033828	Gas6-201
									ENSMUST00000075214	Dsc2-202
									ENSMUST00000028232	Phf19-201
									ENSMUST00000019503	Gdpd2-201
									ENSMUST00000074157	Myo5b-201
									ENSMUST00000064347	Tmem171-201
									ENSMUST00000121469	Reep1-201
									ENSMUST00000088552	Myl9-201
									ENSMUST00000042744	Npnt-202
									ENSMUST00000023829	Cdkn1a-201
									ENSMUST00000119185	Mybpc1-201
									ENSMUST00000147870	2010204K13Rik-202
									ENSMUST00000111234	Tnfrsf19-201
									ENSMUST00000009740	Taf7l-201
									ENSMUST00000015197	Gata2-201
									ENSMUST00000170872	Thbs2-201
									ENSMUST00000111236	Tnfrsf19-202
									ENSMUST00000031650	Cdx2-201
									ENSMUST00000136521	Stum-201
									ENSMUST00000060481	Dcaf12l1-201
									ENSMUST00000003468	Grik5-201
									ENSMUST00000163017	Vgll2-202
									ENSMUST00000093192	Fam196b-201
									ENSMUST00000093193	Dock2-201
									ENSMUST00000122943	Porcn-205
									ENSMUST00000153424	Drp2-206
									ENSMUST00000065967	Pld5-201
									ENSMUST00000034184	Irx5-201
									ENSMUST00000026564	Ifitm1-201
									ENSMUST00000051312	Foxl2-201
									ENSMUST00000174353	Emx2-202
									ENSMUST00000041768	Akr1c14-201
									ENSMUST00000062216	Emx2-201
									ENSMUST00000151020	Dlg3-208
									ENSMUST00000021922	Msx2-201
									ENSMUST00000073527	Thsd7b-202
									ENSMUST00000037268	Ccdc182-201
									ENSMUST00000002395	Rec8-201
									ENSMUST00000029876	Calb1-201
									ENSMUST00000037488	Dock4-201
									ENSMUST00000047275	Bace2-201
									ENSMUST00000132903	Adam8-204
									ENSMUST00000002765	Prkd1-201
									ENSMUST00000089062	Rhox9-201
									ENSMUST00000041901	Cib2-201
									ENSMUST00000023689	Ifnar1-201
									ENSMUST00000093312	Irx3-201
									ENSMUST00000032157	Gxylt2-201
									ENSMUST00000146088	Ttc38-203
									ENSMUST00000033241	Lhpp-201
									ENSMUST00000094894	Trabd2b-201
									ENSMUST00000047477	Sprr2d-201
									ENSMUST00000081542	Kcnd2-201
									ENSMUST00000127122	Fmnl2-204
									ENSMUST00000011298	Cfap161-201
									ENSMUST00000177608	Sulf1-202
									ENSMUST00000044384	Aldh1b1-201
									ENSMUST00000033054	Adm-201
									ENSMUST00000068106	Smim10l2a-201
									ENSMUST00000071750	Col12a1-201
									ENSMUST00000092768	Dlx3-201
									ENSMUST00000048801	2210407C18Rik-201
									ENSMUST00000114876	Mbnl3-203
									ENSMUST00000112460	Pank1-202
									ENSMUST00000101558	Magi2-202
									ENSMUST00000064061	Scrt2-201
									ENSMUST00000076275	Nr6a1-201
									ENSMUST00000110299	Tgm3-201
									ENSMUST00000065383	E330013P04Rik-201
									ENSMUST00000091892	Ctxn3-201
									ENSMUST00000068686	Calcoco2-201
									ENSMUST00000022867	Laptm4b-201
									ENSMUST00000035532	Pik3r1-201
									ENSMUST00000102600	Fndc5-201
									ENSMUST00000045747	Wnt4-201
									ENSMUST00000067757	Pld1-201
									ENSMUST00000106830	Dab1-203
									ENSMUST00000040069	Colec12-201
									ENSMUST00000096066	Cpa2-201
									ENSMUST00000127786	Xist-201
									ENSMUST00000000895	Necab3-201
									ENSMUST00000000412	Egfl6-201
									ENSMUST00000041331	Scd1-201
									ENSMUST00000148810	Fam129a-205
									ENSMUST00000154256	Zfp703-202
									ENSMUST00000090746	Hmgcs2-201
									ENSMUST00000107273	Cgn-202
									ENSMUST00000031766	Asns-201
									ENSMUST00000107272	Cgn-201
									ENSMUST00000063116	Msx1-201
									ENSMUST00000113956	Runx1-202
									ENSMUST00000039247	Dsc2-201
									ENSMUST00000052478	Dmrta1-201
									ENSMUST00000066412	Agtr1a-201
									ENSMUST00000019625	Myh8-201
									ENSMUST00000029429	Wnt2b-201
									ENSMUST00000112877	Nr6a1-202
									ENSMUST00000051396	Soat1-201
									ENSMUST00000028103	Lypd6b-201
									ENSMUST00000100043	Sp5-201
									ENSMUST00000037287	Cdkn1c-201
									ENSMUST00000113980	M1ap-201
									ENSMUST00000065509	Kdm3a-201
									ENSMUST00000029252	Lrrc34-201
									ENSMUST00000065970	Kcnip1-201
									ENSMUST00000021750	Ryr2-201
									ENSMUST00000043725	Cntnap5a-201
									ENSMUST00000030464	Pik3r3-201
									ENSMUST00000067940	1700013H16Rik-201
									ENSMUST00000049285	Lrrn1-201
									ENSMUST00000030687	Rspo1-201
									ENSMUST00000006362	Rhox6-201
									ENSMUST00000017743	Krt20-201
									ENSMUST00000034086	Nkd1-201
									ENSMUST00000141333	Gxylt2-202
									ENSMUST00000115056	Dcaf12l1-202
									ENSMUST00000180948	4930563E18Rik-201
									ENSMUST00000030709	Smpdl3b-201
									ENSMUST00000097422	Gm1604a-201
									ENSMUST00000119429	Myl1-202
									ENSMUST00000026698	Podxl-201
									ENSMUST00000015540	Cd83-201
									ENSMUST00000108783	Wnt9a-202
									ENSMUST00000051674	Lin28a-201
									ENSMUST00000029936	Gbp2b-201
									ENSMUST00000095467	Dpcr1-201
									ENSMUST00000105283	Kitl-202
									ENSMUST00000165774	Gbp2-201
									ENSMUST00000121758	Ano1-203
									ENSMUST00000179758	Adtrp-204
									ENSMUST00000093019	Fam83g-202
									ENSMUST00000115096	Plxna4-201
									ENSMUST00000010904	Phlda2-201
									ENSMUST00000086975	Gpr55-201
									ENSMUST00000185176	Lzts1-204
									ENSMUST00000052907	Adamts19-201
									ENSMUST00000172002	Gng13-202
									ENSMUST00000000228	Drp2-201
									ENSMUST00000117872	Fgfr2-207
									ENSMUST00000127206	Rgs2-202
									ENSMUST00000047328	Igfbp2-201
									ENSMUST00000052915	Axin2-201
									ENSMUST00000116318	Prcd-202
									ENSMUST00000063816	D630039A03Rik-201
									ENSMUST00000008179	Mid1ip1-201
									ENSMUST00000050519	Elfn1-201
									ENSMUST00000037958	Arhgap29-201
									ENSMUST00000081232	Plcg2-201
									ENSMUST00000175795	Irx3-202
									ENSMUST00000028836	Bmp2-201
									ENSMUST00000034034	Isx-201
									ENSMUST00000061828	Kcng4-201
									ENSMUST00000170089	Gata2-202
									ENSMUST00000165963	Fam196b-202
									ENSMUST00000022287	Fst-201
									ENSMUST00000167912	Cdkn1c-202
									ENSMUST00000106576	Vav3-202

## Sheet: E. Jameson_Common_Male_Overexp
E11					E12
Male - J11.5, E11					Male - J11.5, E12		Male - E12, J12.5
Ensembl ID	Transcript				Ensembl ID	Transcript	Ensembl ID	Transcript
ENSMUST00000139803	Rev3l-205				ENSMUST00000033414	Slc6a14-201	ENSMUST00000046746	Igfbp7-201
ENSMUST00000190013	Uba1y-202				ENSMUST00000033473	Fgf13-201	ENSMUST00000055698	Gjb2-201
ENSMUST00000108402	Slc6a4-202				ENSMUST00000000305	Tpd52l1-201	ENSMUST00000023611	Adamts5-201
ENSMUST00000091178	Sry-201				ENSMUST00000023672	Rcan1-201	ENSMUST00000033899	Col4a2-201
ENSMUST00000091190	Ddx3y-201				ENSMUST00000025833	Papss2-201	ENSMUST00000033414	Slc6a14-201
ENSMUST00000055032	Kdm5d-201				ENSMUST00000031276	Rasgef1b-201	ENSMUST00000033898	Col4a1-201
ENSMUST00000121322	Cgnl1-202				ENSMUST00000113498	Fbln2-202	ENSMUST00000102514	Rtn4rl1-201
ENSMUST00000075774	Tubb2b-201				ENSMUST00000113265	Foxp4-204	ENSMUST00000022744	Gdnf-201
ENSMUST00000036493	Atp1a1-201				ENSMUST00000019992	Lama4-201	ENSMUST00000099270	Thbd-201
ENSMUST00000139083	Eif2s3y-204				ENSMUST00000056740	Gldn-201	ENSMUST00000033473	Fgf13-201
ENSMUST00000143958	Uty-206				ENSMUST00000222810	Hsd17b3-205	ENSMUST00000034316	Map3k21-201
					ENSMUST00000020546	Stc2-201	ENSMUST00000023672	Rcan1-201
					ENSMUST00000087638	Aldh1a1-201	ENSMUST00000025833	Papss2-201
					ENSMUST00000190013	Uba1y-202	ENSMUST00000031276	Rasgef1b-201
					ENSMUST00000028252	Grb14-201	ENSMUST00000204542	Ntf3-203
					ENSMUST00000108402	Slc6a4-202	ENSMUST00000138547	Ripor2-208
					ENSMUST00000087950	Cbln4-201	ENSMUST00000113265	Foxp4-204
					ENSMUST00000077946	Dock10-201	ENSMUST00000089883	Masp1-201
					ENSMUST00000034187	Mmp2-201	ENSMUST00000019992	Lama4-201
					ENSMUST00000023053	Col14a1-201	ENSMUST00000222810	Hsd17b3-205
					ENSMUST00000082059	Erbb3-201	ENSMUST00000030765	Padi2-201
					ENSMUST00000151258	Acer3-204	ENSMUST00000087212	Nipal1-201
					ENSMUST00000025295	Spry4-201	ENSMUST00000018246	Hist1h2bc-201
					ENSMUST00000027467	Serpine2-201	ENSMUST00000020546	Stc2-201
					ENSMUST00000109543	Vcan-201	ENSMUST00000087638	Aldh1a1-201
					ENSMUST00000201700	Sept11-205	ENSMUST00000029846	Cyr61-201
					ENSMUST00000026360	Itgb8-201	ENSMUST00000077946	Dock10-201
					ENSMUST00000189888	Zfy1-202	ENSMUST00000049488	Serinc5-201
					ENSMUST00000091190	Ddx3y-201	ENSMUST00000082059	Erbb3-201
					ENSMUST00000043089	Scx-201	ENSMUST00000027231	Slc9a2-201
					ENSMUST00000114251	Ptgds-202	ENSMUST00000109543	Vcan-201
					ENSMUST00000000579	Sox9-201	ENSMUST00000026360	Itgb8-201
					ENSMUST00000090025	Aard-201	ENSMUST00000126465	Pakap-202
					ENSMUST00000004986	Mapk13-201	ENSMUST00000034363	Hsd11b2-201
					ENSMUST00000047889	Atp1b2-201	ENSMUST00000085939	Fxyd6-201
					ENSMUST00000055032	Kdm5d-201	ENSMUST00000044195	Tmc7-201
					ENSMUST00000028935	Cst9-201	ENSMUST00000000579	Sox9-201
					ENSMUST00000106685	Gstm6-205	ENSMUST00000009396	Tspan32-201
					ENSMUST00000106687	Gstm7-202	ENSMUST00000090025	Aard-201
					ENSMUST00000055294	Grem2-201	ENSMUST00000038765	Inhbb-201
					ENSMUST00000044165	Itga9-201	ENSMUST00000004986	Mapk13-201
					ENSMUST00000196968	Ppargc1a-205	ENSMUST00000028933	8030411F24Rik-201
					ENSMUST00000022660	Loxl2-201	ENSMUST00000028935	Cst9-201
					ENSMUST00000112235	Gpm6b-209	ENSMUST00000028938	Cst3-201
					ENSMUST00000029271	Trpc3-201	ENSMUST00000055294	Grem2-201
					ENSMUST00000022622	Ptk2b-201	ENSMUST00000044165	Itga9-201
					ENSMUST00000036854	Efhd2-201	ENSMUST00000196968	Ppargc1a-205
					ENSMUST00000068603	Iqgap2-201	ENSMUST00000123121	Dusp15-203
					ENSMUST00000192155	Ptch1-202	ENSMUST00000053180	Defb19-201
					ENSMUST00000019268	Scrn1-201	ENSMUST00000124470	Prlr-202
					ENSMUST00000162730	Etv1-212	ENSMUST00000058879	Ntf5-201
					ENSMUST00000031377	Scarb2-201	ENSMUST00000049930	Tcf21-201
					ENSMUST00000134402	Pak3-207	ENSMUST00000034435	Ctrb1-201
					ENSMUST00000121322	Cgnl1-202	ENSMUST00000068603	Iqgap2-201
					ENSMUST00000029440	Olfml3-201	ENSMUST00000192155	Ptch1-202
					ENSMUST00000076212	Abtb2-201	ENSMUST00000019268	Scrn1-201
					ENSMUST00000120033	Mro-202	ENSMUST00000162730	Etv1-212
					ENSMUST00000037048	Mmd2-201	ENSMUST00000045521	Dtx4-201
					ENSMUST00000004140	Gstm1-201	ENSMUST00000031377	Scarb2-201
					ENSMUST00000114604	Etl4-203	ENSMUST00000029454	Casq2-201
					ENSMUST00000031304	Tesc-201	ENSMUST00000110689	C7-201
					ENSMUST00000217308	Fat3-205	ENSMUST00000029440	Olfml3-201
					ENSMUST00000082088	Mamld1-201	ENSMUST00000076212	Abtb2-201
					ENSMUST00000061455	Fam46c-201	ENSMUST00000030412	Ppt1-201
					ENSMUST00000028856	Mall-201	ENSMUST00000120033	Mro-202
					ENSMUST00000165526	Fgf9-203	ENSMUST00000037048	Mmd2-201
					ENSMUST00000028624	Gatm-201	ENSMUST00000004140	Gstm1-201
					ENSMUST00000049130	Bex2-201	ENSMUST00000088666	3110035E14Rik-201
					ENSMUST00000038406	Akr1b8-201	ENSMUST00000114604	Etl4-203
					ENSMUST00000079195	Stox2-201	ENSMUST00000033979	Star-201
					ENSMUST00000028689	Lrp4-201	ENSMUST00000031304	Tesc-201
					ENSMUST00000139083	Eif2s3y-204	ENSMUST00000217308	Fat3-205
					ENSMUST00000049575	Cltb-201	ENSMUST00000082088	Mamld1-201
					ENSMUST00000140420	Gstm2-203	ENSMUST00000041623	Enc1-201
					ENSMUST00000084512	Tacc1-202	ENSMUST00000034076	Cbln1-201
					ENSMUST00000024660	Smoc2-201	ENSMUST00000005532	Nid1-201
					ENSMUST00000201463	Cnga1-205	ENSMUST00000028624	Gatm-201
					ENSMUST00000143958	Uty-206	ENSMUST00000108304	Gem-202
					ENSMUST00000141531	Trim47-206	ENSMUST00000049130	Bex2-201
					ENSMUST00000070522	Plod2-201	ENSMUST00000038406	Akr1b8-201
							ENSMUST00000062572	Fzd9-201
							ENSMUST00000028689	Lrp4-201
							ENSMUST00000028663	Creb3l1-201
							ENSMUST00000107016	Hsd3b1-202
							ENSMUST00000139083	Eif2s3y-204
							ENSMUST00000050551	Cited1-201
							ENSMUST00000049575	Cltb-201
							ENSMUST00000033152	Chp2-201
							ENSMUST00000094556	Ren1-201
							ENSMUST00000140420	Gstm2-203
							ENSMUST00000024660	Smoc2-201
							ENSMUST00000201463	Cnga1-205
							ENSMUST00000143958	Uty-206
							ENSMUST00000029932	Clca3a1-201
							ENSMUST00000070522	Plod2-201
							ENSMUST00000092788	Tmem100-201
							ENSMUST00000000260	Gmpr-201
							ENSMUST00000034992	Nt5e-201
							ENSMUST00000000305	Tpd52l1-201
							ENSMUST00000051065	Gprin3-201
							ENSMUST00000014957	Stc1-201
							ENSMUST00000113498	Fbln2-202
							ENSMUST00000029574	Vcam1-201
							ENSMUST00000066987	Galnt10-201
							ENSMUST00000056740	Gldn-201
							ENSMUST00000190013	Uba1y-202
							ENSMUST00000111228	Tagln2-201
							ENSMUST00000034934	Aph1b-201
							ENSMUST00000061273	Dact1-201
							ENSMUST00000028252	Grb14-201
							ENSMUST00000035058	Cspg5-201
							ENSMUST00000108402	Slc6a4-202
							ENSMUST00000029603	Prss12-201
							ENSMUST00000087950	Cbln4-201
							ENSMUST00000005616	Pkn1-201
							ENSMUST00000028735	Jag1-201
							ENSMUST00000034187	Mmp2-201
							ENSMUST00000023053	Col14a1-201
							ENSMUST00000151258	Acer3-204
							ENSMUST00000076840	Efna5-201
							ENSMUST00000085797	Lefty2-201
							ENSMUST00000023044	Fam83f-201
							ENSMUST00000025295	Spry4-201
							ENSMUST00000027467	Serpine2-201
							ENSMUST00000201700	Sept11-205
							ENSMUST00000082254	Jakmip2-201
							ENSMUST00000189888	Zfy1-202
							ENSMUST00000091190	Ddx3y-201
							ENSMUST00000043089	Scx-201
							ENSMUST00000034597	Tmprss13-201
							ENSMUST00000165835	Cnmd-203
							ENSMUST00000114251	Ptgds-202
							ENSMUST00000159162	Mapk4-202
							ENSMUST00000027800	Tmem63a-201
							ENSMUST00000079038	Hhip-201
							ENSMUST00000154737	Cst8-203
							ENSMUST00000047883	Tspan15-201
							ENSMUST00000042196	Vwa1-201
							ENSMUST00000047889	Atp1b2-201
							ENSMUST00000055032	Kdm5d-201
							ENSMUST00000106685	Gstm6-205
							ENSMUST00000106687	Gstm7-202
							ENSMUST00000036796	Fstl4-201
							ENSMUST00000022660	Loxl2-201
							ENSMUST00000081851	Tmeff2-201
							ENSMUST00000112235	Gpm6b-209
							ENSMUST00000029271	Trpc3-201
							ENSMUST00000022622	Ptk2b-201
							ENSMUST00000118800	Afap1l2-202
							ENSMUST00000036854	Efhd2-201
							ENSMUST00000169169	Tnnc1-202
							ENSMUST00000134402	Pak3-207
							ENSMUST00000191426	6030408B16Rik-202
							ENSMUST00000129090	Col9a3-202
							ENSMUST00000114857	Gpc3-202
							ENSMUST00000074233	Synm-202
							ENSMUST00000030202	Glipr2-201
							ENSMUST00000040523	Adamts2-201
							ENSMUST00000061455	Fam46c-201
							ENSMUST00000028856	Mall-201
							ENSMUST00000037330	Inha-201
							ENSMUST00000165526	Fgf9-203
							ENSMUST00000041407	Sostdc1-201
							ENSMUST00000079195	Stox2-201
							ENSMUST00000143791	Bicc1-203
							ENSMUST00000037370	Sorcs2-201
							ENSMUST00000037361	Lefty1-201
							ENSMUST00000040514	Irs2-201
							ENSMUST00000212349	Bcar1-203
							ENSMUST00000034232	Ccl17-201
							ENSMUST00000084512	Tacc1-202
							ENSMUST00000091263	Qsox2-202
							ENSMUST00000080141	Tmem117-201
							ENSMUST00000141531	Trim47-206
							ENSMUST00000050715	Pcsk5-202
							ENSMUST00000036426	Prss35-201

## Sheet: F.Jameson_Common_Female_Overexp
E11					E12
Female - J11, E11					Female - J11.5, E12		Female - E12, J12.5
Ensembl ID	Transcript				Ensembl ID	Transcript	Ensembl ID	Transcript
ENSMUST00000205289	Kdm3a-203				ENSMUST00000032336	Plbd1-201	ENSMUST00000030391	Tfap2c-201
ENSMUST00000127786	Xist-201				ENSMUST00000228307	Cdh9-202	ENSMUST00000100322	Slitrk1-201
ENSMUST00000021750	Ryr2-201				ENSMUST00000022529	Tkt-201	ENSMUST00000113223	Taf7l-202
ENSMUST00000114601	Mtmr1-202				ENSMUST00000102744	Orc1-201	ENSMUST00000113228	Drp2-204
					ENSMUST00000100322	Slitrk1-201	ENSMUST00000023673	Runx1-201
					ENSMUST00000055676	S1pr1-201	ENSMUST00000055676	S1pr1-201
					ENSMUST00000074157	Myo5b-201	ENSMUST00000107392	Anpep-202
					ENSMUST00000064347	Tmem171-201	ENSMUST00000141298	Arhgap21-208
					ENSMUST00000061260	Fat4-201	ENSMUST00000033828	Gas6-201
					ENSMUST00000050389	Tmem174-201	ENSMUST00000030784	Prkag2-201
					ENSMUST00000089832	Gmnc-201	ENSMUST00000088552	Myl9-201
					ENSMUST00000039892	Tbc1d25-201	ENSMUST00000042744	Npnt-202
					ENSMUST00000029611	Lef1-201	ENSMUST00000170651	Dnah8-201
					ENSMUST00000062216	Emx2-201	ENSMUST00000050389	Tmem174-201
					ENSMUST00000153263	Cgn-203	ENSMUST00000031650	Cdx2-201
					ENSMUST00000002395	Rec8-201	ENSMUST00000093193	Dock2-201
					ENSMUST00000029876	Calb1-201	ENSMUST00000162153	Pde8b-207
					ENSMUST00000109313	Cpt1b-201	ENSMUST00000111831	Zfp385b-204
					ENSMUST00000098816	Slc7a2-202	ENSMUST00000073527	Thsd7b-202
					ENSMUST00000093312	Irx3-201	ENSMUST00000153263	Cgn-203
					ENSMUST00000032157	Gxylt2-201	ENSMUST00000002395	Rec8-201
					ENSMUST00000146088	Ttc38-203	ENSMUST00000029876	Calb1-201
					ENSMUST00000094894	Trabd2b-201	ENSMUST00000098816	Slc7a2-202
					ENSMUST00000047477	Sprr2d-201	ENSMUST00000109568	Dlgap4-206
					ENSMUST00000036584	Pank1-201	ENSMUST00000047275	Bace2-201
					ENSMUST00000044384	Aldh1b1-201	ENSMUST00000002765	Prkd1-201
					ENSMUST00000033054	Adm-201	ENSMUST00000041901	Cib2-201
					ENSMUST00000069692	Zfp277-202	ENSMUST00000032157	Gxylt2-201
					ENSMUST00000163435	Ptpn4-203	ENSMUST00000094897	Dnaaf3-201
					ENSMUST00000045537	Chrm4-201	ENSMUST00000146088	Ttc38-203
					ENSMUST00000110299	Tgm3-201	ENSMUST00000094894	Trabd2b-201
					ENSMUST00000065383	E330013P04Rik-201	ENSMUST00000036584	Pank1-201
					ENSMUST00000079573	Itpr2-202	ENSMUST00000081542	Kcnd2-201
					ENSMUST00000068686	Calcoco2-201	ENSMUST00000033054	Adm-201
					ENSMUST00000112250	Cacna1d-202	ENSMUST00000163435	Ptpn4-203
					ENSMUST00000045747	Wnt4-201	ENSMUST00000045537	Chrm4-201
					ENSMUST00000119901	Cdkn1a-202	ENSMUST00000110299	Tgm3-201
					ENSMUST00000106830	Dab1-203	ENSMUST00000068686	Calcoco2-201
					ENSMUST00000127786	Xist-201	ENSMUST00000102600	Fndc5-201
					ENSMUST00000063116	Msx1-201	ENSMUST00000069937	Cdkl2-201
					ENSMUST00000028103	Lypd6b-201	ENSMUST00000119901	Cdkn1a-202
					ENSMUST00000021750	Ryr2-201	ENSMUST00000135153	Wt1os-202
					ENSMUST00000030687	Rspo1-201	ENSMUST00000148810	Fam129a-205
					ENSMUST00000223640	Fst-202	ENSMUST00000025092	Tmem178-201
					ENSMUST00000197155	Arhgap29-205	ENSMUST00000029429	Wnt2b-201
					ENSMUST00000030709	Smpdl3b-201	ENSMUST00000133337	Irx3os-202
					ENSMUST00000026698	Podxl-201	ENSMUST00000112877	Nr6a1-202
					ENSMUST00000029936	Gbp2b-201	ENSMUST00000028103	Lypd6b-201
					ENSMUST00000105283	Kitl-202	ENSMUST00000050000	Stxbp1-201
					ENSMUST00000165774	Gbp2-201	ENSMUST00000043725	Cntnap5a-201
					ENSMUST00000115096	Plxna4-201	ENSMUST00000134684	Rnf43-206
					ENSMUST00000010904	Phlda2-201	ENSMUST00000006362	Rhox6-201
					ENSMUST00000204097	Klhl5-204	ENSMUST00000223640	Fst-202
					ENSMUST00000172002	Gng13-202	ENSMUST00000050104	Gprc5a-201
					ENSMUST00000082320	Porcn-202	ENSMUST00000105283	Kitl-202
					ENSMUST00000028836	Bmp2-201	ENSMUST00000165774	Gbp2-201
					ENSMUST00000197994	Gabra4-202	ENSMUST00000121758	Ano1-203
					ENSMUST00000114176	Kcnt1-204	ENSMUST00000115096	Plxna4-201
					ENSMUST00000165963	Fam196b-202	ENSMUST00000010904	Phlda2-201
					ENSMUST00000167912	Cdkn1c-202	ENSMUST00000204097	Klhl5-204
							ENSMUST00000028648	Syt13-201
							ENSMUST00000172002	Gng13-202
							ENSMUST00000047328	Igfbp2-201
							ENSMUST00000197316	Alg13-212
							ENSMUST00000063816	D630039A03Rik-201
							ENSMUST00000050519	Elfn1-201
							ENSMUST00000115494	Zglp1-201
							ENSMUST00000167912	Cdkn1c-202
							ENSMUST00000032336	Plbd1-201
							ENSMUST00000228307	Cdh9-202
							ENSMUST00000022529	Tkt-201
							ENSMUST00000145041	Ces1h-201
							ENSMUST00000102744	Orc1-201
							ENSMUST00000028232	Phf19-201
							ENSMUST00000074157	Myo5b-201
							ENSMUST00000064347	Tmem171-201
							ENSMUST00000061260	Fat4-201
							ENSMUST00000170872	Thbs2-201
							ENSMUST00000111236	Tnfrsf19-202
							ENSMUST00000136521	Stum-201
							ENSMUST00000039892	Tbc1d25-201
							ENSMUST00000029611	Lef1-201
							ENSMUST00000060481	Dcaf12l1-201
							ENSMUST00000062216	Emx2-201
							ENSMUST00000120541	Hmgcs2-202
							ENSMUST00000058150	Lor-201
							ENSMUST00000109313	Cpt1b-201
							ENSMUST00000117748	Ifnar1-202
							ENSMUST00000091137	Frem2-201
							ENSMUST00000093312	Irx3-201
							ENSMUST00000047477	Sprr2d-201
							ENSMUST00000036331	Neu3-201
							ENSMUST00000044384	Aldh1b1-201
							ENSMUST00000211561	Stum-205
							ENSMUST00000069692	Zfp277-202
							ENSMUST00000065383	E330013P04Rik-201
							ENSMUST00000079573	Itpr2-202
							ENSMUST00000112250	Cacna1d-202
							ENSMUST00000045747	Wnt4-201
							ENSMUST00000106830	Dab1-203
							ENSMUST00000040069	Colec12-201
							ENSMUST00000127786	Xist-201
							ENSMUST00000000412	Egfl6-201
							ENSMUST00000041331	Scd1-201
							ENSMUST00000063116	Msx1-201
							ENSMUST00000137905	Adtrp-203
							ENSMUST00000052478	Dmrta1-201
							ENSMUST00000226059	Dapk1-207
							ENSMUST00000113980	M1ap-201
							ENSMUST00000029252	Lrrc34-201
							ENSMUST00000021750	Ryr2-201
							ENSMUST00000067940	1700013H16Rik-201
							ENSMUST00000049285	Lrrn1-201
							ENSMUST00000030687	Rspo1-201
							ENSMUST00000017743	Krt20-201
							ENSMUST00000071267	Pcgf5-202
							ENSMUST00000197155	Arhgap29-205
							ENSMUST00000030709	Smpdl3b-201
							ENSMUST00000026698	Podxl-201
							ENSMUST00000015540	Cd83-201
							ENSMUST00000039500	Tmc1-201
							ENSMUST00000049378	Ablim3-201
							ENSMUST00000185176	Lzts1-204
							ENSMUST00000052907	Adamts19-201
							ENSMUST00000163779	Snca-202
							ENSMUST00000082320	Porcn-202
							ENSMUST00000028836	Bmp2-201
							ENSMUST00000197994	Gabra4-202
							ENSMUST00000170089	Gata2-202
							ENSMUST00000105470	Man1a-203
							ENSMUST00000165963	Fam196b-202
							ENSMUST00000025778	Gldc-201
