# Supplementary material for: Differential isoform expression and alternative splicing in sex determination in mice
Source: BMC Genomics. 2019 Mar 12;20:202. doi: 10.1186/s12864-019-5572-x (PMC6419433; doi:10.1186/s12864-019-5572-x)
Supplement: Supplementary file 23 — List of events common to DEIs and AS in male and female E11 and E12 genital ridges. (XLSX 1078 kb) [file 12864_2019_5572_MOESM23_ESM.xlsx]

## Sheet: A. MvsF11
DEI	DEG	Splicing	Common with DEI	Common with DEG
Fn1	Xist	Accs	6030419C18Rik	Abcc5
Mga	Tsix	1700026J04Rik	Add1	Abca1
Xist	Gm14226	Zfp142	Alms1	Kirrel
Pkn2	Ddit4	Zfp235	Ankrd44	Birc6
Tsix	Fus	Sorbs2	Ap1g2	Rps18
4732465J04Rik	Dip2a	Msi2	Appl2	Pcbp2
Dnajc13	Fau-ps2	Ube2f	Arhgap4	Krt7
S100pbp	Pgr15l	Zfp827	Arntl	Atr
Cntrl	Cavin1	Fam129c	Bicd1	Hip1
Olfr943	Xpr1	Zfp169	Birc6	Xpo1
Ppp1r9a	Nufip2	Zfp677	Brwd3	Dennd4c
Birc6	Itgb3	Tbc1d24	Cd151	Sema4c
Xpr1	2900026A02Rik	Cul4b	Cd40	Ccdc141
Pikfyve	Gm37706	Necap2	Cd44	Rnaseh2a
Clcn7	Gm38404	Fam13c	Cfh	Plce1
Rnf168	Gm45518	Kifc3	Clmn	Pim1
Tns1	Ttn	Nub1	Corin	Rbbp4
Nrp2	Nek9	3110043O21Rik	Dicer1	Tmem176b
Ptprf	Rlim	Dzip1	Dock10	Gabpb2
Mtm1	Gm42801	Tfpi	Dock9	Cox7c
AC134468.1	Pet2	Tspan33	Dopey1	Plekha1
Sema6d	Usp9x	Zbtb37	Fancd2	Xiap
Apbb1	Hyal6	Repin1	Fcho1	Kif2a
Cmah	Apaf1	Zfp646	Fryl	Pi4ka
Ank3	A130071D04Rik	Jmjd1c	Gfra2	Tab3
Vcan	Gm43027	Asb8	Gmfb	Fmnl2
Camsap1	Kdm6a	Ccne2	Gstcd	Sept10
Epb41	Mgea5	Sned1	Herc2	Sap130
Sytl2	Rbbp4	Ccdc93	Hexdc	Zfyve21
Grin3a	Tnks	Cdadc1	Hira	Rlim
Rapgef6	Gm43523	Gigyf2	Hsdl1	Srbd1
Myo5a	Adam28	Mbd6	Igf2	Cd151
N4bp2	Lmnb1	Hexdc	Kalrn	Dock10
Galnt6	Sema3g	Fut10	Kcp	6030419C18Rik
Inpp5f	Tjp1	Hecw2	Kif1b	Rnf168
Hsdl1	Gm37151	Hus1	Lama5	Dpy19l4
Med1	Kdm5c	Ccdc103	Lrch2	Sphkap
Tbc1d24	Gm45262	Frem1	Lrp6	Dcakd
Brwd1	Muc6	Mfsd8	Map4k5	Pkig
Taf1	Olfr1408	Ears2	Megf8	Ralgapa2
Fau-ps2	Gm14390	Alg13	Met	Naca
Sptan1	mt-Co1	Ankrd13b	Mink1	Pafah1b3
Epha4	Gm14324	Tsc22d1	Morc4	Crybg3
Dock10	1700006A11Rik	Myo9a	Nbas	Ttc5
Coro2a	Abca13	Lin9	Necap2	Zmat5
Lrch2	Dsc3	Rpusd1	Nox4	Carf
Olfr457	Arih1	Slc4a3	Npm1	Fdx1l
Apob	Abca12	Slc25a38	Nrbp1	Gstcd
Tedc1	Rnf168	Hdac10	Nrcam	Tsc22d1
Kcnj16	Gm37376	Dgkq	Ogfod1
Lonp2	Abca1	Etv4	Pcdh11x
Gpn3	Fn1	Prr14	Pear1
Gm28134	Olfr1030	Pus10	Pikfyve
Olfr554	Anapc1	Rasl10a	Pim1
Nedd4	Gm4915	1810032O08Rik	Plcb4
Zdhhc24	Gm8251	Hsdl1	Plce1
Scin	Vmn1r33	Atg9a	Pomgnt1
Fam135a	B130011K05Rik	Kif7	Pou2f1
Olfr1555-ps1	Gm37456	Cobll1	Ppargc1a
Lrba	Rab27a	Fam38a	Ppp1r9a
Plcb4	Apol7d	Dopey1	Prrc2b
Ddah1	Gm37846	Nrbp1	Prrc2c
Ssrp1	Gm13479	Chd8	Rbbp4
Kif1b	4932412D23Rik	Ankle1	Rev3l
Vmn1r181	Actr2	Pif1	Rlim
Specc1	Abcb11	Zmym2	Rnf168
Rasef	Abca5	BC005764	Rnf38
Olfr145	Gm43829	Cox7c	Rsrc2
Son	Gm45633	Cep70	Rundc3a
Olfr824	Gm14400	Dock9	Scin
Tubgcp6	Vmn1r13	Szt2	Sfi1
Fmnl3	Akap12	Fgd2	Sirt5
Fus	Atp10b	Tox2	Slc38a7
Diaph1	E230016K23Rik	Mapk15	Slc6a4
Ryr3	Sytl2	Synrg	Srbd1
Tbcel	Gm5270	Solh	Tbc1d24
Nrbp1	BC037039	Dopey2	Tmcc1
Uvssa	Smad3	Prpf6	Tmem161b
Zfp987	Sema4c	Eya1	Trio
Pgr15l	Slit2	Arpc5l	Trmt1
Zfp106	Gm44676	4930547N16Rik	Trrap
Olfr1106	Gm42513	Akap8l	Tsc22d1
Olfr338	Phex	Anapc10	Uba52
Stx5a	Gm43473	Birc6	Usp34
Gm14390	9130208D14Rik	Arhgap21	Usp45
Mtcl1	Oog4	Pcbp2	Wdr48
Gm3143	Ppp2r5e	Rps18	Wnk1
Ttc26	Gm13323	Foxred2	Wrn
Taf1c	Zbed4-ps1	Dnajc28	Xpo1
Olfr1477	Gm37686	Trim2	Ybx2
Exoc3l4	Ddb1	Mib2	Zdhhc1
Vmn1r80	Gm14762	Chtf18	Zfp26
Cacnb4	Vmn2r78	Slc43a1
Hk3	4930453H23Rik	Lclat1
Bend7	Usp47	Mlx
Gm14391	Gm20631	Igf2
Aspm	Cyp7a1	Zfp940
Ahcyl2	4921534H16Rik	Rnf220
Olfr1161	Kcnj2	Hmox2
Olfr984	Fbn1	Fgfr3
Vmn1r69	Gm45786	Ccnl1
Dopey1	Zmym4	Amigo2
Leprot	Rapgef5	Serpinb6a
Fbxl5	Olfr1406	Sema4c
Vmn1r87	4932414J04Rik	Krt7
Gm47685	Ranbp2	Naca
Abi2	Clec2i	Ints1
Fgfr1op2	Fmnl3	Tab3
Gm48166	Vmn1r184	Kif20b
Baz2a	Gm28822	Nipbl
Anapc1	Nlrp4e	Hnrnpf
Gm8110	Cd209a	4632415K11Rik
Ablim1	Gm35368	Hdac9
Gm21035	Abcc5	Rsad1
Olfr1215	Gm45163	Hip1
Vmn1r184	Il6st	Rcbtb1
Ddit4	Ahctf1	Snrpg
Usp9x	Gm32444	Brd4
Frmd4b	Arhgap31	Prdm15
Fancd2	Fsip2	Ypel5
Vsir	Shprh	Ergic1
Lypla2	Pcdhgc3	Hnrnpk
Babam2	Elf4	Dock6
Akap13	Gm9119	Cspp1
Olfr1238	Serpinb11	Odf2l
Gm45821	Gm38218	Gmfb
Plec	Trim30b	Tspan14
Gm15276	Hipk3	1700001O22Rik
Zfp870	Sntg1	D16Ertd472e
Hexdc	A230103L15Rik	Cwc22
Pet2	Acap2	Dnajb12
Alkbh8	Gm38269	Madd
Pear1	Gm30790	2810422O20Rik
Blm	Pola1	Polg2
Enpp2	Cyp2b23	Zfp764
Dlg1	Anxa10	Kalrn
A830008E24Rik	Nlrp9c	Srsf5
Dip2a	Gm42711	2410127L17Rik
Cbs	Lrp1b	8430406I07Rik
Gm39312	Hm629797	Fam92a
Met	Gm9577	Klhl25
Obox4-ps28	Dpy19l4	C330019G07Rik
Smarcc1	Olfr1507	Cttnbp2
Cenpc1	Kirrel	Timm9
Gm42721	Adgrg4	Atg4c
Lrch1	Stx19	Dmpk
Dhx9	Gm43046	Arhgef9
Prl2c5	Gm42833	Fam48a
Olfr446	Btaf1	Kat2a
Gm47015	Gm45601	Pi4ka
Ankar	Fam129b	Zfp644
Olfr1116	Gm4918	Mtss1
Rapgef1	Neo1	Arhgef4
Rsrc2	Lama3	Rnaseh2a
Plekha5	Gm44542	Sh3bp5l
Myo1b	Gngt1	Polr3h
Vmn2r37	Jag1	Nubp2
Dnajc5	Nyap2	Jarid2
Gm47904	Gm6726	Auts2
Gm21036	Gm15169	Atp6v1e1
Vmn1r6	Cpd	Map4k5
Nipal2	Wapl	Men1
Snx25	Gm9913	Inppl1
Gm47951	Rapgef4	Prmt1
CAAA01144662.1	Hcfc1	Ubl7
Hadhb	Gm14896	Recql4
Sfi1	Gm37457	Enpp4
Gm45792	Glb1l3	Purg
6030458C11Rik	Grm5	Araf
Zfp964	Gm37479	Ckap2
Tmcc1	Hykk	Usp32
Nox4	Gm18325	Zfp184
Cic	Gm38020	Phf20l1
Rmnd5a	Gm30132	Zzz3
Osbpl1a	Gm11406	Leng8
Iqch	Gm2396	Ipo9
Olfr237-ps1	Tbx22	Prkdc
Zkscan8	Atrn	Whsc1l1
Gm48497	Gm37079	Ptpla
Tcf12	Gm37393	Megf11
Gm48790	Cnot1	Gon4l
Zfp979	Gm8107	Fam55d
Npr3	Rpap3-ps2	Tec
Olfr635	Gm9921	Ccdc46
Arntl	Gm43605	1700006J14Rik
Adgrg4	Gm37483	Msh5
Shprh	Gm29234	Map3k5
Gm30165	Gm43314	Slu7
Olfr354	Gm37623	Nell1
Gm29895	Slx	Gm53
Olfr1389	Gm11251	Mrvi1
Cln3	Atad2b	Zfp192
Olfr1408	Crybg3	Gyk
Gm30400	Cntnap5b	Trp53i13
Olfr679	Olfr816	Sh3tc2
Gm14324	Senp5	Tnrc6a
Vmn1r46	Olfr573-ps1	Greb1l
Ufd1	Fbxw19	Abcc5
Kif15	Gm42888	Tomm5
Vmn1r77	Gm36888	Eny2
Gm36694	Igf2r	Kif1b
Atf7ip	Trpc5os	Clock
Nup210	A330023F24Rik	Pnpla7
Gm48391	Zswim8	Slc38a6
Olfr341	Xpo1	Tsga14
Vmn1r90	Tmem225	Kif24
Sema3d	Ano3	Pear1
4932438A13Rik	Gm45779	Fmn1
Gm29154	Gm44797	Ptprv
Ppp1r16b	Vmn1r68	Mll3
Vmn1r81	Skint5	Mysm1
Obox4-ps12	Dchs2	Rbpms2
Gm11033	Malat1	Itgb3bp
Corin	Gm42548	Slc25a16
9930111J21Rik2	Neb	Pcdh19
Klhl20	Gm29129	Zfp560
Olfr1217	Vmn2r-ps69	Nexn
Necab1	Thbs1	Runx2
AI838599	C130073E24Rik	Paip2
Speer4e	Scn7a	Robo2
Olfr77	Gm37762	Pitpnc1
Clec4a2	Gm4951	Ttc5
Klhl13	Gm43924	Tns3
Gm48488	Ccr9	Zcchc2
Gm48306	Pi4ka	Creb1
Cnot1	Xpo7	Golgb1
Gm4915	Gm26759	1500001M20Rik
Olfr1505	Skil	Fap
Wdcp	Mecomos	Ermap
Dock4	1500012K07Rik	Arhgap44
Olfr1392	Olfr273	Zfp280c
Gm47191	Tcaf2	Zfp30
Gm26992	Osmr	Sipa1l3
Olfr920	Arap2	Aak1
Wnk3	Casp12	Ptpn4
Itih3	Rit2	Ccdc163
Hyal6	A730032A03Rik	Tcl1
Olfr868	Gm42436	2610307P16Rik
Sema3g	Parg	Llgl2
Arhgap39	Fem1b	Plcb4
Sik2	Hipk1	Ccdc114
Entpd5	Gm44708	Rnd1
Fsd1l	Tcaf3	Nfyc
Pign	Pxn	Ccdc134
Olfr607	Gtf2a1	Zbtb49
Cyp4x1	Trpv5	Arfgef2
Slc18b1	Gm38198	Usp29
Gm18852	Gm37970	Mybpc1
Olfr706	Erbin	Pkn3
Grm8	Gm16169	Slc35e2
Gm14565	Gm19093	Hgf
Spef2	Utp20	Prdm10
Olfr1104	Csmd3	Prickle2
Ttn	Gm42708	Huwe1
Pomgnt1	Gm20750	Spsb3
Magi3	Gm45159	Zkscan2
Lrrc74b	Ifi214	Kirrel
Gm12022	Rxfp1	Trio
Muc6	Wee2	9930104L06Rik
Olfr1160	Gm9758	Sfi1
4930571N24Rik	Sost	Dicer1
Taf6	Gm45194	Arrdc2
Gnaz	Gm12332	Ispd
Vmn1r176	Eif2s3x	Megf8
Cfap70	Gm18303	Atr
Cd44	Oprm1	Tep1
Rtn1	Otogl	4930402E16Rik
Vmn1r218	Gm26899	Slc26a6
Vmn1r72	Zkscan7	Tnk1
Lepr	Fam3b	Rnf168
AC140209.1	Tnr	Rnf43
Als2	Spink5	Rell2
Nrcam	Il1rl1	Eif2c1
Phf8	Cdk19	Slc18a2
Gm40614	Fam198b	Zfp800
Atp1b2	Gm15180	F730047E07Rik
Gsdmc4	Cyp4x1	Itpr1
4833422C13Rik	Fgl1	Rims1
Gm48863	Fam135a	Tacc1
Gm48861	Gm37868	Derl3
Gm7058	Atp8b4	C530008M17Rik
Uggt1	Gm37142	Setx
Gm15127	Gm5581	0610030E20Rik
Gm14226	Zscan4d	Ptpn14
Sh3bp5	Gm10248	Mobkl2c
Apobec1	Gm43528	Sh3d20
Olfr1328	Gm45130	Atp2b4
Cfh	Flnb	A930007I19Rik
Gm6591	Ppp1r15b	Ankrd44
Mill2	Ms4a1	Gal3st3
Rhobtb3	Dgat2l6	D030028A08Rik
Rpap2	Adgre4	Ssx2ip
Ankef1	Zbbx	Rpgrip1l
Pex26	Gm38111	Epha1
Tada2b	Dennd4c	Abca7
Gm3126	Uhmk1	Evpl
Traf5	Nudt3	Spry2
AC175315.1	Spef2	Rlim
Col19a1	Zfp106	Trrap
AC158605.1	Adamts12	C030046E11Rik
Gm48177	Gm12050	Epha2
Mir5620	4933411E06Rik	4732471J01Rik
Adtrp	Oc90	Wdr33
Gm9343	Gm3149	Exosc8
Ano6	Mecom	Nlgn2
Gm7452	Dnajc13	5830418K08Rik
Olfr1291-ps1	Gm5546	Ern1
Zc3h7a	Dsg4	Chd6
Olfr126	Ccser1	Rnf169
Gm47853	Sphkap	Lpin1
Ache	Gm43875	Prickle1
Kcnc2	Gm7058	Rusc1
Gm44581	Gm42798	Gmip
AC136518.1	Ankar	Lama5
Glycam1	Fancm	Plekha7
Gm10248	Mrgprx2	Zfp408
Plce1	Ankef1	Slc1a6
Olfr166	Snap29	Arid1b
Zkscan3	Fgfbp1	Sorbs3
1700082M22Rik	Atrnl1	Gpt
Gmfb	Gm11218	Pisd-ps2
Appl2	Gm44134	Fras1
Vmn2r29	Stab2	Adam11
Vmn1r174	Ttll4	Inpp4a
Lyst	Pcdh15	Spnb3
1700026D11Rik	4933430N04Rik	Xpnpep3
Gm13266	Gm12634	Eml2
Ghr	Ywhag	C330021F23Rik
Olfr812	Gm38351	Abca3
Erc1	Gm37941	Lrp8
Olfr577	Olfr392	Ap1g2
Sgk3	Gm5065	Lrp6
Mylk3	Gm6145	Clmn
Olfr815	Gm12898	Zfyve27
Agbl3	Cltc	Fryl
Olfr1440	Scn3a	Dync1h1
Gm8107	Pds5a	Rnf38
Tmem104	Gabpb2	Ypel2
Kmt2c	Gm14085	Cep250
AC154627.2	Itga2	Rfc5
Pcdh11x	Ice1	Ss18l1
Gm14404	Pou1f1	Traf6
Olfr575	Gm38263	Htt
Muc15	Epg5	Nuak1
Trip12	Csmd1	Stxbp5
Cachd1	Sycp2l	L1cam
Gm45844	Olfr43	Myo19
Gm47932	Als2	Porcn
Vmn1r173	Zc3hav1l	Zfp26
Csgalnact2	Gm4759	Rg9mtd3
Tln2	Utrn	Crlf1
Clasp1	4930433N12Rik	Rnft2
Olfr373	Dhrs9	Ints7
Olfr1109	Ldlrad3	Hnrnpa2b1
Phex	Dip2b	Plch1
D830005E20Rik	Rp1	Acin1
Cd36	Gm16240	Npm1
Tgfbr1	Klra17	Greb1
Gm18508	Fndc3b	Triobp
1110032A03Rik	Gm44822	Slc22a15
Gm47265	Ptpn13	Jmjd6
Ncapg2	Gm18747	Per3
1700030N03Rik	Ccdc141	Rundc3a
Mtmr14	Gm15581	Sun2
Tmem229b	Amot	Mthfsd
Gm12018	Gtf3c4	Tmem176b
Vmn1r216	Nrip3	Celf4
Olfr859	Ykt6	Zfp788
Myh2	Kdr	Cacna1g
Alkbh1	Edem3	Top3b
Adgrg2	Gm12735	2310057J16Rik
Olfr161	Pi15	Tnks1bp1
Olfr1338	4930431P03Rik	1500002O20Rik
Cd209a	Gcnt4	Ptma
Amotl1	Hk2	Wdr62
Gm8251	Gm28359	Adcy3
Lrp1	Pde1c	Rbm43
Gm10660	6720464F23Rik	Arhgap1
Hace1	Man2a2	Cd40
Bank1	Plxnd1	Pkp4
Otud5	Mug1	Bdp1
Olfr1336	Ttc37	Prkab2
Gm35507	Lmtk2	Cox4nb
Slfn3	Atr	Arntl
Gm45518	Man2a1	Zfp40
Zmiz1	Agps	Wdr36
D130040H23Rik	Cbl	Morn1
Ccdc28a	Fam8a1	Abi3
Tor1aip2	Smok2b	Cgn
Gm9129	Gm7173	Actn3
Gm11251	Gm43889	Mamld1
Rlim	Osbpl8	Cdkl3
Tpra1	Nalcn	Fblim1
4930503E24Rik	Anp32e	Ccdc57
Apol10a	Arfgef3	Dlg4
Sntg1	Cdc27	Armcx4
Gm13977	Gm10513	Cntln
Sidt1	Tpte	Syne2
Zbed4-ps1	Ubr5	Sec24a
Gm48663	Gm43061	Nbas
Ift140	Prpf19	Polm
Dmxl2	Irf2bp2	Ehbp1
4933438K21Rik	Rybp	Lipa
Itgb3	Speer4cos	Trmt1
4932414J04Rik	Sort1	Nck2
Gm17870	Dhx9	Prdm16
Xpo1	Shroom4	Cit
Dicer1	Epha5	Engase
Fyb2	Slc5a4b	Arv1
Clvs1	Gm38248	Zfyve21
Gm15245	Clasp1	Pcdh17
Cc2d2b	Prkg1	Rttn
Fbxw19	Gm44027	Rcan3
Zmat1	Gm18757	Tsg101
Olfr1469	Pacs2	Pld2
Cdk19	Sema7a	Smg1
Mms22l	Pxdn	Zfp809
Rxra	Polr1a	Zfp58
Limk2	Ralgapa2	Zfp959
Gm3476	Gm35842	Wdr61
Spock2	Smurf1	Cct6a
C330022B21Rik	Gm15886	Ddx6
Gm16169	Gm15491	Carkd
Ccdc149	Pik3c2a	Tasp1
Nadk2	1700028K03Rik	Pemt
Ppfia2	Gm43268	Stx17
Mrap2	Gm37137	Chd9
Usp45	Pign	Dab1
Sycp3	Dcc	Acox3
Olfr63	Itgav	Zfp868
Olfr1226	Szrd1	Hinfp
Olfr1489	Ncapd3	Anxa7
Gm45699	Carf	Pask
Vmn1r209	Adgrg6	Herc1
Acss3	Golim4	Zmat5
Adnp	D030062O11Rik	2010321M09Rik
Gtdc1	Grb10	Mark2
4933408N05Rik	Ltn1	Wdr48
Szrd1	Gm11639	Lrrc47
Zkscan7	Dcaf5	Gas2l3
Herc2	Dcun1d3	Commd5
Wrn	Slc4a10	Rbm46
Gm19065	Prl2c5	Zfp324
Gm33180	Gxylt1	Glis1
Olfr556	Med1	Polr2k
AI314180	Gm5524	Pkig
Kcnq1ot1	Tnpo1	Cecr2
Nlgn3	Dgkb	Hdac4
Senp7	Gm42929	Zdhhc1
Adra1b	Gm19967	Fcho1
Dcx	Gm37522	Akt1s1
Clstn2	Kif3b	BC003331
Gm48841	Slc36a4	Fbxw17
Ifi214	Scn9a	B230217C12Rik
Gm13589	Col19a1	Myst4
Klhl7	Olfr262	Fam175b
Fbln7	Lama2	Prr5l
Dsg2	Parp14	Pde9a
Gm21870	Phf3	Numa1
Impdh1	Chil4	Tpcn2
Cybb	Ryr2	Letm2
Zfp26	Ccp110	Plekhg3
Gm15839	Adarb1	Slc19a1
Olfr466	Atg2b	Cecr5
Bche	Camsap2	BC024479
Gm10873	Prdm2	Gosr2
Gm44520	Cep192	Mgat4a
Dgkb	Tab3	Iqcc
Rxfp1	Birc6	Ankrd46
Srebf1	2900097C17Rik	Mr1
Cux2	Plekha8	Zfp944
Brwd3	Kif13b	Zscan22
Kdm3a	Clcn5	Neto2
Nufip2	Zbtb44	Brca1
E030030I06Rik	B230216N24Rik	Spa17
Gm47678	Xirp2	Txndc9
G3bp2	Myh10	Ccdc84
Platr25	Taf1	Sirpa
E2f7	Emc1	Tro
Wdr48	A430105I19Rik	Tcf19
Gm45389	Tgfbr1	Uba52
Olfr1184	Avl9	Celf2
Gm32017	Zfp352	Tmem186
Cavin1	Ankfy1	BC023814
Gm45268	Skida1	Shoc2
Vmn1r26	Cadm2	Mrps23
Gm15023	Hip1	Ptger4
Gm18795	Lemd3	Dus1l
Lrp6	C2cd3	Lnp
Swt1	Dnah5	Bex4
Me3	Fmr1	Golga3
Grm5	Gm27241	Cbx7
Gabra6	Cul7	Rab5b
Mir101c	Dock10	Hspb11
Zbbx	Gm7292	Rfxank
1700003C15Rik	Nav3	Adamts18
A630010A05Rik	Plekha1	Bves
Mia2	Plce1	Tmem209
Supt3	Adgrb3	Zcchc12
Rnf4	Atad2	Zfp157
Gm26621	Cftr	Pdzd11
Olfr183	Gfpt1	Vps37c
Kif27	Gm16577	Fam46a
Xpo7	Flna	Rnmt
Olfr1307	Kpna6	Cobl
4930433N12Rik	Abcc9	Nrsn2
Olfr1330	Rapgef2	Rgs12
Cd84	Fam91a1	Wiz
Vmn1r45	Fzd1	Cep110
St8sia4	Fnip2	Nagk
Gm9577	Tek	Nf2
Wrnip1	Mmd	Fignl1
Mib1	Zeb2	Tcea3
Rnf38	Kntc1	Aifm2
Olfr136	Gm17501	Rbbp4
Gucd1	Snrnp200	AI987944
Gm26629	Sfmbt2	Plekha6
Olfr124	Slc12a2	Ppp1r9a
Gm47968	Cacna1e	Bicd1
Atg16l1	Etnppl	Pknox1
Fermt1	Plekhd1	Arid5a
Crem	Egfr	Herc6
Gm28370	Top2b	Spata1
Enpep	Aqp1	Mast3
Gm11406	Slc2a13	Cpeb4
Vmn1r12	Pdpr	Gabpb2
Mgat1	Pramef8	Slc6a4
Tmem161b	Notch3	Fam114a2
Gm32647	Slamf6	Nit1
Apbb1ip	Tbx18	Smg7
Mtmr1	Kit	Rnf32
Hnrnpc	Ddx3y	Bcorl1
Adam12	Eif2s3y	Nrg1
Fsip2	Uty	Trafd1
Olfr1452-ps1	Kdm5d	Nrg2
Olfr1009	Uba1y	Dcakd
Samd4	Cd151	Ccdc141
Mark1-ps3	Sry	Spata13
Gm9119	Cotl1	Rpap1
Cpa6	Dact2	Mapk12
Morc4	Tmem242	Myb
B230220B15Rik	Calm3	Wdr45
Catsperb	Mdfi	Icosl
Snrnp200	Hoxa11	Herc2
Gm16223	Igfbp2	4931406P16Rik
Nyap2	Hoxd12	Cep164
Car7	Pim1	Ano4
Psme1	Hexim1	Acad10
Gm48260	Gm29650	Rab11fip5
Gm8159	Gm11168	Osbpl6
Myo18a	Cldn4	Taf6l
Gm2824	Oaf	Diap2
Xlr4b	Srbd1	Dhdh
Myh10	Gm28444	Rmst
Gm813	Gm26870	4930578N16Rik
Ryr2	Gm3376	Zfp81
Twf2	Zfp146	C79407
Eln	Ubald2	Nadsyn1
Obox4-ps35	Atp1a1	Nox4
Gm48130	Bak1	2210015D19Rik
Gm18577	BC051226	Acbd4
Alms1	Tsc22d1	Sgsm2
Nsd3	Gm28510	Mtmr4
Olfr1030	Midn	Lrp12
Npm1	Aldh1a2	Camta1
Bicd1	Rdh10	Rev3l
Gm15088	Cmtm4	Ddb2
Snrpa1	Gprc5b	Sipa1
Myo1d	Anp32a	Aim2
Adcy7	Gm10800	D4Ertd22e
Gm6509	Usp9y	Upf2
D7Ertd443e	Stk11	4931428F04Rik
Hpse	Gm26885	Tcfl5
Mthfr	Hoxd11	2610020H08Rik
Nol11	Zfp383	Wwp1
Tnfrsf12a	Gm28597	Lca5
Rhox4c	Mdk	Col13a1
Gm4117	Gm10718	Gfra2
Gm18881	Cadm3	Macrod1
Ift80	H19	Sirt2
Vmn2r-ps102	Gstcd	Acot11
Plxna3	Gm10801	Calml4
Olfr878	6030419C18Rik	Cyp4f16
Sytl4	Tbc1d16	6720401G13Rik
Gga2	Snrpd3	2010001A14Rik
Gm15507	Tmsb10	Cdk11b
Olfr167	Gm28356	Lpcat2
Pi15	Pigt	Acaca
Setd5	Ppp1r8	Dennd1a
Gm20663	Gm10722	Kank3
Rnf20	Gm21719	Ppfibp1
Sox1ot	Fis1	Prdm5
Gm4991	Rps14	Prr13
Ddx3y	Rpl41	Mbd1
Eif2s3y	Tcf21	9030625A04Rik
Uty	Cbx1	Btbd11
Exosc6	Rplp1	Rtn2
Kdm5d	Eif4a1	2010111I01Rik
Usp34	Lsp1	Rhbdl3
Uba1y	Gm28919	Ttc39a
Ubr5	Tpt1	Pbx4
Grip1	Rpl35	Col6a3
Gm3376	Uba5	Snrpn
Gm37440	Gm9816	Ulk4
Satb1	Hint1	Stra13
Gm28238	Rps27a	Dpp7
Commd3	Rpl11	Atxn7l1
Cd151	Aprt	4933407H18Rik
Matr3	Rps9	Alg6
Eci2	Gsto1	D630042F21Rik
Pcx	Enc1	Sec24c
Gm28264	Ddah2	Pdp1
Gm21292	Rack1	Wdr67
FO907130.1	Gm12999	Prrc2b
Mink1	Rps15	Atp5s
Mia3	Wdr38	Taf1d
Sly	Hist1h2ae	Ltbp4
Ankrd44	Hoxa11os	Pou2f1
Tdrkh	Rps17	Pag1
Kcp	Snrpd2	Gm15246
Zbtb45	Ppdpf	Lekr1
Cgnl1	Gapdh	Cyp2d22
Cotl1	Rhoay-ps1	Osbpl3
Gm28330	Rps19	Dennd4c
Gm28532	Mif	Pde2a
Gm28356	Spint2	Zfp647
Gm40518	Rps10	Lsm14a
Gm29221	Elob	BB218582
Kpna2	Selenow	Bace2
Ppargc1b	Tubb2b	Prrc2c
Timeless	Rpl19	Limch1
Fat1	Cox6b1	Mprip
Zfyve26	Rpl32	Atf2
Bak1	Oaz1	Proca1
Nbas	Mcrip1	Wdr78
Xkr5	Rpl8	A930001N09Rik
Ston1	Snrpb	AI848100
AC240971.6	Cldn6	Otud6b
Serpinf2	Lad1	Gm13507
Sbf2	Atpif1	Zbtb20
Sry	H3f3a	Ubr1
Mdfi	Rpl31	Arfip1
Gm21064	Mtx2	Cd82
Arhgef10	Gpx4	Helz
Gnb2	Polr2e	Noxo1
Dact2	Ap2s1	Abca1
Prrc2a	Fau	4933434E20Rik
Lck	Rpl18	Mbd4
Zfp146	Mrps33	1810030N24Rik
Prrc2b	Rnf10	Mfsd2b
Vav1	D10Jhu81e	Atl1
Rab23	Rps27	Tead1
Megf8	Gm21738	Rhox4d
Tmem242	Gm13394	3830403N18Rik
Lrp8os2	Ssbp4	Gm13154
Mkks	Rps3	EU599041
Tspan8	Rps6	Alms1
Gstcd	Dctpp1	Nbeal1
Cldn4	Epc1	Pkd1
Pms2	Mrpl28	Speer4d
Gm33815	H2afz	BC018101
Hoxd11	Nedd8	2310001H12Rik
Src	Uqcr10	2200002D01Rik
Arnt2	Aph1a	Slc24a5
Myof	Rps7	Ccdc159
Chd3	Rpl13	Appl2
Lin54	Rpl15	Cfb
Usp9y	Igfbpl1	2410002I01Rik
Nfatc2	Uqcr11	Pla2g10
Myo5b	Cox7b	Rbm47
Hoxd12	Psmb5	Rsrc2
Col4a1	Cox4i1	1700088E04Rik
Ciz1	Tpi1	Wnk1
Gm10033	Lars2	Gm10324
Cadm3	Smco4	Tulp3
Gm28509	Rpl36	2210408I21Rik
Wnk1	Apex1	Mutyh
Gtpbp2	Syde1	Izumo4
Tle3	Rps2	Fam151a
Ppt2	Rpl14	3110052M02Rik
Calm3	Rnaseh2a	Gpr137c
Gm28265	Pkig	Zfp772
Ybx2	Bcl9	Wwp2
Bin2	Prdx2	Diap1
Gm29617	Habp2	Gpatch4
Tbc1d4	Rplp0	Cnksr2
Mllt6	Gnb2	Dennd2c
Gm29194	Slirp	Plekha1
Gm28431	Npm3	Kif2a
Arl5b	Banf1	Usf1
H19	Rps16	Tead2
Lama5	Rpl18a	Ulk3
Gm28788	Epcam	Evi5
Gm29558	Has3	Ankrd16
Tcf4	Sox4	Glyr1
Stt3a	Krt8	Commd4
Gprc5b	Vps72	Plek2
Cacna1d	Ndufb8	Zfp52
Orai2	Chchd6	Gsdmd
Gm38127	Tmem59l	Agxt2l2
Zfp91	Hoxd13	Hivep2
Heatr1	Gng5	Lnpep
Gm37937	Mrpl34	Ifi202b
Zfp78	Phgdh	Pwwp2a
Pik3c2a	Atp5e	Tbc1d12
Gm29586	Cox14	Pqlc3
Slc4a7	Serf1	Anapc13
Gm28079	Ndufb9	Ppp1r12b
Zfp383	Lsm4	Supt5h
Zswim8	Selenoh	Pgap1
Afdn	Nop10	Fastkd1
Med13l	Echs1	Phip
Rps2-ps10	Hspbp1	Cd109
Gata4	Rps23	Baz1a
Gm6158	Rpl5	Dnajc4
Eef1a1	Pafah1b3	Sgms1
Pxdn	4931406C07Rik	Slc18a1
Atp6v0a4	Trir	Akap9
Pigt	Sf3b5	Rgs19
Cd59a	Prdx1	Ccdc18
Ogfod1	Psmb3	Cntn4
Gm28510	Rpl7a	Hpgds
Irgm2	Ndufa7	Cep290
Hexim1	Rps13	Chic1
Nfkb1	Kdelr1	BC011426
Slc6a4	Pcbp2	Fat4
Zfp934	Ndufa12	Zfp97
Tmem260	Ndufs7	Wdr76
Gm34015	Ndufa4	Wdr60
Slc38a7	H2afv	Khdrbs2
Acbd5	Rpl27a	Lgr5
Gm29406	Chchd2	Ogfod1
Gm10800	Sf3b6	Gm14378
Anp32a	Dek	Mdn1
Srbd1	Gm2574	3110057O12Rik
Arhgap4	Rpl37a	Ptar1
Cul5	Cib2	Cacnb1
Setd2	Romo1	Scai
Xkrx	Hoxd10	Bud31
Gm29311	Pa2g4	Maob
Pcdhgc3	Rps5	Sdccag1
Dtnb	Siva1	Zfp326
Chd7	Hpgd	Dock10
Fbxw10	Krt18	Poglut1
Idua	Elof1	U2af1l4
Chtf8	Park7	Pcsk7
Adipor2	Camkk2	Cramp1l
Gm29474	Rpsa	Zfp808
Gls2	Atp5h	Hira
Rbp4	Agpat1	Scamp4
Ap2b1	Cox6a1	BC029214
Wdr4	Fmnl2	Dlst
Pim1	Sec61g	Ilvbl
Clmn	Btf3	Josd2
Igfbp2	Guk1	Brd8
Preb	Gm15772	Acadm
1700120C14Rik	Snrpd1	Xlr3c
Atp1a1	Eef1b2	Wdr44
Fhit	Rpl27	Ormdl2
Zfand2b	Anapc11	Lrch2
Scp2	Polr2d	Tmem161b
Wdr73	Nop53	Sphkap
Apoa1	Dcakd	Nol8
Nrxn3	Arf5	Cd44
Plac8	Smndc1	Gm13242
Gm7332	Tmem98	Npas3
Zfp423	Rpl39	Prodh
Trrap	Psme2	Fam161b
Susd2	Pmf1	Zfp369
Mrpl3	Tmc4	Cept1
Mbnl1	Rps27l	Zdhhc12
Mybbp1a	Cox7a2	Ofd1
Ahsa2	Timm8b	Col16a1
Plekhh3	Ergic3	Fan1
Map4k5	Stmn1	1600016N20Rik
Sirt5	Phf5a	Efhc1
Dgcr2	Rpl12	Ganc
Gm29364	Gm8730	Pusl1
Ptprc	Ppia	Braf
Gm10256	Tbrg1	Tnip2
Rbm19	Polr2f	Mcart6
Gm28758	Tomm20	Tmem90b
Gm28969	Rplp2	Rps6ka5
Ube4b	Timm13	Il1r1
Gm26870	Ndufs8	Rad54b
Hoxa10	Nme4	Hck
Ppia	Sh3pxd2a	Jmy
Ppargc1a	Sumo2	Ncoa7
Hoxa11	Foxo3	Ppargc1a
Arfip2	Snrnp25	Slc25a37
Necap2	Edf1	Cideb
Gm20390	Timm22	Svep1
Gng7	Uqcrq	Ybx2
Syt7	Atp5j	Hsf2
Col15a1	Mrpl20	Sdr39u1
Gm29023	Hist1h1e	Wdr54
Rrm1	Ruvbl2	Cd151
Tyms	Uqcrh	Dapk2
Ddr1	Cwc15	Txlng
Tbc1d16	Sept10	Zc3h8
Arhgdib	Ptms	Sema3e
Rhoay-ps1	Ndufa2	Anubl1
Olfr586	Espn	Nudt13
Zdhhc1	U2af2	Tsta3
Tsc22d1	Pimreg	Pard3b
Hspa8	Ubb	Galnt3
Rai1	Hmgb1-ps7	Eno2
Pik3ca	Mlf2	Immp2l
Nudt14	Cox6c	Tcea2
Cd40	Pdgfc	Gin1
Gfra2	Dut	Rbm5
Gm28593	Hsd17b10	Luc7l
Fam83b	Rps26	Camkv
Prrc2c	Pttg1	Mtcp1
Afp	Gm27483	Ccdc142
Gm20821	Txn1	2410002F23Rik
Gcn1l1	Ppp4c	Synj1
Lamc1	Atp5j2	Pdzrn4
Ubald2	Uqcc2	4833420G17Rik
Gnb4	Ssr2	Trpv2
Pls3	Myl12b	Ncrna00085
Prrg3	Supt4a	Ddx58
Fam192a	Tuba1b	Pts
Igf1	Marcksl1	Palb2
Atp6v0c	Sdhb	Iqgap2
Stk11	Nmral1	Polq
Dlgap1	Psmb6	Gramd1a
Slc25a22	Gstm2	Optn
6030419C18Rik	Rps24	Iigp1
Fnbp1l	Rpl37	Setd4
Spata5l1	2410015M20Rik	Zswim5
Hoxc10	Cuedc2	Pfkfb2
Aspscr1	Evl	Ccdc74a
Gm38072	Akr1b3	Ankrd26
Atcay	Cox8a	Ankrd23
Gtpbp6	Psmb4	Znf512b
Kntc1	Sdhd	Hspa4l
Mars	Usmg5	Ap4m1
Six2	Eif3h	Stag3
Rnf213	Rpl7	Tmem205
Dock9	Naca	Fastk
Oaf	Trp53	Ston2
Kalrn	Eif3m	Gtf2e2
Ppig	Sptssa	Ngdn
Gucy2c	Sap130	Rtf1
Uba52	Snx22	Neil1
Rdh10	Rpl21	Met
Zfp775	Psma7	Lrrc51
Acy1	Rfc4	Tex14
Hcfc1	Stub1	Cd2bp2
Uba1y-ps1	Atp5c1	Qpct
Zmiz2	Gm10717	Mrpl30
Cmtm4	Rpl38	Mapk13
Ambp	Zfp771	Coro2b
Steap2	Atp5d	Ccnk
Fcho1	Eid1	Mbtps2
Prdx2	2010107E04Rik	Pcdh11x
6430550D23Rik	Rps18	Ssbp1
Rps14	Psme1	Thumpd3
Meg3	Nsfl1c	Ccdc15
Fryl	Cope	Morc4
Uhrf2	Fxyd6	Gm14403
Pole	Ralbp1	Wdr59
Saa2	Cops9	Bdh2
Gm26885	Dbi	4930422G04Rik
Raly	1110008F13Rik	Tcfcp2l1
Pla2g2c	Cyb5a	Pdzk1
Tbca	Cldn3	Lrrk2
Pianp	Nudc	Mcoln3
Hist1h2ae	Pgls	Taf15
Rpl41	Mrps14	D630037F22Rik
Gm28533	Gpi1	Isca2
Fga	Gm8186	Tuft1
Add1	Gm22953	C1s
Grin2b	Clpp	Phtf2
Yipf6	Eif3g	Wasf3
Gm28696	Prelid1	Rock2
Rtf2	Polr2c	Taf4a
Rpl27	Eri3	Pdlim5
Tomm20	Tceal9	Brca2
Gm29218	Tecr	Trabd
Rasgef1c	Cnpy2	Zfp28
Rbbp4	Wbp1	Cdh9
Serpina1a	Ube2s	Nrcam
Gm14288	Rps15a	Ero1lb
4930473A02Rik	Rps21	6030419C18Rik
Midn	Cldn7	Nfat5
Trio	Rpl17	Ccnl2
Gm21874	Plac8	Cdh29
Rundc3a	Rbp1	Cdk12
B430119L08Rik	Hmgb1	Begain
Rasal3	Rps8	Sept10
Efl1	Hibadh	Slc35a4
Ihh	Tomm7	Plcb1
Fmo2	Znrd1	Tesk2
Rev3l	Iah1	Ranbp17
Zfp410	Rabac1	Ncrna00081
H2afz	Rpl9	Sacs
Pde1c	Ctxn1	Xiap
Hoxa11os	Suclg1	Sap130
Scrn3	Psmb7	9430015G10Rik
Aldh1a2	Immp1l	Arhgap4
Gm28704	Itpa	Pms1
Gm29636	C1d	Snhg1
Spout1	Cacybp	Macf1
B430305J03Rik	Prr12	Rufy2
Mdk	Tmem256	Taf4b
Enc1	Mrpl41	Med23
Zfp27	Mea1	Epb4.2
2610203C20Rik	Atp5g3	Mettl1
Rpl24	Cetn3	Pm20d1
Med6	Cst3	Dclk2
Tpm1	Psmc4	Rpl7l1
Coq2	Brd3	Rimklb
Pou2f1	Sem1	Slc38a7
Copg2	Tbc1d13	Zfp783
Ap1g2	S100a10	Tmcc1
Tdrd1	Chrac1	Efna5
Rpl13a	Rpl22l1	BC088983
Hira	Snrpc	Dpysl2
Olfr810	Rps25	1700029J07Rik
Gm28253	Ubxn2b	Tmtc2
Pgap2	4933408J17Rik	Cacna2d1
Hdgf	Kdm6bos	Thbs3
Fam83h	Snw1	Clk4
Yap1	H1fx	Sirt5
Shtn1	Mblac1	1700021C14Rik
Tubb2b	Psma2	Plce1
Rps27a	Eef1d	Ppara
Wfdc15b	Psma4	Napg
Gm20773	Mbd3	Pfkfb4
Tmem258	Gm17275	Gphn
Hacl1	Rps20	Fam13a
Trmt1	Gcsh	Hsd17b11
Tbc1d13	Bex3	Usp35
Traf3ip1	Fdx1l	Snx32
Gm28768	D8Ertd738e	Aasdh
Csnk1a1	Ifitm2	Erap1
Dysf	Ndufa13	Il33
Tbc1d14	Cpm	Tead4
Tpt1	Ppib	Fgf9
BC017158	Atox1	Usp45
Glrx2	Ndufv2	Mapkapk3
Fam20c	Slc25a39	H2-Ke6
Park7	Ndufa6	Shd
Frmpd4	Rpl6	BC052688
Gm28848	Gsta4	5430411K18Rik
Pou2f2	Eif4ebp1	Papss2
Rpl10	Lsm3	Gbp9
Rps27	Taldo1	Mett11d1
Dnaja1	Rpl23	Mink1
Cftr	Pla2g4a	Ccdc64
Gpr160	Rpl26	Hmbox1
Prkaa1	1810058I24Rik	Zscan18
Pacsin3	Smdt1	Dync2h1
Tcf3	CT010467.1	Stk11ip
Rrbp1	Nenf	Kcnh1
Foxa1	Mrpl42	Mapk8
Rps26	Rrp9	Pikfyve
Ets1	Dmac1	March11
Gm28126	Ppih	Dpy19l4
Gm28944	Znhit2	Eif3c
Gm28908	Tbca	Mrps18b
Smtn	Fkbp8	Ddx23
Sec61g	Pigyl	Dnase1l1
Idh3a	Cfl1	Gstcd
Igf2	Arl6ip1	Itfg3
Tmc3	Glrx3	Mycbp2
Nrros	Sec61b	Alkbh3
Arx	Glo1	Add1
Bckdhb	Psmd8	Ppil2
	Snrpf	Rad54l2
	Hsbp1	Spag1
	Clns1a	Rtkn2
	Nxn	Arsg
	Ociad1	Pafah1b3
	Psmc3	Plscr2
	Ap1s1	Zfp61
	Uxs1	Ctage5
	Gm8210	Qsox2
	Ndufb5	Lrrc16b
	Frg1	Rnf17
	Ost4	2810055G20Rik
	Ccdc34	Carf
	Gm26596	Grik2
	Zmat5	Fam175a
	Gm13610	Mtap7d3
	Map2k2	Dapp1
	Psma1	Fdx1l
	BC001981	Wdr19
	Ppa2	Zswim6
	Hsd11b2	1810006K21Rik
	Skp1a	Acrbp
	Hyal2	Tle2
	Prdx4	Kcp
	Eif6	Tstd2
	Krt7	Grhl2
	Mrpl46	Amn1
	Nhp2	Fggy
	Nr2f6	Aurka
	Abhd17a	Vps33b
	Gm10715	H2-Bl
	Acvr2b	Mtmr11
	Snrpa	Rag1ap1
	Tbrg4	Tex264
	Hn1	Chsy3
	Ndufc2	Kel
	Gm26619	Efha2
	Gm10076	Fancd2
	Ube2e3	Slc35f2
	Rpl10a	Fam189a2
	Tmem39b	Znrf3
	Tpgs1	Lims2
	Glrx5	Tdrd5
	Bax	Grinl1a
	Wfdc2	Rpain
	Gm6104	2310061I04Rik
	Adh5	Fmnl2
	Camk2n1	Dennd1b
	Ndufb4	Fam82b
	Rnf5	Scin
	Vamp8	Ankrd42
	Tmem55b	Xpo1
	Gabarap	Glb1l2
	Ftl1	D330045A20Rik
	Aip	Tprkb
	Hdgf	Ralgps1
	Klhdc2	Dclre1c
	Rps12	Imp4
	Tm4sf5	Gm13476
	Rps19bp1	Rad52
	Gm12174	Wrn
	Arg1	Cxxc4
	Zfyve21	Hjurp
	Kif1c	Usp34
	St14	Hoxa3
	Eif3i	Wdr91
	Cd320	Zfp512
	Gm18310	1110038B12Rik
	Magoh	Letmd1
	Zfp444	1300010F03Rik
	Lix1	Pomgnt1
	Mrps24	Ly75
	Zfp637	Tia1
	Cdk4	Abhd3
	Hspe1	Cmpk2
	Eva1b	Tube1
	Akr1a1	Pcp4
	Zfp395	Stambpl1
	Eif1b	Tenc1
	Grb7	Fam116b
	Psph	Arnt
	Mtdh	Slc39a13
	Cfdp1	Atat1
	Rab1b	Vps13a
	Bccip	Zfp873
	Lypd6b	Trit1
	Phb	Cntn6
	Phb2	Spsb2
	Dpm3	Gm13157
	Med10	Tomm40
	Gstm7	Cog5
	Eif4a3	Nedd9
	Psmd4	Slc38a9
	Ntmt1	Exoc3l
	Gm11223	Ash1l
	Rpl28	Irf2
	Mcee	Cyp4f17
	Rpl36al	Herc3
	Tomm22	Trim68
	Prdx6	Fbxw5
	Akr7a5	Mtap7d2
	Xiap	BC004004
	Eif5a	Ccdc66
	Ciapin1	Ssh2
	Psma6	BC057079
	Erh	Patl1
	Atp6v1g1	Ppox
	Bex1	Tdrd12
	Ndufa11	Kat2b
	Pomp	Gm10345
	Hist3h2ba	Aldob
	Eef1akmt1	Tert
	Gm26735	Pfkfb1
	Cnbp	Slc37a2
	Prpf8	Depdc5
	Gm24270	B230206F22Rik
	Eno1	Slc25a40
	Ndn	Fam109a
	A230005M16Rik	Rbak
	Hax1	Kctd9
	Vdac3	1700029G01Rik
	Brk1	C330018D20Rik
	Svbp	Trmu
	Ppp1r11	Mfsd7b
	Bmyc	Pot1b
	Fdx1	Dtna
	Idh2	C920016K16Rik
	Minos1	Cdk6
	Flywch2	Adam8
	Eif4a-ps4	2410006H16Rik
	Hnrnpl	Pigg
	Mesd	Thbs4
	Grwd1	Arhgap25
	Srp14	Cbx8
	Gfra3	Yipf5
	Selenok	Ints2
	Mrpl15	Ebf3
	Mrps12	Pde1a
	Ruvbl1	Kif21a
	Tma7	Eif2c3
	2810025M15Rik	Cdh18
	Galk1	Slc7a4
	Ostc	Corin
	Rps4x	Dzip3
	C1qbp	Mtap4
	Chchd1	Ate1
	Cks1b	2810407C02Rik
	Psmg2	Lmbr1
	Gcat	Nf1
	Pebp1	Tmem120b
	Ndufb11	Pnliprp1
	Rex1bd	Trpt1
	Atxn7l3b	Wbp7
	Rpl3	Cpne8
	Tmem258	Atp11c
	Tmem208	D330041H03Rik
	Gstm5	Prnd
	Prdx3	Cdh24
	Atp6v1f	Pih1d2
	Lamtor1	Csf2ra
	Alkbh6	Rock1
	Dnal4	A830080D01Rik
	Tgfbi	Crybg3
	Cenpm	Rmi1
	Gm26623	1700029I01Rik
	Polr2i	Mms19
	Mgst3	Pan3
	Rwdd1	Parp9
	Kcnk1	Fuz
	Tmem176b	Syt17
	Ypel3	Rffl
	Ubxn1	Atm
	Gm3375	2700078E11Rik
	Coa3	Thoc2
	Swi5	Ralgapa2
	Gm12657	Brwd3
	Ndufb7	Bbs5
	Rab11fip2	Rccd1
	Lsr	Cdk20
	Atp5k	Ptprz1
	Twf2	Rc3h2
	A430005L14Rik	4930473A06Rik
	AU020206	Parp6
	Tmem134	Polr3gl
	Atp5f1	Tmem45a
	Mrpl54	Fam38b
	Mcrs1	Ccdc122
	Dpy30	Cfh
	Upk3b	Helq
	mt-Rnr2	Med24
	Crb3	Gja4
	Nr2f1	Tmem106a
	Lsm7	Pir
	Pfdn5	Kbtbd3
	Fkbp3	Stoml1
	Nxt1	St6galnac2
	Gm42418	Rab15
	Sssca1	Ephx1
	Nol12	Hap1
	Timm23	Fam190a
	Cox7c	Hbp1
	Hsp90aa1	Alox12
	Aspscr1	Slc25a42
	Ctsl	Srbd1
	Ech1	Frem2
	Polr2j	Pim1
	Ubxn4	Cbll1
	Fbxo11	Ocln
	Txn2	Zfp239
	Dnaja1	Rab36
	Gm28438	Tgfbrap1
	Mrps16	Taf7l
	Plekhj1	2400003C14Rik
	Eif3k	Ppm1b
	Sdhc	9230114K14Rik
	S100a16	A630007B06Rik
	Gtf2f2	Kdm5a
	Mrpl52	Naalad2
	Zfp428	Rian
	Pgam1	Rdm1
	Psma3	Hmcn1
	Ranbp1	Doc2a
	Nip7	Gm4979
	Sfrp5	2210404J11Rik
	Rps2-ps13	9030025P20Rik
	Eif3e	Gm3435
	Gstk1	2410091C18Rik
	Pin1	1700021F05Rik
	Nsmce4a	Rasa4
	Timm17b
	Rpl30
	Gm10252
	Bckdha
	Ppp1r9b
	Mrpl39
	Rer1
	Tsn
	Tbcb
	Sumo1
	Ccdc107
	Ttc5
	Pdcd5
	Snu13
	Gm5617
	Gm10260
	Polr1c
	Trmt112
	Tm2d2
	Fxn
	Med6
	Gm1673
	Lemd2
	Sox9
	Med8
	Kif2a
	Rpl4
	Pcbp1

## Sheet: B. MvsF11_MaleUP
DEI	DEG	Splicing	Common with DEI	Common with DEG
Ddx3y	Ddx3y	Tsc22d1	Ankrd44	Tsc22d1
Eif2s3y	Eif2s3y	Cox7c	Ap1g2	Cox7c
Uty	Uty	Pcbp2	Clmn	Pcbp2
Exosc6	Kdm5d	Rps18	Dock9	Rps18
Kdm5d	Uba1y	Krt7	Fryl	Krt7
Fn1	Cd151	Naca	Igf2	Naca
Ptprf	Sry	Rnaseh2a	Kalrn	Rnaseh2a
Mga	Cotl1	Ttc5	Lama5	Ttc5
Usp34	Dact2	Accs	Map4k5
Taf1	Tmem242	1700026J04Rik	Megf8
Uba1y	Calm3	Zfp142	Necap2
Ubr5	Mdfi	Zfp235	Tbc1d24
Grip1	Hoxa11	Sorbs2	Trio
Gm3376	Igfbp2	Msi2	Trrap
Gm37440	Hoxd12	Ube2f	Tsc22d1
Satb1	Pim1	Zfp827
Fbln7	Hexim1	Fam129c
Gm28238	Gm29650	Zfp169
Epb41	Gm11168	Zfp677
Commd3	Cldn4	Tbc1d24
Cd151	Oaf	Cul4b
Matr3	Srbd1	Necap2
Eci2	Gm28444	Fam13c
Pcx	Gm26870	Kifc3
Gm28264	Gm3376	Nub1
Gm21292	Zfp146	3110043O21Rik
FO907130.1	Ubald2	Dzip1
Mink1	Atp1a1	Tfpi
Mia3	Bak1	Tspan33
Sly	BC051226	Zbtb37
Ankrd44	Tsc22d1	Repin1
Tdrkh	Gm28510	Zfp646
Kcp	Midn	Jmjd1c
Zbtb45	Aldh1a2	Asb8
Cgnl1	Rdh10	Ccne2
Cotl1	Cmtm4	Sned1
Gm28330	Gprc5b	Ccdc93
Gm28532	Anp32a	Cdadc1
Gm28356	Gm10800	Gigyf2
Olfr338	Usp9y	Mbd6
Gm40518	Stk11	Hexdc
Gm29221	Gm26885	Fut10
Kpna2	Hoxd11	Hecw2
Ppargc1b	Zfp383	Hus1
Timeless	Gm28597	Ccdc103
Son	Mdk	Frem1
Fat1	Gm10718	Mfsd8
Zfyve26	Cadm3	Ears2
Eln	H19	Alg13
Bak1	Gstcd	Ankrd13b
Nbas	Gm10801	Myo9a
Xkr5	6030419C18Rik	Lin9
Ston1	Tbc1d16	Rpusd1
AC240971.6	Snrpd3	Slc4a3
Serpinf2	Tmsb10	Slc25a38
Ryr2	Gm28356	Hdac10
Sbf2	Pigt	Dgkq
Sry	Ppp1r8	Etv4
Mdfi	Gm10722	Prr14
Gm21064	Gm21719	Pus10
Arhgef10	Fis1	Rasl10a
Gnb2	Rps14	1810032O08Rik
Dact2	Rpl41	Hsdl1
Prrc2a	Tcf21	Atg9a
Lck	Cbx1	Kif7
Zfp146	Rplp1	Cobll1
Prrc2b	Eif4a1	Fam38a
Vav1	Lsp1	Dopey1
Rab23	Gm28919	Nrbp1
Megf8	Tpt1	Chd8
Tmem242	Rpl35	Ankle1
Lrp8os2	Uba5	Pif1
Mkks	Gm9816	Zmym2
Tspan8	Hint1	BC005764
Gstcd	Rps27a	Cep70
Cldn4	Rpl11	Dock9
Pms2	Aprt	Szt2
Gm33815	Rps9	Fgd2
Ank3	Gsto1	Tox2
Hoxd11	Enc1	Mapk15
Src	Ddah2	Synrg
Arnt2	Rack1	Solh
Myof	Gm12999	Dopey2
Chd3	Rps15	Prpf6
Lin54	Wdr38	Eya1
Usp9y	Hist1h2ae	Arpc5l
Nfatc2	Hoxa11os	4930547N16Rik
Myo5b	Rps17	Akap8l
Cntrl	Snrpd2	Anapc10
Hoxd12	Ppdpf	Birc6
Col4a1	Gapdh	Arhgap21
Ciz1	Rhoay-ps1	Foxred2
Gm10033	Rps19	Dnajc28
Coro2a	Mif	Trim2
Cadm3	Spint2	Mib2
Gm28509	Rps10	Chtf18
Wnk1	Elob	Slc43a1
Gtpbp2	Selenow	Lclat1
Tle3	Tubb2b	Mlx
Ppt2	Rpl19	Igf2
Calm3	Cox6b1	Zfp940
Gm28265	Rpl32	Rnf220
Ybx2	Oaz1	Hmox2
Bin2	Mcrip1	Fgfr3
Gm29617	Rpl8	Ccnl1
Tbc1d4	Snrpb	Amigo2
Mllt6	Cldn6	Serpinb6a
Gm29194	Lad1	Sema4c
Gm28431	Atpif1	Ints1
Arl5b	H3f3a	Tab3
H19	Rpl31	Kif20b
Lama5	Mtx2	Nipbl
Gm28788	Gpx4	Hnrnpf
Gm29558	Polr2e	4632415K11Rik
Tcf4	Ap2s1	Hdac9
Stt3a	Fau	Rsad1
Gprc5b	Rpl18	Hip1
Cacna1d	Mrps33	Rcbtb1
Orai2	Rnf10	Snrpg
Gm38127	D10Jhu81e	Brd4
Zfp91	Rps27	Prdm15
Heatr1	Gm21738	Ypel5
Gm37937	Gm13394	Ergic1
Zfp78	Ssbp4	Hnrnpk
Pik3c2a	Rps3	Dock6
Gm29586	Rps6	Cspp1
Slc4a7	Dctpp1	Odf2l
Gm28079	Epc1	Gmfb
Zfp383	Mrpl28	Tspan14
Zswim8	H2afz	1700001O22Rik
Afdn	Nedd8	D16Ertd472e
Med13l	Uqcr10	Cwc22
Rps2-ps10	Aph1a	Dnajb12
Gata4	Rps7	Madd
Gm6158	Rpl13	2810422O20Rik
Eef1a1	Rpl15	Polg2
Pxdn	Igfbpl1	Zfp764
Atp6v0a4	Uqcr11	Kalrn
Pigt	Cox7b	Srsf5
Cd59a	Psmb5	2410127L17Rik
Ogfod1	Cox4i1	8430406I07Rik
Gm28510	Tpi1	Fam92a
Irgm2	Lars2	Klhl25
Hexim1	Smco4	C330019G07Rik
Nfkb1	Rpl36	Cttnbp2
Slc6a4	Apex1	Timm9
Zfp934	Syde1	Atg4c
Tmem260	Rps2	Dmpk
Gm34015	Rpl14	Arhgef9
Slc38a7	Rnaseh2a	Fam48a
Acbd5	Pkig	Kat2a
Gm29406	Bcl9	Pi4ka
Gm10800	Prdx2	Zfp644
Anp32a	Habp2	Mtss1
Srbd1	Rplp0	Arhgef4
Arhgap4	Gnb2	Sh3bp5l
Cul5	Slirp	Polr3h
Setd2	Npm3	Nubp2
Xkrx	Banf1	Jarid2
Tln2	Rps16	Auts2
Gm29311	Rpl18a	Atp6v1e1
Pcdhgc3	Epcam	Map4k5
Dtnb	Has3	Men1
Xpo1	Sox4	Inppl1
Chd7	Krt8	Prmt1
Fbxw10	Vps72	Ubl7
Idua	Ndufb8	Recql4
Chtf8	Chchd6	Enpp4
Adipor2	Tmem59l	Purg
Gm29474	Hoxd13	Araf
Gls2	Gng5	Ckap2
Rbp4	Mrpl34	Usp32
Ap2b1	Phgdh	Zfp184
Wdr4	Atp5e	Phf20l1
Olfr1505	Cox14	Zzz3
Pim1	Serf1	Leng8
Clmn	Ndufb9	Ipo9
Fyb2	Lsm4	Prkdc
Igfbp2	Selenoh	Whsc1l1
Preb	Nop10	Ptpla
1700120C14Rik	Echs1	Megf11
Atp1a1	Hspbp1	Gon4l
Fhit	Rps23	Fam55d
Zfand2b	Rpl5	Tec
Scp2	Pafah1b3	Ccdc46
Wdr73	4931406C07Rik	1700006J14Rik
Apoa1	Trir	Msh5
Nrxn3	Sf3b5	Map3k5
Plac8	Prdx1	Slu7
Gm7332	Psmb3	Nell1
Zfp423	Rpl7a	Gm53
Trrap	Ndufa7	Mrvi1
Susd2	Rps13	Zfp192
Mrpl3	Kdelr1	Gyk
Apbb1	Pcbp2	Trp53i13
Mbnl1	Ndufa12	Sh3tc2
Mybbp1a	Ndufs7	Tnrc6a
Ahsa2	Ndufa4	Greb1l
Spef2	H2afv	Abcc5
Plekhh3	Rpl27a	Tomm5
Map4k5	Chchd2	Eny2
Sirt5	Sf3b6	Kif1b
Dgcr2	Dek	Clock
Olfr554	Gm2574	Pnpla7
Gm29364	Rpl37a	Slc38a6
Ptprc	Cib2	Tsga14
Gm10256	Romo1	Kif24
Rbm19	Hoxd10	Pear1
Tbc1d24	Pa2g4	Fmn1
Gm28758	Rps5	Ptprv
Gm28969	Siva1	Mll3
Ube4b	Hpgd	Mysm1
Myh10	Krt18	Rbpms2
Gm26870	Elof1	Itgb3bp
Hoxa10	Park7	Slc25a16
Ppia	Camkk2	Pcdh19
Ppargc1a	Rpsa	Zfp560
Hoxa11	Atp5h	Nexn
Arfip2	Agpat1	Runx2
Necap2	Cox6a1	Paip2
Gm20390	Fmnl2	Robo2
Gng7	Sec61g	Pitpnc1
Syt7	Btf3	Tns3
Plec	Guk1	Zcchc2
Col15a1	Gm15772	Creb1
Gm29023	Snrpd1	Golgb1
Rrm1	Eef1b2	1500001M20Rik
Tyms	Rpl27	Fap
Ddr1	Anapc11	Ermap
Tbc1d16	Polr2d	Arhgap44
Arhgdib	Nop53	Zfp280c
Rhoay-ps1	Dcakd	Zfp30
Olfr586	Arf5	Sipa1l3
Zdhhc1	Smndc1	Aak1
Tsc22d1	Tmem98	Ptpn4
Hspa8	Rpl39	Ccdc163
Rai1	Psme2	Tcl1
Olfr1338	Pmf1	2610307P16Rik
Pik3ca	Tmc4	Llgl2
Nudt14	Rps27l	Plcb4
Cd40	Cox7a2	Ccdc114
Gfra2	Timm8b	Rnd1
Gm28593	Ergic3	Nfyc
Fam83b	Stmn1	Ccdc134
Prrc2c	Phf5a	Zbtb49
Afp	Rpl12	Arfgef2
Gm20821	Gm8730	Usp29
Gcn1l1	Ppia	Mybpc1
Lamc1	Tbrg1	Pkn3
Ubald2	Polr2f	Slc35e2
Gnb4	Tomm20	Hgf
Pls3	Rplp2	Prdm10
Prrg3	Timm13	Prickle2
Fam192a	Ndufs8	Huwe1
Igf1	Nme4	Spsb3
Iqch	Sh3pxd2a	Zkscan2
Atp6v0c	Sumo2	Kirrel
Stk11	Foxo3	Trio
Dlgap1	Snrnp25	9930104L06Rik
Slc25a22	Edf1	Sfi1
6030419C18Rik	Timm22	Dicer1
Fnbp1l	Uqcrq	Arrdc2
Spata5l1	Atp5j	Ispd
Hoxc10	Mrpl20	Megf8
Aspscr1	Hist1h1e	Atr
Gm38072	Ruvbl2	Tep1
Atcay	Uqcrh	4930402E16Rik
Gtpbp6	Cwc15	Slc26a6
Kntc1	Sept10	Tnk1
Mars	Ptms	Rnf168
Six2	Ndufa2	Rnf43
Rnf213	Espn	Rell2
Dock9	U2af2	Eif2c1
Oaf	Pimreg	Slc18a2
Kalrn	Ubb	Zfp800
Ppig	Hmgb1-ps7	F730047E07Rik
Gucy2c	Mlf2	Itpr1
Uba52	Cox6c	Rims1
Rdh10	Pdgfc	Tacc1
Zfp775	Dut	Derl3
Acy1	Hsd17b10	C530008M17Rik
Hcfc1	Rps26	Setx
Uba1y-ps1	Pttg1	0610030E20Rik
Zmiz2	Gm27483	Ptpn14
Cmtm4	Txn1	Mobkl2c
Ambp	Ppp4c	Sh3d20
Steap2	Atp5j2	Atp2b4
Fcho1	Uqcc2	A930007I19Rik
Prdx2	Ssr2	Ankrd44
6430550D23Rik	Myl12b	Gal3st3
Rps14	Supt4a	D030028A08Rik
Meg3	Tuba1b	Ssx2ip
Fryl	Marcksl1	Rpgrip1l
Uhrf2	Sdhb	Epha1
Pole	Nmral1	Abca7
Saa2	Psmb6	Evpl
Gm26885	Gstm2	Spry2
Raly	Rps24	Rlim
Pla2g2c	Rpl37	Trrap
Tbca	2410015M20Rik	C030046E11Rik
Pianp	Cuedc2	Epha2
Hist1h2ae	Evl	4732471J01Rik
Xlr4b	Akr1b3	Wdr33
Rpl41	Cox8a	Exosc8
Gm28533	Psmb4	Nlgn2
Fga	Sdhd	5830418K08Rik
Add1	Usmg5	Ern1
Grin2b	Eif3h	Chd6
Yipf6	Rpl7	Rnf169
Gm28696	Naca	Lpin1
Rtf2	Trp53	Prickle1
Rpl27	Eif3m	Rusc1
Tomm20	Sptssa	Gmip
Gm29218	Sap130	Lama5
Rasgef1c	Snx22	Plekha7
Rbbp4	Rpl21	Zfp408
Serpina1a	Psma7	Slc1a6
Gm14288	Rfc4	Arid1b
4930473A02Rik	Stub1	Sorbs3
Midn	Atp5c1	Gpt
Trio	Gm10717	Pisd-ps2
Gm21874	Rpl38	Fras1
Rundc3a	Zfp771	Adam11
B430119L08Rik	Atp5d	Inpp4a
Rasal3	Eid1	Spnb3
Clasp1	2010107E04Rik	Xpnpep3
Efl1	Rps18	Eml2
Ihh	Psme1	C330021F23Rik
Fmo2	Nsfl1c	Abca3
Rev3l	Cope	Lrp8
Zfp410	Fxyd6	Ap1g2
H2afz	Ralbp1	Lrp6
Pde1c	Cops9	Clmn
Hoxa11os	Dbi	Zfyve27
Scrn3	1110008F13Rik	Fryl
Aldh1a2	Cyb5a	Dync1h1
Gm28704	Cldn3	Rnf38
Gm29636	Nudc	Ypel2
Spout1	Pgls	Cep250
B430305J03Rik	Mrps14	Rfc5
Mdk	Gpi1	Ss18l1
Enc1	Gm8186	Traf6
Zfp27	Gm22953	Htt
2610203C20Rik	Clpp	Nuak1
Rpl24	Eif3g	Stxbp5
Med6	Prelid1	L1cam
Tpm1	Polr2c	Myo19
Coq2	Eri3	Porcn
Pou2f1	Tceal9
Copg2	Tecr
Ap1g2	Cnpy2
Tdrd1	Wbp1
Rpl13a	Ube2s
Hira	Rps15a
Olfr810	Rps21
Gm28253	Cldn7
Pgap2	Rpl17
Hdgf	Plac8
Fam83h	Rbp1
Yap1	Hmgb1
Shtn1	Rps8
Tubb2b	Hibadh
Rps27a	Tomm7
Wfdc15b	Znrd1
Gm20773	Iah1
Psme1	Rabac1
Tmem258	Rpl9
Hacl1	Ctxn1
Trmt1	Suclg1
Tbc1d13	Psmb7
Traf3ip1	Immp1l
Gm28768	Itpa
Csnk1a1	C1d
Dysf	Cacybp
Tbc1d14	Prr12
Tpt1	Tmem256
BC017158	Mrpl41
Glrx2	Mea1
Fam20c	Atp5g3
Fmnl3	Cetn3
Park7	Cst3
Frmpd4	Psmc4
Gm28848	Brd3
Pou2f2	Sem1
G3bp2	Tbc1d13
Rpl10	S100a10
Rps27	Chrac1
Dnaja1	Rpl22l1
Cftr	Snrpc
Gpr160	Rps25
Prkaa1	Ubxn2b
Pacsin3	4933408J17Rik
Tcf3	Kdm6bos
Rrbp1	Snw1
Foxa1	H1fx
Rps26	Mblac1
Ets1	Psma2
Gm28126	Eef1d
Gm28944	Psma4
Gm28908	Mbd3
Smtn	Gm17275
Sec61g	Rps20
Idh3a	Gcsh
Igf2	Bex3
Tmc3	Fdx1l
Nrros	D8Ertd738e
Arx	Ifitm2
Bckdhb	Ndufa13
	Cpm
	Ppib
	Atox1
	Ndufv2
	Slc25a39
	Ndufa6
	Rpl6
	Gsta4
	Eif4ebp1
	Lsm3
	Taldo1
	Rpl23
	Pla2g4a
	Rpl26
	1810058I24Rik
	Smdt1
	CT010467.1
	Nenf
	Mrpl42
	Rrp9
	Dmac1
	Ppih
	Znhit2
	Tbca
	Fkbp8
	Pigyl
	Cfl1
	Arl6ip1
	Glrx3
	Sec61b
	Glo1
	Psmd8
	Snrpf
	Hsbp1
	Clns1a
	Nxn
	Ociad1
	Psmc3
	Ap1s1
	Uxs1
	Gm8210
	Ndufb5
	Frg1
	Ost4
	Ccdc34
	Gm26596
	Zmat5
	Gm13610
	Map2k2
	Psma1
	BC001981
	Ppa2
	Hsd11b2
	Skp1a
	Hyal2
	Prdx4
	Eif6
	Krt7
	Mrpl46
	Nhp2
	Nr2f6
	Abhd17a
	Gm10715
	Acvr2b
	Snrpa
	Tbrg4
	Hn1
	Ndufc2
	Gm26619
	Gm10076
	Ube2e3
	Rpl10a
	Tmem39b
	Tpgs1
	Glrx5
	Bax
	Wfdc2
	Gm6104
	Adh5
	Camk2n1
	Ndufb4
	Rnf5
	Vamp8
	Tmem55b
	Gabarap
	Ftl1
	Aip
	Hdgf
	Klhdc2
	Rps12
	Tm4sf5
	Rps19bp1
	Gm12174
	Arg1
	Zfyve21
	Kif1c
	St14
	Eif3i
	Cd320
	Gm18310
	Magoh
	Zfp444
	Lix1
	Mrps24
	Zfp637
	Cdk4
	Hspe1
	Eva1b
	Akr1a1
	Zfp395
	Eif1b
	Grb7
	Psph
	Mtdh
	Cfdp1
	Rab1b
	Bccip
	Lypd6b
	Phb
	Phb2
	Dpm3
	Med10
	Gstm7
	Eif4a3
	Psmd4
	Ntmt1
	Gm11223
	Rpl28
	Mcee
	Rpl36al
	Tomm22
	Prdx6
	Akr7a5
	Xiap
	Eif5a
	Ciapin1
	Psma6
	Erh
	Atp6v1g1
	Bex1
	Ndufa11
	Pomp
	Hist3h2ba
	Eef1akmt1
	Gm26735
	Cnbp
	Prpf8
	Gm24270
	Eno1
	Ndn
	A230005M16Rik
	Hax1
	Vdac3
	Brk1
	Svbp
	Ppp1r11
	Bmyc
	Fdx1
	Idh2
	Minos1
	Flywch2
	Eif4a-ps4
	Hnrnpl
	Mesd
	Grwd1
	Srp14
	Gfra3
	Selenok
	Mrpl15
	Mrps12
	Ruvbl1
	Tma7
	2810025M15Rik
	Galk1
	Ostc
	Rps4x
	C1qbp
	Chchd1
	Cks1b
	Psmg2
	Gcat
	Pebp1
	Ndufb11
	Rex1bd
	Atxn7l3b
	Rpl3
	Tmem258
	Tmem208
	Gstm5
	Prdx3
	Atp6v1f
	Lamtor1
	Alkbh6
	Dnal4
	Tgfbi
	Cenpm
	Gm26623
	Polr2i
	Mgst3
	Rwdd1
	Kcnk1
	Tmem176b
	Ypel3
	Ubxn1
	Gm3375
	Coa3
	Swi5
	Gm12657
	Ndufb7
	Rab11fip2
	Lsr
	Atp5k
	Twf2
	A430005L14Rik
	AU020206
	Tmem134
	Atp5f1
	Mrpl54
	Mcrs1
	Dpy30
	Upk3b
	mt-Rnr2
	Crb3
	Nr2f1
	Lsm7
	Pfdn5
	Fkbp3
	Nxt1
	Gm42418
	Sssca1
	Nol12
	Timm23
	Cox7c
	Hsp90aa1
	Aspscr1
	Ctsl
	Ech1
	Polr2j
	Ubxn4
	Fbxo11
	Txn2
	Dnaja1
	Gm28438
	Mrps16
	Plekhj1
	Eif3k
	Sdhc
	S100a16
	Gtf2f2
	Mrpl52
	Zfp428
	Pgam1
	Psma3
	Ranbp1
	Nip7
	Sfrp5
	Rps2-ps13
	Eif3e
	Gstk1
	Pin1
	Nsmce4a
	Timm17b
	Rpl30
	Gm10252
	Bckdha
	Ppp1r9b
	Mrpl39
	Rer1
	Tsn
	Tbcb
	Sumo1
	Ccdc107
	Ttc5
	Pdcd5
	Snu13
	Gm5617
	Gm10260
	Polr1c
	Trmt112
	Tm2d2
	Fxn
	Med6
	Gm1673
	Lemd2
	Sox9
	Med8
	Kif2a
	Rpl4
	Pcbp1

## Sheet: C. MvsF11_FemaleUP
DEI	DEG	Splicing	Common with DEI	Common with DEG
Fn1	Xist	Igf2	Alms1	Abca1
Mga	Tsix	Zfp26	Appl2	Birc6
Xist	Gm14226	Zfp142	Arntl	Dock10
Pkn2	Ddit4	Rg9mtd3	Bicd1	Xpo1
Tsix	Fus	Crlf1	Birc6	Dpy19l4
4732465J04Rik	Dip2a	Rnft2	Brwd3	Dennd4c
Dnajc13	Fau-ps2	Accs	Cd44	Sphkap
S100pbp	Pgr15l	Ints7	Cfh	Ccdc141
Cntrl	Cavin1	Tspan33	Corin	Plce1
Olfr943	Xpr1	Hnrnpa2b1	Dock10	Ralgapa2
Ppp1r9a	Nufip2	Chtf18	Dopey1	Rbbp4
Birc6	Itgb3	Tbc1d24	Fancd2	Crybg3
Xpr1	2900026A02Rik	Plch1	Gmfb	Gabpb2
Pikfyve	Gm37706	Acin1	Herc2	Plekha1
Clcn7	Gm38404	Npm1	Lrch2	Carf
Rnf168	Gm45518	Greb1	Met	Pi4ka
Tns1	Ttn	Triobp	Morc4	Tab3
Nrp2	Nek9	Slc22a15	Nox4
Ptprf	Rlim	Jmjd6	Npm1
Mtm1	Gm42801	Per3	Nrcam
AC134468.1	Pet2	Rundc3a	Pcdh11x
Sema6d	Usp9x	Sun2	Pikfyve
Apbb1	Hyal6	Mthfsd	Plce1
Cmah	Apaf1	Nipbl	Pomgnt1
Ank3	A130071D04Rik	Tmem176b	Ppp1r9a
Vcan	Gm43027	Celf4	Rnf38
Camsap1	Kdm6a	Hnrnpk	Rsrc2
Epb41	Mgea5	Zfp788	Scin
Sytl2	Rbbp4	Cacna1g	Sfi1
Grin3a	Tnks	Ttc5	Tbc1d24
Rapgef6	Gm43523	Top3b	Tmcc1
Myo5a	Adam28	Zfp280c	Tmem161b
N4bp2	Lmnb1	2310057J16Rik	Usp45
Galnt6	Sema3g	Tnks1bp1	Wdr48
Inpp5f	Tjp1	1500002O20Rik	Wrn
Hsdl1	Gm37151	Ptma	Xpo1
Med1	Kdm5c	Gmfb	Zfp26
Tbc1d24	Gm45262	Wdr62
Brwd1	Muc6	Adcy3
Taf1	Olfr1408	Chd6
Fau-ps2	Gm14390	Rbm43
Sptan1	mt-Co1	Arhgap1
Epha4	Gm14324	Cd40
Dock10	1700006A11Rik	Pkp4
Coro2a	Abca13	Clock
Lrch2	Dsc3	Bdp1
Olfr457	Arih1	Prkab2
Apob	Abca12	Cox4nb
Tedc1	Rnf168	Htt
Kcnj16	Gm37376	Timm9
Lonp2	Abca1	Arntl
Gpn3	Fn1	Zfp40
Gm28134	Olfr1030	Wdr36
Olfr554	Anapc1	Morn1
Nedd4	Gm4915	Slc4a3
Zdhhc24	Gm8251	Abi3
Scin	Vmn1r33	Cgn
Fam135a	B130011K05Rik	Pi4ka
Olfr1555-ps1	Gm37456	Actn3
Lrba	Rab27a	Ptpn4
Plcb4	Apol7d	Mamld1
Ddah1	Gm37846	Cdkl3
Ssrp1	Gm13479	Fblim1
Kif1b	4932412D23Rik	Ccdc57
Vmn1r181	Actr2	Dlg4
Specc1	Abcb11	Armcx4
Rasef	Abca5	Hdac9
Olfr145	Gm43829	Cntln
Son	Gm45633	Setx
Olfr824	Gm14400	Syne2
Tubgcp6	Vmn1r13	Sec24a
Fmnl3	Akap12	Nbas
Fus	Atp10b	Polm
Diaph1	E230016K23Rik	Ube2f
Ryr3	Sytl2	Ehbp1
Tbcel	Gm5270	Huwe1
Nrbp1	BC037039	Lipa
Uvssa	Smad3	Trmt1
Zfp987	Sema4c	Nck2
Pgr15l	Slit2	Prdm16
Zfp106	Gm44676	Cit
Olfr1106	Gm42513	Engase
Olfr338	Phex	Arv1
Stx5a	Gm43473	Zfyve21
Gm14390	9130208D14Rik	Pcdh17
Mtcl1	Oog4	Auts2
Gm3143	Ppp2r5e	Rttn
Ttc26	Gm13323	Rcan3
Taf1c	Zbed4-ps1	Tsg101
Olfr1477	Gm37686	Pld2
Exoc3l4	Ddb1	Smg1
Vmn1r80	Gm14762	Zfp809
Cacnb4	Vmn2r78	Rps18
Hk3	4930453H23Rik	Zfp58
Bend7	Usp47	Zfp959
Gm14391	Gm20631	Wdr61
Aspm	Cyp7a1	Cct6a
Ahcyl2	4921534H16Rik	Dnajc28
Olfr1161	Kcnj2	Ddx6
Olfr984	Fbn1	Carkd
Vmn1r69	Gm45786	Tasp1
Dopey1	Zmym4	Pemt
Leprot	Rapgef5	Mlx
Fbxl5	Olfr1406	Stx17
Vmn1r87	4932414J04Rik	Chd9
Gm47685	Ranbp2	Dab1
Abi2	Clec2i	Acox3
Fgfr1op2	Fmnl3	Zfp868
Gm48166	Vmn1r184	Hinfp
Baz2a	Gm28822	Anxa7
Anapc1	Nlrp4e	Pask
Gm8110	Cd209a	Herc1
Ablim1	Gm35368	Zmat5
Gm21035	Abcc5	2010321M09Rik
Olfr1215	Gm45163	Mark2
Vmn1r184	Il6st	Wdr48
Ddit4	Ahctf1	Lrrc47
Usp9x	Gm32444	Cep70
Frmd4b	Arhgap31	Gas2l3
Fancd2	Fsip2	Commd5
Vsir	Shprh	Rnf220
Lypla2	Pcdhgc3	Rbm46
Babam2	Elf4	Zfp324
Akap13	Gm9119	Glis1
Olfr1238	Serpinb11	Polr2k
Gm45821	Gm38218	Pkig
Plec	Trim30b	Cecr2
Gm15276	Hipk3	Odf2l
Zfp870	Sntg1	Hdac4
Hexdc	A230103L15Rik	Zdhhc1
Pet2	Acap2	Fcho1
Alkbh8	Gm38269	Akt1s1
Pear1	Gm30790	Srsf5
Blm	Pola1	BC003331
Enpp2	Cyp2b23	Fbxw17
Dlg1	Anxa10	Kif20b
A830008E24Rik	Nlrp9c	B230217C12Rik
Dip2a	Gm42711	Hmox2
Cbs	Lrp1b	Myst4
Gm39312	Hm629797	Fam175b
Met	Gm9577	Prr5l
Obox4-ps28	Dpy19l4	Pde9a
Smarcc1	Olfr1507	Numa1
Cenpc1	Kirrel	Tpcn2
Gm42721	Adgrg4	Zfp800
Lrch1	Stx19	Letm2
Dhx9	Gm43046	Plekhg3
Prl2c5	Gm42833	Slc19a1
Olfr446	Btaf1	Cecr5
Gm47015	Gm45601	BC024479
Ankar	Fam129b	Gosr2
Olfr1116	Gm4918	Mgat4a
Rapgef1	Neo1	Iqcc
Rsrc2	Lama3	Ankrd46
Plekha5	Gm44542	Mr1
Myo1b	Gngt1	Zfp644
Vmn2r37	Jag1	8430406I07Rik
Dnajc5	Nyap2	Zfp944
Gm47904	Gm6726	Zscan22
Gm21036	Gm15169	Neto2
Vmn1r6	Cpd	Brca1
Nipal2	Wapl	Spa17
Snx25	Gm9913	C330019G07Rik
Gm47951	Rapgef4	Txndc9
CAAA01144662.1	Hcfc1	Ccdc84
Hadhb	Gm14896	Sirpa
Sfi1	Gm37457	Tro
Gm45792	Glb1l3	Tcf19
6030458C11Rik	Grm5	Uba52
Zfp964	Gm37479	Celf2
Tmcc1	Hykk	Tmem186
Nox4	Gm18325	BC023814
Cic	Gm38020	Shoc2
Rmnd5a	Gm30132	Arhgef4
Osbpl1a	Gm11406	Mrps23
Iqch	Gm2396	Madd
Olfr237-ps1	Tbx22	Ptger4
Zkscan8	Atrn	Dus1l
Gm48497	Gm37079	Lnp
Tcf12	Gm37393	Bex4
Gm48790	Cnot1	Golga3
Zfp979	Gm8107	Cbx7
Npr3	Rpap3-ps2	Rab5b
Olfr635	Gm9921	Hspb11
Arntl	Gm43605	Klhl25
Adgrg4	Gm37483	Rfxank
Shprh	Gm29234	Adamts18
Gm30165	Gm43314	Bves
Olfr354	Gm37623	Tmem209
Gm29895	Slx	Zcchc12
Olfr1389	Gm11251	Lclat1
Cln3	Atad2b	Arpc5l
Olfr1408	Crybg3	Zfp157
Gm30400	Cntnap5b	Pdzd11
Olfr679	Olfr816	Vps37c
Gm14324	Senp5	Serpinb6a
Vmn1r46	Olfr573-ps1	Prpf6
Ufd1	Fbxw19	Fam46a
Kif15	Gm42888	Rnmt
Vmn1r77	Gm36888	Cobl
Gm36694	Igf2r	Nrsn2
Atf7ip	Trpc5os	Rnf38
Nup210	A330023F24Rik	Ubl7
Gm48391	Zswim8	Rgs12
Olfr341	Xpo1	Usp32
Vmn1r90	Tmem225	Wiz
Sema3d	Ano3	Cep110
4932438A13Rik	Gm45779	Nagk
Gm29154	Gm44797	Nf2
Ppp1r16b	Vmn1r68	Fignl1
Vmn1r81	Skint5	Tcea3
Obox4-ps12	Dchs2	Aifm2
Gm11033	Malat1	Rbbp4
Corin	Gm42548	AI987944
9930111J21Rik2	Neb	Plekha6
Klhl20	Gm29129	Ppp1r9a
Olfr1217	Vmn2r-ps69	Bicd1
Necab1	Thbs1	Pknox1
AI838599	C130073E24Rik	Arid5a
Speer4e	Scn7a	Herc6
Olfr77	Gm37762	Spata1
Clec4a2	Gm4951	Mast3
Klhl13	Gm43924	Cpeb4
Gm48488	Ccr9	Gabpb2
Gm48306	Pi4ka	Slc6a4
Cnot1	Xpo7	Fam114a2
Gm4915	Gm26759	Nit1
Olfr1505	Skil	Smg7
Wdcp	Mecomos	Rnf32
Dock4	1500012K07Rik	Bcorl1
Olfr1392	Olfr273	Nrg1
Gm47191	Tcaf2	Trafd1
Gm26992	Osmr	Nrg2
Olfr920	Arap2	Dcakd
Wnk3	Casp12	Ccdc141
Itih3	Rit2	Sorbs2
Hyal6	A730032A03Rik	Spata13
Olfr868	Gm42436	Rpap1
Sema3g	Parg	Dopey1
Arhgap39	Fem1b	Mapk12
Sik2	Hipk1	Myb
Entpd5	Gm44708	Wdr45
Fsd1l	Tcaf3	Icosl
Pign	Pxn	Herc2
Olfr607	Gtf2a1	4931406P16Rik
Cyp4x1	Trpv5	Cep164
Slc18b1	Gm38198	Ano4
Gm18852	Gm37970	Acad10
Olfr706	Erbin	Rab11fip5
Grm8	Gm16169	Osbpl6
Gm14565	Gm19093	Msh5
Spef2	Utp20	Taf6l
Olfr1104	Csmd3	Diap2
Ttn	Gm42708	Dhdh
Pomgnt1	Gm20750	Rmst
Magi3	Gm45159	Tfpi
Lrrc74b	Ifi214	4930578N16Rik
Gm12022	Rxfp1	Zfp81
Muc6	Wee2	C79407
Olfr1160	Gm9758	Nadsyn1
4930571N24Rik	Sost	Nox4
Taf6	Gm45194	2210015D19Rik
Gnaz	Gm12332	Slc38a6
Vmn1r176	Eif2s3x	Acbd4
Cfap70	Gm18303	Sgsm2
Cd44	Oprm1	Mtmr4
Rtn1	Otogl	Lrp12
Vmn1r218	Gm26899	Camta1
Vmn1r72	Zkscan7	Rev3l
Lepr	Fam3b	Ddb2
AC140209.1	Tnr	Sipa1
Als2	Spink5	Aim2
Nrcam	Il1rl1	D4Ertd22e
Phf8	Cdk19	Upf2
Gm40614	Fam198b	4931428F04Rik
Atp1b2	Gm15180	Tcfl5
Gsdmc4	Cyp4x1	2610020H08Rik
4833422C13Rik	Fgl1	Wwp1
Gm48863	Fam135a	Lca5
Gm48861	Gm37868	Col13a1
Gm7058	Atp8b4	Gfra2
Uggt1	Gm37142	Macrod1
Gm15127	Gm5581	Sirt2
Gm14226	Zscan4d	Acot11
Sh3bp5	Gm10248	Calml4
Apobec1	Gm43528	Cyp4f16
Olfr1328	Gm45130	6720401G13Rik
Cfh	Flnb	2010001A14Rik
Gm6591	Ppp1r15b	Cdk11b
Mill2	Ms4a1	Lpcat2
Rhobtb3	Dgat2l6	Acaca
Rpap2	Adgre4	Dennd1a
Ankef1	Zbbx	Kank3
Pex26	Gm38111	Ppfibp1
Tada2b	Dennd4c	Prdm5
Gm3126	Uhmk1	Prr13
Traf5	Nudt3	Cspp1
AC175315.1	Spef2	Mbd1
Col19a1	Zfp106	9030625A04Rik
AC158605.1	Adamts12	Gyk
Gm48177	Gm12050	Btbd11
Mir5620	4933411E06Rik	Rtn2
Adtrp	Oc90	2010111I01Rik
Gm9343	Gm3149	Rhbdl3
Ano6	Mecom	Ttc39a
Gm7452	Dnajc13	Pbx4
Olfr1291-ps1	Gm5546	Col6a3
Zc3h7a	Dsg4	D030028A08Rik
Olfr126	Ccser1	Snrpn
Gm47853	Sphkap	Zbtb37
Ache	Gm43875	Ulk4
Kcnc2	Gm7058	Stra13
Gm44581	Gm42798	Dpp7
AC136518.1	Ankar	Atxn7l1
Glycam1	Fancm	4933407H18Rik
Gm10248	Mrgprx2	Alg6
Plce1	Ankef1	D630042F21Rik
Olfr166	Snap29	Sec24c
Zkscan3	Fgfbp1	Pdp1
1700082M22Rik	Atrnl1	Wdr67
Gmfb	Gm11218	Prrc2b
Appl2	Gm44134	Atp5s
Vmn2r29	Stab2	Taf1d
Vmn1r174	Ttll4	Ltbp4
Lyst	Pcdh15	Pou2f1
1700026D11Rik	4933430N04Rik	Pag1
Gm13266	Gm12634	Gm15246
Ghr	Ywhag	Lekr1
Olfr812	Gm38351	Cyp2d22
Erc1	Gm37941	Osbpl3
Olfr577	Olfr392	Dennd4c
Sgk3	Gm5065	Pde2a
Mylk3	Gm6145	Itpr1
Olfr815	Gm12898	Zfp647
Agbl3	Cltc	Lsm14a
Olfr1440	Scn3a	BB218582
Gm8107	Pds5a	Bace2
Tmem104	Gabpb2	Prrc2c
Kmt2c	Gm14085	Limch1
AC154627.2	Itga2	Mprip
Pcdh11x	Ice1	Atf2
Gm14404	Pou1f1	Proca1
Olfr575	Gm38263	Wdr78
Muc15	Epg5	A930001N09Rik
Trip12	Csmd1	AI848100
Cachd1	Sycp2l	Otud6b
Gm45844	Olfr43	Gm13507
Gm47932	Als2	Zbtb20
Vmn1r173	Zc3hav1l	Ubr1
Csgalnact2	Gm4759	Arfip1
Tln2	Utrn	Cd82
Clasp1	4930433N12Rik	Helz
Olfr373	Dhrs9	Prkdc
Olfr1109	Ldlrad3	Noxo1
Phex	Dip2b	Abca1
D830005E20Rik	Rp1	Zfp940
Cd36	Gm16240	4933434E20Rik
Tgfbr1	Klra17	Mbd4
Gm18508	Fndc3b	1810030N24Rik
1110032A03Rik	Gm44822	Mll3
Gm47265	Ptpn13	Mfsd2b
Ncapg2	Gm18747	L1cam
1700030N03Rik	Ccdc141	Atl1
Mtmr14	Gm15581	Tead1
Tmem229b	Amot	Rhox4d
Gm12018	Gtf3c4	3830403N18Rik
Vmn1r216	Nrip3	Sfi1
Olfr859	Ykt6	Gm13154
Myh2	Kdr	EU599041
Alkbh1	Edem3	Alms1
Adgrg2	Gm12735	Nbeal1
Olfr161	Pi15	Pkd1
Olfr1338	4930431P03Rik	Speer4d
Cd209a	Gcnt4	BC018101
Amotl1	Hk2	2310001H12Rik
Gm8251	Gm28359	2200002D01Rik
Lrp1	Pde1c	Slc24a5
Gm10660	6720464F23Rik	Ccdc159
Hace1	Man2a2	Appl2
Bank1	Plxnd1	Cfb
Otud5	Mug1	2410002I01Rik
Olfr1336	Ttc37	Pla2g10
Gm35507	Lmtk2	Rbm47
Slfn3	Atr	Rsrc2
Gm45518	Man2a1	1700088E04Rik
Zmiz1	Agps	Wnk1
D130040H23Rik	Cbl	Gm10324
Ccdc28a	Fam8a1	Tulp3
Tor1aip2	Smok2b	2210408I21Rik
Gm9129	Gm7173	Mutyh
Gm11251	Gm43889	Izumo4
Rlim	Osbpl8	Fam151a
Tpra1	Nalcn	3110052M02Rik
4930503E24Rik	Anp32e	Gpr137c
Apol10a	Arfgef3	Zfp772
Sntg1	Cdc27	Wwp2
Gm13977	Gm10513	Diap1
Sidt1	Tpte	Synrg
Zbed4-ps1	Ubr5	Gpatch4
Gm48663	Gm43061	Cnksr2
Ift140	Prpf19	Dennd2c
Dmxl2	Irf2bp2	Plekha1
4933438K21Rik	Rybp	Kif2a
Itgb3	Speer4cos	Usf1
4932414J04Rik	Sort1	Tead2
Gm17870	Dhx9	Ulk3
Xpo1	Shroom4	Evi5
Dicer1	Epha5	Ankrd16
Fyb2	Slc5a4b	Glyr1
Clvs1	Gm38248	Commd4
Gm15245	Clasp1	Map3k5
Cc2d2b	Prkg1	Gon4l
Fbxw19	Gm44027	Plek2
Zmat1	Gm18757	Zfp52
Olfr1469	Pacs2	Gsdmd
Cdk19	Sema7a	Agxt2l2
Mms22l	Pxdn	Hivep2
Rxra	Polr1a	Lnpep
Limk2	Ralgapa2	Ifi202b
Gm3476	Gm35842	Pwwp2a
Spock2	Smurf1	Tbc1d12
C330022B21Rik	Gm15886	Pqlc3
Gm16169	Gm15491	Anapc13
Ccdc149	Pik3c2a	Ppp1r12b
Nadk2	1700028K03Rik	Supt5h
Ppfia2	Gm43268	Pgap1
Mrap2	Gm37137	Fastkd1
Usp45	Pign	Phip
Sycp3	Dcc	Cd109
Olfr63	Itgav	Baz1a
Olfr1226	Szrd1	Dnajc4
Olfr1489	Ncapd3	Sgms1
Gm45699	Carf	Slc18a1
Vmn1r209	Adgrg6	Akap9
Acss3	Golim4	Araf
Adnp	D030062O11Rik	Rgs19
Gtdc1	Grb10	Birc6
4933408N05Rik	Ltn1	Ccdc18
Szrd1	Gm11639	Cntn4
Zkscan7	Dcaf5	Hpgds
Herc2	Dcun1d3	Pcbp2
Wrn	Slc4a10	Exosc8
Gm19065	Prl2c5	Cep290
Gm33180	Gxylt1	Chic1
Olfr556	Med1	BC011426
AI314180	Gm5524	Fat4
Kcnq1ot1	Tnpo1	Zfp97
Nlgn3	Dgkb	Tep1
Senp7	Gm42929	Wdr76
Adra1b	Gm19967	Wdr60
Dcx	Gm37522	Khdrbs2
Clstn2	Kif3b	Lgr5
Gm48841	Slc36a4	Ogfod1
Ifi214	Scn9a	Gm14378
Gm13589	Col19a1	Mdn1
Klhl7	Olfr262	3110057O12Rik
Fbln7	Lama2	Ptar1
Dsg2	Parp14	Cacnb1
Gm21870	Phf3	Scai
Impdh1	Chil4	Bud31
Cybb	Ryr2	Maob
Zfp26	Ccp110	Sdccag1
Gm15839	Adarb1	Zfp326
Olfr466	Atg2b	Dock10
Bche	Camsap2	Poglut1
Gm10873	Prdm2	U2af1l4
Gm44520	Cep192	Pcsk7
Dgkb	Tab3	Cramp1l
Rxfp1	Birc6	Zfp808
Srebf1	2900097C17Rik	Hira
Cux2	Plekha8	Scamp4
Brwd3	Kif13b	BC029214
Kdm3a	Clcn5	Dlst
Nufip2	Zbtb44	Ilvbl
E030030I06Rik	B230216N24Rik	Josd2
Gm47678	Xirp2	Brd8
G3bp2	Myh10	Acadm
Platr25	Taf1	Xlr3c
E2f7	Emc1	Wdr44
Wdr48	A430105I19Rik	Ormdl2
Gm45389	Tgfbr1	Lrch2
Olfr1184	Avl9	Tmem161b
Gm32017	Zfp352	Sphkap
Cavin1	Ankfy1	Nol8
Gm45268	Skida1	Cd44
Vmn1r26	Cadm2	Gm13242
Gm15023	Hip1	Npas3
Gm18795	Lemd3	Prodh
Lrp6	C2cd3	Fam161b
Swt1	Dnah5	Hdac10
Me3	Fmr1	Zfp369
Grm5	Gm27241	Cept1
Gabra6	Cul7	Zdhhc12
Mir101c	Dock10	Ofd1
Zbbx	Gm7292	Col16a1
1700003C15Rik	Nav3	Fan1
A630010A05Rik	Plekha1	1600016N20Rik
Mia2	Plce1	Efhc1
Supt3	Adgrb3	Ganc
Rnf4	Atad2	Pusl1
Gm26621	Cftr	Braf
Olfr183	Gfpt1	Tnip2
Kif27	Gm16577	Mcart6
Xpo7	Flna	Tmem90b
Olfr1307	Kpna6	Rps6ka5
4930433N12Rik	Abcc9	Il1r1
Olfr1330	Rapgef2	Rad54b
Cd84	Fam91a1	Hck
Vmn1r45	Fzd1	Jmy
St8sia4	Fnip2	Ncoa7
Gm9577	Tek	Zfp677
Wrnip1	Mmd	Ppargc1a
Mib1	Zeb2	Slc25a37
Rnf38	Kntc1	Cideb
Olfr136	Gm17501	Myo9a
Gucd1	Snrnp200	Svep1
Gm26629	Sfmbt2	Ybx2
Olfr124	Slc12a2	Hsf2
Gm47968	Cacna1e	Sdr39u1
Atg16l1	Etnppl	Wdr54
Fermt1	Plekhd1	Cd151
Crem	Egfr	Dapk2
Gm28370	Top2b	Txlng
Enpep	Aqp1	Zc3h8
Gm11406	Slc2a13	Sema3e
Vmn1r12	Pdpr	Anubl1
Mgat1	Pramef8	Nudt13
Tmem161b	Notch3	Tsta3
Gm32647	Slamf6	Pard3b
Apbb1ip	Tbx18	Galnt3
Mtmr1	Kit	Eno2
Hnrnpc		Immp2l
Adam12		Tcea2
Fsip2		Gin1
Olfr1452-ps1		Rbm5
Olfr1009		Luc7l
Samd4		Camkv
Mark1-ps3		Mtcp1
Gm9119		Ccdc142
Cpa6		2410002F23Rik
Morc4		Synj1
B230220B15Rik		Pdzrn4
Catsperb		4833420G17Rik
Snrnp200		Trpv2
Gm16223		Ncrna00085
Nyap2		Ddx58
Car7		Pts
Psme1		Palb2
Gm48260		Iqgap2
Gm8159		Polq
Myo18a		Gramd1a
Gm2824		Optn
Xlr4b		Iigp1
Myh10		Setd4
Gm813		Zswim5
Ryr2		Pfkfb2
Twf2		Ccdc74a
Eln		Ankrd26
Obox4-ps35		Ankrd23
Gm48130		Znf512b
Gm18577		Hspa4l
Alms1		Ap4m1
Nsd3		Stag3
Olfr1030		Tmem205
Npm1		Fastk
Bicd1		Ston2
Gm15088		Fap
Snrpa1		Gtf2e2
Myo1d		Ngdn
Adcy7		Rtf1
Gm6509		Neil1
D7Ertd443e		Met
Hpse		Lrrc51
Mthfr		Tex14
Nol11		Arhgef9
Tnfrsf12a		Cd2bp2
Rhox4c		Qpct
Gm4117		Mrpl30
Gm18881		Mapk13
Ift80		Cep250
Vmn2r-ps102		Coro2b
Plxna3		Ccnk
Olfr878		Mbtps2
Sytl4		Pcdh11x
Gga2		Ssbp1
Gm15507		Thumpd3
Olfr167		Ccdc15
Pi15		Morc4
Setd5		Gm14403
Gm20663		Wdr59
Rnf20		Bdh2
Sox1ot		4930422G04Rik
Gm4991		Tcfcp2l1
		Pdzk1
		Lrrk2
		Mcoln3
		Taf15
		D630037F22Rik
		Isca2
		Tuft1
		C1s
		Phtf2
		Wasf3
		Rock2
		Taf4a
		Pdlim5
		Brca2
		Trabd
		Zfp28
		Cdh9
		Nrcam
		Ero1lb
		6030419C18Rik
		Nfat5
		Ccdc163
		Ccnl2
		Cdh29
		Cdk12
		Begain
		Sept10
		Slc35a4
		Plcb1
		Tesk2
		Ranbp17
		Ncrna00081
		Sacs
		Xiap
		Sap130
		9430015G10Rik
		Arhgap4
		Pms1
		Snhg1
		Macf1
		Rufy2
		Taf4b
		Med23
		Epb4.2
		Mettl1
		Pm20d1
		Dclk2
		Rpl7l1
		Rimklb
		Slc38a7
		Zfp783
		Tmcc1
		Efna5
		BC088983
		Dpysl2
		1700029J07Rik
		Tmtc2
		Cacna2d1
		Thbs3
		Clk4
		Sirt5
		1700021C14Rik
		Plce1
		Ppara
		Napg
		Pfkfb4
		Gphn
		Fam13a
		Hsd17b11
		Usp35
		Snx32
		Aasdh
		Trrap
		Erap1
		Il33
		Tead4
		Fgf9
		Usp45
		Mapkapk3
		H2-Ke6
		Shd
		BC052688
		5430411K18Rik
		Papss2
		Gbp9
		Mett11d1
		Mink1
		Ccdc64
		Hmbox1
		Zscan18
		Dync2h1
		Stk11ip
		Kcnh1
		Mapk8
		Pikfyve
		March11
		Dpy19l4
		Eif3c
		Mrps18b
		Ddx23
		Dnase1l1
		Gstcd
		Itfg3
		Mycbp2
		Alkbh3
		Add1
		Ppil2
		Rad54l2
		Spag1
		Rtkn2
		Arsg
		Pafah1b3
		Plscr2
		Zfp61
		Ctage5
		Qsox2
		Lrrc16b
		Rnf17
		2810055G20Rik
		Carf
		Grik2
		Fam175a
		Mtap7d3
		Dapp1
		Fdx1l
		Wdr19
		Zswim6
		1810006K21Rik
		Acrbp
		Tle2
		Kcp
		Tstd2
		Grhl2
		Amn1
		Fggy
		Aurka
		Vps33b
		H2-Bl
		Mtmr11
		Rag1ap1
		Tex264
		Chsy3
		Kel
		Efha2
		Fancd2
		Slc35f2
		Fam189a2
		Fmn1
		Znrf3
		Lims2
		Ccdc93
		Tdrd5
		Grinl1a
		Rpain
		2310061I04Rik
		Fmnl2
		Dennd1b
		Fam82b
		Scin
		Ankrd42
		Xpo1
		Glb1l2
		D330045A20Rik
		Tprkb
		Ralgps1
		Dclre1c
		Imp4
		Gm13476
		Sned1
		Rad52
		Wrn
		Cxxc4
		Hjurp
		Usp34
		Hoxa3
		Wdr91
		Zfp512
		1110038B12Rik
		Letmd1
		Spsb3
		1300010F03Rik
		Pomgnt1
		Ly75
		Tia1
		Abhd3
		Cmpk2
		Tube1
		Pcp4
		Stambpl1
		Tenc1
		Fam116b
		Arnt
		Slc39a13
		Atat1
		Vps13a
		Zfp873
		Etv4
		Trit1
		Cntn6
		Spsb2
		Gm13157
		Tomm40
		Cog5
		Nedd9
		Slc38a9
		Exoc3l
		Ash1l
		Irf2
		Cyp4f17
		Herc3
		Trim68
		Fbxw5
		Mtap7d2
		BC004004
		Ccdc66
		Ssh2
		BC057079
		Patl1
		Ppox
		Tdrd12
		Kat2b
		Gm10345
		Aldob
		Tert
		Pfkfb1
		Slc37a2
		Depdc5
		B230206F22Rik
		Pnpla7
		Slc25a40
		Mfsd8
		Fam109a
		9930104L06Rik
		Rbak
		Kctd9
		1700029G01Rik
		C330018D20Rik
		Trmu
		Mfsd7b
		Pot1b
		Dtna
		C920016K16Rik
		Cdk6
		Adam8
		Megf11
		2410006H16Rik
		Pigg
		Thbs4
		Arhgap25
		Cbx8
		Yipf5
		Ints2
		Ebf3
		Pde1a
		Ccdc134
		Kif21a
		Eif2c3
		5830418K08Rik
		Cdh18
		Slc7a4
		Corin
		Dzip3
		Mtap4
		Ate1
		2810407C02Rik
		Lmbr1
		Nf1
		Tab3
		Tmem120b
		Pnliprp1
		Trpt1
		Wbp7
		Cpne8
		Atp11c
		D330041H03Rik
		Prnd
		Cdh24
		Pih1d2
		Csf2ra
		Rock1
		A830080D01Rik
		Crybg3
		Rmi1
		1700029I01Rik
		Mms19
		Pan3
		Parp9
		Fuz
		Syt17
		Rffl
		Atm
		2700078E11Rik
		Thoc2
		Ralgapa2
		Brwd3
		Derl3
		Bbs5
		Rccd1
		Cdk20
		Ptprz1
		Rc3h2
		4930473A06Rik
		Parp6
		Polr3gl
		Tmem45a
		Fam38b
		Ccdc122
		Cfh
		Helq
		Med24
		Gja4
		Tmem106a
		Pir
		Kbtbd3
		Stoml1
		St6galnac2
		Rab15
		Ephx1
		Hap1
		Fam190a
		Hbp1
		Alox12
		Slc25a42
		Srbd1
		Frem2
		Pim1
		Cbll1
		Ocln
		Zfp239
		Rab36
		Tgfbrap1
		Taf7l
		2400003C14Rik
		Ppm1b
		9230114K14Rik
		Zfp764
		A630007B06Rik
		Kdm5a
		Naalad2
		Rian
		Rdm1
		Slc35e2
		Hmcn1
		Doc2a
		Gm4979
		2210404J11Rik
		9030025P20Rik
		Gm3435
		2410091C18Rik
		1700021F05Rik
		Rasa4

## Sheet: D. MvsF12
DEI	DEG	Splicing	Common with DEI	Common with DEG
Fst	Fst	Gimap9	Abhd3	Fam98c
Hspa8	Chrm4	Rpusd1	Acsl4	Dmpk
Chrm4	Xist	Gtf2a2	Adam8	Ccdc30
Sprr2d	Msx1	Gm13212	Adamts16	Tmem191c
Phlda2	Phlda2	Zfp653	Adamts9	Peli2
Foxl2	Tsix	Slmo1	Ano1	Adamts9
Gm15501	4930563E18Rik	Camta2	Arhgap4	Inpp5f
Msx1	Foxl2	Aak1	Arhgap44	Porcn
Xist	Sprr2d	1600012H06Rik	Atp11c	Col13a1
Calcoco2	Porcn	Mgat5	Atp2a3	Cul4b
Tmem171	Lrrn1	Cdadc1	AU021092	Gm4779
Irx3	Tmem171	Hax1	Cacna1g	Cnnm2
Lrrn1	Gdpd2	Cars2	Ccdc61	Adam12
Lef1	Tnfrsf19	H3f3a	Cd36	Pla2g5
Lzts1	Fam196b	Acvrl1	Clasp1	Zfp280c
Drp2	Stum	Ino80d	Cntn4	Slc7a4
Col12a1	Calcoco2	Zcchc7	Cspg5	AU021092
Akap7	Lzts1	Tmem194b	D3Ertd751e	Crip3
Tsix	Lypd6b	Herc1	Dlgap1	Lmo7
Scrt2	Sp5	Grhl3	Dmpk	Slc41a3
4930563E18Rik	Scrt2	Cit	Dsc2	Iqgap2
Vav3	Col12a1	Tnpo2	Dysf	Tspan9
Calb1	Drp2	6330416G13Rik	E330013P04Rik	Lef1
Pde8b	Wnt4	D9Ertd402e	Efemp2	Hes5
Porcn	Adamts19	Sec24a	Enc1	Sct
Cds2	Gm45765	Zfp69	Entpd5	Entpd5
Sema4d	Calb1	Acsl4	Espn	Rasgrp3
Hotairm1	Wnt9a	Pitrm1	Fgfr2	Mylk
Sp5	Lypd6	Lzic	Frem1	Dazl
Fam196b	Myh8	Kcnt1	Gabpb2	Adamts16
Adam8	6330411D24Rik	Tfdp1	Gen1	Abhd3
Lypd6b	Dcaf12l1	Ubp1	Gm2694	Gas2l3
Tnfrsf19	Irx3	Slc35c2	Gmpr	Idua
Irx3os	Nr6a1	Hnrnpa2b1	Grik5	Stk31
Wnt4	Gm45766	Bptf	Hdac4	Dsc2
Nr6a1	Cgn	Fam129c	Hmox2	Adam8
Tshr	Tshr	Ccdc163	Idua	Emilin2
Gdpd2	Gata2	Katnal2	Iqgap2	Llgl2
Adamts19	Gxylt2	Rbm33	Kcnh3	Slain1
Bmp2	Gm44732	Zcchc2	Kcnt1	Enc1
Gm9748	Isx	Impdh1	Kidins220	Ano1
Acsl4	Thbs2	Pi4ka	Klf8	Stx11
Dcun1d4	Gm2245	C85492	Lef1	Osr2
Wnt9a	Bace2	Accs	Lmo7	Ern1
Atxn7l3	Msx2	Efcab7	Maff	Fam178b
Itpr2	Gm14866	Sycp1	Magi1	Radil
Isx	Thsd7b	Pmf1	Mid1ip1	Dock9
Kdf1	Lrrc34	Tomm40l	Mink1	Siah1b
Dcaf12l1	Dock4	Heatr5a	Mylk	Abcd4
Myh8	Cdkn1c	Sipa1	Myo5a	Spry1
Lypd6	Kcnd2	Zfp235	Nfat5	Fgfr3
Thbs2	Bmp2	1600016N20Rik	Nrf1	Fgfr2
Gata2	Fam129a	Casc5	Osr2	Nhsl2
Stra8	D630039A03Rik	Cep152	Parp8	Chka
Stum	Akr1c14	Sct	Pla2g5	Tcf19
Rbm10	Stra8	Nub1	Plod2	Kcnh3
Gm47040	Smim10l2a	Trerf1	Porcn	Maff
Nanog	Sulf1	Socs6	Ppcdc	Bcas3
Gm1821	Gm7666	Tcerg1	Radil	Arhgap20
Wdr49	Kcng4	Arntl2	Rbm47	Klf8
Dnm2	Irx3os	Mbd6	Rnf220	Plod2
Sulf1	Ryr2	Hnrnpk	Robo1	Cds1
Dclk1	Cacna1d	Hdac4	Robo2	Mid1ip1
Gm45765	E330013P04Rik	Poglut1	Scrn1	Grik5
Cdkn1c	Rspo1	C630004H02Rik	Sct	Sgsm2
Tspoap1	Slitrk1	Atf6	Sec61a2	Dlgap1
Adm	Cdx2	Trmt11	Serpinb6a	Tacc1
Msx2	Foxl2os	Zfp810	Slc35c2	Grina
Pard3	Dclk1	Timm9	Slc39a14	E330013P04Rik
Olfm1	Runx1	Phkg2	Slc41a3	Kcnt1
Slc22a18	Itpr2	Cap1	Slit2	Osbpl3
Adtrp	Tns4	Nop58	Smarca2	Osbpl6
Gm44732	Adm	St6galnac6	Sorbs1	Pde9a
Bace2	Taf7l	Add1	Spry1	Cdh23
Dock4	Colec12	Lins	St7	Rhpn1
Gatad2a	Alg13	Kidins220	Stk31	Cntn4
Prcd	Adtrp	Dock9	Stx11	Cbfa2t3
Kcng4	Myo5b	Abcc5	Tacc1	Piwil2
Slitrk1	Igfbp2	Nsun3	Tia1	Tmem63a
Gxylt2	Sall3	Zfp715	Tle3	Frem1
Anapc15	Emx2	Cd36	Tle6	Arhgap4
Nrap	Slc22a18	D14Abb1e	Tmem63a	Hadhb
BC048679	Olfm1	Ncoa7	Tomm40l	Kifc2
D630039A03Rik	Gm42609	Chd8	Trpc3	Ispd
Magi2	Podxl	Plekha6	Ubap2l	Msi1
Rspo1	Phf19	Mll3	Unc5b	Magi1
Myl1	Csgalnact1	Slc25a38	Zfp277	Gm2694
Gm42609	Prkcd	Lmo7	Zfp672	Cspg5
Ercc2	Wdr49	1810022K09Rik	Zzef1	Atp2a3
Elfn1	Ptpn4	4930455C21Rik		Trpc3
Cgn	Sbspon	Siva1		Neo1
Vgll2	Dmpk	Ercc6		Atp2b3
Cdx2	Fgfr2	Stk30		Gmpr
Akr1c14	Rasgrp1	Arhgef12		Scrn1
Fam129a	Sohlh1	Dhdds		Unc5b
Lamb3	Elfn1	Hmbox1		Zfp277
Lrrc34	Agtr1a	Papd4		Arhgef4
Kcnd2	Cpa2	Kalrn		Gfra2
Mtmr14	Pld1	Ube2f		C1qtnf4
Irx5	Ano1	Mst1r		Robo1
Thsd7b	Vrtn	Caskin1		Robo2
Numb	Gas6	Parp11		Susd2
Rec8	M1ap	Helz		Zfp672
Adk	Prcd	Fbxo25		Pear1
Podxl	Egfl6	Cox4nb
Il33	Ifnar1	Arhgef10
Radil	Dsc2	Ptma
Tspyl2	Rhox9	Mmp28
Hmgxb4	Dnah8	Brca1
Smim10l2a	Hpse	Zfp143
Gm14866	Tph2	Arfgap1
Olfr1564	Reep1	Zbtb43
Tph2	Rhox6	Gemin5
Rnf152	Lrriq4	Per3
Wdr95	Cntn5	Pnldc1
Tmem174	Dab1	0610010F05Rik
Pik3r1	Gm30132	Depdc5
Sall3	Pitpnm3	Hdac9
Ppp1r18	Cib2	Ptrh1
Afmid	Gm28085	Fnbp1
Gm5850	Rnf43	Zim1
Sohlh1	Arhgef19	Ube2n
Pld1	Actr6	Ext2
Tns4	Fndc5	Atad2b
Hdc	Lef1	Paxip1
Zmym3	Cdkn1a	Camta1
Lmo7	Nmur2	Lrsam1
Ryr2	Irx5	Ddc
Egfl6	Cntnap5a	Zfp217
Rasgrp1	Tmem178	Aurkc
Alg13	Ctxn3	Vkorc1l1
Psen2	Slc28a1	Wdr61
Myo5b	1700061G19Rik	Clspn
Vmn1r188	Ifitm1	Atp2b1
Igfbp2	Stx11	Zfp219
Cfh	Tkt	Thnsl1
Itk	Mbnl3	Zfp120
Prx	Papln	Rpl37
RF01962	Vgll2	Rps18
Fgfr2	Aqp3	Naca
Coro2a	Myl9	Atp6v1g1
Creld1	Klf17	Nnt
Ryr1	Ttc38	Eef1g
Abhd3	Trnp1	Zdhhc4
Dsc2	Emx2os	Rc3h2
Akr1c18	Fat4	Sned1
Runx1	Hmgcs2	Mtif3
Ccdc28a	Mapk8ip2	Dclre1a
E330013P04Rik	Mid1ip1	Rnf220
Arhgap44	Lhpp	Speg
Nmur2	Zglp1	Lnx2
Ecel1	Arhgap29	4921513D23Rik
Colec12	Gm14493	Stx17
Cpa2	Tmem255b	Zfp820
Plch1	Slc5a10	Klhl23
Taf7l	B3gnt7	Ctf1
6330411D24Rik	Hdc	Nop56
AL607074.1	Dapk1	Spag4
Espn	Asns	Wiz
Pdzd7	Kcnq1	Polm
Ccdc61	Haao	Gyltl1b
Cacna1d	Myl1	Efemp2
Gemin8	Gm45889	Agtrap
Pde1a	Magi2	1110008F13Rik
Hpse	Kcnt1	Tmem144
Gas6	Gldc	4930503L19Rik
Prkcd	Dnaaf3	Zfp532
Emx2	Cd164l2	Atp6v1e1
Sugp2	Wdr72	Tprkb
M1ap	Akr1c18	2410127L17Rik
Ccne2	Dmrta1	Prdm15
Micall2	Prr36	D16Ertd472e
Cdh9	Zfp703	Golga2
Asns	Pld5	Nanos3
Hmgcs2	Soat1	Dnajb2
Gm44753	Smtnl1	Gtf2e2
Dnah8	Plxna4	Smarca2
Ifitm1	Gm43352	Siah1b
Rhox6	Pde8b	Zfp938
Phf19	Nr2e3	Ube2i
H2-Q4	Svopl	Rps3a
Ptpn4	Rec8	Ccnt2
Dlgap4	Tfap2c	S100a16
Pafah1b1	Hand1	Cenpk
Rhox9	Nos1	Mycbpap
Ano1	Laptm4b	Pear1
Kcnh3	Gm37509	Zfp800
Reep1	Neu3	Ncor2
Sprr2a2	Cntn4	Itpr1
Ints6	Prrt4	Zmat5
Mbnl3	Kitl	Sptlc1
Tmem56	Capn1	Pcna
Rnaset2b	Fam83g	Apoc2
Ctxn3	Bhlha15	Spsb2
1700013H16Rik	Hs3st1	Wdr31
Hand1	Smpx	Birc6
Cep85	Rrad	Klhl25
Ces1h	Zfp277	Ccnl1
Rnf43	1700013H16Rik	Sec23b
Ifnar1	Slc41a3	2010321M09Rik
Slit2	Smpdl3b	Mtrr
Cib2	Plch1	Sox5
Fndc5	Aldh1b1	Znfx1
Sbspon	Frmd6	Slc39a11
Adgrg2	Krt20	Mr1
Slc39a14	Ces1h	Lclat1
Slc41a3	Prkd1	Inpp4a
Gm14322	Daam2	Zfp2
Csgalnact1	Adgrl3	Atg4c
Cntn4	Rgs2	2010111I01Rik
Agtr1a	Anpep	Fam73b
Kcnip1	Osbp2	Cblb
Npr2	Nrap	Ildr1
Ccdc182	Npnt	Daxx
Fam160a2	Tspan1	Far1
Rgs2	Trabd2b	Nagk
Ash2l	Nrn1	4933411K20Rik
Sh3d21	Abcc2	Hmox2
Zglp1	Car5b	Zbtb32
Myl9	Ppara	H2-Ke6
Nek3	Clec2l	Gnpnat1
Brwd1	Emb	Nin
Actr6	Klhl5	Gpr116
Vrtn	Sstr3	Robo2
Lhpp	Aldoc	Angel2
Pitpnm3	Ccdc182	Fanca
Nr2e3	Epha7	Ercc5
Haao	4930548H24Rik	4930447C04Rik
Gm12896	Pank1	Rab3a
Hdac7	Entpd2	Ddx6
Ttc38	Ovol1	Syt11
Tkt	Nkd1	Gm10393
Gm1604a	Kcnh3	Rbbp5
Slc28a1	S1pr1	Flcn
Krt20	Pik3r3	Cox7a1
Arhgap29	Mybpc1	Zc3h11a
Apbb2	Adgrb2	B4galt4
Laptm4b	Orc1	Rrp1b
Gm5182	Gm21083	Dgke
Rara	Plbd1	Mterfd1
Kcnq1	Cd83	Usp32
Osbp2	Wt1os	Dnmt3b
Ift140	Col22a1	2010107G23Rik
Cfap161	Lrrc8e	1700026D08Rik
Prr36	Magi1	Acbd4
Cntnap5a	Gm12743	Gyk
Gm14493	Cdh9	Arhgap44
1700061G19Rik	Tmc1	Iqsec1
Tbc1d4	Nacc2	Sorbs1
Inpp5k	Ablim3	Foxm1
Soat1	Slc2a3	Xlr5c
Axin2	Fndc1	Elp4
Mapk8ip2	Gprc5a	Runx1t1
Klf17	Ptpro	Postn
2010204K13Rik	Adam8	Ankrd24
Sc5d	B230208H11Rik	Tmbim6
Cpeb2	Nlrp9b	Chka
Cpt1b	Stxbp1	Sfi1
Kidins220	Lor	Dst
Camkv	Tgm3	Mgat4a
Dab1	Isl2	Ccdc64
Hmox2	Klf8	Cd97
Ppara	Grik5	Irgm1
Fam83g	Frem2	Vdac3
Gm28661	Tspan33	Mapk12
Itgb4	Rasl10b	Gltscr1
Gm21083	Kcng1	Lphn3
AC244695.1	BC023105	Huwe1
Ahctf1	Dlx3	Pcnt
Adarb1	Gata3	Sirt2
A230005M16Rik	Cfap161	Map3k9
Arhgef19	Kdm3a	2810408A11Rik
Casc4	Ugt2b36	Bcas3
Tle3	A430078G23Rik	Fbxo34
Gm26740	Pik3r1	Cntn4
Olfr124	Nlrp12	Msh5
Zfp703	Cdkn1b	Rtkn
Olfr720	Ofd1	Mkrn1
2210407C18Rik	Mcf2	Gbp9
Entpd2	Kcnip1	Sgcd
Eif4g1	Myh13	Ncapd3
Tmem178	4930523C07Rik	Cacna1g
Madd	Sall4	A830093I24Rik
Smpdl3b	Pcsk9	Vma21
Stx11	Gm14565	Dsc2
Kcnt1	Atp6ap1l	Dlg1
Dnaaf3	Gjb4	Vmn2r29
Rasgrp4	Gm15873	Nudt13
Gm7666	Cyp1a1	Osr2
Gabra4	Srxn1	Kifc3
Kcng1	Necab3	Intu
Gldc	Gm45371	Nek1
Aldh1b1	Gca	Slit2
Mid1ip1	Rassf10	Iffo1
Pank1	Axin2	Letm2
Gm16401	Crabp1	Pknox1
Clcn5	Fam160a1	Tmem8b
Ctdnep1	Mogat2	Slc24a6
Rapgef3	Gm26626	Ppp1r12b
Tfap2c	Cdcp1	Glb1
Ppcdc	G6pc2	Kif13a
Gm15543	Amph	Osbpl6
Phc1	Uap1l1	Brd2
Zfp462	Rilp	Tcfcp2l1
Npnt	Grik3	D4Ertd22e
Fat4	Wnt2b	H2-Q6
Zfp692	Edn2	Dus4l
Atp6ap1l	Gbx2	St7
Hs3st1	Tex15	5730419I09Rik
Gng13	Itk	Zfp672
Parp8	Dlg3	Marveld2
Ica1	Gmnc	Llgl2
B3gnt7	Trhde	Shank2
Dapk1	Sema4f	Csnk1g3
Dmrta1	Ttc39b	Magi1
Brwd3	Mreg	Zzef1
Med14	Fam81a	Zfp827
Gnal	Hcn2	Tcf7l2
Hvcn1	Gpat3	Il3ra
Add3	Slc5a1	Dync2h1
Atf1	Arrdc4	Col13a1
Kif3c	Uhrf1bp1l	Rab26
Ppp1r26	Clstn3	Acaca
Micu1	Gm13032	Spag9
Scd1	Fbxo15	Lrrfip1
Gm33543	Stard10	Zscan21
Lin28a	Vav3	Sytl3
Olfr1062	Scd1	Lrrc56
Kcnh4	Tdrp	Kif21a
Kitl	Ccdc30	Gm4779
Gm43352	Gbp2b	Cbfa2t3
Tacr1	Susd5	Fbrsl1
Tmc1	Lgals7	AK129341
Adgrl3	Tmem132c	4933436C20Rik
Cdkn1a	Plcg2	Pdzd2
Ablim3	Ppp2r2b	Dffb
Slc7a2	Tbx4	Herc6
Plxna4	Tdh	Col16a1
Hdac4	Dppa2	Actn1
Olfr1263	Kdf1	Zfp558
Morc3	Snca	Foxr1
Fam134b	Gm5850	Slc11a1
1700097N02Rik	Rab11fip4	Sgsm2
Gm5851	1010001N08Rik	Gmip
Klhl5	Lbx2	Acer2
Ifit1bl1	Gm13554	Evi5
Snca	Stac2	Rgs7
Trnp1	Wnt10a	Slc38a6
Aqp3	Ak7	Pcnp
Rrnad1	Gm30613	Nfya
Fam214b	Pak1	Dcakd
Baiap3	Rasa4	Limch1
Olfr1346	Gm19817	Slc25a35
Pcsk9	Prdm6	Gulo
Cd83	Ecel1	Rasal2
Svopl	Txlng	Atxn7l1
Hook1	2900011O08Rik	Ddx26b
Cdkl2	Flrt3	Dusp3
Anapc5	Coq8a	Col4a6
Gprc5a	Gm17232	H2-T22
Tgm3	Bclaf3	Eml4
Emb	Sdr42e1	Zfp192
Csrnp3	Edn3	Fam184a
Papln	6430710C18Rik	St3gal3
Tead2	Gbp2	Phf21a
Map3k12	Abhd3	Hsf2
Mag	Sema3a	Cnot10
Aldoc	Adrb3	Ndufs1
Zbtb7b	Trpc5	Zfp687
Prrt4	Ces2g	Tbxa2r
Clec2l	Cdk15	Fer
Rbl2	Sacs	Cenpa
Luc7l2	Tff2	Ubap2l
Smyd1	Gpr55	A930001N09Rik
Rrad	D130058E05Rik	Actr3b
Neu3	AA465934	Espn
Gjb4	Pacsin1	Nutf2
Necab3	Lin28a	Epb4.1l1
Tbc1d25	Dnd1	4930422G04Rik
Cpne5	Trim7	Dclre1c
Kcnk10	Pcgf5	Prr3
Mdm1	Gpr160	Zbtb20
Man1a	Ccdc80	Trpc6
Clasp1	Tmprss11f	Epb4.1l3
Zfp277	Gm45441	Adamtsl2
Cntn5	Gabrb1	Klhdc8b
Cobll1	Cers4	Spry1
Itga6	C1qtnf4	Rasgrp3
Anpep	Pglyrp1	Mtap2
Sorbs1	Grb7	Def8
Mcf2	Eva1c	Ctnnd1
Aifm1	Rnf128	Cyth4
Ncmap	Plxna4os3	Glrb
Arhgap4	Sorbs2	Peli2
Wt1os	Ndrg1	Stap2
Dlx3	Dock2	Mpp2
Cyp4f16	A230005M16Rik	Cttnbp2
Magi1	Slc41a2	Ubxn2a
Ppef2	C230034O21Rik	Il17rc
Mageb16-ps2	Bag3	Rab11fip5
Ces3a	Fam117a	Lmbrd2
Lrriq4	Irf6	2200002D01Rik
Frmd6	Dpcr1	Ng23
Rapgef1	Slc35g1	Hdac5
Whrn	Shisa7	4833420G17Rik
Tgm1	Smc1b	Ptprv
Lig3	Syt13	H2-T9
Ptprt	Gm42583	Rell2
Sall4	Abca4	Pdzk1
Dmpk	Itga6	Doc2a
Slc6a17	Ddx4	Gpld1
Slc2a3	Gm17509	Dcaf15
Stk31	Igtp	1700088E04Rik
Babam2	Clic6	Chek1
Lyar	Epb41l1	Sec22a
Trabd2b	Gm26700	Gm10345
Zfp36l3	Abhd14b	Mylk
Ggt1	Gm32710	9430008C03Rik
Ugt2b36	Ifngr2	Adamts9
Pld5	Stx1b	Zfp398
Cdcp1	Jakmip1	Ermap
Prkd1	Trim24	Nrip2
Wnt5b	Scmh1	Inpp5f
C230034O21Rik	Gm18348	Spata13
Cd164l2	Fam84b	Sgms1
Dach1	Slc36a1	Klf2
Zscan29	Cfap54	Snx32
Hsd17b2	Plcd3	Wdtc1
Orc1	Pde4a	1700029G01Rik
Col22a1	Lmo7	Hemk1
Mfsd11	Gnpda1	Nudt6
Gpr55	Klhl8	Diap1
Cpne9	Pik3ip1	E330009J07Rik
Bhmt	Trpv4	Exosc8
H2-Q7	Nucb2	Ydjc
Unc13d	Klhdc7a	Mthfsd
Sfmbt2	1700097N02Rik	Nr1d1
Frem2	Dusp5	Nfat5
Epha7	Sema3e	9930104L06Rik
Gmnc	Slc30a5	Naprt1
Nlrp9b	Tex19.1	Epor
Epb41l1	Tceal6	Ralgps1
1010001N08Rik	Tmem35a	Dgkq
Sacs	Gm10814	Rhpn1
Grip1	Gstm3	Ccdc142
Gm30132	Bmyc	Mobkl2b
Olfr1286	Insm1	Sh2d3c
Cd36	Irf9	Strada
Acat3	Cd44	Ankrd23
Gm15873	Arvcf	Lass4
Lpcat4	Gm17552	Meis2
Gabpb2	Nmnat2	4833442J19Rik
Abca4	Slc16a10	Bcl2l1
Isl2	Gata6	Kcnh3
Fndc1	Fam214a	Abca7
Pglyrp1	Tmem102	Slc39a4
Cdk15	Cachd1	Atm
Capn1	Epb41l4a	Trmt1
Nos1	Gm29477	Hes5
Grik5	1110002J07Rik	Nphs1
Ces2g	Acss1	Jmjd1c
Mtmr1	Rgs5	Inadl
Mthfr	Necab2	BC002230
Sstr3	1700019D03Rik	Gbp6
Edn2	Bhlhe41	Lbp
Casp12	Sgsm2	Rgs11
Gm27512	Pde10a	Ccdc138
Cyp2f2	Icam5	Tmem63a
Sorbs2	Ggt1	Tcirg1
Fam214a	Car14	Zfp39
Lcn2	Camkv	Usp35
Kif1a	Tnnt1	Kel
Nfat5	Dach1	Zbtb48
Nucb1	Amer2	Zfr2
Tpst2	Ccdc136	Gm14139
Cyp2ab1	Acacb	Arhgap20
Gm28085	Atp12a	Ppip5k1
Cd2	Sema4d	Ccdc159
Tuba4a	Sh3d21	Parp8
Rasl10b	Ptpn22	Maged2
Lrrk2	Man1a	Kif5c
Prkag2	Zfp692	Tspan9
4930550C14Rik	Rnf213	1700012B15Rik
Rhox5	Pcbd1	Grik5
S1pr1	Gm15441	Stk11ip
Rps8	Gpat2	P2rx1
Tiam2	Dpys	Fbxl18
Plcg2	Bcat1	Tet2
Vmn1r35	Tab3	Arhgap26
Sspo	Tuba4a	Braf
Dnpep	BC048679	Ccdc18
Klf8	Dock9	Ankrd45
Prdm16	Ahnak	Mup6
Pik3r3	Gm17035	Eif3i
Adgrb2	Kcnk10	Nav2
Lor	Ncmap	Metap1d
Rasa4	Otop1	Dnahc1
9430078K24Rik	Ints6	Zfp61
Uap1l1	Lsm12	Trip11
Smarcd3	Cdh6	Atp11c
Plcb2	Meiob	Qser1
Trhde	Txnip	2810429I04Rik
Dyrk1b	Zbtb7c	Sepx1
Uhrf1bp1l	Kcnc4	Dip2a
Tex15	Chga	Whsc1l1
Fmnl2	Prkg2	Zfhx3
Cd244	Sohlh2	Prrt2
Kdm3a	Zic3	Abcc10
Zfp672	Dgkk	Art5
Wnt10a	Fgfr3	Dopey1
Plxna4os3	Sptbn5	Fry
Gbx2	Spidr	Lrfn5
Plekha7	Prkar1b	Nme5
Adgre5	Pcdh18	Pkn3
Zc3hc1	Cybrd1	Parp4
Fam160a1	Epb41l4b	Epha1
D130058E05Rik	B4galt5	Lnpep
Abcc2	Gm10805	Sh3bp2
Nkd1	Fgd1	Hyls1
Wnt2b	Sc5d	Rbfox2
Gca	Xlr	Srpk1
Smpx	Mir293	Ablim2
Atp11c	Kcnip2	Vps13b
Fkbp6	Dhrs7	Cbx7
Akap1	Pcf11	Epb4.9
Sema3e	Syn2	Macf1
Stxbp1	Rbfox1	Gm14378
Igtp	Glt1d1	4930432K21Rik
Dlgap1	Gm11670	Abca3
Tcf4	Tnni3	Ebf4
Gja1	Ptpn6	Tmem191c
BC023105	Gdpd1	Zbtb9
Adamts4	Cubn	Dnahc8
Amph	Zhx2	Ptar1
Mogat2	Ddx58	Rprd2
Ovol1	Dpf1	Gpr124
Mreg	Gm11131	Gphn
4921514A10Rik	Gm27786	Mtmr11
Smarca2	Dner	Cd302
Agtpbp1	Scube3	Ubxn11
Acsm3	Syt9	Zxdc
Fbxo15	Kcnj12	Klf4
Zfp385b	Emilin2	Agxt2l2
Gm21917	Ccnjl	Alkbh2
Tff2	Trpc1	Ctdsp1
Pcf11	Mlxipl	Ash1l
Trpc5	Crip3	Zc3h7b
Elf2	AU022751	Pid1
Kcnip4	Edar	Fam116b
Myo5a	Sh2d4a	Armcx1
Myhas	Tbc1d25	Pif1
AC116724.1	Slc4a3	Slc30a2
Cilp	Fkbp6	Lrrc16b
Syt13	Rtl4	Scaper
Lbx2	Nebl	Lgals3bp
Ddr1	Sybu	2410091C18Rik
Srcin1	Kif1a	E4f1
Gbp2	Myh11	Arhgap31
Rit1	Cth	Gm962
Rspo2	Npc1	Pik3c2b
Slc11a2	Ido2	Crip3
Arhgap21	Elf3	Abca2
Tbx4	Sh3bgr	Atl1
Tspan1	Ppfia4	Col5a3
Ptpro	Rex2	Zfp169
Stac2	Llgl2	Synrg
Oprk1	Meioc	Gtf2i
Zfp516	Cln3	Ndufa12
Nlrp12	Amn	1200009I06Rik
Dlg3	Nipsnap1	Zfp280c
Sema3a	Rhpn2	Msi2
Clstn3	Kdm6a	Ptprj
Plbd1	Angel1	Ppcdc
Dock2	H19	Klc2
Pcgf5	Ndrg4	Ap1m2
Gbp2b	Slc7a4	Psenen
Srxn1	Sfxn3	Zfp335
Dpcr1	Foxh1	Ccdc103
Lrmp	Slco5a1	Ankrd13b
Ube4a	Car3	Kif7
Irgm2	Kifc2	Atad3a
Irf6	Gal3st3	Nox4
Olfr653	A930037H05Rik	Cd59b
Sdr42e1	Tmem37	Ralgapb
Rnf128	Klhl32	Ccdc157
Disp1	Siah1b	Tcp11l1
Mybpc1	Gm43909	Ssh2
Dppa2	Mapkapk3	5730469M10Rik
Car14	Mov10l1	Zfp26
Daam2	Pbx3	Cnot2
Msra	Parvb	Zbtb37
Gm26626	Alpl	Rbpms2
Gm17916	Mtr	Ube2d2
Amh	Qsox1	Ctsa
Col9a3	Mmp23	Usp30
Uba1y	Apc2	Phkb
Dhh	Csrnp3	Siglec5
Mro	Il10rb	1110034B05Rik
Eif2s3y	Parp9	Bin2
AC161165.2	Gabra4	Gpr19
Ddx3y	Grip1	Greb1
Prokr2	Slc35f2	Mbd2
Tesc	Prtg	Rpl18a
Smoc2	Trim6	Nfx1
Ptgds	Fam131a	Zfp382
Uty	Hormad2	Cox5b
Ren1	Cc2d1b	Exd1
Sox9	Fam163a	Zfp346
Sox10	Fam98c	Phf20l1
Mmd2	Inpp5f	Scyl2
Lefty2	Fam178b	Nnat
Cbln4	Igf1	Ttpal
Defb19	Ildr2	Shroom2
Kdm5d	Tfcp2l1	Zfp646
Serpine2	Tpst2	A230050P20Rik
Gdnf	Slc17a9	Rad52
Tmem184a	Npdc1	Prr14
Fbln7	Amhr2	Lrrc47
Hhip	Sox2	Brd4
Cbln1	Slain1	Fchsd1
Hsd17b3	Best1	Exosc7
Fbln2	Ubash3a	Gm5250
Hsd11b2	Mael	Emilin2
Padi2	Adamts17	Notch4
Islr2	Rasgrp4	0610011L14Rik
Gjb2	Oasl2	Dhrs7b
Tinagl1	Lyrm7	Mdc1
Gm37440	Gjb5	Gigyf1
Pitx2	Syt5	Zdhhc13
Col2a1	Adk	Hdac10
Map3k21	Slc5a6	Mrpl55
Fstl4	Zdhhc18	Eif2d
Sox8	Kcnd1	Zfp612
Cyp26b1	Myo5c	Abcd4
Cadps	Gm10704	Paqr3
Aard	Pfas	Arhgef11
Cyp17a1	Hormad1	Glrx3
Tmem200b	Tshz1	Cdhr4
Gm8615	Map7d2	4932438A13Rik
Enpep	Hfm1	Zfp207
Gli1	Pkp2	Wdr13
Fzd9	Abcd1	Samd10
Dtna	Tmie	Dedd2
Ankrd63	Rps6ka3	1810055G02Rik
Ptk2b	Susd2	Pitpnm1
Kcns2	Plcb3	E430018J23Rik
Sostdc1	Tspyl5	Mrpl27
8030411F24Rik	Pfkfb4	Ubl7
Igfbp7	Got1l1	Lrrc14
Hcrtr1	Gm12150	Golgb1
Trim47	Osbpl6	Tert
Sowahb	Rundc3b	1700001L05Rik
Gstm6	Tmem141	Zmym2
Nt5e	Jade3	Qrich1
Mt3	Baiap3	Zscan30
Gm29221	Pla2r1	2510006D16Rik
Fam83f	Slc4a8	Tle6
Lefty1	Kyat3	Bdp1
Arfip2	Sfmbt2	Fzd6
Otof	Sms	Tfpi
Arhgap6	Tmem206	Mpp6
Kazald1	Abca8b	2210021J22Rik
Col9a2	9930014A18Rik	Zfp661
Gem	Slc37a2	1500001M20Rik
Casq2	Lad1	2410002F23Rik
Fgf9	Gclc	Bcs1l
Olfml3	Snap91	Nbea
Gm28532	Dlgap4	Dynlrb1
Gtf2ird1	Gm20531	Uaca
Insl3	1190002N15Rik	Lamp2
Col14a1	Nsg1	Gas2l3
AC240971.6	B4galnt4	Pemt
Exosc6	Atp1b1	Cecr2
Gm21064	Pecam1	Lancl1
Mall	Prrx2	Slc7a6
Epyc	Pced1b	Leng8
Wwp2	Slc4a11	Zfp583
Gm2694	Boc	Ints2
Mysm1	Grin2d	Men1
Rtn4rl1	Fam20c	Cacnb1
Adamts16	Mettl24	Crcp
Spsb3	Piwil2	Zfp949
Gm28238	Atp13a3	Hdgfrp2
Bricd5	BC039771	Nbeal1
Smtnl2	Pygb	Hnrnpf
Hsd3b1	Plxna2	Evi5l
Gm38072	Fig4	Rnf38
Ripor2	Met	Cecr5
Tle6	Numb	Tmem170
Ctrb1	Tmem191c	Erlin2
Pltp	Sgms2	Mycbp2
Hck	Tbc1d4	Znrd1as
Foxs1	Abcd4	2700062C07Rik
Gm28330	Lin28b	Aff2
Prss12	Lonrf2	1700030J22Rik
Avpr1a	Slc2a5	Pik3cd
Gstm1	Cox6b2	D3Ertd751e
Stk39	Syce1	Ccdc30
Vnn1	Pdp2	Pikfyve
Ticrr	Gm16054	Cenpi
Plcxd3	Gm27483	Adamts16
Bcor	Gadd45b	Tsc2
Plekhs1	Ly75	Gm53
Stc1	AC149090.1	Prosapip1
Tox2	mt-Co1	Hadhb
Robo2	Krtcap3	Dph1
Gstm7	Chst4	C330019G07Rik
Fam19a2	Apcdd1	Cetn4
Thbd	Ptprg	Zzz3
Gprin3	Mta3	1810048J11Rik
Miox	Dlgap3	Ift52
Tspan32	Bicdl1	Kif20b
Adh1	Foxd1	Stk31
Pak3	Prrx1	D2hgdh
Rerg	Tgfa	Lzts2
Mical2	Atp6v0e2	Fastkd3
Tmem100	Arhgap4	Rbm3
Sorcs2	Klhl13	Arhgap22
3110035E14Rik	Tnip1	Yeats2
Gm21292	Rhox5	Idua
Gatm	6330403K07Rik	Enox2
Stc2	Ube2l6	Numa1
Plxnb3	E130308A19Rik	Purg
Gm28264	Epn3	Zfp644
Gas7	Myb	Cstf1
Gm13031	Epx	Fbxw17
Osr2	Hexb	Daam1
5830411N06Rik	Arid3b	Uba3
Cst9	Tmem131l	2210404J11Rik
Diras2	Wdr6	Kif2a
Flna	Slc5a5	1810043G02Rik
Ntf3	Gnaz	Carkd
Gstm2	Krt18	Tra2a
Sel1l3	Slc1a6	Gmpr
Ppp1r16b	Dnah1	Tle3
Cltb	Sema4g	Enpp4
Asap1	Klf11	Gpn1
Dok7	Cdk16	Snrpg
Gm29023	Tfe3	Tasp1
Atp1a3	Fhl1	Epn1
Frmd4b	Osbpl3	Zfp932
Mageb4	Bcam	BC023814
Lzts3	Prkag2	Iqce
Cspg5	4931440J10Rik	Snrk
Mapk13	Zrsr2	Zscan18
Col18a1	Crabp2	Anks6
Txlna	Gm15540	Pkig
Slc6a4	Mtcl1	Tcf19
Lpp	AA414768	Brip1
Tpm1	Kcnab1	Pdzd11
Tacc1	Sycp3	Zfp41
Paqr5	Cep164	Rlim
Gm47200	Gm4779	Dnajb12
Gm28253	Ap3b2	Qtrtd1
Col4a4	Fam169a	Fam98c
Ldlr	Rnf17	Nacc1
Aldh1a1	Pla2g16	Eif4enif1
Gm33815	Adam22	Cenpo
Col27a1	Nanog	Pqbp1
Gm28533	Tspan12	Inpp5b
Acer3	Gpcpd1	Hyi
Zfp536	B230398E01Rik	Prickle1
Vmn1r90	Adgre5	1700086O06Rik
Tmem63a	Tcea3	2810442I21Rik
Afap1l2	Enpp2	Prpsap2
Gpm6b	Bmpr1b	6230409E13Rik
Sept11	Cpne5	Unc5b
Tnnc1	Slc25a20	Polq
Rcan1	Neo1	Spata1
Slc13a2	Tob1	Adal
Ets1	Pls1	2610028E06Rik
Adamts9	D230025D16Rik	Slc4a7
Zmym6	Wt1	Prr15l
Cnmd	Btbd11	Zfp287
Kcns3	Hadhb	3110057O12Rik
Egflam	Doc2b	Fam178b
Gm29474	Lpcat4	Slc41a3
Vmn1r77	Acadl	Slain1
Dtx4	Nup210	Zfp551
Aldh6a1	Wdr44	Cd47
Etv1	Pla2g10	Adc
Arhgef2	Rad51d	Mutyh
Robo1	Lonrf1	AC166491.1
Dusp15	Lrrc42	Gas2
Stox2	Rab11fip2	Fbxo47
Gm7049	Esr1	Gfra2
Prss35	Gm47283	Ppil5
Gm38127	Wfs1	Rpgrip1l
Zfy1	Pdcd4	Osbpl10
Fam189a1	Letmd1	Zfp850
Masp1	Lgr4	Nhsl1
Vstm4	Zfp385b	Eny2
Krt79	Hccs	Lpin1
Proc	Ern1	Pip5k1b
Prss53	Mylip	Osbpl3
Me1	Serpini1	Lef1
Heyl	Cnnm2	Stx11
Trac	Cds1	C79407
Ptch1	Tgif2	Efemp1
Grb14	Atp2b3	Clk1
Gm4297	Apobec3	Nrf1
Gm48795	Ddx19b	Fbxl21
Ilf3	Mycn	Tacc1
C1qtnf3	Efna1	Tead4
Gm28356	Fmr1	Trpt1
Oxr1	Cpeb2	Plcb4
Plod2	Timm8a1	Tmem180
Rasgef1c	Pcdh7	Tatdn3
Gm28811	Sema5b	Lmbr1
Myadm	Epb41l3	Dnase2a
Gm41192	Acadvl	Gng2
Zar1	Bcas3	Cds1
Kcnh1	Srsf12	C330021F23Rik
Mybpc3	Cpt1c	Ptk2
Hic1	Lrrk2	Proca1
Spry1	Rnf31	Myo19
Adgrl2	Grina	Arhgef9
Col4a1	Cisd3	Plod2
Gm40518	Dopey2	Als2cl
Acap1	Plekhh1	Tpd52
Cgnl1	Rims3	Zcrb1
Nuak2	B4galt6	Baz2b
Tspan11	3110002H16Rik	Egfl7
Cnga1	Rhbdl3	9230110C19Rik
Dkk1	Ybx2	Fgfr3
Gsg1l	Scpep1	E330013P04Rik
Vcam1	Gm16933	Robo1
Lamc3	Nqo1	Pter
Smtn	Rasl11a	6330503K22Rik
Clca3a1	Mfsd4b4	Zfp277
Gm28969	Phka1	Pbrm1
St3gal4	Eif2s3x	Atp2a3
Inhba	Acaa2	Itgb7
Kcnj3	Uba1	Cyp2d22
Rexo4	Slc16a1	Spire1
Papss2	Rbm44	Dzip3
Ppp2r1b	Kat2b	Slmap
Rbm19	Sparcl1	Rbm6
Tspan15	Tm7sf3	Nfu1
Vcan	Zfpm1	Fam188a
Bcar1	Adgrg6	Kifc2
Slc34a2	Fgd6	Rif1
Spry4	Gsdmd	Ncoa2
Rab20	Prkcz	Tomm5
Scara5	Pdgfc	Rin2
Rasl12	Zfp462	Entpd5
Hsd17b1	Nid2	Mib2
Slc38a5	C77080	Herc2
Grem2	Cul4b	Gm2694
Ctgf	Etfbkmt	Slu7
Ung	Dixdc1	Fam151b
Efhd2	Angptl4	Slc35d2
Hk1	Ina	2610020H08Rik
Fam46c	Gm10324	Pum2
Gm29311	Idua	Galnt7
Pcsk5	Aldh2	Cdc14a
Nedd9	Plekha5	Ube2j2
Sfrp4	Syne4	E130307A14Rik
Rnf220	Dazl	Dmpk
Mink1	Zfp280c	Ppp1r9a
Tec	Stk31	Ap1g2
Itga9	Pls3	Zfp628
Gpx3	Dpf3	Msi1
Csrnp1	Sgpp1	Thap2
Gpn3	Pld2	Clk4
Tmem52	Trmt2b	N4bp2
Cped1	Gdf3	Shroom1
Clu	Zfp990	Mtss1
Kansl1	Mrm1	2210009G21Rik
4930550L24Rik	F11r	Prrc2b
Lrrn3	Slc9a3r1	5830418K08Rik
Gjb1	Abhd11	Lrrc27
Dusp6	Hacl1	Slco4c1
Ptp4a3	Rnf182	Mfsd7b
Akr1b8	Gm19553	Fam193b
Entpd5	6030419C18Rik	C430049B03Rik
Gfra1	Helb	Gm10348
Tmem33	Gm20731	Mett11d1
Kcnd3	Klf7	Mmaa
Hapln3	Rph3al	Pou6f1
Pde2a	Engase	Serpinb6a
Bhlhe40	Hadha	Fryl
Gm28788	Lhx9	Gjc1
Gm29558	Irf5	Anln
Zfp935	Plp2	Pes1
Gm29364	Zfp672	Susd2
Btbd8	Tns3	Stxbp5
Eps8	Vav2	Osgepl1
Gen1	Nmt2	Ano1
C430049E01Rik	Fbxo31	Klhl15
Cited1	Ttl	Dennd5b
Gm42517	Pacsin2	Rabgap1l
Mdfic	Amh	Nadsyn1
Anapc16	Col9a3	Rnf32
Nr4a1	Ddx3y	Spast
Sema4a	Dhh	Klf8
Plppr5	Uty	Glb1l
Duox2	Eif2s3y	Cyb5r4
Fam19a5	Kdm5d	Esrp1
Tpd52l1	Tesc	Pign
Sparc	Mro	Myo9a
Mms19	Prokr2	Ccdc88a
Phb	Smoc2	Pla2g5
Slc35c2	Uba1y	Clasp1
Gm29617	Sox10	Ehbp1l1
Ahsg	Ren1	Tor1aip2
Gmpr	Cbln4	Alg6
Col9a1	Sox9	Gm16972
Mal	Cbln1	Dennd4c
Synpo	Col2a1	Ncoa6
Cd40	Mmd2	Plekhh2
BC034090	Defb19	Rbm47
Pnmt	Tmem184a	Rbbp6
Ankrd6	Serpine2	Trub2
Tbx2	Hhip	Thap3
Gm29406	Lefty2	Dos
Exog	Fbln2	Tctex1d2
Jakmip2	Padi2	Vrk1
2610035D17Rik	Hsd11b2	Ddhd1
4933407K13Rik	Cyp26b1	Lrrc49
Steap4	Ptgds	Mbd1
Ldah	Gdnf	Cep57
Adamts2	Tinagl1	Trim21
Ralgps2	Map3k21	Gm13507
Ubap2l	Hcrtr1	Caprin2
Pkdcc	Ankrd63	Atxn2l
Cdh17	Sox8	Nexn
Bgn	Fstl4	Rai14
Mtcl1	Trim47	Ppm1m
Crhr1	Fzd9	Rsbn1l
Gm28758	Gjb2	Nqo2
Msantd3	Tmem200b	Slc25a14
6030408B16Rik	Kcns2	Cadm1
Serpina3b	Dtna	Herc3
Card19	Ptk2b	Rps19
Erbb3	Gli1	Mbnl1
Gsta2	Hck	Mpdz
Tagln2	Cyp17a1	Rccd1
Adhfe1	Sowahb	AU021092
CT573016.1	Aard	Rer1
Bex2	Pitx2	Gpbp1
Gpd2	Gstm6	Limk2
Optn	Enpep	BC067074
Anapc7	Kazald1	Usp37
Scarb2	Sostdc1	Mecp2
Nipal1	Rerg	Ppp1r16a
Jsrp1	Olfml3	Lbr
Gm15270	Lefty1	Atp5s
C1ql2	Mt3	Dennd1b
Slc6a14	Col9a2	Gabpb2
Cage1	8030411F24Rik	Peli3
Gm28819	Ppp1r16b	2700007P21Rik
Rnf181	Vnn1	Samhd1
Efhd1	Hsd3b1	Cask
Gpc3	Pak3	Arhgap33
Myh14	Tox2	Dimt1
Slc9a2	Fgf9	Stil
Gm27820	Casq2	Sec31a
F3	Robo2	Ythdc2
Chst1	Stc1	Enah
Fgf10	Rtn4rl1	Glt25d2
Dact1	Foxs1	Exoc3l
Slco3a1	Adamts16	Zfp275
Pmaip1	Pltp	Klhl24
Gm21874	Nt5e	Mynn
Gpa33	Smtnl2	9230114K14Rik
Fxyd6	Osr2	Icosl
Pcdh8	Thbd	Tmem2
Armcx2	Ctrb1	Cnnm2
Tnfrsf12a	Cspg5	2610307P16Rik
Gja5	Islr2	Ocel1
Gm16559	Gem	Zfp286
Khdc3	Mall	Lcorl
Cacna1g	Gstm1	Kcne3
Cnn2	Gm13031	1700020O03Rik
Tcf21	Col27a1	Zfml
1110032F04Rik	Slc38a5	Telo2
Kif19a	Gatm	Eri2
Fgf16	Fam83f	Zscan22
Cyr61	Gprin3	Gen1
Gm35065	Otof	Trpm5
Glipr2	Avpr1a	Dock7
Gm20811	Gfra1	1110028C15Rik
Wnt3	Ripor2	Gm15246
Gm29044	Itga4	Mink1
Gm29209	Igfbp7	Rapgef6
Arf4	Dok7	Homer1
C7	Stc2	Paip2
Atp6v0a1	Sorcs2	Tube1
Syt17	Mapk13	6720401G13Rik
Aamdc	Prss12	Mark2
Zfp36l1	Sel1l3	Cc2d2a
Atp2b4	Gstm7	Ylpm1
Ntf5	Mical2	Rbm41
Rxra	Tmem100	Sil1
Synj2	3110035E14Rik	Ttc28
Mapk4	Cltb	Pkp4
Gm17521	Diras2	Susd1
Rassf5	Acap1	Tcf12
Pdyn	Dusp15	Dazl
Gm43240	Gstm2	Sdccag3
Cntn3	Stox2	Ern1
N4bp2l1	Atp1a3	Spopl
Dnm1	Col18a1	Folr1
Zzef1	Fam19a2	Pramef8
Spats2l	5830411N06Rik	Nr2c2
Tdgf1	C1qtnf3	Sun1
Loxl2	Etv1	Fgfr2
Map9	Plcxd3	Lrrc61
Etl4	Miox	Wdr45
Foxc1	Dtx4	Xpa
Rbmy1a1	Plxnb3	Cbx5
Gm21708	Ntf3	Ppp4r1l-ps
Tfeb	Hsd17b3	Rbm5
Serinc5	Gm2694	Dtwd2
Nkd2	Heyl	Porcn
Elavl2	St3gal4	Incenp
Gm11946	Col4a4	9930021D14Rik
Fabp5	Masp1	Abhd3
Siglece	Col14a1	Zfp692-ps
Tom1l2	Tspan32	Scrn1
Mmp2	Papss2	Gnas
Zfp236	Lamc3	Pgam2
Parm1	Prss35	Zfp808
Idua	Fbln7	D2Wsu81e
Mamld1	Adh1	Lmln
Stxbp6	Slc13a2	Pih1d2
Tyro3	Paqr5	Xylt1
Fat3	Clca3a1	Invs
Rnd3	Aldh1a1	Dlgap1
Hspa12a	Mybpc3	Cops7a
Cbs	Tspan15	Uevld
Serpinb1a	Vstm4	0910001L09Rik
Efna5	Cadps	Tmem106a
Nppc	Kcnh1	Ppp6r3
Gm29179	Gsg1l	Plekha1
Dll3	Hapln3	Epc2
Hist1h2bc	Fam46c	Maff
Irs2	Grb14	Map3k15
Rasgef1b	Rab20	Trim26
Abtb2	Gas7	Nr5a2
Maff	Egflam	Ssbp2
Fdxr	Cnmd	BC029214
Wdfy1	Gm8615	Arid4a
Susd3	Spry4	Wdr54
Foxd2	Afap1l2	Mtcp1
Serpina5	Inhba	Dennd4a
Pold3	Cnga1	Ccdc61
Tmem117	Smtn	Ddx23
Arhgap45	Ctgf	Zfyve9
Unc5b	Pcsk5	Lama5
Tmem198	Robo1	2700078E11Rik
Slc35a2	Hsd17b1	Derl3
AC240971.1	Acer3	Cramp1l
Gm28136	Trac	Nfix
Gm28444	Sfrp4	Mid1ip1
Olfml2a	Cped1	Scrn3
Adamts5	Rasl12	Ap4m1
Polrmt	Gpx3	2810410L24Rik
Tmem176b	Ahsg	Ccdc88c
4930474H06Rik	Spry1	Hira
Ank3	Gm16559	1700021C14Rik
Itgb8	Gm14226	Slc7a4
Gm28145	Tspan11	9330151L19Rik
Fam110a	Ptch1	Slc26a6
Tmc3	Grem2	Gcc2
Fcgr3	Nr4a1	Adck4
Arhgdig	Dusp6	Acin1
Qsox2	Krt79	Slc4a4
Sh3bp5	Vcam1	Wasf1
Adcy6	Zar1	D11Wsu47e
Agpat4	Mal	Slc25a42
Ccl17	Dkk1	Rttn
Slc12a8	Proc	Atg16l2
Dkk3	Efhd2	Ogfod1
Galnt10	Fam189a1	Lrp5
Cep128	Tpd52l1	Snx24
Carmil3	Adamts2	A930007I19Rik
Inhbb	Col9a1	Klf12
Cdc14b	Duox2	Dysf
Tacr3	Plod2	Osbpl7
Col4a2	Gjb1	Mxd1
Dusp14	Bhlhe40	Kctd18
Gm4781	Scara5	Akap9
Epn2	Tagln2	Lrrc51
D3Ertd751e	Chst1	6720456H20Rik
Kcne1l	Me1	Rsrc2
Serpinb6a	Nedd9	Ifi27l1
Erbb4	Zan	Tnfsf13
Sept9	Gm11946	Bcl2l2
Sgip1	Eps8	Per1
Src	Hic1	Rnf169
Pla2g5	Rnf181	0610030E20Rik
Ptpre	Clu	Lrp6
6330403L08Rik	Synj2	Napepld
Tbc1d24	Tbx2	Iqcc
9530068E07Rik	Bgn	C8g
Hmgn2	Nipal1	Pcbp2
Chp2	Arhgap6	Tmem149
Oaf	Glipr2	Rtf1
Foxp4	Lrrn3	Arhgef4
Scrn1	Fam19a5	BC030336
Gli2	Vcan	Tle2
Fgf1	Akr1b8	Btaf1
Fblim1	Slc34a2	Tgfbrap1
Ank1	Jakmip2	Bola1
Itih5l-ps	Gm15270	Neu1
Gm29343	Cited1	Amn1
Serinc2	Gmpr	3110052M02Rik
Nckap5	6030408B16Rik	D630037F22Rik
Ppp1r1c	Kcnd3	Dennd4b
Sct	Pkdcc	Plekha2
Gm28396	Scarb2	Ispd
Tcn2	Mamld1	Setx
Uvssa	Myh14	Pam
Gm29218	Pcdh8	1700029J07Rik
Mef2c	Itga9	Fuz
Tnnt2	Crhr1	Agphd1
St8sia2	Ppargc1a	Ddx43
Steap1	Pnmt	Csnk1g1
Shc4	Myadm	Nhsl2
Pkn1	Epyc	Jmy
Cd24a	Tnfrsf12a	Mcart6
Sema6c	Fxyd6	Fam123a
Lrp4	Tcf21	Dpy19l4
Fam184b	Pmaip1	Cspg5
Vmn1r181	Serinc5	Gm16039
Man2c1	Gm35065	Pts
Tia1	Gm27820	Ankle1
Fgf13	Wnt3	Mdn1
A330041J22Rik	Gstm2-ps1	Taz
Fbxl5	Kcne1l	Usp29
Gm30918	Erbb3	A330021E22Rik
Gm10925	Gpc3	Zwilch
Cela3b	Tnnc1	Tnk2
Sox6	BC006965	Gm12942
Synm	Jsrp1	Commd5
Dram1	Plppr5	D330028D13Rik
Sirt5	Siglece	Ring1
Cep57l1	Bex2	4930402H24Rik
Tmprss5	Htr6	Atp6v0b
Mecom	Abtb2	Jam2
Ganc	Slc9a2	Etv4
Mafk	Mef2c	Clcf1
Sly	Gm42922	Zfp746
Agmat	Pdyn	Grina
Mrps17	Cst9	Arhgap4
Gm28704	Zfy1	Ndst2
Gm29636	Qsox2	5330426P16Rik
Cul9	Ntf5	St5
Wisp1	Nkd2	Fam120c
Igsf23	Tyro3	Tbkbp1
Jag1	Spats2l	Bcl6b
Scx	Efna5	Iqgap2
Zfp595	Scx	Kri1
Gm10371	Rasgef1b	Gpc2
Sh3bp1	Col4a1	Mobkl2c
Mylk	Btnl9	Neo1
Dlc1	Gm26719	Gm70
Gm28235	Gm6665	Cdh23
Nsmf	Adamts5	Tbc1d12
Gm28633	Rasgef1c	Fnbp4
Frem1	Lsp1	BC088983
Apoa4	Plekhs1	Gmeb2
Cst8	Wisp1	Impact
Nodal	1110032F04Rik	Zfp408
Sema5a	Parm1	9230105E10Rik
Ptpn5	Mmp2	Car11
Plec	Enpp6	Adam8
Gm27177	Tmem198	Ahdc1
Cbln2	Mafk	Ddx55
Col4a3	Serpinb1a	5430411K18Rik
Pgf	Rnd3	Slc39a14
Enpp6	Agpat4	4933439C10Rik
Pcdhgb7	Gm34866	9430015G10Rik
Tiam1	Eya1	Mpv17
Tmprss13	Gpm6b	Dnalc1
Car7	Itgb8	Adssl1
Fgf18	Colec11	Rfx7
Lsp1	Inhbb	Tia1
Scp2	Mapk4	Atp2b3
Myom1	Dact1	Htt
Olfr1318	C7	Dsn1
Lmf1	Otx2	Fkbp2
Acvr1c	Steap4	Mrpl24
Ablim1	Irs2	Sh3pxd2b
Gm20736	Kif19a	B230206F22Rik
Vav1	Adamts9	Ptpn12
Psd	Susd3	Traf6
Creb3l1	Ctsw	Tmem194
Psrc1	Serpina3b	Pde9a
Ppp1r1b	Itih5l-ps	Nf1
Ncstn	Efhd1	Ushbp1
Prlr	Cd40	Zfp68
Oprl1	Lpcat2	Fiz1
Inha	Ppp1r1b	Ttk
Gm11346	Tmem117	C1qtnf4
Ush1g	Slco3a1	Derl2
Dock10	Slc29a1	Cep290
Sec61a2	C1ql2	Ntrk1
Srp14	Fgf10	2210408I21Rik
Strip2	Galnt10	Sp140
Gm29366	Zfp488	Eif2c3
Rbm47	Gli2	8430410A17Rik
Ppargc1a	Fgf13	Dsel
Spin2c	Adhfe1	Piwil2
Trpc3	Hspa12a	Adam12
A530016L24Rik	Dll3	Klc3
Lama4	Slc6a14	Ccbe1
Anapc2	Slc6a4	Enc1
Aph1b	Synm	Pigb
Kif1bp	Npffr1	Ntn4
Cacna2d1	C430049E01Rik	Cul4b
Qars	Foxp4	Bet1l
Eya1	Oaf	Gm11744
Pdia3	Tpm1	Tcea2
Ctsw	Ush1g	Ankrd42
Palm2	Fosl2	Atxn7
Pgap2	Foxd2	Pcdh17
Ppp1r12a	Synpo	Stoml1
Colec11	Psrc1	Txnl4a
Zfp819	Mylk	Wdr83
Cct8	Tacr3	Kif14
Atp1b2	B230322F03Rik	Meis3
AU021092	Chp2	Zfp260
Cdh4	Bicc1	Cmpk2
Mtus1	Loxl2	Radil
Schip1	Gja5	Trpc3
Osgin1	Gm17641	Sass6
Hivep3	Steap1	Dgkh
Rcsd1	Scrn1	Mapkbp1
St7	Fdxr	Nudt12
Ankrd13a	Cd24a	Ppapdc1b
Nrg1	Rassf5	Frem1
Fosl2	Ccl17	Gdf15
Htra3	Tdgf1	1300018I17Rik
E230013L22Rik	F3	Gm4013
Mfsd2a	4930474H06Rik	Mmadhc
Jade1	Plcb2	Morn1
Rangap1	Serpina5	Pipox
Pik3c2g	Creb3l1	Myo5a
Sema3d	Iqgap2	St6galnac2
Gm29078	Fat3	BC020535
Mbp	Col4a2	Gsta3
Pitpnm2	Cdh17	Sec61a2
Ngef	Plekha4	Rdh13
Gpr153	Tacc1	Snhg6
H6pd	St8sia2	Usp45
Gm29077	Sparc	Pacsin3
Armcx3	Fbxo32	Prdm2
Erc2	Ptpn5	Tial1
Neto2	Pcp4l1	Ramp3
Wdcp	Hist1h2bc	Synj1
Rab11a	2610035D17Rik	Mapre3
Ifi213	Igsf3	Zmynd8
Serpina3g	Mfsd2a	Ccdc14
Lhx3	Syt15	Pigl
Adgrg1	Bend7
BC006965	Aph1b
Dysf	Prlr
Pakap	Foxc1
Fbxo32	Hmgn2
Dnaic1	Hivep3
Igsf3	Dkk3
Slc29a1	Armcx2
Sh2b2	A730049H05Rik
Matn4	Fblim1
AC147041.1	Grin2c
Ubash3b	Rcan1
Rasgrf2	Cst8
Enc1	Gldn
Tmeff2	Vipr1
Ppp1r14c	Kcnk2
Csrp1	Vwa1
Gm5868	Sema5a
Ets2	Fgf18
Myo6	Slc16a7
Gldn	Epha2
Prmt8	Sept11
Olfr95	Msc
Gm47898	Cend1
Barx1	Gm5868
Prickle2	Bok
Cyp11a1	Ppp1r14c
Bicc1	Ubash3b
Styxl1	Fgf16
Nid1	A330041J22Rik
Efemp2	Gcnt1
Plgrkt	Myo18a
Tomm40l	Lama4
Tacc2	Sct
Chchd10	Barx1
Star	Chchd10
Plekhb1	Lpar1
Arhgef39	Serpina3g
Slc25a1	Htra3
Traf3ip2	Atp1b2
Ppt1	Dock10
Mybl1	Gm43240
Nrf1	Atp2b4
Mcrip2	Jag1
Amotl2	Ngef
Lpar1	Ston1
Cspg4	Col4a3
Zfp708	Syt6
Cst3	Trib2
Tmc7	Gm17080
Plk5	Gm42517
Slfn9	Trpc3
Gm29671	Olfml2a
Sgk3	Cebpa
B230322F03Rik	Cspg4
Nabp1	Fam184b
Trib2	Pmepa1
AC167229.1	Slc16a2
Iqgap2	Nodal
Lpcat2	Gm10863
Cdh11	Tmem63a
Gm21882	Klhl14
Atp2a3	Inha
Epha2	Cxxc4
Vwa1	Trank1
Bok	2610203C22Rik
Phactr3	Agt
Pxn	Rcsd1
	Ephx1
	Nrg1
	Spin2c
	Gpr182
	N4bp2l1
	Mcrip2
	Star
	Lrrc58
	Slc27a6
	Slco4a1
	AU021092
	BC034090
	Plppr4
	Mc2r
	Kcnj3
	Cdc42ep1
	Gm10680
	Igfbp3
	6330403L08Rik
	Oxtr
	Tmc3
	Kdelr3
	Csrp1
	Fat1
	Rcn1
	Gm16365
	Phlda3
	Cst3
	Arx
	Slc6a8
	Rangap1
	E230013L22Rik
	Hes5
	Acvr1c
	Rhpn1
	Ptx3
	Bcar3
	Slc13a2os
	Efhd1os
	Gm43109
	Sec16b
	Sphk1
	Tshz3
	Phgdh
	Fam83d
	Tox
	Gpc1
	Rnd2
	Rprml
	Fabp5
	Cela3b
	Mal2
	Nts
	Plk5
	Sema4a
	Apoa4
	Nppc
	Agmat
	Rap2a
	S1pr3
	Lrp4
	Dll4
	Cyp11a1
	Krt222
	Slitrk2
	Art4
	Pycr2
	Ppp1r13b
	Sh2b2
	Ctsl
	Iqch
	Creb5
	Cdh4
	Adcyap1r1
	Prmt8
	Ednra
	Nid1
	Ctnna2
	Wnt11
	Tgfbr3
	Gm2670
	Mcam
	Tac2
	Pdlim1
	Hao2
	Tmeff2
	Pclaf
	Zcchc12
	Fam212a
	Pla2g5
	Esm1
	Gm11549
	Lhx1
	Tnnt2
	Fhl2
	Fgfrl1
	Pth1r
	Cdh11
	Pgf
	Rnf19a
	Gm38391
	Arhgdig
	Pknox2
	Etnk2
	A630001G21Rik
	Gm16192
	P2ry2
	Spint2
	Nr0b2
	Mfap4
	Col23a1
	Wif1
	Gpr153
	Tmprss13
	Sorcs3
	Khdc3
	Kbtbd13
	Btn1a1
	Ier5
	Ppp1r36
	Sdc4
	Gm26752
	Ppt1
	Armcx3
	Atp1a2
	Radil
	Dok1
	Akr1b7
	Nhs
	Adamts7
	Spsb1
	Hyou1
	Npr3
	Svil
	Etl4
	Spic
	Adrb1
	Twist1
	Itgb5
	9530052E02Rik
	Vegfd
	Pdlim3
	Sstr4
	Fabp3
	Nr2f2
	Scd2
	Adam12
	Neto2
	Mkx
	Gm13441
	Slc45a3
	Gm26578
	2600014E21Rik
	Tpcn1
	Endod1
	Fam111a
	Entpd5
	Col13a1
	Cdc42se1
	H2afx
	Bdh1
	Arhgef26
	Itih5
	Tmc7
	Ankmy1
	Aldh1a7
	Enc1
	Mybl1
	Ghr
	Reep2
	Nfe2
	Trim32
	Shbg
	S100a11
	Atp2a3
	Gm16029
	Dlgap1
	Ndnf
	Eepd1
	Adgrg1
	Gm9748
	Ppp1r3c
	Sec24d
	Slc40a1
	Emilin3
	Hspa5
	Cnn2
	Socs2
	Islr
	Gm38336
	Pitpnm2
	Ddit4l
	Tnfaip6
	Plxnc1
	Cst11
	Hdhd5
	Grk5
	Nhsl2
	Acsbg1
	Maged1
	Rab31
	Col15a1
	Gm26623
	Gm20421
	Emilin1
	Nudt19
	8030451A03Rik
	Rin3
	Olig1
	Hist1h1c
	Hoxd8
	Tgfb1
	Wnt5a
	Bves
	Gabra1
	Mme
	Sema3d
	Kdelr2
	Gulp1
	Cxxc5
	Btn2a2
	Maff
	Serp1
	Cobll1
	Rhbdf1
	Lrrc32
	Tsku
	Cplx2
	Ralgps2
	Mtus1
	Foxc2
	Tpm4
	Adamtsl3
	Ramp2
	Ssfa2
	Gm42836
	Slfn9
	Sgip1
	Fkbp14
	Vasn
	4921507P07Rik
	Gpm6a
	Lpl
	Gm11837
	Sncaip
	Pcdhgb7
	Zeb2
	Glp2r
	Erbb4
	Fbln5
	Pofut2
	Gm26586
	Ldlrap1
	Ly6e
	Cd55
	Ajap1
	Scrn2
	Tuba1a
	Pxdc1
	Col11a1
	Calr
	Tmod3
	Nrarp
	Mpzl2
	Anxa5
	Pappa
	Ptp4a3
	Gm26840
	Acta2
	Sema6c
	Depdc1b
	Taok3
	Mfge8
	Lmf1
	Shcbp1
	Traf3ip2
	Msi1
	Sox6
	Tnc
	Fam105a
	Shisa2
	Dusp4
	Col3a1
	Vegfa
	Chpf
	Arrb1
	Gria4
	Elmo1
	Pcolce
	Myc
	Bcar1
	Pde9a
	Jup
	Gm5855
	Adamts20
	Kdm7a
	Pdgfb
	Cers6
	Rgs16
	Spin4
	Myo1a
	Zfp9
	Thra
	Trio
	Cdh23
	Mc4r
	Gm38287
	Nabp1
	Fam84a
	Bmp7
	Pde5a
	Rgn
	Abracl
	Frem1
	H6pd
	Tmcc3
	Dse
	Arhgef40
	2010300C02Rik
	Rem1
	Peli2
	Nes
	Ell2
	Ncald
	Pgp
	Itm2a
	Itga11
	Copz2
	Gas2l3
	Prr11
	2610507I01Rik
	Nav1
	AI593442
	Aaed1
	Junb
	Cbfa2t3
	Ackr3
	Eno1
	Hgf
	B130024G19Rik
	Sox13
	Slc52a3
	Tcf19
	Acvr1
	Zfp423
	H2afz
	Akr1cl
	Fam198b
	Marcks
	Piezo1
	Dnajc12
	Timp3
	Cdk1
	Ptger1
	Gramd1b
	Dlc1
	Paqr8
	Sox7
	Gm15419
	St3gal5
	Dact3
	Prickle2
	Dlk1
	Scarf2
	Hipk2
	Prrc1
	Gna13
	Ptn
	Pdia6
	Gpr20
	Ier2
	Olfml1
	Iffo2
	Slc35a2
	P4ha3
	G6pdx
	Pdia4
	Loxl3
	Pdia3
	Rrs1
	Vim
	Aurkb
	Pkn1
	Whrn
	Trib1
	Gne
	Hist1h4d
	Ngfr
	Haus7
	Gm44335
	Gsta4
	Megf6
	Dcn
	Tcn2
	Sgk3
	Xbp1
	Racgap1
	Car12
	Sertad4
	Ispd
	Fkbp7
	Akna
	Cmtm7
	Sulf2
	Ppfibp1
	Sort1
	Aqp5
	Phldb1
	Col6a1
	Hes1
	Cks1b
	Ppfibp2
	Tmem260
	Pja1
	Zmiz1
	Lfng
	Ankrd44
	Cdc42se2
	Ikbip
	Hspg2
	Rasgrp3
	Gm15459
	3632451O06Rik
	4933431K23Rik
	Gpx7
	Tmem200a
	Hjurp
	Il4ra
	Cyp1b1
	Tmem185b
	Serpinb9
	P3h4
	Prr5
	Tns2
	Col6a2
	Fyn
	Reep3
	Prnp
	Hsp90b1
	Ltbp4
	Ptgr1
	Lox
	P4ha1
	Chst2
	Fkbp1a
	Spc25
	Bnip2
	Bex3
	Camkk2
	Syn3
	1810037I17Rik
	Gm26825
	Birc5
	Col1a2
	Troap
	Zfp36
	Atp6v0e
	Gfra2
	Rimbp2
	Aagab
	Cdc42ep2
	Selenom
	Odc1
	Ephb6
	Tmem86a
	Hmga2
	Ncam1
	Vsig10
	Nell1
	Pimreg
	Pdlim2
	Slc4a2
	Gucy1a1
	Midn
	Arhgap20
	Cttn
	Manf
	Rnf144a
	Cd200
	Dab2ip
	Tubb6
	Ckap4
	Cyp2s1
	Adprh
	Spp1
	Epha4
	Atp1a1
	Hspa1b
	Sin3b
	Unc5b
	Mxra7
	Lmo4
	Fndc3b
	Tspan9
	Zdhhc2
	Arhgef4
	Tef
	Capn6
	Ddias
	Bzw2
	Nrep
	Tmem64
	Ubald2
	Plk3
	Cep128
	Chka
	Gm36569
	Atp7a
	Proser2
	Slc25a10
	Lasp1
	Cd38
	Impa1
	Ucp2
	Hs6st2
	Lifr
	Creb3l2
	Tmem255a
	Dnajb11
	Plekhg1
	Casp7
	Cycs
	Pear1
	Usmg5

## Sheet: E. MvsF12_MaleUP
DEI	DEG	Splicing	Common with DEI	Common with DEG
Amh	Amh	Gimap9	Adamts9	Peli2
Col9a3	Col9a3	Rpusd1	Cacna1g	Chka
Uba1y	Ddx3y	Gtf2a2	Efemp2	Adamts9
Dhh	Dhh	Gm13212	Mylk	Col13a1
Mro	Uty	Zfp653	Osr2	Arhgap20
Eif2s3y	Eif2s3y	Slmo1	Rnf220	Rhpn1
AC161165.2	Kdm5d	Camta2	Robo2	Cbfa2t3
Ddx3y	Tesc	Aak1	Sct	Tspan9
Prokr2	Mro	1600012H06Rik	Slc35c2	Hes5
Tesc	Prokr2	Mgat5	Smarca2	Tmem63a
Smoc2	Smoc2	Cdadc1	Spry1	Sct
Ptgds	Uba1y	Hax1	St7	Rasgrp3
Uty	Sox10	Cars2	Tmem63a	Mylk
Ren1	Ren1	H3f3a	Tomm40l	Robo2
Sox9	Cbln4	Acvrl1	Ubap2l	Osr2
Sox10	Sox9	Ino80d	Zzef1	Pear1
Mmd2	Cbln1	Zcchc7		Spry1
Lefty2	Col2a1	Tmem194b
Cbln4	Mmd2	Herc1
Defb19	Defb19	Grhl3
Kdm5d	Tmem184a	Cit
Serpine2	Serpine2	Tnpo2
Gdnf	Hhip	6330416G13Rik
Tmem184a	Lefty2	D9Ertd402e
Fbln7	Fbln2	Sec24a
Hhip	Padi2	Zfp69
Cbln1	Hsd11b2	Acsl4
Hsd17b3	Cyp26b1	Pitrm1
Fbln2	Ptgds	Lzic
Hsd11b2	Gdnf	Kcnt1
Padi2	Tinagl1	Tfdp1
Islr2	Map3k21	Ubp1
Gjb2	Hcrtr1	Slc35c2
Tinagl1	Ankrd63	Hnrnpa2b1
Abhd3	Sox8	Bptf
Gm37440	Fstl4	Fam129c
Pitx2	Trim47	Ccdc163
Col2a1	Fzd9	Katnal2
Map3k21	Gjb2	Rbm33
Fstl4	Tmem200b	Zcchc2
Sox8	Kcns2	Impdh1
Cyp26b1	Dtna	Pi4ka
Cadps	Ptk2b	C85492
Aard	Gli1	Accs
Cyp17a1	Hck	Efcab7
Tmem200b	Cyp17a1	Sycp1
Gm8615	Sowahb	Pmf1
Enpep	Aard	Tomm40l
Gli1	Pitx2	Heatr5a
Fzd9	Gstm6	Sipa1
Dtna	Enpep	Zfp235
Ankrd63	Kazald1	1600016N20Rik
Ptk2b	Sostdc1	Casc5
Kcns2	Rerg	Cep152
Sostdc1	Olfml3	Sct
8030411F24Rik	Lefty1	Nub1
Igfbp7	Mt3	Trerf1
Hcrtr1	Col9a2	Socs6
Trim47	8030411F24Rik	Tcerg1
Sowahb	Ppp1r16b	Arntl2
Gstm6	Vnn1	Mbd6
Nt5e	Hsd3b1	Hnrnpk
Mt3	Pak3	Hdac4
Gm29221	Tox2	Poglut1
Fam83f	Fgf9	C630004H02Rik
Lefty1	Casq2	Atf6
Arfip2	Robo2	Trmt11
Otof	Stc1	Zfp810
Arhgap6	Rtn4rl1	Timm9
Kazald1	Foxs1	Phkg2
Col9a2	Adamts16	Cap1
Gem	Pltp	Nop58
Casq2	Nt5e	St6galnac6
Fgf9	Smtnl2	Add1
Olfml3	Osr2	Lins
Gm28532	Thbd	Kidins220
Gtf2ird1	Ctrb1	Dock9
Insl3	Cspg5	Abcc5
Col14a1	Islr2	Nsun3
AC240971.6	Gem	Zfp715
Exosc6	Mall	Cd36
Gm21064	Gstm1	D14Abb1e
Mall	Gm13031	Ncoa7
Epyc	Col27a1	Chd8
Wwp2	Slc38a5	Plekha6
Gm2694	Gatm	Mll3
Mysm1	Fam83f	Slc25a38
Rtn4rl1	Gprin3	Lmo7
Adamts16	Otof	1810022K09Rik
Spsb3	Avpr1a	4930455C21Rik
Gm28238	Gfra1	Siva1
Bricd5	Ripor2	Ercc6
Smtnl2	Itga4	Stk30
Hsd3b1	Igfbp7	Arhgef12
Gm38072	Dok7	Dhdds
Ripor2	Stc2	Hmbox1
Tle6	Sorcs2	Papd4
Ctrb1	Mapk13	Kalrn
Pltp	Prss12	Ube2f
Hck	Sel1l3	Mst1r
Foxs1	Gstm7	Caskin1
Gm28330	Mical2	Parp11
Prss12	Tmem100	Helz
Avpr1a	3110035E14Rik	Fbxo25
Gstm1	Cltb	Cox4nb
Stk39	Diras2	Arhgef10
Vnn1	Acap1	Ptma
Ticrr	Dusp15	Mmp28
Plcxd3	Gstm2	Brca1
Bcor	Stox2	Zfp143
Plekhs1	Atp1a3	Arfgap1
Stc1	Col18a1	Zbtb43
Tox2	Fam19a2	Gemin5
Robo2	5830411N06Rik	Per3
Gstm7	C1qtnf3	Pnldc1
Fam19a2	Etv1	0610010F05Rik
Thbd	Plcxd3	Depdc5
Gprin3	Miox	Hdac9
Miox	Dtx4	Ptrh1
Tspan32	Plxnb3	Fnbp1
Adh1	Ntf3	Zim1
Pak3	Hsd17b3	Ube2n
Rerg	Gm2694	Ext2
Mical2	Heyl	Atad2b
Micu1	St3gal4	Paxip1
Tmem100	Col4a4	Camta1
Sorcs2	Masp1	Lrsam1
3110035E14Rik	Col14a1	Ddc
Gm21292	Tspan32	Zfp217
Gatm	Papss2	Aurkc
Stc2	Lamc3	Vkorc1l1
Plxnb3	Prss35	Wdr61
Gm28264	Fbln7	Clspn
Gas7	Adh1	Atp2b1
Gm13031	Slc13a2	Zfp219
Osr2	Paqr5	Thnsl1
5830411N06Rik	Clca3a1	Zfp120
Cst9	Aldh1a1	Rpl37
Diras2	Mybpc3	Rps18
Flna	Tspan15	Naca
Ntf3	Vstm4	Atp6v1g1
Gstm2	Cadps	Nnt
Sel1l3	Kcnh1	Eef1g
Ppp1r16b	Gsg1l	Zdhhc4
Cltb	Hapln3	Rc3h2
Asap1	Fam46c	Sned1
Dok7	Grb14	Mtif3
Gm29023	Rab20	Dclre1a
Atp1a3	Gas7	Rnf220
Frmd4b	Egflam	Speg
Mageb4	Cnmd	Lnx2
Lzts3	Gm8615	4921513D23Rik
Cspg5	Spry4	Stx17
Mapk13	Afap1l2	Zfp820
Col18a1	Inhba	Klhl23
Txlna	Cnga1	Ctf1
Slc6a4	Smtn	Nop56
Lpp	Ctgf	Spag4
Tpm1	Pcsk5	Wiz
Tacc1	Robo1	Polm
Plcb2	Hsd17b1	Gyltl1b
Paqr5	Acer3	Efemp2
Gm47200	Trac	Agtrap
Gm28253	Sfrp4	1110008F13Rik
Col4a4	Cped1	Tmem144
Ldlr	Rasl12	4930503L19Rik
Aldh1a1	Gpx3	Zfp532
Gm33815	Ahsg	Atp6v1e1
Col27a1	Spry1	Tprkb
Gm28533	Gm16559	2410127L17Rik
Dnpep	Gm14226	Prdm15
Acer3	Tspan11	D16Ertd472e
Zfp536	Ptch1	Golga2
Vmn1r90	Grem2	Nanos3
Tmem63a	Nr4a1	Dnajb2
Afap1l2	Dusp6	Gtf2e2
Gpm6b	Krt79	Smarca2
Sept11	Vcam1	Siah1b
Tnnc1	Zar1	Zfp938
Rcan1	Mal	Ube2i
Slc13a2	Dkk1	Rps3a
Ets1	Proc	Ccnt2
Adamts9	Efhd2	S100a16
Zmym6	Fam189a1	Cenpk
Cnmd	Tpd52l1	Mycbpap
Hdac7	Adamts2	Pear1
Kcns3	Col9a1	Zfp800
Egflam	Duox2	Ncor2
Gm29474	Plod2	Itpr1
Vmn1r77	Gjb1	Zmat5
Dtx4	Bhlhe40	Sptlc1
Aldh6a1	Scara5	Pcna
Etv1	Tagln2	Apoc2
Arhgef2	Chst1	Spsb2
Robo1	Me1	Wdr31
Dusp15	Nedd9	Birc6
Stox2	Zan	Klhl25
Gm7049	Gm11946	Ccnl1
Prss35	Eps8	Sec23b
Gm38127	Hic1	2010321M09Rik
Zfy1	Rnf181	Mtrr
Fam189a1	Clu	Sox5
Masp1	Synj2	Znfx1
Vstm4	Tbx2	Slc39a11
Krt79	Bgn	Mr1
Proc	Nipal1	Lclat1
Prss53	Arhgap6	Inpp4a
Me1	Glipr2	Zfp2
Heyl	Lrrn3	Atg4c
Trac	Fam19a5	2010111I01Rik
Ptch1	Vcan	Fam73b
Grb14	Akr1b8	Cblb
Gm4297	Slc34a2	Ildr1
Gm48795	Jakmip2	Daxx
Ilf3	Gm15270	Far1
C1qtnf3	Cited1	Nagk
Gm28356	Gmpr	4933411K20Rik
Smarca2	6030408B16Rik	Hmox2
Oxr1	Kcnd3	Zbtb32
Plod2	Pkdcc	H2-Ke6
Rasgef1c	Scarb2	Gnpnat1
Gm28811	Mamld1	Nin
Myadm	Myh14	Gpr116
Gm41192	Pcdh8	Robo2
Zar1	Itga9	Angel2
Kcnh1	Crhr1	Fanca
Mybpc3	Ppargc1a	Ercc5
Hic1	Pnmt	4930447C04Rik
Spry1	Myadm	Rab3a
Adgrl2	Epyc	Ddx6
Col4a1	Tnfrsf12a	Syt11
Gm40518	Fxyd6	Gm10393
Acap1	Tcf21	Rbbp5
Cgnl1	Pmaip1	Flcn
Nuak2	Serinc5	Cox7a1
Tspan11	Gm35065	Zc3h11a
Cnga1	Gm27820	B4galt4
Dkk1	Wnt3	Rrp1b
Gsg1l	Gstm2-ps1	Dgke
Vcam1	Kcne1l	Mterfd1
Lamc3	Erbb3	Usp32
Smtn	Gpc3	Dnmt3b
Clca3a1	Tnnc1	2010107G23Rik
Gm28969	BC006965	1700026D08Rik
St3gal4	Jsrp1	Acbd4
Inhba	Plppr5	Gyk
Kcnj3	Siglece	Arhgap44
Rexo4	Bex2	Iqsec1
Tspoap1	Htr6	Sorbs1
Papss2	Abtb2	Foxm1
Ppp2r1b	Slc9a2	Xlr5c
Rbm19	Mef2c	Elp4
Tspan15	Gm42922	Runx1t1
Vcan	Pdyn	Postn
Bcar1	Cst9	Ankrd24
Slc34a2	Zfy1	Tmbim6
Spry4	Qsox2	Chka
Rab20	Ntf5	Sfi1
Scara5	Nkd2	Dst
Rasl12	Tyro3	Mgat4a
Hsd17b1	Spats2l	Ccdc64
Slc38a5	Efna5	Cd97
Grem2	Scx	Irgm1
Ctgf	Rasgef1b	Vdac3
D130058E05Rik	Col4a1	Mapk12
Ung	Btnl9	Gltscr1
Efhd2	Gm26719	Lphn3
Hk1	Gm6665	Huwe1
Fam46c	Adamts5	Pcnt
Gm29311	Rasgef1c	Sirt2
Pcsk5	Lsp1	Map3k9
Nedd9	Plekhs1	2810408A11Rik
Sfrp4	Wisp1	Bcas3
Rnf220	1110032F04Rik	Fbxo34
Mink1	Parm1	Cntn4
Tec	Mmp2	Msh5
Itga9	Enpp6	Rtkn
Gpx3	Tmem198	Mkrn1
Tead2	Mafk	Gbp9
Csrnp1	Serpinb1a	Sgcd
Gpn3	Rnd3	Ncapd3
Tmem52	Agpat4	Cacna1g
Cped1	Gm34866	A830093I24Rik
Clu	Eya1	Vma21
Kansl1	Gpm6b	Dsc2
4930550L24Rik	Itgb8	Dlg1
Lrrn3	Colec11	Vmn2r29
Gjb1	Inhbb	Nudt13
Dusp6	Mapk4	Osr2
Ptp4a3	Dact1	Kifc3
Akr1b8	C7	Intu
Entpd5	Otx2	Nek1
Gfra1	Steap4	Slit2
Tmem33	Irs2	Iffo1
Kcnd3	Kif19a	Letm2
Hapln3	Adamts9	Pknox1
Pde2a	Susd3	Tmem8b
Bhlhe40	Ctsw	Slc24a6
Gm28788	Serpina3b	Ppp1r12b
Gm29558	Itih5l-ps	Glb1
Zfp935	Efhd1	Kif13a
Gm29364	Cd40	Osbpl6
Btbd8	Lpcat2	Brd2
Eps8	Ppp1r1b	Tcfcp2l1
Gen1	Tmem117	D4Ertd22e
C430049E01Rik	Slco3a1	H2-Q6
Cited1	Slc29a1	Dus4l
Gm42517	C1ql2	St7
Mdfic	Fgf10	5730419I09Rik
Anapc16	Galnt10	Zfp672
Nr4a1	Zfp488	Marveld2
Sema4a	Gli2	Llgl2
Plppr5	Fgf13	Shank2
Duox2	Adhfe1	Csnk1g3
Fam19a5	Hspa12a	Magi1
Tpd52l1	Dll3	Zzef1
Sparc	Slc6a14	Zfp827
Mms19	Slc6a4	Tcf7l2
Phb	Synm	Il3ra
Slc35c2	Npffr1	Dync2h1
Gm29617	C430049E01Rik	Col13a1
Ahsg	Foxp4	Rab26
Gmpr	Oaf	Acaca
Col9a1	Tpm1	Spag9
Mal	Ush1g	Lrrfip1
Synpo	Fosl2	Zscan21
Cd40	Foxd2	Sytl3
BC034090	Synpo	Lrrc56
Pnmt	Psrc1	Kif21a
Ankrd6	Mylk	Gm4779
Tbx2	Tacr3	Cbfa2t3
Gm29406	B230322F03Rik	Fbrsl1
Exog	Chp2	AK129341
Jakmip2	Bicc1	4933436C20Rik
2610035D17Rik	Loxl2	Pdzd2
4933407K13Rik	Gja5	Dffb
Steap4	Gm17641	Herc6
Ldah	Steap1	Col16a1
Adamts2	Scrn1	Actn1
Ralgps2	Fdxr	Zfp558
Ubap2l	Cd24a	Foxr1
Pkdcc	Rassf5	Slc11a1
Cdh17	Ccl17	Sgsm2
Bgn	Tdgf1	Gmip
Mag	F3	Acer2
Mtcl1	4930474H06Rik	Evi5
Crhr1	Plcb2	Rgs7
Gm28758	Serpina5	Slc38a6
Msantd3	Creb3l1	Pcnp
6030408B16Rik	Iqgap2	Nfya
Serpina3b	Fat3	Dcakd
Card19	Col4a2	Limch1
Erbb3	Cdh17	Slc25a35
Gsta2	Plekha4	Gulo
Tagln2	Tacc1	Rasal2
Adhfe1	St8sia2	Atxn7l1
CT573016.1	Sparc	Ddx26b
Bex2	Fbxo32	Dusp3
Gpd2	Ptpn5	Col4a6
Optn	Pcp4l1	H2-T22
Anapc7	Hist1h2bc	Eml4
Scarb2	2610035D17Rik	Zfp192
Nipal1	Igsf3	Fam184a
Jsrp1	Mfsd2a	St3gal3
Gm15270	Syt15	Phf21a
C1ql2	Bend7	Hsf2
Slc6a14	Aph1b	Cnot10
Cage1	Prlr	Ndufs1
Gm28819	Foxc1	Zfp687
Rnf181	Hmgn2	Tbxa2r
Efhd1	Hivep3	Fer
Gpc3	Dkk3	Cenpa
Myh14	Armcx2	Ubap2l
Slc9a2	A730049H05Rik	A930001N09Rik
Gm27820	Fblim1	Actr3b
F3	Grin2c	Espn
Chst1	Rcan1	Nutf2
Fgf10	Cst8	Epb4.1l1
Dact1	Gldn	4930422G04Rik
Slco3a1	Vipr1	Dclre1c
Pmaip1	Kcnk2	Prr3
Gm21874	Vwa1	Zbtb20
Gpa33	Sema5a	Trpc6
Fxyd6	Fgf18	Epb4.1l3
Pcdh8	Slc16a7	Adamtsl2
Armcx2	Epha2	Klhdc8b
Tnfrsf12a	Sept11	Spry1
Gja5	Msc	Rasgrp3
Gm16559	Cend1	Mtap2
Khdc3	Gm5868	Def8
Cacna1g	Bok	Ctnnd1
Cnn2	Ppp1r14c	Cyth4
Tcf21	Ubash3b	Glrb
1110032F04Rik	Fgf16	Peli2
Kif19a	A330041J22Rik	Stap2
Fgf16	Gcnt1	Mpp2
Cyr61	Myo18a	Cttnbp2
Gm35065	Lama4	Ubxn2a
Glipr2	Sct	Il17rc
Gm20811	Barx1	Rab11fip5
Wnt3	Chchd10	Lmbrd2
Gm29044	Lpar1	2200002D01Rik
Gm29209	Serpina3g	Ng23
Arf4	Htra3	Hdac5
C7	Atp1b2	4833420G17Rik
Atp6v0a1	Dock10	Ptprv
Syt17	Gm43240	H2-T9
Prdm16	Atp2b4	Rell2
Aamdc	Jag1	Pdzk1
Zfp36l1	Ngef	Doc2a
Atp2b4	Ston1	Gpld1
Ntf5	Col4a3	Dcaf15
Rxra	Syt6	1700088E04Rik
Synj2	Trib2	Chek1
Mapk4	Gm17080	Sec22a
Gm17521	Gm42517	Gm10345
Rassf5	Trpc3	Mylk
Pdyn	Olfml2a	9430008C03Rik
Gm43240	Cebpa	Adamts9
Cntn3	Cspg4	Zfp398
N4bp2l1	Fam184b	Ermap
Dnm1	Pmepa1	Nrip2
Zzef1	Slc16a2	Inpp5f
Spats2l	Nodal	Spata13
Tdgf1	Gm10863	Sgms1
Loxl2	Tmem63a	Klf2
Map9	Klhl14	Snx32
Etl4	Inha	Wdtc1
Foxc1	Cxxc4	1700029G01Rik
Rbmy1a1	Trank1	Hemk1
Gm21708	2610203C22Rik	Nudt6
Tacr1	Agt	Diap1
Tfeb	Rcsd1	E330009J07Rik
Serinc5	Ephx1	Exosc8
Nkd2	Nrg1	Ydjc
Elavl2	Spin2c	Mthfsd
Gm11946	Gpr182	Nr1d1
Fabp5	N4bp2l1	Nfat5
Siglece	Mcrip2	9930104L06Rik
Tom1l2	Star	Naprt1
Mmp2	Lrrc58	Epor
Zfp236	Slc27a6	Ralgps1
Parm1	Slco4a1	Dgkq
Idua	AU021092	Rhpn1
Gm14322	BC034090	Ccdc142
Mamld1	Plppr4	Mobkl2b
Stxbp6	Mc2r	Sh2d3c
Ppp1r18	Kcnj3	Strada
Tyro3	Cdc42ep1	Ankrd23
Fat3	Gm10680	Lass4
Rnd3	Igfbp3	Meis2
Hspa12a	6330403L08Rik	4833442J19Rik
Cbs	Oxtr	Bcl2l1
Serpinb1a	Tmc3	Kcnh3
Efna5	Kdelr3	Abca7
Nppc	Csrp1	Slc39a4
Gm29179	Fat1	Atm
Dll3	Rcn1	Trmt1
Hist1h2bc	Gm16365	Hes5
Irs2	Phlda3	Nphs1
Rasgef1b	Cst3	Jmjd1c
Abtb2	Arx	Inadl
Maff	Slc6a8	BC002230
Fdxr	Rangap1	Gbp6
Wdfy1	E230013L22Rik	Lbp
Susd3	Hes5	Rgs11
Foxd2	Acvr1c	Ccdc138
Serpina5	Rhpn1	Tmem63a
Pold3	Ptx3	Tcirg1
Tmem117	Bcar3	Zfp39
Arhgap45	Slc13a2os	Usp35
Unc5b	Efhd1os	Kel
Tmem198	Gm43109	Zbtb48
Slc35a2	Sec16b	Zfr2
AC240971.1	Sphk1	Gm14139
Gm28136	Tshz3	Arhgap20
Gm28444	Phgdh	Ppip5k1
Olfml2a	Fam83d	Ccdc159
Adamts5	Tox	Parp8
Polrmt	Gpc1	Maged2
Tmem176b	Rnd2	Kif5c
4930474H06Rik	Rprml	Tspan9
Ank3	Fabp5	1700012B15Rik
Itgb8	Cela3b	Grik5
Gm28145	Mal2	Stk11ip
Fam110a	Nts	P2rx1
Tmc3	Plk5	Fbxl18
Fcgr3	Sema4a	Tet2
Arhgdig	Apoa4	Arhgap26
Qsox2	Nppc	Braf
Sh3bp5	Agmat	Ccdc18
Adcy6	Rap2a	Ankrd45
Agpat4	S1pr3	Mup6
Ccl17	Lrp4	Eif3i
Slc12a8	Dll4	Nav2
Dkk3	Cyp11a1	Metap1d
Galnt10	Krt222	Dnahc1
Cep128	Slitrk2	Zfp61
Carmil3	Art4	Trip11
Inhbb	Pycr2	Atp11c
Cdc14b	Ppp1r13b	Qser1
Tacr3	Sh2b2	2810429I04Rik
Col4a2	Ctsl	Sepx1
Dusp14	Iqch	Dip2a
Gm4781	Creb5	Whsc1l1
Epn2	Cdh4	Zfhx3
D3Ertd751e	Adcyap1r1	Prrt2
Kcne1l	Prmt8	Abcc10
Serpinb6a	Ednra	Art5
Erbb4	Nid1	Dopey1
Sept9	Ctnna2	Fry
Sgip1	Wnt11	Lrfn5
Src	Tgfbr3	Nme5
Pla2g5	Gm2670	Pkn3
Ptpre	Mcam	Parp4
6330403L08Rik	Tac2	Epha1
Tbc1d24	Pdlim1	Lnpep
9530068E07Rik	Hao2	Sh3bp2
Hmgn2	Tmeff2	Hyls1
Chp2	Pclaf	Rbfox2
Oaf	Zcchc12	Srpk1
Foxp4	Fam212a	Ablim2
Radil	Pla2g5	Vps13b
Scrn1	Esm1	Cbx7
Gli2	Gm11549	Epb4.9
Fgf1	Lhx1	Macf1
Fblim1	Tnnt2	Gm14378
Ank1	Fhl2	4930432K21Rik
Olfr1263	Fgfrl1	Abca3
Itih5l-ps	Pth1r	Ebf4
Gm29343	Cdh11	Tmem191c
Serinc2	Pgf	Zbtb9
Nckap5	Rnf19a	Dnahc8
Ppp1r1c	Gm38391	Ptar1
Sct	Arhgdig	Rprd2
Gm28396	Pknox2	Gpr124
Tcn2	Etnk2	Gphn
Uvssa	A630001G21Rik	Mtmr11
Gm29218	Gm16192	Cd302
Mef2c	P2ry2	Ubxn11
Tnnt2	Spint2	Zxdc
St8sia2	Nr0b2	Klf4
Steap1	Mfap4	Agxt2l2
Shc4	Col23a1	Alkbh2
Pkn1	Wif1	Ctdsp1
Cd24a	Gpr153	Ash1l
Sema6c	Tmprss13	Zc3h7b
Lrp4	Sorcs3	Pid1
Fam184b	Khdc3	Fam116b
Vmn1r181	Kbtbd13	Armcx1
Man2c1	Btn1a1	Pif1
Tia1	Ier5	Slc30a2
Fgf13	Ppp1r36	Lrrc16b
A330041J22Rik	Sdc4	Scaper
Fbxl5	Gm26752	Lgals3bp
Gm30918	Ppt1	2410091C18Rik
Gm10925	Armcx3	E4f1
Cela3b	Atp1a2	Arhgap31
Sox6	Radil	Gm962
Synm	Dok1	Pik3c2b
Dram1	Akr1b7	Crip3
Sirt5	Nhs	Abca2
Cep57l1	Adamts7	Atl1
Tmprss5	Spsb1
Mecom	Hyou1
Ganc	Npr3
Mafk	Svil
Sly	Etl4
Agmat	Spic
Mrps17	Adrb1
Gm28704	Twist1
Gm29636	Itgb5
Cul9	9530052E02Rik
Wisp1	Vegfd
Igsf23	Pdlim3
Jag1	Sstr4
Ncmap	Fabp3
Scx	Nr2f2
Zfp595	Scd2
Gm10371	Adam12
Dlgap1	Neto2
Sh3bp1	Mkx
Mylk	Gm13441
Mcf2	Slc45a3
Dlc1	Gm26578
Gm28235	2600014E21Rik
Nsmf	Tpcn1
Gm28633	Endod1
Frem1	Fam111a
Apoa4	Entpd5
Cst8	Col13a1
Nodal	Cdc42se1
Sema5a	H2afx
Ptpn5	Bdh1
Plec	Arhgef26
Olfr124	Itih5
Gm27177	Tmc7
Cbln2	Ankmy1
Col4a3	Aldh1a7
Pgf	Enc1
Enpp6	Mybl1
Pcdhgb7	Ghr
Tiam1	Reep2
Tmprss13	Nfe2
Car7	Trim32
Fgf18	Shbg
Lsp1	S100a11
Scp2	Atp2a3
Gatad2a	Gm16029
Myom1	Dlgap1
Olfr1318	Ndnf
Lmf1	Eepd1
Acvr1c	Adgrg1
Ablim1	Gm9748
Gm20736	Ppp1r3c
Vav1	Sec24d
Psd	Slc40a1
Creb3l1	Emilin3
Psrc1	Hspa5
Ppp1r1b	Cnn2
Ncstn	Socs2
Prlr	Islr
Soat1	Gm38336
Oprl1	Pitpnm2
Inha	Ddit4l
Gm11346	Tnfaip6
Ush1g	Plxnc1
Dock10	Cst11
Sec61a2	Hdhd5
Srp14	Grk5
Strip2	Nhsl2
Gm29366	Acsbg1
Rbm47	Maged1
Ppargc1a	Rab31
Spin2c	Col15a1
Trpc3	Gm26623
A530016L24Rik	Gm20421
Lama4	Emilin1
Anapc2	Nudt19
Aph1b	8030451A03Rik
Kif1bp	Rin3
Cacna2d1	Olig1
Qars	Hist1h1c
Eya1	Hoxd8
Pdia3	Tgfb1
Ctsw	Wnt5a
Palm2	Bves
Pgap2	Gabra1
Ppp1r12a	Mme
Colec11	Sema3d
Zfp819	Kdelr2
Cct8	Gulp1
Atp1b2	Cxxc5
AU021092	Btn2a2
Cdh4	Maff
Mtus1	Serp1
Schip1	Cobll1
Osgin1	Rhbdf1
Hivep3	Lrrc32
Rcsd1	Tsku
St7	Cplx2
Ankrd13a	Ralgps2
Nrg1	Mtus1
Fosl2	Foxc2
Htra3	Tpm4
E230013L22Rik	Adamtsl3
Mfsd2a	Ramp2
Jade1	Ssfa2
Rangap1	Gm42836
Pik3c2g	Slfn9
Sema3d	Sgip1
Gm29078	Fkbp14
Mbp	Vasn
Pitpnm2	4921507P07Rik
Olfr720	Gpm6a
Ngef	Lpl
Wdr95	Gm11837
Gpr153	Sncaip
H6pd	Pcdhgb7
Gm29077	Zeb2
Armcx3	Glp2r
Erc2	Erbb4
Neto2	Fbln5
Wdcp	Pofut2
Rab11a	Gm26586
Ifi213	Ldlrap1
Serpina3g	Ly6e
Lhx3	Cd55
Adgrg1	Ajap1
BC006965	Scrn2
Cyp2ab1	Tuba1a
Dysf	Pxdc1
Pakap	Col11a1
Fbxo32	Calr
Dnaic1	Tmod3
Igsf3	Nrarp
Slc29a1	Mpzl2
Sh2b2	Anxa5
Matn4	Pappa
AC147041.1	Ptp4a3
Ubash3b	Gm26840
Rasgrf2	Acta2
Enc1	Sema6c
Tmeff2	Depdc1b
Ppp1r14c	Taok3
Csrp1	Mfge8
Gm5868	Lmf1
Ets2	Shcbp1
Myo6	Traf3ip2
Gldn	Msi1
Prmt8	Sox6
Olfr95	Tnc
Gm47898	Fam105a
Barx1	Shisa2
Prickle2	Dusp4
Cyp11a1	Col3a1
Bicc1	Vegfa
Styxl1	Chpf
Nid1	Arrb1
Efemp2	Gria4
Plgrkt	Elmo1
Tomm40l	Pcolce
Tacc2	Myc
Chchd10	Bcar1
Star	Pde9a
Plekhb1	Jup
Arhgef39	Gm5855
Slc25a1	Adamts20
Traf3ip2	Kdm7a
Ppt1	Pdgfb
Mybl1	Cers6
Nrf1	Rgs16
Mcrip2	Spin4
Amotl2	Myo1a
Lpar1	Zfp9
Cspg4	Thra
Zfp708	Trio
Cst3	Cdh23
Tmc7	Mc4r
Plk5	Gm38287
Slfn9	Nabp1
Gm29671	Fam84a
Sgk3	Bmp7
B230322F03Rik	Pde5a
Nabp1	Rgn
Trib2	Abracl
AC167229.1	Frem1
Iqgap2	H6pd
Lpcat2	Tmcc3
Cdh11	Dse
Gm21882	Arhgef40
Atp2a3	2010300C02Rik
Epha2	Rem1
Vwa1	Peli2
Bok	Nes
Phactr3	Ell2
Pxn	Ncald
	Pgp
	Itm2a
	Itga11
	Copz2
	Gas2l3
	Prr11
	2610507I01Rik
	Nav1
	AI593442
	Aaed1
	Junb
	Cbfa2t3
	Ackr3
	Eno1
	Hgf
	B130024G19Rik
	Sox13
	Slc52a3
	Tcf19
	Acvr1
	Zfp423
	H2afz
	Akr1cl
	Fam198b
	Marcks
	Piezo1
	Dnajc12
	Timp3
	Cdk1
	Ptger1
	Gramd1b
	Dlc1
	Paqr8
	Sox7
	Gm15419
	St3gal5
	Dact3
	Prickle2
	Dlk1
	Scarf2
	Hipk2
	Prrc1
	Gna13
	Ptn
	Pdia6
	Gpr20
	Ier2
	Olfml1
	Iffo2
	Slc35a2
	P4ha3
	G6pdx
	Pdia4
	Loxl3
	Pdia3
	Rrs1
	Vim
	Aurkb
	Pkn1
	Whrn
	Trib1
	Gne
	Hist1h4d
	Ngfr
	Haus7
	Gm44335
	Gsta4
	Megf6
	Dcn
	Tcn2
	Sgk3
	Xbp1
	Racgap1
	Car12
	Sertad4
	Ispd
	Fkbp7
	Akna
	Cmtm7
	Sulf2
	Ppfibp1
	Sort1
	Aqp5
	Phldb1
	Col6a1
	Hes1
	Cks1b
	Ppfibp2
	Tmem260
	Pja1
	Zmiz1
	Lfng
	Ankrd44
	Cdc42se2
	Ikbip
	Hspg2
	Rasgrp3
	Gm15459
	3632451O06Rik
	4933431K23Rik
	Gpx7
	Tmem200a
	Hjurp
	Il4ra
	Cyp1b1
	Tmem185b
	Serpinb9
	P3h4
	Prr5
	Tns2
	Col6a2
	Fyn
	Reep3
	Prnp
	Hsp90b1
	Ltbp4
	Ptgr1
	Lox
	P4ha1
	Chst2
	Fkbp1a
	Spc25
	Bnip2
	Bex3
	Camkk2
	Syn3
	1810037I17Rik
	Gm26825
	Birc5
	Col1a2
	Troap
	Zfp36
	Atp6v0e
	Gfra2
	Rimbp2
	Aagab
	Cdc42ep2
	Selenom
	Odc1
	Ephb6
	Tmem86a
	Hmga2
	Ncam1
	Vsig10
	Nell1
	Pimreg
	Pdlim2
	Slc4a2
	Gucy1a1
	Midn
	Arhgap20
	Cttn
	Manf
	Rnf144a
	Cd200
	Dab2ip
	Tubb6
	Ckap4
	Cyp2s1
	Adprh
	Spp1
	Epha4
	Atp1a1
	Hspa1b
	Sin3b
	Unc5b
	Mxra7
	Lmo4
	Fndc3b
	Tspan9
	Zdhhc2
	Arhgef4
	Tef
	Capn6
	Ddias
	Bzw2
	Nrep
	Tmem64
	Ubald2
	Plk3
	Cep128
	Chka
	Gm36569
	Atp7a
	Proser2
	Slc25a10
	Lasp1
	Cd38
	Impa1
	Ucp2
	Hs6st2
	Lifr
	Creb3l2
	Tmem255a
	Dnajb11
	Plekhg1
	Casp7
	Cycs
	Pear1
	Usmg5

## Sheet: F. MvsF12_FemaleUp
DEI	DEG	Splicing	Common with DEI	Common with DEG
Fst	Fst	Col5a3	Abhd3	Fam98c
Hspa8	Chrm4	Rpusd1	Acsl4	Dmpk
Chrm4	Xist	Zfp169	Adam8	Ccdc30
Sprr2d	Msx1	Fam129c	Ano1	Inpp5f
Phlda2	Phlda2	Zfp235	Arhgap4	Porcn
Foxl2	Tsix	Synrg	Ccdc61	Cul4b
Gm15501	4930563E18Rik	Gtf2i	Clasp1	Cnnm2
Msx1	Foxl2	Ndufa12	Dlgap1	Zfp280c
Xist	Sprr2d	Abca7	Dmpk	Slc7a4
Calcoco2	Porcn	1200009I06Rik	E330013P04Rik	Slc41a3
Tmem171	Lrrn1	Zfp280c	Fgfr2	Lef1
Irx3	Tmem171	Msi2	Gabpb2	Dazl
Lrrn1	Gdpd2	Ptprj	Hmox2	Abhd3
Lef1	Tnfrsf19	Ppcdc	Klf8	Idua
Lzts1	Fam196b	Klc2	Lef1	Stk31
Drp2	Stum	Sned1	Magi1	Adam8
Col12a1	Calcoco2	Ap1m2	Mid1ip1	Emilin2
Akap7	Lzts1	Psenen	Myo5a	Slain1
Tsix	Lypd6b	Zfp335	Porcn	Ano1
Scrt2	Sp5	Ccdc103	Ppcdc	Stx11
4930563E18Rik	Scrt2	Ebf4	Radil	Ern1
Vav3	Col12a1	Ankrd13b	Slc39a14	Fam178b
Calb1	Drp2	Kif7	Slc41a3	Dock9
Pde8b	Wnt4	Ccnt2	Stk31	Abcd4
Porcn	Adamts19	Atad3a	Stx11	Fgfr3
Cds2	Gm45765	Zfp653	Tle3	Fgfr2
Sema4d	Calb1	Nox4	Zfp277	Klf8
Hotairm1	Wnt9a	Cd59b		Cds1
Sp5	Lypd6	Siva1		Mid1ip1
Fam196b	Myh8	Ralgapb		Grina
Adam8	6330411D24Rik	Wdtc1		E330013P04Rik
Lypd6b	Dcaf12l1	Ccdc157		Osbpl3
Tnfrsf19	Irx3	Il3ra		Piwil2
Irx3os	Nr6a1	Nphs1		Arhgap4
Wnt4	Gm45766	Tcp11l1		Hadhb
Nr6a1	Cgn	Rhpn1		Kifc2
Tshr	Tshr	Herc1		Magi1
Gdpd2	Gata2	Acsl4		Neo1
Adamts19	Gxylt2	Ssh2		Atp2b3
Bmp2	Gm44732	5730469M10Rik		Zfp277
Gm9748	Isx	Zfp26		C1qtnf4
Acsl4	Thbs2	Cnot2		Susd2
Dcun1d4	Gm2245	Zbtb37
Wnt9a	Bace2	Rbpms2
Atxn7l3	Msx2	Ube2d2
Itpr2	Gm14866	Slc35c2
Isx	Thsd7b	Ctsa
Kdf1	Lrrc34	Ptma
Dcaf12l1	Dock4	Dgkq
Myh8	Cdkn1c	Usp30
Lypd6	Kcnd2	Rasal2
Thbs2	Bmp2	Phkb
Gata2	Fam129a	Polm
Stra8	D630039A03Rik	Siglec5
Stum	Akr1c14	1110034B05Rik
Rbm10	Stra8	Bin2
Gm47040	Smim10l2a	Gpr19
Nanog	Sulf1	Greb1
Gm1821	Gm7666	Mbd2
Wdr49	Kcng4	Rpl18a
Dnm2	Irx3os	Tomm40l
Sulf1	Ryr2	Nfx1
Dclk1	Cacna1d	Zfp382
Gm45765	E330013P04Rik	Cox5b
Cdkn1c	Rspo1	Mbd6
Tspoap1	Slitrk1	Sct
Adm	Cdx2	Exd1
Msx2	Foxl2os	Zfp346
Pard3	Dclk1	Phf20l1
Olfm1	Runx1	Scyl2
Slc22a18	Itpr2	Nnat
Adtrp	Tns4	Dnajb2
Gm44732	Adm	Ttpal
Bace2	Taf7l	Shroom2
Dock4	Colec12	Golga2
Gatad2a	Alg13	Zfp646
Prcd	Adtrp	A230050P20Rik
Kcng4	Myo5b	Rad52
Slitrk1	Igfbp2	Prr14
Gxylt2	Sall3	Cep152
Anapc15	Emx2	Lrrc47
Nrap	Slc22a18	Brd4
BC048679	Olfm1	Fchsd1
D630039A03Rik	Gm42609	Exosc7
Magi2	Podxl	Gm5250
Rspo1	Phf19	Emilin2
Myl1	Csgalnact1	Notch4
Gm42609	Prkcd	Poglut1
Ercc2	Wdr49	0610011L14Rik
Elfn1	Ptpn4	Dhrs7b
Cgn	Sbspon	Mdc1
Vgll2	Dmpk	Gigyf1
Cdx2	Fgfr2	Zdhhc13
Akr1c14	Rasgrp1	Zfp219
Fam129a	Sohlh1	Msh5
Lamb3	Elfn1	Hdac10
Lrrc34	Agtr1a	Mrpl55
Kcnd2	Cpa2	Eif2d
Mtmr14	Pld1	Zfp612
Irx5	Ano1	Abcd4
Thsd7b	Vrtn	Ube2i
Numb	Gas6	Paqr3
Rec8	M1ap	Dock9
Adk	Prcd	Arhgef11
Podxl	Egfl6	Glrx3
Il33	Ifnar1	Cdhr4
Radil	Dsc2	4932438A13Rik
Tspyl2	Rhox9	Zfp207
Hmgxb4	Dnah8	Wdr13
Smim10l2a	Hpse	Fam116b
Gm14866	Tph2	Samd10
Olfr1564	Reep1	Fbxo25
Tph2	Rhox6	Dedd2
Rnf152	Lrriq4	1810055G02Rik
Wdr95	Cntn5	Pif1
Tmem174	Dab1	Pitpnm1
Pik3r1	Gm30132	E430018J23Rik
Sall3	Pitpnm3	Mrpl27
Ppp1r18	Cib2	Ubl7
Afmid	Gm28085	Acvrl1
Gm5850	Rnf43	Lrrc14
Sohlh1	Arhgef19	Accs
Pld1	Actr6	Golgb1
Tns4	Fndc5	Depdc5
Hdc	Lef1	Tert
Zmym3	Cdkn1a	Per3
Lmo7	Nmur2	Hdac5
Ryr2	Irx5	1700001L05Rik
Egfl6	Cntnap5a	Zmym2
Rasgrp1	Tmem178	Qrich1
Alg13	Ctxn3	Zscan30
Psen2	Slc28a1	2510006D16Rik
Myo5b	1700061G19Rik	Tle6
Vmn1r188	Ifitm1	Bdp1
Igfbp2	Stx11	Mthfsd
Cfh	Tkt	Fzd6
Itk	Mbnl3	Tfpi
Prx	Papln	Mpp6
RF01962	Vgll2	Rpl37
Fgfr2	Aqp3	2210021J22Rik
Coro2a	Myl9	Ddc
Creld1	Klf17	Zfp661
Ryr1	Ttc38	1500001M20Rik
Abhd3	Trnp1	Lrsam1
Dsc2	Emx2os	2410002F23Rik
Akr1c18	Fat4	Bcs1l
Runx1	Hmgcs2	Atad2b
Ccdc28a	Mapk8ip2	Nbea
E330013P04Rik	Mid1ip1	Dynlrb1
Arhgap44	Lhpp	Mst1r
Nmur2	Zglp1	Ccdc18
Ecel1	Arhgap29	Aurkc
Colec12	Gm14493	Uaca
Cpa2	Tmem255b	Huwe1
Plch1	Slc5a10	Slc25a38
Taf7l	B3gnt7	Rps18
6330411D24Rik	Hdc	Cap1
AL607074.1	Dapk1	Lamp2
Espn	Asns	Gas2l3
Pdzd7	Kcnq1	Pemt
Ccdc61	Haao	Epor
Cacna1d	Myl1	Cecr2
Gemin8	Gm45889	Lancl1
Pde1a	Magi2	Slc7a6
Hpse	Kcnt1	Leng8
Gas6	Gldc	Zfp583
Prkcd	Dnaaf3	Ints2
Emx2	Cd164l2	Men1
Sugp2	Wdr72	Fam73b
M1ap	Akr1c18	Cacnb1
Ccne2	Dmrta1	Crcp
Micall2	Prr36	Tmem144
Cdh9	Zfp703	Zfp949
Asns	Pld5	Timm9
Hmgcs2	Soat1	Mgat4a
Gm44753	Smtnl1	Hdgfrp2
Dnah8	Plxna4	Ercc6
Ifitm1	Gm43352	Zfp827
Rhox6	Pde8b	Nbeal1
Phf19	Nr2e3	Hnrnpf
H2-Q4	Svopl	Evi5l
Ptpn4	Rec8	Rnf38
Dlgap4	Tfap2c	Cecr5
Pafah1b1	Hand1	Tmem170
Rhox9	Nos1	Nop56
Ano1	Laptm4b	Erlin2
Kcnh3	Gm37509	Pi4ka
Reep1	Neu3	Wdr31
Sprr2a2	Cntn4	Mycbp2
Ints6	Prrt4	Znrd1as
Mbnl3	Kitl	2700062C07Rik
Tmem56	Capn1	Naca
Rnaset2b	Fam83g	Aff2
Ctxn3	Bhlha15	1700030J22Rik
1700013H16Rik	Hs3st1	Pik3cd
Hand1	Smpx	D3Ertd751e
Cep85	Rrad	Ccdc30
Ces1h	Zfp277	Pikfyve
Rnf43	1700013H16Rik	Cenpi
Ifnar1	Slc41a3	Adamts16
Slit2	Smpdl3b	Tsc2
Cib2	Plch1	Lclat1
Fndc5	Aldh1b1	Gm53
Sbspon	Frmd6	Prosapip1
Adgrg2	Krt20	Hadhb
Slc39a14	Ces1h	Dph1
Slc41a3	Prkd1	C330019G07Rik
Gm14322	Daam2	Cetn4
Csgalnact1	Adgrl3	Zzz3
Cntn4	Rgs2	1810048J11Rik
Agtr1a	Anpep	Ift52
Kcnip1	Osbp2	Kif20b
Npr2	Nrap	Stk31
Ccdc182	Npnt	D2hgdh
Fam160a2	Tspan1	Lzts2
Rgs2	Trabd2b	Rps3a
Ash2l	Nrn1	Zfp810
Sh3d21	Abcc2	Tfdp1
Zglp1	Car5b	Fastkd3
Myl9	Ppara	4921513D23Rik
Nek3	Clec2l	Rbm3
Brwd1	Emb	Arhgap22
Actr6	Klhl5	Yeats2
Vrtn	Sstr3	Idua
Lhpp	Aldoc	Hmox2
Pitpnm3	Ccdc182	Enox2
Nr2e3	Epha7	Numa1
Haao	4930548H24Rik	Purg
Gm12896	Pank1	Zfp644
Hdac7	Entpd2	Cstf1
Ttc38	Ovol1	Trerf1
Tkt	Nkd1	Fbxw17
Gm1604a	Kcnh3	Daam1
Slc28a1	S1pr1	Uba3
Krt20	Pik3r3	2210404J11Rik
Arhgap29	Mybpc1	Kif2a
Apbb2	Adgrb2	Gm10393
Laptm4b	Orc1	Klhl25
Gm5182	Gm21083	1810043G02Rik
Rara	Plbd1	Mtrr
Kcnq1	Cd83	Carkd
Osbp2	Wt1os	Tra2a
Ift140	Col22a1	Gmpr
Cfap161	Lrrc8e	Tle3
Prr36	Magi1	2010111I01Rik
Cntnap5a	Gm12743	Enpp4
Gm14493	Cdh9	Gpn1
1700061G19Rik	Tmc1	Snrpg
Tbc1d4	Nacc2	Tasp1
Inpp5k	Ablim3	Epn1
Soat1	Slc2a3	Zfp932
Axin2	Fndc1	BC023814
Mapk8ip2	Gprc5a	Zbtb32
Klf17	Ptpro	Iqce
2010204K13Rik	Adam8	Snrk
Sc5d	B230208H11Rik	Zscan18
Cpeb2	Nlrp9b	Anks6
Cpt1b	Stxbp1	Pkig
Kidins220	Lor	D16Ertd472e
Camkv	Tgm3	Tcf19
Dab1	Isl2	Brip1
Hmox2	Klf8	Pdzd11
Ppara	Grik5	Zfp41
Fam83g	Frem2	Rlim
Gm28661	Tspan33	Dnajb12
Itgb4	Rasl10b	Qtrtd1
Gm21083	Kcng1	Fam98c
AC244695.1	BC023105	Nacc1
Ahctf1	Dlx3	Eif4enif1
Adarb1	Gata3	Cenpo
A230005M16Rik	Cfap161	Pqbp1
Arhgef19	Kdm3a	Usp32
Casc4	Ugt2b36	Inpp5b
Tle3	A430078G23Rik	Hyi
Gm26740	Pik3r1	Prickle1
Olfr124	Nlrp12	1700086O06Rik
Zfp703	Cdkn1b	2810442I21Rik
Olfr720	Ofd1	Prpsap2
2210407C18Rik	Mcf2	6230409E13Rik
Entpd2	Kcnip1	Unc5b
Eif4g1	Myh13	Polq
Tmem178	4930523C07Rik	Spata1
Madd	Sall4	Adal
Smpdl3b	Pcsk9	2610028E06Rik
Stx11	Gm14565	4930422G04Rik
Kcnt1	Atp6ap1l	Slc4a7
Dnaaf3	Gjb4	Prr15l
Rasgrp4	Gm15873	Zfp287
Gm7666	Cyp1a1	3110057O12Rik
Gabra4	Srxn1	Fam178b
Kcng1	Necab3	Slc41a3
Gldc	Gm45371	Slain1
Aldh1b1	Gca	Zfp551
Mid1ip1	Rassf10	Cd47
Pank1	Axin2	Adc
Gm16401	Crabp1	Mutyh
Clcn5	Fam160a1	AC166491.1
Ctdnep1	Mogat2	Gas2
Rapgef3	Gm26626	Fbxo47
Tfap2c	Cdcp1	Gfra2
Ppcdc	G6pc2	Ppil5
Gm15543	Amph	Rpgrip1l
Phc1	Uap1l1	Arntl2
Zfp462	Rilp	Osbpl10
Npnt	Grik3	Zfp850
Fat4	Wnt2b	Nhsl1
Zfp692	Edn2	Eny2
Atp6ap1l	Gbx2	Gtf2a2
Hs3st1	Tex15	Lpin1
Gng13	Itk	Pip5k1b
Parp8	Dlg3	Osbpl3
Ica1	Gmnc	Lef1
B3gnt7	Trhde	Stx11
Dapk1	Sema4f	C79407
Dmrta1	Ttc39b	Efemp1
Brwd3	Mreg	Clk1
Med14	Fam81a	Nrf1
Gnal	Hcn2	Fbxl21
Hvcn1	Gpat3	Tacc1
Add3	Slc5a1	Vkorc1l1
Atf1	Arrdc4	Tead4
Kif3c	Uhrf1bp1l	Trpt1
Ppp1r26	Clstn3	Plcb4
Micu1	Gm13032	Tmem180
Scd1	Fbxo15	Tatdn3
Gm33543	Stard10	Lmbr1
Lin28a	Vav3	Dnase2a
Olfr1062	Scd1	Gng2
Kcnh4	Tdrp	Camta2
Kitl	Ccdc30	Runx1t1
Gm43352	Gbp2b	Cds1
Tacr1	Susd5	C330021F23Rik
Tmc1	Lgals7	Ptk2
Adgrl3	Tmem132c	Proca1
Cdkn1a	Plcg2	Myo19
Ablim3	Ppp2r2b	Herc6
Slc7a2	Tbx4	Arhgef9
Plxna4	Tdh	Plod2
Hdac4	Dppa2	Als2cl
Olfr1263	Kdf1	Tpd52
Morc3	Snca	Zcrb1
Fam134b	Gm5850	Baz2b
1700097N02Rik	Rab11fip4	Egfl7
Gm5851	1010001N08Rik	9230110C19Rik
Klhl5	Lbx2	Fgfr3
Ifit1bl1	Gm13554	E330013P04Rik
Snca	Stac2	Robo1
Trnp1	Wnt10a	Pter
Aqp3	Ak7	6330503K22Rik
Rrnad1	Gm30613	Zfp277
Fam214b	Pak1	Pbrm1
Baiap3	Rasa4	Atp2a3
Olfr1346	Gm19817	Itgb7
Pcsk9	Prdm6	4930432K21Rik
Cd83	Ecel1	Cyp2d22
Svopl	Txlng	Spire1
Hook1	2900011O08Rik	Dzip3
Cdkl2	Flrt3	Slmap
Anapc5	Coq8a	Rbm6
Gprc5a	Gm17232	Nfu1
Tgm3	Bclaf3	Fam188a
Emb	Sdr42e1	Kifc2
Csrnp3	Edn3	Rif1
Papln	6430710C18Rik	Ncoa2
Tead2	Gbp2	Tomm5
Map3k12	Abhd3	Rin2
Mag	Sema3a	Entpd5
Aldoc	Adrb3	Mib2
Zbtb7b	Trpc5	Herc2
Prrt4	Ces2g	Gm2694
Clec2l	Cdk15	Slu7
Rbl2	Sacs	Fam151b
Luc7l2	Tff2	Slc35d2
Smyd1	Gpr55	2610020H08Rik
Rrad	D130058E05Rik	Gyltl1b
Neu3	AA465934	Pum2
Gjb4	Pacsin1	Galnt7
Necab3	Lin28a	Cdc14a
Tbc1d25	Dnd1	Ube2j2
Cpne5	Trim7	E130307A14Rik
Kcnk10	Pcgf5	Dmpk
Mdm1	Gpr160	Ppp1r9a
Man1a	Ccdc80	Ap1g2
Clasp1	Tmprss11f	Zfp628
Zfp277	Gm45441	Msi1
Cntn5	Gabrb1	Thap2
Cobll1	Cers4	Clk4
Itga6	C1qtnf4	N4bp2
Anpep	Pglyrp1	4930447C04Rik
Sorbs1	Grb7	Shroom1
Mcf2	Eva1c	Trip11
Aifm1	Rnf128	Mtss1
Ncmap	Plxna4os3	2210009G21Rik
Arhgap4	Sorbs2	Prrc2b
Wt1os	Ndrg1	5830418K08Rik
Dlx3	Dock2	Lrrc27
Cyp4f16	A230005M16Rik	Mgat5
Magi1	Slc41a2	Slco4c1
Ppef2	C230034O21Rik	Mfsd7b
Mageb16-ps2	Bag3	Fam193b
Ces3a	Fam117a	Nin
Lrriq4	Irf6	Acbd4
Frmd6	Dpcr1	Socs6
Rapgef1	Slc35g1	C430049B03Rik
Whrn	Shisa7	Gm10348
Tgm1	Smc1b	Mett11d1
Lig3	Syt13	Mmaa
Ptprt	Gm42583	Zbtb43
Sall4	Abca4	Pou6f1
Dmpk	Itga6	Serpinb6a
Slc6a17	Ddx4	Ankrd45
Slc2a3	Gm17509	Fryl
Stk31	Igtp	Sycp1
Babam2	Clic6	Gjc1
Lyar	Epb41l1	Anln
Trabd2b	Gm26700	Pes1
Zfp36l3	Abhd14b	Susd2
Ggt1	Gm32710	Dlg1
Ugt2b36	Ifngr2	Stxbp5
Pld5	Stx1b	Osgepl1
Cdcp1	Jakmip1	Ano1
Prkd1	Trim24	Klhl15
Wnt5b	Scmh1	Dennd5b
C230034O21Rik	Gm18348	Rabgap1l
Cd164l2	Fam84b	Nadsyn1
Dach1	Slc36a1	Rnf32
Zscan29	Cfap54	Spast
Hsd17b2	Plcd3	Klf8
Orc1	Pde4a	Glb1l
Col22a1	Lmo7	Cyb5r4
Mfsd11	Gnpda1	Esrp1
Gpr55	Klhl8	Pign
Cpne9	Pik3ip1	Myo9a
Bhmt	Trpv4	Ccdc88a
H2-Q7	Nucb2	Pla2g5
Unc13d	Klhdc7a	Clasp1
Sfmbt2	1700097N02Rik	1700012B15Rik
Frem2	Dusp5	Ehbp1l1
Epha7	Sema3e	Tor1aip2
Gmnc	Slc30a5	Alg6
Nlrp9b	Tex19.1	Gm16972
Epb41l1	Tceal6	Dennd4c
1010001N08Rik	Tmem35a	Ncoa6
Sacs	Gm10814	Plekhh2
Grip1	Gstm3	Rbm47
Gm30132	Bmyc	Rbbp6
Olfr1286	Insm1	Trub2
Cd36	Irf9	Thap3
Acat3	Cd44	Dos
Gm15873	Arvcf	Tctex1d2
Lpcat4	Gm17552	Vrk1
Gabpb2	Nmnat2	Ddhd1
Abca4	Slc16a10	Lrrc49
Isl2	Gata6	Mbd1
Fndc1	Fam214a	Pik3c2b
Pglyrp1	Tmem102	Cep57
Cdk15	Cachd1	Inpp5f
Capn1	Epb41l4a	Trim21
Nos1	Gm29477	Gm13507
Grik5	1110002J07Rik	Caprin2
Ces2g	Acss1	Atxn2l
Mtmr1	Rgs5	Nexn
Mthfr	Necab2	4833420G17Rik
Sstr3	1700019D03Rik	Rai14
Edn2	Bhlhe41	Ppm1m
Casp12	Sgsm2	Rsbn1l
Gm27512	Pde10a	Nqo2
Cyp2f2	Icam5	Arhgef10
Sorbs2	Ggt1	Slc25a14
Fam214a	Car14	Cadm1
Lcn2	Camkv	Herc3
Kif1a	Tnnt1	Rps19
Nfat5	Dach1	Mbnl1
Nucb1	Amer2	Ralgps1
Tpst2	Ccdc136	Mpdz
Cyp2ab1	Acacb	Actn1
Gm28085	Atp12a	Rccd1
Cd2	Sema4d	AU021092
Tuba4a	Sh3d21	Rer1
Rasl10b	Ptpn22	Gpbp1
Lrrk2	Man1a	Limk2
Prkag2	Zfp692	Ccdc163
4930550C14Rik	Rnf213	BC067074
Rhox5	Pcbd1	Usp37
S1pr1	Gm15441	Mecp2
Rps8	Gpat2	Ppp1r16a
Tiam2	Dpys	Hdac9
Plcg2	Bcat1	Lbr
Vmn1r35	Tab3	Atp5s
Sspo	Tuba4a	Dennd1b
Dnpep	BC048679	Gabpb2
Klf8	Dock9	Peli3
Prdm16	Ahnak	2700007P21Rik
Pik3r3	Gm17035	Samhd1
Adgrb2	Kcnk10	Ptprv
Lor	Ncmap	Cask
Rasa4	Otop1	Arhgap33
9430078K24Rik	Ints6	Dimt1
Uap1l1	Lsm12	Stil
Smarcd3	Cdh6	Sec31a
Plcb2	Meiob	Ythdc2
Trhde	Txnip	Enah
Dyrk1b	Zbtb7c	Glt25d2
Uhrf1bp1l	Kcnc4	Exoc3l
Tex15	Chga	Zfp275
Fmnl2	Prkg2	Klhl24
Cd244	Sohlh2	Mynn
Kdm3a	Zic3	9230114K14Rik
Zfp672	Dgkk	Icosl
Wnt10a	Fgfr3	Tmem2
Plxna4os3	Sptbn5	Cnnm2
Gbx2	Spidr	2610307P16Rik
Plekha7	Prkar1b	Ocel1
Adgre5	Pcdh18	Zfp286
Zc3hc1	Cybrd1	Lcorl
Fam160a1	Epb41l4b	Kcne3
D130058E05Rik	B4galt5	1700020O03Rik
Abcc2	Gm10805	Zfml
Nkd1	Fgd1	Telo2
Wnt2b	Sc5d	Diap1
Gca	Xlr	Eri2
Smpx	Mir293	Zscan22
Atp11c	Kcnip2	Gen1
Fkbp6	Dhrs7	Macf1
Akap1	Pcf11	Trpm5
Sema3e	Syn2	Dock7
Stxbp1	Rbfox1	1110028C15Rik
Igtp	Glt1d1	Mtif3
Dlgap1	Gm11670	Gm15246
Tcf4	Tnni3	Mink1
Gja1	Ptpn6	Rapgef6
BC023105	Gdpd1	Homer1
Adamts4	Cubn	Paip2
Amph	Zhx2	Tube1
Mogat2	Ddx58	6720401G13Rik
Ovol1	Dpf1	Ccdc138
Mreg	Gm11131	Mark2
4921514A10Rik	Gm27786	Zcchc2
Smarca2	Dner	Cc2d2a
Agtpbp1	Scube3	Ylpm1
Acsm3	Syt9	Rbm41
Fbxo15	Kcnj12	Sil1
Zfp385b	Emilin2	Sgcd
Gm21917	Ccnjl	Ttc28
Tff2	Trpc1	Pkp4
Pcf11	Mlxipl	Susd1
Trpc5	Crip3	Tcf12
Elf2	AU022751	Dazl
Kcnip4	Edar	Sdccag3
Myo5a	Sh2d4a	Ern1
Myhas	Tbc1d25	Spopl
AC116724.1	Slc4a3	Folr1
Cilp	Fkbp6	Pramef8
Syt13	Rtl4	Nr2c2
Lbx2	Nebl	Sun1
Ddr1	Sybu	Fgfr2
Srcin1	Kif1a	Lrrc61
Gbp2	Myh11	Wdr45
Rit1	Cth	Xpa
Rspo2	Npc1	Cbx5
Slc11a2	Ido2	Fry
Arhgap21	Elf3	Ppp4r1l-ps
Tbx4	Sh3bgr	Rbm5
Tspan1	Ppfia4	Dtwd2
Ptpro	Rex2	Porcn
Stac2	Llgl2	Iffo1
Oprk1	Meioc	Incenp
Zfp516	Cln3	9930021D14Rik
Nlrp12	Amn	Abhd3
Dlg3	Nipsnap1	Mycbpap
Sema3a	Rhpn2	Zfp692-ps
Clstn3	Kdm6a	9930104L06Rik
Plbd1	Angel1	Scrn1
Dock2	H19	Gnas
Pcgf5	Ndrg4	Pgam2
Gbp2b	Slc7a4	Zfp808
Srxn1	Sfxn3	D2Wsu81e
Dpcr1	Foxh1	Lmln
Lrmp	Slco5a1	Pih1d2
Ube4a	Car3	Xylt1
Irgm2	Kifc2	Prrt2
Irf6	Gal3st3	Invs
Olfr653	A930037H05Rik	Dlgap1
Sdr42e1	Tmem37	Cops7a
Rnf128	Klhl32	Uevld
Disp1	Siah1b	0910001L09Rik
Mybpc1	Gm43909	Tmem106a
Dppa2	Mapkapk3	Ppp6r3
Car14	Mov10l1	Plekha1
Daam2	Pbx3	Mtmr11
Msra	Parvb	Epc2
Gm26626	Alpl	Cit
Gm17916	Mtr	Maff
	Qsox1	Map3k15
	Mmp23	Trim26
	Apc2	Nr5a2
	Csrnp3	Ssbp2
	Il10rb	BC029214
	Parp9	Rgs11
	Gabra4	Arid4a
	Grip1	Wdr54
	Slc35f2	Mtcp1
	Prtg	Dennd4a
	Trim6	Ccdc61
	Fam131a	Ddx23
	Hormad2	Zfyve9
	Cc2d1b	Lama5
	Fam163a	2700078E11Rik
	Fam98c	Derl3
	Inpp5f	Cramp1l
	Fam178b	Nfix
	Igf1	Mid1ip1
	Ildr2	Scrn3
	Tfcp2l1	Ap4m1
	Tpst2	Rell2
	Slc17a9	2810410L24Rik
	Npdc1	Ccdc88c
	Amhr2	Hira
	Sox2	Sipa1
	Slain1	1700021C14Rik
	Best1	Rbm33
	Ubash3a	Slc7a4
	Mael	9330151L19Rik
	Adamts17	Nfya
	Rasgrp4	Slc26a6
	Oasl2	Atl1
	Lyrm7	Gcc2
	Gjb5	Adck4
	Syt5	Acin1
	Adk	Slc4a4
	Slc5a6	Wasf1
	Zdhhc18	D11Wsu47e
	Kcnd1	Slc25a42
	Myo5c	Rttn
	Gm10704	Atg16l2
	Pfas	Ogfod1
	Hormad1	Lrp5
	Tshz1	Spag4
	Map7d2	Snx24
	Hfm1	A930007I19Rik
	Pkp2	Klf12
	Abcd1	Dysf
	Tmie	Mapk12
	Rps6ka3	Osbpl7
	Susd2	Mxd1
	Plcb3	Caskin1
	Tspyl5	Kctd18
	Pfkfb4	Akap9
	Got1l1	Zc3h7b
	Gm12150	Lrrc51
	Osbpl6	6720456H20Rik
	Rundc3b	Fam184a
	Tmem141	Rsrc2
	Jade3	Ifi27l1
	Baiap3	Tnfsf13
	Pla2r1	Bcl2l2
	Slc4a8	Per1
	Kyat3	Rnf169
	Sfmbt2	0610030E20Rik
	Sms	Lrp6
	Tmem206	Napepld
	Abca8b	Iqcc
	9930014A18Rik	C8g
	Slc37a2	Pcbp2
	Lad1	Tmem149
	Gclc	Rtf1
	Snap91	Arhgef4
	Dlgap4	BC030336
	Gm20531	Tle2
	1190002N15Rik	Trpc6
	Nsg1	Heatr5a
	B4galnt4	Btaf1
	Atp1b1	Tgfbrap1
	Pecam1	Bola1
	Prrx2	Neu1
	Pced1b	Amn1
	Slc4a11	3110052M02Rik
	Boc	D630037F22Rik
	Grin2d	Dennd4b
	Fam20c	Plekha2
	Mettl24	Ispd
	Piwil2	Setx
	Atp13a3	Pam
	BC039771	1700029J07Rik
	Pygb	Fuz
	Plxna2	Agphd1
	Fig4	Ddx43
	Met	Csnk1g1
	Numb	Hmbox1
	Tmem191c	Nhsl2
	Sgms2	Jmy
	Tbc1d4	Mr1
	Abcd4	Mcart6
	Lin28b	Fam123a
	Lonrf2	Dpy19l4
	Slc2a5	Magi1
	Cox6b2	Cspg5
	Syce1	Gm16039
	Pdp2	Pts
	Gm16054	Ankle1
	Gm27483	Mdn1
	Gadd45b	Taz
	Ly75	Usp29
	AC149090.1	A330021E22Rik
	mt-Co1	Zwilch
	Krtcap3	Tnk2
	Chst4	Gm12942
	Apcdd1	Zzef1
	Ptprg	Ash1l
	Mta3	Commd5
	Dlgap3	Tet2
	Bicdl1	D330028D13Rik
	Foxd1	Ring1
	Prrx1	4930402H24Rik
	Tgfa	Atp6v0b
	Atp6v0e2	Mtap2
	Arhgap4	Jam2
	Klhl13	Slc38a6
	Tnip1	Etv4
	Rhox5	Clcf1
	6330403K07Rik	Zfp746
	Ube2l6	Grina
	E130308A19Rik	Arhgap4
	Epn3	Ndst2
	Myb	5330426P16Rik
	Epx	St5
	Hexb	Fam120c
	Arid3b	Tbkbp1
	Tmem131l	Bcl6b
	Wdr6	Iqgap2
	Slc5a5	Kri1
	Gnaz	Gpc2
	Krt18	Mobkl2c
	Slc1a6	Neo1
	Dnah1	Gm70
	Sema4g	Cdh23
	Klf11	Tbc1d12
	Cdk16	Fnbp4
	Tfe3	BC088983
	Fhl1	Gmeb2
	Osbpl3	Impact
	Bcam	Zfp408
	Prkag2	9230105E10Rik
	4931440J10Rik	Car11
	Zrsr2	Adam8
	Crabp2	Ahdc1
	Gm15540	Ddx55
	Mtcl1	5430411K18Rik
	AA414768	Slc39a14
	Kcnab1	4933439C10Rik
	Sycp3	9430015G10Rik
	Cep164	Mpv17
	Gm4779	Dnalc1
	Ap3b2	Adssl1
	Fam169a	Rfx7
	Rnf17	Tia1
	Pla2g16	Atp2b3
	Adam22	Htt
	Nanog	Dsn1
	Tspan12	Fkbp2
	Gpcpd1	Mrpl24
	B230398E01Rik	Agxt2l2
	Adgre5	Sh3pxd2b
	Tcea3	B230206F22Rik
	Enpp2	Ptpn12
	Bmpr1b	Traf6
	Cpne5	Cttnbp2
	Slc25a20	Tmem194
	Neo1	Pde9a
	Tob1	Nf1
	Pls1	Katnal2
	D230025D16Rik	Ushbp1
	Wt1	Zfp68
	Btbd11	Fiz1
	Hadhb	Ttk
	Doc2b	C1qtnf4
	Lpcat4	Derl2
	Acadl	Cep290
	Nup210	Ntrk1
	Wdr44	2210408I21Rik
	Pla2g10	Sp140
	Rad51d	Eif2c3
	Lonrf1	8430410A17Rik
	Lrrc42	Dsel
	Rab11fip2	Piwil2
	Esr1	Adam12
	Gm47283	Klc3
	Wfs1	Ccbe1
	Pdcd4	Enc1
	Letmd1	Pigb
	Lgr4	Ntn4
	Zfp385b	Cul4b
	Hccs	Bet1l
	Ern1	Gm11744
	Mylip	Tcea2
	Serpini1	Ankrd42
	Cnnm2	Atxn7
	Cds1	Pcdh17
	Tgif2	Stoml1
	Atp2b3	Txnl4a
	Apobec3	Wdr83
	Ddx19b	Kif14
	Mycn	Meis3
	Efna1	Zfp260
	Fmr1	Cmpk2
	Cpeb2	Radil
	Timm8a1	Trpc3
	Pcdh7	Sass6
	Sema5b	Dgkh
	Epb41l3	Mapkbp1
	Acadvl	Phkg2
	Bcas3	Nudt12
	Srsf12	Ppapdc1b
	Cpt1c	Frem1
	Lrrk2	Gdf15
	Rnf31	1300018I17Rik
	Grina	4930503L19Rik
	Cisd3	Gm4013
	Dopey2	Mmadhc
	Plekhh1	Atm
	Rims3	Morn1
	B4galt6	Pipox
	3110002H16Rik	Myo5a
	Rhbdl3	St6galnac2
	Ybx2	BC020535
	Scpep1	Gm14378
	Gm16933	Gsta3
	Nqo1	Sec61a2
	Rasl11a	Ncoa7
	Mfsd4b4	Rdh13
	Phka1	Snhg6
	Eif2s3x	Usp45
	Acaa2	Pacsin3
	Uba1	Prdm2
	Slc16a1	Tial1
	Rbm44	Ramp3
	Kat2b	Synj1
	Sparcl1	Nanos3
	Tm7sf3	Mapre3
	Zfpm1	Zmynd8
	Adgrg6	Ccdc14
	Fgd6	Pigl
	Gsdmd	Ccnl1
	Prkcz
	Pdgfc
	Zfp462
	Nid2
	C77080
	Cul4b
	Etfbkmt
	Dixdc1
	Angptl4
	Ina
	Gm10324
	Idua
	Aldh2
	Plekha5
	Syne4
	Dazl
	Zfp280c
	Stk31
	Pls3
	Dpf3
	Sgpp1
	Pld2
	Trmt2b
	Gdf3
	Zfp990
	Mrm1
	F11r
	Slc9a3r1
	Abhd11
	Hacl1
	Rnf182
	Gm19553
	6030419C18Rik
	Helb
	Gm20731
	Klf7
	Rph3al
	Engase
	Hadha
	Lhx9
	Irf5
	Plp2
	Zfp672
	Tns3
	Vav2
	Nmt2
	Fbxo31
	Ttl
	Pacsin2
