# Supplementary material for: Differential isoform expression and alternative splicing in sex determination in mice
Source: BMC Genomics. 2019 Mar 12;20:202. doi: 10.1186/s12864-019-5572-x (PMC6419433; doi:10.1186/s12864-019-5572-x)
Supplement: Supplementary file 24 — List of events common to DEGs and DEIs in male and female E11 and E12 genital ridges. (XLSX 390 kb) [file 12864_2019_5572_MOESM24_ESM.xlsx]

## Sheet: A. MvsF11_CommonDEDT_MALE
Common events			DEGenes_notinDEI		DEIsoforms_notinDEG
Gene	Transcript		Gm29650		Exosc6-201
6030419C18Rik	6030419C18Rik-201		Gm11168		Fn1-211
Aldh1a2	Aldh1a2-201		Gm28444		Ptprf-203
Anp32a	Anp32a-201		BC051226		Mga-202
Anp32a	Anp32a-207		Gm28597		Usp34-205
Anp32a	Anp32a-205		Gm10718		Taf1-203
Aspscr1	Aspscr1-214		Gm10801		Ubr5-207
Atp1a1	Atp1a1-201		Snrpd3		Grip1-211
Bak1	Bak1-201		Tmsb10		Gm37440-202
Bak1	Bak1-202		Ppp1r8		Satb1-213
Cadm3	Cadm3-201		Gm10722		Fbln7-201
Calm3	Calm3-201		Gm21719		Gm28238-201
Cd151	Cd151-203		Fis1		Epb41-208
Cd151	Cd151-202		Tcf21		Commd3-212
Cldn4	Cldn4-201		Cbx1		Matr3-205
Cmtm4	Cmtm4-201		Rplp1		Eci2-213
Cotl1	Cotl1-201		Eif4a1		Pcx-202
Cotl1	Cotl1-204		Lsp1		Gm28264-201
Dact2	Dact2-201		Gm28919		Gm21292-201
Ddx3y	Ddx3y-204		Rpl35		FO907130.1-201
Ddx3y	Ddx3y-201		Uba5		Gm37440-201
Ddx3y	Ddx3y-203		Gm9816		Mink1-208
Dnaja1	Dnaja1-202		Hint1		Mia3-201
Eif2s3y	Eif2s3y-201		Rpl11		Sly-203
Eif2s3y	Eif2s3y-205		Aprt		Ankrd44-201
Eif2s3y	Eif2s3y-204		Rps9		Tdrkh-207
Eif2s3y	Eif2s3y-206		Gsto1		Kcp-201
Eif2s3y	Eif2s3y-203		Ddah2		Zbtb45-202
Enc1	Enc1-201		Rack1		Cgnl1-202
Gm10800	Gm10800-201		Gm12999		Gm28330-201
Gm26870	Gm26870-202		Rps15		Gm28532-201
Gm26870	Gm26870-203		Wdr38		Olfr338-201
Gm26870	Gm26870-201		Rps17		Gm40518-201
Gm26885	Gm26885-201		Snrpd2		Gm29221-201
Gm28356	Gm28356-201		Ppdpf		Kpna2-201
Gm28510	Gm28510-201		Gapdh		Ppargc1b-201
Gm3376	Gm3376-202		Rps19		Timeless-202
Gm3376	Gm3376-201		Mif		Son-205
Gnb2	Gnb2-209		Spint2		Fat1-201
Gprc5b	Gprc5b-201		Rps10		Zfyve26-203
Gstcd	Gstcd-201		Elob		Eln-203
H19	H19-207		Selenow		Nbas-203
H19	H19-205		Rpl19		Xkr5-201
H2afz	H2afz-207		Cox6b1		Ston1-203
Hdgf	Hdgf-205		Rpl32		AC240971.6-201
Hexim1	Hexim1-201		Oaz1		Serpinf2-201
Hist1h2ae	Hist1h2ae-201		Mcrip1		Ryr2-202
Hoxa11	Hoxa11-201		Rpl8		Sbf2-201
Hoxa11os	Hoxa11os-206		Snrpb		Gm21064-201
Hoxd11	Hoxd11-202		Cldn6		Arhgef10-207
Hoxd11	Hoxd11-201		Lad1		Prrc2a-204
Hoxd12	Hoxd12-201		Atpif1		Lck-202
Igfbp2	Igfbp2-201		H3f3a		Prrc2b-201
Kdm5d	Kdm5d-205		Rpl31		Vav1-204
Kdm5d	Kdm5d-208		Mtx2		Rab23-204
Kdm5d	Kdm5d-201		Gpx4		Megf8-202
Kdm5d	Kdm5d-207		Polr2e		Lrp8os2-201
Kdm5d	Kdm5d-202		Ap2s1		Mkks-202
Mdfi	Mdfi-201		Fau		Tspan8-202
Mdfi	Mdfi-209		Rpl18		Pms2-213
Mdk	Mdk-202		Mrps33		Gm33815-205
Med6	Med6-204		Rnf10		Ank3-213
Midn	Midn-202		D10Jhu81e		Src-204
Oaf	Oaf-201		Gm21738		Arnt2-213
Park7	Park7-201		Gm13394		Myof-208
Pigt	Pigt-201		Ssbp4		Chd3-203
Pim1	Pim1-201		Rps3		Lin54-204
Plac8	Plac8-202		Rps6		Nfatc2-204
Ppia	Ppia-203		Dctpp1		Myo5b-210
Ppia	Ppia-202		Epc1		Cntrl-203
Prdx2	Prdx2-201		Mrpl28		Col4a1-208
Psme1	Psme1-202		Nedd8		Ciz1-201
Rdh10	Rdh10-201		Uqcr10		Gm10033-201
Rhoay-ps1	Rhoay-ps1-201		Aph1a		Coro2a-201
Rpl27	Rpl27-201		Rps7		Gm28509-201
Rpl41	Rpl41-201		Rpl13		Wnk1-202
Rps14	Rps14-201		Rpl15		Gtpbp2-211
Rps26	Rps26-201		Igfbpl1		Tle3-217
Rps27	Rps27-201		Uqcr11		Ppt2-201
Rps27a	Rps27a-202		Cox7b		Fn1-202
Sec61g	Sec61g-206		Psmb5		Gm28265-201
Srbd1	Srbd1-201		Cox4i1		Ybx2-205
Sry	Sry-201		Tpi1		Bin2-205
Stk11	Stk11-201		Lars2		Gm29617-204
Stk11	Stk11-203		Smco4		Tbc1d4-203
Tbc1d13	Tbc1d13-201		Rpl36		Mllt6-202
Tbc1d16	Tbc1d16-201		Apex1		Gm29194-201
Tbca	Tbca-201		Syde1		Gm28431-201
Tmem242	Tmem242-201		Rps2		Arl5b-207
Tmem258	Tmem258-201		Rpl14		Lama5-202
Tomm20	Tomm20-202		Rnaseh2a		Gm28788-201
Tpt1	Tpt1-201		Pkig		Gm29558-201
Tsc22d1	Tsc22d1-214		Bcl9		Tcf4-243
Tsc22d1	Tsc22d1-201		Habp2		Stt3a-204
Tubb2b	Tubb2b-201		Rplp0		Cacna1d-212
Uba1y	Uba1y-202		Slirp		Orai2-202
Ubald2	Ubald2-201		Npm3		Gm38127-201
Usp9y	Usp9y-201		Banf1		Zfp91-203
Uty	Uty-201		Rps16		Heatr1-206
Uty	Uty-208		Rpl18a		Gm37937-201
Uty	Uty-203		Epcam		Zfp78-206
Uty	Uty-206		Has3		Pik3c2a-207
Uty	Uty-204		Sox4		Gm29586-201
Zfp146	Zfp146-201		Krt8		Slc4a7-218
Zfp383	Zfp383-201		Vps72		Gm28079-210
			Ndufb8		Ank3-203
			Chchd6		Zswim8-209
			Tmem59l		Afdn-208
			Hoxd13		Med13l-205
			Gng5		Rps2-ps10-201
			Mrpl34		Gata4-203
			Phgdh		Gm6158-201
			Atp5e		Eef1a1-204
			Cox14		Pxdn-207
			Serf1		Atp6v0a4-202
			Ndufb9		Cd59a-203
			Lsm4		Ogfod1-201
			Selenoh		Irgm2-203
			Nop10		Afdn-212
			Echs1		Nfkb1-207
			Hspbp1		Slc6a4-202
			Rps23		Zfp934-202
			Rpl5		Tmem260-210
			Pafah1b3		Gm34015-201
			4931406C07Rik		Slc38a7-204
			Trir		Acbd5-212
			Sf3b5		Gm29406-201
			Prdx1		Arhgap4-217
			Psmb3		Cul5-203
			Rpl7a		Setd2-210
			Ndufa7		Xkrx-201
			Rps13		Tln2-204
			Kdelr1		Gm29311-202
			Pcbp2		Pcdhgc3-202
			Ndufa12		Dtnb-212
			Ndufs7		Xpo1-204
			Ndufa4		Chd7-206
			H2afv		Fbxw10-205
			Rpl27a		Fn1-213
			Chchd2		Idua-201
			Sf3b6		Chtf8-206
			Dek		Adipor2-201
			Gm2574		Gm29474-201
			Rpl37a		Gls2-211
			Cib2		Rbp4-202
			Romo1		Ap2b1-206
			Hoxd10		Wdr4-206
			Pa2g4		Olfr1505-203
			Rps5		Clmn-207
			Siva1		Fyb2-201
			Hpgd		Preb-206
			Krt18		1700120C14Rik-201
			Elof1		Fhit-208
			Camkk2		Zfand2b-209
			Rpsa		Scp2-208
			Atp5h		Wdr73-203
			Agpat1		Apoa1-201
			Cox6a1		Nrxn3-203
			Fmnl2		Gm7332-201
			Btf3		Zfp423-201
			Guk1		Trrap-209
			Gm15772		Susd2-204
			Snrpd1		Mrpl3-206
			Eef1b2		Apbb1-214
			Anapc11		Mbnl1-221
			Polr2d		Mybbp1a-204
			Nop53		Ahsa2-201
			Dcakd		Spef2-203
			Arf5		Plekhh3-204
			Smndc1		Map4k5-202
			Tmem98		Sirt5-206
			Rpl39		Dgcr2-202
			Psme2		Olfr554-203
			Pmf1		Gm29364-201
			Tmc4		Ptprc-204
			Rps27l		Gm10256-201
			Cox7a2		Rbm19-202
			Timm8b		Tbc1d24-213
			Ergic3		Gm28758-201
			Stmn1		Gm28969-204
			Phf5a		Ube4b-206
			Rpl12		Myh10-206
			Gm8730		Hoxa10-203
			Tbrg1		Ppargc1a-204
			Polr2f		Arfip2-212
			Rplp2		Necap2-205
			Timm13		Gm20390-201
			Ndufs8		Gng7-203
			Nme4		Syt7-202
			Sh3pxd2a		Plec-208
			Sumo2		Col15a1-201
			Foxo3		Gm29023-201
			Snrnp25		Rrm1-202
			Edf1		Tyms-207
			Timm22		Ddr1-207
			Uqcrq		Arhgdib-201
			Atp5j		Olfr586-203
			Mrpl20		Zdhhc1-201
			Hist1h1e		Hspa8-201
			Ruvbl2		Rai1-205
			Uqcrh		Olfr1338-202
			Cwc15		Pik3ca-202
			Sept10		Nudt14-205
			Ptms		Cd40-202
			Ndufa2		Gfra2-202
			Espn		Gm28593-201
			U2af2		Fam83b-201
			Pimreg		Prrc2c-211
			Ubb		Afp-201
			Hmgb1-ps7		Gm20821-201
			Mlf2		Gcn1l1-202
			Cox6c		Lamc1-204
			Pdgfc		Gnb4-204
			Dut		Pls3-206
			Hsd17b10		Prrg3-203
			Pttg1		Fam192a-213
			Gm27483		Igf1-206
			Txn1		Iqch-203
			Ppp4c		Atp6v0c-202
			Atp5j2		Dlgap1-205
			Uqcc2		Slc25a22-202
			Ssr2		Fnbp1l-204
			Myl12b		Spata5l1-201
			Supt4a		Hoxc10-201
			Tuba1b		Gm38072-201
			Marcksl1		Atcay-203
			Sdhb		Gtpbp6-207
			Nmral1		Kntc1-203
			Psmb6		Mars-203
			Gstm2		Six2-201
			Rps24		Rnf213-203
			Rpl37		Dock9-203
			2410015M20Rik		Kalrn-206
			Cuedc2		Ppig-202
			Evl		Gucy2c-201
			Akr1b3		Uba52-203
			Cox8a		Zfp775-201
			Psmb4		Acy1-211
			Sdhd		Hcfc1-203
			Usmg5		Uba1y-ps1-201
			Eif3h		Zmiz2-205
			Rpl7		Ambp-201
			Naca		Steap2-202
			Trp53		Fcho1-212
			Eif3m		6430550D23Rik-202
			Sptssa		Hoxa10-202
			Sap130		Meg3-208
			Snx22		Fryl-205
			Rpl21		Uhrf2-203
			Psma7		Pole-206
			Rfc4		Saa2-203
			Stub1		Raly-202
			Atp5c1		Pla2g2c-201
			Gm10717		Pianp-207
			Rpl38		Xlr4b-203
			Zfp771		Gm28533-202
			Atp5d		Fga-201
			Eid1		Add1-211
			2010107E04Rik		Grin2b-202
			Rps18		Yipf6-206
			Nsfl1c		Gm28696-201
			Cope		Rtf2-203
			Fxyd6		Gm29218-208
			Ralbp1		Rasgef1c-202
			Cops9		Rbbp4-203
			Dbi		Serpina1a-202
			1110008F13Rik		Gm14288-201
			Cyb5a		4930473A02Rik-202
			Cldn3		Trio-212
			Nudc		Gm21874-202
			Pgls		Rundc3a-210
			Mrps14		B430119L08Rik-201
			Gpi1		Rasal3-201
			Gm8186		Clasp1-226
			Gm22953		Efl1-203
			Clpp		Wnk1-208
			Eif3g		Ihh-201
			Prelid1		Fmo2-201
			Polr2c		Rev3l-205
			Eri3		Zfp410-211
			Tceal9		Pde1c-206
			Tecr		Scrn3-204
			Cnpy2		Gm28704-201
			Wbp1		Gm29636-201
			Ube2s		Spout1-207
			Rps15a		Hoxa10-201
			Rps21		B430305J03Rik-201
			Cldn7		Zfp27-206
			Rpl17		2610203C20Rik-206
			Rbp1		Gm29617-203
			Hmgb1		Rpl24-201
			Rps8		Tpm1-212
			Hibadh		Coq2-202
			Tomm7		Pou2f1-216
			Znrd1		Copg2-202
			Iah1		Ap1g2-201
			Rabac1		Tdrd1-204
			Rpl9		Rpl13a-214
			Ctxn1		Hira-201
			Suclg1		Olfr810-202
			Psmb7		Gm28253-201
			Immp1l		Pgap2-225
			Itpa		Fam83h-201
			C1d		Yap1-201
			Cacybp		Shtn1-202
			Prr12		Wfdc15b-202
			Tmem256		Gm20773-202
			Mrpl41		Hacl1-211
			Mea1		Trmt1-203
			Atp5g3		Traf3ip1-202
			Cetn3		Gm28768-201
			Cst3		Csnk1a1-207
			Psmc4		Dysf-214
			Brd3		Tbc1d14-210
			Sem1		BC017158-203
			S100a10		Glrx2-212
			Chrac1		Fam20c-202
			Rpl22l1		Fmnl3-203
			Snrpc		Frmpd4-201
			Rps25		Gm28848-201
			Ubxn2b		Pou2f2-204
			4933408J17Rik		G3bp2-210
			Kdm6bos		Rpl10-201
			Snw1		Cftr-202
			H1fx		Gpr160-203
			Mblac1		Prkaa1-201
			Psma2		Pacsin3-202
			Eef1d		Tcf3-209
			Psma4		Rrbp1-207
			Mbd3		Foxa1-201
			Gm17275		Ets1-206
			Rps20		Gm28126-201
			Gcsh		Gm28944-201
			Bex3		Gm28908-201
			Fdx1l		Smtn-208
			D8Ertd738e		Idh3a-205
			Ifitm2		Igf2-201
			Ndufa13		Tmc3-201
			Cpm		Nrros-204
			Ppib		Arx-202
			Atox1		Bckdhb-206
			Ndufv2
			Slc25a39
			Ndufa6
			Rpl6
			Gsta4
			Eif4ebp1
			Lsm3
			Taldo1
			Rpl23
			Pla2g4a
			Rpl26
			1810058I24Rik
			Smdt1
			CT010467.1
			Nenf
			Mrpl42
			Rrp9
			Dmac1
			Ppih
			Znhit2
			Fkbp8
			Pigyl
			Cfl1
			Arl6ip1
			Glrx3
			Sec61b
			Glo1
			Psmd8
			Snrpf
			Hsbp1
			Clns1a
			Nxn
			Ociad1
			Psmc3
			Ap1s1
			Uxs1
			Gm8210
			Ndufb5
			Frg1
			Ost4
			Ccdc34
			Gm26596
			Zmat5
			Gm13610
			Map2k2
			Psma1
			BC001981
			Ppa2
			Hsd11b2
			Skp1a
			Hyal2
			Prdx4
			Eif6
			Krt7
			Mrpl46
			Nhp2
			Nr2f6
			Abhd17a
			Gm10715
			Acvr2b
			Snrpa
			Tbrg4
			Hn1
			Ndufc2
			Gm26619
			Gm10076
			Ube2e3
			Rpl10a
			Tmem39b
			Tpgs1
			Glrx5
			Bax
			Wfdc2
			Gm6104
			Adh5
			Camk2n1
			Ndufb4
			Rnf5
			Vamp8
			Tmem55b
			Gabarap
			Ftl1
			Aip
			Klhdc2
			Rps12
			Tm4sf5
			Rps19bp1
			Gm12174
			Arg1
			Zfyve21
			Kif1c
			St14
			Eif3i
			Cd320
			Gm18310
			Magoh
			Zfp444
			Lix1
			Mrps24
			Zfp637
			Cdk4
			Hspe1
			Eva1b
			Akr1a1
			Zfp395
			Eif1b
			Grb7
			Psph
			Mtdh
			Cfdp1
			Rab1b
			Bccip
			Lypd6b
			Phb
			Phb2
			Dpm3
			Med10
			Gstm7
			Eif4a3
			Psmd4
			Ntmt1
			Gm11223
			Rpl28
			Mcee
			Rpl36al
			Tomm22
			Prdx6
			Akr7a5
			Xiap
			Eif5a
			Ciapin1
			Psma6
			Erh
			Atp6v1g1
			Bex1
			Ndufa11
			Pomp
			Hist3h2ba
			Eef1akmt1
			Gm26735
			Cnbp
			Prpf8
			Gm24270
			Eno1
			Ndn
			A230005M16Rik
			Hax1
			Vdac3
			Brk1
			Svbp
			Ppp1r11
			Bmyc
			Fdx1
			Idh2
			Minos1
			Flywch2
			Eif4a-ps4
			Hnrnpl
			Mesd
			Grwd1
			Srp14
			Gfra3
			Selenok
			Mrpl15
			Mrps12
			Ruvbl1
			Tma7
			2810025M15Rik
			Galk1
			Ostc
			Rps4x
			C1qbp
			Chchd1
			Cks1b
			Psmg2
			Gcat
			Pebp1
			Ndufb11
			Rex1bd
			Atxn7l3b
			Rpl3
			Tmem208
			Gstm5
			Prdx3
			Atp6v1f
			Lamtor1
			Alkbh6
			Dnal4
			Tgfbi
			Cenpm
			Gm26623
			Polr2i
			Mgst3
			Rwdd1
			Kcnk1
			Tmem176b
			Ypel3
			Ubxn1
			Gm3375
			Coa3
			Swi5
			Gm12657
			Ndufb7
			Rab11fip2
			Lsr
			Atp5k
			Twf2
			A430005L14Rik
			AU020206
			Tmem134
			Atp5f1
			Mrpl54
			Mcrs1
			Dpy30
			Upk3b
			mt-Rnr2
			Crb3
			Nr2f1
			Lsm7
			Pfdn5
			Fkbp3
			Nxt1
			Gm42418
			Sssca1
			Nol12
			Timm23
			Cox7c
			Hsp90aa1
			Ctsl
			Ech1
			Polr2j
			Ubxn4
			Fbxo11
			Txn2
			Gm28438
			Mrps16
			Plekhj1
			Eif3k
			Sdhc
			S100a16
			Gtf2f2
			Mrpl52
			Zfp428
			Pgam1
			Psma3
			Ranbp1
			Nip7
			Sfrp5
			Rps2-ps13
			Eif3e
			Gstk1
			Pin1
			Nsmce4a
			Timm17b
			Rpl30
			Gm10252
			Bckdha
			Ppp1r9b
			Mrpl39
			Rer1
			Tsn
			Tbcb
			Sumo1
			Ccdc107
			Ttc5
			Pdcd5
			Snu13
			Gm5617
			Gm10260
			Polr1c
			Trmt112
			Tm2d2
			Fxn
			Gm1673
			Lemd2
			Sox9
			Med8
			Kif2a
			Rpl4
			Pcbp1

## Sheet: B. MvsF11_CommonDEDT_FEMALE
Common events			DEGenes_notinDEI		DEIsoforms_notinDEG
Gene	Transcript		2900026A02Rik		Mga-215
4930433N12Rik	4930433N12Rik-202		Gm37706		Pkn2-202
4932414J04Rik	4932414J04Rik-201		Gm38404		4732465J04Rik-202
Adgrg4	Adgrg4-205		Nek9		S100pbp-201
Als2	Als2-204		Gm42801		Cntrl-205
Anapc1	Anapc1-203		Apaf1		Olfr943-205
Ankar	Ankar-203		A130071D04Rik		Ppp1r9a-203
Ankef1	Ankef1-209		Gm43027		Pikfyve-202
Birc6	Birc6-220		Kdm6a		Clcn7-204
Birc6	Birc6-215		Mgea5		Tns1-222
Cavin1	Cavin1-201		Rbbp4		Nrp2-203
Cd209a	Cd209a-201		Tnks		Ptprf-207
Cdk19	Cdk19-203		Gm43523		Mtm1-213
Cdk19	Cdk19-205		Adam28		AC134468.1-201
Clasp1	Clasp1-214		Lmnb1		Sema6d-205
Cnot1	Cnot1-205		Tjp1		Apbb1-205
Cnot1	Cnot1-201		Gm37151		Cmah-202
Col19a1	Col19a1-201		Kdm5c		Ank3-202
Cyp4x1	Cyp4x1-202		Gm45262		Vcan-202
Ddit4	Ddit4-201		mt-Co1		Camsap1-205
Dgkb	Dgkb-207		1700006A11Rik		Epb41-205
Dhx9	Dhx9-202		Abca13		Grin3a-202
Dip2a	Dip2a-201		Dsc3		Rapgef6-210
Dnajc13	Dnajc13-203		Arih1		Myo5a-206
Dock10	Dock10-205		Abca12		N4bp2-201
Fam135a	Fam135a-202		Gm37376		Galnt6-202
Fau-ps2	Fau-ps2-201		Abca1		Inpp5f-206
Fbxw19	Fbxw19-202		Vmn1r33		Hsdl1-204
Fmnl3	Fmnl3-201		B130011K05Rik		Tbc1d24-202
Fmnl3	Fmnl3-202		Gm37456		Brwd1-205
Fn1	Fn1-217		Rab27a		Sptan1-208
Fn1	Fn1-216		Apol7d		Epha4-204
Fn1	Fn1-201		Gm37846		Coro2a-203
Fsip2	Fsip2-203		Gm13479		Lrch2-203
Fus	Fus-201		4932412D23Rik		Olfr457-202
Fus	Fus-204		Actr2		Apob-201
Gm10248	Gm10248-201		Abcb11		Tedc1-204
Gm11251	Gm11251-201		Abca5		Kcnj16-201
Gm11406	Gm11406-201		Gm43829		Lonp2-207
Gm14226	Gm14226-201		Gm45633		Gpn3-204
Gm14324	Gm14324-201		Gm14400		Gm28134-201
Gm14390	Gm14390-201		Vmn1r13		Olfr554-202
Gm16169	Gm16169-202		Akap12		Nedd4-207
Gm45518	Gm45518-201		Atp10b		Zdhhc24-203
Gm4915	Gm4915-201		E230016K23Rik		Scin-202
Gm7058	Gm7058-201		Gm5270		Olfr1555-ps1-201
Gm8107	Gm8107-201		BC037039		Lrba-208
Gm8251	Gm8251-201		Smad3		Plcb4-213
Gm9119	Gm9119-201		Sema4c		Ddah1-202
Gm9577	Gm9577-201		Slit2		Ssrp1-204
Grm5	Grm5-206		Gm44676		Kif1b-202
Hyal6	Hyal6-201		Gm42513		Vmn1r181-208
Ifi214	Ifi214-204		Gm43473		Specc1-217
Itgb3	Itgb3-201		9130208D14Rik		Rasef-201
Med1	Med1-201		Oog4		Olfr145-201
Muc6	Muc6-201		Ppp2r5e		Son-202
Myh10	Myh10-202		Gm13323		Olfr824-202
Nufip2	Nufip2-201		Gm37686		Tubgcp6-201
Nufip2	Nufip2-204		Ddb1		Diaph1-203
Nyap2	Nyap2-203		Gm14762		Ryr3-201
Olfr1030	Olfr1030-201		Vmn2r78		Tbcel-203
Olfr1408	Olfr1408-202		4930453H23Rik		Nrbp1-206
Pet2	Pet2-202		Usp47		Uvssa-203
Pgr15l	Pgr15l-201		Gm20631		Zfp987-203
Phex	Phex-201		Cyp7a1		Olfr1106-202
Pi15	Pi15-201		4921534H16Rik		Nrp2-206
Pign	Pign-206		Kcnj2		Olfr338-203
Plce1	Plce1-207		Fbn1		Stx5a-219
Prl2c5	Prl2c5-201		Gm45786		Mtcl1-202
Rlim	Rlim-201		Zmym4		Gm3143-201
Rnf168	Rnf168-201		Rapgef5		Ttc26-201
Rxfp1	Rxfp1-202		Olfr1406		Taf1c-206
Ryr2	Ryr2-201		Ranbp2		Olfr1477-202
Sema3g	Sema3g-201		Clec2i		Exoc3l4-209
Shprh	Shprh-204		Gm28822		Vmn1r80-202
Snrnp200	Snrnp200-203		Nlrp4e		Cacnb4-203
Sntg1	Sntg1-204		Gm35368		Hk3-201
Spef2	Spef2-206		Abcc5		Bend7-201
Sytl2	Sytl2-217		Gm45163		Gm14391-205
Szrd1	Szrd1-203		Il6st		Aspm-204
Taf1	Taf1-206		Ahctf1		Ahcyl2-203
Tgfbr1	Tgfbr1-203		Gm32444		Olfr1161-202
Tsix	Tsix-201		Arhgap31		Olfr984-202
Ttn	Ttn-203		Pcdhgc3		Vmn1r69-203
Ttn	Ttn-202		Elf4		Dopey1-204
Usp9x	Usp9x-206		Serpinb11		Leprot-202
Vmn1r184	Vmn1r184-206		Gm38218		Fbxl5-204
Vmn1r184	Vmn1r184-202		Trim30b		Vmn1r87-203
Xist	Xist-201		Hipk3		Gm47685-201
Xpo1	Xpo1-202		A230103L15Rik		Abi2-210
Xpo7	Xpo7-206		Acap2		Fgfr1op2-201
Xpr1	Xpr1-203		Gm38269		Gm48166-201
Xpr1	Xpr1-201		Gm30790		Baz2a-207
Zbbx	Zbbx-204		Pola1		Gm8110-202
Zbed4-ps1	Zbed4-ps1-201		Cyp2b23		Ablim1-206
Zfp106	Zfp106-211		Anxa10		Gm21035-201
Zkscan7	Zkscan7-201		Nlrp9c		Olfr1215-202
			Gm42711		Frmd4b-201
			Lrp1b		Fancd2-208
			Hm629797		Vsir-203
			Dpy19l4		Lypla2-202
			Olfr1507		Babam2-208
			Kirrel		Akap13-207
			Stx19		Olfr1238-203
			Gm43046		Gm45821-201
			Gm42833		Plec-222
			Btaf1		Gm15276-201
			Gm45601		Zfp870-201
			Fam129b		Hexdc-203
			Gm4918		Alkbh8-210
			Neo1		Pear1-215
			Lama3		Blm-203
			Gm44542		Enpp2-202
			Gngt1		Dlg1-208
			Jag1		A830008E24Rik-202
			Gm6726		Cbs-203
			Gm15169		Gm39312-201
			Cpd		Met-202
			Wapl		Obox4-ps28-201
			Gm9913		Smarcc1-208
			Rapgef4		Cenpc1-203
			Hcfc1		Gm42721-201
			Gm14896		Lrch1-204
			Gm37457		Olfr446-202
			Glb1l3		Gm47015-201
			Gm37479		Olfr1116-202
			Hykk		Rapgef1-207
			Gm18325		Rsrc2-223
			Gm38020		Plekha5-202
			Gm30132		Myo1b-204
			Gm2396		Vmn2r37-201
			Tbx22		Dnajc5-202
			Atrn		Gm47904-201
			Gm37079		Gm21036-201
			Gm37393		Vmn1r6-206
			Rpap3-ps2		Nipal2-204
			Gm9921		Vmn1r6-205
			Gm43605		Snx25-208
			Gm37483		Gm47951-201
			Gm29234		CAAA01144662.1-201
			Gm43314		Hadhb-206
			Gm37623		Sfi1-219
			Slx		Gm45792-201
			Atad2b		6030458C11Rik-202
			Crybg3		Zfp964-202
			Cntnap5b		Tmcc1-211
			Olfr816		Nox4-204
			Senp5		Cic-207
			Olfr573-ps1		Rmnd5a-204
			Gm42888		Osbpl1a-209
			Gm36888		Iqch-201
			Igf2r		Olfr237-ps1-202
			Trpc5os		Zkscan8-204
			A330023F24Rik		Gm48497-201
			Zswim8		Tcf12-216
			Tmem225		Gm48790-201
			Ano3		Zfp979-203
			Gm45779		Npr3-202
			Gm44797		Olfr635-202
			Vmn1r68		Arntl-204
			Skint5		Gm30165-201
			Dchs2		Olfr354-202
			Malat1		Gm29895-202
			Gm42548		Olfr1389-202
			Neb		Cln3-202
			Gm29129		Gm30400-202
			Vmn2r-ps69		Olfr679-202
			Thbs1		Vmn1r46-202
			C130073E24Rik		Ufd1-202
			Scn7a		Kif15-206
			Gm37762		Vmn1r77-204
			Gm4951		Gm36694-201
			Gm43924		Tmcc1-208
			Ccr9		Atf7ip-208
			Pi4ka		Nup210-202
			Gm26759		Gm48391-202
			Skil		Olfr341-202
			Mecomos		Vmn1r90-209
			1500012K07Rik		Sema3d-205
			Olfr273		4932438A13Rik-212
			Tcaf2		Gm29154-232
			Osmr		Sema3d-202
			Arap2		Ppp1r16b-203
			Casp12		Vmn1r81-202
			Rit2		Obox4-ps12-201
			A730032A03Rik		Gm11033-201
			Gm42436		Corin-207
			Parg		9930111J21Rik2-202
			Fem1b		Klhl20-202
			Hipk1		Olfr1217-203
			Gm44708		Necab1-202
			Tcaf3		AI838599-204
			Pxn		Speer4e-201
			Gtf2a1		Olfr77-201
			Trpv5		Clec4a2-203
			Gm38198		Klhl13-204
			Gm37970		Gm48488-202
			Erbin		Gm48306-201
			Gm19093		Olfr1505-202
			Utp20		Wdcp-204
			Csmd3		Dock4-208
			Gm42708		Olfr1392-206
			Gm20750		Gm47191-201
			Gm45159		Gm26992-201
			Wee2		Olfr920-201
			Gm9758		Wnk3-201
			Sost		Itih3-201
			Gm45194		Olfr868-201
			Gm12332		Arhgap39-208
			Eif2s3x		Sik2-207
			Gm18303		Entpd5-202
			Oprm1		Fsd1l-207
			Otogl		Olfr607-202
			Gm26899		Slc18b1-206
			Fam3b		Gm18852-201
			Tnr		Olfr706-202
			Spink5		Grm8-203
			Il1rl1		Gm14565-201
			Fam198b		Olfr1104-203
			Gm15180		Pomgnt1-205
			Fgl1		Ppp1r9a-210
			Gm37868		Magi3-203
			Atp8b4		Lrrc74b-201
			Gm37142		Gm12022-201
			Gm5581		Olfr1160-202
			Zscan4d		4930571N24Rik-202
			Gm43528		Taf6-202
			Gm45130		Gnaz-202
			Flnb		Vmn1r176-207
			Ppp1r15b		Cfap70-202
			Ms4a1		Cd44-201
			Dgat2l6		Rtn1-205
			Adgre4		Vmn1r218-206
			Gm38111		Vmn1r72-203
			Dennd4c		Lepr-202
			Uhmk1		Tns1-205
			Nudt3		AC140209.1-203
			Adamts12		Nrcam-206
			Gm12050		Phf8-205
			4933411E06Rik		Gm40614-201
			Oc90		AI838599-201
			Gm3149		Atp1b2-204
			Mecom		Gsdmc4-201
			Gm5546		4833422C13Rik-201
			Dsg4		Gm48863-201
			Ccser1		Gm48861-201
			Sphkap		Uggt1-204
			Gm43875		Gm15127-202
			Gm42798		Sh3bp5-202
			Fancm		Apobec1-202
			Mrgprx2		Olfr1328-202
			Snap29		Cfh-206
			Fgfbp1		Gm6591-201
			Atrnl1		Mill2-205
			Gm11218		Rhobtb3-203
			Gm44134		Rpap2-202
			Stab2		Pex26-202
			Ttll4		Tada2b-202
			Pcdh15		Gm3126-201
			4933430N04Rik		Traf5-203
			Gm12634		AC175315.1-205
			Ywhag		AC158605.1-202
			Gm38351		Gm48177-201
			Gm37941		Mir5620-201
			Olfr392		Adtrp-203
			Gm5065		Gm9343-201
			Gm6145		Ano6-207
			Gm12898		Gm7452-202
			Cltc		Olfr1291-ps1-201
			Scn3a		Zc3h7a-204
			Pds5a		Olfr126-202
			Gabpb2		Gm47853-201
			Gm14085		Ache-202
			Itga2		Kcnc2-202
			Ice1		Gm44581-201
			Pou1f1		AC136518.1-201
			Gm38263		Glycam1-202
			Epg5		Olfr166-203
			Csmd1		Zkscan3-207
			Sycp2l		1700082M22Rik-201
			Olfr43		Gmfb-205
			Zc3hav1l		Appl2-208
			Gm4759		Vmn2r29-202
			Utrn		Vmn1r174-202
			Dhrs9		Lyst-206
			Ldlrad3		1700026D11Rik-204
			Dip2b		Gm13266-203
			Rp1		Ghr-208
			Gm16240		Olfr812-203
			Klra17		Erc1-213
			Fndc3b		Olfr577-203
			Gm44822		Sgk3-206
			Ptpn13		Mylk3-202
			Gm18747		Olfr815-202
			Ccdc141		Agbl3-208
			Gm15581		Olfr1440-206
			Amot		Tmem104-202
			Gtf3c4		Kmt2c-205
			Nrip3		AC154627.2-201
			Ykt6		Pcdh11x-201
			Kdr		Gm14404-201
			Edem3		Olfr575-202
			Gm12735		Muc15-202
			4930431P03Rik		Trip12-207
			Gcnt4		Cachd1-202
			Hk2		Gm45844-205
			Gm28359		Gm47932-201
			Pde1c		Vmn1r173-203
			6720464F23Rik		Csgalnact2-203
			Man2a2		Tln2-207
			Plxnd1		Olfr1440-205
			Mug1		Olfr373-202
			Ttc37		Olfr1109-203
			Lmtk2		D830005E20Rik-201
			Atr		Cd36-205
			Man2a1		Gm18508-201
			Agps		1110032A03Rik-205
			Cbl		Gm47265-201
			Fam8a1		Ncapg2-202
			Smok2b		1700030N03Rik-203
			Gm7173		Mtmr14-204
			Gm43889		Tmem229b-204
			Osbpl8		Gm12018-201
			Nalcn		Vmn1r216-203
			Anp32e		Olfr859-203
			Arfgef3		Myh2-203
			Cdc27		Alkbh1-205
			Gm10513		Adgrg2-203
			Tpte		Olfr161-202
			Ubr5		Olfr1338-203
			Gm43061		Amotl1-202
			Prpf19		Lrp1-203
			Irf2bp2		Gm10660-201
			Rybp		Hace1-207
			Speer4cos		Bank1-204
			Sort1		Otud5-208
			Shroom4		Olfr1336-202
			Epha5		Gm35507-201
			Slc5a4b		Slfn3-203
			Gm38248		Zmiz1-201
			Prkg1		D130040H23Rik-202
			Gm44027		Ccdc28a-205
			Gm18757		Tor1aip2-201
			Pacs2		Gm9129-201
			Sema7a		Tpra1-218
			Pxdn		4930503E24Rik-201
			Polr1a		Apol10a-201
			Ralgapa2		Gm13977-201
			Gm35842		Sidt1-204
			Smurf1		Gm48663-201
			Gm15886		Ift140-202
			Gm15491		Dmxl2-204
			Pik3c2a		4933438K21Rik-201
			1700028K03Rik		Gm17870-201
			Gm43268		Dicer1-206
			Gm37137		Fyb2-202
			Dcc		Clvs1-202
			Itgav		Gm15245-201
			Ncapd3		Cc2d2b-203
			Carf		Zmat1-204
			Adgrg6		Olfr1469-202
			Golim4		Mms22l-210
			D030062O11Rik		Rxra-206
			Grb10		Limk2-204
			Ltn1		Gm3476-202
			Gm11639		Spock2-203
			Dcaf5		C330022B21Rik-201
			Dcun1d3		Ccdc149-203
			Slc4a10		Nadk2-201
			Gxylt1		Ppfia2-204
			Gm5524		Mrap2-201
			Tnpo1		Usp45-202
			Gm42929		Sycp3-203
			Gm19967		Olfr63-203
			Gm37522		Pkn2-207
			Kif3b		Olfr1226-203
			Slc36a4		Erc1-210
			Scn9a		Olfr1489-202
			Olfr262		Gm45699-201
			Lama2		Vmn1r209-203
			Parp14		Acss3-202
			Phf3		Adnp-201
			Chil4		Gtdc1-202
			Ccp110		4933408N05Rik-201
			Adarb1		Herc2-202
			Atg2b		Wrn-204
			Camsap2		Gm19065-201
			Prdm2		Gm33180-201
			Cep192		Olfr556-203
			Tab3		AI314180-209
			2900097C17Rik		Kcnq1ot1-201
			Plekha8		Nlgn3-202
			Kif13b		Senp7-211
			Clcn5		Adra1b-201
			Zbtb44		Dcx-203
			B230216N24Rik		Clstn2-202
			Xirp2		Gm48841-201
			Emc1		Gm13589-201
			A430105I19Rik		Klhl7-204
			Avl9		Fbln7-202
			Zfp352		Dsg2-202
			Ankfy1		Gm21870-201
			Skida1		Impdh1-206
			Cadm2		Cybb-203
			Hip1		Zfp26-201
			Lemd3		Gm15839-201
			C2cd3		Olfr466-202
			Dnah5		Bche-202
			Fmr1		Gm10873-201
			Gm27241		Gm44520-201
			Cul7		Srebf1-210
			Gm7292		Cux2-211
			Nav3		Pcdh11x-208
			Plekha1		Brwd3-201
			Adgrb3		Kdm3a-203
			Atad2		E030030I06Rik-204
			Cftr		Gm47678-201
			Gfpt1		G3bp2-204
			Gm16577		Platr25-207
			Flna		E2f7-209
			Kpna6		Sptan1-210
			Abcc9		Wdr48-204
			Rapgef2		Gm45389-201
			Fam91a1		Olfr1184-202
			Fzd1		Gm32017-201
			Fnip2		Gm45268-201
			Tek		Vmn1r26-203
			Mmd		Gm15023-201
			Zeb2		Gm18795-201
			Kntc1		Lrp6-202
			Gm17501		Swt1-205
			Sfmbt2		Me3-205
			Slc12a2		Gabra6-203
			Cacna1e		Mir101c-201
			Etnppl		1700003C15Rik-201
			Plekhd1		A630010A05Rik-202
			Egfr		Mia2-204
			Top2b		Supt3-204
			Aqp1		Rnf4-208
			Slc2a13		Gm26621-202
			Pdpr		Olfr183-203
			Pramef8		Kif27-201
			Notch3		Olfr1307-201
			Slamf6		Olfr1330-204
			Tbx18		Cd84-203
			Kit		Vmn1r45-208
					St8sia4-204
					Wrnip1-203
					Mib1-203
					N4bp2-206
					Rnf38-204
					Olfr136-202
					Gucd1-210
					Gm26629-201
					Olfr124-203
					Gm47968-201
					Atg16l1-204
					Fermt1-202
					Crem-217
					Gm28370-201
					Enpep-203
					Vmn1r12-203
					Mgat1-211
					Tmem161b-203
					Gm32647-202
					Apbb1ip-203
					Mtmr1-202
					Hnrnpc-205
					Adam12-204
					Olfr1452-ps1-201
					Olfr1009-203
					Samd4-202
					Mark1-ps3-201
					Cpa6-203
					Morc4-205
					B230220B15Rik-202
					Catsperb-203
					Gm16223-201
					Gm45844-204
					Car7-204
					Psme1-210
					Gm48260-201
					Gm8159-202
					Myo18a-211
					Gm2824-202
					Xlr4b-207
					Gm813-201
					Twf2-204
					Eln-204
					Obox4-ps35-201
					Gm48130-201
					Gm18577-201
					Alms1-202
					Nsd3-204
					Npm1-203
					Bicd1-209
					Gm15088-201
					Snrpa1-207
					Myo1d-202
					Adcy7-201
					Gm6509-202
					D7Ertd443e-203
					Hpse-202
					Mthfr-202
					Nol11-203
					Tnfrsf12a-202
					Rhox4c-202
					Gm4117-201
					Gm18881-201
					Ift80-204
					Vmn2r-ps102-203
					Plxna3-204
					Olfr878-205
					Sytl4-202
					Gga2-201
					Gm15507-203
					Vcan-205
					Olfr167-203
					Setd5-210
					Gm20663-201
					Rnf20-209
					Sox1ot-201
					Gm4991-201

## Sheet: C. MvsF12_CommonDEDT_MALE
Common events			DEGenes_notinDEI		DEIsoforms_notinDEG
Gene	Transcript		Itga4		AC161165.2-201
1110032F04Rik	1110032F04Rik-201		Gm14226		Abhd3-201
2610035D17Rik	2610035D17Rik-201		Zan		Gm37440-202
3110035E14Rik	3110035E14Rik-201		Gstm2-ps1		Gm29221-201
4930474H06Rik	4930474H06Rik-201		Htr6		Arfip2-209
5830411N06Rik	5830411N06Rik-202		Gm42922		Gm28532-201
5830411N06Rik	5830411N06Rik-204		Btnl9		Gtf2ird1-203
6030408B16Rik	6030408B16Rik-201		Gm26719		Insl3-201
6030408B16Rik	6030408B16Rik-202		Gm6665		AC240971.6-201
6330403L08Rik	6330403L08Rik-202		Gm34866		Exosc6-201
8030411F24Rik	8030411F24Rik-201		Otx2		Gm21064-201
A330041J22Rik	A330041J22Rik-201		Zfp488		Wwp2-205
Aard	Aard-201		Npffr1		Mysm1-202
Abtb2	Abtb2-201		Gm17641		Spsb3-209
Acap1	Acap1-202		Plekha4		Gm28238-201
Acap1	Acap1-201		Pcp4l1		Bricd5-202
Acer3	Acer3-202		Syt15		Gm38072-201
Acer3	Acer3-204		Bend7		Tle6-210
Acvr1c	Acvr1c-202		A730049H05Rik		Gm28330-201
Adamts16	Adamts16-201		Grin2c		Stk39-203
Adamts2	Adamts2-201		Vipr1		Ticrr-205
Adamts5	Adamts5-201		Kcnk2		Bcor-202
Adamts9	Adamts9-203		Slc16a7		Micu1-212
Adgrg1	Adgrg1-207		Msc		Gm21292-201
Adh1	Adh1-201		Cend1		Gm28264-201
Adh1	Adh1-202		Gcnt1		Flna-207
Adhfe1	Adhfe1-201		Myo18a		Asap1-216
Afap1l2	Afap1l2-202		Ston1		Gm29023-201
Agmat	Agmat-201		Syt6		Frmd4b-209
Agpat4	Agpat4-201		Gm17080		Mageb4-201
Ahsg	Ahsg-201		Cebpa		Lzts3-203
Akr1b8	Akr1b8-201		Pmepa1		Txlna-207
Aldh1a1	Aldh1a1-201		Slc16a2		Lpp-202
Amh	Amh-201		Gm10863		Gm47200-201
Ankrd63	Ankrd63-201		Klhl14		Gm28253-201
Aph1b	Aph1b-201		Cxxc4		Ldlr-202
Apoa4	Apoa4-201		Trank1		Gm33815-205
Arhgap6	Arhgap6-205		2610203C22Rik		Gm28533-202
Arhgdig	Arhgdig-201		Agt		Dnpep-201
Armcx2	Armcx2-202		Ephx1		Zfp536-202
Armcx2	Armcx2-201		Gpr182		Vmn1r90-202
Armcx3	Armcx3-201		Lrrc58		Ets1-206
Atp1a3	Atp1a3-201		Slc27a6		Zmym6-202
Atp1a3	Atp1a3-205		Slco4a1		Hdac7-207
Atp1b2	Atp1b2-201		Plppr4		Bricd5-201
Atp2a3	Atp2a3-203		Mc2r		Kcns3-202
Atp2b4	Atp2b4-207		Cdc42ep1		Gm29474-201
AU021092	AU021092-201		Gm10680		Vmn1r77-203
Avpr1a	Avpr1a-201		Igfbp3		Aldh6a1-204
B230322F03Rik	B230322F03Rik-201		Oxtr		Arhgef2-219
Barx1	Barx1-201		Kdelr3		Gm7049-201
BC006965	BC006965-203		Fat1		Gm38127-201
BC034090	BC034090-201		Rcn1		Prss53-201
Bcar1	Bcar1-203		Gm16365		Gm4297-201
Bex2	Bex2-201		Phlda3		Gm48795-201
Bgn	Bgn-201		Arx		Ilf3-208
Bhlhe40	Bhlhe40-201		Slc6a8		Gm28356-201
Bicc1	Bicc1-203		Hes5		Smarca2-203
Bok	Bok-201		Rhpn1		Oxr1-203
C1ql2	C1ql2-201		Ptx3		Gm28811-201
C1qtnf3	C1qtnf3-202		Bcar3		Gm41192-201
C1qtnf3	C1qtnf3-201		Slc13a2os		Adgrl2-212
C430049E01Rik	C430049E01Rik-201		Efhd1os		Gm40518-201
C7	C7-201		Gm43109		Cgnl1-202
Cadps	Cadps-201		Sec16b		Nuak2-201
Casq2	Casq2-201		Sphk1		Gm28969-204
Cbln1	Cbln1-202		Tshz3		Rexo4-202
Cbln1	Cbln1-203		Phgdh		Tspoap1-201
Cbln1	Cbln1-201		Fam83d		Ppp2r1b-211
Cbln4	Cbln4-201		Tox		Rbm19-202
Ccl17	Ccl17-201		Gpc1		D130058E05Rik-202
Cd24a	Cd24a-201		Rnd2		Ung-205
Cd40	Cd40-202		Rprml		Hk1-203
Cdh11	Cdh11-201		Mal2		Gm29311-202
Cdh17	Cdh17-201		Nts		Rnf220-205
Cdh4	Cdh4-201		Rap2a		Mink1-204
Cela3b	Cela3b-201		S1pr3		Tec-203
Cep128	Cep128-211		Dll4		Tead2-202
Chchd10	Chchd10-201		Krt222		Csrnp1-204
Chp2	Chp2-201		Slitrk2		Gpn3-204
Chst1	Chst1-201		Art4		Tmem52-201
Cited1	Cited1-201		Pycr2		Kansl1-205
Cited1	Cited1-202		Ppp1r13b		4930550L24Rik-202
Clca3a1	Clca3a1-202		Ctsl		Micu1-210
Clca3a1	Clca3a1-201		Iqch		Tmem33-203
Cltb	Cltb-201		Creb5		Pde2a-209
Cltb	Cltb-202		Adcyap1r1		Gm28788-201
Clu	Clu-201		Ednra		Gm29558-201
Cnga1	Cnga1-205		Ctnna2		Zfp935-204
Cnmd	Cnmd-201		Wnt11		Gm29364-201
Cnmd	Cnmd-203		Tgfbr3		Btbd8-208
Cnn2	Cnn2-202		Gm2670		Gen1-205
Col14a1	Col14a1-201		Mcam		Mdfic-201
Col14a1	Col14a1-204		Tac2		Mdfic-207
Col14a1	Col14a1-203		Pdlim1		Anapc16-202
Col18a1	Col18a1-202		Hao2		Frmd4b-201
Col27a1	Col27a1-201		Pclaf		Mms19-202
Col27a1	Col27a1-206		Zcchc12		Phb-201
Col27a1	Col27a1-205		Fam212a		Smarca2-216
Col27a1	Col27a1-202		Esm1		Slc35c2-201
Col2a1	Col2a1-201		Gm11549		Gm29617-204
Col4a1	Col4a1-208		Lhx1		Ankrd6-203
Col4a1	Col4a1-201		Fhl2		Gm29406-201
Col4a2	Col4a2-201		Fgfrl1		Exog-203
Col4a3	Col4a3-201		Pth1r		4933407K13Rik-203
Col4a4	Col4a4-201		Rnf19a		Ldah-206
Col9a1	Col9a1-202		Gm38391		Ubap2l-205
Col9a2	Col9a2-201		Pknox2		Mag-203
Col9a3	Col9a3-201		Etnk2		Mtcl1-210
Col9a3	Col9a3-206		A630001G21Rik		Gm28758-201
Col9a3	Col9a3-204		Gm16192		Msantd3-201
Col9a3	Col9a3-205		P2ry2		Card19-202
Col9a3	Col9a3-202		Spint2		Gsta2-203
Col9a3	Col9a3-203		Nr0b2		Gtf2ird1-229
Colec11	Colec11-201		Mfap4		CT573016.1-201
Cped1	Cped1-202		Col23a1		Gpd2-207
Creb3l1	Creb3l1-201		Wif1		Optn-205
Crhr1	Crhr1-201		Sorcs3		Anapc7-203
Cspg4	Cspg4-201		Kbtbd13		Cage1-201
Cspg5	Cspg5-205		Btn1a1		Gm28819-202
Cspg5	Cspg5-203		Ier5		Gm21874-202
Cspg5	Cspg5-201		Ppp1r36		Gpa33-204
Csrp1	Csrp1-201		Sdc4		Cacna1g-202
Cst3	Cst3-201		Gm26752		Cyr61-201
Cst8	Cst8-201		Atp1a2		Gm20811-201
Cst8	Cst8-203		Dok1		Gm29044-202
Cst9	Cst9-201		Akr1b7		Gm29209-201
Ctgf	Ctgf-201		Nhs		Arf4-203
Ctgf	Ctgf-203		Adamts7		Atp6v0a1-210
Ctrb1	Ctrb1-201		Spsb1		Syt17-201
Ctsw	Ctsw-201		Hyou1		Prdm16-202
Cyp11a1	Cyp11a1-201		Npr3		Aamdc-202
Cyp17a1	Cyp17a1-201		Svil		Zfp36l1-202
Cyp26b1	Cyp26b1-205		Spic		Rxra-202
Cyp26b1	Cyp26b1-204		Adrb1		Gm17521-201
Dact1	Dact1-201		Twist1		Ets1-202
Dact1	Dact1-202		Itgb5		Cntn3-202
Ddx3y	Ddx3y-204		9530052E02Rik		Dnm1-214
Ddx3y	Ddx3y-201		Vegfd		Zzef1-207
Ddx3y	Ddx3y-203		Pdlim3		Map9-203
Ddx3y	Ddx3y-202		Sstr4		Rbmy1a1-202
Defb19	Defb19-201		Fabp3		Gm21708-202
Dhh	Dhh-201		Nr2f2		Tacr1-202
Diras2	Diras2-201		Scd2		Tfeb-212
Dkk1	Dkk1-201		Adam12		Elavl2-209
Dkk3	Dkk3-201		Mkx		Tom1l2-204
Dlc1	Dlc1-202		Gm13441		Zfp236-205
Dlgap1	Dlgap1-201		Slc45a3		Idua-201
Dll3	Dll3-201		Gm26578		Gm14322-202
Dock10	Dock10-201		2600014E21Rik		Stxbp6-202
Dok7	Dok7-203		Tpcn1		Ppp1r18-201
Dok7	Dok7-201		Endod1		Cbs-203
Dtna	Dtna-202		Fam111a		Gm28969-208
Dtna	Dtna-201		Col13a1		Gm29179-201
Dtna	Dtna-203		Cdc42se1		Wdfy1-201
Dtx4	Dtx4-201		H2afx		Pold3-203
Duox2	Duox2-201		Bdh1		Arhgap45-203
Dusp15	Dusp15-203		Arhgef26		AC240971.1-210
Dusp15	Dusp15-201		Itih5		Gm28136-202
Dusp6	Dusp6-201		Ankmy1		Gm28444-201
Dusp6	Dusp6-204		Aldh1a7		Polrmt-213
E230013L22Rik	E230013L22Rik-201		Ghr		Tmem176b-212
Efhd1	Efhd1-201		Reep2		Ank3-247
Efhd2	Efhd2-201		Nfe2		Gm28145-201
Efna5	Efna5-201		Trim32		Fam110a-202
Egflam	Egflam-202		Shbg		Fcgr3-203
Egflam	Egflam-201		S100a11		Sh3bp5-202
Eif2s3y	Eif2s3y-201		Gm16029		Adcy6-207
Eif2s3y	Eif2s3y-205		Ndnf		Slc12a8-205
Eif2s3y	Eif2s3y-204		Eepd1		Carmil3-205
Eif2s3y	Eif2s3y-206		Gm9748		Cdc14b-204
Enc1	Enc1-201		Ppp1r3c		Dusp14-205
Enpep	Enpep-201		Sec24d		Gm4781-201
Enpp6	Enpp6-201		Slc40a1		Epn2-212
Entpd5	Entpd5-205		Emilin3		D3Ertd751e-215
Epha2	Epha2-201		Hspa5		Serpinb6a-208
Eps8	Eps8-201		Socs2		Sept9-202
Eps8	Eps8-202		Islr		Src-205
Eps8	Eps8-203		Gm38336		Ptpre-208
Epyc	Epyc-201		Ddit4l		Tbc1d24-203
Erbb3	Erbb3-201		Tnfaip6		9530068E07Rik-201
Erbb4	Erbb4-202		Plxnc1		Fgf1-204
Etl4	Etl4-205		Cst11		Ank1-207
Etl4	Etl4-203		Hdhd5		Olfr1263-203
Etv1	Etv1-212		Grk5		Gm29343-201
Etv1	Etv1-203		Nhsl2		Serinc2-202
Etv1	Etv1-206		Acsbg1		Nckap5-208
Etv1	Etv1-209		Maged1		Ppp1r1c-205
Eya1	Eya1-203		Rab31		Gm28396-201
F3	F3-201		Col15a1		Uvssa-204
Fabp5	Fabp5-201		Gm26623		Gm29218-208
Fam184b	Fam184b-201		Gm20421		Shc4-201
Fam189a1	Fam189a1-201		Emilin1		Vmn1r181-202
Fam19a2	Fam19a2-203		Nudt19		Man2c1-202
Fam19a2	Fam19a2-201		8030451A03Rik		Tia1-211
Fam19a5	Fam19a5-201		Rin3		Fbxl5-204
Fam46c	Fam46c-201		Olig1		Gm30918-202
Fam83f	Fam83f-201		Hist1h1c		Gm10925-201
Fat3	Fat3-205		Hoxd8		Dram1-203
Fblim1	Fblim1-201		Tgfb1		Sirt5-206
Fblim1	Fblim1-202		Wnt5a		Cep57l1-205
Fbln2	Fbln2-202		Bves		Tmprss5-201
Fbln2	Fbln2-206		Gabra1		Mecom-213
Fbln7	Fbln7-201		Mme		Ganc-206
Fbxo32	Fbxo32-201		Kdelr2		Sly-203
Fdxr	Fdxr-201		Gulp1		Mrps17-205
Fgf10	Fgf10-201		Cxxc5		Gm28704-201
Fgf13	Fgf13-201		Btn2a2		Gm29636-201
Fgf16	Fgf16-201		Serp1		Cul9-209
Fgf18	Fgf18-201		Cobll1		Igsf23-204
Fgf9	Fgf9-201		Rhbdf1		Ncmap-201
Fgf9	Fgf9-203		Lrrc32		Zfp595-204
Fosl2	Fosl2-201		Tsku		Gm10371-201
Foxc1	Foxc1-201		Cplx2		Sh3bp1-206
Foxd2	Foxd2-201		Foxc2		Mcf2-203
Foxp4	Foxp4-204		Tpm4		Gm28235-201
Foxs1	Foxs1-201		Adamtsl3		Nsmf-215
Frem1	Frem1-202		Ramp2		Gm28633-201
Fstl4	Fstl4-201		Ssfa2		Plec-214
Fxyd6	Fxyd6-201		Gm42836		Olfr124-202
Fxyd6	Fxyd6-203		Fkbp14		Gm27177-202
Fzd9	Fzd9-201		Vasn		Cbln2-204
Galnt10	Galnt10-201		4921507P07Rik		Tiam1-214
Gas7	Gas7-202		Gpm6a		Car7-204
Gas7	Gas7-204		Lpl		Scp2-208
Gatm	Gatm-201		Gm11837		Gatad2a-205
Gatm	Gatm-206		Sncaip		Myom1-203
Gdnf	Gdnf-201		Zeb2		Olfr1318-205
Gem	Gem-202		Glp2r		Ablim1-202
Gem	Gem-201		Fbln5		Gm20736-203
Gfra1	Gfra1-203		Pofut2		Vav1-204
Gfra1	Gfra1-209		Gm26586		Psd-202
Gja5	Gja5-201		Ldlrap1		Ncstn-206
Gjb1	Gjb1-203		Ly6e		Soat1-205
Gjb2	Gjb2-201		Cd55		Oprl1-206
Gldn	Gldn-201		Ajap1		Gm11346-201
Gli1	Gli1-201		Scrn2		Sec61a2-206
Gli2	Gli2-201		Tuba1a		Srp14-203
Glipr2	Glipr2-202		Pxdc1		Strip2-205
Glipr2	Glipr2-201		Col11a1		Gm29366-201
Gm11946	Gm11946-201		Calr		Rbm47-206
Gm11946	Gm11946-202		Tmod3		A530016L24Rik-201
Gm13031	Gm13031-201		Nrarp		Anapc2-204
Gm15270	Gm15270-201		Mpzl2		Kif1bp-207
Gm16559	Gm16559-201		Anxa5		Cacna2d1-204
Gm2694	Gm2694-205		Pappa		Qars-225
Gm27820	Gm27820-201		Gm26840		Palm2-201
Gm35065	Gm35065-201		Acta2		Pgap2-203
Gm42517	Gm42517-201		Depdc1b		Ppp1r12a-201
Gm43240	Gm43240-201		Taok3		Zfp819-203
Gm5868	Gm5868-201		Mfge8		Cct8-203
Gm8615	Gm8615-202		Shcbp1		Schip1-203
Gmpr	Gmpr-201		Msi1		Osgin1-206
Gpc3	Gpc3-201		Tnc		St7-205
Gpc3	Gpc3-202		Fam105a		Ankrd13a-203
Gpm6b	Gpm6b-209		Shisa2		Jade1-202
Gpm6b	Gpm6b-212		Dusp4		Gsta2-202
Gpr153	Gpr153-201		Col3a1		Pik3c2g-202
Gprin3	Gprin3-201		Vegfa		Gm29078-201
Gpx3	Gpx3-201		Chpf		Mbp-206
Grb14	Grb14-208		Arrb1		Olfr720-204
Grb14	Grb14-201		Gria4		Wdr95-207
Grem2	Grem2-201		Elmo1		Sept9-201
Gsg1l	Gsg1l-201		Pcolce		Ablim1-206
Gstm1	Gstm1-201		Myc		Gm29077-201
Gstm1	Gstm1-202		Pde9a		Erc2-204
Gstm1	Gstm1-203		Jup		Wdcp-204
Gstm2	Gstm2-201		Gm5855		Rab11a-201
Gstm2	Gstm2-203		Adamts20		Ifi213-204
Gstm6	Gstm6-205		Kdm7a		Lhx3-203
Gstm6	Gstm6-203		Pdgfb		Cyp2ab1-201
Gstm6	Gstm6-204		Cers6		Dysf-204
Gstm6	Gstm6-206		Rgs16		Gm37440-201
Gstm6	Gstm6-201		Spin4		Pakap-202
Gstm6	Gstm6-202		Myo1a		Dnaic1-202
Gstm7	Gstm7-201		Zfp9		Matn4-201
Gstm7	Gstm7-203		Thra		AC147041.1-201
Gstm7	Gstm7-202		Trio		Rasgrf2-205
H6pd	H6pd-202		Cdh23		Ets2-205
Hapln3	Hapln3-202		Mc4r		Myo6-204
Hapln3	Hapln3-203		Gm38287		Olfr95-201
Hapln3	Hapln3-201		Fam84a		Gm47898-201
Hck	Hck-204		Bmp7		Pakap-203
Hck	Hck-203		Pde5a		Styxl1-208
Hck	Hck-201		Rgn		Efemp2-211
Hck	Hck-202		Abracl		Plgrkt-201
Hcrtr1	Hcrtr1-203		Tmcc3		Tomm40l-206
Hcrtr1	Hcrtr1-201		Dse		Tacc2-215
Hcrtr1	Hcrtr1-202		Arhgef40		Plekhb1-207
Heyl	Heyl-201		2010300C02Rik		Arhgef39-208
Hhip	Hhip-201		Rem1		Slc25a1-204
Hhip	Hhip-202		Peli2		A530016L24Rik-202
Hic1	Hic1-201		Nes		Nrf1-208
Hist1h2bc	Hist1h2bc-201		Ell2		Amotl2-208
Hivep3	Hivep3-209		Ncald		Zfp708-202
Hmgn2	Hmgn2-203		Pgp		Gm29671-201
Hmgn2	Hmgn2-201		Itm2a		AC167229.1-201
Hsd11b2	Hsd11b2-201		Itga11		Gm21882-201
Hsd17b1	Hsd17b1-201		Copz2		Gm29617-203
Hsd17b3	Hsd17b3-202		Gas2l3		Phactr3-201
Hsd17b3	Hsd17b3-205		Prr11		Pxn-210
Hsd17b3	Hsd17b3-204		2610507I01Rik
Hsd3b1	Hsd3b1-201		Nav1
Hsd3b1	Hsd3b1-202		AI593442
Hspa12a	Hspa12a-201		Aaed1
Htra3	Htra3-201		Junb
Igfbp7	Igfbp7-201		Cbfa2t3
Igsf3	Igsf3-201		Ackr3
Inha	Inha-201		Eno1
Inhba	Inhba-202		Hgf
Inhbb	Inhbb-201		B130024G19Rik
Iqgap2	Iqgap2-201		Sox13
Irs2	Irs2-201		Slc52a3
Islr2	Islr2-201		Tcf19
Islr2	Islr2-204		Acvr1
Islr2	Islr2-202		Zfp423
Itga9	Itga9-202		H2afz
Itga9	Itga9-201		Akr1cl
Itga9	Itga9-204		Fam198b
Itgb8	Itgb8-201		Marcks
Itih5l-ps	Itih5l-ps-201		Piezo1
Jag1	Jag1-201		Dnajc12
Jakmip2	Jakmip2-201		Timp3
Jsrp1	Jsrp1-201		Cdk1
Kazald1	Kazald1-201		Ptger1
Kcnd3	Kcnd3-202		Gramd1b
Kcnd3	Kcnd3-201		Paqr8
Kcne1l	Kcne1l-201		Sox7
Kcnh1	Kcnh1-202		Gm15419
Kcnj3	Kcnj3-202		St3gal5
Kcns2	Kcns2-201		Dact3
Kcns2	Kcns2-202		Dlk1
Kdm5d	Kdm5d-205		Scarf2
Kdm5d	Kdm5d-201		Hipk2
Kdm5d	Kdm5d-208		Prrc1
Kdm5d	Kdm5d-204		Gna13
Khdc3	Khdc3-201		Ptn
Kif19a	Kif19a-201		Pdia6
Krt79	Krt79-201		Gpr20
Lama4	Lama4-201		Ier2
Lamc3	Lamc3-201		Olfml1
Lefty1	Lefty1-201		Iffo2
Lefty2	Lefty2-201		P4ha3
Lmf1	Lmf1-210		G6pdx
Loxl2	Loxl2-202		Pdia4
Loxl2	Loxl2-201		Loxl3
Lpar1	Lpar1-204		Rrs1
Lpcat2	Lpcat2-204		Vim
Lrp4	Lrp4-201		Aurkb
Lrrn3	Lrrn3-201		Whrn
Lsp1	Lsp1-203		Trib1
Lsp1	Lsp1-202		Gne
Maff	Maff-201		Hist1h4d
Mafk	Mafk-201		Ngfr
Mal	Mal-202		Haus7
Mall	Mall-201		Gm44335
Mamld1	Mamld1-201		Gsta4
Mamld1	Mamld1-202		Megf6
Map3k21	Map3k21-201		Dcn
Mapk13	Mapk13-201		Xbp1
Mapk13	Mapk13-202		Racgap1
Mapk4	Mapk4-201		Car12
Mapk4	Mapk4-202		Sertad4
Masp1	Masp1-201		Ispd
Mcrip2	Mcrip2-201		Fkbp7
Me1	Me1-201		Akna
Mef2c	Mef2c-213		Cmtm7
Mef2c	Mef2c-217		Sulf2
Mef2c	Mef2c-231		Ppfibp1
Mfsd2a	Mfsd2a-201		Sort1
Mical2	Mical2-202		Aqp5
Mical2	Mical2-201		Phldb1
Mical2	Mical2-206		Col6a1
Miox	Miox-201		Hes1
Mmd2	Mmd2-201		Cks1b
Mmp2	Mmp2-201		Ppfibp2
Mro	Mro-202		Tmem260
Mro	Mro-201		Pja1
Mro	Mro-206		Zmiz1
Mt3	Mt3-201		Lfng
Mtus1	Mtus1-201		Ankrd44
Myadm	Myadm-201		Cdc42se2
Myadm	Myadm-206		Ikbip
Mybl1	Mybl1-201		Hspg2
Mybpc3	Mybpc3-202		Rasgrp3
Mybpc3	Mybpc3-203		Gm15459
Myh14	Myh14-201		3632451O06Rik
Mylk	Mylk-201		4933431K23Rik
N4bp2l1	N4bp2l1-201		Gpx7
Nabp1	Nabp1-205		Tmem200a
Nedd9	Nedd9-202		Hjurp
Neto2	Neto2-201		Il4ra
Ngef	Ngef-201		Cyp1b1
Nid1	Nid1-201		Tmem185b
Nipal1	Nipal1-201		Serpinb9
Nkd2	Nkd2-202		P3h4
Nkd2	Nkd2-201		Prr5
Nodal	Nodal-201		Tns2
Nppc	Nppc-201		Col6a2
Nr4a1	Nr4a1-201		Fyn
Nrg1	Nrg1-213		Reep3
Nrg1	Nrg1-203		Prnp
Nt5e	Nt5e-201		Hsp90b1
Ntf3	Ntf3-203		Ltbp4
Ntf3	Ntf3-202		Ptgr1
Ntf5	Ntf5-201		Lox
Oaf	Oaf-201		P4ha1
Oaf	Oaf-202		Chst2
Olfml2a	Olfml2a-201		Fkbp1a
Olfml3	Olfml3-202		Spc25
Olfml3	Olfml3-201		Bnip2
Osr2	Osr2-201		Bex3
Osr2	Osr2-204		Camkk2
Otof	Otof-202		Syn3
Otof	Otof-205		1810037I17Rik
Padi2	Padi2-201		Gm26825
Padi2	Padi2-203		Birc5
Pak3	Pak3-210		Col1a2
Pak3	Pak3-207		Troap
Pak3	Pak3-201		Zfp36
Pak3	Pak3-209		Atp6v0e
Pak3	Pak3-205		Gfra2
Pak3	Pak3-206		Rimbp2
Papss2	Papss2-201		Aagab
Paqr5	Paqr5-202		Cdc42ep2
Paqr5	Paqr5-201		Selenom
Parm1	Parm1-201		Odc1
Pcdh8	Pcdh8-201		Ephb6
Pcdh8	Pcdh8-204		Tmem86a
Pcdhgb7	Pcdhgb7-201		Hmga2
Pcsk5	Pcsk5-202		Ncam1
Pdia3	Pdia3-203		Vsig10
Pdyn	Pdyn-201		Nell1
Pgf	Pgf-201		Pimreg
Pitpnm2	Pitpnm2-205		Pdlim2
Pitx2	Pitx2-203		Slc4a2
Pitx2	Pitx2-202		Gucy1a1
Pitx2	Pitx2-201		Midn
Pkdcc	Pkdcc-204		Arhgap20
Pkn1	Pkn1-201		Cttn
Pla2g5	Pla2g5-203		Manf
Plcb2	Plcb2-206		Rnf144a
Plcb2	Plcb2-204		Cd200
Plcb2	Plcb2-205		Dab2ip
Plcb2	Plcb2-202		Tubb6
Plcxd3	Plcxd3-201		Ckap4
Plekhs1	Plekhs1-203		Cyp2s1
Plekhs1	Plekhs1-202		Adprh
Plk5	Plk5-202		Spp1
Plod2	Plod2-201		Epha4
Plppr5	Plppr5-201		Atp1a1
Pltp	Pltp-201		Hspa1b
Pltp	Pltp-202		Sin3b
Plxnb3	Plxnb3-201		Mxra7
Pmaip1	Pmaip1-201		Lmo4
Pnmt	Pnmt-201		Fndc3b
Ppargc1a	Ppargc1a-205		Tspan9
Ppargc1a	Ppargc1a-201		Zdhhc2
Ppp1r14c	Ppp1r14c-201		Arhgef4
Ppp1r16b	Ppp1r16b-201		Tef
Ppp1r1b	Ppp1r1b-201		Capn6
Ppp1r1b	Ppp1r1b-202		Ddias
Ppt1	Ppt1-201		Bzw2
Prickle2	Prickle2-203		Nrep
Prlr	Prlr-212		Tmem64
Prlr	Prlr-202		Ubald2
Prmt8	Prmt8-201		Plk3
Proc	Proc-201		Chka
Prokr2	Prokr2-201		Gm36569
Prokr2	Prokr2-202		Atp7a
Prss12	Prss12-201		Proser2
Prss35	Prss35-201		Slc25a10
Psrc1	Psrc1-207		Lasp1
Ptch1	Ptch1-201		Cd38
Ptch1	Ptch1-202		Impa1
Ptch1	Ptch1-204		Ucp2
Ptch1	Ptch1-210		Hs6st2
Ptgds	Ptgds-204		Lifr
Ptgds	Ptgds-203		Creb3l2
Ptgds	Ptgds-201		Tmem255a
Ptgds	Ptgds-205		Dnajb11
Ptgds	Ptgds-202		Plekhg1
Ptk2b	Ptk2b-208		Casp7
Ptk2b	Ptk2b-201		Cycs
Ptk2b	Ptk2b-203		Pear1
Ptp4a3	Ptp4a3-201		Usmg5
Ptpn5	Ptpn5-201
Qsox2	Qsox2-201
Qsox2	Qsox2-202
Rab20	Rab20-201
Radil	Radil-201
Ralgps2	Ralgps2-204
Rangap1	Rangap1-202
Rasgef1b	Rasgef1b-210
Rasgef1b	Rasgef1b-209
Rasgef1b	Rasgef1b-201
Rasgef1c	Rasgef1c-203
Rasl12	Rasl12-201
Rassf5	Rassf5-201
Rassf5	Rassf5-202
Rcan1	Rcan1-201
Rcsd1	Rcsd1-201
Ren1	Ren1-201
Rerg	Rerg-202
Rerg	Rerg-201
Ripor2	Ripor2-204
Ripor2	Ripor2-206
Ripor2	Ripor2-203
Ripor2	Ripor2-205
Ripor2	Ripor2-208
Rnd3	Rnd3-201
Rnf181	Rnf181-202
Rnf181	Rnf181-223
Rnf181	Rnf181-201
Rnf181	Rnf181-218
Robo1	Robo1-201
Robo2	Robo2-202
Robo2	Robo2-209
Robo2	Robo2-201
Robo2	Robo2-211
Robo2	Robo2-210
Robo2	Robo2-204
Robo2	Robo2-206
Rtn4rl1	Rtn4rl1-201
Scara5	Scara5-201
Scarb2	Scarb2-201
Scrn1	Scrn1-201
Scrn1	Scrn1-205
Sct	Sct-204
Scx	Scx-201
Sel1l3	Sel1l3-201
Sema3d	Sema3d-201
Sema4a	Sema4a-214
Sema5a	Sema5a-201
Sema6c	Sema6c-203
Sept11	Sept11-208
Sept11	Sept11-205
Sept11	Sept11-207
Sept11	Sept11-201
Sept11	Sept11-203
Serinc5	Serinc5-201
Serpina3b	Serpina3b-201
Serpina3g	Serpina3g-201
Serpina5	Serpina5-201
Serpinb1a	Serpinb1a-201
Serpine2	Serpine2-201
Serpine2	Serpine2-203
Serpine2	Serpine2-205
Serpine2	Serpine2-204
Sfrp4	Sfrp4-201
Sgip1	Sgip1-201
Sgip1	Sgip1-202
Sgk3	Sgk3-203
Sh2b2	Sh2b2-201
Siglece	Siglece-201
Slc13a2	Slc13a2-201
Slc29a1	Slc29a1-222
Slc34a2	Slc34a2-201
Slc35a2	Slc35a2-206
Slc38a5	Slc38a5-201
Slc6a14	Slc6a14-201
Slc6a4	Slc6a4-202
Slc6a4	Slc6a4-201
Slc9a2	Slc9a2-201
Slco3a1	Slco3a1-202
Slfn9	Slfn9-203
Smoc2	Smoc2-201
Smtn	Smtn-202
Smtnl2	Smtnl2-201
Smtnl2	Smtnl2-202
Sorcs2	Sorcs2-201
Sostdc1	Sostdc1-201
Sowahb	Sowahb-201
Sox10	Sox10-201
Sox6	Sox6-202
Sox8	Sox8-201
Sox8	Sox8-202
Sox9	Sox9-201
Sparc	Sparc-209
Sparc	Sparc-208
Sparc	Sparc-205
Spats2l	Spats2l-206
Spin2c	Spin2c-201
Spry1	Spry1-203
Spry1	Spry1-201
Spry4	Spry4-201
St3gal4	St3gal4-201
St8sia2	St8sia2-201
Star	Star-201
Stc1	Stc1-201
Stc2	Stc2-201
Steap1	Steap1-201
Steap4	Steap4-201
Stox2	Stox2-208
Stox2	Stox2-201
Stox2	Stox2-206
Susd3	Susd3-202
Synj2	Synj2-208
Synj2	Synj2-202
Synj2	Synj2-209
Synm	Synm-202
Synpo	Synpo-206
Synpo	Synpo-210
Tacc1	Tacc1-202
Tacr3	Tacr3-201
Tagln2	Tagln2-202
Tagln2	Tagln2-201
Tbx2	Tbx2-201
Tcf21	Tcf21-201
Tcn2	Tcn2-206
Tdgf1	Tdgf1-201
Tesc	Tesc-201
Tesc	Tesc-203
Tesc	Tesc-206
Tesc	Tesc-202
Thbd	Thbd-201
Tinagl1	Tinagl1-203
Tinagl1	Tinagl1-202
Tmc3	Tmc3-203
Tmc7	Tmc7-201
Tmeff2	Tmeff2-201
Tmem100	Tmem100-201
Tmem117	Tmem117-201
Tmem184a	Tmem184a-201
Tmem184a	Tmem184a-202
Tmem198	Tmem198-202
Tmem200b	Tmem200b-201
Tmem63a	Tmem63a-201
Tmprss13	Tmprss13-201
Tnfrsf12a	Tnfrsf12a-201
Tnnc1	Tnnc1-202
Tnnt2	Tnnt2-207
Tox2	Tox2-202
Tox2	Tox2-204
Tpd52l1	Tpd52l1-204
Tpd52l1	Tpd52l1-201
Tpm1	Tpm1-216
Tpm1	Tpm1-213
Tpm1	Tpm1-215
Tpm1	Tpm1-218
Trac	Trac-202
Traf3ip2	Traf3ip2-205
Trib2	Trib2-201
Trim47	Trim47-202
Trim47	Trim47-201
Trim47	Trim47-206
Trpc3	Trpc3-201
Tspan11	Tspan11-201
Tspan15	Tspan15-201
Tspan15	Tspan15-202
Tspan32	Tspan32-201
Tspan32	Tspan32-203
Tyro3	Tyro3-201
Uba1y	Uba1y-202
Uba1y	Uba1y-201
Ubash3b	Ubash3b-201
Unc5b	Unc5b-203
Ush1g	Ush1g-201
Uty	Uty-201
Uty	Uty-208
Uty	Uty-204
Uty	Uty-203
Uty	Uty-206
Uty	Uty-210
Uty	Uty-205
Vcam1	Vcam1-201
Vcan	Vcan-201
Vcan	Vcan-203
Vcan	Vcan-206
Vnn1	Vnn1-201
Vstm4	Vstm4-201
Vwa1	Vwa1-201
Wisp1	Wisp1-204
Wisp1	Wisp1-202
Wnt3	Wnt3-201
Zar1	Zar1-201
Zfy1	Zfy1-202

## Sheet: D. MvsF12_CommonDEDT_FEMALE
Common events			DEGenes_notinDEI		DEIsoforms_notinDEG
Gene	Transcript		Gm45766		Hspa8-201
1010001N08Rik	1010001N08Rik-201		Gm2245		Gm15501-202
1700013H16Rik	1700013H16Rik-201		Foxl2os		Hspa8-203
1700061G19Rik	1700061G19Rik-201		Emx2os		Akap7-203
1700097N02Rik	1700097N02Rik-201		Tmem255b		Cds2-201
4930563E18Rik	4930563E18Rik-201		Slc5a10		Hotairm1-201
6330411D24Rik	6330411D24Rik-201		Gm45889		Gm9748-201
A230005M16Rik	A230005M16Rik-201		Wdr72		Acsl4-204
Abca4	Abca4-201		Smtnl1		Dcun1d4-202
Abcc2	Abcc2-201		Gm37509		Atxn7l3-202
Abhd3	Abhd3-203		Bhlha15		Rbm10-202
Ablim3	Ablim3-202		Nrn1		Gm47040-201
Ablim3	Ablim3-201		Car5b		Gm1821-202
Actr6	Actr6-201		4930548H24Rik		Dnm2-206
Adam8	Adam8-201		Lrrc8e		Hspa8-204
Adam8	Adam8-204		Gm12743		Tspoap1-202
Adam8	Adam8-207		Nacc2		Pard3-221
Adamts19	Adamts19-201		B230208H11Rik		Gatad2a-206
Adgrb2	Adgrb2-207		Tspan33		Anapc15-213
Adgre5	Adgre5-201		Gata3		Ercc2-203
Adgrl3	Adgrl3-226		A430078G23Rik		Lamb3-201
Adk	Adk-207		Cdkn1b		Mtmr14-204
Adm	Adm-201		Ofd1		Il33-201
Adtrp	Adtrp-204		Myh13		Radil-202
Adtrp	Adtrp-203		4930523C07Rik		Tspyl2-203
Agtr1a	Agtr1a-201		Gm14565		Hmgxb4-202
Akr1c14	Akr1c14-201		Cyp1a1		Olfr1564-203
Akr1c14	Akr1c14-202		Gm45371		Rnf152-202
Akr1c18	Akr1c18-201		Rassf10		Wdr95-201
Aldh1b1	Aldh1b1-201		Crabp1		Tmem174-201
Aldoc	Aldoc-202		G6pc2		Ppp1r18-204
Alg13	Alg13-212		Rilp		Afmid-204
Alg13	Alg13-210		Grik3		Zmym3-214
Alg13	Alg13-202		Sema4f		Psen2-204
Alg13	Alg13-201		Ttc39b		Vmn1r188-203
Amph	Amph-205		Fam81a		Cfh-204
Ano1	Ano1-203		Hcn2		Prx-204
Ano1	Ano1-207		Gpat3		RF01962.1-209
Anpep	Anpep-202		Slc5a1		Coro2a-201
Aqp3	Aqp3-201		Arrdc4		Creld1-202
Arhgap29	Arhgap29-207		Gm13032		Ryr1-208
Arhgap29	Arhgap29-205		Stard10		Ccdc28a-205
Arhgap29	Arhgap29-201		Tdrp		Arhgap44-203
Arhgap4	Arhgap4-202		Ccdc30		AL607074.1-201
Arhgap4	Arhgap4-204		Susd5		Espn-215
Arhgap4	Arhgap4-216		Lgals7		Pdzd7-203
Arhgef19	Arhgef19-201		Tmem132c		Ccdc61-207
Asns	Asns-201		Ppp2r2b		Gemin8-202
Atp6ap1l	Atp6ap1l-201		Tdh		Pde1a-201
Axin2	Axin2-201		Rab11fip4		Sugp2-214
B3gnt7	B3gnt7-201		Gm13554		Ccne2-207
Bace2	Bace2-201		Ak7		Micall2-204
Baiap3	Baiap3-202		Gm30613		Gm44753-202
BC023105	BC023105-201		Pak1		H2-Q4-202
BC048679	BC048679-203		Gm19817		Pafah1b1-205
Bmp2	Bmp2-201		Prdm6		Sprr2a2-202
C230034O21Rik	C230034O21Rik-201		Txlng		Tmem56-201
Cacna1d	Cacna1d-209		2900011O08Rik		Rnaset2b-202
Cacna1d	Cacna1d-202		Flrt3		Cep85-202
Cacna1d	Cacna1d-205		Coq8a		Slit2-216
Calb1	Calb1-201		Gm17232		Adgrg2-203
Calcoco2	Calcoco2-202		Bclaf3		Slc39a14-201
Calcoco2	Calcoco2-201		Edn3		Gm14322-201
Camkv	Camkv-201		6430710C18Rik		Npr2-205
Capn1	Capn1-202		Adrb3		Fam160a2-206
Car14	Car14-201		AA465934		Ash2l-202
Ccdc182	Ccdc182-201		Pacsin1		Nek3-202
Ccdc182	Ccdc182-202		Dnd1		Brwd1-209
Cd164l2	Cd164l2-201		Trim7		Gm12896-201
Cd83	Cd83-201		Gpr160		Hdac7-206
Cd83	Cd83-202		Ccdc80		Gm1604a-201
Cdcp1	Cdcp1-201		Tmprss11f		Apbb2-210
Cdh9	Cdh9-201		Gm45441		Gm5182-201
Cdh9	Cdh9-202		Gabrb1		Rara-207
Cdk15	Cdk15-201		Cers4		Ift140-207
Cdkn1a	Cdkn1a-202		C1qtnf4		Inpp5k-207
Cdkn1a	Cdkn1a-201		Grb7		2010204K13Rik-202
Cdkn1a	Cdkn1a-203		Eva1c		Cpt1b-201
Cdkn1c	Cdkn1c-201		Ndrg1		Kidins220-210
Cdkn1c	Cdkn1c-202		Slc41a2		Hmox2-202
Cdkn1c	Cdkn1c-205		Bag3		Gm28661-201
Cdkn1c	Cdkn1c-204		Fam117a		Itgb4-202
Cdkn1c	Cdkn1c-203		Slc35g1		AC244695.1-201
Cdx2	Cdx2-201		Shisa7		Ahctf1-203
Ces1h	Ces1h-201		Smc1b		Adarb1-203
Ces2g	Ces2g-201		Gm42583		Casc4-201
Cfap161	Cfap161-201		Ddx4		Tle3-208
Cgn	Cgn-202		Gm17509		Gm26740-202
Cgn	Cgn-201		Clic6		Olfr124-204
Cgn	Cgn-203		Gm26700		Olfr720-203
Chrm4	Chrm4-201		Abhd14b		2210407C18Rik-201
Cib2	Cib2-201		Gm32710		Eif4g1-207
Clec2l	Clec2l-201		Ifngr2		Madd-211
Clstn3	Clstn3-201		Stx1b		RF01962.1-211
Cntn4	Cntn4-202		Jakmip1		Gm16401-201
Cntn4	Cntn4-208		Trim24		Clcn5-202
Cntn5	Cntn5-202		Scmh1		Ctdnep1-205
Cntnap5a	Cntnap5a-201		Gm18348		Rapgef3-207
Col12a1	Col12a1-201		Fam84b		Ppcdc-203
Col12a1	Col12a1-206		Slc36a1		Gm15543-201
Col12a1	Col12a1-203		Cfap54		Phc1-211
Col22a1	Col22a1-201		Plcd3		Gng13-202
Colec12	Colec12-201		Pde4a		Parp8-207
Cpa2	Cpa2-201		Gnpda1		Ica1-212
Cpeb2	Cpeb2-204		Klhl8		Brwd3-201
Cpne5	Cpne5-204		Pik3ip1		Med14-201
Csgalnact1	Csgalnact1-201		Trpv4		Gnal-201
Csgalnact1	Csgalnact1-203		Nucb2		Hvcn1-202
Csrnp3	Csrnp3-201		Klhdc7a		Add3-203
Ctxn3	Ctxn3-201		Dusp5		Atf1-207
D130058E05Rik	D130058E05Rik-201		Slc30a5		Kif3c-205
D630039A03Rik	D630039A03Rik-201		Tex19.1		Ppp1r26-205
Daam2	Daam2-203		Tceal6		Micu1-205
Dab1	Dab1-202		Tmem35a		Gm33543-202
Dab1	Dab1-207		Gm10814		Olfr1062-203
Dab1	Dab1-203		Gstm3		Kcnh4-201
Dach1	Dach1-202		Bmyc		Tacr1-201
Dapk1	Dapk1-201		Insm1		RF01962.1-210
Dapk1	Dapk1-202		Irf9		Slc7a2-202
Dapk1	Dapk1-207		Cd44		Hdac4-208
Dcaf12l1	Dcaf12l1-201		Arvcf		Olfr1263-202
Dcaf12l1	Dcaf12l1-202		Gm17552		Morc3-206
Dclk1	Dclk1-206		Nmnat2		Fam134b-203
Dclk1	Dclk1-203		Slc16a10		Gm5851-201
Dclk1	Dclk1-211		Gata6		Ifit1bl1-201
Dclk1	Dclk1-207		Tmem102		Rrnad1-211
Dclk1	Dclk1-205		Cachd1		Fam214b-205
Dclk1	Dclk1-214		Epb41l4a		Olfr1346-203
Dclk1	Dclk1-201		Gm29477		Hook1-207
Dlg3	Dlg3-208		1110002J07Rik		Cdkl2-201
Dlgap4	Dlgap4-206		Acss1		Anapc5-216
Dlx3	Dlx3-201		Rgs5		Tead2-216
Dmpk	Dmpk-208		Necab2		Map3k12-205
Dmrta1	Dmrta1-201		1700019D03Rik		Mag-201
Dnaaf3	Dnaaf3-201		Bhlhe41		Zbtb7b-203
Dnah8	Dnah8-201		Sgsm2		Itgb4-201
Dock2	Dock2-201		Pde10a		Rbl2-208
Dock4	Dock4-201		Icam5		Luc7l2-211
Dock4	Dock4-207		Tnnt1		Smyd1-202
Dock4	Dock4-211		Amer2		Mdm1-202
Dpcr1	Dpcr1-201		Ccdc136		Clasp1-216
Dppa2	Dppa2-201		Acacb		Cobll1-205
Drp2	Drp2-202		Atp12a		Sorbs1-208
Drp2	Drp2-201		Ptpn22		Aifm1-202
Drp2	Drp2-204		Rnf213		Cyp4f16-208
Drp2	Drp2-206		Pcbd1		RF01962.1-205
Dsc2	Dsc2-202		Gm15441		Ppef2-201
Dsc2	Dsc2-201		Gpat2		Mageb16-ps2-201
E330013P04Rik	E330013P04Rik-202		Dpys		Ces3a-201
E330013P04Rik	E330013P04Rik-203		Bcat1		Rapgef1-202
E330013P04Rik	E330013P04Rik-201		Tab3		Whrn-217
Ecel1	Ecel1-201		Dock9		Tgm1-203
Edn2	Edn2-201		Ahnak		Lig3-201
Egfl6	Egfl6-201		Gm17035		Ptprt-203
Elfn1	Elfn1-201		Otop1		Slc6a17-206
Elfn1	Elfn1-202		Lsm12		Babam2-202
Emb	Emb-201		Cdh6		Lyar-202
Emx2	Emx2-201		Meiob		Zfp36l3-201
Emx2	Emx2-202		Txnip		Adgrg2-207
Entpd2	Entpd2-201		Zbtb7c		Wnt5b-201
Epb41l1	Epb41l1-204		Kcnc4		Zscan29-201
Epha7	Epha7-204		Chga		Hsd17b2-201
Fam129a	Fam129a-202		Prkg2		RF01962.1-201
Fam129a	Fam129a-201		Sohlh2		Mfsd11-203
Fam129a	Fam129a-205		Zic3		Cpne9-201
Fam160a1	Fam160a1-201		Dgkk		Bhmt-201
Fam196b	Fam196b-202		Fgfr3		H2-Q7-203
Fam196b	Fam196b-201		Sptbn5		Unc13d-203
Fam214a	Fam214a-201		Spidr		Olfr1286-202
Fam83g	Fam83g-202		Prkar1b		Cd36-206
Fat4	Fat4-201		Pcdh18		Acat3-201
Fbxo15	Fbxo15-201		Cybrd1		Gabpb2-201
Fgfr2	Fgfr2-207		Epb41l4b		Mtmr1-202
Fgfr2	Fgfr2-215		B4galt5		Mthfr-206
Fgfr2	Fgfr2-227		Gm10805		Casp12-205
Fkbp6	Fkbp6-201		Fgd1		Gm27512-201
Fndc1	Fndc1-202		Xlr		Cyp2f2-201
Fndc5	Fndc5-201		Mir293		Lcn2-201
Foxl2	Foxl2-201		Kcnip2		Nfat5-214
Frem2	Frem2-201		Dhrs7		Nucb1-209
Frmd6	Frmd6-201		Syn2		Cyp2ab1-202
Fst	Fst-202		Rbfox1		Cd2-201
Fst	Fst-201		Glt1d1		4930550C14Rik-204
Fst	Fst-203		Gm11670		Rps8-203
Fst	Fst-204		Tnni3		Tiam2-207
Gabra4	Gabra4-202		Ptpn6		Vmn1r35-205
Gas6	Gas6-201		Gdpd1		Sspo-202
Gata2	Gata2-201		Cubn		Dnpep-204
Gata2	Gata2-202		Zhx2		Prdm16-205
Gbp2	Gbp2-201		Ddx58		9430078K24Rik-201
Gbp2b	Gbp2b-201		Dpf1		Smarcd3-208
Gbx2	Gbx2-201		Gm11131		Plcb2-201
Gca	Gca-201		Gm27786		Dyrk1b-202
Gdpd2	Gdpd2-201		Dner		Fmnl2-204
Gdpd2	Gdpd2-202		Scube3		Cd244-201
Gdpd2	Gdpd2-204		Syt9		Plekha7-220
Gdpd2	Gdpd2-205		Kcnj12		Zc3hc1-207
Ggt1	Ggt1-208		Emilin2		Atp11c-205
Gjb4	Gjb4-201		Ccnjl		Atp11c-208
Gldc	Gldc-201		Trpc1		Akap1-202
Gm14493	Gm14493-201		Mlxipl		Dlgap1-214
Gm14866	Gm14866-201		Crip3		Tcf4-252
Gm15873	Gm15873-201		AU022751		Gja1-206
Gm21083	Gm21083-201		Edar		Adamts4-203
Gm26626	Gm26626-201		Sh2d4a		4921514A10Rik-202
Gm28085	Gm28085-201		Slc4a3		Smarca2-201
Gm30132	Gm30132-201		Rtl4		Agtpbp1-214
Gm42609	Gm42609-202		Nebl		Acsm3-203
Gm43352	Gm43352-201		Sybu		Gm21917-202
Gm44732	Gm44732-201		Myh11		Elf2-202
Gm45765	Gm45765-201		Cth		Kcnip4-208
Gm5850	Gm5850-201		Npc1		Myo5a-205
Gm7666	Gm7666-201		Ido2		Myhas-202
Gmnc	Gmnc-201		Elf3		AC116724.1-201
Gpr55	Gpr55-201		Sh3bgr		Cilp-202
Gprc5a	Gprc5a-201		Ppfia4		Ddr1-201
Grik5	Grik5-201		Rex2		Srcin1-202
Grip1	Grip1-202		Llgl2		Rit1-210
Gxylt2	Gxylt2-201		Meioc		Rspo2-203
Gxylt2	Gxylt2-202		Cln3		Slc11a2-206
Haao	Haao-201		Amn		Arhgap21-208
Hand1	Hand1-203		Nipsnap1		Oprk1-201
Hdc	Hdc-201		Rhpn2		Zfp516-201
Hmgcs2	Hmgcs2-202		Kdm6a		Lrmp-204
Hmgcs2	Hmgcs2-201		Angel1		Ube4a-208
Hpse	Hpse-201		H19		Irgm2-201
Hs3st1	Hs3st1-201		Ndrg4		Olfr653-203
Ifitm1	Ifitm1-201		Slc7a4		Disp1-202
Ifitm1	Ifitm1-202		Sfxn3		Msra-204
Ifnar1	Ifnar1-201		Foxh1		Gm17916-201
Ifnar1	Ifnar1-202		Slco5a1
Ifnar1	Ifnar1-203		Car3
Igfbp2	Igfbp2-201		Kifc2
Igtp	Igtp-201		Gal3st3
Ints6	Ints6-204		A930037H05Rik
Irf6	Irf6-201		Tmem37
Irx3	Irx3-202		Klhl32
Irx3	Irx3-201		Siah1b
Irx3os	Irx3os-202		Gm43909
Irx5	Irx5-201		Mapkapk3
Isl2	Isl2-201		Mov10l1
Isx	Isx-201		Pbx3
Isx	Isx-202		Parvb
Itga6	Itga6-201		Alpl
Itk	Itk-201		Mtr
Itpr2	Itpr2-201		Qsox1
Itpr2	Itpr2-202		Mmp23
Kcnd2	Kcnd2-201		Apc2
Kcng1	Kcng1-202		Il10rb
Kcng4	Kcng4-201		Parp9
Kcnh3	Kcnh3-201		Slc35f2
Kcnip1	Kcnip1-201		Prtg
Kcnip1	Kcnip1-203		Trim6
Kcnk10	Kcnk10-201		Fam131a
Kcnq1	Kcnq1-201		Hormad2
Kcnt1	Kcnt1-213		Cc2d1b
Kcnt1	Kcnt1-215		Fam163a
Kcnt1	Kcnt1-203		Fam98c
Kcnt1	Kcnt1-204		Inpp5f
Kcnt1	Kcnt1-201		Fam178b
Kdf1	Kdf1-202		Igf1
Kdm3a	Kdm3a-201		Ildr2
Kif1a	Kif1a-202		Tfcp2l1
Kitl	Kitl-202		Slc17a9
Klf17	Klf17-201		Npdc1
Klf8	Klf8-201		Amhr2
Klhl5	Klhl5-204		Sox2
Krt20	Krt20-201		Slain1
Laptm4b	Laptm4b-201		Best1
Lbx2	Lbx2-201		Ubash3a
Lef1	Lef1-201		Mael
Lef1	Lef1-204		Adamts17
Lhpp	Lhpp-201		Oasl2
Lin28a	Lin28a-201		Lyrm7
Lmo7	Lmo7-205		Gjb5
Lor	Lor-201		Syt5
Lpcat4	Lpcat4-202		Slc5a6
Lrrc34	Lrrc34-201		Zdhhc18
Lrriq4	Lrriq4-201		Kcnd1
Lrrk2	Lrrk2-204		Myo5c
Lrrn1	Lrrn1-201		Gm10704
Lypd6	Lypd6-202		Pfas
Lypd6b	Lypd6b-201		Hormad1
Lzts1	Lzts1-204		Tshz1
M1ap	M1ap-201		Map7d2
Magi1	Magi1-207		Hfm1
Magi2	Magi2-202		Pkp2
Man1a	Man1a-203		Abcd1
Mapk8ip2	Mapk8ip2-201		Tmie
Mbnl3	Mbnl3-203		Rps6ka3
Mbnl3	Mbnl3-204		Susd2
Mcf2	Mcf2-201		Plcb3
Mcf2	Mcf2-202		Tspyl5
Mid1ip1	Mid1ip1-201		Pfkfb4
Mid1ip1	Mid1ip1-202		Got1l1
Mogat2	Mogat2-201		Gm12150
Mreg	Mreg-201		Osbpl6
Msx1	Msx1-201		Rundc3b
Msx1	Msx1-202		Tmem141
Msx2	Msx2-201		Jade3
Mybpc1	Mybpc1-201		Pla2r1
Myh8	Myh8-201		Slc4a8
Myl1	Myl1-202		Kyat3
Myl9	Myl9-201		Sms
Myo5b	Myo5b-203		Tmem206
Myo5b	Myo5b-201		Abca8b
Myo5b	Myo5b-209		9930014A18Rik
Myo5b	Myo5b-202		Slc37a2
Nanog	Nanog-202		Lad1
Ncmap	Ncmap-203		Gclc
Necab3	Necab3-201		Snap91
Neu3	Neu3-201		Gm20531
Nkd1	Nkd1-201		1190002N15Rik
Nlrp12	Nlrp12-201		Nsg1
Nlrp12	Nlrp12-203		B4galnt4
Nlrp9b	Nlrp9b-201		Atp1b1
Nmur2	Nmur2-201		Pecam1
Nos1	Nos1-206		Prrx2
Npnt	Npnt-202		Pced1b
Npnt	Npnt-205		Slc4a11
Npnt	Npnt-201		Boc
Nr2e3	Nr2e3-202		Grin2d
Nr6a1	Nr6a1-201		Fam20c
Nr6a1	Nr6a1-202		Mettl24
Nr6a1	Nr6a1-206		Piwil2
Nrap	Nrap-202		Atp13a3
Numb	Numb-207		BC039771
Olfm1	Olfm1-201		Pygb
Orc1	Orc1-201		Plxna2
Osbp2	Osbp2-201		Fig4
Ovol1	Ovol1-201		Met
Pank1	Pank1-202		Tmem191c
Pank1	Pank1-201		Sgms2
Papln	Papln-201		Abcd4
Papln	Papln-202		Lin28b
Pcf11	Pcf11-205		Lonrf2
Pcgf5	Pcgf5-202		Slc2a5
Pcsk9	Pcsk9-201		Cox6b2
Pde8b	Pde8b-208		Syce1
Pde8b	Pde8b-207		Pdp2
Pglyrp1	Pglyrp1-201		Gm16054
Phf19	Phf19-201		Gm27483
Phlda2	Phlda2-201		Gadd45b
Pik3r1	Pik3r1-201		Ly75
Pik3r3	Pik3r3-201		AC149090.1
Pitpnm3	Pitpnm3-201		mt-Co1
Plbd1	Plbd1-201		Krtcap3
Plcg2	Plcg2-201		Chst4
Plch1	Plch1-213		Apcdd1
Plch1	Plch1-207		Ptprg
Pld1	Pld1-201		Mta3
Pld5	Pld5-201		Dlgap3
Plxna4	Plxna4-201		Bicdl1
Plxna4os3	Plxna4os3-202		Foxd1
Podxl	Podxl-201		Prrx1
Porcn	Porcn-202		Tgfa
Porcn	Porcn-205		Atp6v0e2
Porcn	Porcn-201		Klhl13
Porcn	Porcn-206		Tnip1
Porcn	Porcn-203		6330403K07Rik
Ppara	Ppara-201		Ube2l6
Prcd	Prcd-202		E130308A19Rik
Prcd	Prcd-201		Epn3
Prkag2	Prkag2-201		Myb
Prkcd	Prkcd-207		Epx
Prkd1	Prkd1-201		Hexb
Prr36	Prr36-201		Arid3b
Prrt4	Prrt4-201		Tmem131l
Ptpn4	Ptpn4-203		Wdr6
Ptpn4	Ptpn4-201		Slc5a5
Ptpro	Ptpro-201		Gnaz
Rasa4	Rasa4-209		Krt18
Rasgrp1	Rasgrp1-207		Slc1a6
Rasgrp4	Rasgrp4-209		Dnah1
Rasl10b	Rasl10b-202		Sema4g
Rec8	Rec8-201		Klf11
Reep1	Reep1-201		Cdk16
Rgs2	Rgs2-202		Tfe3
Rgs2	Rgs2-204		Fhl1
Rhox5	Rhox5-201		Osbpl3
Rhox5	Rhox5-203		Bcam
Rhox6	Rhox6-201		4931440J10Rik
Rhox6	Rhox6-202		Zrsr2
Rhox9	Rhox9-201		Crabp2
Rhox9	Rhox9-204		Gm15540
Rnf128	Rnf128-201		Mtcl1
Rnf43	Rnf43-202		AA414768
Rnf43	Rnf43-206		Kcnab1
Rrad	Rrad-201		Sycp3
Rspo1	Rspo1-201		Cep164
Runx1	Runx1-202		Gm4779
Runx1	Runx1-203		Ap3b2
Runx1	Runx1-201		Fam169a
Ryr2	Ryr2-201		Rnf17
Ryr2	Ryr2-203		Pla2g16
S1pr1	S1pr1-201		Adam22
Sacs	Sacs-201		Tspan12
Sall3	Sall3-201		Gpcpd1
Sall4	Sall4-201		B230398E01Rik
Sbspon	Sbspon-201		Tcea3
Sc5d	Sc5d-202		Enpp2
Scd1	Scd1-201		Bmpr1b
Scrt2	Scrt2-201		Slc25a20
Sdr42e1	Sdr42e1-201		Neo1
Sema3a	Sema3a-202		Tob1
Sema3e	Sema3e-202		Pls1
Sema4d	Sema4d-202		D230025D16Rik
Sfmbt2	Sfmbt2-201		Wt1
Sh3d21	Sh3d21-205		Btbd11
Sh3d21	Sh3d21-202		Hadhb
Slc22a18	Slc22a18-204		Doc2b
Slc28a1	Slc28a1-201		Acadl
Slc2a3	Slc2a3-201		Nup210
Slc41a3	Slc41a3-201		Wdr44
Slitrk1	Slitrk1-201		Pla2g10
Smim10l2a	Smim10l2a-201		Rad51d
Smpdl3b	Smpdl3b-201		Lonrf1
Smpx	Smpx-203		Lrrc42
Snca	Snca-202		Rab11fip2
Soat1	Soat1-201		Esr1
Sohlh1	Sohlh1-201		Gm47283
Sorbs2	Sorbs2-220		Wfs1
Sp5	Sp5-201		Pdcd4
Sprr2d	Sprr2d-201		Letmd1
Srxn1	Srxn1-201		Lgr4
Sstr3	Sstr3-201		Hccs
Stac2	Stac2-201		Ern1
Stk31	Stk31-202		Mylip
Stra8	Stra8-203		Serpini1
Stra8	Stra8-202		Cnnm2
Stum	Stum-205		Cds1
Stum	Stum-201		Tgif2
Stx11	Stx11-201		Atp2b3
Stxbp1	Stxbp1-201		Apobec3
Sulf1	Sulf1-202		Ddx19b
Sulf1	Sulf1-201		Mycn
Sulf1	Sulf1-203		Efna1
Svopl	Svopl-202		Fmr1
Syt13	Syt13-201		Timm8a1
Taf7l	Taf7l-201		Pcdh7
Taf7l	Taf7l-202		Sema5b
Tbc1d25	Tbc1d25-201		Epb41l3
Tbc1d4	Tbc1d4-202		Acadvl
Tbx4	Tbx4-203		Bcas3
Tex15	Tex15-201		Srsf12
Tfap2c	Tfap2c-201		Cpt1c
Tff2	Tff2-201		Rnf31
Tgm3	Tgm3-201		Grina
Thbs2	Thbs2-201		Cisd3
Thsd7b	Thsd7b-202		Dopey2
Tkt	Tkt-209		Plekhh1
Tkt	Tkt-201		Rims3
Tmc1	Tmc1-201		B4galt6
Tmem171	Tmem171-201		3110002H16Rik
Tmem171	Tmem171-202		Rhbdl3
Tmem178	Tmem178-201		Ybx2
Tnfrsf19	Tnfrsf19-201		Scpep1
Tnfrsf19	Tnfrsf19-202		Gm16933
Tnfrsf19	Tnfrsf19-203		Nqo1
Tns4	Tns4-201		Rasl11a
Tph2	Tph2-201		Mfsd4b4
Tpst2	Tpst2-202		Phka1
Trabd2b	Trabd2b-201		Eif2s3x
Trhde	Trhde-201		Acaa2
Trnp1	Trnp1-202		Uba1
Trpc5	Trpc5-201		Slc16a1
Tshr	Tshr-202		Rbm44
Tsix	Tsix-201		Kat2b
Tspan1	Tspan1-201		Sparcl1
Ttc38	Ttc38-203		Tm7sf3
Ttc38	Ttc38-202		Zfpm1
Tuba4a	Tuba4a-201		Adgrg6
Uap1l1	Uap1l1-201		Fgd6
Ugt2b36	Ugt2b36-203		Gsdmd
Ugt2b36	Ugt2b36-201		Prkcz
Uhrf1bp1l	Uhrf1bp1l-203		Pdgfc
Vav3	Vav3-202		Nid2
Vgll2	Vgll2-202		C77080
Vgll2	Vgll2-201		Cul4b
Vrtn	Vrtn-202		Etfbkmt
Wdr49	Wdr49-201		Dixdc1
Wnt10a	Wnt10a-201		Angptl4
Wnt2b	Wnt2b-201		Ina
Wnt4	Wnt4-201		Gm10324
Wnt9a	Wnt9a-202		Idua
Wt1os	Wt1os-202		Aldh2
Wt1os	Wt1os-203		Plekha5
Xist	Xist-201		Syne4
Zfp277	Zfp277-201		Dazl
Zfp277	Zfp277-202		Zfp280c
Zfp385b	Zfp385b-204		Pls3
Zfp462	Zfp462-201		Dpf3
Zfp672	Zfp672-201		Sgpp1
Zfp692	Zfp692-202		Pld2
Zfp703	Zfp703-202		Trmt2b
Zglp1	Zglp1-201		Gdf3
			Zfp990
			Mrm1
			F11r
			Slc9a3r1
			Abhd11
			Hacl1
			Rnf182
			Gm19553
			6030419C18Rik
			Helb
			Gm20731
			Klf7
			Rph3al
			Engase
			Hadha
			Lhx9
			Irf5
			Plp2
			Tns3
			Vav2
			Nmt2
			Fbxo31
			Ttl
			Pacsin2

## Sheet: E. Fem1112_CommonDEDT_11UP
Common events			DEGenes_notinDEI		DEIsoforms_notinDEG
Gene	Transcript		Hmgb1-ps7		Ctnnd1-223
0610040J01Rik	0610040J01Rik-201		Gm4875		Gm10184-201
1700006J14Rik	1700006J14Rik-201		D030062O11Rik		Eef1g-205
1700006J14Rik	1700006J14Rik-202		Hoxaas3		Ank3-210
1700011H14Rik	1700011H14Rik-205		Gm11702		Gm13305-205
1700011H14Rik	1700011H14Rik-204		Oraov1		Gm10925-201
1700011H14Rik	1700011H14Rik-203		Gm18194		Sipa1l1-201
1700011H14Rik	1700011H14Rik-201		Epha4		Gm48529-201
2610528A11Rik	2610528A11Rik-201		Gm37264		Cep131-202
4930402H24Rik	4930402H24Rik-217		A730089K16Rik		Pdxdc1-204
4930426D05Rik	4930426D05Rik-202		1700030F04Rik		Gm21596-201
4930426D05Rik	4930426D05Rik-204		Ccser1		Rpl35a-ps2-201
4930426D05Rik	4930426D05Rik-203		Ripply3		Gm10243-201
4930474H06Rik	4930474H06Rik-201		Adamtsl4		Rpl35a-ps4-201
4930503L19Rik	4930503L19Rik-208		5330434G04Rik		Rpl35a-ps3-201
4930538E20Rik	4930538E20Rik-202		Pde6h		Rpl35a-ps6-201
4930538E20Rik	4930538E20Rik-201		Cpeb4		Zmynd8-220
4931428F04Rik	4931428F04Rik-202		Gm26586		Cntfr-204
4932441J04Rik	4932441J04Rik-202		Plekho1		Rbm47-202
5730596B20Rik	5730596B20Rik-201		Crp		Mysm1-202
6330403K07Rik	6330403K07Rik-201		5730559C18Rik		Apobec3-202
8030451A03Rik	8030451A03Rik-202		Trim36		Vps52-203
8430419K02Rik	8430419K02Rik-203		A530084C06Rik		Gm13691-201
9330154J02Rik	9330154J02Rik-202		Ms4a6c		Gm13697-201
A830082K12Rik	A830082K12Rik-204		5930403N24Rik		Gm13694-201
A830082K12Rik	A830082K12Rik-206		Mmp2		Gm13693-201
A930012L18Rik	A930012L18Rik-201		Gm15663		Gm13698-202
Aadat	Aadat-202		Ripk3		Gm13696-202
Abca5	Abca5-201		5033428I22Rik		Pdxdc1-201
Abracl	Abracl-204		Cdh12		Gapdh-206
Acap1	Acap1-202		Klhl31		Gnb1-208
Ace	Ace-201		Myc		Spp1-202
Acer2	Acer2-201		Mex3b		Raet1e-202
Ache	Ache-202		Ptgfr		Srsf2-203
Ackr3	Ackr3-201		Gm7862		Tcf12-215
Acss3	Acss3-203		Tle3		Zdhhc24-203
Acta1	Acta1-201		Gm12407		Frmd4b-209
Acta2	Acta2-201		Ms4a6d		Mink1-204
Actc1	Actc1-201		Tmem72		Gm7984-201
Actg2	Actg2-202		Lpar4		1600014C10Rik-205
Actg2	Actg2-201		Limd2		Gpd2-207
Adam11	Adam11-201		B230104I21Rik		Ilf3-208
Adam12	Adam12-201		Cd40		Gm12915-201
Adam12	Adam12-205		Tlr13		Ccnt2-201
Adam12	Adam12-204		Pigm		Ano1-201
Adam23	Adam23-201		Slc17a4		Elavl2-209
Adam23	Adam23-211		Tmem136		Skil-201
Adam23	Adam23-209		Pgm5		Gm24080-201
Adamts1	Adamts1-201		Gm13179		Sec11a-202
Adamts1	Adamts1-202		Gpc5		Rccd1-202
Adamts1	Adamts1-203		Cplx2		Lzts3-203
Adamts12	Adamts12-201		Ebf1		1110059E24Rik-208
Adamts15	Adamts15-201		Gm10493		Dnmbp-203
Adamts18	Adamts18-204		Arhgap33		Gm28437-201
Adamts18	Adamts18-202		Ampd3		Oxr1-203
Adamts18	Adamts18-205		Fam111a		Habp2-201
Adamts18	Adamts18-201		Olfml1		Lpin1-201
Adamts18	Adamts18-207		Emcn		Gpatch2-208
Adamts20	Adamts20-204		Grin3a		Micu1-212
Adamts20	Adamts20-203		Ptchd1		Tmem63a-201
Adamts3	Adamts3-201		Gm43198		Erc1-201
Adamts6	Adamts6-203		Pitpnm1		Gm7336-201
Adamts6	Adamts6-207		Fjx1		Olfr1388-202
Adamts6	Adamts6-204		Dse		Gm13727-201
Adamts9	Adamts9-201		Sv2a		Gm3411-201
Adcy8	Adcy8-202		Trim5		Ino80e-215
Add2	Add2-208		Zfp512b		Gm2564-201
Adgra2	Adgra2-202		Ust		Tec-203
Adgra2	Adgra2-201		Pea15a		Apbb2-201
Adgre1	Adgre1-202		Gm38287		Kctd14-204
Adgrg3	Adgrg3-201		Fas		Gm2163-201
Adgrg3	Adgrg3-205		Zfp760		Tedc1-204
Adgrv1	Adgrv1-201		Rnf150		Ppp1r12a-201
Adgrv1	Adgrv1-202		Gm42604		Dnpep-201
Adh1	Adh1-201		Nfam1		2900026A02Rik-201
Adh1	Adh1-202		Lrba		Adarb1-208
Adra1d	Adra1d-201		She		Ank3-204
Adra2a	Adra2a-201		Irgq		Vmn1r47-204
Afm	Afm-201		Ptgs1		Lmnb1-202
Afp	Afp-201		G630016G05Rik		Rbm5-223
Agps	Agps-201		Nrarp		Gpi1-206
Agr2	Agr2-201		Rcan2		Zmiz2-204
Agrn	Agrn-202		Tspan12		Gm3892-202
Agtr2	Agtr2-201		Sh3bgrl		Gm10593-201
AK157302	AK157302-201		Pde11a		Olfr1501-203
Akap12	Akap12-203		Zdbf2		Gm15689-201
Akap12	Akap12-201		Impact		Gm22008-201
Akr1c19	Akr1c19-201		Gm26523		Mob1a-201
Alx1	Alx1-201		Gm13362		Slc29a1-222
Alx1	Alx1-208		Inhba		Olfr145-201
Alx1	Alx1-205		Ufm1		Slc35c2-201
Alx1	Alx1-203		Cldn19		Elof1-204
Alx1	Alx1-202		Gm15557		Pofut1-207
Alx1	Alx1-206		Gm16070		Fgfr2-210
Alx3	Alx3-201		Lhfpl4		Il11ra2-203
Alx4	Alx4-201		Net1		Il11ra2-201
Amot	Amot-202		Gm26776		Il11ra2-202
Amotl1	Amotl1-202		Antxr1		Cdc42bpa-201
Amotl1	Amotl1-201		Bmpr2		Gal3st4-202
Amotl2	Amotl2-201		Gm21814		Rps19-ps6-201
Amotl2	Amotl2-203		Snx24		Tmed10-202
Angpt1	Angpt1-201		Gm6505		AC165954.1-203
Angpt2	Angpt2-201		Igf2bp1		Mtcl1-202
Angpt2	Angpt2-202		Mn1		Gm45660-201
Ank2	Ank2-201		Sox11		Gtf2ird1-203
Ank2	Ank2-208		H2afy2		Acp5-203
Ank2	Ank2-220		2700069I18Rik		Gm13305-202
Ank2	Ank2-203		Asb13		Cnot2-204
Ankrd1	Ankrd1-201		Zfp275		Nrf1-209
Ankrd44	Ankrd44-210		Gm14400		Ccnd3-202
Anks1b	Anks1b-201		Ppargc1a		1700024B05Rik-202
Anks4b	Anks4b-201		Fgfrl1		Cacnb4-203
Ano4	Ano4-208		Dcn		Dock2-206
Ano4	Ano4-206		Tab2		Acsl1-203
Anxa3	Anxa3-201		Man1c1		Zfp385b-201
Ap1s2	Ap1s2-203		Myl3		Vmn1r80-202
Ap1s2	Ap1s2-201		Gm14403		Nhsl1-201
Apbb1	Apbb1-205		Ccdc3		Aldob-201
Apbb1	Apbb1-219		Cyp2j6		Gpn3-204
Apela	Apela-201		Kdm7a		Rabgef1-201
Apol7d	Apol7d-201		Aldh1l2		Nkx2-2os-201
Apom	Apom-201		Emid1		Pcp4-201
App	App-201		2700033N17Rik		Vmn1r90-202
App	App-203		Tm6sf1		Ubap2l-205
Arhgap11a	Arhgap11a-204		Impad1		Fbxl5-204
Arhgap20	Arhgap20-201		Pcdh9		Fgfr1op2-201
Arhgap20	Arhgap20-204		Stab2		Fsd1l-207
Arhgap20os	Arhgap20os-202		Samsn1		Ablim1-206
Arhgap24	Arhgap24-201		Gfpt2		Btbd8-208
Arhgap24	Arhgap24-204		Ms4a6b		Ppp1r18-201
Arhgap27	Arhgap27-201		Tnfsf15		Mettl27-204
Arhgap28	Arhgap28-201		Slc9a9		Slc35a5-204
Arhgap28	Arhgap28-202		Gipc2		Mthfs-207
Arhgap31	Arhgap31-201		Rnf24		CR974586.6-201
Arhgap36	Arhgap36-202		Gm45768		Entpd5-202
Arhgap45	Arhgap45-203		Arhgef26		Ccl27-205
Arhgdib	Arhgdib-203		Ctsc		Gm44248-201
Arhgef10l	Arhgef10l-203		Nynrin		Mfsd6-203
Arhgef40	Arhgef40-202		Snn		Vsir-203
Arhgef40	Arhgef40-215		Naalad2		Gm4322-201
Arhgef9	Arhgef9-202		Gm37676		Gm25956-201
Arl5b	Arl5b-202		Adcy4		Cyb5r4-203
Armcx4	Armcx4-201		Cuedc1		Cmah-208
Arnt2	Arnt2-201		Ldb2		Gm45580-201
Arnt2	Arnt2-207		Arid3a		Vmn1r69-203
Arrb1	Arrb1-202		Ajuba		Ankrd28-207
Art4	Art4-201		Etv1		Palm-205
Artn	Artn-201		Gng2		Cbs-203
Asb2	Asb2-201		Hipk1		Hnrnpk-216
Asb4	Asb4-201		Klk8		Lrch1-204
Asb4	Asb4-202		Gm26751		Gm24846-201
Asb9	Asb9-201		Gm37804		Gal3st4-201
Ascl1	Ascl1-201		Rdh10		Olfr679-202
Asic4	Asic4-201		Cux2		Wsb2-202
Asic4	Asic4-202		Ehf		Mir7116-201
Astn1	Astn1-201		Gmds		Plekha5-212
Astn1	Astn1-205		Ptprs		Ywhae-204
Astn2	Astn2-201		Gm29491		Arhgef2-219
Astn2	Astn2-202		Xkr5		Ankrd42-209
Asxl3	Asxl3-202		9330182L06Rik		Gm47200-201
Atoh8	Atoh8-201		Mrc2		Ifi213-203
Atp1a3	Atp1a3-201		Zkscan1		Madd-206
Atp2b1	Atp2b1-208		Adcy6		Nsg1-206
Atp8b1	Atp8b1-201		Ppwd1		CT868723.1-201
Atxn1l	Atxn1l-201		Serp1		Xpnpep1-201
AV026068	AV026068-203		Xxylt1		Sec61a2-206
AV026068	AV026068-213		Grm3		Faap20-208
AV026068	AV026068-208		Adamts5		Wdcp-204
AV026068	AV026068-209		Smad6		Micu1-210
AV026068	AV026068-222		Tmem158		2810429I04Rik-202
AV026068	AV026068-205		Pcyt1b		Rmnd5a-204
AV026068	AV026068-224		Nyap2		Abca17-202
Avpr1a	Avpr1a-201		Cldn2		Gen1-205
B130024G19Rik	B130024G19Rik-206		Pde3b		Mapk9-203
B130024G19Rik	B130024G19Rik-203		Pimreg		Rplp0-204
B230219D22Rik	B230219D22Rik-201		Kcnk6		Zfp69-202
B3galt5	B3galt5-202		Cnih2		Mdfic-201
B3gnt5	B3gnt5-201		Igf1r		Mdfic-207
B3gnt5	B3gnt5-207		Lingo2		Rab6a-203
B4galnt1	B4galnt1-201		Clcnka		Gm13302-201
Baiap2l2	Baiap2l2-201		Zfp266		Rtn4ip1-202
Basp1	Basp1-201		Enho		Itgb6-202
BC030500	BC030500-201		Rab8b		Dtnb-211
Bche	Bche-201		Prph		Malt1-202
Bcl11a	Bcl11a-202		Fem1a		Gm43475-201
Bcl11a	Bcl11a-201		Cdc42se1		Pkhd1l1-201
Bcl11a	Bcl11a-205		Alg11		Rufy3-202
Bcl11a	Bcl11a-204		Zfp445		AC122397.1-201
Bcl2l11	Bcl2l11-205		Slc2a10		Gm44494-201
Bdh2	Bdh2-203		Gm15594		Ets2-205
Bdnf	Bdnf-205		Tnfrsf14		Prkaa1-202
Bex3	Bex3-203		Tmem181a		Themis-204
Bicc1	Bicc1-201		Tmem132c		Fam129a-203
Bicc1	Bicc1-203		Zc3hav1l		Disp1-202
Bmp3	Bmp3-201		Vezf1		Ndufs2-208
Bmp4	Bmp4-201		Nol3		Clns1a-203
Bmp4	Bmp4-202		Slc16a7		BC048559-202
Bmp4	Bmp4-203		Reck		Scn9a-202
Bmp5	Bmp5-201		Slc38a5		AC165954.1-204
Bmper	Bmper-201		Sv2c		Zcchc7-208
Bmpr1b	Bmpr1b-204		Cnot6		Adam9-201
Bmx	Bmx-202		Actb		Plekha5-202
Brinp1	Brinp1-201		Cela1		Psd2-203
Brinp3	Brinp3-205		Aph1b		Tor1aip1-210
C130060K24Rik	C130060K24Rik-203		C3ar1		Gm14391-205
C1qb	C1qb-201		Slfn2		Gm47302-201
C1qc	C1qc-201		Poc1b		Gm28308-201
C1qtnf3	C1qtnf3-202		1110002L01Rik		Npy2r-202
C1qtnf3	C1qtnf3-201		Pde1b		Nacc2-202
C2cd4a	C2cd4a-201		Slc29a4		Capzb-208
C2cd4b	C2cd4b-201		Zfp810		Rgma-204
C530008M17Rik	C530008M17Rik-201		Napsa		Wnk3-201
C530008M17Rik	C530008M17Rik-204		Kremen2		D030045P18Rik-204
C7	C7-201		Depdc1b		Snap25-202
Cabp1	Cabp1-204		Efcab11		Ipo9-207
Cacna2d1	Cacna2d1-206		Gm26883		Gsdme-203
Cacna2d1	Cacna2d1-202		Ccm2l		Slc2a6-201
Cadm1	Cadm1-202		Sstr1		Gm2018-201
Cadm1	Cadm1-203		Dqx1		Gck-201
Cadm2	Cadm2-202		Dsel		Cd84-205
Cadps	Cadps-201		Mgat3		Gucy2c-202
Cadps	Cadps-203		Chd3		Bbs9-209
Cadps2	Cadps2-206		1110032F04Rik		Dmd-211
Camk2n1	Camk2n1-201		Creb1		Gm45889-202
Camsap2	Camsap2-203		D630003M21Rik		D030007L05Rik-201
Capn6	Capn6-201		Sik1		Tmem33-203
Car4	Car4-201		Slc35a2		Rabac1-203
Car7	Car7-204		Sash3		Gse1-201
Casd1	Casd1-201		Klhl6		Vmn1r176-207
Casp1	Casp1-201		Gli3		Gm4450-201
Cavin2	Cavin2-201		Lrch3		Zfp879-203
Cblb	Cblb-201		Zfp334		Gm32717-201
Cblc	Cblc-201		Gm20528		Gm32802-201
Cbln2	Cbln2-204		Ppp1r3b		Gm3095-201
Cbx5	Cbx5-202		Dubr		Ltbp4-201
Ccdc40	Ccdc40-202		Zfp369		Gm10600-201
Ccdc50	Ccdc50-203		Nexn		Tex9-209
Cck	Cck-201		Fam212a		Ndufs2-206
Ccnd1	Ccnd1-201		Gm12258		Adgrl3-204
Ccnj	Ccnj-201		Ttc26		Olfr328-204
Ccr1	Ccr1-201		Tmem200a		Olfr62-203
Cd248	Cd248-201		Gm15587		Trp53bp1-201
Cd24a	Cd24a-201		Eno3		Snhg4-205
Cd300lf	Cd300lf-201		Hid1		Sh3bp5-202
Cdc26	Cdc26-203		Gm26719		Nckap5-208
Cdh10	Cdh10-202		Tes		D030045P18Rik-201
Cdh11	Cdh11-201		Slc38a4		Ick-202
Cdh16	Cdh16-204		Cftr		Poln-205
Cdh16	Cdh16-201		Tmem167		Gm7334-201
Cdh16	Cdh16-202		Ankrd6		Mdh2-204
Cdh16	Cdh16-213		Oprl1		Hs3st5-201
Cdh16	Cdh16-203		Ermap		Pfkfb1-202
Cdh18	Cdh18-203		Itgav		2900026A02Rik-203
Cdh18	Cdh18-202		Hes1		Gm3252-201
Cdh18	Cdh18-201		Ccnd2		Cul7-204
Cdh19	Cdh19-201		Lrrc58		Actr3-204
Cdh2	Cdh2-202		Cspg4		Gm20756-202
Cdh2	Cdh2-201		Cdc14a		Wdr66-204
Cdh6	Cdh6-201		Ssc5d		Usp34-208
Cdh8	Cdh8-203		Golm1		Olfr166-203
Cdhr2	Cdhr2-201		Adamts4		Prmt3-205
Ceacam2	Ceacam2-203		Chic1		Cpsf6-208
Cecr6	Cecr6-201		Pbxip1		Polrmt-213
Celf3	Celf3-207		5330417C22Rik		Kdelr1-204
Celf3	Celf3-213		Galnt3		Sh3pxd2b-202
Celf3	Celf3-215		Fam174b		Gm3298-201
Celf4	Celf4-201		Hp		Neurl1a-201
Celf4	Celf4-203		Prex2		Nudt14-205
Celf4	Celf4-205		Gm9913		Shroom3-203
Cers6	Cers6-201		Gm15688		P3h1-202
Ch25h	Ch25h-201		Tmem18		Lama3-201
Chd7	Chd7-202		Plekhg2		Wiz-202
Chgb	Chgb-201		Susd4		Ppp3cb-201
Chrdl1	Chrdl1-202		Gm26735		Cd200-201
Chrdl1	Chrdl1-201		Tusc1		Gemin8-202
Chrm2	Chrm2-202		Loxl1		Gm3476-202
Chrna3	Chrna3-201		Kif1a		Gm32834-202
Chst13	Chst13-201		Mageh1		Fap-202
Chsy3	Chsy3-201		Mthfd2l		Ganc-206
Clasp1	Clasp1-214		D430041D05Rik		Phactr1-208
Clasp1	Clasp1-212		Bcat1		Map7d2-201
Clcn5	Clcn5-201		Mfsd6l		Sh3gl3-208
Cldn1	Cldn1-201		Sbk1		Bub1-204
Cldn12	Cldn12-202		Zswim5		Cdv3-202
Cldn34c1	Cldn34c1-201		Dyrk2		Gm20482-202
Cldn34c1	Cldn34c1-206		Slc5a3		Alkbh1-205
Cldn4	Cldn4-201		Fads1		Fgf13-202
Cldn6	Cldn6-201		Lbhd1		Mir5114-201
Cldn7	Cldn7-201		Cd53		Hyal2-207
Cldn8	Cldn8-201		Raver2		Igsf23-204
Cldn9	Cldn9-201		Plat		Mecp2-205
Clec14a	Clec14a-201		Acat2		Olfr901-203
Clec18a	Clec18a-203		2310022B05Rik		Pxylp1-203
Clec18a	Clec18a-204		Ccdc141		Gm3563-201
Clec18a	Clec18a-201		Fendrr		Rabl6-208
Clip3	Clip3-201		Srrm3		Pknox2-210
Clmp	Clmp-201		Fem1b		Hmg20b-213
Clstn2	Clstn2-201		D330045A20Rik		Gm2026-201
Clstn2	Clstn2-202		Gm10860		Mia2-223
Clvs2	Clvs2-201		Fam163a		Cep57-211
Cnn1	Cnn1-205		Fbxo40		Csrnp3-204
Cnn1	Cnn1-201		Bicd2		Il1r2-201
Cnn1	Cnn1-203		Gm26871		Lnx1-207
Cnn2	Cnn2-201		Dzip1l		Fgf20-201
Cnn2	Cnn2-202		Gm28265		Kcnn2-203
Cntn3	Cntn3-202		2610301B20Rik		Gm10340-201
Cntnap3	Cntnap3-201		Adam22		Slc38a7-201
Cobl	Cobl-202		Thbs1		Olfr898-203
Cobl	Cobl-210		Gm9938		Insig2-213
Cobl	Cobl-201		Arl4c		Ssr1-204
Cobll1	Cobll1-205		Camk4		Abcg5-203
Col11a1	Col11a1-201		Tlr4		Ppp4c-202
Col11a1	Col11a1-204		Ssbp2		AC174642.1-206
Col13a1	Col13a1-205		Gm16141		Gm10439-201
Col1a1	Col1a1-201		Cacnb3		Mir1903-201
Col1a2	Col1a2-201		Marveld1		Gm46430-210
Col23a1	Col23a1-201		Tppp3		Nup85-207
Col25a1	Col25a1-202		Sept11		Tnnt3-204
Col25a1	Col25a1-204		Lrp3		Limk2-204
Col26a1	Col26a1-202		Unc13c		Cd160-203
Col2a1	Col2a1-201		Acsl4		Plekhs1-203
Col2a1	Col2a1-209		Itga3		C730027H18Rik-202
Col2a1	Col2a1-207		D130017N08Rik		Csnk1a1-210
Col2a1	Col2a1-208		Tagln2		Smarca2-203
Col3a1	Col3a1-201		Fam149a		BC018473-201
Col3a1	Col3a1-207		Gm20721		Olfr1252-202
Col3a1	Col3a1-203		Vstm2l		Vmn2r36-201
Col3a1	Col3a1-205		Tril		Card19-202
Col5a2	Col5a2-201		Ppp1r3d		Nrf1-208
Col8a1	Col8a1-201		Tie1		Ugt1a5-201
Col8a2	Col8a2-201		Cdkl1		Gabra6-203
Col9a1	Col9a1-202		Ceacam-ps1		Ccdc43-205
Col9a3	Col9a3-201		Gm12523		Hjurp-204
Colec10	Colec10-201		Slc2a4		Ddhd1-203
Colec11	Colec11-201		4930533K18Rik		Olfr575-202
Colec11	Colec11-203		AA986860		Mocs1-208
Corin	Corin-202		Myl4		Kif27-201
Corin	Corin-201		Gm28294		Med1-201
Coro1a	Coro1a-201		Megf6		Bglap3-202
Cpb2	Cpb2-201		4933404O12Rik		Msh3-212
Cped1	Cped1-202		Hmgb1-ps3		9430002A10Rik-201
Cpm	Cpm-201		Rnf122		Cdk19-205
Cpm	Cpm-204		Sowahb		Vmn1r43-202
Cpn1	Cpn1-201		Vash2		Armc8-204
Cpne4	Cpne4-201		Ikzf5		Nedd4l-208
Crabp1	Crabp1-201		Gm45779		Sgce-207
Crabp2	Crabp2-201		Gatad2b		Hist1h2be-201
Creb5	Creb5-201		Slc6a15		Sgk3-202
Creb5	Creb5-212		Cox7b		Pde4a-201
Creb5	Creb5-202		Traf6		Abcc2-202
Creb5	Creb5-209		Tmem246		Plekha5-214
Creb5	Creb5-204		Prnp		Slc6a19-202
Crispld1	Crispld1-202		Rap2a		Akap13-201
Crispld1	Crispld1-201		Hunk		BC021767-202
Crispld2	Crispld2-202		Pank3		Sfi1-219
Crispld2	Crispld2-201		Parva		Bloc1s6-201
Crispld2	Crispld2-203		Hspg2		Syn3-201
Crlf1	Crlf1-201		Dusp10		Olfr1419-203
Crmp1	Crmp1-201		Fktn		Pear1-202
Crmp1	Crmp1-202		Kctd1		Olfr124-203
Cryab	Cryab-205		Dzip1		Phldb1-215
Csf1	Csf1-202		Prkar2a		Ispd-206
Csf1	Csf1-201		Plekhd1		Mboat2-204
Csrp1	Csrp1-201		Gm26580		Arhgap19-203
Csrp2	Csrp2-201		G6pc2		Arpp19-209
Csrp2	Csrp2-207		Trps1		Trim39-204
Csrp2	Csrp2-206		Pcdhgb2		Fap-209
Ctgf	Ctgf-203		Tnfrsf26		Itgb6-203
Ctgf	Ctgf-201		Btk		Hnrnpc-205
Cthrc1	Cthrc1-201		Gm26742		Galnt11-202
Cthrc1	Cthrc1-206		2700081O15Rik		Gm3326-201
Ctnna2	Ctnna2-206		Sema3d		4933412E12Rik-201
Ctse	Ctse-201		Mfap5		Gak-205
Cttnbp2	Cttnbp2-203		Arap3		Pbld1-202
Cttnbp2	Cttnbp2-208		Arhgef16		Epha5-202
Cttnbp2	Cttnbp2-207		Ccdc71l		Ints6l-204
Cttnbp2	Cttnbp2-209		Thbd		Prkd3-202
Cux1	Cux1-212		Egfr		AC165954.1-209
Cux1	Cux1-206		Gm16183		Ticrr-205
Cux1	Cux1-209		Tceal5		Gm9722-201
Cwc22	Cwc22-211		Flt1		Agfg1-206
Cwc22	Cwc22-205		Mbnl1		Sec24c-202
Cwc22	Cwc22-207		Naaladl2		6820431F20Rik-202
Cwc22	Cwc22-210		Olfr1372-ps1		Arfip2-209
Cx3cr1	Cx3cr1-202		5730585A16Rik		Mrps30-202
Cxadr	Cxadr-201		Akr1e1		Pak3-205
Cxcl12	Cxcl12-201		Aldh1a2		Ggn-204
Cxcl12	Cxcl12-202		Chml		Gm28661-201
Cxcl12	Cxcl12-203		Aplnr		Rcn3-204
Cxcl12	Cxcl12-204		Mrgpra3		Ets1-202
Cxcl13	Cxcl13-201		Steap1		Gnal-202
Cxxc4	Cxxc4-203		Uhrf1		Gm48505-201
Cxxc4	Cxxc4-205		Trabd2b		Rnf220-201
Cyp26a1	Cyp26a1-201		Rac2		Sec24a-203
Cyp26b1	Cyp26b1-204		Adra2c		Gm10259-201
Cyp26b1	Cyp26b1-205		Sdc3		Got2-202
Cyr61	Cyr61-201		Tnfrsf22		Rplp0-203
Cys1	Cys1-207		Deaf1		Gm33914-201
Cyth4	Cyth4-201		Slc22a6		Vmn1r199-203
D030025E07Rik	D030025E07Rik-204		Tnks		Gm20749-201
D030025E07Rik	D030025E07Rik-203		Oacyl		Fat1-203
D3Ertd751e	D3Ertd751e-203		Mettl7a1		Vps13a-204
D430019H16Rik	D430019H16Rik-201		Lox		AC165954.1-207
D930007P13Rik	D930007P13Rik-201		Mospd2		Rbm5-204
Dab2	Dab2-203		Gm13031		P3h1-208
Dab2	Dab2-202		Fv1		Vmn1r38-201
Dab2	Dab2-201		Gm2065		9530068E07Rik-201
Dab2	Dab2-214		Ap1m2		Gata2-205
Dach1	Dach1-202		Lrrc14b		Abcb11-204
Dach1	Dach1-201		A330040F15Rik		Spata6-211
Dach2	Dach2-201		Rhag		Gm12002-202
Dach2	Dach2-205		Airn		Gm9118-201
Dach2	Dach2-206		Plch1		Rbbp8-202
Dach2	Dach2-203		Eps8l2		Ggt1-215
Dach2	Dach2-202		Pik3cg		AI182371-206
Dact1	Dact1-201		Acox3		Nol4l-202
Dact1	Dact1-202		A430105I19Rik		Cntfr-201
Dact3	Dact3-201		4833422C13Rik		Ntan1-204
Dbh	Dbh-201		Efna4		Psg-ps1-202
Dbn1	Dbn1-203		Tstd3		Frem1-202
Dbn1	Dbn1-202		Rsph3b		AC165954.1-210
Dcc	Dcc-201		Gm15387		AC154335.1-201
Dcdc2a	Dcdc2a-202		Gli2		Cenpl-210
Dcdc2a	Dcdc2a-204		Cd14		Arhgef28-204
Dcdc2a	Dcdc2a-203		Sept6		Nsmaf-205
Dchs1	Dchs1-201		Sgtb		Mia3-206
Dcx	Dcx-201		Gm43061		Nrip2-204
Dcx	Dcx-203		Gm15962		Gm17455-201
Ddah2	Ddah2-201		Dleu2		Knstrn-206
Ddc	Ddc-201		Ccl6		Dtnb-202
Ddc	Ddc-207		Kcnc2		Nup93-202
Ddc	Ddc-210		Cacna1e		P2ry10b-205
Ddr2	Ddr2-201		Lats1		Gm3173-202
Ddr2	Ddr2-203		Myo1g		Vmn1r217-202
Ddr2	Ddr2-205		Ppl		Prkar1b-203
Ddr2	Ddr2-202		Tmem151b		Tcf4-258
Ddx5	Ddx5-208		Tubb6		Obox4-ps27-201
Des	Des-201		Nbea		Tcf12-220
Dgkk	Dgkk-202		Nlgn1		Snx30-202
Dhcr24	Dhcr24-201		Leprotl1		Olfr1079-202
Dhh	Dhh-201		Arhgef15		Gcgr-204
Dhx57	Dhx57-201		Cnrip1		2010111I01Rik-210
Diras2	Diras2-201		Myrf		Mum1l1-204
Disp2	Disp2-201		1810041L15Rik		Wdr75-204
Dkk1	Dkk1-201		Hoxa11		Fbxo41-202
Dkk2	Dkk2-201		Khdrbs3		Glrx2-204
Dkk3	Dkk3-201		Klhl7		Gtf2ird1-212
Dlg2	Dlg2-201		Fnbp1l		Olfm3-201
Dlk1	Dlk1-205		Senp5		BC107364-202
Dlk1	Dlk1-203		Ccne2		Foxn3-202
Dlk1	Dlk1-207		C1qa		Olfr731-202
Dlk1	Dlk1-208		Asphd2		B230220B15Rik-202
Dlk1	Dlk1-209		Arhgef37		Aco2-204
Dll3	Dll3-201		Nlrc3		Nme7-201
Dlx1	Dlx1-203		Cyp4f17		Mov10-202
Dlx1	Dlx1-201		Nckap1l		Pibf1-206
Dlx1as	Dlx1as-202		Galnt4		Hnrnpd-211
Dlx2	Dlx2-201		Gm10557		Cds2-201
Dlx5	Dlx5-201		Gm9996		Cntfr-203
Dmtn	Dmtn-208		BC030336		Dbpht2-201
Dnajb5	Dnajb5-204		Gpsm1		Cxcr6-202
Dnmt3a	Dnmt3a-218		2900097C17Rik		Crb3-202
Dock10	Dock10-209		Gm42460		AC156016.4-201
Dock10	Dock10-208		Gm16793		1500015A07Rik-203
Dock10	Dock10-201		Gm45819		Tsc22d1-209
Dok5	Dok5-201		Eps8l3		Erc1-211
Dpp4	Dpp4-201		Mllt11		Snx29-204
Dpp6	Dpp6-202		Bhlhe22		Dlc1-202
Dpy19l4	Dpy19l4-201		Tspan18		Usp37-205
Dpysl3	Dpysl3-202		Col14a1		Trim11-202
Dpysl3	Dpysl3-204		Kbtbd11		Gm18616-201
Dpysl3	Dpysl3-201		Tmem198b		Olfr1258-201
Dpysl4	Dpysl4-202		Gm26617		Ipo9-201
Dpysl5	Dpysl5-201		Arhgef6		Slc39a12-201
Draxin	Draxin-201		Nos3		Grip1-212
Dscam	Dscam-201		Ythdf3		Tns1-220
Dtna	Dtna-202		Fgf12		Gm48166-201
Dtx4	Dtx4-201		Thap2		Gm9796-202
Dusp18	Dusp18-202		4930412O13Rik		Glb1l-201
Dusp18	Dusp18-201		Gpr21		Cd59b-203
Dusp26	Dusp26-201		Igsf3		Il1f9-201
Dusp6	Dusp6-203		Cd38		Ganc-209
Dusp8	Dusp8-201		Rnf144a		Ccdc158-204
Dysf	Dysf-215		Nov		Grin1-201
Dysf	Dysf-204		Ncan		Ptpa-203
E2f7	E2f7-201		Kif1b		Gm3629-201
Ebf2	Ebf2-203		Gm38708		AC154343.1-201
Ebf2	Ebf2-202		Ssh1		Mterf3-210
Ecm1	Ecm1-202		Ncf1		Tmprss5-201
Ecm1	Ecm1-201		Sdc2		Mroh3-204
Ecm1	Ecm1-208		Cdk2ap1		Smpd1-203
Ecm1	Ecm1-204		Calcrl		Casc1-207
Ecm1	Ecm1-203		Ifi203		Rapgef5-206
Ecm1	Ecm1-205		Pcdhb19		Cast-209
Eddm3b	Eddm3b-201		Prr11		Vangl1-201
Edil3	Edil3-202		F830016B08Rik		Inpp4b-209
Edil3	Edil3-201		Tgfb1		Gm8094-201
Edil3	Edil3-208		D330041H03Rik		Mms19-202
Edn1	Edn1-201		Ephb3		Nckap5l-204
Ednrb	Ednrb-201		Themis2		Srr-206
Ednrb	Ednrb-203		Serpina3h		Gins2-203
Ednrb	Ednrb-202		Gm44751		5430421F17Rik-202
Efemp1	Efemp1-203		Stxbp4		Gm19792-201
Efemp1	Efemp1-201		Adamtsl1		Atg7-212
Efna3	Efna3-201		Mall		Sat1-206
Efna5	Efna5-201		Flnb		Rasgef1b-210
Efnb2	Efnb2-201		1700001O22Rik		Mtus2-205
Efnb3	Efnb3-201		Sox8		Gstz1-205
Ehbp1l1	Ehbp1l1-201		Cdh5		Olfr124-202
Ehbp1l1	Ehbp1l1-202		Gm5601		Tubb5-204
Eif4e3	Eif4e3-201		Atp6v0a4		Gm10668-202
Elavl4	Elavl4-202		Cldn3		Lockd-203
Elavl4	Elavl4-206		A730062M13Rik		AC013548.1-201
Elk3	Elk3-201		Tgfbr2		Sh3glb1-202
Elmod1	Elmod1-202		Stard13		Cyb561d1-201
Elmod1	Elmod1-201		F5		Dolpp1-205
Elovl2	Elovl2-201		1700025G04Rik		Gm17546-201
Elovl2	Elovl2-202		Gm11624		Hist2h3c1-201
Elovl7	Elovl7-201		Ajap1		Col18a1-203
Elovl7	Elovl7-202		Cxxc5		Gm48862-201
Eml1	Eml1-201		Caps2		Zfp874b-202
Eml1	Eml1-203		Mfsd2a		Hnrnpdl-203
Eml1	Eml1-202		Sh2d3c		Fam134b-201
Eno2	Eno2-203		Gm26984		Arpp19-205
Entpd1	Entpd1-201		Ctdsp2		Habp4-203
Epas1	Epas1-201		Rac3		Smarca2-216
Epb41l3	Epb41l3-202		Car3		Tmod1-201
Epb41l3	Epb41l3-211		Gm11868		Cacna1g-202
Epha3	Epha3-201		Mir1905		Elf1-202
Epha7	Epha7-202		Slc6a13		Maged2-205
Epha8	Epha8-201		AU022252		Ogt-204
Epm2aip1	Epm2aip1-201		Pcdhb17		1700007J10Rik-201
Epor	Epor-201		Ccl9		Baz1b-203
Epyc	Epyc-201		Smad1		Sec14l2-202
Erbb4	Erbb4-202		Tlr7		Rps27-207
Erbb4	Erbb4-201		Zkscan16		Tle1-207
Erbb4	Erbb4-205		Plac8		Slc25a3-206
Erbin	Erbin-205		Gm4524		Sec24c-215
Esrrg	Esrrg-203		Lrriq1		Bckdhb-202
Esrrg	Esrrg-201		Pfn2		Kansl1-205
Etl4	Etl4-205		Plxnb1		Nt5c3b-204
Etl4	Etl4-201		Mlec		Gm25994-201
Etl4	Etl4-202		Mfap3l		Ly6e-202
Etl4	Etl4-212		Cyp51		Gm48008-201
Eya1	Eya1-203		Lhx2		Gm19368-201
Eya2	Eya2-202		Fgd2		Carmil3-205
Eya4	Eya4-202		Ar		Usp29-205
Eya4	Eya4-206		4921534H16Rik		Maml1-202
F13a1	F13a1-202		Nova1		Myh14-201
F2r	F2r-201		Nkx3-1		Dmd-203
F2rl1	F2rl1-201		Podxl2		Gm33115-202
F3	F3-201		Halr1		Ugt1a2-201
Fabp5	Fabp5-201		Fndc4		Gm47250-201
Fam105a	Fam105a-202		C330007P06Rik		Pcyt1a-202
Fam107b	Fam107b-201		Plppr2		Msl3-204
Fam168a	Fam168a-201		Grid2		Lrrc36-205
Fam171b	Fam171b-201		Gm37644		Neb-202
Fam199x	Fam199x-201		Arhgap35		D6Ertd527e-201
Fam19a2	Fam19a2-203		Wscd2		Canx-202
Fam19a2	Fam19a2-201		Gm45074		Gm9268-201
Fam19a2	Fam19a2-202		Rgs7bp
Fam46a	Fam46a-201		Erbb2
Fam78b	Fam78b-203		Zswim8
Fam78b	Fam78b-206		Mob1b
Fam83b	Fam83b-202		Emilin1
Fam84a	Fam84a-201		Rab36
Far1	Far1-201		Crybg3
Fat3	Fat3-205		Gm28523
Faxc	Faxc-203		Coa5
Fblim1	Fblim1-202		Mfsd4a
Fbln2	Fbln2-202		Adap1
Fbln5	Fbln5-203		Lpar3
Fbln5	Fbln5-202		Prr16
Fbn1	Fbn1-201		Dao
Fbn2	Fbn2-201		Gpr176
Fbxl7	Fbxl7-201		Gm16192
Fcer1g	Fcer1g-201		Ppp3ca
Fcgr3	Fcgr3-203		2810410L24Rik
Fcrls	Fcrls-201		Hcn4
Fgd5	Fgd5-201		C1s1
Fgf10	Fgf10-201		Cerkl
Fgf14	Fgf14-202		Dok6
Fgf5	Fgf5-201		Top2b
Fhl1	Fhl1-205		Smtn
Fhl2	Fhl2-201		Il1rapl2
Fhl2	Fhl2-202		Hspa1l
Fibcd1	Fibcd1-201		Ifi207
Fibin	Fibin-201		Zdhhc17
Fign	Fign-201		Fam171a1
Fign	Fign-203		Trak2
Fignl2	Fignl2-201		Gm12709
Filip1l	Filip1l-202		Zfp422
Fli1	Fli1-202		Luzp2
Fli1	Fli1-201		Mid2
Flna	Flna-207		Cfap43
Flna	Flna-203		Upk1a
Flrt2	Flrt2-201		Otub2
Flrt2	Flrt2-202		Kcnd3
Flrt3	Flrt3-201		B3galt1
Flrt3	Flrt3-202		Arsb
Flywch2	Flywch2-201		Tnfaip8l2
Fmn1	Fmn1-204		Aff4
Fmn1	Fmn1-202		Gm15737
Fmn1	Fmn1-201		Gm16263
Fmn1	Fmn1-209		Spdya
Fn1	Fn1-201		Pdgfrl
Fn1	Fn1-217		Fam168b
Fn1	Fn1-216		Cav2
Fndc3a	Fndc3a-205		Gm43751
Fndc3c1	Fndc3c1-201		Gm14324
Fndc3c1	Fndc3c1-202		Fcna
Fosl2	Fosl2-201		Lhfpl3
Foxc1	Foxc1-201		Pmp22
Foxc2	Foxc2-201		H2afz
Foxd1	Foxd1-201		Gm29331
Foxd2	Foxd2-201		Ptgis
Foxd2os	Foxd2os-201		9530052E02Rik
Foxd3	Foxd3-201		Abhd5
Foxf1	Foxf1-201		Brip1os
Foxf2	Foxf2-201		Yaf2
Foxl1	Foxl1-201		Tmod3
Foxp1	Foxp1-204		B230334C09Rik
Foxp1	Foxp1-225		Gm16499
Foxp1	Foxp1-220		A730020E08Rik
Foxp1	Foxp1-228		Arhgef10
Foxp1	Foxp1-224		Itgb2
Foxp1	Foxp1-222		Col4a6
Foxp2	Foxp2-204		Adh6b
Foxp2	Foxp2-207		Hnf1aos1
Foxp2	Foxp2-213		Ccdc89
Foxp2	Foxp2-201		Ticam2
Foxp2	Foxp2-206		Zbtb34
Foxp2	Foxp2-208		A330015K06Rik
Foxp2	Foxp2-203		Gm17641
Foxp2	Foxp2-217		Cdh26
Foxp4	Foxp4-204		Mmp14
Foxp4	Foxp4-202		Fam49a
Foxp4	Foxp4-201		Gm37456
Foxq1	Foxq1-201		Nptx2
Fras1	Fras1-201		Slc15a2
Frk	Frk-202		Selenom
Frmd4a	Frmd4a-213		Senp7
Frmd4a	Frmd4a-202		Vamp2
Frmd4a	Frmd4a-216		Fam84b
Frmpd4	Frmpd4-203		Hpcal4
Frzb	Frzb-201		Htr7
Frzb	Frzb-202		Ttpal
Fstl1	Fstl1-201		Ano10
Fxyd2	Fxyd2-202		Zbtb6
Fzd1	Fzd1-201		BE692007
Fzd2	Fzd2-201		Tsc22d3
Fzd4	Fzd4-201		Gm13571
Fzd6	Fzd6-202		Zfp329
Fzd6	Fzd6-206		B4galnt4
Fzd7	Fzd7-201		Ly75
Fzd8	Fzd8-201		Pzp
Gabra1	Gabra1-205		9330132A10Rik
Gabra3	Gabra3-201		Gm26691
Gabrb2	Gabrb2-201		Myh9
Gabrb3	Gabrb3-201		Aif1l
Galnt14	Galnt14-201		Mrvi1
Galntl6	Galntl6-208		2010300F17Rik
Gap43	Gap43-201		Fam217a
Gata3	Gata3-201		Samd9l
Gata5	Gata5-201		Pcdhb7
Gata5os	Gata5os-201		Rwdd4a
Gc	Gc-201		Nxn
Gcnt1	Gcnt1-203		Per2
Gdf10	Gdf10-201		Gm12108
Gdf2	Gdf2-201		Dpep1
Gdf5	Gdf5-201		Gm2061
Gdf6	Gdf6-201		Akna
Gdnf	Gdnf-201		Zfp827
Gfra1	Gfra1-209		Gm44089
Gfra1	Gfra1-203		Pygo1
Gfra3	Gfra3-201		Tcf15
Ggt7	Ggt7-201		Mical1
Ghr	Ghr-208		Epb42
Gja3	Gja3-201		Gm36988
Gja4	Gja4-201		Hapln3
Gja5	Gja5-201		Iglon5
Gjb1	Gjb1-201		Plekha8
Gkn3	Gkn3-201		A730085K08Rik
Glb1l2	Glb1l2-202		Gm26851
Gli1	Gli1-201		C5ar1
Gli1	Gli1-205		Mob3b
Glipr2	Glipr2-202		1700025A08Rik
Glipr2	Glipr2-201		Snhg11
Gm10039	Gm10039-201		Gm42929
Gm11149	Gm11149-204		Gm43391
Gm11149	Gm11149-201		Mest
Gm11412	Gm11412-201		Hdx
Gm11491	Gm11491-202		Glrb
Gm11532	Gm11532-201		Ccl24
Gm11665	Gm11665-201		Sema4c
Gm11802	Gm11802-201		Speg
Gm12063	Gm12063-201		Fsip2
Gm12355	Gm12355-201		Abi3
Gm12744	Gm12744-201		Fam102b
Gm12898	Gm12898-201		Cyb5d1
Gm13070	Gm13070-201		Dok3
Gm13111	Gm13111-201		Zfp780b
Gm13187	Gm13187-203		Celsr1
Gm13256	Gm13256-201		Tlr1
Gm13301	Gm13301-201		Lama4
Gm13394	Gm13394-201		Cep170
Gm13726	Gm13726-201		Gm42486
Gm14226	Gm14226-201		5930430L01Rik
Gm14285	Gm14285-201		Atp13a4
Gm14404	Gm14404-201		Gpc1
Gm15050	Gm15050-201		Anp32e
Gm15270	Gm15270-201		9330158H04Rik
Gm15772	Gm15772-201		Bmpr1a
Gm15975	Gm15975-201		Robo2
Gm15998	Gm15998-201		Jrkl
Gm16096	Gm16096-201		Gm15886
Gm16096	Gm16096-202		Purb
Gm16136	Gm16136-202		Sstr4
Gm16277	Gm16277-201		Pcdhb16
Gm16401	Gm16401-202		Gdf11
Gm16559	Gm16559-201		Arhgap6
Gm16596	Gm16596-203		P2ry1
Gm16599	Gm16599-201		Mboat1
Gm17276	Gm17276-201		Iqgap2
Gm17396	Gm17396-201		Fbxw4
Gm17473	Gm17473-201		Ccl25
Gm17501	Gm17501-202		Endod1
Gm17711	Gm17711-201		Bgn
Gm20467	Gm20467-201		Cep76
Gm20508	Gm20508-201		Eva1a
Gm20559	Gm20559-202		Gm5113
Gm20647	Gm20647-201		Gm26527
Gm20775	Gm20775-201		Cacna1b
Gm22000	Gm22000-201		Dsc3
Gm23134	Gm23134-201		Pcdhgc3
Gm26507	Gm26507-201		Chn2
Gm266	Gm266-201		Ppp2r5b
Gm26672	Gm26672-201		4930444A19Rik
Gm26771	Gm26771-201		Arhgap30
Gm26778	Gm26778-201		Ptpn13
Gm26903	Gm26903-201		Sgk2
Gm27204	Gm27204-201		Gm43621
Gm27516	Gm27516-201		Zfp397
Gm27530	Gm27530-201		Nudt10
Gm28438	Gm28438-201		Cyb5b
Gm28876	Gm28876-201		Kcnn3
Gm29100	Gm29100-201		Pln
Gm29430	Gm29430-202		Trio
Gm3149	Gm3149-202		Il1rapl1
Gm34030	Gm34030-201		St6galnac3
Gm34030	Gm34030-202		Ldb3
Gm35065	Gm35065-201		Cyb5r2
Gm3558	Gm3558-201		Slc44a5
Gm3739	Gm3739-201		Hmgcll1
Gm42557	Gm42557-201		Zfp37
Gm42901	Gm42901-201		Cldn5
Gm43236	Gm43236-201		Tubb2a
Gm43256	Gm43256-201		Itga5
Gm4353	Gm4353-201		Zxdb
Gm4366	Gm4366-201		I830077J02Rik
Gm47512	Gm47512-202		Flt4
Gm47512	Gm47512-201		Tmsb10
Gm5436	Gm5436-201		Foxk2
Gm5514	Gm5514-201		Apaf1
Gm6356	Gm6356-201		Notch1
Gm6768	Gm6768-201		Pak7
Gm7292	Gm7292-201		Grm7
Gm8116	Gm8116-201		Lrrc55
Gm8615	Gm8615-202		Gm15217
Gm8615	Gm8615-201		Rbmx
Gm9885	Gm9885-201		Kctd11
Gmfb	Gmfb-205		Cipc
Gnao1	Gnao1-207		Nacad
Gnas	Gnas-211		Lrp1
Gnas	Gnas-223		Scube3
Gnas	Gnas-224		AW011738
Gnas	Gnas-203		Esyt1
Gnas	Gnas-221		Trim44
Gnas	Gnas-212		Sdk1
Gnas	Gnas-204		Adh7
Gnas	Gnas-215		Ssr3
Gng7	Gng7-201		Prkra
Gng8	Gng8-201		Nid1
Golim4	Golim4-202		Hmbox1
Golt1b	Golt1b-201		Slc25a16
Gpalpp1	Gpalpp1-201		Fosl1
Gpc2	Gpc2-205		Arl5a
Gpc3	Gpc3-201		Cend1
Gpc3	Gpc3-202		Klra4
Gpc6	Gpc6-202		Fam217b
Gpc6	Gpc6-204		Arhgap9
Gpm6b	Gpm6b-201		Msi2
Gpr137c	Gpr137c-201		4930594M22Rik
Gpr161	Gpr161-201		Rhpn1
Gpr17	Gpr17-201		Adam28
Gpr173	Gpr173-201		Zfp970
Gpr183	Gpr183-201		Rnf157
Gpr22	Gpr22-201		Gm10676
Gpr45	Gpr45-205		Serinc1
Gpr50	Gpr50-201		Chrna5
Gpr85	Gpr85-203		Stx2
Gpr85	Gpr85-201		Mitf
Gpr85	Gpr85-202		Gbf1
Gpx3	Gpx3-201		Gm43126
Gramd1c	Gramd1c-202		Ugt2b37
Grb10	Grb10-201		Cald1
Grb10	Grb10-203		P2ry12
Grb10	Grb10-205		Gm38158
Grb7	Grb7-201		Bcl2l13
Grem1	Grem1-201		Igfbp1
Grhl2	Grhl2-201		Mep1a
Gria1	Gria1-201		Tmem106b
Gria2	Gria2-204		Gm30873
Gria2	Gria2-202		Fcgr1
Gria3	Gria3-207		Gm42970
Grid1	Grid1-201		Fam206a
Grik2	Grik2-202		Ctnnd2
Grik2	Grik2-205		Sctr
Grik2	Grik2-201		Pros1
Grik2	Grik2-209		Igf2os
Grik4	Grik4-201		Gm23833
Grin2c	Grin2c-202		March11
Grk3	Grk3-201		Gm38259
Grm8	Grm8-202		Tmem55a
Gulp1	Gulp1-201		Tbx5
Gulp1	Gulp1-206		Ano8
Gxylt1	Gxylt1-201		Bcl6b
Gypa	Gypa-201		Abi3bp
H13	H13-203		Smim3
H2-D1	H2-D1-202		S1pr2
H2-D1	H2-D1-203		Lyn
H2-DMb2	H2-DMb2-201		Slc38a1
H2-K1	H2-K1-203		Kcnh8
Hacd4	Hacd4-203		Cdc27
Hand1	Hand1-203		Gm11222
Hand1	Hand1-201		Gm9748
Hand2	Hand2-201		Gpm6a
Hap1	Hap1-202		Casp3
Hap1	Hap1-201		Itga1
Hapln1	Hapln1-201		Atg4a
Has2	Has2-201		Ccdc178
Has2os	Has2os-202		Gm37079
Hba-x	Hba-x-202		Scel
Hba-x	Hba-x-201		Serinc4
Hbb-bh1	Hbb-bh1-201		Slc7a14
Hck	Hck-204		Khdrbs1
Hcls1	Hcls1-201		Bnip2
Hcn1	Hcn1-201		Crebzf
Hcrtr2	Hcrtr2-203		Aoc1
Hcrtr2	Hcrtr2-201		Gm44371
Hdac7	Hdac7-207		Osmr
Hdac7	Hdac7-202		Mro
Hdac9	Hdac9-205		Sp7
Hebp1	Hebp1-201		Arsj
Hemgn	Hemgn-202		Gzmb
Hemgn	Hemgn-201		Gm4409
Heph	Heph-203		Cask
Hey2	Hey2-201		Gm10501
Heyl	Heyl-201		Slc38a2
Hgf	Hgf-204		Trim30a
Hgf	Hgf-202		Rbm41
Hhip	Hhip-201		Amigo2
Hif3a	Hif3a-202		Gm44950
Hip1	Hip1-201		Gm26953
Hip1	Hip1-209		Zfp652
Hipk2	Hipk2-206		Oprk1
Hipk2	Hipk2-207		Gm45769
Hist3h2ba	Hist3h2ba-201		Gm42635
Hivep2	Hivep2-205		Tifab
Hk3	Hk3-201		Gm27466
Hkdc1	Hkdc1-201		Plcxd2
Hlx	Hlx-201		Bmf
Hmga2	Hmga2-201		Cd109
Hmga2	Hmga2-203		2810402E24Rik
Hmgn3	Hmgn3-201		Gm10636
Hnf1a	Hnf1a-204		Syt3
Hnf1a	Hnf1a-201		Zfp568
Hnf1b	Hnf1b-203		Slc2a2
Hnf1b	Hnf1b-201		Fyb
Hnf1b	Hnf1b-202		Gng11
Hnf1b	Hnf1b-204		Gm42640
Hnf4a	Hnf4a-202		Stac2
Hnf4a	Hnf4a-201		Gm44676
Hotairm1	Hotairm1-203		Zfp362
Hoxa1	Hoxa1-201		Espnl
Hoxa10	Hoxa10-202		Mapk10
Hoxa2	Hoxa2-201		Gm38263
Hoxa3	Hoxa3-201		Ms4a4a
Hoxa3	Hoxa3-203		Fam161b
Hoxa4	Hoxa4-201		Dchs2
Hoxa5	Hoxa5-201		Irf2bpl
Hoxa6	Hoxa6-201		Gm11282
Hoxa7	Hoxa7-201		C030034L19Rik
Hoxa7	Hoxa7-202		Trpc6
Hoxa7	Hoxa7-203		Man2a1
Hoxa7	Hoxa7-205		Gm6649
Hoxa9	Hoxa9-201		Yod1
Hoxa9	Hoxa9-203		Gm32856
Hoxaas2	Hoxaas2-203		Clec4a3
Hoxaas2	Hoxaas2-201		Gjd2
Hoxb2	Hoxb2-201		Gm16499
Hoxb2	Hoxb2-202		Capn3
Hoxb3	Hoxb3-202		Serinc5
Hoxb3os	Hoxb3os-202		B3gnt3
Hoxb4	Hoxb4-201		Mkrn2os
Hoxb5	Hoxb5-201		Msln
Hoxb5os	Hoxb5os-202		Pcdhb2
Hoxb5os	Hoxb5os-201		Asap2
Hoxb6	Hoxb6-201		Cacng3
Hoxb6	Hoxb6-202		Atxn1
Hoxb7	Hoxb7-201		Col24a1
Hoxb8	Hoxb8-201		Rnf38
Hoxb9	Hoxb9-201		Sh3yl1
Hoxc4	Hoxc4-201		Ly86
Hoxc4	Hoxc4-202		Vash1
Hoxc5	Hoxc5-201		Zfp975
Hoxc5	Hoxc5-202		Gm11406
Hoxc6	Hoxc6-201		Tmem263
Hoxc8	Hoxc8-201		Dnajc18
Hoxc8	Hoxc8-202		Msl2
Hoxc9	Hoxc9-201		Galnt16
Hoxd1	Hoxd1-201		Ptgs2
Hoxd3	Hoxd3-206		Ikzf2
Hp1bp3	Hp1bp3-212		Slc36a4
Hpgds	Hpgds-201		Eldr
Hpgds	Hpgds-202		Tfr2
Hpn	Hpn-202		BC037039
Hpn	Hpn-209		C130075A20Rik
Hs3st6	Hs3st6-201		Mmp19
Hsd11b2	Hsd11b2-201		Fmnl1
Hsd17b7	Hsd17b7-201		Fam78a
Hspa12a	Hspa12a-201		Gm37233
Hykk	Hykk-201		C130073E24Rik
Ibsp	Ibsp-201		Gm19744
Id2	Id2-201		Otogl
Id3	Id3-203		1700031F05Rik
Ifi202b	Ifi202b-201		Calcr
Ifit2	Ifit2-201		Adarb2
Igf1	Igf1-202		Gm42700
Igf1	Igf1-203		Gcnt3
Igf2	Igf2-203		Aak1
Igf2	Igf2-205		Paqr6
Igf2	Igf2-202		Trpv6
Igf2	Igf2-201		Mmrn2
Igfbp3	Igfbp3-201		Pcdhb8
Igfbp3	Igfbp3-202		Loxl4
Ighm	Ighm-201		Gm44120
Igsf5	Igsf5-201		Lrfn5
Igsf9	Igsf9-201		Tet2
Igsf9	Igsf9-202		Ism1
Iigp1	Iigp1-202		Zfp488
Ikzf4	Ikzf4-208		Gm38393
Il1rap	Il1rap-201		Fuca2
Inafm2	Inafm2-201		Mtpn
Insc	Insc-208		Plk2
Insm1	Insm1-201		2810032G03Rik
Insm2	Insm2-201		Gm37738
Ipcef1	Ipcef1-203		Tnnc2
Irs1	Irs1-201		Piezo1
Irs2	Irs2-201		Svop
Irs4	Irs4-201		Slc22a8
Irx1	Irx1-201		Angptl1
Irx2	Irx2-201		Uckl1os
Isl1	Isl1-201		Mfng
Isl1	Isl1-202		Gatsl2
Isl1	Isl1-203		Gm26911
Isl1	Isl1-204		Lgals2
Itga4	Itga4-201		Gm9758
Itga9	Itga9-202		Gm9958
Itga9	Itga9-201		Ccdc151
Itga9	Itga9-204		Slc8b1
Itgbl1	Itgbl1-201		Sox12
Itm2a	Itm2a-201		Tmod2
Itpripl2	Itpripl2-201		Gm37720
Jag1	Jag1-201		Emilin2
Jag1	Jag1-202		Zbtb1
Jakmip2	Jakmip2-201		AI467606
Jhy	Jhy-201		Tph1
Jph2	Jph2-201		Gm26703
Jun	Jun-201		Tmcc3
Junos	Junos-207		Rhno1
Kalrn	Kalrn-201		Scarf1
Kalrn	Kalrn-218		Chrna4
Kcna3	Kcna3-201		Snap29
Kcnab1	Kcnab1-201		Gm26775
Kcnh5	Kcnh5-201		2610005L07Rik
Kcnip4	Kcnip4-204		Gm43766
Kcnj10	Kcnj10-201		Cntnap5b
Kcnj14	Kcnj14-201		Pnliprp1
Kcnj16	Kcnj16-202		Gm37256
Kcnj16	Kcnj16-201		Cttnbp2nl
Kcnj2	Kcnj2-201		Clcn4
Kcnk9	Kcnk9-201		Zhx1
Kcnmb2	Kcnmb2-201		Gm45631
Kcnmb4	Kcnmb4-201		Rdx
Kcnmb4	Kcnmb4-204		Gm37602
Kcnmb4os1	Kcnmb4os1-201		Kif21b
Kcnmb4os2	Kcnmb4os2-204		Asic2
Kcnn4	Kcnn4-202		Elmod2
Kcnq5	Kcnq5-203		Fbln7
Kcns3	Kcns3-202		Trpc4
Kcnt2	Kcnt2-202		Pnma1
Kctd12	Kctd12-202		Asb1
Kctd15	Kctd15-202		Gm15645
Keg1	Keg1-201		Nat14
Kera	Kera-201		Zc3h4
Khdrbs2	Khdrbs2-201		Cpt1c
Kif12	Kif12-205		Ptprq
Kif12	Kif12-201		Gm44681
Kif12	Kif12-203		Adra2b
Kif12	Kif12-202		Pcmtd2
Kif12	Kif12-204		Chil5
Kif3c	Kif3c-201		AU021092
Kif5c	Kif5c-201		Rgs3
Kirrel	Kirrel-202		2510009E07Rik
Kirrel3	Kirrel3-208		Khnyn
Kirrel3	Kirrel3-209		Rdh12
Klf1	Klf1-201		Fam107a
Klhdc10	Klhdc10-202		9130019P16Rik
Klhl14	Klhl14-202		Sufu
Klhl14	Klhl14-201		Tceal8
Klhl29	Klhl29-201		Spag5
Klhl30	Klhl30-201		Ikbip
Klhl4	Klhl4-201		Sept8
Klhl4	Klhl4-202		Prrc1
Klk14	Klk14-201		Hdgfl3
Kynu	Kynu-201		Gimap1
L1cam	L1cam-201		Etv3
L1cam	L1cam-203		Ptprc
Lama2	Lama2-201		Gm26790
Lama2	Lama2-208		Atf3
Lama5	Lama5-201		Slc16a3
Lamc2	Lamc2-203		Smug1
Laptm5	Laptm5-207		Gm29233
Lbh	Lbh-201		Gm14703
Lbp	Lbp-201		Bok
Lcp1	Lcp1-206		Cpz
Lgi2	Lgi2-202		Ttc30a2
Lgi4	Lgi4-201		1500015L24Rik
Lhfp	Lhfp-201		Gm44620
Lhfpl2	Lhfpl2-201		Pbx3
Lhx6	Lhx6-203		Gm17090
Lifr	Lifr-203		Btla
Lima1	Lima1-202		Gm26889
Limch1	Limch1-205		Slc35e1
Limch1	Limch1-201		Gm15063
Limch1	Limch1-202		Ncald
Lims2	Lims2-201		Arf2
Lin7a	Lin7a-201		Gm20319
Lin7c	Lin7c-201		Gdpd5
Lix1	Lix1-201		Icmt
Lmo4	Lmo4-201		Pi4k2b
Lmo4	Lmo4-203		Myo6
Lmod1	Lmod1-201		Col5a1
Lmx1a	Lmx1a-201		Gucy2f
Lmx1a	Lmx1a-202		Nap1l2
Loxl2	Loxl2-202		Gnaq
Loxl2	Loxl2-201		Gm45352
Lpar1	Lpar1-201		Dnah5
Lpar1	Lpar1-205		Gm43032
Lpar1	Lpar1-204		Itih3
Lpp	Lpp-202		4930449A18Rik
Lpp	Lpp-201		Ppp3r2
Lpp	Lpp-203		9630028H03Rik
Lrig3	Lrig3-201		Ptges
Lrig3	Lrig3-203		Gdap1l1
Lrp12	Lrp12-201		Atf7
Lrp2	Lrp2-201		Il4
Lrp6	Lrp6-201		Dnm3
Lrp8	Lrp8-202		Hecw1
Lrrc49	Lrrc49-208		Mtch1
Lrrc7	Lrrc7-206		Arpin
Lrrc7	Lrrc7-205		Sox4
Lrrc75b	Lrrc75b-201		Cldn13
Lrrc8b	Lrrc8b-201		Fgfr1
Lrrn3	Lrrn3-201		C1qtnf2
Lrrtm1	Lrrtm1-202		Stat5b
Lrrtm1	Lrrtm1-203		Trem2
Lsamp	Lsamp-201		Mfap1a
Lsamp	Lsamp-206		Pcdhb11
Lsamp	Lsamp-202		Rbm15b
Lsp1	Lsp1-203		Gm14410
Lsp1	Lsp1-202		Gm3103
Lsp1	Lsp1-205		Katnal1
Ltbp1	Ltbp1-202		Zbtb18
Ltbp1	Ltbp1-201		Notch2
Lum	Lum-201		Nphp3
Luzp1	Luzp1-203		Gm5740
Ly6a	Ly6a-205		Nudt12
Ly6a	Ly6a-201		Ndst4
Lysmd3	Lysmd3-203		Ahrr
Lyve1	Lyve1-201		Mpped2
Lyz1	Lyz1-201		Kcnj8
M5C1000I18Rik	M5C1000I18Rik-202		Pcna-ps2
Mab21l1	Mab21l1-201		Zfp994
Mab21l2	Mab21l2-202		Zfp324
Mab21l2	Mab21l2-201		Cadm3
Magi1	Magi1-202		Serpina3i
Magt1	Magt1-203		Skp2
Magt1	Magt1-204		Gm15612
Mak	Mak-202		Ogn
Mal	Mal-202		Alox12
Mal2	Mal2-201		Chst1
Mamdc2	Mamdc2-201		Fsd1
Maml2	Maml2-202		Map3k20
Manea	Manea-201		A730049H05Rik
Map1b	Map1b-201		Cdh13
Map1b	Map1b-206		Plekhb2
Map3k21	Map3k21-201		Dpy19l3
Map3k7cl	Map3k7cl-201		Xkr6
Mapk11	Mapk11-201		Igdcc3
Mapk15	Mapk15-201		Ier3ip1
Mapk15	Mapk15-202		Phf2
Mapk1ip1l	Mapk1ip1l-202		Kcnq4
Mapk1ip1l	Mapk1ip1l-201		Dock11
Marcks	Marcks-201		St8sia6
Masp1	Masp1-201		Atcay
Matn4	Matn4-201		Lipa
Mc2r	Mc2r-201		Crk
Mcam	Mcam-201		Dnhd1
Mcc	Mcc-202		Tmem132a
Mcc	Mcc-201		Gm43871
Mcoln2	Mcoln2-201		Arl13b
Mcoln3	Mcoln3-201		Pign
Mdk	Mdk-203		Gm19719
Mdk	Mdk-204		Sla
Me3	Me3-201		Gm23114
Me3	Me3-202		Ces1d
Mecom	Mecom-213		Abcc6
Mecom	Mecom-206		Irak2
Mecom	Mecom-202		Fkbp14
Mecom	Mecom-212		Capn2
Mecom	Mecom-217		3632451O06Rik
Mecom	Mecom-208		Evi2a
Mecom	Mecom-215		Pard3b
Mecom	Mecom-207		Serp2
Mecomos	Mecomos-201		Gm35021
Mef2c	Mef2c-231		Bach1
Mef2c	Mef2c-217		Vti1a
Mef2c	Mef2c-209		Bbs1
Meg3	Meg3-205		Gria4
Megf10	Megf10-201		Ier5l
Megf10	Megf10-202		Gm45110
Megf11	Megf11-203		Dsg4
Megf11	Megf11-201		Lrfn3
Megf9	Megf9-202		Fez2
Meis1	Meis1-201		Zfp160
Meis1	Meis1-203		Epb41
Meis1	Meis1-204		Tmem260
Meis2	Meis2-205		Hspa13
Meis2	Meis2-202		Arl10
Meis2	Meis2-203		Cep97
Meis2	Meis2-201		Ybey
Meis2	Meis2-204		4932442E05Rik
Meis2	Meis2-213		Gm11735
Meis3	Meis3-201		Gpr4
Meis3	Meis3-205		Stag2
Meox1	Meox1-201		B2m
Mex3a	Mex3a-201		Slc6a18
Mfap2	Mfap2-203		Tepp
Mfap4	Mfap4-202		2610318N02Rik
Mfap4	Mfap4-201		Gm17308
Mfap4	Mfap4-203		Garem1
Mfhas1	Mfhas1-201		Sass6
Mgam	Mgam-206		Ramp2
Mgam	Mgam-202		Arl2bp
Mgam	Mgam-201		Gm13331
Miat	Miat-205		Fam89a
Miat	Miat-201		Gm11946
Mirg	Mirg-207		Iqce
Mllt3	Mllt3-201		Gm19967
Mmgt1	Mmgt1-201		Gm28229
Mmp16	Mmp16-201		Osbpl5
Mmp16	Mmp16-206		Cnst
Mmp16	Mmp16-203		Gm13886
Mmrn1	Mmrn1-201		Pbld2
Mmrn1	Mmrn1-203		Zfp943
Moxd1	Moxd1-201		Gm37706
Mpeg1	Mpeg1-201		Gm26723
Mpp2	Mpp2-201		Gm14762
Mrc1	Mrc1-201		Klhl35
Mrc1	Mrc1-202		Hspa12b
Mrgpre	Mrgpre-201		Acaca
Msr1	Msr1-202		Zfp239
Msrb3	Msrb3-202		9330121J05Rik
Msrb3	Msrb3-201		Ly6h
Mstn	Mstn-201		Arhgap25
Mtmr11	Mtmr11-201		Gpr139
Mturn	Mturn-203		Zfp619
Mtus1	Mtus1-201		Hoxb1
Mtus1	Mtus1-203		Rftn1
Muc1	Muc1-201		Haglr
Mybpc1	Mybpc1-201		Micall1
Mybpc1	Mybpc1-202		Zfpm1
Myh10	Myh10-202		Epha6
Myh10	Myh10-203		Cks1b
Myl6	Myl6-206		Bmp10
Myo18a	Myo18a-222		Perm1
Myom1	Myom1-202		Notumos
Myt1	Myt1-201		Cant1
Mzf1	Mzf1-206		Cd34
Nap1l5	Nap1l5-201		Kdelr2
Nav3	Nav3-201		Ptbp3
Ncam1	Ncam1-205		Rap1gap2
Ncam1	Ncam1-202		Zc4h2
Ncam1	Ncam1-204		Gabpb2
Ncam1	Ncam1-201		Svopl
Ncam2	Ncam2-202		Bcl7a
Ncam2	Ncam2-201		Rarres2
Ncf4	Ncf4-201		Nras
Ncs1	Ncs1-201		Dvl3
Ndnf	Ndnf-201		Gimap8
Ndnf	Ndnf-202		Lrrc56
Ndst1	Ndst1-201		Adgre4
Ndst3	Ndst3-206		Phex
Ndst3	Ndst3-205		Mypopos
Ndufa4l2	Ndufa4l2-201		Actn3
Nefl	Nefl-201		Zfp458
Nefm	Nefm-201		Cd68
Negr1	Negr1-202		Gm14584
Nes	Nes-203		Fgfr3-ps
Nespas	Nespas-201		Sult1d1
Nfasc	Nfasc-202		Cdh22
Nfatc4	Nfatc4-202		Aig1
Nfatc4	Nfatc4-201		Camk1g
Nfatc4	Nfatc4-207		Ano3
Nfatc4	Nfatc4-208		Sfxn4
Nfatc4	Nfatc4-204		Mmp17
Nhsl2	Nhsl2-201		Myo1f
Nhsl2	Nhsl2-202		Wfdc2
Nkain3	Nkain3-202		Gm26568
Nkx2-3	Nkx2-3-201		Gm38391
Nkx3-2	Nkx3-2-201		Vmn2r-ps69
Nlgn3	Nlgn3-203		Rnasel
Nlgn3	Nlgn3-201		Gm13372
Nnat	Nnat-202		Reep3
Nnat	Nnat-205		Gm28258
Nnat	Nnat-207		Lrrc4c
Nnat	Nnat-210		Fam129b
Nnat	Nnat-204		Pabpc4l
Nog	Nog-201		Tmem9
Nol4	Nol4-204		Tnfaip2
Notch3	Notch3-201		Nin
Npbwr1	Npbwr1-201		Upp1
Npr3	Npr3-201		Notch4
Npr3	Npr3-205		Zfp287
Nptx1	Nptx1-201		Mxra8
Nr1h5	Nr1h5-201		Ccdc85c
Nr1h5	Nr1h5-202		Cpa6
Nr1h5	Nr1h5-205		Bhlha9
Nr1h5	Nr1h5-204		Mdga2
Nr2f1	Nr2f1-201		Msn
Nr2f1	Nr2f1-205		Car14
Nr2f1	Nr2f1-202		Dnajc5
Nr2f2	Nr2f2-202		Fbf1
Nr2f2	Nr2f2-201		Slc35e2
Nrcam	Nrcam-215		Afap1
Nrcam	Nrcam-202		Spsb4
Nrep	Nrep-203		Csf1r
Nrep	Nrep-201		Hecw2
Nrk	Nrk-201		Dll4
Nrk	Nrk-203		Wrb
Nrp1	Nrp1-201		Umad1
Nrp1	Nrp1-203		Neto2
Nrp1	Nrp1-204		Slc2a4rg-ps
Nrp2	Nrp2-206		Gm20628
Nrp2	Nrp2-204		AI838599
Nrp2	Nrp2-201		Chrd
Nrp2	Nrp2-205		Gm44085
Nrp2	Nrp2-203		Gm16159
Nrp2	Nrp2-207		Tgm4
Nrxn1	Nrxn1-213		Zbtb26
Nrxn1	Nrxn1-202		Plp1
Nrxn1	Nrxn1-204		4933431E20Rik
Nsg2	Nsg2-201		Mkl2
Ntf3	Ntf3-203		Slc25a27
Ntf3	Ntf3-202		Cltb
Ntf3	Ntf3-201		Dpyd
Ntm	Ntm-203		Slc31a1
Ntm	Ntm-201		Fam162b
Ntm	Ntm-206		Myh3
Ntrk2	Ntrk2-205		D930016D06Rik
Ntrk2	Ntrk2-204		Fes
Ntrk2	Ntrk2-202		Papss2
Ntrk2	Ntrk2-208		Atp10b
Ntrk3	Ntrk3-202		Lrp1b
Ntrk3	Ntrk3-205		Hoga1
Ntrk3	Ntrk3-201		Galnt13
Ntsr1	Ntsr1-201		Abca3
Nucks1	Nucks1-201		Atp1a2
Nwd2	Nwd2-201		Plekhh2
Nxpe3	Nxpe3-201		Paqr8
Ocln	Ocln-202		A630012P03Rik
Ocln	Ocln-205		Hs2st1
Olfm2	Olfm2-203		Plxna2
Olfml3	Olfml3-202		Mdc1
Olfml3	Olfml3-201		Gm16140
Opcml	Opcml-202		Shcbp1
Osr1	Osr1-201		Dpp10
Osr1	Osr1-202		Aox4
Osr2	Osr2-201		Gm36989
Osr2	Osr2-204		Gls
Osr2	Osr2-203		Ednra
Oxtr	Oxtr-201		AW549877
P3h2	P3h2-201		Hyal1
P4ha3	P4ha3-201		Ndufb2
Padi2	Padi2-201		St18
Pag1	Pag1-201		Dll1
Pag1	Pag1-204		Col20a1
Pamr1	Pamr1-201		Lrrc61
Pantr1	Pantr1-207		Wdr7
Pantr2	Pantr2-202		Tada2b
Pappa	Pappa-201		Gm10182
Paqr5	Paqr5-202		Gm13736
Parm1	Parm1-201		Ier5
Parvg	Parvg-201		Plek
Pax1	Pax1-201		Aph1c
Pax2	Pax2-203		Gm20696
Pbx1	Pbx1-205		Myo5a
Pbx1	Pbx1-207		Gm16010
Pbx1	Pbx1-206		Hif1an
Pcdh10	Pcdh10-202		Kcnab2
Pcdh11x	Pcdh11x-202		Mcl1
Pcdh11x	Pcdh11x-206		Bmt2
Pcdh17	Pcdh17-201		Gm18402
Pcdh19	Pcdh19-202		Zfp300
Pcdh19	Pcdh19-203		A830073O21Rik
Pcdh20	Pcdh20-201		Igf2bp3
Pcdh7	Pcdh7-201		Pklr
Pcdh7	Pcdh7-203		Fgf9
Pcdh7	Pcdh7-202		6430511E19Rik
Pcdh8	Pcdh8-201		Copg2
Pcdhb18	Pcdhb18-201		2810408A11Rik
Pcdhga11	Pcdhga11-201		Ptpn7
Pcdhga3	Pcdhga3-201		Scn2a
Pcdhga9	Pcdhga9-201		Lrfn4
Pcdhgb4	Pcdhgb4-202		Foxred2
Pcdhgb5	Pcdhgb5-201		Galnt18
Pcdhgb6	Pcdhgb6-201		Ighv2-6-8
Pcdhgb7	Pcdhgb7-201		Metrn
Pclaf	Pclaf-201		Gm32647
Pclo	Pclo-203		Bcl9
Pcsk1n	Pcsk1n-201		Gtf3c4
Pde3a	Pde3a-201		Exoc5
Pde3a	Pde3a-202		Pdia4
Pde4c	Pde4c-202		Ago1
Pde4c	Pde4c-213		Marcksl1
Pde4d	Pde4d-207		Gm26716
Pdgfrb	Pdgfrb-201		Camk2d
Pdgfrb	Pdgfrb-202		Mypop
Pdlim5	Pdlim5-201		Cd93
Pdlim5	Pdlim5-212		2810021J22Rik
Pdlim7	Pdlim7-201		Cdh24
Pdlim7	Pdlim7-209		Kctd12b
Pdzk1ip1	Pdzk1ip1-202		Chmp2b
Pdzrn3	Pdzrn3-201		Wipf1
Pdzrn4	Pdzrn4-201		Fndc3b
Peg10	Peg10-203		Rps6ka6
Peg3	Peg3-203		Mpdz
Peg3	Peg3-204		Polr3k
Peli2	Peli2-201		Secisbp2l
Peli2	Peli2-205		Cd276
Penk	Penk-201		Rsbn1
Pgf	Pgf-201		Cand2
Phactr2	Phactr2-203		Fcgr2b
Phf21b	Phf21b-203		Gas2l3
Phldb2	Phldb2-207		Kcnb1
Phldb2	Phldb2-201		Ccdc157
Phox2a	Phox2a-201		Trim65
Phox2b	Phox2b-201		Ccl2
Pi16	Pi16-202		Col22a1
Pi16	Pi16-203		Kcna5
Pid1	Pid1-201		Mxd1
Piezo2	Piezo2-202		Nox4
Piezo2	Piezo2-209		Cd47
Pirt	Pirt-201		Arhgap8
Pitx2	Pitx2-202		Gm9921
Pitx2	Pitx2-203		Gm15475
Pitx2	Pitx2-207		Pde9a
Pitx2	Pitx2-208		Calml4
Pkdcc	Pkdcc-204		Tug1
Pkhd1	Pkhd1-201		Impa1
Pkia	Pkia-201		Uba7
Pkp3	Pkp3-201		Klf3
Pla2g3	Pla2g3-202		Rgl3
Plagl1	Plagl1-202		Map3k2
Plagl1	Plagl1-201		Rorb
Plagl1	Plagl1-220		Pxdn
Plagl1	Plagl1-203		Tdo2
Plagl1	Plagl1-205		Gm26541
Plagl1	Plagl1-210		Phgdh
Plaur	Plaur-201		Gm17106
Plcb1	Plcb1-202		Gm37885
Plce1	Plce1-204		Adora2a
Plcl1	Plcl1-201		Cyp7b1
Plcxd3	Plcxd3-201		Cdk6
Pld4	Pld4-201		Katnbl1
Plekhg1	Plekhg1-201		Tspan14
Plet1	Plet1-201		Arglu1
Plet1os	Plet1os-202		Timmdc1
Plod2	Plod2-203		2610203C20Rik
Plpp4	Plpp4-201		L3mbtl3
Plppr1	Plppr1-201		2900076A07Rik
Plppr5	Plppr5-201		S100a16
Pltp	Pltp-202		Mfsd2b
Plvap	Plvap-201		Col7a1
Pnlip	Pnlip-201		Nemp1
Pnliprp2	Pnliprp2-201		Shc1
Polq	Polq-201		Rapgef4
Polq	Polq-204		Zfp442
Popdc2	Popdc2-201		Bbs10
Popdc2	Popdc2-202		Pcdhb21
Postn	Postn-201		Itgb1
Postn	Postn-204		Igfbp5
Postn	Postn-203		Sntg1
Postn	Postn-206		Gm11267
Postn	Postn-202		E2f3
Postn	Postn-207		Kel
Pou3f3	Pou3f3-201		Ecscr
Ppfia2	Ppfia2-203		Zfp664
Ppfia3	Ppfia3-201		Neu1
Ppfibp1	Ppfibp1-209		Ak3
Ppp2r2b	Ppp2r2b-202		Atp7a
Prdm16	Prdm16-202		Ankrd13b
Prdm16	Prdm16-201		Mb21d2
Prdm16	Prdm16-206		Zfp319
Prdm16	Prdm16-207		Plxdc2
Prdm6	Prdm6-201		Socs4
Prdm6	Prdm6-203		Med12
Prickle1	Prickle1-201		Myadm
Prickle2	Prickle2-201		Dgkb
Prickle2	Prickle2-203		Rgp1
Prickle2	Prickle2-202		Tmtc3
Prkaa2	Prkaa2-201		Reln
Prkg1	Prkg1-201		Arhgef25
Prkg1	Prkg1-202		Gm16726
Prl3b1	Prl3b1-201		Kcna2
Prokr2	Prokr2-201		Tead3
Prom1	Prom1-203		Thra
Prom1	Prom1-216		Masp2
Prox1	Prox1-202		Susd1
Prox1	Prox1-201		Hyou1
Prox1os	Prox1os-201		Zbtb5
Prps2	Prps2-201		Mis12
Prr5l	Prr5l-201		Actn1
Prrg1	Prrg1-210		Os9
Prrx1	Prrx1-201		Cacna1a
Prrx1	Prrx1-205		Ethe1
Prrx1	Prrx1-204		Abhd2
Prrxl1	Prrxl1-202		Cacfd1
Prss12	Prss12-201		Zswim4
Prss23	Prss23-204		Fam20c
Prss23	Prss23-201		Brwd3
Prss23	Prss23-205		AI606181
Prss23	Prss23-203		Mob3a
Prss23os	Prss23os-202		Zfp532
Prss8	Prss8-201		Gm16617
Prune2	Prune2-209		Rasgrf2
Prune2	Prune2-207		Rnf145
Psd	Psd-208		C630043F03Rik
Psrc1	Psrc1-207		Gm26809
Ptch1	Ptch1-201		Casp7
Ptger3	Ptger3-203		Mctp2
Ptger4	Ptger4-201		Taf9b
Ptger4	Ptger4-202		Farp1
Ptgir	Ptgir-202		Rab32
Pth1r	Pth1r-201		Gm11223
Pth1r	Pth1r-202		Adam19
Pth1r	Pth1r-204		Pde4dip
Pthlh	Pthlh-201		Arid2
Ptn	Ptn-201		Ano2
Ptn	Ptn-202		Polr2m
Ptpn14	Ptpn14-202		Cpd
Ptprb	Ptprb-203		Chrna7
Ptprb	Ptprb-201		Hnrnpa0
Ptprd	Ptprd-207		Spin2c
Ptprk	Ptprk-201		Ephb2
Ptprk	Ptprk-203		Phf6
Ptprn	Ptprn-201		Pcnx
Ptprt	Ptprt-201		Gm37194
Ptpru	Ptpru-203		AI464131
Ptx3	Ptx3-201		Zfp507
Ptx3	Ptx3-202		Fkrp
Rab17	Rab17-204
Rab2b	Rab2b-203
Rab30	Rab30-201
Rab39b	Rab39b-201
Rab3c	Rab3c-202
Rai14	Rai14-207
Rai2	Rai2-201
Rai2	Rai2-202
Ralyl	Ralyl-201
Ralyl	Ralyl-203
Ralyl	Ralyl-205
Ranbp6	Ranbp6-201
Rarb	Rarb-201
Rarb	Rarb-202
Rarb	Rarb-205
Rarg	Rarg-201
Rarg	Rarg-205
Rasgef1c	Rasgef1c-203
Rassf4	Rassf4-201
Rassf9	Rassf9-202
Rbfox2	Rbfox2-203
Rbm24	Rbm24-201
Rbms3	Rbms3-206
Rbms3	Rbms3-202
Rbms3	Rbms3-201
Rbp1	Rbp1-201
Rc3h2	Rc3h2-205
Rc3h2	Rc3h2-201
Rcbtb2	Rcbtb2-219
Rcsd1	Rcsd1-201
Redrum	Redrum-201
Rem2	Rem2-202
Rerg	Rerg-201
Rerg	Rerg-202
Resp18	Resp18-201
Ret	Ret-201
Ret	Ret-202
Rftn2	Rftn2-204
Rgs4	Rgs4-201
Rgs5	Rgs5-201
Rgs8	Rgs8-202
Rhcg	Rhcg-201
Rhd	Rhd-201
Rhobtb3	Rhobtb3-203
Rhobtb3	Rhobtb3-201
Rhoq	Rhoq-201
Rin1	Rin1-201
Ripor2	Ripor2-204
Rmi2	Rmi2-201
Rnase4	Rnase4-202
Rnd3	Rnd3-201
Rnf112	Rnf112-203
Rnf112	Rnf112-202
Rnf165	Rnf165-202
Rnf165	Rnf165-201
Rnf165	Rnf165-204
Rnf169	Rnf169-201
Robo1	Robo1-201
Ror1	Ror1-201
Ror2	Ror2-201
Ros1	Ros1-203
Rpl34-ps1	Rpl34-ps1-201
Rprm	Rprm-201
Rps2-ps13	Rps2-ps13-201
Rragd	Rragd-203
Rspo2	Rspo2-203
Rspo3	Rspo3-201
Rtl3	Rtl3-201
Rtn1	Rtn1-203
Rtn1	Rtn1-205
Rtn2	Rtn2-201
Runx2	Runx2-203
Runx2	Runx2-212
Runx2os1	Runx2os1-201
Rusc1	Rusc1-201
Rxfp1	Rxfp1-202
Rxfp2	Rxfp2-205
Rxfp2	Rxfp2-201
Rxfp2	Rxfp2-203
Rxfp3	Rxfp3-201
Ryr3	Ryr3-201
S1pr3	S1pr3-201
Saa1	Saa1-201
Saa2	Saa2-201
Sall1	Sall1-201
Sall2	Sall2-202
Samd14	Samd14-201
Samd4	Samd4-206
Samd4	Samd4-201
Scara3	Scara3-201
Scarf2	Scarf2-201
Scd1	Scd1-201
Scd2	Scd2-201
Scg2	Scg2-202
Scg3	Scg3-202
Scg5	Scg5-201
Scin	Scin-201
Scly	Scly-201
Scn3a	Scn3a-202
Scn3b	Scn3b-203
Scn3b	Scn3b-201
Scn5a	Scn5a-201
Scnn1b	Scnn1b-201
Scnn1b	Scnn1b-202
Scnn1g	Scnn1g-201
Scrn1	Scrn1-201
Scrn1	Scrn1-205
Scx	Scx-201
Sdk2	Sdk2-201
Sdk2	Sdk2-205
Sec24d	Sec24d-204
Sema3b	Sema3b-205
Sema3b	Sema3b-204
Sema3c	Sema3c-201
Sema3c	Sema3c-203
Sema5a	Sema5a-201
Sema6a	Sema6a-206
Sept3	Sept3-201
Serinc2	Serinc2-201
Serinc2	Serinc2-203
Serpina3g	Serpina3g-201
Serpine2	Serpine2-201
Serpinf2	Serpinf2-202
Setbp1	Setbp1-201
Sfrp1	Sfrp1-201
Sfrp2	Sfrp2-201
Sgip1	Sgip1-202
Sgip1	Sgip1-201
Sgpp2	Sgpp2-201
Sgsm1	Sgsm1-201
Sgsm1	Sgsm1-202
Sh2d4b	Sh2d4b-201
Sh3kbp1	Sh3kbp1-204
Sh3rf1	Sh3rf1-201
Shank1	Shank1-203
Shd	Shd-201
Shd	Shd-202
Shh	Shh-201
Shisa3	Shisa3-201
Shkbp1	Shkbp1-204
Shkbp1	Shkbp1-206
Shox2	Shox2-201
Shox2	Shox2-202
Siah3	Siah3-201
Sim1	Sim1-201
Sim1	Sim1-202
Sim2	Sim2-201
Ska2	Ska2-201
Skap1	Skap1-201
Skida1	Skida1-201
Skida1	Skida1-202
Slc10a4	Slc10a4-201
Slc12a1	Slc12a1-203
Slc16a12	Slc16a12-201
Slc18a1	Slc18a1-201
Slc18a2	Slc18a2-201
Slc18a3	Slc18a3-201
Slc1a3	Slc1a3-201
Slc1a3	Slc1a3-202
Slc22a3	Slc22a3-201
Slc25a24	Slc25a24-201
Slc25a37	Slc25a37-201
Slc25a53	Slc25a53-214
Slc2a13	Slc2a13-202
Slc30a10	Slc30a10-201
Slc35e4	Slc35e4-201
Slc35f1	Slc35f1-201
Slc38a6	Slc38a6-206
Slc39a5	Slc39a5-201
Slc39a8	Slc39a8-205
Slc44a4	Slc44a4-201
Slc4a1	Slc4a1-201
Slc4a9	Slc4a9-201
Slc5a7	Slc5a7-201
Slc6a4	Slc6a4-201
Slc7a8	Slc7a8-201
Slc8a1	Slc8a1-202
Slco3a1	Slco3a1-202
Slfn9	Slfn9-203
Slit1	Slit1-201
Slit1	Slit1-203
Slit3	Slit3-201
Slit3	Slit3-202
Slit3	Slit3-204
Slitrk2	Slitrk2-202
Slitrk4	Slitrk4-202
Slitrk4	Slitrk4-201
Slitrk5	Slitrk5-201
Slitrk6	Slitrk6-201
Slx4ip	Slx4ip-204
Smad9	Smad9-201
Smcr8	Smcr8-201
Smim10l1	Smim10l1-202
Smoc2	Smoc2-201
Smpd3	Smpd3-201
Smtnl2	Smtnl2-201
Smtnl2	Smtnl2-202
Snai1	Snai1-201
Sncaip	Sncaip-201
Sncaip	Sncaip-203
Sncaip	Sncaip-211
Sncaip	Sncaip-205
Sncg	Sncg-201
Sntb1	Sntb1-201
Soga3	Soga3-201
Sorcs1	Sorcs1-205
Sorcs3	Sorcs3-201
Sort1	Sort1-201
Sort1	Sort1-203
Sost	Sost-201
Sostdc1	Sostdc1-201
Sox10	Sox10-201
Sox9	Sox9-201
Sp6	Sp6-202
Spaca6	Spaca6-211
Specc1	Specc1-210
Speer4cos	Speer4cos-201
Sphkap	Sphkap-205
Sphkap	Sphkap-202
Sphkap	Sphkap-201
Spi1	Spi1-201
Spin4	Spin4-201
Spink1	Spink1-201
Spink10	Spink10-201
Spint1	Spint1-201
Spint1	Spint1-203
Spint1	Spint1-202
Spock3	Spock3-201
Spock3	Spock3-202
Spon1	Spon1-201
Spon1	Spon1-202
Spon2	Spon2-201
Spred3	Spred3-201
Spry3	Spry3-201
Spsb1	Spsb1-201
Spta1	Spta1-201
Sptb	Sptb-202
Sptssb	Sptssb-201
Sptssb	Sptssb-202
Srgap1	Srgap1-201
Srrm4	Srrm4-201
Sst	Sst-201
St6gal2	St6gal2-201
St6gal2	St6gal2-205
St6galnac5	St6galnac5-201
St7	St7-205
St7	St7-206
St7	St7-220
St8sia2	St8sia2-201
St8sia4	St8sia4-201
Stab1	Stab1-201
Stab1	Stab1-203
Stac	Stac-201
Stac	Stac-202
Steap2	Steap2-203
Steap2	Steap2-204
Steap2	Steap2-201
Steap4	Steap4-201
Stk32b	Stk32b-201
Stmn2	Stmn2-201
Stmn3	Stmn3-201
Stmn4	Stmn4-203
Stmn4	Stmn4-202
Stmn4	Stmn4-201
Stom	Stom-201
Stra6	Stra6-201
Stra6	Stra6-214
Stra6	Stra6-205
Stra6	Stra6-213
Stra6	Stra6-202
Stxbp5l	Stxbp5l-206
Stxbp6	Stxbp6-202
Sulf2	Sulf2-201
Svep1	Svep1-201
Syncrip	Syncrip-210
Syndig1	Syndig1-201
Synj2	Synj2-202
Synpo	Synpo-206
Synpo	Synpo-210
Synpo	Synpo-205
Synpo	Synpo-207
Synpo2	Synpo2-202
Synpo2	Synpo2-203
Syp	Syp-201
Syt1	Syt1-201
Syt11	Syt11-201
Syt11	Syt11-205
Syt14	Syt14-203
Syt16	Syt16-201
Syt17	Syt17-201
Syt4	Syt4-201
Sytl2	Sytl2-205
Sytl2	Sytl2-211
Sytl2	Sytl2-210
Sytl2	Sytl2-201
Sytl2	Sytl2-217
Tacc1	Tacc1-202
Tacstd2	Tacstd2-201
Tagap	Tagap-201
Tagln	Tagln-201
Tagln	Tagln-202
Tagln	Tagln-203
Tagln3	Tagln3-201
Tbx1	Tbx1-201
Tbx18	Tbx18-201
Tbx20	Tbx20-201
Tbx20	Tbx20-205
Tbx3	Tbx3-203
Tbx3	Tbx3-201
Tbx3	Tbx3-206
Tbx3	Tbx3-202
Tbx3	Tbx3-205
Tbx3os1	Tbx3os1-201
Tcaf1	Tcaf1-201
Tcerg1l	Tcerg1l-201
Tcp11	Tcp11-201
Tcp11l1	Tcp11l1-202
Tead2	Tead2-202
Tek	Tek-201
Tek	Tek-203
Tenm2	Tenm2-202
Tenm3	Tenm3-206
Tenm3	Tenm3-201
Tet3	Tet3-205
Tet3	Tet3-202
Tet3	Tet3-203
Tfap2a	Tfap2a-201
Tfap2b	Tfap2b-202
Tfap2b	Tfap2b-201
Tfap2b	Tfap2b-204
Tfec	Tfec-201
Tgfb2	Tgfb2-201
Tgfb2	Tgfb2-206
Tgfb2	Tgfb2-205
Tgfb3	Tgfb3-201
Tgfbr1	Tgfbr1-201
Tgm5	Tgm5-201
Th	Th-201
Th	Th-202
Th	Th-204
Thbs3	Thbs3-201
Thbs4	Thbs4-201
Thsd4	Thsd4-201
Thsd7a	Thsd7a-206
Thsd7a	Thsd7a-202
Thy1	Thy1-201
Tia1	Tia1-203
Tinag	Tinag-201
Tll1	Tll1-201
Tlx2	Tlx2-201
Tlx2	Tlx2-202
Tm4sf1	Tm4sf1-201
Tmc7	Tmc7-201
Tmed6	Tmed6-201
Tmeff2	Tmeff2-201
Tmem100	Tmem100-201
Tmem119	Tmem119-201
Tmem132d	Tmem132d-201
Tmem132e	Tmem132e-201
Tmem164	Tmem164-203
Tmem169	Tmem169-201
Tmem200b	Tmem200b-201
Tmem213	Tmem213-201
Tmem229a	Tmem229a-201
Tmem252	Tmem252-201
Tmem26	Tmem26-202
Tmem27	Tmem27-201
Tmem30b	Tmem30b-201
Tmem47	Tmem47-201
Tmem52b	Tmem52b-201
Tmem52b	Tmem52b-204
Tmem59l	Tmem59l-201
Tmem68	Tmem68-201
Tmpo	Tmpo-208
Tmprss2	Tmprss2-201
Tmsb4x	Tmsb4x-203
Tmtc2	Tmtc2-201
Tmtc4	Tmtc4-209
Tmtc4	Tmtc4-204
Tmtc4	Tmtc4-210
Tmx4	Tmx4-201
Tnc	Tnc-203
Tnc	Tnc-204
Tnfaip3	Tnfaip3-202
Tnfrsf11a	Tnfrsf11a-201
Tnmd	Tnmd-201
Tox	Tox-201
Tox2	Tox2-204
Tpbg	Tpbg-201
Tpm1	Tpm1-216
Tpm1	Tpm1-203
Tpm1	Tpm1-213
Tpm1	Tpm1-205
Tpm1	Tpm1-209
Tpm1	Tpm1-210
Tpm2	Tpm2-202
Tpm2	Tpm2-203
Tpm4	Tpm4-201
Tram1l1	Tram1l1-201
Trim2	Trim2-206
Trim2	Trim2-204
Trim2	Trim2-201
Trmt61b	Trmt61b-203
Tro	Tro-202
Trp53inp2	Trp53inp2-201
Trpc3	Trpc3-201
Trpm3	Trpm3-206
Trpv2	Trpv2-201
Tshz2	Tshz2-201
Tshz3	Tshz3-201
Tspan2	Tspan2-201
Tspyl4	Tspyl4-201
Ttbk2	Ttbk2-202
Ttc9	Ttc9-202
Ttll11	Ttll11-204
Tub	Tub-201
Tuba1a	Tuba1a-201
Tubb3	Tubb3-201
Tulp4	Tulp4-201
Twist1	Twist1-201
Twist2	Twist2-201
Txndc16	Txndc16-211
Uhmk1	Uhmk1-201
Ulbp1	Ulbp1-203
Unc5b	Unc5b-201
Unc5c	Unc5c-202
Unc5c	Unc5c-201
Uncx	Uncx-201
Uvssa	Uvssa-203
Vangl2	Vangl2-201
Vat1l	Vat1l-201
Vav1	Vav1-201
Vcam1	Vcam1-201
Vcan	Vcan-202
Vcan	Vcan-203
Vcan	Vcan-206
Vcan	Vcan-205
Vcan	Vcan-201
Vcp-rs	Vcp-rs-201
Vegfc	Vegfc-201
Veph1	Veph1-201
Vgf	Vgf-201
Vgll3	Vgll3-201
Vgll3	Vgll3-203
Vldlr	Vldlr-208
Vldlr	Vldlr-207
Vldlr	Vldlr-202
Vmn1r68	Vmn1r68-201
Vmn2r22	Vmn2r22-201
Vopp1	Vopp1-201
Vwa2	Vwa2-201
Vwf	Vwf-203
Vwf	Vwf-201
Vwf	Vwf-211
Wbp1l	Wbp1l-202
Wdr17	Wdr17-202
Wdr86	Wdr86-203
Wfdc15b	Wfdc15b-201
Wfdc15b	Wfdc15b-203
Wnt11	Wnt11-202
Wnt7a	Wnt7a-201
Wnt7b	Wnt7b-201
Wnt9b	Wnt9b-201
Wsb1	Wsb1-204
Wsb1	Wsb1-206
Wsb1	Wsb1-205
Zcchc12	Zcchc12-201
Zcchc18	Zcchc18-203
Zcchc18	Zcchc18-202
Zcchc18	Zcchc18-201
Zdhhc15	Zdhhc15-201
Zeb2	Zeb2-201
Zeb2	Zeb2-212
Zeb2	Zeb2-202
Zeb2os	Zeb2os-202
Zfhx3	Zfhx3-201
Zfhx4	Zfhx4-203
Zfhx4	Zfhx4-201
Zfhx4	Zfhx4-205
Zfp260	Zfp260-202
Zfp354c	Zfp354c-202
Zfp423	Zfp423-202
Zfp518b	Zfp518b-201
Zfp536	Zfp536-202
Zfp536	Zfp536-203
Zfp536	Zfp536-204
Zfp608	Zfp608-201
Zfp629	Zfp629-202
Zfp663	Zfp663-201
Zfp663	Zfp663-202
Zfp691	Zfp691-201
Zfp691	Zfp691-202
Zfp691	Zfp691-203
Zfp697	Zfp697-201
Zfp804a	Zfp804a-201
Zfp862-ps	Zfp862-ps-204
Zfp871	Zfp871-202
Zfp9	Zfp9-201
Zik1	Zik1-201
Zim1	Zim1-201
Zkscan8	Zkscan8-204
Zmat4	Zmat4-201
Zmiz1	Zmiz1-201
Zmiz1	Zmiz1-208
Zmiz1os1	Zmiz1os1-201
Zswim9	Zswim9-202

## Sheet: F. Fem1112_CommonDEDT_12UP
Common events			DEGenes_notinDEI		DEIsoforms_notinDEG
Gene	Transcript		Tmem255b		Gm12671-201
0610039K10Rik	0610039K10Rik-202		1700022I11Rik		Gm10359-201
1110004E09Rik	1110004E09Rik-201		Gm13577		Arhgap11a-201
1110008L16Rik	1110008L16Rik-205		Gm2245		Gm4204-201
1110035H17Rik	1110035H17Rik-201		Rps15a-ps7		Usp34-205
1110046J04Rik	1110046J04Rik-201		Gm11747		Gm7240-204
1700001L05Rik	1700001L05Rik-203		Gm8730		Gm15501-202
1700001L05Rik	1700001L05Rik-201		Tuba1c		Emc1-202
1700007K13Rik	1700007K13Rik-201		Slc5a10		Rps2-ps10-201
1700013H16Rik	1700013H16Rik-201		Gm14513		Nrf1-219
1700019A02Rik	1700019A02Rik-201		Pilra		H2afj-202
1700019D03Rik	1700019D03Rik-201		Gm20731		Gm14224-201
1700019D03Rik	1700019D03Rik-204		Srp9		Tpm1-212
1700021F05Rik	1700021F05Rik-202		Mrpl48-ps		Zbtb44-205
1700027J19Rik	1700027J19Rik-201		Myh13		Hmgb1-207
1700028I16Rik	1700028I16Rik-202		EU599041		Fn1-211
1700061G19Rik	1700061G19Rik-201		Kcnip2		AC154767.1-201
1700095J03Rik	1700095J03Rik-201		Gm37297		Dnmt3a-204
1700097N02Rik	1700097N02Rik-201		Gm21992		Zbtb44-206
1810032O08Rik	1810032O08Rik-201		Snapc1		Commd3-212
2010204K13Rik	2010204K13Rik-202		Gm9768		Dst-215
2010300C02Rik	2010300C02Rik-203		2900005J15Rik		Slc30a9-201
2010300C02Rik	2010300C02Rik-201		Spx		AC154506.1-201
2310061I04Rik	2310061I04Rik-203		Gm12666		Mettl17-207
2310061I04Rik	2310061I04Rik-201		Abraxas1		Gng7-203
2310061I04Rik	2310061I04Rik-204		4930566F21Rik		Rps15a-203
2310061I04Rik	2310061I04Rik-202		Spata25		AC245272.3-202
2310061I04Rik	2310061I04Rik-208		Gm16170		Gpc6-201
2410017I17Rik	2410017I17Rik-202		Rasgrp4		Eps15-208
2410018L13Rik	2410018L13Rik-204		Gatm		Pdxdc1-215
2610027K06Rik	2610027K06Rik-201		Gm43909		Gm9748-201
2610028E06Rik	2610028E06Rik-205		Gm44260		Tmem44-206
2610028E06Rik	2610028E06Rik-202		Top3b		Gapdh-202
2700049A03Rik	2700049A03Rik-203		Lactb2		Ino80e-212
3110001I22Rik	3110001I22Rik-201		Rnps1		Cenpl-208
3110002H16Rik	3110002H16Rik-201		Rasa2		Ctcflos-203
3110002H16Rik	3110002H16Rik-203		Slc52a3		Stard7-205
3110043O21Rik	3110043O21Rik-203		Retsat		A830035A12Rik-201
4833407H14Rik	4833407H14Rik-201		Tor3a		Gm29340-201
4930432K21Rik	4930432K21Rik-202		1190007I07Rik		Apobec3-208
4930447C04Rik	4930447C04Rik-202		Samd11		Grip1-211
4930447C04Rik	4930447C04Rik-208		Rsad1		Mthfs-201
4930447C04Rik	4930447C04Rik-203		1110065P20Rik		Irgm2-202
4930447C04Rik	4930447C04Rik-201		Gm38058		Mlst8-202
4930461G14Rik	4930461G14Rik-201		Gm37245		Nfatc2-204
4930513N10Rik	4930513N10Rik-203		B230208H11Rik		Gapdh-203
4930518J20Rik	4930518J20Rik-201		Gm14565		Mbd2-202
4930548H24Rik	4930548H24Rik-202		Gm37913		Med25-207
4930550L24Rik	4930550L24Rik-201		D10Wsu102e		Col9a1-201
4930563E18Rik	4930563E18Rik-201		Zfp981		Mlf2-201
4931440J10Rik	4931440J10Rik-201		Axl		Src-204
4933402E13Rik	4933402E13Rik-202		Cxcr4		AL607074.1-201
4933416C03Rik	4933416C03Rik-203		Sema4b		Olfr1156-202
4933416M07Rik	4933416M07Rik-201		Surf6		Hmgb1-206
5330438D12Rik	5330438D12Rik-202		Gnpnat1		Hmgb1-210
5730507C01Rik	5730507C01Rik-201		Eif2b3		Lck-202
5830432E09Rik	5830432E09Rik-202		Aven		Copa-202
6030407O03Rik	6030407O03Rik-202		Wdr43		Mettl23-201
6030419C18Rik	6030419C18Rik-201		Hspa9		Apobec3-201
6030498E09Rik	6030498E09Rik-201		Smyd4		Slc1a5-202
6330411D24Rik	6330411D24Rik-201		Fmo5		Mtss1-202
6430710C18Rik	6430710C18Rik-204		Zfp36l2		Cnn3-203
8030474K03Rik	8030474K03Rik-202		Jcad		Gm14064-201
8030474K03Rik	8030474K03Rik-201		Grtp1		Slc25a25-201
8030474K03Rik	8030474K03Rik-203		Kctd3		Phc3-206
9130401M01Rik	9130401M01Rik-201		1700030C10Rik		Zfp746-206
A1bg	A1bg-201		Als2cl		Dnmt3a-206
A230005M16Rik	A230005M16Rik-202		Nop14		Fat1-201
A230005M16Rik	A230005M16Rik-201		Wee1		Gm3448-201
A430005L14Rik	A430005L14Rik-201		Ltv1		Hmgb1-208
A430078G23Rik	A430078G23Rik-203		Gnl1		Rnf212b-201
A530016L24Rik	A530016L24Rik-201		Gm9920		Ly6e-210
A530016L24Rik	A530016L24Rik-202		Pim3		Plac9b-203
A730017C20Rik	A730017C20Rik-201		Dlat		Coro2a-201
A930037H05Rik	A930037H05Rik-205		Skiv2l2		Cphx3-202
AA414768	AA414768-201		Nit2		Zfp106-211
Aard	Aard-201		Lncenc1		FO907130.1-201
Aasdh	Aasdh-201		Nfe2l2		Arhgef2-231
Aasdh	Aasdh-214		Gm16153		Gm5182-201
Aatf	Aatf-201		Gm6798		Dmrtc1c1-201
Aatf	Aatf-204		Gm17354		Dmrtc1c2-203
Abca4	Abca4-201		Gm3636		Atp6v0c-202
Abcc2	Abcc2-201		Ddx39		Tcf4-243
Abcc4	Abcc4-201		Panct2		Gm47040-201
Abcc4	Abcc4-202		Chtf18		Hn1-202
Abcd4	Abcd4-201		Gm17334		Ubap2l-203
Abcg1	Abcg1-201		AI661453		Usp29-201
Abhd11	Abhd11-205		Ltbp3		Sugp2-214
Abhd14a	Abhd14a-202		Smc3		Pigb-207
Abhd14a	Abhd14a-203		Gm10382		Lrrk2-202
Abhd14b	Abhd14b-207		Tnfrsf10b		Nmnat2-204
Abhd3	Abhd3-203		Gm6445		Gm12166-202
Abhd6	Abhd6-201		Gm17080		Chd9-206
Abl2	Abl2-202		Yrdc		Als2-202
Ablim2	Ablim2-202		Slc35g1		4930528H21Rik-201
Ablim3	Ablim3-201		Thop1		Gm13123-201
Ablim3	Ablim3-202		C130032M10Rik		Zfp106-205
AC149090.1	AC149090.1-201		Parn		Gm19428-201
AC149090.1	AC149090.1-202		Sccpdh		Dlgap4-206
Acaa1b	Acaa1b-201		Akr1b10		AC166341.1-201
Acaa2	Acaa2-201		Atp6v1c1		Vmn1r13-202
Acacb	Acacb-201		Dsp		Exoc3l2-201
Acacb	Acacb-202		Ggt5		Uggt2-203
Acad12	Acad12-201		Zbtb7c		Per1-203
Acadl	Acadl-201		Elac2		Asb1-202
Acadl	Acadl-202		Scaper		Nrf1-214
Acadm	Acadm-201		Mbp		Klhdc10-206
Acadvl	Acadvl-202		Gtf2f2		Papss1-204
Acadvl	Acadvl-205		Gm26648		Dcun1d4-202
Acan	Acan-201		Siglec5		Tcf12-218
Acat3	Acat3-201		Pald1		Apbb1-214
Ackr4	Ackr4-204		Ints3		Gemin8-203
Acot1	Acot1-201		Anp32b		Sar1a-208
Acot1	Acot1-204		Ckap2		Apoc2-202
Acot1	Acot1-202		Esr1		Crocc-204
Acot3	Acot3-201		1700003F12Rik		Afap1l2-201
Acot3	Acot3-202		Zswim3		Gm7367-201
Acot9	Acot9-201		Smndc1		Uck2-205
Acsbg1	Acsbg1-201		Enoph1		AC164297.2-201
Acsl1	Acsl1-201		Klf11		Rsf1-202
Acsl1	Acsl1-210		Rpl14		Brwd1-209
Acsm3	Acsm3-203		Plekhm1		Themis-201
Acsm3	Acsm3-201		Asah1		Smarce1-206
Acss1	Acss1-201		Car5b		Hdac7-206
Actn2	Actn2-205		Polr3g		Rpe-203
Actr3b	Actr3b-201		Arvcf		Cst12-202
Actr3b	Actr3b-202		Sf3b3		Schip1-203
Actr6	Actr6-201		Suz12		Rcc2-204
Acy1	Acy1-201		Etfdh		Sesn3-205
Acy3	Acy3-201		Cct7		Stard7-206
Adad2	Adad2-201		Zfp622		Plac9b-201
Adamts14	Adamts14-201		Tcp11l2		Prdm11-205
Adamts16	Adamts16-201		Cep170b		Ccdc15-201
Adamts16	Adamts16-203		Gss		St3gal4-209
Adamts19	Adamts19-201		Khsrp		Neurl1a-202
Adamts8	Adamts8-201		Bckdk		Rhox4e-201
Adcy3	Adcy3-202		Rrp1b		Phc3-204
Adcy3	Adcy3-207		Tmem53		Pigq-219
Adgrb2	Adgrb2-207		4933413J09Rik		Rapgef6-204
Adgre5	Adgre5-203		Lctl		Rcn2-204
Adgre5	Adgre5-201		Gsg1l		Capn5-202
Adgre5	Adgre5-208		Ptcd2		Zfp949-203
Adgrg1	Adgrg1-201		Naa25		Kif1a-201
Adgrg1	Adgrg1-207		Nelfa		Sc5d-202
Adgrg1	Adgrg1-202		Mmp15		Eif4g1-207
Adgrl1	Adgrl1-205		Coq3		Snhg1-205
Adhfe1	Adhfe1-201		Gm12346		Atrip-205
Adk	Adk-207		Snx9		Rp2-203
Adm	Adm-201		Cdk5		Nrros-204
Adora1	Adora1-201		Impdh2		Ntrk2-207
Adora1	Adora1-202		Neu3		Gm16401-201
Adora1	Adora1-204		Gm17509		Nfatc2-201
Adpgk	Adpgk-201		Rpl6		Ntn1-202
Adrb3	Adrb3-201		Pcgf6		Srp54-207
Adsl	Adsl-206		Bcas2		Platr16-202
Aes	Aes-203		Gpcpd1		Gm3333-202
Aes	Aes-201		Oxnad1		Ctdnep1-205
Afg3l2	Afg3l2-201		Gm43023		Gm16439-201
Aftph	Aftph-205		Pnkd		Myef2-202
Agap1	Agap1-202		Itgb5		Pou2f1-216
Agk	Agk-201		Ehhadh		Lama3-202
Agtr1a	Agtr1a-201		Ercc6l		Hdac10-207
AI427809	AI427809-203		Syngr2		Proser3-201
AI506816	AI506816-205		Ttc5		Elf2-206
Aifm1	Aifm1-202		Tor4a		Rufy3-203
Aifm3	Aifm3-201		Zbtb8a		Mkks-203
Ak7	Ak7-201		Mthfd1		Sesn3-201
Akap1	Akap1-201		Ruvbl1		Nav1-205
Akr1b8	Akr1b8-201		Wasf3		Pdik1l-206
Akr1c14	Akr1c14-201		Stbd1		Tgfbr3l-201
Akr1cl	Akr1cl-201		B3gnt8		Nf2-203
Akr1cl	Akr1cl-206		Fam50a		Pfkfb3-220
Aktip	Aktip-205		Edem2		Olfr681-203
Aldh1a1	Aldh1a1-201		Aunip		Zmynd8-204
Aldh1a7	Aldh1a7-201		Zfp951		Rexo1-208
Aldh1b1	Aldh1b1-201		4930523C07Rik		Sprr2a2-202
Aldh2	Aldh2-202		Gm17178		Dock6-202
Aldh2	Aldh2-201		Mcm8		Gabpa-202
Aldh2	Aldh2-203		Pygb		Hotairm1-201
Aldh2	Aldh2-206		4930458D05Rik		Rgma-201
Aldh3b1	Aldh3b1-201		Cct4		Zfp518b-204
Aldh7a1	Aldh7a1-201		Lyar		Rps2-ps6-201
Aldoc	Aldoc-202		Cd2ap		Pisd-211
Alg13	Alg13-210		Pld3		Srsf5-203
Alg13	Alg13-202		Mycbp		Dnah17-202
Alg13	Alg13-204		Nupl1		Gm10033-201
Alg13	Alg13-201		Plekhg5		Csrnp3-201
Alg13	Alg13-212		Tm7sf3		Cpne9-201
Alg13	Alg13-205		Akr1b3		Zfp809-205
Alkbh2	Alkbh2-202		Snhg4		Gtpbp2-211
Alpl	Alpl-201		Hgsnat		C77080-201
Amd2	Amd2-201		Xrn2		Ubl4a-201
Amhr2	Amhr2-201		6820402A03Rik		Fgfr1op2-202
Amhr2	Amhr2-202		Cct3		Polr2i-203
Amhr2	Amhr2-203		Slc29a2		Zfp708-201
Amn	Amn-202		Mettl22		Papola-211
Anapc15	Anapc15-205		Itpr1		Gm2004-201
Anapc15	Anapc15-204		Esf1		Gm14419-202
Anapc5	Anapc5-212		Ndufs7		AL590629.4-201
Angptl4	Angptl4-202		E030037K01Rik		Pofut1-206
Angptl4	Angptl4-201		Mrm3		Mfsd4a-206
Ankrd34a	Ankrd34a-201		Ccdc14		Blvra-203
Ankrd35	Ankrd35-202		Ambra1		Gm7896-201
Anpep	Anpep-202		En2		Rundc3a-210
Anxa2	Anxa2-203		Aspscr1		Dctn6-202
Anxa4	Anxa4-201		Sapcd2		Rhox4a2-201
Anxa7	Anxa7-207		Fancb		AC112142.1-203
Ap3b2	Ap3b2-201		Pspc1		Gm23562-201
Ap3b2	Ap3b2-204		Cryzl2		Zfp934-202
Ap5b1	Ap5b1-201		Kcnk5		Rbm25-209
Aplf	Aplf-203		Cdca5		Mtf2-209
Apoc1	Apoc1-201		Ntpcr		Rbm12b2-202
Apoe	Apoe-208		Ppp1cc		Cep131-201
Aqp12	Aqp12-201		Scamp5		Gm7240-201
Aqp2	Aqp2-201		Gm30132		Clk1-210
Aqp5	Aqp5-202		Gpn3		Zfhx3-202
Arap2	Arap2-201		Tomm34		Cit-204
Arhgap21	Arhgap21-208		Zfpm2		Lrrc43-201
Arhgap21	Arhgap21-201		Gars		Tjap1-201
Arhgap26	Arhgap26-216		Thap4		Rpl22-208
Arhgap26	Arhgap26-215		Cdyl2		Nf2-201
Arhgap29	Arhgap29-201		Slc38a8		Aebp2-203
Arhgap4	Arhgap4-202		Tmem97		Ptprf-203
Arhgap42	Arhgap42-202		Med9		Gm5851-201
Arhgdig	Arhgdig-201		Pmf1		Zscan29-201
Arhgdig	Arhgdig-202		Psmd5		Zmiz2-205
Arhgdig	Arhgdig-203		Ipo4		Gm42031-201
Arhgef19	Arhgef19-201		Pelp1		Mfsd11-203
Arhgef19	Arhgef19-206		Rpl5		Oaz2-203
Arhgef19	Arhgef19-205		Tmem41a		9430078K24Rik-201
Arhgef19	Arhgef19-204		Tmem230		Ipo9-206
Arid3b	Arid3b-209		Kif2c		Man1a-203
Arid3b	Arid3b-201		Usp8		Mob4-201
Arl14epl	Arl14epl-201		Fig4		Gm44364-201
Arl4d	Arl4d-201		Cox11		Spcs2-210
Armc8	Armc8-202		Slc16a2		Kmt5b-203
Armc8	Armc8-203		Gm7676		Khdc3-201
Arntl2	Arntl2-204		Slc25a1		Creb1-209
Arpc1b	Arpc1b-211		Rrs1		Tmem260-210
Arpc1b	Arpc1b-207		Setdb2		Gm14414-201
Arrdc4	Arrdc4-202		Sgol2a		Pank2-202
Arx	Arx-201		Fam241b		Zfp109-201
Arx	Arx-202		Dpf1		Rabep1-204
Arx	Arx-203		Dhdh		Taf1-203
Ascl2	Ascl2-201		Gm45470		Dab2ip-201
Ascl2	Ascl2-202		Chadl		Sirt5-206
Ash2l	Ash2l-204		Rae1		Rsg1-201
Asns	Asns-201		Snx3		Igsf11-202
Ass1	Ass1-201		Gm9894		Ube2d3-204
Asz1	Asz1-201		1190002N15Rik		Stk16-208
Asz1	Asz1-202		Cables1		1110032A03Rik-204
Asz1	Asz1-203		Ttc27		Pacs2-202
Atf7ip2	Atf7ip2-201		Dkc1		Arid5b-203
Atg13	Atg13-202		Gm10459		Uspl1-205
Atg14	Atg14-201		Lonp1		Rbm18-203
Atg16l2	Atg16l2-202		Cct6a		Gm10769-201
Atp10a	Atp10a-201		Mdm2		Atp5o-203
Atp13a3	Atp13a3-203		Ppp5c		Noxred1-201
Atp1b1	Atp1b1-201		Pms1		Uqcr10-203
Atp1b2	Atp1b2-201		Usp16		Gm5812-201
Atp1b2	Atp1b2-202		Ptcd3		Prickle1-202
Atp1b2	Atp1b2-204		Sdhaf4		Mga-202
Atp2b3	Atp2b3-201		Cyp2s1		Phactr1-206
Atp5g1	Atp5g1-202		Ahsa1		Klhl22-208
Atp5g1	Atp5g1-203		Tmco6		Gm17455-204
Atp9a	Atp9a-206		4930558J18Rik		mmu-mir-293.1-201
Atr	Atr-201		B4galt5		Ewsr1-205
Atrx	Atrx-217		Wsb2		Utp6-202
AU015836	AU015836-202		Nsrp1		Rps6ka5-208
AU018091	AU018091-201		Atg2a		Gm14288-201
AU020206	AU020206-202		Mgst1		Gm26880-201
AU022751	AU022751-202		Dnttip2		Ankrd42-208
AU022751	AU022751-201		Wfs1		H2-Ke6-201
Auh	Auh-205		C1rl		Mthfr-206
Aurkc	Aurkc-203		Manba		Uck2-201
Aurkc	Aurkc-204		Rpl13		Ocel1-201
Avpi1	Avpi1-201		Cyp2f2		AL591207.1-203
AW551984	AW551984-202		Cdcp1		Pik3r1-201
Axin2	Axin2-201		Lrrc42		Tcf25-207
Azi2	Azi2-204		Slc25a42		Kif23-206
B230217C12Rik	B230217C12Rik-201		1700037H04Rik		Ftl1-ps1-202
B3gnt7	B3gnt7-201		Mrps24		Rbm33-201
B3gnt9	B3gnt9-201		Foxn2		Trim16-202
B4galnt3	B4galnt3-203		Polr3b		Lcmt1-204
Bace2	Bace2-201		Mavs		Rpap1-206
Bag3	Bag3-201		Psmd2		Hdac9-208
Bahd1	Bahd1-201		Mark1		Kmt5b-204
Baiap2	Baiap2-205		Pole		Tgif2-ps2-201
Baiap2l1	Baiap2l1-201		Gtf2h1		Nsfl1c-201
Baiap3	Baiap3-202		Ncoa3		Gucy2c-201
Baiap3	Baiap3-204		Rnf34		Cd2bp2-201
Banf1	Banf1-202		C920006O11Rik		Ppp2r2b-201
Bard1	Bard1-201		Sfn		Pank2-201
Baz2a	Baz2a-201		Rps6kl1		Zranb3-202
Baz2a	Baz2a-203		Mrps31		Smad5-206
BC030867	BC030867-201		Mybbp1a		Runx1t1-204
BC034090	BC034090-201		Supv3l1		Gm14305-202
BC034090	BC034090-204		4933434E20Rik		RF01962.1-209
BC048679	BC048679-203		Sdad1		Zfp964-201
BC048679	BC048679-202		Fbl		Dph3-207
BC048679	BC048679-201		Rfc4		Ddc-206
Bcap29	Bcap29-201		Mapk8ip2		Apobec3-203
Bcap31	Bcap31-201		Wdr34		Gm14435-202
Bcas3	Bcas3-216		Pdcd4		Zfand2b-201
Bcas3	Bcas3-202		Ralbp1		Gm48795-201
Bcas3	Bcas3-203		Mto1		Gm6089-201
Bcat2	Bcat2-208		Sdr42e1		Mbnl1-212
Bckdha	Bckdha-201		Rangrf		Foxa2-201
Bclaf3	Bclaf3-202		Mtfmt		Ttc17-202
Bclaf3	Bclaf3-201		Zfp534		Myt1l-204
Best1	Best1-201		Cth		Dcaf7-202
Bhlhe41	Bhlhe41-201		Rfc5		Phf24-202
Bhmt	Bhmt-201		Etv4		AC158554.1-202
Bicdl1	Bicdl1-201		Hexb		Fuz-214
Bicdl1	Bicdl1-207		Gatb		Timm10b-201
Bid	Bid-201		Dus3l		Gm3448-203
Bik	Bik-201		Fanci		Slc6a20a-201
Birc2	Birc2-202		Kcnn2		Ptpn14-203
Blnk	Blnk-202		Nub1		Tifa-202
Bmp2	Bmp2-201		Gm45552		Fubp1-216
Bmyc	Bmyc-201		Nr4a1		Plekha8-201
Boll	Boll-202		Gm10550		Gm42642-201
Boll	Boll-201		Ptch2		Smcr8-202
Bpnt1	Bpnt1-201		Cebpz		Adamdec1-201
Brap	Brap-206		Cdkn2aip		Srcin1-202
Brdt	Brdt-202		Vbp1		Gm8206-202
Bst2	Bst2-201		Mphosph10		Prrc2c-201
Btbd10	Btbd10-203		Wnt4		Ap2b1-206
Btbd11	Btbd11-203		Wt1		Ikbkg-205
Btbd18	Btbd18-201		Herc4		Gtf2ird1-209
Btbd18	Btbd18-202		Eif4ebp1		Art3-211
Btg3	Btg3-201		Ube2z		Ino80e-204
Btnl1	Btnl1-201		Gnl3		Nrf1-216
Bub1	Bub1-205		Rasa3		Xlr3b-201
C130071C03Rik	C130071C03Rik-201		Utp18		Washc1-201
C130071C03Rik	C130071C03Rik-204		Dcaf12l2		Lrmp-204
C1qbp	C1qbp-201		Ice2		Defb42-201
C1qtnf1	C1qtnf1-201		Ccdc28a		Ctnnd1-202
C1qtnf4	C1qtnf4-201		Hpf1		Rpgr-204
C1qtnf4	C1qtnf4-202		Hsph1		mmu-mir-294.1-201
C1qtnf7	C1qtnf7-202		Polr3d		Srrm4-203
C1qtnf7	C1qtnf7-201		Gm867		Slc44a1-201
C1qtnf7	C1qtnf7-203		Nampt		Dgcr2-202
C1ra	C1ra-201		Ccdc91		AI481877-202
C2cd5	C2cd5-204		Setd3		Ankrd27-202
C430049E01Rik	C430049E01Rik-201		Zmat5		Ggnbp2-201
Cab39l	Cab39l-206		Cct5		Adcy7-203
Cabp7	Cabp7-201		Gm16253		1700065D16Rik-201
Cacna1d	Cacna1d-202		Six4		Kcnk10-201
Cacna1d	Cacna1d-212		Xpo6		AL590629.2-201
Cacna1d	Cacna1d-209		Rnft1		Grk2-206
Cacnb2	Cacnb2-214		Exosc7		Vmn1r32-202
Cacnb2	Cacnb2-203		Fancd2os		Zfp27-206
Cacybp	Cacybp-201		Mak16		2010111I01Rik-213
Cad	Cad-201		Lrrc47		Ppp2r5c-206
Calcoco2	Calcoco2-201		Swap70		Gm10182-201
Calcoco2	Calcoco2-202		Spice1		Ttc16-206
Calr4	Calr4-202		Gm45053		Myhas-202
Camkk2	Camkk2-202		F11r		Gm48222-201
Camsap3	Camsap3-202		Gadd45a		Sez6-202
Camsap3	Camsap3-203		Dhcr7		Psd3-201
Camsap3	Camsap3-201		Sntb2		Tubgcp4-212
Camsap3	Camsap3-209		Timm50		Trp53inp1-202
Capn1	Capn1-201		Pop4		Pparg-204
Caprin2	Caprin2-202		Arrb2		Golga4-204
Card11	Card11-202		1700017B05Rik		Gm7240-202
Carnmt1	Carnmt1-201		Atp11b		Syn2-202
Cars2	Cars2-201		Angel1		Arpp19-202
Cars2	Cars2-205		Mrpl38		Gm12070-201
Caskin1	Caskin1-201		L3mbtl2		Zmynd8-219
Casp6	Casp6-203		Eif3b		Fkbp3-203
Casp6	Casp6-204		Tmem87b		1700028K03Rik-204
Cast	Cast-201		C130074G19Rik		Rad23b-204
Casz1	Casz1-201		Tfrc		Tmc5-202
Casz1	Casz1-204		Dohh		Gm45554-201
Cbr3	Cbr3-201		Brca2		Tmem44-203
Cbs	Cbs-202		Polr2b		Ktn1-203
Cbx7	Cbx7-203		Siah2		H2-Q4-202
Cbx7	Cbx7-207		2210016F16Rik		Prdm10-202
Cbx7	Cbx7-202		Rpl12		Txk-203
Cbx7	Cbx7-201		Rps3		AC244695.1-201
Cc2d1b	Cc2d1b-201		Lsm4		Gm48836-201
Cc2d1b	Cc2d1b-204		Gm17029		Gm12896-201
Ccdc152	Ccdc152-202		Cst3		Asb1-206
Ccdc170	Ccdc170-201		Pdcd7		Pcdhgb8-201
Ccdc172	Ccdc172-201		4930506C21Rik		Ank3-213
Ccdc182	Ccdc182-201		Rsl1d1		Olfr1338-202
Ccdc182	Ccdc182-202		Nup43		Ryr3-202
Ccdc191	Ccdc191-201		Aaas		Mink1-208
Ccdc30	Ccdc30-207		Bnip3		Fam83b-201
Ccdc61	Ccdc61-207		Idh1		Mbtps1-208
Ccdc73	Ccdc73-205		Nthl1		Cep57-209
Ccdc92	Ccdc92-201		Nptn		Dph6-201
Ccnb1	Ccnb1-207		Gm45515		Asph-217
Ccnb1	Ccnb1-201		Pdcd2l		Psenen-206
Ccnb1ip1	Ccnb1ip1-201		Cdc20		Ing5-203
Ccnb2	Ccnb2-201		Tgif2		Gm26698-201
Ccnh	Ccnh-201		Snx21		Anp32e-210
Cct2	Cct2-201		Trp73		S100pbp-206
Cct8	Cct8-201		Sap18		Gbp6-201
Cd164l2	Cd164l2-201		Sdha		Col15a1-201
Cd2	Cd2-201		Rfc1		Tnpo1-206
Cd320	Cd320-202		Ndrg3		Timm9-211
Cd82	Cd82-201		Mfsd14a		Sec14l1-204
Cd82	Cd82-202		Rab9		Ino80c-202
Cd82	Cd82-205		Ccnjl		Gpr62-201
Cd9	Cd9-201		Uri1		Lck-201
Cdc34	Cdc34-204		9430069I07Rik		Dysf-205
Cdc7	Cdc7-201		Dppa3-ps		Ubr4-210
Cdc7	Cdc7-204		Wasf1		Ralgps1-202
Cdh23	Cdh23-205		Mccc1		Slc35c2-214
Cdk15	Cdk15-201		Farsa		Ap1g2-201
Cdk16	Cdk16-201		Shisa2		Ywhag-204
Cdk5rap1	Cdk5rap1-201		Dcaf17		Ppp1r26-205
Cdkl2	Cdkl2-201		Myo7a		Gm9347-201
Cdkl4	Cdkl4-201		Cox14		Dmrtc1c2-201
Cdkn1a	Cdkn1a-203		Slc6a14		Kcnq2-209
Cdkn1b	Cdkn1b-201		Ncl		Atxn2-210
Cdkn2b	Cdkn2b-201		Cox5a		Crem-204
Cds1	Cds1-201		Gm42457		Crebzf-208
Cdx1	Cdx1-201		Gm15964		Skil-203
Cdx2	Cdx2-201		Wdr46		Myc-207
Cdyl	Cdyl-201		Rps11		H2-Q7-203
Ceacam10	Ceacam10-201		Xrcc4		Gm21655-201
Cebpb	Cebpb-201		Il17rc		Fbxo28-204
Cecr2	Cecr2-201		Abcc1		Grm2-203
Cecr2	Cecr2-202		Pex11b		AC123665.6-201
Cenpf	Cenpf-203		Kif20b		Itsn1-203
Cenpi	Cenpi-201		Dopey2		Gfpt1-201
Cenpv	Cenpv-201		Cmss1		Tubgcp4-215
Cep164	Cep164-201		Rpl18a		Tubgcp4-208
Cep250	Cep250-204		Utp14b		1700120C14Rik-201
Cep72	Cep72-203		Fbxo34		Gm40987-202
Cep85	Cep85-201		1500026H17Rik		Slc35b2-207
Cep85	Cep85-207		2700097O09Rik		Gm48441-201
Cercam	Cercam-201		Supt3		Eif4g1-210
Cers4	Cers4-205		Akap8l		Cyp11a1-202
Ces1h	Ces1h-201		Gm43599		Mxd4-202
Ces2g	Ces2g-201		2510039O18Rik		Trim12c-201
Cetn3	Cetn3-206		Eif2a		Gnai2-202
Cfap161	Cfap161-201		Tbc1d13		Calcoco1-202
Cfc1	Cfc1-201		Wbp11		St7-221
Cgn	Cgn-201		Ddhd2		Mylip-202
Cgn	Cgn-202		Tmem238		Rpl24-201
Cgn	Cgn-204		Gm24245		Galnt10-202
Cgn	Cgn-203		Gspt2		E330021D16Rik-203
Chchd10	Chchd10-201		Polr3a		Gm43240-201
Chchd10	Chchd10-202		Mettl25		Nfat5-208
Chchd4	Chchd4-201		Thap11		Iqch-203
Chd1l	Chd1l-201		Eif4enif1		Gm7901-201
Chdh	Chdh-201		Vegfb		Zc2hc1a-203
Chit1	Chit1-202		Pcolce2		Ccna2-203
Chit1	Chit1-201		Sgf29		Ptov1-211
Chka	Chka-202		2610206C17Rik		Ankrd12-204
Chmp2a	Chmp2a-201		Med26		Ogfod1-201
Chp2	Chp2-201		Gjc2		Arhgap23-201
Chpt1	Chpt1-207		Oma1		Neat1-202
Chrm4	Chrm4-201		Atmin		Mtus2-202
Cib2	Cib2-201		Cpsf3		Kmt2e-201
Cilp2	Cilp2-201		Drg1		Smc4-201
Cinp	Cinp-209		Gdf9		Syne1-201
Cinp	Cinp-212		Gm13554		Lins1-201
Cisd1	Cisd1-201		Cenpm		Palld-202
Cisd3	Cisd3-201		Fads6		Slf1-202
Ckb	Ckb-201		Ctdp1		Rasgef1c-202
Clca3a1	Clca3a1-202		Prickle3		Tfdp2-202
Clcn2	Clcn2-209		Zdhhc12		H2-Q7-204
Clcn2	Clcn2-201		Nenf		Apobec3-205
Clcn2	Clcn2-207		Atad2		Pde1c-206
Clec2l	Clec2l-201		2410003L11Rik		Rsrc2-222
Clip4	Clip4-201		Abcf3		Chtop-207
Cln3	Cln3-203		Nup107		Gm10010-201
Cln3	Cln3-208		Gm42596		Gm40988-201
Cln3	Cln3-209		Frmd6		Ugt2b36-203
Clpb	Clpb-208		Vav2		Akap5-202
Clpb	Clpb-207		Plbd2		Defb19-201
Clpp	Clpp-201		Degs1		Fam53b-206
Clstn3	Clstn3-201		Tmem181c-ps		Ltk-206
Clu	Clu-209		Amacr		Ino80e-214
Cluap1	Cluap1-205		Thoc2		RF01962.1-201
Clybl	Clybl-201		A230050P20Rik		Tmcc1-203
CN725425	CN725425-202		Gm15540		Tmem52-205
Cnot2	Cnot2-213		Polr3h		Taz-207
Cnot2	Cnot2-210		Brip1		AC139579.1-201
Cnpy1	Cnpy1-202		Tmem199		Gm13375-201
Cntn4	Cntn4-208		Mir290a		Hira-202
Cntn4	Cntn4-202		Dyrk1b		Fgd4-210
Cntnap5a	Cntnap5a-201		Ssr4		Rims1-201
Coa7	Coa7-201		Cdca2		Rims1-214
Coch	Coch-201		Gpr182		Nfic-207
Col16a1	Col16a1-201		Polr1b		BC048644-202
Col16a1	Col16a1-210		Foxo6		Sept9-205
Col6a1	Col6a1-201		Ndufv1		Zfp91-203
Col6a2	Col6a2-201		Gm39090		Srp54-201
Col6a6	Col6a6-202		Glrx3		Prrc2b-201
Col9a2	Col9a2-201		Yars2		Hyi-202
Colec12	Colec12-201		Fdxacb1		Ttpal-202
Coprs	Coprs-201		2610035D17Rik		Gm29247-202
Cops5	Cops5-205		Grasp		Ins2-204
Cops7a	Cops7a-201		Sec31a		Anp32e-203
Cops7a	Cops7a-205		Fut8		Camk2b-204
Coq8a	Coq8a-201		Alg8		Ston1-203
Coq8a	Coq8a-207		Pum3		Kirrel3-207
Coq8a	Coq8a-209		Sod2		Ttc8-206
Coq8a	Coq8a-217		Lgals3bp		Slit2-216
Coro2b	Coro2b-201		Gm26631		Insig2-208
Cox18	Cox18-202		Mettl8		Zfp429-201
Cox18	Cox18-201		2200002J24Rik		Prkch-203
Cox6b2	Cox6b2-201		Me2		Ppip5k1-208
Cox6b2	Cox6b2-203		Cdca7l		AC124561.1-201
Cox6b2	Cox6b2-205		Orc3		Tardbp-227
Cox6c	Cox6c-203		Tomt		Klhl22-207
Cox7a1	Cox7a1-201		Helz		Gm45469-201
Cpa1	Cpa1-201		Dusp9		Cited2-203
Cpa2	Cpa2-201		Eif3l		Gm26886-204
Cpeb1	Cpeb1-203		Rps6		Myh14-205
Cpeb1	Cpeb1-201		Ebna1bp2		Cdc42bpa-202
Cpeb1	Cpeb1-209		Coq9		Scai-208
Cpeb1	Cpeb1-207		Rpl14-ps1		AC167192.1-201
Cpeb2	Cpeb2-204		Cdt1		Snhg1-201
Cpeb2	Cpeb2-201		Ppp6r1		Gm9776-202
Cpne5	Cpne5-201		Gm3604		Frrs1l-202
Cpne8	Cpne8-202		Sirt3		Srsf9-204
Cpne8	Cpne8-203		Nsun2		Lrrk2-204
Cpsf4l	Cpsf4l-202		Gemin5		Srsf2-204
Cpsf4l	Cpsf4l-201		Nqo2		Rab34-209
Cpsf4l	Cpsf4l-205		Fam3c		Mid1-210
Cpsf4l	Cpsf4l-203		Mrpl45		Foxm1-202
Cpt1a	Cpt1a-201		Macrod1		Zfp58-201
Cpt2	Cpt2-201		Pex14		Lin9-204
Cradd	Cradd-202		Snx16		Wars2-203
Crip3	Crip3-202		Xrcc5		BC006965-214
Crnde	Crnde-202		Rsl24d1		Abi2-207
Crnde	Crnde-201		Abhd12		Adcy7-202
Cry1	Cry1-201		Reep2		Gimap5-201
Cryl1	Cryl1-201		Chmp4c		Arid5a-207
Cryl1	Cryl1-204		Ubl3		Agtrap-203
Cryl1	Cryl1-203		Ccdc117		Zfp984-202
Crym	Crym-201		Skp1a		Rapgef6-201
Csgalnact1	Csgalnact1-201		Adss		Gm16031-201
Csgalnact1	Csgalnact1-203		Arrdc2		Far1-202
Csgalnact1	Csgalnact1-204		Iffo1		Kpna6-201
Cst8	Cst8-201		Sae1		Tfdp2-209
Cst8	Cst8-203		Mast3		Gm40723-201
Cstf2	Cstf2-202		Dnajc19		Trpm1-210
Ctnnal1	Ctnnal1-201		Creg2		Rgs17-201
Ctps	Ctps-201		Ell		Ipo5-203
Ctps2	Ctps2-204		Nhp2		Ddx60-205
Ctps2	Ctps2-202		Eftud2		Prr23a1-201
Ctps2	Ctps2-203		Asna1		Pigo-204
Cul2	Cul2-201		Cib1		Lrp8-205
Cul2	Cul2-202		Prkcb		Cyfip2-204
Cul2	Cul2-206		Noa1		Ttc29-201
Cul4b	Cul4b-203		Gm45871		Rhox4c-201
Cul4b	Cul4b-201		Wsb2-ps		Tfdp2-204
Cx3cl1	Cx3cl1-201		Smtnl1		Tcf4-237
Cyb5r1	Cyb5r1-205		Mrpl4		Abca15-202
Cyb5r4	Cyb5r4-205		Snx14		Pik3ca-202
Cyb5r4	Cyb5r4-201		Ubxn1		Nrf1-203
Cyct	Cyct-201		Sema3e		Eps8l1-214
Cygb	Cygb-201		Pnck		Tbl2-201
Cyp17a1	Cyp17a1-201		Ftsj3		Gm20732-201
Cyp1a1	Cyp1a1-201		Fam234a		Ddr1-207
Cyp2r1	Cyp2r1-201		Gm43189		Fthl17b-201
Cyp4f13	Cyp4f13-201		Ahdc1		Myh6-207
Cyp4f14	Cyp4f14-201		Ankle2		Gnb2-209
Cyp4v3	Cyp4v3-201		Cyb5r3		Zfp207-202
D030056L22Rik	D030056L22Rik-202		Scp2		Gm17660-201
D030056L22Rik	D030056L22Rik-201		Gm34866		Slc35a3-202
D11Wsu47e	D11Wsu47e-202		Pacs1		Gm7903-201
D11Wsu47e	D11Wsu47e-201		Tm2d3		Gm5128-201
D130058E05Rik	D130058E05Rik-202		Gm4924		3222401L13Rik-201
D130058E05Rik	D130058E05Rik-201		Zc3h8		Gdi1-208
D1Pas1	D1Pas1-201		Letm1		Arl10-203
D230025D16Rik	D230025D16Rik-201		Ube2o		Add3-203
D630039A03Rik	D630039A03Rik-201		Cluh		Scnn1a-203
Dab1	Dab1-202		Nrg4		Mrpl23-ps1-201
Dars	Dars-201		Rbfa		Xkrx-201
Dars2	Dars2-203		Zxdc		Gm28265-201
Dars2	Dars2-205		Puf60		Olfr1506-201
Dazl	Dazl-201		Itpk1		Esr2-201
Dbf4	Dbf4-207		Rcan1		Nfia-204
Dbi	Dbi-203		Orc5		Gm40987-203
Dbp	Dbp-204		Mtfr2		Srp19-206
Dcaf12l1	Dcaf12l1-202		Gm45141		Hdgf-205
Dcaf12l1	Dcaf12l1-201		Oser1		Lrrk2-205
Dcaf13	Dcaf13-201		Polr3gl		Fbxl12-202
Dcaf13	Dcaf13-205		Tpp1		mmu-mir-292a.1-201
Dcaf4	Dcaf4-201		Aff3		Mcoln2-202
Dcaf4	Dcaf4-208		Mpc1		Hdac4-201
Dclk1	Dclk1-206		Sucla2		Ttc28-205
Dclk1	Dclk1-203		Naxe		Rsrc2-204
Dclk1	Dclk1-207		Abcf2		Raver1-203
Dclk1	Dclk1-214		Mcm3		Socs4-202
Dclk1	Dclk1-201		Phb		Sgk1-213
Dclk1	Dclk1-205		Trit1		Cep68-204
Dclk1	Dclk1-208		Zfp598		Lsm14a-208
Dclk1	Dclk1-204		Dtx2		Carmil3-209
Dclk1	Dclk1-213		Rps10		Dmrtc1c2-202
Dclk1	Dclk1-211		Noc4l		Fry-203
Dclk2	Dclk2-209		Ccdc138		F530104D19Rik-201
Dct	Dct-201		Lrpap1		Itga9-203
Dctd	Dctd-202		Atp5b		Tex9-211
Dctd	Dctd-203		Osbpl2		Lnx1-204
Dctpp1	Dctpp1-201		Reep5		Gm2223-201
Ddhd1	Ddhd1-208		Qrsl1		Capzb-203
Ddit4l	Ddit4l-201		Usp31		Gm26603-201
Ddit4l	Ddit4l-202		Pou4f1		Gpi1-211
Ddit4l	Ddit4l-203		Ubxn2a		Tcf12-210
Ddx10	Ddx10-201		Gmnn		Pou2f1-201
Ddx19b	Ddx19b-202		Pttg1ip		Acbd5-211
Ddx27	Ddx27-201		Olfr315		Slc38a7-204
Ddx4	Ddx4-202		Gin1		Hmgn2-201
Ddx4	Ddx4-201		Wnt3		Vps8-205
Ddx43	Ddx43-201		Wdr5		Mir295-201
Ddx58	Ddx58-201		Tsr2		mmu-mir-295.1-201
Ddx58	Ddx58-205		Psmd12		Trpc7-206
Dedd2	Dedd2-201		Smc6		Dera-204
Dennd1c	Dennd1c-201		Zfp703		AV320801-201
Dennd2c	Dennd2c-202		Atp6ap2		Eln-203
Deptor	Deptor-201		Rpl8		Gm28309-201
Deptor	Deptor-203		Fh1		Hrh1-203
Derl3	Derl3-201		Polr1e		Rhox2f-201
Derl3	Derl3-203		Cox4i1		Olfr1318-202
Dgcr8	Dgcr8-201		Gm43372		Rasgrp2-208
Dgcr8	Dgcr8-212		Arfgef1		Rasgrp2-229
Dgke	Dgke-201		Jade2		Rpgr-201
Dhps	Dhps-201		Tmem159		Tbc1d32-203
Dhrs7	Dhrs7-201		2310022A10Rik		Qars-224
Dhtkd1	Dhtkd1-201		Tbp		Scrn3-204
Dhtkd1	Dhtkd1-202		Wdhd1		Wdr73-203
Dhx32	Dhx32-202		Atpaf2		Agfg1-207
Diaph1	Diaph1-204		Ppa1		B3gnt2-201
Dlgap3	Dlgap3-201		Trmt10a		Bin2-205
Dlx3	Dlx3-201		Cpxm1		Dis3l-203
Dmc1	Dmc1-201		Vapa		3110053B16Rik-203
Dmpk	Dmpk-201		Dxo		Clk4-203
Dmrt1	Dmrt1-201		Supt5		Slc9b1-204
Dmrt3	Dmrt3-201		Crtap		Inpp5d-208
Dmrta1	Dmrta1-201		Gcat		Gm3005-202
Dmrtc2	Dmrtc2-201		Rnf44		Lrp6-205
Dmxl2	Dmxl2-206		Rnf135		Pank2-207
Dnaaf3	Dnaaf3-201		Adam33		Srarp-201
Dnah8	Dnah8-201		Nol12		Atp5l-202
Dnaja1	Dnaja1-202		Mum1		Epb41l5-201
Dnaja3	Dnaja3-201		Mixl1		Mir291b-201
Dnaja3	Dnaja3-202		Ppa2		mmu-mir-291b.1-201
Dnajb6	Dnajb6-202		Wapl		Zfp984-201
Dnajc15	Dnajc15-201		Man2c1os		Apod-201
Dnajc15	Dnajc15-202		Samm50		Kdm2b-206
Dnajc2	Dnajc2-207		Podxl		Anp32a-203
Dnajc2	Dnajc2-201		Oat		Cd151-202
Dnajc21	Dnajc21-201		Gm44264		S100pbp-202
Dnd1	Dnd1-201		E130218I03Rik		Kiss1-205
Dnd1	Dnd1-203		Lrrc8e		Fhit-208
Dnd1	Dnd1-202		Gm45507		Prr5l-209
Doc2b	Doc2b-201		Rad21		Adam8-201
Dock2	Dock2-201		Rpap3		Zcchc7-203
Dock3	Dock3-201		Cdk12		Naa50-202
Dock4	Dock4-201		Exosc8		Gm6890-201
Dock4	Dock4-211		Ddx51		Mettl17-216
Dock4	Dock4-202		Plekhb1		Neu2-201
Dock4	Dock4-207		Pias4		Abca17-201
Dock9	Dock9-202		Nop53		AC116487.1-201
Dock9	Dock9-203		Gm527		Ak2-201
Dok7	Dok7-203		Lypla1		2310008N11Rik-203
Dpcr1	Dpcr1-201		Psme2		Gm27512-201
Dpp7	Dpp7-201		Zbtb11		Vps8-206
Dppa2	Dppa2-201		Atg101		Nsd3-201
Dppa3	Dppa3-201		Zfp977		Prrc2a-204
Dppa3	Dppa3-202		Rdm1		Gprc5c-208
Dppa4	Dppa4-202		Srfbp1		Fgfr3-201
Dppa4	Dppa4-201		Acsl3		Ube2d3-216
Dppa5a	Dppa5a-201		Clptm1		Ntan1-201
Drp2	Drp2-202		Spock2		Papola-210
Drp2	Drp2-204		Ascc1		Acrbp-202
Drp2	Drp2-206		Eci1		Rsrc1-206
Dtnb	Dtnb-212		Ssx2ip		AC146911.1-202
Dtnb	Dtnb-204		Ddx1		Pcnx2-203
Dtnb	Dtnb-201		Sidt2		4833439L19Rik-204
Dtx1	Dtx1-201		Irf3		Lingo1-206
Dus1l	Dus1l-209		Rad23a		Tacc2-208
Dusp4	Dusp4-201		Apba3		Atg9a-205
Dusp5	Dusp5-201		Ddx21		Dek-203
Dut	Dut-202		Dhx16		Pls3-206
Dym	Dym-201		Usp19		Gm30382-203
Dynlt1	Dynlt1-201		Slc3a2		Mga-203
Dyrk3	Dyrk3-201		Gm13563		Eif4a3-203
E030044B06Rik	E030044B06Rik-201		Pim2		AC151836.1-202
E130215H24Rik	E130215H24Rik-201		Selenoh		Myh14-203
E130308A19Rik	E130308A19Rik-204		Rpl23a		Ccbe1-202
E2f1	E2f1-202		Cyb5d2		Uba52-201
E330013P04Rik	E330013P04Rik-202		Slc27a3		Msmo1-206
E330013P04Rik	E330013P04Rik-203		Mipep		Cc2d1a-202
Ears2	Ears2-201		Tlcd1		Slc25a22-223
Ech1	Ech1-201		Xab2		Ank3-208
Echdc2	Echdc2-212		Sin3a		Adamts17-206
Echdc2	Echdc2-209		Edrf1		Pabpn1-209
Echdc2	Echdc2-201		Vat1		Tcf4-203
Echdc3	Echdc3-201		Tmem106c		P4ha2-202
Eci2	Eci2-213		Tbc1d10a		Itsn1-202
Edar	Edar-201		Fbxl4		Fgl1-201
Edn2	Edn2-201		Prpf38a		RF01962.1-210
Eef1e1	Eef1e1-201		1110002J07Rik		Cop1-210
Eef1g	Eef1g-201		Tle2		Fam53b-204
Eef1g	Eef1g-206		Nacc2		Gpi1-205
Eef1g	Eef1g-202		Wdr31		Rpl22-205
Eef2kmt	Eef2kmt-204		Gm15441		Hsd17b13-203
Eefsec	Eefsec-204		Rab3gap2		Ubfd1-202
Eefsec	Eefsec-203		Wdr3		Med25-201
Eefsec	Eefsec-201		Rpl7		Atp6ap1l-201
Efhc2	Efhc2-201		Dnajb1		Hdac10-201
Efna1	Efna1-201		Timm8a1		Rps6ka5-201
Egfl6	Egfl6-201		Slc4a3		Gm3055-202
Egln3	Egln3-201		5430405H02Rik		Myo15b-204
Eif2d	Eif2d-202		Ccdc160		Kcp-201
Eif3g	Eif3g-201		Lbr		Gnb1-209
Eif3j1	Eif3j1-201		Gfra4		E430018J23Rik-201
Eif4a2	Eif4a2-201		Parl		1700028K03Rik-201
Eif4a2	Eif4a2-203		Iba57		Fbxw11-201
Elavl2	Elavl2-204		Dnajc8		Ankrd39-201
Elavl2	Elavl2-205		Cwc27		Klhdc9-201
Elavl2	Elavl2-201		Sptbn5		Cep44-202
Elf3	Elf3-201		Cnot11		3830406C13Rik-219
Elf3	Elf3-202		Rpl17		Ank3-207
Elfn1	Elfn1-201		Fam198a		Sbsn-203
Elfn1	Elfn1-202		Hexa		S100pbp-203
Elmo1	Elmo1-201		Pdlim4		Rpl27-201
Emb	Emb-203		3110083C13Rik		Bod1-202
Emb	Emb-201		Rrp12		Gm48899-201
Emc9	Emc9-201		Tmem11		Tns1-201
Emilin3	Emilin3-202		Ap3b1		A630001G21Rik-206
Emp1	Emp1-206		Tmem50b		AC158554.1-203
Emx2	Emx2-201		Gpx4		Tle3-216
Endog	Endog-201		Boc		Ralgapb-202
Engase	Engase-207		Dennd3		Gm14756-201
Engase	Engase-201		Akr7a5		AC163280.1-201
Enpp3	Enpp3-201		Atp6v0e2		Zranb1-205
Enpp3	Enpp3-204		Polr2e		Uba52-203
Enpp3	Enpp3-202		Mrpl40		Atp5o-201
Enpp3	Enpp3-205		Slc16a1		Olfr463-203
Enpp4	Enpp4-201		Psen2		Lrp4-204
Entpd2	Entpd2-201		Nckipsd		Gne-214
Entpd2	Entpd2-203		Slc39a11		Gm13283-201
Entpd6	Entpd6-201		Zfp677		Cacna1f-206
Epb41l4a	Epb41l4a-201		6030408B16Rik		Gm15097-201
Epb41l4b	Epb41l4b-201		Lpin1		Ppp6r3-205
Epb41l4b	Epb41l4b-203		G730013B05Rik		1110038B12Rik-208
Epcam	Epcam-201		Brix1		Col19a1-202
Ephb1	Ephb1-201		Vwce		Xkr5-201
Ephx2	Ephx2-201		Taldo1		Ccno-203
Epn3	Epn3-202		Sash1		Nol4l-201
Epp13	Epp13-203		Gm7335		Parg-204
Epp13	Epp13-201		Rpl23		Fn1-213
Eprs	Eprs-206		Cutc		Il17rd-203
Eprs	Eprs-204		Obsl1		Tusc3-205
Eps8	Eps8-201		Twistnb		Asb3-204
Eps8	Eps8-202		Clpx		Gm15832-201
Eps8	Eps8-203		Cd3eap		Cacna1i-202
Epx	Epx-201		Cops6		Fgd4-211
Ermard	Ermard-204		Tspan15		Nr1d1-201
Esco1	Esco1-201		Zc3h14		Hist1h3d-201
Esco2	Esco2-201		Asl		Aifm2-204
Espl1	Espl1-201		Sh3bgr		Kmt5b-205
Espn	Espn-201		Slc15a4		Rhox13-201
Espn	Espn-212		Rps15		Csnk2a1-203
Espn	Espn-216		Prkdc		Grip1-204
Espn	Espn-213		Efr3b		Cep162-202
Espn	Espn-204		Otud1		D230030E09Rik-201
Espn	Espn-211		Denr		Rcan3-203
Espn	Espn-214		Zbed5		Rbm33-203
Esrp1	Esrp1-203		Atp2a3		Hspa13-202
Esrp1	Esrp1-204		Gm43127		Zfyve26-203
Esrrb	Esrrb-203		Pes1		Gm29724-201
Etfa	Etfa-201		1810030O07Rik		Lmbr1l-202
Etfbkmt	Etfbkmt-209		Faim		Slc25a51-205
Etfbkmt	Etfbkmt-201		Gm35040		Mecp2-203
Etnk2	Etnk2-203		Anxa9		Slc35c2-205
Etnk2	Etnk2-201		Gm45869		Gm43695-201
Etnk2	Etnk2-204		Nom1		Rps25-201
Etnk2	Etnk2-205		Rasl11a		Herc2-208
Etv5	Etv5-201		Gm16201		Rpl9-ps7-201
Etv5	Etv5-203		Mvp		Clgn-202
Eva1c	Eva1c-206		Galnt1		Gm7896-202
Eva1c	Eva1c-202		Gm45889		Gm47599-201
Evx1	Evx1-201		2410012E07Rik		Acbd5-208
Exd1	Exd1-201		Rarres1		Rcbtb2-213
Exoc1	Exoc1-203		Tax1bp1		Rbm25-215
Exoc1	Exoc1-202		Gm16984		C1rb-201
Exoc3l4	Exoc3l4-201		Tiam1		Gba2-203
Exosc5	Exosc5-201		1700007L15Rik		Poldip3-202
Extl1	Extl1-201		Comtd1		Gm44924-201
Eya3	Eya3-205		Spout1		Tdrd9-201
Ezh1	Ezh1-203		Gm19705		Nme1-202
F930015N05Rik	F930015N05Rik-201		Gm29773		Gm3248-201
Fam110c	Fam110c-201		Ndufaf1		Ccnl1-201
Fam117a	Fam117a-201		Acat1		Rps15a-ps8-201
Fam129a	Fam129a-202		Glo1		Gm15133-202
Fam129a	Fam129a-205		Rps17		Pramel3-201
Fam129a	Fam129a-201		Ndel1		Zfp652-201
Fam129a	Fam129a-204		Dnm2		Gm12111-201
Fam131c	Fam131c-201		Clhc1		Atf7-209
Fam160a2	Fam160a2-203		Kirrel2		Ctu2-205
Fam160a2	Fam160a2-204		Gm15522		Tesmin-201
Fam169a	Fam169a-201		Zfp958		Atp11a-207
Fam169b	Fam169b-201		Prelid2		Gm26881-202
Fam169b	Fam169b-206		Snapc2		AEKR01077154.1-201
Fam173b	Fam173b-201		Aamp		D3Ertd751e-209
Fam178b	Fam178b-202		Dot1l		Dynlrb1-204
Fam178b	Fam178b-201		Zfp872		Ptgr2-207
Fam185a	Fam185a-201		Trappc8		Ceacam1-202
Fam196b	Fam196b-201		Atp6v1f		Togaram2-201
Fam196b	Fam196b-202		Rnaseh1		Zfp949-201
Fam20a	Fam20a-201		Pcna		Gm45703-201
Fam214a	Fam214a-205		Abhd17c		Srsf6-201
Fam214a	Fam214a-201		Sgta		Tsen34-201
Fam221a	Fam221a-204		Rad1		Uap1-202
Fam221a	Fam221a-201		Prdx1		Vangl1-204
Fam221a	Fam221a-202		Vsig1		Mis12-203
Fam81a	Fam81a-201		Lrrfip2		Gpatch2-206
Fam83g	Fam83g-202		Gm5844		Sympk-206
Fam83g	Fam83g-201		Usp14		Stag1-215
Fam98c	Fam98c-206		Mamld1		Epb41l1-202
Fam98c	Fam98c-209		Alg1		4930455J16Rik-204
Fam98c	Fam98c-208		Cks2		Lima1-201
Fam98c	Fam98c-207		Get4		Srgap2-204
Fancd2	Fancd2-208		Gm5067		Ccpg1-208
Fancg	Fancg-202		Dmac2		Slc4a2-205
Fars2	Fars2-201		Mrps10		Mir18b-201
Farsb	Farsb-201		Slc46a3		Rbm25-210
Farsb	Farsb-204		Stk35		Exoc7-203
Fastkd1	Fastkd1-204		Pcdhgc4		Ube4b-206
Fastkd1	Fastkd1-201		Cdc45		Ggt1-218
Fastkd1	Fastkd1-202		Map4k1		Clec16a-206
Fastkd3	Fastkd3-204		A330093E20Rik		Slain2-205
Fau	Fau-201		Pan2		Arhgap8-201
Fbrsl1	Fbrsl1-204		Gigyf1		Mir719-201
Fbrsl1	Fbrsl1-207		Pex12		1700047I17Rik1-201
Fbxl5	Fbxl5-201		Llgl2		Npr2-205
Fbxo15	Fbxo15-204		Gm16212		Igkv1-35-202
Fbxo15	Fbxo15-201		Ell2		Vstm2b-204
Fbxo15	Fbxo15-202		Gm28364		Mxi1-202
Fbxo17	Fbxo17-205		Zbtb11os1		P3h1-212
Fbxo2	Fbxo2-201		Vps41		2610203C20Rik-206
Fbxo21	Fbxo21-203		Hacd3		Mapk1-202
Fbxo22	Fbxo22-201		Tomm70a		Eif4a1-207
Fbxo31	Fbxo31-201		Gtf2h2		Ube4a-208
Fbxo31	Fbxo31-203		Polr2h		Gfra2-202
Fbxo47	Fbxo47-201		Pdgfa		Mettl23-208
Fbxo6	Fbxo6-208		Eif5b		Adat3-204
Fbxo6	Fbxo6-202		Cmtm7
Fbxo6	Fbxo6-207		Rbm8a
Fcho1	Fcho1-208		Fance
Fcho1	Fcho1-201		Mtf1
Fdft1	Fdft1-203		Scap
Fdx1l	Fdx1l-204		Sh3glb2
Fdxr	Fdxr-202		Med19
Fdxr	Fdxr-201		Pnpla8
Fgd1	Fgd1-201		Hmga1b
Fgd6	Fgd6-201		Lsm1
Fgf2	Fgf2-208		Bms1
Fgfr2	Fgfr2-207		Nup85
Fgfr2	Fgfr2-215		Tmem191c
Fhl4	Fhl4-202		Retreg2
Fhl4	Fhl4-201		Cog4
Fip1l1	Fip1l1-205		Dmwd
Fip1l1	Fip1l1-203		Lpcat4
Fkbp5	Fkbp5-202		Rps5
Fkbp5	Fkbp5-206		Lgals1
Fkbp5	Fkbp5-201		Pbdc1
Fkbp6	Fkbp6-201		Abtb1
Fkbp6	Fkbp6-203		Aasdhppt
Fkbp6	Fkbp6-202		Mesp2
Fkbp6	Fkbp6-204		Rab24
Fkbp9	Fkbp9-201		Taf8
Flcn	Flcn-205		Cars
Flcn	Flcn-202		Trappc2
Flot2	Flot2-201		Mios
Fmnl2	Fmnl2-204		Lipe
Fmnl2	Fmnl2-203		Suclg1
Fmr1	Fmr1-201		2310033P09Rik
Fmr1nb	Fmr1nb-201		Esrp2
Fndc1	Fndc1-202		Ttk
Fndc5	Fndc5-201		Bag1
Folr1	Folr1-201		Gfer
Foxh1	Foxh1-201		Tsr1
Foxl2	Foxl2-201		Ankrd13a
Foxl2os	Foxl2os-201		Plrg1
Foxo1	Foxo1-201		Phka2
Foxr1	Foxr1-201		Tubb4b
Foxr1	Foxr1-202		Mir291a
Foxr1	Foxr1-203		Trdmt1
Fpgs	Fpgs-201		Ccdc9
Fra10ac1	Fra10ac1-201		Lrat
Frat2	Frat2-201		Polr1d
Frmpd1	Frmpd1-201		Wdr12
Fst	Fst-202		Tmem141
Fst	Fst-201		Cog8
Fst	Fst-203		Nvl
Fst	Fst-204		Evi5
Ftsj1	Ftsj1-206		Hhatl
Fut10	Fut10-204		Rragb
Fut10	Fut10-202		Adipor1
Fxr1	Fxr1-207		Dhrs11
Fxr1	Fxr1-204		C130089K02Rik
Fzd5	Fzd5-202		Zbtb3
G0s2	G0s2-201		Rpusd4
G2e3	G2e3-202		B3gntl1
Gabra4	Gabra4-202		2600006K01Rik
Gabra4	Gabra4-204		Gm44709
Gabra4	Gabra4-201		Smim10l2a
Gabra4	Gabra4-205		Rpusd1
Gabrb1	Gabrb1-202		Dnaaf1
Gabrb1	Gabrb1-201		Hps6
Gadd45b	Gadd45b-201		Dnaja2
Gadd45g	Gadd45g-201		Mtx2
Galt	Galt-201		Gm11560
Gamt	Gamt-202		Plk3
Gart	Gart-202		Tbc1d10b
Gas6	Gas6-201		Vta1
Gas7	Gas7-203		Rbbp7
Gata4	Gata4-203		Sod3
Gata4	Gata4-204		A730081D07Rik
Gata4	Gata4-202		Jarid2
Gata4	Gata4-201		Keap1
Gata4	Gata4-205		Brpf3
Gatad2a	Gatad2a-206		Ttc39a
Gatsl3	Gatsl3-201		4930502E18Rik
Gbp2	Gbp2-201		Atad3a
Gbx2	Gbx2-201		Metap2
Gca	Gca-201		Pdhb
Gclc	Gclc-201		Platr31
Gclm	Gclm-202		Cldn15
Gclm	Gclm-206		Gm14549
Gclm	Gclm-203		Rrp9
Gcm1	Gcm1-201		Tap1
Gcnt2	Gcnt2-201		Mier2
Gdf15	Gdf15-202		Psma2
Gdf3	Gdf3-201		Cul1
Gdpd2	Gdpd2-201		Msto1
Gdpd2	Gdpd2-204		Gm6083
Gdpd2	Gdpd2-202		Rbm7
Gdpd2	Gdpd2-205		Pcgf2
Gdpd2	Gdpd2-203		Ppfibp2
Gemin6	Gemin6-201		Oas2
Gfm2	Gfm2-202		Smap1
Ggct	Ggct-202		1810034E14Rik
Ggct	Ggct-201		Gpn1
Git2	Git2-202		Fah
Gjb3	Gjb3-202		Tle4
Gjb3	Gjb3-201		Fam49b
Gjb4	Gjb4-201		B3gat2
Gjb5	Gjb5-201		Adcyap1r1
Gkap1	Gkap1-201		Dmap1
Gldc	Gldc-201		Mtmr12
Gldn	Gldn-201		Rnf216
Glis3	Glis3-202		Cnot10
Glis3	Glis3-209		Mrps18b
Glis3	Glis3-206		Pemt
Glp1r	Glp1r-201		Gm18348
Glrx	Glrx-201		Stt3b
Glrx2	Glrx2-212		Tmem35b
Glrx2	Glrx2-211		Atf1
Glrx2	Glrx2-208		Ccdc171
Glrx2	Glrx2-207		Rps16
Glrx2	Glrx2-203		Tesk2
Glrx2	Glrx2-202		Rora
Gls2	Gls2-211		Gm26873
Gls2	Gls2-201		Caly
Glt1d1	Glt1d1-201		Cep112
Glt1d1	Glt1d1-203		Cdpf1
Glt1d1	Glt1d1-202		Ippk
Gm10044	Gm10044-203		Rrp36
Gm10244	Gm10244-202		Aldh1l1
Gm10324	Gm10324-201		Cep70
Gm10499	Gm10499-202		Nme7
Gm10499	Gm10499-201		Gm13929
Gm11489	Gm11489-201		Nos1
Gm11734	Gm11734-201		BC049715
Gm11899	Gm11899-201		Tufm
Gm12256	Gm12256-201		Snx4
Gm12339	Gm12339-202		Txnip
Gm12569	Gm12569-202		Tmx2
Gm12743	Gm12743-201		Mri1
Gm12940	Gm12940-202		Mrps27
Gm13032	Gm13032-201		Plcl2
Gm13068	Gm13068-201		2810429I04Rik
Gm13261	Gm13261-201		Lsm7
Gm13328	Gm13328-201		Fam228b
Gm14038	Gm14038-201		Trp53i11
Gm14124	Gm14124-201		A430057M04Rik
Gm14261	Gm14261-201		Itpkc
Gm14399	Gm14399-204		Atg5
Gm14443	Gm14443-201		Eml3
Gm14493	Gm14493-201		Gm16069
Gm14790	Gm14790-201		1700030C10Rik
Gm14866	Gm14866-201		Arhgap19
Gm15262	Gm15262-202		Dgka
Gm15500	Gm15500-202		Atp23
Gm15500	Gm15500-201		Tmco4
Gm15543	Gm15543-201		Siva1
Gm15701	Gm15701-201		Gadd45gip1
Gm15708	Gm15708-201		Zfp641
Gm15788	Gm15788-201		Kcnk3
Gm15873	Gm15873-201		Cenps
Gm15893	Gm15893-201		Mrps9
Gm16048	Gm16048-201		Etaa1
Gm16286	Gm16286-202		Ncapg
Gm16794	Gm16794-203		Raph1
Gm17035	Gm17035-201		Dtwd1
Gm17232	Gm17232-201		Sertad3
Gm17936	Gm17936-201		Acad11
Gm1840	Gm1840-201		Lrrc38
Gm19461	Gm19461-205		Timm17b
Gm19553	Gm19553-201		Mrps16
Gm20402	Gm20402-201		Focad
Gm20406	Gm20406-201		Ripor3
Gm2044	Gm2044-201		Adck5
Gm20531	Gm20531-201		Cenpo
Gm20684	Gm20684-201		Arsi
Gm21083	Gm21083-201		Ddx56
Gm21411	Gm21411-201		Pnpt1
Gm2237	Gm2237-202		Uqcrc1
Gm2381	Gm2381-201		Dtwd2
Gm25767	Gm25767-201		Mphosph6
Gm26571	Gm26571-201		Cbwd1
Gm26577	Gm26577-201		Mrpl51
Gm26592	Gm26592-201		Gm44878
Gm26819	Gm26819-201		Patl1
Gm26856	Gm26856-201		Gm29521
Gm26885	Gm26885-201		Fam72a
Gm27308	Gm27308-201		Tnip2
Gm28455	Gm28455-201		Ccdc122
Gm28959	Gm28959-201		Hbp1
Gm29246	Gm29246-201		4932438A13Rik
Gm29477	Gm29477-201		Ggh
Gm2a	Gm2a-201		Faf1
Gm3143	Gm3143-202		Kdm1b
Gm31659	Gm31659-202		Hibch
Gm3235	Gm3235-201		Pusl1
Gm340	Gm340-201		Mcm2
Gm3468	Gm3468-201		Lnpep
Gm35986	Gm35986-201		Gm28536
Gm37335	Gm37335-201		Snx10
Gm37422	Gm37422-201		Gm20707
Gm41	Gm41-201		Zbtb7b
Gm42413	Gm42413-201		2310057M21Rik
Gm42609	Gm42609-202		Gm12116
Gm43305	Gm43305-201		Fyn
Gm43352	Gm43352-201		Gpd2
Gm43401	Gm43401-201		Hilpda
Gm45494	Gm45494-201		Pdcd10
Gm45549	Gm45549-201		Gm45153
Gm45716	Gm45716-202		Ccny
Gm45716	Gm45716-201		Nt5c2
Gm45765	Gm45765-201		Mapk3
Gm4779	Gm4779-203		A330041J22Rik
Gm4779	Gm4779-201		Pex6
Gm4779	Gm4779-202		Ccdc189
Gm5345	Gm5345-201		Magea4
Gm5850	Gm5850-201		Mars
Gm6871	Gm6871-201		Rpa1
Gm6880	Gm6880-201		Rgs22
Gm7666	Gm7666-201		Zfp217
Gm7972	Gm7972-203		Ssb
Gm7972	Gm7972-201		Eed
Gm826	Gm826-202		Suclg2
Gm826	Gm826-201		Fbxo7
Gm8822	Gm8822-201		Gramd1b
Gm8909	Gm8909-203		Mrpl35
Gm8909	Gm8909-205		Lgi3
Gm9	Gm9-201		Gm45244
Gm9112	Gm9112-201		Zfand5
Gm9625	Gm9625-201		Snf8
Gm9770	Gm9770-201		Tfdp1
Gml2	Gml2-201		Hspa2
Gmnc	Gmnc-201		Noc3l
Gmpr	Gmpr-201		Sbspon
Gna14	Gna14-201		Atpaf1
Gnat2	Gnat2-206		Psen1
Gnaz	Gnaz-201		Rpl7a
Gng13	Gng13-201		Bag4
Gng13	Gng13-202		Cyc1
Gnl2	Gnl2-201		AA465934
Gnpda1	Gnpda1-201		Ube2q2
Got1l1	Got1l1-201		Inpp5a
Got1l1	Got1l1-204		Aurka
Got1l1	Got1l1-202		Ovol2
Gpa33	Gpa33-202		Gm17108
Gpat2	Gpat2-201		Gm43592
Gpat3	Gpat3-201		Banp
Gpat3	Gpat3-203		Rtn4ip1
Gpbp1	Gpbp1-201		Ddx55
Gpc4	Gpc4-201		G530011O06Rik
Gpld1	Gpld1-201		Mtor
Gpr160	Gpr160-203		Dap3
Gpr37	Gpr37-201		Faim2
Gpr55	Gpr55-201		Anxa11
Gprc5a	Gprc5a-201		Parvb
Gprc5b	Gprc5b-201		Acbd4
Gprc5b	Gprc5b-204		Tulp3
Gramd2	Gramd2-203		Cpsf1
Greb1	Greb1-201		Adcy9
Greb1l	Greb1l-201		Metap1
Grhl1	Grhl1-202		Eef1d
Grhpr	Grhpr-205		Rp9
Grhpr	Grhpr-201		Xpo5
Grn	Grn-201		Mcm10
Grsf1	Grsf1-201		Ifnlr1
Grwd1	Grwd1-201		R3hcc1l
Gsdmd	Gsdmd-201		Chek1
Gsr	Gsr-201		Mea1
Gstcd	Gstcd-201		Tmem70
Gstm1	Gstm1-201		Pik3r2
Gstm2	Gstm2-201		Tmem5
Gstm2	Gstm2-203		Ogfod3
Gstm2	Gstm2-204		Creb3l1
Gstm3	Gstm3-201		Gm17484
Gstm6	Gstm6-205		Rims4
Gstm6	Gstm6-202		Nol7
Gstm6	Gstm6-203		Gm9392
Gstm6	Gstm6-201		Mrpl41
Gstp2	Gstp2-202		Mpv17l2
Gstp2	Gstp2-201		Scube2
Gsx1	Gsx1-201		Tyk2
Gtf2e2	Gtf2e2-203		Gm12150
Gtf2e2	Gtf2e2-201		Pias1
Gtf2f1	Gtf2f1-201		Tefm
Gtpbp4	Gtpbp4-201		Melk
Gtpbp6	Gtpbp6-207		Sbno2
Gtse1	Gtse1-201		Psmd4
Gtsf1	Gtsf1-207		Dio3
Gtsf1l	Gtsf1l-201		Fam57b
Gucy1a1	Gucy1a1-201		Pwp1
Gxylt2	Gxylt2-202		2810001G20Rik
Gxylt2	Gxylt2-201		Dag1
Haao	Haao-201		Fbxo25
Hacl1	Hacl1-201		Pld2
Hacl1	Hacl1-211		Snrpb
Hadha	Hadha-205		Oxa1l
Hadha	Hadha-201		Mlf1
Hadha	Hadha-206		3425401B19Rik
Hadhb	Hadhb-202		Gm27194
Hadhb	Hadhb-203		Cyhr1
Hadhb	Hadhb-201		Dnah11
Hat1	Hat1-201		Dazap1
Hat1	Hat1-202		A430027H14Rik
Hba-a2	Hba-a2-201		Nudt19
Hccs	Hccs-201		Nadk
Hcfc1r1	Hcfc1r1-203		Heatr1
Hcn2	Hcn2-202		Slc5a11
Hdc	Hdc-201		Mrpl44
Hebp2	Hebp2-201		Dnah14
Helb	Helb-201		Dgkd
Helb	Helb-203		Gm15559
Hells	Hells-201		Timm23
Hells	Hells-202		Serbp1
Hells	Hells-205		Lpar2
Hepacam	Hepacam-201		Fam136a
Herc3	Herc3-202		Mical3
Herc3	Herc3-201		Gm44036
Hfm1	Hfm1-201		Rps6ka1
Hfm1	Hfm1-205		4930551O13Rik
Hibadh	Hibadh-201		C430042M11Rik
Hikeshi	Hikeshi-207		Coq8b
Hikeshi	Hikeshi-201		Fetub
Hikeshi	Hikeshi-202		Casc4
Hint2	Hint2-201		Txnrd3
Hltf	Hltf-204		Ints11
Hmces	Hmces-201		Glod4
Hmgb2	Hmgb2-201		2700046G09Rik
Hmgcs2	Hmgcs2-201		Exosc1
Hmgcs2	Hmgcs2-202		Enox1
Hook1	Hook1-201		Trmt5
Hormad1	Hormad1-201		Stradb
Hormad1	Hormad1-202		Trim28
Hormad2	Hormad2-202		Ston2
Hormad2	Hormad2-201		Crlf3
Hormad2	Hormad2-203		Ppt1
Hoxd10	Hoxd10-201		Fam92b
Hoxd9	Hoxd9-201		Stc2
Hpcal1	Hpcal1-201		Urb2
Hpcal1	Hpcal1-202		Gm15751
Hpgd	Hpgd-201		9130230N09Rik
Hprt	Hprt-201		Gas2l1
Hps3	Hps3-201		Dpys
Hpse	Hpse-201		Efcab10
Hs3st1	Hs3st1-201		Coro1b
Hs3st3a1	Hs3st3a1-201		Tdp1
Hs6st1	Hs6st1-201		Prim2
Hsd17b2	Hsd17b2-201		Inha
Hsf2bp	Hsf2bp-201		Hr
Hsf2bp	Hsf2bp-202		Kcnab3
Hsf2bp	Hsf2bp-203		Gnai1
Hsf5	Hsf5-201		Poldip2
Hsp90aa1	Hsp90aa1-202		Rev1
Hsp90aa1	Hsp90aa1-201		Ddx18
Hsp90aa1	Hsp90aa1-208		Gm15884
Hsp90ab1	Hsp90ab1-201		Med23
Hspa4	Hspa4-203		Adipor2
Hspa4	Hspa4-202		Map3k5
Hspa4	Hspa4-201		E430024P14Rik
Hspa4l	Hspa4l-201		Gm44097
Hspa4l	Hspa4l-203		Psmg2
Hspa8	Hspa8-201		Parp10
Hspa8	Hspa8-203		Dnph1
Hspa8	Hspa8-204		Zmym3
Hspd1	Hspd1-202		Trappc12
Hspe1	Hspe1-201		Rbks
Htatsf1	Htatsf1-202		Mtpap
Htr1d	Htr1d-201		Zfp738
Htra1	Htra1-201		Nfu1
Iah1	Iah1-201		Tpgs1
Iars2	Iars2-202		Rpl11
Iars2	Iars2-203		Gm23849
Icam5	Icam5-201		Taf1a
Ide	Ide-207		Sar1b
Ide	Ide-204		Thap8
Ide	Ide-208		Snx30
Ide	Ide-202		Fam131a
Ide	Ide-201		Nup160
Ide	Ide-209		6430562O15Rik
Ide	Ide-206		Gm14139
Ide	Ide-205		Sirt1
Idh3a	Idh3a-205		Dlg3
Idh3a	Idh3a-204		Eif4b
Idh3g	Idh3g-201		Zfp64
Idua	Idua-202		Incenp
Ier3	Ier3-201		Ddx20
Ifi27	Ifi27-205		Tmem147
Ifi27	Ifi27-201		Plekha2
Ifi27	Ifi27-206		Map1s
Ifi27	Ifi27-208		Relt
Ifi27	Ifi27-209		Mmp28
Ifi27	Ifi27-207		Gm10814
Ifitm1	Ifitm1-202		Hey1
Ifitm1	Ifitm1-201		Tmbim1
Ifitm1	Ifitm1-203		4930417O13Rik
Ifitm2	Ifitm2-201		Tsfm
Ifitm3	Ifitm3-201		Lrrc8dos
Ifnar1	Ifnar1-201		Cln6
Ifnar2	Ifnar2-203		Sik3
Ifngr2	Ifngr2-201		Gm28085
Ifngr2	Ifngr2-202		Fbxw2
Igfbp2	Igfbp2-201		Tsr3
Igfbpl1	Igfbpl1-201		2810004N23Rik
Igfbpl1	Igfbpl1-202		Hmcn2
Igsf21	Igsf21-201		Ndufs6
Igsf23	Igsf23-201		Snx25
Igsf23	Igsf23-202		Mrps22
Igsf9b	Igsf9b-201		Sms
Il10rb	Il10rb-201		Frg1
Il11ra1	Il11ra1-206		Crybb1
Il11ra1	Il11ra1-204		Setdb1
Il11ra1	Il11ra1-210		Kif14
Il11ra1	Il11ra1-209		Gm7854
Il17d	Il17d-201		Pdzd4
Il2rb	Il2rb-201		Thoc1
Il34	Il34-201		Ndufb4
Immp2l	Immp2l-203		Gm38037
Immt	Immt-205		Zc3h10
Impdh1	Impdh1-207		Gm15601
Impdh1	Impdh1-202		Dph1
Ina	Ina-201		Phax
Inhbb	Inhbb-201		Gm44040
Ints10	Ints10-204		Diablo
Ints10	Ints10-203		Ttf2
Ints4	Ints4-201		Rabgef1
Ints6	Ints6-204		Sars
Ints6	Ints6-201		Ndufa9
Ints6	Ints6-202		Rab11fip4
Ints7	Ints7-206		Aldh6a1
Ipmk	Ipmk-203		Prss36
Ipmk	Ipmk-201		Gm5083
Ipmk	Ipmk-202		Hsf1
Iqcb1	Iqcb1-201		4732463B04Rik
Iqcb1	Iqcb1-203		Csnk2a2
Irf1	Irf1-202		Ifi27l2a
Irf1	Irf1-201		Uxs1
Irf7	Irf7-201		Trmt10c
Irf8	Irf8-205		Tarsl2
Irf9	Irf9-205		Mief2
Irgm1	Irgm1-202		Nadk2
Irx3	Irx3-202		Gm17638
Irx3	Irx3-201		Fam124a
Irx3os	Irx3os-202		4932702P03Rik
Irx5	Irx5-201		Gm14396
Isl2	Isl2-201		Gm6665
Isl2	Isl2-202		Mtif2
Isl2	Isl2-205		Rpl39
Isoc2b	Isoc2b-201		Ankrd37
Isx	Isx-201		Hspb1
Isyna1	Isyna1-201		Pkp4
Isyna1	Isyna1-206		Reps1
Itga11	Itga11-201		Wdsub1
Itga6	Itga6-201		Slc18b1
Itga6	Itga6-203		Tmem189
Itga6	Itga6-202		Cdk9
Itgb7	Itgb7-201		Gspt1
Itih5	Itih5-201		Rps14
Itpka	Itpka-201		Phf20
Itpr2	Itpr2-201		Mgst3
Itpr2	Itpr2-202		Zfp141
Itpripl1	Itpripl1-201		Dmgdh
Jade1	Jade1-204		Mdrl
Jade1	Jade1-206		Aacs
Jade1	Jade1-201		Txndc17
Jade1	Jade1-203		Gm17231
Jade3	Jade3-202		Pex1
Jag2	Jag2-201		Crot
Jak1	Jak1-201		Arid3c
Jak3	Jak3-201		Ercc3
Jak3	Jak3-202		Rpl32
Jakmip1	Jakmip1-201		Adh5
Jakmip1	Jakmip1-210		Sema6d
Jam2	Jam2-201		Ubox5
Kank3	Kank3-201		Dcp2
Kank3	Kank3-206		H2-Q6
Kat2a	Kat2a-201		Ubl7
Kat2b	Kat2b-201		Ssh3
Kat7	Kat7-202		Nufip1
Kat7	Kat7-201		Slc31a2
Kat7	Kat7-205		Cebpd
Kazn	Kazn-207		Sox3
Kcna6	Kcna6-204		Sulf1
Kcnc4	Kcnc4-201		Smc2
Kcnd2	Kcnd2-201		Cebpzos
Kcng1	Kcng1-202		Ncoa1
Kcng1	Kcng1-201		Heatr5a
Kcng3	Kcng3-201		Cp
Kcng4	Kcng4-201		Bspry
Kcnh1	Kcnh1-202		Zmym5
Kcnh3	Kcnh3-201		Cox7a2l
Kcnip1	Kcnip1-201		Tex21
Kcnip1	Kcnip1-203		Cdc73
Kcnj12	Kcnj12-202		Tnfrsf1a
Kcnk12	Kcnk12-201		Ptges3
Kcnk2	Kcnk2-202		C2cd4d
Kcnma1	Kcnma1-221		Sub1
Kcnma1	Kcnma1-229		Fntb
Kcnq1	Kcnq1-201		Cerk
Kcnt1	Kcnt1-213		Zc3h15
Kcnt1	Kcnt1-201		Zfp593
Kcnt1	Kcnt1-206		Homer2
Kcnt1	Kcnt1-215		Coa6
Kcnt1	Kcnt1-207		Ube2b
Kcnt1	Kcnt1-214		Sparcl1
Kcnt1	Kcnt1-205		Gm10535
Kctd14	Kctd14-202		Gde1
Kctd14	Kctd14-203		Ppard
Kctd14	Kctd14-206		Nkap
Kctd14	Kctd14-201		Tmem42
Kctd18	Kctd18-202		Gm30613
Kctd6	Kctd6-201		Kif19a
Kdf1	Kdf1-201		Gm45371
Kdf1	Kdf1-204		Gm5091
Kdm3a	Kdm3a-211		Angptl7
Kdm3b	Kdm3b-204		Ttc30b
Khdc1a	Khdc1a-201		Kif16b
Kif18a	Kif18a-201		Platr26
Kif3a	Kif3a-201		1810065E05Rik
Kifc2	Kifc2-201		Grpel1
Kifc3	Kifc3-203		Mta1
Kifc3	Kifc3-212		Champ1
Kit	Kit-201		Hnrnpul1
Kit	Kit-204		Ccdc142os
Kitl	Kitl-201		Rer1
Kitl	Kitl-206		Ndrg2
Kitl	Kitl-202		Atp5s
Kiz	Kiz-201		Gm17552
Klf10	Klf10-201		4930452B06Rik
Klf17	Klf17-201		Srp54b
Klf2	Klf2-201		Mrps12
Klf5	Klf5-201		Mettl4
Klf7	Klf7-201		Pfdn6
Klf8	Klf8-201		Psma4
Klf8	Klf8-202		Sp9
Klhdc4	Klhdc4-201		Abca8b
Klhl12	Klhl12-201		Tiparp
Klhl13	Klhl13-201		Ffar2
Klhl13	Klhl13-202		Msh3
Klhl15	Klhl15-203		Dvl2
Klhl21	Klhl21-201		Mrpl28
Klhl23	Klhl23-201		C330021F23Rik
Klhl23	Klhl23-202		Gm21596
Klhl25	Klhl25-202		Xpc
Klhl32	Klhl32-201		Lrrc40
Klhl32	Klhl32-202		BC003965
Klhl32	Klhl32-207		Zfp1
Klhl5	Klhl5-204		Gm44570
Klhl8	Klhl8-201		Scamp3
Kndc1	Kndc1-201		Gm26674
Kndc1	Kndc1-204		Lias
Kpna2	Kpna2-201		Platr20
Krt20	Krt20-201		Rpl31
Krt222	Krt222-201		Atl3
Krt7	Krt7-201		Psmb2
Krtcap3	Krtcap3-208		Dis3
Krtcap3	Krtcap3-201		Stxbp3
Kyat1	Kyat1-201		Gnptg
Kyat3	Kyat3-202		Rad17
L1td1	L1td1-202		Tmem38b
Lamp1	Lamp1-201		Per3
Lamp2	Lamp2-201		Cherp
Lancl1	Lancl1-202		Btbd6
Lancl3	Lancl3-201		Ubap2
Lap3	Lap3-204		Il13ra2
Laptm4b	Laptm4b-201		Gm16104
Larp1	Larp1-203		Myo19
Larp1b	Larp1b-202		Txnrd2
Larp7	Larp7-204		Dna2
Layn	Layn-201		Abcd1
Lbhd2	Lbhd2-201		Phb2
Lbx2	Lbx2-201		Eif3d
Ldhb	Ldhb-201		Ttc33
Ldhb	Ldhb-204		Usp40
Ldhc	Ldhc-201		Mkln1
Lef1	Lef1-203		Slc27a2
Lef1	Lef1-201		Man2c1
Lef1	Lef1-204		Mettl27
Lgals7	Lgals7-201		Emp3
Lgals9	Lgals9-202		Eif4e
Lgals9	Lgals9-203		Ribc1
Lgr4	Lgr4-201		Slc6a5
Lgr4	Lgr4-202		Bhlha15
Lgr5	Lgr5-201		Ubb
Lhcgr	Lhcgr-201		Toe1
Lhpp	Lhpp-201		Kbtbd8
Lhx9	Lhx9-204		Gm15917
Lhx9	Lhx9-201		Syvn1
Lhx9	Lhx9-206		Ybx3
Lhx9	Lhx9-205		Zfp566
Lhx9	Lhx9-202		Gm26563
Lig1	Lig1-201		Aldh16a1
Lin28a	Lin28a-201		Golga5
Lipg	Lipg-201		Ndufaf6
Liph	Liph-201		Cpq
Lipt1	Lipt1-201		Acss2
Lman2l	Lman2l-202		Nhej1
Lmo7	Lmo7-209		Rnf187
Lmo7	Lmo7-210		Lrwd1
Lpin3	Lpin3-201		Chmp7
Lrig1	Lrig1-202		Gm8091
Lrp8os2	Lrp8os2-201		Gm44771
Lrpprc	Lrpprc-201		Hmgn5
Lrr1	Lrr1-201		Rab11fip2
Lrrc34	Lrrc34-201		Gm26700
Lrrc4	Lrrc4-201		9430038I01Rik
Lrrc8d	Lrrc8d-202		Gm8258
Lrrfip1	Lrrfip1-203		1700018A23Rik
Lrriq4	Lrriq4-201		Haus7
Lrrn1	Lrrn1-201		Sppl2a
Lsm2	Lsm2-201		Thumpd2
Lsr	Lsr-201		Rasal2
Ltbp4	Ltbp4-205		Psip1
Ly6g6e	Ly6g6e-203		Uts2r
Ly6g6e	Ly6g6e-201		Golph3
Lypd6	Lypd6-202		Fbxl20
Lypd6b	Lypd6b-201		BC055324
Lyrm4	Lyrm4-201		Sars2
Lyrm7	Lyrm7-205		Ctf1
Lzts1	Lzts1-204		Tmem231
M1ap	M1ap-201		Fbxl18
M1ap	M1ap-203		Gm4673
Mael	Mael-201		4930556J24Rik
Mael	Mael-202		Mdga1
Mageb10-ps	Mageb10-ps-201		Gm44986
Mageb16	Mageb16-201		Dnase2a
Mageb16	Mageb16-202		Gga3
Mageb4	Mageb4-202		Trmt61a
Magi1	Magi1-203		Mettl16
Magi1	Magi1-207		Pcf11
Magi1	Magi1-204		Rpl15
Magi2	Magi2-207		Coq10a
Magi2	Magi2-202		Gm43474
Mansc4	Mansc4-201		Eif3c
Map3k15	Map3k15-201		Jtb
Map7d2	Map7d2-203		Naa35
Map7d2	Map7d2-204		Wdr61
Mapkapk3	Mapkapk3-201		Rpl36a
Marc2	Marc2-202		Rps7
Marc2	Marc2-207		Rps19
March2	March2-203		Tsen2
Mark2	Mark2-221		Ttll1
Mark3	Mark3-202		Ubxn4
Matn2	Matn2-205		Gm13192
Matn2	Matn2-201		Zfp987
Mbnl3	Mbnl3-203		Pomt1
Mboat2	Mboat2-202		Fam192a
Mc4r	Mc4r-201		Dcun1d5
Mcm6	Mcm6-201		Zfp493
Mcmbp	Mcmbp-202		Urm1
Mcph1	Mcph1-205		Trpc4ap
Mcrip2	Mcrip2-201		Dusp28
Mcrs1	Mcrs1-202		Aldoa
Mdh2	Mdh2-201		Ubac1
Mdm4	Mdm4-201		Telo2
Mdm4	Mdm4-202		Kctd8
Mdn1	Mdn1-201		Mlycd
Me1	Me1-201		Tubgcp5
Med10	Med10-201		Aldh3a2
Med14	Med14-201		Adrm1
Med14	Med14-204		Eif3m
Med17	Med17-201		Gm45441
Mei4	Mei4-202		Axin1
Mei4	Mei4-201		Fam114a2
Meioc	Meioc-201		Alad
Meltf	Meltf-201		Eif4a-ps4
Mettl24	Mettl24-201		Vsig10
Mettl5	Mettl5-201		Relb
Mfge8	Mfge8-201		Atp6v1b2
Mfge8	Mfge8-202		1500009L16Rik
Mfsd10	Mfsd10-209		Akt2
Mfsd13a	Mfsd13a-202		C1ql1
Mgme1	Mgme1-203		Gm16754
Mgme1	Mgme1-202		Txndc2
Mgmt	Mgmt-201		Gm26584
Mhrt	Mhrt-201		Aoah
Mia2	Mia2-209		Rimklb
Micu1	Micu1-205		Usp1
Mid1ip1	Mid1ip1-201		Sp3os
Mid1ip1	Mid1ip1-202		Eef2
Mir17hg	Mir17hg-201		Ifrd1
Mir292	Mir292-201		Cenpa
Mir293	Mir293-201		Ebp
Mir294	Mir294-201		Gm9888
Mir6357	Mir6357-201		Ascl4
Mir9-3hg	Mir9-3hg-201		Gm44101
Mir9-3hg	Mir9-3hg-203		Dnajb12
Mir9-3hg	Mir9-3hg-206		Nkx1-2
Mir9-3hg	Mir9-3hg-204		D030047H15Rik
Mis18bp1	Mis18bp1-208		Uqcrc2
Mis18bp1	Mis18bp1-201		Snx12
Mkrn1	Mkrn1-204		Smarca1
Mkrn1	Mkrn1-201		Gm14058
Mkrn1	Mkrn1-203		Litaf
Mkrn1	Mkrn1-206		Sgsm2
Mkrn1	Mkrn1-202		Gm5617
Mkx	Mkx-201		Ahcy
Mlxipl	Mlxipl-206		Prep
Mlxipl	Mlxipl-207		Mrpl36
Mlxipl	Mlxipl-204		Gm26668
Mmp23	Mmp23-201		Slc25a19
Mmp9	Mmp9-201		Paox
Mms22l	Mms22l-205		Gar1
Mnd1	Mnd1-201		Glud1
Mns1	Mns1-202		Bbx
Mogat2	Mogat2-201		Ogfod2
Morc1	Morc1-201		Chuk
Morc3	Morc3-201		Vps33b
Morn1	Morn1-201		Nckap5l
Morn2	Morn2-202		Gpr108
Mov10	Mov10-207		Phf1
Mov10	Mov10-201		Naa40
Mov10l1	Mov10l1-201		Snrpn
Mov10l1	Mov10l1-205		Ndufb9
Mov10l1	Mov10l1-202		March7
Mpc1-ps	Mpc1-ps-201		Pdha1
Mphosph8	Mphosph8-201		Ring1
Mplkip	Mplkip-202		Crlf2
Mpp1	Mpp1-201		Mif4gd
Mpp1	Mpp1-202		Tnrc6c
Mpp6	Mpp6-202		Polh
Mpp6	Mpp6-209		Cmbl
Mpped1	Mpped1-201		Cenpn
Mreg	Mreg-201		Gm37539
Mrm1	Mrm1-201		Necab2
Mrpl15	Mrpl15-201		Dcaf1
Mrpl15	Mrpl15-202		Fbxo38
Mrpl15	Mrpl15-206		Pigu
Mrpl15	Mrpl15-203		Dsc2
Mrpl23	Mrpl23-201		Ulk1
Mrpl24	Mrpl24-204		Zbtb10
Mrpl3	Mrpl3-207		Usp37
Mrpl42	Mrpl42-203		Gm10297
Mrpl48	Mrpl48-202		Pdcd6ip
Mrpl48	Mrpl48-207		Cdk10
Mrps11	Mrps11-205		Gpr180
Mrps28	Mrps28-201		Tcam1
Mrto4	Mrto4-201		Rapgef3
Msh2	Msh2-201		Sfr1
Msh4	Msh4-201		Upf3b
Msh6	Msh6-201		Ncaph2
Msrb2	Msrb2-201		Il17rb
Mst1r	Mst1r-204		Hspa14
Msx1	Msx1-201		Hk1
Msx2	Msx2-201		Ndufaf7
Mt2	Mt2-201		Rpl30
Mta3	Mta3-203		Irak1
Mta3	Mta3-202		Gpr179
Mtcl1	Mtcl1-201		Ddx24
Mtcl1	Mtcl1-208		Elp2
Mtfr1l	Mtfr1l-201		Gm11670
Mtg1	Mtg1-201		Acp7
Mtmr14	Mtmr14-201		Utp14a
Mtmr7	Mtmr7-202		Nadsyn1
mt-Nd3	mt-Nd3-201		Syn1
Mtr	Mtr-202		Grem2
Mtr	Mtr-201		Esyt3
Mtr	Mtr-204		Sac3d1
Mtss1l	Mtss1l-205		Haus3
Mup6	Mup6-201		Hsd3b1
Mup6	Mup6-203		Nucb2
Myb	Myb-203		Tipin
Myb	Myb-202		Rbm27
Mybl2	Mybl2-201		Ptprv
Mybl2	Mybl2-205		Mib2
Mybphl	Mybphl-201		Gm11739
Mycbpap	Mycbpap-204		Gramd4
Mycn	Mycn-201		Chmp1a
Mycn	Mycn-202		Nup188
Myh7	Myh7-201		Trim62
Myh8	Myh8-201		Slc6a9
Myl1	Myl1-202		1110012L19Rik
Myl1	Myl1-207		Il1r1
Myo10	Myo10-201		Ndufs1
Myo10	Myo10-212		Trappc9
Myo1a	Myo1a-201		Hjurp
Myo5b	Myo5b-203		Sec31b
Myo5b	Myo5b-210		Rpl37
Myo5b	Myo5b-201		Itga2b
Naa11	Naa11-201		Lin37
Naa16	Naa16-206		Tmem160
Naa16	Naa16-202		Ccdc125
Naaa	Naaa-201		Bud13
Naaa	Naaa-202		D930007J09Rik
Nabp1	Nabp1-201		Tyw1
Nae1	Nae1-211		Ogdh
Naip5	Naip5-201		Gm13748
Nanog	Nanog-202		Irf5
Nanog	Nanog-201		Zfp330
Nanog	Nanog-203		Pop5
Nanos3	Nanos3-202		Furin
Nanos3	Nanos3-201		4930562F07Rik
Nars2	Nars2-201		Gm11832
Nars2	Nars2-202		Igdcc4
Nars2	Nars2-204		Tmem104
Nat10	Nat10-201		Pex5
Nat8l	Nat8l-201		Ulk3
Nav2	Nav2-211		Pyroxd1
Nav2	Nav2-216		Rnpepl1
Ncapd2	Ncapd2-212		Rsf1os2
Ncmap	Ncmap-203		Srp14
Ncoa4	Ncoa4-201		Gm45732
Ncoa4	Ncoa4-207		Naga
Ncoa4	Ncoa4-208		Fkbp8
Ndfip1	Ndfip1-201		Mre11a
Ndrg1	Ndrg1-201		C2cd6
Ndufa6	Ndufa6-201		Upk3b
Necab3	Necab3-201		Unc13a
Nefh	Nefh-201		Mrps26
Nek2	Nek2-201		Dhx35
Nek2	Nek2-205		Rpl28
Nek3	Nek3-202		Cdc5l
Nek4	Nek4-202		Tango6
Nemf	Nemf-203		Mast2
Nexmif	Nexmif-201		Arl6ip4
Nexmif	Nexmif-203		Phactr3
Nexmif	Nexmif-202		Akap17b
Nfatc2ip	Nfatc2ip-201		Mbip
Nfkbid	Nfkbid-203		Ttc13
Nfkbiz	Nfkbiz-204		BC005624
Nfxl1	Nfxl1-202		Stxbp2
Ngfr	Ngfr-201		2610037D02Rik
Nhlrc1	Nhlrc1-201		Ggact
Ninj1	Ninj1-205		Gm23935
Ninj1	Ninj1-202		Gm4737
Nkx1-1	Nkx1-1-201		Zdhhc9
Nkx6-2	Nkx6-2-202		Mpzl2
Nln	Nln-205		U2surp
Nlrp12	Nlrp12-201		Gm15952
Nlrp12	Nlrp12-203		Npm3
Nlrp14	Nlrp14-201		Rad51b
Nlrp4c	Nlrp4c-201		Thoc6
Nlrp4c	Nlrp4c-204		Lsm10
Nlrp4c	Nlrp4c-202		Ppp1r16a
Nlrp5	Nlrp5-201		Gm43481
Nmd3	Nmd3-208		Glis2
Nmi	Nmi-205		Tmem203
Nmnat3	Nmnat3-201		Anln
Nmrk1	Nmrk1-201		Trrap
Nmrk1	Nmrk1-205		Naprt
Nmt2	Nmt2-202		Ociad1
Nmt2	Nmt2-201		Zdhhc6
Nmt2	Nmt2-203		Rnls
Nmur2	Nmur2-201		Ciart
Noc2l	Noc2l-201		Apold1
Nod1	Nod1-202		Gatd1
Nodal	Nodal-201		Prpf3
Nol6	Nol6-201		Atp5c1
Nol8	Nol8-205		Bub3
Nol9	Nol9-201		Zfp28
Nolc1	Nolc1-208		Emg1
Nolc1	Nolc1-202		Bnip3l
Nolc1	Nolc1-201		Pcdh18
Nop16	Nop16-203		Wdtc1
Nop16	Nop16-201		Rabggta
Nop56	Nop56-208		Trpc1
Npc1	Npc1-201		Lrsam1
Nphs1	Nphs1-205		Mccc2
Nphs1	Nphs1-203		Otulin
Npm1	Npm1-204		5830462I19Rik
Npr1	Npr1-201		Simc1
Npw	Npw-201		Recql4
Nqo1	Nqo1-201		Zbtb43
Nr0b1	Nr0b1-201		Rbm48
Nr0b2	Nr0b2-201		Mylpf
Nr1d2	Nr1d2-201		Trim33
Nr2e3	Nr2e3-202		Fam174a
Nr5a1	Nr5a1-201		Mob2
Nr5a1	Nr5a1-202		Srd5a3
Nr5a2	Nr5a2-205		Arl15
Nr5a2	Nr5a2-203		Mapk13
Nr6a1	Nr6a1-201		Qrich1
Nr6a1	Nr6a1-202		Slc22a5
Nrap	Nrap-204		Adi1
Nrap	Nrap-201		Tbrg1
Nrap	Nrap-202		Srm
Nrbp2	Nrbp2-203		Dbr1
Nrbp2	Nrbp2-208		Armcx6
Nrbp2	Nrbp2-207		Mertk
Nrde2	Nrde2-201		Kcnh6
Nrn1	Nrn1-201		Ercc2
Nrn1	Nrn1-203		Brd4
Nrtn	Nrtn-201		Ppid
Nsa2	Nsa2-203		Shroom1
Nsmce4a	Nsmce4a-201		Hscb
Nsun5	Nsun5-201		Tpk1
Nt5c3	Nt5c3-202		Capn7
Nt5c3	Nt5c3-201		Zc3hc1
Nt5dc3	Nt5dc3-201		Armt1
Nuak2	Nuak2-202		Fam57a
Nudc	Nudc-201		Fuk
Nudt21	Nudt21-204		Kazald1
Nudt6	Nudt6-208		Gm15591
Nudt8	Nudt8-202		Ndufaf4
Numb	Numb-204		Arl8b
Nup133	Nup133-201		Nlrx1
Nup210	Nup210-201		Wrnip1
Nup35	Nup35-201		Snapin
Nup35	Nup35-204		Fam76a
Nup88	Nup88-202		Abcb8
Nup93	Nup93-207		Gaa
Nutm1	Nutm1-201		Ptprg
Nxf3	Nxf3-201		Tmc6
Nxt1	Nxt1-202		Polr2f
Odf2	Odf2-211		Ranbp9
Ofd1	Ofd1-201		Brd1
Ogg1	Ogg1-201		Gm26728
Oip5	Oip5-201		BC002059
Oip5	Oip5-202		Ccsap
Oit3	Oit3-201		Lrp11
Olfm1	Olfm1-201		Ddx31
Olfr316	Olfr316-202		Vamp3
Olig1	Olig1-201		Brd7
Olig3	Olig3-201		Gm14661
Ooep	Ooep-201		Atp6ap1
Oplah	Oplah-201		Aimp1
Optn	Optn-202		Tada2a
Orc1	Orc1-201		Gm19412
Osbp2	Osbp2-201		Rbmx2
Osbpl1a	Osbpl1a-202		Ubr2
Osbpl1a	Osbpl1a-208		Gal3st3
Osbpl1a	Osbpl1a-203		March9
Osbpl9	Osbpl9-211		Atg4b
Osgep	Osgep-207		Rogdi
Osgep	Osgep-205		2410015M20Rik
Ostf1	Ostf1-201		Mast1
Otoa	Otoa-201		Impa2
Otog	Otog-202		Ccdc115
Otop1	Otop1-203		Cse1l
Otud3	Otud3-201		Psmd10
Otud6a	Otud6a-201		Arxes2
Otx1	Otx1-201		Ndufa7
P2rx4	P2rx4-202		Fgfr1op
Pacsin1	Pacsin1-203		Pold2
Pacsin2	Pacsin2-202		Ppcs
Pacsin2	Pacsin2-203		Ccndbp1
Padi1	Padi1-201		Rpl36al
Padi3	Padi3-201		Emc6
Padi6	Padi6-201		Cog7
Paics	Paics-201		Zswim7
Paip1	Paip1-202		Vamp8
Paip1	Paip1-203		Uqcrb
Paip1	Paip1-208		Stx3
Paip1	Paip1-207		Rpp14
Pak1ip1	Pak1ip1-201		Npepl1
Pak6	Pak6-202		1810049J17Rik
Palb2	Palb2-202		Gm16755
Palmd	Palmd-201		Wdyhv1
Pank1	Pank1-201		Prune1
Pank1	Pank1-202		Tnfrsf21
Papln	Papln-201		Scyl1
Papln	Papln-202		Dlg5
Paqr7	Paqr7-201		Ppp4r2
Park7	Park7-201		BC039771
Park7	Park7-202		Las1l
Parp1	Parp1-201		Tnk2
Parp12	Parp12-201		Cactin
Parp4	Parp4-201		Fdx1
Parp9	Parp9-201		Ttl
Pax6	Pax6-204		Slc12a7
Pax6	Pax6-202		2610020C07Rik
Pax6	Pax6-203		Smarca5
Pced1b	Pced1b-204		Klhdc3
Pcgf5	Pcgf5-203		Dtd2
Pcgf5	Pcgf5-201		Gm29542
Pcgf5	Pcgf5-210		Crybg3
Pcgf5	Pcgf5-202		Shf
Pcgf5	Pcgf5-211		Nup62
Pcp4l1	Pcp4l1-201		Mtdh
Pcsk6	Pcsk6-202		Isy1
Pcsk6	Pcsk6-201		Rock2
Pcsk6	Pcsk6-204		Gm15537
Pcx	Pcx-202		Acot13
Pdcd2	Pdcd2-201		Gm9805
Pde1a	Pde1a-201		Fam166a
Pde1a	Pde1a-205		Snx13
Pde4a	Pde4a-203		Nup37
Pde4a	Pde4a-204		Wdr4
Pde6b	Pde6b-201		Gm10143
Pde8a	Pde8a-201		Msra
Pde8b	Pde8b-201		L2hgdh
Pdk1	Pdk1-208		Rnf115
Pdk3	Pdk3-201		Llph
Pdk4	Pdk4-201		Wasl
Pdp1	Pdp1-206		Glul
Pdp1	Pdp1-205		Sipa1l2
Pdpn	Pdpn-201		Amdhd2
Pdpn	Pdpn-204		Ufd1
Pdyn	Pdyn-201		3110021N24Rik
Pdzd2	Pdzd2-201		Fam129c
Pdzd2	Pdzd2-205		Tnfaip8
Pdzd2	Pdzd2-206		Fancc
Pecam1	Pecam1-203		Wbp4
Pecam1	Pecam1-202		Tarbp2
Pecam1	Pecam1-204		Gm42477
Pecr	Pecr-201		Sacs
Perp	Perp-201		Thoc3
Pex26	Pex26-201		Tmem120a
Pex7	Pex7-203		Fam3a
Pex7	Pex7-201		Ranbp3
Pfas	Pfas-201		Ints8
Pfkfb4	Pfkfb4-207		Dr1
Pfkp	Pfkp-201		Lpcat3
Pgap2	Pgap2-225		Tpt1
Pgap2	Pgap2-201		Tspyl2
Pgbd5	Pgbd5-204		Rims2
Pgbd5	Pgbd5-203		Tecr
Pgbd5	Pgbd5-201		Ankrd26
Pgc	Pgc-201		Wwp2
Pgghg	Pgghg-201		Gm45774
Pgp	Pgp-201		Ufsp2
Phf11d	Phf11d-203		Gm26714
Phf11d	Phf11d-202		Gm28306
Phf13	Phf13-201		Arpc2
Phf14	Phf14-202		Setd4
Phf19	Phf19-201		Wnk2
Phkg1	Phkg1-201		Sacm1l
Phlda2	Phlda2-201		Rnf126
Phtf2	Phtf2-205		Wdr45b
Pianp	Pianp-201		Zscan5b
Pigt	Pigt-201		Oxr1
Pik3cb	Pik3cb-203		Tgfbi
Pik3cb	Pik3cb-201		Mdm1
Pik3cd	Pik3cd-214		Mlh1
Pik3cd	Pik3cd-201		Mcm5
Pik3cd	Pik3cd-204		Rpa3
Pik3cd	Pik3cd-206		Ercc6
Pim1	Pim1-201		Ndufs4
Pink1	Pink1-203		Zfp955b
Pip5k1b	Pip5k1b-201		Eri2
Pipox	Pipox-201		Ankmy2
Pitpnm3	Pitpnm3-201		Cox15
Piwil2	Piwil2-201		Naca
Piwil2	Piwil2-202		Hif1a
Piwil2	Piwil2-203		Gm26762
Piwil4	Piwil4-203		Tomm22
Pkig	Pkig-204		Ydjc
Pkig	Pkig-201		Atp5g2
Pkig	Pkig-209		Atp2c1
Pkig	Pkig-203		Zfp30
Pkp2	Pkp2-201		Srp72
Pla1a	Pla1a-201		Fam46c
Pla2g10	Pla2g10-201		Zscan12
Pla2g10	Pla2g10-202		Nop9
Pla2g12a	Pla2g12a-201		Mrpl19
Pla2g16	Pla2g16-203		Krba1
Pla2g16	Pla2g16-204		Fam53a
Pla2g4a	Pla2g4a-201		Tmem177
Pla2g4e	Pla2g4e-201		Alkbh7
Pla2g5	Pla2g5-203		Plin2
Pla2g5	Pla2g5-201		Eif3a
Pla2g7	Pla2g7-204		Ndor1
Pla2g7	Pla2g7-201		Klf16
Plaa	Plaa-201		Map7d3
Platr14	Platr14-203		Tsc1
Platr17	Platr17-201		Zcchc8
Platr4	Platr4-201		Ap4m1
Plbd1	Plbd1-201		Ptdss2
Plbd1	Plbd1-204		Nlk
Plcb2	Plcb2-201		Gm6563
Plcb3	Plcb3-201		Gcc2
Plcd1	Plcd1-203		Fam46b
Plcd1	Plcd1-201		Snrpd1
Plcd1	Plcd1-202		6030458C11Rik
Plcd3	Plcd3-201		Ctc1
Plcg2	Plcg2-201		Jmjd6
Pld1	Pld1-201		Trmt2a
Pld1	Pld1-208		Thada
Pld5	Pld5-201		Helq
Plekhf1	Plekhf1-201		Efr3a
Plekhf2	Plekhf2-201		Gm15792
Plekhg3	Plekhg3-207		Gm24187
Plekhg4	Plekhg4-201		Ppm1k
Plekhh1	Plekhh1-201		Gm16234
Plekhh1	Plekhh1-204		4933429H19Rik
Plin1	Plin1-202		Zfp110
Plp2	Plp2-201		Ccdc120
Pls1	Pls1-201		Setx
Plxdc1	Plxdc1-201		A630072M18Rik
Plxdc1	Plxdc1-203		Dennd6b
Plxna4	Plxna4-201		Cep63
Plxna4os3	Plxna4os3-202		Vars2
Plxnc1	Plxnc1-201		Spag17
Pm20d2	Pm20d2-201		Rbm34
Pml	Pml-201		Abt1
Pml	Pml-211		Chst4
Pmm1	Pmm1-201		Scrib
Pmm1	Pmm1-206		Cers5
Pnldc1	Pnldc1-201		Mcat
Pnpla2	Pnpla2-201		Phf7
Pnpla2	Pnpla2-202		Rock1
Pnpla7	Pnpla7-201		Gm16312
Pnpla7	Pnpla7-212		Gins1
Pnrc1	Pnrc1-202		Ei24
Pold1	Pold1-201		Fth1
Pold3	Pold3-209		Cdc25a
Pold3	Pold3-201		Rtca
Polg	Polg-213		Rps18
Polg	Polg-203		Ccdc51
Polg	Polg-216		Smyd3
Polg2	Polg2-201		Igsf8
Poli	Poli-201		Gm16933
Polr2g	Polr2g-201		Cyb5a
Polr3c	Polr3c-202		BC004004
Polr3e	Polr3e-202		Cyp4f16
Pomgnt1	Pomgnt1-204		Nubpl
Porcn	Porcn-201		Csad
Porcn	Porcn-202		Cul5
Porcn	Porcn-205		Ndst2
Porcn	Porcn-206		Apoo
Pot1a	Pot1a-209		Galc
Pot1a	Pot1a-203		Frs3
Pou2f3	Pou2f3-202		Cbr1
Pou2f3	Pou2f3-201		Gata6
Pou5f1	Pou5f1-201		Cbarp
Ppan	Ppan-201		Slc25a4
Ppara	Ppara-201		Apopt1
Ppat	Ppat-206		Snapc3
Ppcdc	Ppcdc-213		Ripk2
Ppfia4	Ppfia4-203		A930015D03Rik
Ppig	Ppig-206		Agfg2
Ppig	Ppig-205		Zfp318
Ppig	Ppig-202		Mpp7
Ppil1	Ppil1-203		Lamtor1
Ppm1j	Ppm1j-201		Wdr48
Ppm1j	Ppm1j-202		Pa2g4
Ppme1	Ppme1-203		Birc3
Ppp1r3g	Ppp1r3g-203		Phka1
Ppp2r2c	Ppp2r2c-201		Gale
Ppp3cc	Ppp3cc-202		Rasa1
Ppp3cc	Ppp3cc-201		Gnpda2
Pprc1	Pprc1-208		Colgalt1
Pprc1	Pprc1-203		Nosip
Pqlc1	Pqlc1-204		Bdh1
Pqlc1	Pqlc1-202		Mpg
Pqlc1	Pqlc1-207		Usp5
Prcd	Prcd-202		Dcaf11
Prcd	Prcd-201		1810055G02Rik
Prdm1	Prdm1-201		Wwox
Prdm1	Prdm1-202		Mfn2
Prdm1	Prdm1-204		Rnf10
Prdm14	Prdm14-201		Tex13b
Prdx3	Prdx3-201		Fam204a
Prim1	Prim1-201		Rap1a
Primpol	Primpol-206		Mrpl33
Prkag2	Prkag2-201		Cfdp1
Prkar1b	Prkar1b-210		D10Jhu81e
Prkar2b	Prkar2b-201		Tmem123
Prkcd	Prkcd-207		Pdzd9
Prkcd	Prkcd-201		Ripk4
Prkcd	Prkcd-210		Pmpcb
Prkcq	Prkcq-201		Dnajc28
Prkcz	Prkcz-201		Nbeal2
Prkcz	Prkcz-202		Timm8b
Prkd1	Prkd1-201		Tmem176b
Prmt3	Prmt3-201		Nit1
Prmt7	Prmt7-201		Mcm9
[truncated: 950 more rows]

## Sheet: G. Male1112_CommonDEDT_11UP
Common events			DEGenes_notinDEI		DEIsoforms_notinDEG
Gene	Transcript		Hmgb1-ps7		Ctnnd1-223
0610040J01Rik	0610040J01Rik-201		Gm4875		Gapdh-206
1700001O22Rik	1700001O22Rik-209		Gm20559		Gm10184-201
1700001O22Rik	1700001O22Rik-203		A830082K12Rik		Eef1g-205
1700006J14Rik	1700006J14Rik-201		Gm27483		Rplp0-204
1700006J14Rik	1700006J14Rik-202		1700025A08Rik		Gm9118-201
1700011H14Rik	1700011H14Rik-201		Gm10704		Disp1-202
1700011H14Rik	1700011H14Rik-205		Hoxaas3		Ank3-210
1700011H14Rik	1700011H14Rik-203		Gm11702		Rpl35a-ps2-201
1700011H14Rik	1700011H14Rik-202		Gm18194		Gm10243-201
1700011H14Rik	1700011H14Rik-204		Napsa		Rpl35a-ps4-201
2610203C20Rik	2610203C20Rik-214		Gm37264		Rpl35a-ps3-201
2610203C20Rik	2610203C20Rik-206		Eno2		Rpl35a-ps6-201
2610301B20Rik	2610301B20Rik-201		Gm6505		Pdxdc1-204
2610528J11Rik	2610528J11Rik-201		Gm10874		Psmb5-202
2900011O08Rik	2900011O08Rik-201		Gm7862		Pdxdc1-201
3110070M22Rik	3110070M22Rik-201		Gm27786		Gm21596-201
4833420G17Rik	4833420G17Rik-204		Gm11223		Srsf2-203
4833420G17Rik	4833420G17Rik-203		Gm2574		Zmynd8-220
4833420G17Rik	4833420G17Rik-202		Gm12407		Gm13305-205
4930426D05Rik	4930426D05Rik-202		Gm10493		Vps52-203
4930538E20Rik	4930538E20Rik-201		Gm28085		Cep131-202
4931428F04Rik	4931428F04Rik-201		Oraov1		Raet1e-202
4932441J04Rik	4932441J04Rik-202		Tlr13		Cnot2-204
5730559C18Rik	5730559C18Rik-201		Gm15663		CR974586.6-201
5730559C18Rik	5730559C18Rik-202		Gm26523		Gm44753-202
5730596B20Rik	5730596B20Rik-201		1700030F04Rik		Gemin8-202
5930403N24Rik	5930403N24Rik-201		Tmem72		Nudt14-205
6330403K07Rik	6330403K07Rik-201		Gm10718		Mbnl1-221
6330418K02Rik	6330418K02Rik-202		D030062O11Rik		Gm7984-201
6530437J22Rik	6530437J22Rik-201		Gm26903		Gpi1-206
9330154J02Rik	9330154J02Rik-202		C5ar1		Cntn1-204
9930014A18Rik	9930014A18Rik-201		Pgm5		Gm13691-201
AA986860	AA986860-201		Gm21738		Gm13697-201
Aadat	Aadat-201		Gm10801		Gm13693-201
Aatk	Aatk-203		Gm12312		Gm13694-201
Abcd2	Abcd2-201		Gm11168		Gm13698-202
Abcg5	Abcg5-201		Adam22		Gm13696-202
Abhd11os	Abhd11os-202		Gm2065		Cobll1-205
Abhd11os	Abhd11os-203		Baiap2l2		Akap7-203
Acer2	Acer2-201		G630016G05Rik		Ndufs2-206
Ackr3	Ackr3-201		Gm16070		Ppp1r18-204
Acp5	Acp5-203		Gm28444		Spp1-202
Actc1	Actc1-201		D130017N08Rik		Satb1-213
Actg2	Actg2-202		Slc17a4		Irgm2-201
Actg2	Actg2-201		Gm10722		Prox1os-201
Actn3	Actn3-201		Gm43198		Ank3-204
Adam11	Adam11-201		1810041L15Rik		Supt7l-204
Adamts1	Adamts1-201		Amotl2		Fam214b-205
Adamts1	Adamts1-202		Ncf4		Cds2-201
Adamts1	Adamts1-203		Slc22a6		Clcn3-205
Adamts18	Adamts18-201		Shank1		Vmn1r43-202
Adamts18	Adamts18-202		Tmem132a		Olfr1388-202
Adamts18	Adamts18-205		Ms4a6c		Sec11a-202
Adamts18	Adamts18-204		4930412O13Rik		Gm28437-201
Adamts20	Adamts20-204		Hmgb1-ps3		Gm28661-201
Adamts3	Adamts3-201		Gng7		Abcc1-203
Adamts4	Adamts4-203		Gng8		Synpo2-203
Adamtsl4	Adamtsl4-201		Igf2os		Gm10925-201
Adamtsl4	Adamtsl4-202		Gm37194		Gm7336-201
Adap1	Adap1-201		A530084C06Rik		Gm2564-201
Adcy4	Adcy4-201		Gm30085		1110059E24Rik-208
Adcy8	Adcy8-201		Trim5		Zdhhc24-204
Adgra2	Adgra2-202		Slc4a8		Gpd2-207
Adgra2	Adgra2-201		Marcksl1		Zbtb45-202
Adgre1	Adgre1-202		Gria1		Ift140-207
Adgrg3	Adgrg3-201		Acat2		Rbl2-208
Adh1	Adh1-201		Slit1		Kctd14-204
Adra2a	Adra2a-201		Ndst4		Tpm1-203
Adra2c	Adra2c-201		Ly86		Epb42-203
Adtrp	Adtrp-204		Atp2b1		Gm13727-201
Afp	Afp-201		4930412C18Rik		Arhgap44-203
Agrn	Agrn-202		Mmp14		Sdhb-203
Agrn	Agrn-205		Gm16401		Gal3st4-202
Agtr2	Agtr2-201		Mrgpre		Mia3-201
Ahnak	Ahnak-202		Scpep1		Gm24080-201
AI467606	AI467606-201		Tnfrsf11a		Sema4d-202
Aif1l	Aif1l-201		Lrrc75b		Per1-206
AK157302	AK157302-201		Hunk		Olfr338-201
Akr1c18	Akr1c18-201		Crb2		Sft2d1-207
Akr1c19	Akr1c19-201		Aprt		Rnf152-202
Akr1e1	Akr1e1-201		Sox11		Adgrg2-204
Aldh1a2	Aldh1a2-201		Gm37509		Traf3ip1-202
Alox12b	Alox12b-201		Tns4		Elof1-204
Alx1	Alx1-201		Klhl7		Hdac1-205
Alx1	Alx1-208		Hnf1aos1		Traf3ip3-201
Alx1	Alx1-202		Selenow		Lamb3-201
Alx1	Alx1-205		Gabra3		Hmgxb4-202
Alx3	Alx3-201		C130012C08Rik		Kcnh2-202
Alx4	Alx4-201		Gm6223		Phldb1-215
Ambp	Ambp-201		Mpeg1		Ing1-204
Amigo2	Amigo2-201		Ccdc151		Tspyl2-203
Amot	Amot-202		Gm28151		Gjb1-201
Amph	Amph-205		1700052K11Rik		D030045P18Rik-201
Amph	Amph-201		Gm26735		Unc13d-203
Angpt1	Angpt1-201		Abca3		Gm48529-201
Angpt2	Angpt2-201		Pbxip1		Gm3892-201
Ank2	Ank2-208		Slc15a3		Gm3411-201
Ank2	Ank2-216		Slc22a8		AC174642.1-206
Ankrd13b	Ankrd13b-201		Rtl5		Pclo-202
Ankrd6	Ankrd6-204		Gm45371		Nkx2-2os-201
Anks1b	Anks1b-201		Cxadr		Gm43475-201
Anks1b	Anks1b-216		Tmem267		Pafah1b1-205
Anks1b	Anks1b-207		Slc35g2		Mkrn1-208
Anks1b	Anks1b-213		Rtl8c		Gm15689-201
Anks4b	Anks4b-201		Jun		Ntrk3-202
Ano1	Ano1-203		Fam78b		Pfkfb3-205
Antxr1	Antxr1-201		Fndc4		Doc2a-201
Ap1m2	Ap1m2-201		BC025446		Zfp69-202
Ap1s2	Ap1s2-203		Cd14		Cit-216
Apbb1	Apbb1-219		2900076A07Rik		Apbb2-210
Apbb1	Apbb1-217		Chn2		Gm10340-201
Apcdd1	Apcdd1-201		Gm12108		Rccd1-202
Apela	Apela-202		Col1a2		Olfr536-204
Apom	Apom-201		Ncf1		Il11ra2-203
App	App-201		Brinp3		Il11ra2-202
App	App-202		Sptssa		Il11ra2-201
App	App-203		Add2		Tex9-209
Aqp3	Aqp3-201		Apol7e		AL732309.2-201
Arg1	Arg1-201		Frmpd4		Arhgef10-207
Arhgap24	Arhgap24-201		Zfp711		Ica1-212
Arhgap24	Arhgap24-204		Gm9958		Gpm6b-201
Arhgap28	Arhgap28-201		Foxp4		Lpin1-201
Arhgap36	Arhgap36-202		Ap1s3		Actr3-204
Arhgdib	Arhgdib-201		Sorcs1		Rasal1-205
Arhgef10l	Arhgef10l-201		Gm9996		Mthfs-207
Arhgef6	Arhgef6-201		Mageh1		Rplp0-203
Arl4c	Arl4c-202		Fgf12		Rtn2-201
Arnt2	Arnt2-213		Gm13736		Srsf5-212
Arnt2	Arnt2-207		Pls3		2810429I04Rik-202
Arnt2	Arnt2-201		Tab2		Mkks-202
Asb4	Asb4-201		Ror2		Espn-215
Asb4	Asb4-202		Hdac6		Ktn1-226
Asb9	Asb9-201		Wbp1		Nrsn1-204
Ascl1	Ascl1-201		Cbx1		Ifi203-203
Asic4	Asic4-201		Gm37829		Ccnt2-201
Asic4	Asic4-202		Kcnj2		Tmcc3-203
Asphd2	Asphd2-201		Casd1		Cog4-203
Astn1	Astn1-201		4930503L19Rik		Snx15-202
Astn2	Astn2-201		Plpp6		Exosc6-201
Atp2c2	Atp2c2-201		Keg1		Mocs1-201
B230206H07Rik	B230206H07Rik-202		Lrp12		Clk1-212
B3gnt5	B3gnt5-201		Serpina16		Mapk9-203
B3gnt5	B3gnt5-207		Xxylt1		Dlgap1-211
B4galnt1	B4galnt1-201		2610316D01Rik		AI506816-203
B4galnt4	B4galnt4-201		Ppp1r3b		Gm3892-202
Basp1	Basp1-201		Igf2bp1		Gm10593-201
BC030500	BC030500-201		Arhgef37		Gm45246-201
BC049730	BC049730-201		St6galnac3		Pitx2-207
BC051226	BC051226-201		Gm10182		Apobec3-202
Bcam	Bcam-201		Sbk1		Neurl1a-201
Bcat1	Bcat1-203		Gm15545		Depdc5-204
Bcl11a	Bcl11a-202		Dtx3		Myocd-202
Bcl11a	Bcl11a-201		Wrb		Rgp1-203
Bcl11a	Bcl11a-204		Zfp760		Phc1-211
Bcl2l11	Bcl2l11-203		Gm15975		Gm45580-201
Bcl7a	Bcl7a-203		Slc2a4		Capn3-211
Bcl9	Bcl9-201		Lrrc10b		Rbm5-223
Bdh2	Bdh2-201		Parva		Gm22008-201
Bmf	Bmf-201		Impad1		Dbh-201
Bmp3	Bmp3-203		Aifm2		Mep1a-202
Bmp4	Bmp4-202		Fcna		Hmcn2-206
Bmp4	Bmp4-201		Nov		5730409E04Rik-201
Bmp5	Bmp5-201		Tubb2b		Gm9722-201
Bmper	Bmper-201		Zfp369		Cd244-201
Bmpr1b	Bmpr1b-201		Ldb2		AC122397.1-201
Brinp1	Brinp1-201		Gm11868		Coro2a-201
Brinp1	Brinp1-203		Gm9923		Hnrnpdl-203
C1qa	C1qa-201		Gm11412		Dmd-211
C1qb	C1qb-201		9130019P16Rik		Anapc5-216
C1qc	C1qc-201		Grem1		Gm32717-201
C1qtnf6	C1qtnf6-201		Lhfpl4		Gm32802-201
C1s1	C1s1-204		5330434G04Rik		Gm6685-201
C230034O21Rik	C230034O21Rik-201		2700033N17Rik		Asap1-218
Cabp1	Cabp1-204		Pde6h		Ank3-213
Cachd1	Cachd1-204		Hsd17b7		Gm46430-210
Cacna2d1	Cacna2d1-205		Spag16		Tmed10-202
Cacnb3	Cacnb3-202		Sh3bgrl		Tdrd9-203
Cadm3	Cadm3-201		Cdkl1		Smim24-201
Cadps2	Cadps2-206		Nmral1		Cntrl-203
Cadps2	Cadps2-205		Gm15557		Prrg1-202
Calb1	Calb1-201		Mex3a		Cyb5r4-203
Camk2n1	Camk2n1-201		Msx2		D430041D05Rik-203
Capn10	Capn10-205		Fzd6		Elavl4-203
Capn6	Capn6-201		Emcn		Arhgap27-201
Caps2	Caps2-201		Baz1a		Ceacam2-202
Car14	Car14-201		Mest		1700063D05Rik-204
Car3	Car3-201		2810410L24Rik		Bin2-205
Car4	Car4-201		Gm4409		Fam107a-202
Car7	Car7-201		Pdlim7		Mdm1-202
Cblc	Cblc-201		Pik3r3		Akap12-203
Ccdc114	Ccdc114-201		Lor		Gm7334-201
Ccdc136	Ccdc136-202		P3h2		1810022K09Rik-204
Ccdc40	Ccdc40-202		Coa5		Tirap-207
Ccdc40	Ccdc40-204		Bex3		Olfr1258-201
Ccdc80	Ccdc80-202		Hist2h2be		Tlr5-201
Ccdc85c	Ccdc85c-202		Sox4		Ros1-201
Ccl6	Ccl6-202		Gata1		Gm28308-201
Ccnd1	Ccnd1-201		Fibcd1		Rapgef1-202
Ccnj	Ccnj-201		Ptgis		Slc4a7-215
Ccr1	Ccr1-201		Nlrc3		Gm6559-201
Cd248	Cd248-201		Gm10717		Cdh12-203
Cd53	Cd53-201		Pcbp4		Tbc1d4-203
Cd68	Cd68-201		Pcyt1b		Gm3173-202
Cd83	Cd83-202		Snn		D3Ertd751e-201
Cd83	Cd83-201		Efna5		Nup85-207
Cdh10	Cdh10-202		Aplnr		Pard3-213
Cdh16	Cdh16-201		Aig1		Ptprr-202
Cdh16	Cdh16-204		Gm23833		Dubr-205
Cdh16	Cdh16-202		Siglecg		Gapdh-208
Cdh18	Cdh18-203		Efnb2		Gm2018-201
Cdh18	Cdh18-207		Samd10		Isl1-202
Cdh2	Cdh2-202		Rnf150		Snhg4-205
Cdh2	Cdh2-201		Tshz1		Gm26740-202
Cdh2	Cdh2-203		Vps37d		Hid1-203
Cdh6	Cdh6-201		Alkal2		Pde4a-201
Cdh8	Cdh8-203		Gm43672		Gm47163-201
Cdh8	Cdh8-204		Fcgr1		Lockd-203
Cdh9	Cdh9-201		Myl3		Cpped1-203
Cdh9	Cdh9-202		Pdp2		AC152063.6-211
Cdk14	Cdk14-202		5033428I22Rik		Mdh2-204
Cdkn1c	Cdkn1c-201		9630028H03Rik		Rbm10-202
Cdkn1c	Cdkn1c-202		2210008F06Rik		Luc7l3-201
Cdkn1c	Cdkn1c-205		Snx24		Cd36-206
Cdkn1c	Cdkn1c-204		Tmem68		Pcp4-201
Cdkn1c	Cdkn1c-203		Gdf11		Prx-204
Cela1	Cela1-201		Acsf2		Fau-203
Celf4	Celf4-201		Neurl3		Arntl-206
Celsr1	Celsr1-203		Elovl4		Wiz-202
Celsr1	Celsr1-201		Tgfb3		Hfm1-202
Cgref1	Cgref1-201		Gpr27		Urod-203
Chd3	Chd3-202		Psd2		Gigyf2-206
Chd3	Chd3-203		Stxbp4		Stambp-203
Chd3	Chd3-205		Ager		Zfp990-203
Chd7	Chd7-202		Lgals3		Ace2-201
Chrdl1	Chrdl1-202		5730585A16Rik		Afm-201
Chrm4	Chrm4-201		Slc5a1		Gal3st4-201
Chrna3	Chrna3-201		Mthfd2l		Zfp180-205
Chst11	Chst11-201		Smad6		Psd3-205
Chst13	Chst13-201		Ccl9		2210407C18Rik-201
Clcn5	Clcn5-201		Zfp862-ps		Zfp949-204
Cldn1	Cldn1-201		E030042O20Rik		Adarb2-203
Cldn19	Cldn19-201		Plxnb1		Arpp19-205
Cldn3	Cldn3-201		4930516B21Rik		Thumpd3-203
Cldn4	Cldn4-201		Grin3a		Arhgap4-204
Cldn6	Cldn6-201		Rab3il1		Habp4-203
Cldn7	Cldn7-201		Nol3		Zswim8-209
Cldn8	Cldn8-201		Cyp4f17		BC035947-202
Cldn9	Cldn9-201		Clcnka		Gm6768-201
Clec14a	Clec14a-201		Amotl1		Fubp1-202
Clec18a	Clec18a-203		Elk3		Gja1-206
Clec18a	Clec18a-202		Apc2		Gm34015-201
Clec18a	Clec18a-201		Gcnt1		Zmiz2-204
Clic6	Clic6-201		Mapt		Uhrf2-203
Clip1	Clip1-213		Zfp629		Ntrk3-206
Clip3	Clip3-201		Car13		Tcf4-251
Clmp	Clmp-201		2310015A10Rik		Skiv2l-211
Clstn2	Clstn2-201		Actb		Wdr78-204
Cnih2	Cnih2-201		4930563E18Rik		Lmo7-205
Cnn1	Cnn1-205		Dlgap4		Gm2163-201
Cnn1	Cnn1-201		Ptgs2		Rpl22l1-201
Cnn2	Cnn2-201		Gm15387		Mir7116-201
Cntfr	Cntfr-204		Chd4		Zfp606-203
Cntfr	Cntfr-203		Itgbl1		Rnaset2b-202
Cntnap2	Cntnap2-201		Adamts17		Ptpn7-203
Cobl	Cobl-210		Gm16010		Gm19792-201
Col11a1	Col11a1-201		Cdkn1a		Kcnip4-208
Col11a1	Col11a1-204		Trps1		Fn1-210
Col12a1	Col12a1-201		Mtch1		Ddr1-201
Col12a1	Col12a1-204		Asb13		Spag1-204
Col12a1	Col12a1-206		Gm16141		Mta1-204
Col1a1	Col1a1-201		Id1		Smarca2-206
Col22a1	Col22a1-201		Crp		Hdac4-208
Col23a1	Col23a1-201		Gabrb2		AV026068-203
Col26a1	Col26a1-201		Zfp266		Tmem234-207
Col26a1	Col26a1-202		Gm45133		Rab6a-203
Col4a6	Col4a6-201		Gprc5c		Mrpl3-206
Col5a2	Col5a2-201		1700023H06Rik		Per3-204
Corin	Corin-202		Cnksr1		Grm8-202
Coro1a	Coro1a-201		Pcyox1l		Isl1-201
Cox7b	Cox7b-201		2310002F09Rik		AI854703-202
Cox7b	Cox7b-203		Gxylt2		Atp6v0a1-201
Cpb2	Cpb2-201		Themis2		Amy1-205
Cpm	Cpm-201		Impact		Nkx2-3-201
Cpm	Cpm-204		Dock11		Wsb1-204
Cpn1	Cpn1-201		Gm38082		Gm15378-201
Cpt1c	Cpt1c-201		Ccdc74a		Tnk1-203
Crabp1	Crabp1-201		Zfand1		Sptssb-201
Crabp2	Crabp2-201		Zfp385a		Gm24846-201
Crb3	Crb3-202		Fnbp1l		Gm13302-201
Crebzf	Crebzf-205		Hs3st4		Itgal-202
Crispld1	Crispld1-201		Gm43621		Wbp1l-202
Crispld1	Crispld1-202		Mob3b		Slc29a1-215
Crispld2	Crispld2-203		Cpz		Gm6158-201
Crispld2	Crispld2-201		Ptprs		Abr-201
Crispld2	Crispld2-202		Gdap1l1		Olfr1023-202
Crlf1	Crlf1-201		Tmem9		Skil-201
Crmp1	Crmp1-201		Nes		Clns1a-203
Csf1	Csf1-202		Syndig1		Mir1903-201
Csf1	Csf1-201		Slc16a10		Hoxd3-206
Csrp2	Csrp2-201		Gm9752		Gm8113-201
Csrp2	Csrp2-206		Nap1l2		Tnik-205
Cthrc1	Cthrc1-201		Sv2c		Slc25a53-214
Cthrc1	Cthrc1-206		Tmem47		Gm3558-201
Ctnnd2	Ctnnd2-201		AV356131		Cadm2-202
Ctsc	Ctsc-201		Mzf1		Zfp874b-202
Ctse	Ctse-201		5930430L01Rik		Gm47101-201
Cttnbp2	Cttnbp2-203		Pimreg		Commd1-206
Cttnbp2	Cttnbp2-208		Clvs2		Clk1-204
Ctxn1	Ctxn1-201		Copg2		D030045P18Rik-204
Ctxn3	Ctxn3-201		Fermt3		Nap1l1-203
Cuedc1	Cuedc1-209		Mafb		Ebf4-201
Cuedc1	Cuedc1-205		2610001A08Rik		Cd300lf-201
Cux1	Cux1-212		Evl		Gm1604a-201
Cux1	Cux1-201		Dok5		Gm18537-202
Cux2	Cux2-210		Rnf169		Slc25a21-202
Cwc22	Cwc22-211		Tppp3		Insm1-201
Cwc22	Cwc22-205		Tnnt3		Clmn-207
Cx3cr1	Cx3cr1-202		Nwd2		Wdr49-201
Cxcl12	Cxcl12-203		Acvr2b		Col8a1-201
Cxcl12	Cxcl12-201		Tnfrsf13b		Cpa6-201
Cxcl12	Cxcl12-202		Chtf8		Tgm1-203
Cxcl13	Cxcl13-201		Slco2a1		Mrps5-202
Cyp7b1	Cyp7b1-201		Gm11940		Fyb2-201
Cys1	Cys1-207		Asxl3		Irak1-205
Cys1	Cys1-203		Rac3		Lect2-201
Cyth4	Cyth4-201		Serping1		Ccl27-205
D330041H03Rik	D330041H03Rik-206		Vldlr		Cdc42bpa-201
D430019H16Rik	D430019H16Rik-201		Gm16599		Sipa1l1-201
D630045J12Rik	D630045J12Rik-206		Gm30873		Pard3-221
Daam2	Daam2-203		Tcp11		Olfr1286-202
Daam2	Daam2-201		Ptchd1		Gnb1-208
Dab2	Dab2-203		Syt1		E030030I06Rik-201
Dab2	Dab2-204		Sh3yl1		Tmem176a-207
Dab2	Dab2-202		Thbs4		Foxf2-201
Dab2	Dab2-201		Gm1673		BC048559-202
Dach1	Dach1-201		Syt3		Carmil3-208
Dach1	Dach1-202		Lrrtm4		AV026068-213
Dach2	Dach2-201		Sh3pxd2b		Tmem62-206
Dach2	Dach2-205		Shc2		AI506816-202
Dach2	Dach2-202		Mtmr11		Anapc15-213
Dach2	Dach2-206		Gm44089		Sec24c-202
Dact3	Dact3-201		Bmt2		Pdk2-204
Dapk1	Dapk1-201		Ezr		Fn1-202
Dbn1	Dbn1-203		Mterf2		Vwf-203
Dbn1	Dbn1-202		Bean1		Tubb5-204
Dbndd1	Dbndd1-201		Mturn		Slx1b-201
Dcdc2a	Dcdc2a-202		2010015M23Rik		Plekha7-220
Dcdc2a	Dcdc2a-203		Lrfn3		AC152063.6-217
Dcdc2a	Dcdc2a-204		Gfpt2		Stmnd1-201
Dchs1	Dchs1-201		Arl2bp		Ly6a-201
Dcx	Dcx-201		Ms4a6d		Gnal-201
Ddah2	Ddah2-201		Stom		Rint1-203
Ddah2	Ddah2-204		Cdhr2		Bmx-202
Ddc	Ddc-201		Cdk18		Wsb1-206
Ddc	Ddc-210		Pcdh11x		Acox1-205
Ddr2	Ddr2-202		Nkain1		Trim11-202
Ddr2	Ddr2-201		4930563E22Rik		Btrc-209
Ddr2	Ddr2-205		Irx3		Gm14951-201
Ddr2	Ddr2-203		Arglu1		Cadm1-202
Des	Des-201		Gm15612		Susd1-205
Dhcr24	Dhcr24-201		Map1b		Sytl5-201
Dkk2	Dkk2-201		Btg1		Gm24420-201
Dlg4	Dlg4-201		Ecel1		Armc8-204
Dlx2	Dlx2-201		Porcn		Gng10-202
Dlx5	Dlx5-201		Hdx		Usp29-205
Dmrt2	Dmrt2-201		Rnf122		Chrm2-202
Dmtn	Dmtn-208		Klk14		4632427E13Rik-204
Dmtn	Dmtn-209		Gm16054		Slc22a15-207
Dmtn	Dmtn-203		Alox5ap		Atg7-212
Dnmbp	Dnmbp-203		Fam217a		Plk4-203
Dnmbp	Dnmbp-206		Ldb1		Elf5-201
Dnmt3a	Dnmt3a-205		Mab21l1		Cacna1a-208
Dok3	Dok3-202		Kcnip3		Gm47547-201
Dpf3	Dpf3-203		Trim46		Cyp20a1-203
Dpp10	Dpp10-201		Gm16793		Smim8-205
Dpp4	Dpp4-201		Kcnq1ot1		Lig3-201
Dpp6	Dpp6-202		Loxl1		Lyrm1-207
Dpysl3	Dpysl3-202		Gm4876		Acsl4-204
Dpysl3	Dpysl3-204		Fmnl1		Myo15b-208
Dpysl3	Dpysl3-201		Csrnp3		Isl1-203
Dpysl4	Dpysl4-202		Kcnb1		Gpr146-201
Draxin	Draxin-201		Fam168a		Gm10259-201
Drp2	Drp2-202		Sp7		Rrnad1-211
Dsc2	Dsc2-202		Atoh8		Gm12744-201
Dusp18	Dusp18-202		Inpp4b		Slc44a2-201
Dzip1	Dzip1-201		Nptx1		Htr7-205
E330013P04Rik	E330013P04Rik-201		Net1		Dcc-201
Ecm1	Ecm1-202		Gm15688		Rbm3-211
Ecm1	Ecm1-201		Cttnbp2nl		Ncoa7-209
Ecm1	Ecm1-204		Gm42067		Sh3kbp1-208
Ecm1	Ecm1-208		Sema3a		Mgat1-213
Ecm1	Ecm1-203		Ampd3		Abcd3-204
Ecm1	Ecm1-207		Dpysl2		Gm13237-201
Ecm1	Ecm1-209		Gm29202		Clasp1-206
Eddm3b	Eddm3b-201		Sorbs2		Mecp2-205
Edil3	Edil3-202		Itga3		Itga6-205
Edil3	Edil3-201		Zfp386		Sh3bp5l-202
Edn3	Edn3-201		Clcf1		Gm12191-201
Ednrb	Ednrb-203		Grid1		Pla2g12a-202
Ednrb	Ednrb-201		Naaladl2		Gm10256-201
Ednrb	Ednrb-202		Dab1		Tbc1d24-213
Efcab1	Efcab1-201		Rhag		Ifi207-201
Efemp1	Efemp1-201		Slc15a2		Adarb1-203
Efemp1	Efemp1-203		Anxa3		Rbfox3-204
Efna3	Efna3-201		Arhgap30		Hoxd3-204
Efna4	Efna4-201		Capn2		Hlx-201
Efnb3	Efnb3-201		Adcy2		Gm10600-201
Eif4e3	Eif4e3-201		Megf10		AC154335.1-201
Elovl2	Elovl2-201		B3gnt3		Cmah-208
Elovl7	Elovl7-202		Cacng4		Stmn2-201
Emid1	Emid1-201		Trappc6a		Qtrt1-206
Emid1	Emid1-203		Lin28b		Psme1-201
Emid1	Emid1-202		Cldn34c1		Cadm1-203
Emilin2	Emilin2-201		Glis1		C330007P06Rik-201
Eml1	Eml1-201		Lrch2		Zfp385b-201
Emx2	Emx2-201		Pfn2		Rfesd-203
Emx2os	Emx2os-201		Gpd1		Glb1l-201
Enho	Enho-201		Ints6l		Micall2-204
Eno1b	Eno1b-201		Gpc3		Uba7-215
Eno3	Eno3-201		Epm2aip1		Gm28510-201
Eno3	Eno3-202		Gm26894		Gm12915-201
Enpp2	Enpp2-201		Sash3		Bub1-204
Epb41	Epb41-202		Plek		Mthfr-207
Epb41l1	Epb41l1-201		Neu1		Mtus2-208
Epb41l3	Epb41l3-202		Tmem108		Slc17a5-202
Epb41l3	Epb41l3-215		Stard10		Ktn1-202
Epb41l3	Epb41l3-214		Sh3rf1		Rasgrp4-209
Epb41l3	Epb41l3-211		Nup62cl		Gm3252-201
Epb41l3	Epb41l3-205		P4htm		Macf1-203
Epha3	Epha3-201		Cpeb4		Plin5-202
Epha7	Epha7-201		H3f3a		Apobec3-217
Epha7	Epha7-203		Nkain3		Mxra8-203
Epha7	Epha7-202		Lpar3		Il6st-203
Epha7	Epha7-204		Gm26858		Kcnmb2-201
Epha7	Epha7-205		Camk1g		Ace2-203
Epha7	Epha7-208		Foxred2		Mybpc3-201
Ephb2	Ephb2-203		Zfr2		Ppfibp1-209
Epor	Epor-201		Rarres2		Lrriq1-205
Eps8l2	Eps8l2-201		Eid1		Ogfod1-201
Eps8l2	Eps8l2-206		Mylip		Gm16042-201
Esrrg	Esrrg-201		Nr2f2		Vkorc1-203
Esrrg	Esrrg-203		Grk3		Cks1b-202
Eya4	Eya4-202		Phc2		Ppargc1a-204
F13a1	F13a1-202		Ces1h		Tbrg4-211
F2r	F2r-201		Zfp14		Zfp827-206
F2rl1	F2rl1-201		Dtnbp1		Fgf20-201
Faah	Faah-201		Clec11a		Mef2c-201
Fam107b	Fam107b-201		Ccdc106		Olfr586-203
Fam149a	Fam149a-202		Mad2l2		AC013548.1-201
Fam163a	Fam163a-201		Tspan13		Ankra2-202
Fam171b	Fam171b-201		Gmds		Ddr1-207
Fam20c	Fam20c-201		Anpep		Tvp23a-201
Fam46a	Fam46a-201		Arid3a		Flna-213
Fam69b	Fam69b-201		Cuedc2		Gemin8-204
Fam84a	Fam84a-201		Npdc1		Eif4g1-215
Fam84b	Fam84b-201		Gpr161		Mbnl1-206
Fap	Fap-202		Pgf		Malt1-202
Fap	Fap-209		Tmem55a		F630028O10Rik-201
Far1	Far1-201		B230219D22Rik		Ces3a-201
Fat4	Fat4-201		Gm14597		Surf1-204
Faxc	Faxc-203		Lyz2		Utrn-201
Fbn2	Fbn2-201		Arhgap29		Tug1-202
Fcer1g	Fcer1g-201		Slc38a6		Adar-205
Fcgr3	Fcgr3-201		2310022B05Rik		Bcl2l12-201
Fcrls	Fcrls-201		Marcks		Gm25998-201
Fes	Fes-208		Zfp422		Hsd3b4-201
Fgd2	Fgd2-201		Parm1		Gm10681-203
Fgfr1	Fgfr1-203		Zbtb5		Rhoay-ps1-201
Fgfr2	Fgfr2-227		Prph		Sae1-203
Fgfr2	Fgfr2-211		Pold4		Foxf1-201
Fhl1	Fhl1-201		Bak1		Mllt6-202
Fibin	Fibin-201		Pglyrp1		Smad4-202
Fign	Fign-201		Hivep1		Pisd-203
Filip1l	Filip1l-202		Scarf2		AV026068-208
Fli1	Fli1-202		Lcp1		Rbp4-202
Fli1	Fli1-201		Plscr3		Dclre1b-204
Flrt2	Flrt2-201		Lrrc61		Lrba-206
Flrt2	Flrt2-202		Cyp51		Gtf2i-226
Flrt3	Flrt3-202		Chmp2b		Ccnl1-206
Flrt3	Flrt3-201		Agps		C1qtnf5-201
Flywch2	Flywch2-201		Scarf1		Mical3-202
Fmn1	Fmn1-204		Adm		Chst9-201
Fmn1	Fmn1-209		2610318N02Rik		Chgb-201
Fndc3c1	Fndc3c1-201		Krt8		Gm3373-202
Foxc1	Foxc1-201		Dalrd3		Egr3-204
Foxc2	Foxc2-201		Ttc9		Evi2b-201
Foxd1	Foxd1-201		Gm3375		Ccdc61-207
Foxd2	Foxd2-201		AI464131		Rpl15-ps2-201
Foxd2os	Foxd2os-201		Suox		Car2-201
Foxi1	Foxi1-201		Poc1b		Abca4-207
Foxp1	Foxp1-204		Letmd1		Capn3-205
Foxp1	Foxp1-224		Gpr162		Gm45886-201
Foxp1	Foxp1-228		Jam3		Cd59b-203
Foxp1	Foxp1-225		Gm26751		Zfp37-202
Foxp1	Foxp1-220		Cox4i2		Srp54-206
Foxp1	Foxp1-230		Gm4524		Llgl2-207
Foxp1	Foxp1-222		Dbnl		Arntl2-201
Foxp2	Foxp2-201		Gm17275		Gm48283-201
Foxp2	Foxp2-207		Gm8210		Uhrf1-202
Foxp2	Foxp2-206		Osbpl6		Muc20-201
Foxp2	Foxp2-213		Gm8666		Mrgbp-206
Foxp2	Foxp2-204		B3galt5		Syncrip-210
Foxq1	Foxq1-201		Ago1		Wnk2-211
Fras1	Fras1-201		Pigx		Gm3629-201
Frem2	Frem2-201		Degs2		P4ha2-211
Frmd4a	Frmd4a-219		Tspyl3		Cbln2-203
Frmd4a	Frmd4a-213		Kirrel3		Gm10282-201
Frmd4a	Frmd4a-202		Edn1		Txndc16-211
Frzb	Frzb-201		H1fx		Rasef-202
Fsd1	Fsd1-201		Rbpj		Gm8797-201
Fst	Fst-202		Slc43a2		Adgrl3-220
Fst	Fst-201		Gm42418		Tmem56-201
Fst	Fst-204		Fhod3		Tro-203
Fst	Fst-203		Tyrobp		Ublcp1-202
Fstl1	Fstl1-202		Igtp		Sh3bp1-202
Fv1	Fv1-201		Airn		Nhsl1-201
Fxyd2	Fxyd2-202		Ago2		Gm27530-201
Fxyd2	Fxyd2-201		Mn1		Rpl3-ps1-201
Fzd1	Fzd1-201		Tie1		Gm25956-201
Fzd2	Fzd2-201		Pygo1		Cd84-205
Fzd4	Fzd4-201		Gltp		G430049J08Rik-201
Fzd7	Fzd7-201		Tmub1		Gal3st4-203
G6pc2	G6pc2-202		Tmem158		Hmgn2-ps1-201
G6pc2	G6pc2-203		Kif21b		Amn-201
Galnt14	Galnt14-201		Lpp		Csf1r-201
Galnt3	Galnt3-201		Gsn		Slc25a22-202
Galntl6	Galntl6-208		Lima1		Rbm5-214
Galntl6	Galntl6-206		Sp4		9230102O04Rik-201
Gap43	Gap43-201		Pigm		Kdf1-205
Gas1	Gas1-201		Bmpr1a		Slc26a1-204
Gata2	Gata2-201		Morn4		A230065N10Rik-201
Gata2	Gata2-202		Efna2		Chrnb2-202
Gata2	Gata2-203		Stx1b		Atxn1l-201
Gata2	Gata2-205		Tstd3		Gse1-201
Gata3	Gata3-201		Spry3		Grik1-201
Gata5	Gata5-201		Gm13442		Clu-202
Gata5os	Gata5os-201		Mfsd1		E430024I08Rik-201
Gbp2b	Gbp2b-201		Bach1		Ciz1-219
Gc	Gc-201		Slc29a4		Sec24a-203
Gck	Gck-201		Inpp5f		Nme7-207
Gdf5	Gdf5-201		Eef2k		C130060K24Rik-203
Gdf6	Gdf6-201		Cnn3		Ptpa-203
Gdpd1	Gdpd1-201		2610307P16Rik		4930473A02Rik-202
Gfra3	Gfra3-201		Cldn2		4930550C14Rik-204
Ggt1	Ggt1-208		Plcl1		Aspscr1-214
Ggt1	Ggt1-215		Yaf2		1600014C10Rik-205
Gipc2	Gipc2-201		Fgf5		Ell3-202
Gja3	Gja3-201		Hyal2		Spp2-201
Glb1l2	Glb1l2-202		Mllt11		2410002F23Rik-210
Glb1l2	Glb1l2-201		Hoxb1		Clk1-201
Glrb	Glrb-201		Ppdpf		Ugt1a2-201
Gm10039	Gm10039-201		Plscr1		Crocc-211
Gm10800	Gm10800-201		2810021J22Rik		Gfi1b-201
Gm11149	Gm11149-204		Repin1		Uba1y-ps1-201
Gm11149	Gm11149-201		Mpzl1		Plec-208
Gm11505	Gm11505-201		Rcbtb2		Fbxl2-202
Gm11532	Gm11532-201		B4galt6		Vgf-201
Gm12258	Gm12258-202		Selenon		Ralyl-201
Gm12355	Gm12355-201		Elmo3		Cpne5-204
Gm13111	Gm13111-201		Hif3a		Acy1-211
Gm13187	Gm13187-203		Zcchc3		Fcho1-212
Gm13256	Gm13256-201		2810013P06Rik		Runx2os1-201
Gm13394	Gm13394-201		Nrxn2		Aldob-201
Gm13415	Gm13415-203		Msantd4		Dst-220
Gm14226	Gm14226-201		Arpin		Gm19950-202
Gm14681	Gm14681-201		Nudt11		Smarcd3-208
Gm15050	Gm15050-201		Pde3b		2610528A11Rik-201
Gm15063	Gm15063-201		Sh3pxd2a		Bckdhb-204
Gm15772	Gm15772-201		Dgat2		Rilpl1-204
Gm15929	Gm15929-201		Tbc1d16		Ccnd3-202
Gm15998	Gm15998-201		Tmem98		Zfp518b-201
Gm16000	Gm16000-201		Rpgrip1		Ifi213-203
Gm16096	Gm16096-202		Zfp810		Col25a1-202
Gm16096	Gm16096-201		Haglr		Slc22a18-201
Gm16136	Gm16136-202		Rspo1		Ilvbl-201
Gm16136	Gm16136-203		Zhx2		Ptprd-207
Gm16140	Gm16140-201		Plppr2		Dnajc19-203
Gm16183	Gm16183-201		Lmo1		Sim2-201
Gm16559	Gm16559-201		Polr2m		Sdr39u1-215
Gm16567	Gm16567-201		Masp2		Scoc-208
Gm16596	Gm16596-203		Gm13889		Gm27516-201
Gm16596	Gm16596-201		Mboat1		Bicd2-202
Gm17396	Gm17396-201		Elmod1		Prkaa1-201
Gm17473	Gm17473-201		Sept5		Gm21034-201
Gm1821	Gm1821-202		Anp32a		Slc47a1-201
Gm18860	Gm18860-201		Eps8l3		Clk4-213
Gm20508	Gm20508-201		Fjx1		Mpdz-201
Gm20696	Gm20696-201		Dhrs3		A430005L14Rik-202
Gm21814	Gm21814-202		Clic4		Aspscr1-212
Gm23134	Gm23134-201		Evc		Cpsf6-208
Gm26507	Gm26507-201		Ebf1		Plod2-203
Gm26568	Gm26568-201		Serinc4		Erc1-201
Gm266	Gm266-201		Zfp334		Smpd1-203
Gm26771	Gm26771-201		Scnn1a		Tgfbrap1-202
Gm26870	Gm26870-202		Prkar2a		Gm12063-201
Gm26870	Gm26870-201		Gata6		BC021767-202
Gm26870	Gm26870-203		Slc24a3		Tsc22d1-213
Gm27204	Gm27204-201		Cbx5		Phactr1-213
Gm28438	Gm28438-201		Sh3bgrl3		Pyroxd1-203
Gm28876	Gm28876-201		Bach2		Lef1-201
Gm29100	Gm29100-201		Tpmt		Gpm6b-203
Gm29430	Gm29430-202		E330009J07Rik		CT573016.1-202
Gm3376	Gm3376-202		Lrp6		Pianp-207
Gm3376	Gm3376-201		Marveld1		Olfr1459-203
Gm3739	Gm3739-201		Pard6g		Csn3-201
Gm38708	Gm38708-201		Rnd3		Arfgef1-208
Gm42557	Gm42557-201		Atxn7l3b		Lamc1-204
Gm42901	Gm42901-201		Col3a1		Olfm3-201
Gm4353	Gm4353-201		Kdm6bos		Qars-201
Gm43539	Gm43539-201		Slc9a3r1		Pms2-206
Gm4366	Gm4366-201		Tnfrsf22		Zic3-203
Gm44732	Gm44732-201		Sec22c		Abhd14b-210
Gm45889	Gm45889-202		Fam109b		Med13l-205
Gm45889	Gm45889-201		Rtl8a		Phactr1-208
Gm47283	Gm47283-203		Zfp277		Add1-211
Gm4735	Gm4735-201		Tpm4		Pdzd7-203
Gm47512	Gm47512-202		9230110C19Rik		Lyz1-201
Gm47512	Gm47512-201		Pla2g15		Tor1aip1-210
Gm5436	Gm5436-201		St8sia4		Zc4h2-202
Gm5514	Gm5514-201		Ctdsp2		Fam57a-201
Gm6356	Gm6356-201		Myom1		Gm3095-201
Gm7292	Gm7292-201		Ptbp2		Arhgef28-204
Gm8116	Gm8116-201		Ccdc50		Blnk-201
Gnas	Gnas-211		Slitrk4		Gpr50-201
Gnas	Gnas-212		Dusp26		Igkc-201
Gng2	Gng2-204		Ptprz1		Pdzd3-201
Golm1	Golm1-201		Grina		Clk4-202
Golt1b	Golt1b-201		Gpr155		Clasp1-221
Got2-ps1	Got2-ps1-201		Lysmd3		Lrrc4b-201
Gpc2	Gpc2-205		Snhg20		Wdr95-201
Gpc2	Gpc2-207		Ndn		Shisa7-202
Gpc2	Gpc2-204		Prps2		Ktn1-214
Gpc5	Gpc5-201		Rragd		Cspp1-202
Gpc6	Gpc6-202		Rab11fip2		2010111I01Rik-201
Gpr137c	Gpr137c-201		Fads1		Kcnj15-202
Gpr17	Gpr17-201		Zfp61		Hdac9-205
Gpr173	Gpr173-201		Adra1d		Six2-201
Gpr183	Gpr183-201		Dnajb5		Tmem82-201
Gpr45	Gpr45-205		Slc4a4		Phldb1-211
Gpr85	Gpr85-201		Gm34030		Mcf2-202
Grb10	Grb10-201		Smim3		Katnal2-208
Grb7	Grb7-201		Gimap1		Il11ra1-202
Grb7	Grb7-202		Has3		Hoxd11-201
Grhl2	Grhl2-201		Zfp516		Paip2-203
Gria2	Gria2-202		Ogfr		Arhgap32-201
Gria3	Gria3-209		Gm5898		Gm8108-202
Gria3	Gria3-201		Hmgcs1		Msh3-203
Grik2	Grik2-202		Gm14964		Islr2-210
Grik4	Grik4-201		Runx1t1		Cep112-216
Grik5	Grik5-201		Gng11		AC154377.1-201
Grip1	Grip1-202		Syne4		Eif6-207
Grm4	Grm4-201		Tbcb		Nrd1-202
Gt(ROSA)26Sor	Gt(ROSA)26Sor-201		Rab5c		Olfr720-203
Gt(ROSA)26Sor	Gt(ROSA)26Sor-203		Ndst1		Fam160a2-206
Gulp1	Gulp1-206		Tmem18		Acta2-201
Gulp1	Gulp1-201		Map2k6		Llgl2-212
Gypa	Gypa-201		Ptpn13		Gabra2-204
H19	H19-202		Runx1		Stx1a-201
H19	H19-205		Ksr2		Map3k7cl-201
H19	H19-207		Gm9816		Tsga10-207
H19	H19-203		Zik1		Mettl23-204
H2afy2	H2afy2-201		Gnai2		Gm20878-206
H2-Bl	H2-Bl-204		Cyb5b		Gm14410-201
H2-D1	H2-D1-202		Snai1		Psd-210
H2-D1	H2-D1-203		Sigirr		Map4k2-221
H2-DMb2	H2-DMb2-201		Bicc1		Map4k2-230
H2-K1	H2-K1-203		Rassf7		Rab25-201
H2-K1	H2-K1-201		Hs3st1		Mga-205
Habp2	Habp2-201		Ssbp2		Atg7-204
Hacd4	Hacd4-203		Gstk1		Picalm-212
Hacd4	Hacd4-201		Actg1		Dnm1-205
Hand1	Hand1-203		2810408A11Rik		Zfp961-208
Hand1	Hand1-201		Rab15		Yipf6-206
Hand2	Hand2-201		Tgfb1i1		Nr1h5-201
Hapln1	Hapln1-201		Scyl2		Adam15-201
Has2	Has2-201		Fam189b		Ptbp3-212
Hba-x	Hba-x-202		Frk		Slc1a5-201
Hba-x	Hba-x-201		Plekhg2		Wnk2-203
Hbb-bh1	Hbb-bh1-201		Nova1		Rims1-218
Hcls1	Hcls1-201		Hap1		Rims1-209
Hebp1	Hebp1-201		Gm43126		Washc3-208
Hemgn	Hemgn-202		D630003M21Rik		Ank1-210
Hemgn	Hemgn-201		Zfp286		Acta1-201
Hemk1	Hemk1-201		Gskip		Rp2-204
Hey2	Hey2-201		Epop		Myo1g-201
Hist3h2ba	Hist3h2ba-201		Cd59a		CT010505.2-201
Hk3	Hk3-208		Bace1		Wsb1-205
Hk3	Hk3-203		Cacnb1		Gm4811-201
Hkdc1	Hkdc1-201		Ptpn4		Gm9973-205
Hmga1	Hmga1-203		Cnot6		Tmod1-201
Hmga2	Hmga2-201		Ranbp6		Gm45627-201
Hmga2	Hmga2-203		Mospd2
Hmgcll1	Hmgcll1-201		Raly
Hmgn3	Hmgn3-201		Rtl8b
Hmgn3	Hmgn3-203		1010001N08Rik
Hmgn3	Hmgn3-202		Ppp1r9a
Hnf1a	Hnf1a-201		Junos
Hnf1a	Hnf1a-204		Ehd2
Hnf1b	Hnf1b-203		Entpd1
Hnf1b	Hnf1b-201		Gm26776
Hnf1b	Hnf1b-204		Stard13
Hnf1b	Hnf1b-205		CT010467.1
Hnf1b	Hnf1b-202		Gm15564
Hnf4a	Hnf4a-202		Dlg3
Hoga1	Hoga1-201		Parvb
Homer3	Homer3-203		Gm14403
Hotairm1	Hotairm1-201		Cth
Hotairm1	Hotairm1-202		Dok2
Hotairm1	Hotairm1-203		Zfp260
Hoxa1	Hoxa1-201		Tbx20
Hoxa10	Hoxa10-202		Trp53inp2
Hoxa10	Hoxa10-203		Mknk2
Hoxa10	Hoxa10-201		Cdh24
Hoxa11	Hoxa11-201		Spta1
Hoxa11os	Hoxa11os-206		Zfp697
Hoxa11os	Hoxa11os-201		Zfp975
Hoxa2	Hoxa2-201		Gdf2
Hoxa3	Hoxa3-201		Nucb2
Hoxa3	Hoxa3-203		Gm20721
Hoxa4	Hoxa4-201		Kif2a
Hoxa5	Hoxa5-201		Ptger3
Hoxa6	Hoxa6-201		Smo
Hoxa7	Hoxa7-201		Gm17276
Hoxa7	Hoxa7-202		Scn2b
Hoxa9	Hoxa9-201		Pik3ip1
Hoxa9	Hoxa9-203		Lpar4
Hoxa9	Hoxa9-202		B130024G19Rik
Hoxaas2	Hoxaas2-201		Sorl1
Hoxaas2	Hoxaas2-203		Crat
Hoxb2	Hoxb2-201		Mfap3l
Hoxb2	Hoxb2-202		Aplp1
Hoxb3	Hoxb3-202		Shisa4
Hoxb3os	Hoxb3os-202		Fis1
Hoxb4	Hoxb4-201		Car8
Hoxb5	Hoxb5-201		Usf1
Hoxb5	Hoxb5-202		Dll1
Hoxb5os	Hoxb5os-202		Ube2d1
Hoxb5os	Hoxb5os-201		4930594M22Rik
Hoxb6	Hoxb6-201		Unc119b
Hoxb6	Hoxb6-202		Cxxc4
Hoxb7	Hoxb7-201		Tspan2
Hoxb8	Hoxb8-201		Atat1
Hoxb8	Hoxb8-202		Sgtb
Hoxb9	Hoxb9-201		C630043F03Rik
Hoxc10	Hoxc10-201		Cdk4
Hoxc4	Hoxc4-201		Lyn
Hoxc4	Hoxc4-202
Hoxc5	Hoxc5-201
Hoxc5	Hoxc5-202
Hoxc6	Hoxc6-201
Hoxc8	Hoxc8-201
Hoxc8	Hoxc8-202
Hoxc9	Hoxc9-201
Hoxd1	Hoxd1-201
Hoxd12	Hoxd12-201
Hpgds	Hpgds-201
Hpn	Hpn-202
Hpn	Hpn-209
Hs3st6	Hs3st6-201
Ibsp	Ibsp-201
Id2	Id2-201
Id2	Id2-203
Id3	Id3-203
Id3	Id3-201
Ifi202b	Ifi202b-201
Ifit2	Ifit2-201
Igdcc3	Igdcc3-203
Igdcc3	Igdcc3-201
Igf1	Igf1-202
Igf1	Igf1-203
Igf1	Igf1-206
Igf2	Igf2-205
Igf2	Igf2-208
Igf2	Igf2-202
Igf2	Igf2-201
Igf2	Igf2-203
Igfbp1	Igfbp1-201
Igfbp2	Igfbp2-201
Igfbp3	Igfbp3-202
Igfbp3	Igfbp3-201
Igfbp4	Igfbp4-205
Ighm	Ighm-201
Ighm	Ighm-202
Igsf5	Igsf5-201
Igsf9	Igsf9-201
Iigp1	Iigp1-202
Ikzf1	Ikzf1-203
Ikzf2	Ikzf2-201
Ikzf4	Ikzf4-208
Il1rap	Il1rap-201
Il33	Il33-202
Insc	Insc-208
Ip6k2	Ip6k2-206
Ip6k2	Ip6k2-216
Ip6k2	Ip6k2-222
Ip6k2	Ip6k2-205
Irf6	Irf6-201
Irx1	Irx1-201
Irx2	Irx2-201
Ism1	Ism1-202
Itgb4	Itgb4-202
Itgb4	Itgb4-201
Itgb6	Itgb6-202
Itgb6	Itgb6-201
Itk	Itk-201
Jag1	Jag1-201
Josd2	Josd2-202
Josd2	Josd2-204
Jph2	Jph2-201
Kalrn	Kalrn-201
Kalrn	Kalrn-206
Kalrn	Kalrn-210
Kcna3	Kcna3-201
Kcnab1	Kcnab1-201
Kcnh5	Kcnh5-201
Kcnj14	Kcnj14-201
Kcnj16	Kcnj16-202
Kcnj8	Kcnj8-201
Kcnmb4	Kcnmb4-201
Kcnmb4os1	Kcnmb4os1-201
Kcnmb4os2	Kcnmb4os2-204
Kcnn4	Kcnn4-202
Kcnq4	Kcnq4-201
Kcnq5	Kcnq5-206
Kctd1	Kctd1-201
Kctd15	Kctd15-202
Khdrbs2	Khdrbs2-201
Kif12	Kif12-201
Kif12	Kif12-203
Kif12	Kif12-202
Kif12	Kif12-205
Kif12	Kif12-204
Kif1a	Kif1a-204
Kif1a	Kif1a-202
Kif1c	Kif1c-203
Kif3c	Kif3c-205
Kif5c	Kif5c-201
Kifc1	Kifc1-204
Klf1	Klf1-201
Klhl14	Klhl14-201
Klhl4	Klhl4-201
Klhl4	Klhl4-202
Klk8	Klk8-201
Klk8	Klk8-202
Kremen2	Kremen2-201
Krt18	Krt18-201
Kynu	Kynu-201
L1cam	L1cam-201
L1cam	L1cam-203
Lad1	Lad1-201
Lama5	Lama5-201
Lamc2	Lamc2-203
Laptm5	Laptm5-207
Large2	Large2-201
Large2	Large2-202
Large2	Large2-203
Lbh	Lbh-201
Lbp	Lbp-201
Lck	Lck-208
Lhfp	Lhfp-201
Lhx6	Lhx6-201
Limch1	Limch1-205
Limch1	Limch1-201
Limd2	Limd2-201
Limd2	Limd2-204
Limk2	Limk2-206
Limk2	Limk2-203
Lims2	Lims2-201
Lin7c	Lin7c-201
Lix1	Lix1-201
Lmx1a	Lmx1a-202
Lrfn4	Lrfn4-202
Lrig3	Lrig3-201
Lrp2	Lrp2-201
Lrp3	Lrp3-201
Lrp3	Lrp3-202
Lrrc49	Lrrc49-203
Lrrc4c	Lrrc4c-201
Lrrc56	Lrrc56-201
Lrrc7	Lrrc7-206
Lrrtm1	Lrrtm1-202
Lrrtm1	Lrrtm1-203
Lsamp	Lsamp-206
Lsamp	Lsamp-201
Lsamp	Lsamp-202
Lsp1	Lsp1-202
Ltbp1	Ltbp1-202
Ltbp1	Ltbp1-201
Lum	Lum-201
Luzp1	Luzp1-203
Ly6h	Ly6h-201
Ly75	Ly75-202
Lypd6	Lypd6-202
Lypd6b	Lypd6b-201
Lyve1	Lyve1-201
Lyve1	Lyve1-202
Lzts1	Lzts1-204
Mab21l2	Mab21l2-201
Mab21l2	Mab21l2-202
Magi2	Magi2-206
Magt1	Magt1-204
Mal	Mal-202
Mal2	Mal2-201
Mamdc2	Mamdc2-201
Mapk12	Mapk12-201
Mapk15	Mapk15-201
Mapk15	Mapk15-202
Marveld2	Marveld2-201
Matk	Matk-201
Mcoln3	Mcoln3-201
Mdk	Mdk-203
Mdk	Mdk-202
Mdk	Mdk-204
Mdk	Mdk-201
Me3	Me3-201
Mecom	Mecom-213
Mecom	Mecom-203
Mecom	Mecom-212
Mecom	Mecom-217
Mecom	Mecom-206
Mecom	Mecom-202
Meg3	Meg3-202
Meg3	Meg3-208
Megf11	Megf11-203
Megf11	Megf11-202
Megf11	Megf11-201
Meis1	Meis1-201
Meis1	Meis1-203
Meis1	Meis1-205
Meis1	Meis1-207
Meis1	Meis1-208
Meis2	Meis2-202
Meis2	Meis2-203
Meis2	Meis2-201
Meis2	Meis2-205
Meis2	Meis2-213
Meis2	Meis2-216
Meis3	Meis3-201
Meis3	Meis3-202
Meis3	Meis3-205
Meox1	Meox1-201
Met	Met-203
Mettl7a1	Mettl7a1-201
Mex3b	Mex3b-201
Mfap2	Mfap2-201
Mfap4	Mfap4-202
Mfap5	Mfap5-207
Mfhas1	Mfhas1-201
Mfhas1	Mfhas1-203
Mfsd6	Mfsd6-205
Mfsd6l	Mfsd6l-201
Mgam	Mgam-206
Mgam	Mgam-201
Mgam	Mgam-202
Mgat3	Mgat3-201
Misp	Misp-205
Misp	Misp-201
Mkrn2os	Mkrn2os-202
Mllt3	Mllt3-201
Mllt3	Mllt3-202
Mmp16	Mmp16-201
Mmp16	Mmp16-206
Mmrn1	Mmrn1-203
Mmrn1	Mmrn1-201
Moxd1	Moxd1-201
Mpo	Mpo-203
Mpp2	Mpp2-201
Mpped2	Mpped2-202
Mrc1	Mrc1-201
Ms4a6b	Ms4a6b-201
Msr1	Msr1-202
Msr1	Msr1-201
Msrb3	Msrb3-201
Msx1	Msx1-201
Msx1	Msx1-202
Muc1	Muc1-201
Mvk	Mvk-205
Myadml2os	Myadml2os-201
Mybpc1	Mybpc1-202
Mybpc1	Mybpc1-201
Mybpc1	Mybpc1-203
Mybpc1	Mybpc1-205
Mybpc1	Mybpc1-206
Myh10	Myh10-203
Myh10	Myh10-206
Myl6	Myl6-206
Myl9	Myl9-201
Myo5a	Myo5a-201
Myo5a	Myo5a-204
Myo5a	Myo5a-205
Myo6	Myo6-212
Myrf	Myrf-201
Ncam1	Ncam1-202
Ncam1	Ncam1-205
Ncs1	Ncs1-201
Ndrg4	Ndrg4-203
Ndst3	Ndst3-201
Ndst3	Ndst3-205
Nefl	Nefl-201
Nefm	Nefm-201
Negr1	Negr1-202
Nespas	Nespas-201
Nfam1	Nfam1-201
Nfatc4	Nfatc4-202
Nfatc4	Nfatc4-201
Nfatc4	Nfatc4-207
Nipsnap1	Nipsnap1-203
Nkd1	Nkd1-202
Nkd1	Nkd1-201
Nkd1	Nkd1-203
Nlgn3	Nlgn3-203
Nlgn3	Nlgn3-201
Nnat	Nnat-205
Nnat	Nnat-202
Nnat	Nnat-204
Nnat	Nnat-210
Nog	Nog-201
Notch3	Notch3-201
Notum	Notum-203
Notum	Notum-202
Notum	Notum-204
Notumos	Notumos-201
Npnt	Npnt-205
Npnt	Npnt-202
Npr2	Npr2-205
Npy	Npy-201
Nr2f1	Nr2f1-201
Nr2f1	Nr2f1-202
Nr2f1	Nr2f1-205
Nr2f1	Nr2f1-206
Nradd	Nradd-201
Nrcam	Nrcam-202
Nrep	Nrep-201
Nrep	Nrep-203
Nrip1	Nrip1-202
Nrk	Nrk-202
Nrk	Nrk-201
Nrk	Nrk-203
Nrp1	Nrp1-201
Nrp1	Nrp1-203
Nrxn1	Nrxn1-213
Nrxn1	Nrxn1-204
Nsg1	Nsg1-201
Nsg2	Nsg2-201
Ntm	Ntm-203
Ntm	Ntm-201
Ntm	Ntm-206
Ntrk2	Ntrk2-205
Ntrk2	Ntrk2-204
Ntrk2	Ntrk2-202
Nudt10	Nudt10-201
Nxn	Nxn-201
Nxpe3	Nxpe3-201
Ocln	Ocln-202
Ocln	Ocln-201
Olfm1	Olfm1-201
Olfm2	Olfm2-203
Olfm2	Olfm2-204
Olfm2	Olfm2-201
Oprk1	Oprk1-201
Oprk1	Oprk1-204
Oprl1	Oprl1-201
Osr1	Osr1-201
Ovol1	Ovol1-201
Pag1	Pag1-204
Pak1	Pak1-201
Palm	Palm-202
Pamr1	Pamr1-201
Pantr1	Pantr1-207
Pantr2	Pantr2-202
Parvg	Parvg-201
Pax1	Pax1-201
Pax2	Pax2-203
Pax2	Pax2-201
Pax8	Pax8-201
Pbx1	Pbx1-205
Pbx1	Pbx1-208
Pbx1	Pbx1-206
Pbx3	Pbx3-201
Pbx3	Pbx3-202
Pbx4	Pbx4-204
Pcbd1	Pcbd1-201
Pcdh19	Pcdh19-202
Pcdh19	Pcdh19-203
Pcdh20	Pcdh20-201
Pcdh20	Pcdh20-202
Pcdh7	Pcdh7-201
Pcdh7	Pcdh7-202
Pcdh7	Pcdh7-203
Pcdhga11	Pcdhga11-201
Pcdhgb7	Pcdhgb7-201
Pcna-ps2	Pcna-ps2-201
Pcsk1n	Pcsk1n-201
Pcsk9	Pcsk9-201
Pde10a	Pde10a-202
Pde1b	Pde1b-201
Pde3a	Pde3a-201
Pdgfc	Pdgfc-202
Pdgfc	Pdgfc-201
Pdgfrb	Pdgfrb-201
Pdgfrb	Pdgfrb-202
Pdzk1	Pdzk1-201
Pdzk1ip1	Pdzk1ip1-201
Pdzrn3	Pdzrn3-201
Pdzrn4	Pdzrn4-201
Peg10	Peg10-202
Peg10	Peg10-203
Peg3	Peg3-201
Peg3	Peg3-203
Penk	Penk-201
Phactr2	Phactr2-203
Phf21b	Phf21b-203
Phlda2	Phlda2-201
Phldb2	Phldb2-201
Phldb2	Phldb2-207
Phox2b	Phox2b-201
Pid1	Pid1-201
Pik3r1	Pik3r1-202
Pitpnm1	Pitpnm1-201
Pitpnm1	Pitpnm1-213
Pitx1	Pitx1-201
Pkhd1	Pkhd1-201
Pkia	Pkia-201
Pklr	Pklr-201
Pkp3	Pkp3-201
Plac8	Plac8-201
Plac8	Plac8-202
Plagl1	Plagl1-202
Plagl1	Plagl1-201
Plat	Plat-201
Plcb1	Plcb1-205
Plcb1	Plcb1-201
Plch1	Plch1-203
Plch1	Plch1-201
Plch1	Plch1-207
Plch1	Plch1-213
Plch1	Plch1-204
Pld4	Pld4-201
Plekha5	Plekha5-214
Plekho1	Plekho1-201
Plet1	Plet1-201
Plet1os	Plet1os-202
Plpp4	Plpp4-201
Plppr3	Plppr3-206
Plppr3	Plppr3-202
Plppr3	Plppr3-201
Plvap	Plvap-201
Plxna2	Plxna2-201
Pnlip	Pnlip-201
Pnliprp1	Pnliprp1-201
Pnliprp2	Pnliprp2-201
Podxl	Podxl-201
Podxl2	Podxl2-201
Postn	Postn-204
Postn	Postn-203
Postn	Postn-206
Postn	Postn-201
Postn	Postn-207
Pou3f3	Pou3f3-201
Ppl	Ppl-201
Ppm1h	Ppm1h-201
Ppp1r1a	Ppp1r1a-201
Ppp2r2b	Ppp2r2b-202
Ppp2r2b	Ppp2r2b-203
Ppwd1	Ppwd1-201
Prdm16	Prdm16-206
Prdm16	Prdm16-202
Prdm6	Prdm6-201
Prdm6	Prdm6-203
Prickle2	Prickle2-201
Prkg1	Prkg1-201
Prkg1	Prkg1-202
Prkg2	Prkg2-201
Prkg2	Prkg2-203
Prl3b1	Prl3b1-201
Prom1	Prom1-203
Prox1	Prox1-202
Prr15l	Prr15l-202
Prr16	Prr16-201
Prr36	Prr36-201
Prr5l	Prr5l-201
Prrx1	Prrx1-201
Prrx1	Prrx1-205
Prrx1	Prrx1-204
Prrx2	Prrx2-201
Prrx2	Prrx2-203
Prss23	Prss23-204
Prss23	Prss23-201
Prss23	Prss23-205
Prss23os	Prss23os-202
Prss8	Prss8-201
Prtg	Prtg-201
Prtn3	Prtn3-202
Prtn3	Prtn3-201
Prtn3	Prtn3-204
Prune2	Prune2-209
Prune2	Prune2-207
Ptger4	Ptger4-201
Ptger4	Ptger4-202
Ptgfr	Ptgfr-202
Ptgir	Ptgir-202
Ptgs1	Ptgs1-201
Pth1r	Pth1r-201
Pth1r	Pth1r-202
Pthlh	Pthlh-201
Ptn	Ptn-201
Ptpn14	Ptpn14-202
Ptprc	Ptprc-203
Ptprc	Ptprc-204
Ptprk	Ptprk-202
Ptpru	Ptpru-203
Ptx3	Ptx3-201
Qprt	Qprt-201
Rab17	Rab17-201
Rab32	Rab32-201
Rab33a	Rab33a-201
Rab36	Rab36-207
Rab38	Rab38-201
Rab39b	Rab39b-201
Rac2	Rac2-201
Rai2	Rai2-202
Rai2	Rai2-201
Rarb	Rarb-201
Rarb	Rarb-202
Rarb	Rarb-205
Rarb	Rarb-207
Rarg	Rarg-201
Rarg	Rarg-202
Rasl10b	Rasl10b-202
Rassf10	Rassf10-201
Rassf6	Rassf6-201
Rassf9	Rassf9-202
Rassf9	Rassf9-201
Rbms3	Rbms3-206
Rbms3	Rbms3-202
Rbms3	Rbms3-205
Rbms3	Rbms3-201
Rbp1	Rbp1-201
Rcan2	Rcan2-202
Rdh10	Rdh10-201
Redrum	Redrum-201
Rem2	Rem2-202
Ret	Ret-201
Ret	Ret-202
Rgl3	Rgl3-201
Rgl3	Rgl3-205
Rgma	Rgma-204
Rgs5	Rgs5-201
Rhcg	Rhcg-201
Rhd	Rhd-201
Rhoq	Rhoq-201
Rian	Rian-202
Rian	Rian-213
Ripk3	Ripk3-201
Ripply3	Ripply3-201
Rmi2	Rmi2-201
Rnase4	Rnase4-202
Rnf112	Rnf112-202
Rnf165	Rnf165-202
Rnf43	Rnf43-201
Rnf43	Rnf43-206
Rnf43	Rnf43-209
Ror1	Ror1-201
Rpl34-ps1	Rpl34-ps1-201
Rprm	Rprm-201
Rps2-ps13	Rps2-ps13-201
Rps3a1	Rps3a1-201
Rps6ka6	Rps6ka6-203
Rpsa	Rpsa-201
Rpsa	Rpsa-204
Rrad	Rrad-201
Rsph3b	Rsph3b-201
Rspo2	Rspo2-203
Rspo3	Rspo3-201
Rtl3	Rtl3-201
Runx2	Runx2-203
Rusc1	Rusc1-201
Rxfp2	Rxfp2-205
Rxfp2	Rxfp2-201
Rxfp2	Rxfp2-203
Rxfp3	Rxfp3-201
S100a16	S100a16-202
S1pr3	S1pr3-201
Sall1	Sall1-201
Sall2	Sall2-202
Samd14	Samd14-201
Samd4	Samd4-206
Samsn1	Samsn1-201
Sbspon	Sbspon-201
Sc5d	Sc5d-201
Scara3	Scara3-201
Scd1	Scd1-201
Scg5	Scg5-201
Scg5	Scg5-202
Scin	Scin-201
Scly	Scly-201
Scnn1b	Scnn1b-201
Scnn1g	Scnn1g-201
Scrt2	Scrt2-201
Scube3	Scube3-201
Scube3	Scube3-203
Sdc2	Sdc2-201
Sdk2	Sdk2-201
Sdk2	Sdk2-205
Sema3c	Sema3c-201
Sema3c	Sema3c-205
Sema4f	Sema4f-201
Sema6a	Sema6a-206
Sept1	Sept1-210
Sept3	Sept3-201
Sept3	Sept3-202
Sept4	Sept4-205
Sept4	Sept4-206
Sept6	Sept6-201
Serinc2	Serinc2-201
Serpinf1	Serpinf1-201
Serpinf1	Serpinf1-208
Serpinf2	Serpinf2-201
Serpinf2	Serpinf2-202
Setbp1	Setbp1-201
Sfrp1	Sfrp1-201
Sfrp2	Sfrp2-201
Sfrp5	Sfrp5-201
Sfxn4	Sfxn4-203
Sgpp2	Sgpp2-201
Sgsm1	Sgsm1-202
Sh3gl3	Sh3gl3-208
Shank2	Shank2-205
Shd	Shd-202
Shd	Shd-201
Shh	Shh-201
Shisa3	Shisa3-201
Shkbp1	Shkbp1-204
Shkbp1	Shkbp1-201
Sim1	Sim1-201
Sim1	Sim1-202
Skap1	Skap1-201
Slc12a1	Slc12a1-203
Slc16a12	Slc16a12-201
Slc16a13	Slc16a13-201
Slc18a1	Slc18a1-201
Slc1a3	Slc1a3-201
Slc1a3	Slc1a3-202
Slc22a3	Slc22a3-201
Slc25a37	Slc25a37-201
Slc2a2	Slc2a2-203
Slc2a2	Slc2a2-202
Slc30a10	Slc30a10-201
Slc35e4	Slc35e4-201
Slc38a4	Slc38a4-201
Slc39a5	Slc39a5-201
Slc39a8	Slc39a8-201
Slc44a4	Slc44a4-201
Slc6a13	Slc6a13-201
Slc7a8	Slc7a8-201
Slit3	Slit3-202
Slit3	Slit3-201
Slitrk5	Slitrk5-201
Slitrk6	Slitrk6-201
Smad9	Smad9-201
Smim10l1	Smim10l1-202
Smim10l2a	Smim10l2a-201
Sms	Sms-201
Snap25	Snap25-202
Snca	Snca-201
Sncaip	Sncaip-201
Sncg	Sncg-201
Soga3	Soga3-201
Sox12	Sox12-202
Sp6	Sp6-202
Spdya	Spdya-204
Speg	Speg-202
Speg	Speg-206
Sphkap	Sphkap-202
Spi1	Spi1-201
Spink1	Spink1-201
Spink8	Spink8-201
Spink8	Spink8-202
Spint1	Spint1-202
Spint1	Spint1-201
Spock3	Spock3-202
Spock3	Spock3-201
Spon2	Spon2-201
Spred3	Spred3-201
Sprr2d	Sprr2d-201
Spsb1	Spsb1-201
Spsb4	Spsb4-201
Sptb	Sptb-202
Sptb	Sptb-201
Srgap1	Srgap1-202
Srxn1	Srxn1-201
Sry	Sry-201
Ssc4d	Ssc4d-203
Ssc4d	Ssc4d-206
St6gal2	St6gal2-205
St6gal2	St6gal2-201
Stab1	Stab1-201
Stab1	Stab1-204
Stab1	Stab1-209
Stac	Stac-201
Stac2	Stac2-201
Steap2	Steap2-204
Stk32b	Stk32b-201
Stmn3	Stmn3-201
Stra6	Stra6-201
Stra6	Stra6-213
Stra6	Stra6-202
Stra6	Stra6-214
Stra6	Stra6-205
Stx2	Stx2-202
Sulf1	Sulf1-202
Sulf1	Sulf1-201
Sulf1	Sulf1-203
Sulf1	Sulf1-204
Sult1d1	Sult1d1-201
Susd4	Susd4-201
Susd4	Susd4-202
Sv2a	Sv2a-201
Svep1	Svep1-201
Svopl	Svopl-202
Syt11	Syt11-201
Syt11	Syt11-205
Syt14	Syt14-203
Syt16	Syt16-201
Syt4	Syt4-201
Sytl2	Sytl2-206
Sytl2	Sytl2-201
Sytl2	Sytl2-202
Tacstd2	Tacstd2-201
Taf7l	Taf7l-202
Taf7l	Taf7l-201
Tagap	Tagap-201
Tagln	Tagln-201
Tagln3	Tagln3-201
Tbx18	Tbx18-201
Tbx3	Tbx3-203
Tbx3	Tbx3-206
Tbx3	Tbx3-201
Tbx3	Tbx3-204
Tbx3os1	Tbx3os1-201
Tcaf1	Tcaf1-201
Tcf12	Tcf12-207
Tcf15	Tcf15-201
Tcp11l1	Tcp11l1-202
Tead2	Tead2-216
Tek	Tek-201
Tekt1	Tekt1-203
Tenm2	Tenm2-201
Tenm2	Tenm2-202
Tenm3	Tenm3-201
Tenm3	Tenm3-206
Tes	Tes-202
Tes	Tes-201
Tet3	Tet3-205
Tfap2a	Tfap2a-206
Tfap2b	Tfap2b-202
Tfap2b	Tfap2b-204
Tfap2b	Tfap2b-201
Tfcp2l1	Tfcp2l1-201
Tfec	Tfec-201
Tgm5	Tgm5-201
Th	Th-201
Thbs2	Thbs2-201
Thbs3	Thbs3-201
Thsd4	Thsd4-206
Thsd7a	Thsd7a-202
Thsd7a	Thsd7a-206
Thy1	Thy1-201
Tinag	Tinag-201
Tle3	Tle3-208
Tle3	Tle3-215
Tll1	Tll1-201
Tlx2	Tlx2-201
Tlx2	Tlx2-202
Tm7sf2	Tm7sf2-202
Tmc4	Tmc4-201
Tmc4	Tmc4-202
Tmed6	Tmed6-201
Tmem119	Tmem119-201
Tmem132c	Tmem132c-201
Tmem132c	Tmem132c-202
Tmem132c	Tmem132c-203
Tmem132d	Tmem132d-201
Tmem169	Tmem169-201
Tmem178	Tmem178-201
Tmem213	Tmem213-201
Tmem229a	Tmem229a-201
Tmem252	Tmem252-201
Tmem26	Tmem26-201
Tmem27	Tmem27-201
Tmem27	Tmem27-202
Tmem30b	Tmem30b-201
Tmem37	Tmem37-201
Tmem52b	Tmem52b-201
Tmem52b	Tmem52b-204
Tmem59l	Tmem59l-201
Tmod2	Tmod2-208
Tmprss2	Tmprss2-201
Tmsb10	Tmsb10-203
Tmsb4x	Tmsb4x-201
Tmtc2	Tmtc2-201
Tmtc4	Tmtc4-209
Tnfrsf14	Tnfrsf14-201
Tnfrsf19	Tnfrsf19-201
Tox	Tox-201
Tox3	Tox3-201
Tpbg	Tpbg-201
Tpbg	Tpbg-202
Tph1	Tph1-202
Tpm2	Tpm2-202
Tpm2	Tpm2-203
Trabd2b	Trabd2b-201
Tram1l1	Tram1l1-201
Trim2	Trim2-206
Trim2	Trim2-201
Trim9	Trim9-201
Trmt61b	Trmt61b-203
Trpc7	Trpc7-203
Trpc7	Trpc7-208
Trpc7	Trpc7-201
Trpv2	Trpv2-202
Trpv4	Trpv4-205
Tsc22d3	Tsc22d3-202
Tspan12	Tspan12-201
Tspoap1	Tspoap1-202
Tspyl4	Tspyl4-201
Ttll11	Ttll11-202
Tub	Tub-201
Tuba1a	Tuba1a-201
Twist1	Twist1-201
Twist2	Twist2-201
Unc5b	Unc5b-201
Unc5c	Unc5c-202
Uncx	Uncx-201
Upp1	Upp1-202
Ush1c	Ush1c-202
Vangl2	Vangl2-201
Vash2	Vash2-202
Vat1l	Vat1l-201
Vav1	Vav1-201
Vav3	Vav3-202
Vcan	Vcan-203
Vcp-rs	Vcp-rs-201
Vegfc	Vegfc-201
Veph1	Veph1-201
Vgll4	Vgll4-204
Vil1	Vil1-201
Vmn2r22	Vmn2r22-201
Vopp1	Vopp1-201
Vwa2	Vwa2-201
Wdr6	Wdr6-201
Wdr86	Wdr86-201
Wdr86	Wdr86-203
Wfdc13	Wfdc13-201
Wfdc15b	Wfdc15b-202
Wfdc15b	Wfdc15b-203
Wfdc15b	Wfdc15b-201
Wfdc2	Wfdc2-201
Wnt2b	Wnt2b-201
Wnt4	Wnt4-201
Wnt7b	Wnt7b-201
Wnt9a	Wnt9a-202
Wnt9b	Wnt9b-201
Wscd2	Wscd2-201
Xpnpep2	Xpnpep2-201
Ypel1	Ypel1-201
Zcchc18	Zcchc18-203
Zcchc18	Zcchc18-202
Zcchc18	Zcchc18-201
Zfhx3	Zfhx3-204
Zfhx3	Zfhx3-201
Zfhx4	Zfhx4-201
Zfp462	Zfp462-201
Zfp503	Zfp503-201
Zfp536	Zfp536-203
Zfp608	Zfp608-201
Zfp663	Zfp663-201
Zfp663	Zfp663-202
Zfp672	Zfp672-201
Zfp691	Zfp691-204
Zfp691	Zfp691-201
Zfp691	Zfp691-202
Zfp703	Zfp703-202
Zfp804a	Zfp804a-201
Zfpm1	Zfpm1-201
Zim1	Zim1-201
Zmat4	Zmat4-201
Zrsr1	Zrsr1-201
Zswim5	Zswim5-201
Zswim6	Zswim6-201

## Sheet: H. Male1112_CommonDEDT_12UP
Common events			DEGenes_notinDEI		DEIsoforms_notinDEG
Gene	Transcript		Gm14513		Gm12671-201
1700016F12Rik	1700016F12Rik-201		Gm13577		Gm10359-201
1700061G19Rik	1700061G19Rik-201		1700022I11Rik		Arhgap11a-201
2010300C02Rik	2010300C02Rik-203		Gnpda1		Gm4204-201
2310061I04Rik	2310061I04Rik-201		Gstm2-ps1		Papss1-205
2410017I17Rik	2410017I17Rik-202		Gm8730		AC161165.2-201
2410018L13Rik	2410018L13Rik-204		Tuba1c		Tor1aip1-202
2610028E06Rik	2610028E06Rik-203		Gm6665		Hmgb1-207
2610028E06Rik	2610028E06Rik-205		Rps15a-ps7		Gm7240-204
2610035D17Rik	2610035D17Rik-201		Zan		H2afj-202
2610035D17Rik	2610035D17Rik-203		Gm6083		Nme7-202
2610203C22Rik	2610203C22Rik-202		Gm34866		Zmynd8-204
3110035E14Rik	3110035E14Rik-201		Mrpl48-ps		Gm14064-201
4930447C04Rik	4930447C04Rik-204		Serinc5		Psme1-210
4930518J20Rik	4930518J20Rik-201		1700030C10Rik		Abhd3-201
4933402E13Rik	4933402E13Rik-201		Skor1		Taf6-202
6030408B16Rik	6030408B16Rik-202		Btnl9		Hmgb1-208
6030408B16Rik	6030408B16Rik-201		Dppa3-ps		Mettl17-207
6030458C11Rik	6030458C11Rik-202		Rrn3		Insl3-201
8030411F24Rik	8030411F24Rik-201		Gm867		Apobec3-208
8030474K03Rik	8030474K03Rik-203		Ncapd2		Gm48795-201
8030474K03Rik	8030474K03Rik-202		Gm17067		AC154767.1-201
A330041J22Rik	A330041J22Rik-201		Ccdc152		Rps15a-203
A430027H14Rik	A430027H14Rik-201		EU599041		G3bp2-204
A530016L24Rik	A530016L24Rik-201		St3gal5		Frmd4b-201
A530016L24Rik	A530016L24Rik-202		Slco4a1		4732465J04Rik-202
Aard	Aard-201		Shmt1		Zfp106-211
Aasdh	Aasdh-201		Gm3636		Pkn2-202
Aasdh	Aasdh-214		Wfdc6a		Gm14224-201
Abcg1	Abcg1-201		Gm23849		D130058E05Rik-202
Abtb2	Abtb2-201		Dnmt3c		Gm7049-201
Acan	Acan-201		Slc13a2os		Cask-203
Acap1	Acap1-201		Tmem52		Hmgb1-210
Acer3	Acer3-204		Rfwd3		Myo6-205
Acer3	Acer3-202		Gtse1		Slc1a5-202
Acp7	Acp7-201		Fam198b		Ctcflos-203
Acsbg1	Acsbg1-201		Plekhs1		Spsb3-209
Actn2	Actn2-205		Mc4r		Gm10182-201
Actn2	Actn2-201		Tmem198		Hmgb1-206
Actr3b	Actr3b-202		Cdc42se2		Slmap-211
Adad2	Adad2-201		Tmem181c-ps		Chtop-207
Adam33	Adam33-207		Gm6750		Col9a1-201
Adam33	Adam33-212		Lncenc1		A830035A12Rik-201
Adamts16	Adamts16-201		Znrf2		Zbtb44-205
Adamts16	Adamts16-204		Rrs1		Nbr1-205
Adamts16	Adamts16-203		Fam178b		Rapgef6-201
Adamts2	Adamts2-201		Phf13		Pdxdc1-215
Adamts7	Adamts7-204		5830432E09Rik		Gapdh-203
Adamts8	Adamts8-201		Hat1		Ank3-202
Adamtsl3	Adamtsl3-203		Abcc2		Gpm6b-212
Adcy7	Adcy7-201		Piwil1		Gpc6-201
Adcy7	Adcy7-203		Mageb10-ps		Rapgef6-210
Adcy7	Adcy7-202		4933416C03Rik		Bricd5-202
Adcy9	Adcy9-202		Zfpm2		Tmem44-206
Adcyap1r1	Adcyap1r1-202		E030030I06Rik		Chd9-206
Adcyap1r1	Adcyap1r1-203		Mis18bp1		5830411N06Rik-202
Adcyap1r1	Adcyap1r1-201		Mybph		Gm42031-201
Adgrg1	Adgrg1-201		Ppp1r1b		AC154506.1-201
Adgrg1	Adgrg1-207		Rif1		Smarce1-206
Adgrg1	Adgrg1-202		Gm15261		Papd5-202
Adgrg1	Adgrg1-203		Lrrc2		Cenpl-208
Adgrg1	Adgrg1-215		Pdpn		Mtif3-203
Adhfe1	Adhfe1-201		Gm11747		Rps26-ps1-202
Adora1	Adora1-201		Tapbp		Gm26880-201
Adora1	Adora1-202		Grhpr		Xpo7-206
Adora1	Adora1-204		Gm13068		Asap1-216
Afap1l2	Afap1l2-203		Wsb2-ps		Ubc-203
Afap1l2	Afap1l2-201		Smtn		Bcor-202
Afap1l2	Afap1l2-202		Cpt1a		Rxra-206
Agap1	Agap1-202		2600014E21Rik		Mical3-201
Agt	Agt-201		Zbtb46		Ttc3-203
Ahsg	Ahsg-201		Spint2		Rpgrip1l-204
AI427809	AI427809-203		Zfp978		Plac9b-203
AI506816	AI506816-205		Rhox7b		Nop16-202
Akr1b8	Akr1b8-201		Kcna7		Ino80e-212
Akr1cl	Akr1cl-201		D030056L22Rik		Pard3-210
Akr1cl	Akr1cl-206		Grasp		Gapdh-202
Aldh1a1	Aldh1a1-201		Haus7		Mlf2-201
Aldh1a7	Aldh1a7-201		Gm14719		Fastkd3-204
Aldh1l1	Aldh1l1-201		Trib2		Lockd-202
Aldh3b1	Aldh3b1-201		Fxyd6		Rpl3-201
Aldh7a1	Aldh7a1-209		Gm20406		Dnmt3a-215
Alg13	Alg13-212		Utp4		Atp5o-203
Alg13	Alg13-210		Tpd52l1		Stard7-205
Alpl	Alpl-201		Plekhf2		Fbxo34-211
Als2cl	Als2cl-206		Pald1		Ddah1-202
Amd2	Amd2-201		Gm8113		Itpripl1-201
Amh	Amh-201		Zcwpw1		Dhx33-201
Anapc1	Anapc1-203		Fam234a		Aebp2-203
Ankrd13a	Ankrd13a-202		Gm2381		Tor1aip1-207
Ankrd13a	Ankrd13a-201		Shcbp1l		Zfp106-205
Ankrd63	Ankrd63-201		Mpp6		Ppig-205
Ap3b2	Ap3b2-201		Cdh17		Zmym6-202
Apobec2	Apobec2-201		Pde8a		AC166341.1-201
Aqp5	Aqp5-202		BC030867		Gpn3-204
Arap2	Arap2-201		Msrb2		Aldh6a1-204
Arhgap6	Arhgap6-205		Dyrk3		Mtss1-202
Arhgdig	Arhgdig-201		Slc25a48		Nup210-202
Arhgdig	Arhgdig-202		Rpa2		Ints11-202
Arhgdig	Arhgdig-203		Nupl1		Zfp979-202
Arhgdig	Arhgdig-205		Ifitm3		Rasef-201
Arl14epl	Arl14epl-201		Trim37		Mecp2-203
Arntl2	Arntl2-206		Myo10		Dapk3-201
Arntl2	Arntl2-204		Bub1		Calm3-204
Arpc1b	Arpc1b-205		Tet1		Tnc-201
Arpc1b	Arpc1b-211		Msh6		Mbnl1-212
Arx	Arx-201		Hs3st2		Mms22l-210
Arx	Arx-202		Esrp1		Olfr1258-203
Arx	Arx-203		Junb		Prkch-203
Ascl2	Ascl2-201		Gm9768		Gjb1-203
Asz1	Asz1-201		Plk5		Zc3h7a-204
Asz1	Asz1-202		Syt15		Stx5a-219
Atad2	Atad2-202		Spata25		AC245272.3-202
Atg16l2	Atg16l2-202		Polg		Dnmt3a-204
Atg9b	Atg9b-201		Glp2r		Map3k15-201
Atp1a2	Atp1a2-202		Dag1		Gm29340-201
Atp1b2	Atp1b2-201		Gm21411		Srsf5-203
Atp1b2	Atp1b2-204		Gm6798		Ppig-206
Atp1b2	Atp1b2-202		Zwilch		AC167229.1-201
Atp2a3	Atp2a3-203		Scarb2		Gm16867-205
Atp2a3	Atp2a3-207		Cenpf		Brwd1-205
Atp5g1	Atp5g1-202		Ppp1r1c		Gm7901-201
Atp5g1	Atp5g1-203		Usp28		Gm12166-202
Atp8b2	Atp8b2-201		Evx1os		Pisd-202
AU015836	AU015836-202		Sntb2		Slc25a25-201
AU018091	AU018091-201		Bgn		Nrd1-209
AU022751	AU022751-202		Ttc39b		Clpb-208
AU022751	AU022751-201		Rbpms2		Gm13123-201
Aunip	Aunip-201		Mei4		Mplkip-202
Aurkc	Aurkc-204		Ces2g		Ppp2r1b-211
Aurkc	Aurkc-203		Gm13441		Ktn1-208
Axl	Axl-201		Atr		4930528H21Rik-201
Baiap2l1	Baiap2l1-202		Exd1		Wwp2-205
BC006965	BC006965-203		Eepd1		S100pbp-201
BC034090	BC034090-201		Traf3ip2		Rbm38-202
BC034090	BC034090-204		Acvr1c		Arhgap26-215
BC034090	BC034090-205		Nudt19		A630001G21Rik-206
Bdh1	Bdh1-202		Gm45537		Fbxl15-202
Bdh1	Bdh1-206		Scap		Bend7-201
Bdh1	Bdh1-203		Rap1gap		Lypla2-202
Best1	Best1-201		Mphosph6		Ung-205
Bex2	Bex2-201		Syt9		Rpl21-202
Bmp8a	Bmp8a-202		Slc27a1		Dhx16-203
Bpnt1	Bpnt1-201		Glt1d1		Olfr397-204
Bst2	Bst2-201		Gm11946		Rnf220-205
Btbd18	Btbd18-201		Gm16365		Txlna-207
Btg3	Btg3-201		Gm43023		Echdc2-206
Btn1a1	Btn1a1-201		Mep1b		Smcr8-202
C1ql2	C1ql2-201		Dym		Dock6-202
C1qtnf1	C1qtnf1-201		Mylk		AL590629.2-201
C1qtnf7	C1qtnf7-201		Gm27820		Usp29-201
C1qtnf7	C1qtnf7-202		Frmpd1		Cnn3-203
C430049E01Rik	C430049E01Rik-201		Ckb		Cntn1-201
C7	C7-201		Ptch2		Tns1-222
Cacna1h	Cacna1h-201		Wdr36		Rnf32-211
Cacna2d2	Cacna2d2-202		4933416M07Rik		Uck2-205
Cadps	Cadps-201		Acsl1		Gemin8-203
Caprin2	Caprin2-202		Xpot		Apoc2-202
Caskin1	Caskin1-201		Itga9		Irgm2-202
Casq2	Casq2-201		2600006K01Rik		Papss1-204
Cbln1	Cbln1-202		Gm37913		Stoml1-206
Cbln1	Cbln1-203		Tmco4		Lcmt1-204
Cbln1	Cbln1-201		Morn2		Ipo9-206
Cbln4	Cbln4-201		Fbxo47		Ufd1-202
Cbr3	Cbr3-201		Ube2l6		Ddx11-201
Cbs	Cbs-203		Boll		Adamts9-203
Cbx7	Cbx7-203		Ncapd3		Gm28134-201
Cbx7	Cbx7-201		B230322F03Rik		Enpp2-202
Ccdc172	Ccdc172-201		Nlrp12		Tfe3-203
Ccl17	Ccl17-201		Mtr		Rcc2-205
Cdc7	Cdc7-201		Sox13		Olfr824-202
Cdh23	Cdh23-203		Gm17039		Gm21451-201
Cdh23	Cdh23-205		Pnpla2		Leprot-202
Cdh23	Cdh23-214		Gm11413		Sp1-202
Cdh23	Cdh23-206		Ier3		Zfp949-203
Cebpa	Cebpa-201		Gm2670		Gm45469-201
Cecr2	Cecr2-201		Tst		Smarca2-216
Cela3b	Cela3b-201		Slc25a18		Bricd5-201
Cemip	Cemip-201		Tarsl2		Blnk-202
Cenpv	Cenpv-201		Pdlim1		Zmynd11-218
Cep85	Cep85-207		Npr1		Plcb4-213
Cercam	Cercam-201		Glis3		Nop56-204
Chchd10	Chchd10-201		Gm14058		Ints10-204
Chchd10	Chchd10-202		Cry1		Zbtb7b-201
Chdh	Chdh-202		Nol8		Uqcr10-203
Chit1	Chit1-202		Lrrc32		Npm1-203
Chit1	Chit1-201		Camsap3		Acbd4-203
Chka	Chka-209		Tex30		Lig1-211
Chp2	Chp2-201		Kcnk12		Rprl2-201
Clca3a1	Clca3a1-202		Gpc4		Tusc3-205
Clca3a1	Clca3a1-201		Mylk2		Syne1-201
Clca3a2	Clca3a2-201		Aspn		C130071C03Rik-204
Cltb	Cltb-202		Mir9-3hg		Usp29-203
Cltb	Cltb-201		Pyroxd2		Anapc15-205
Clu	Clu-201		Gm14401		Dnajc2-207
Clu	Clu-209		Manba		Zfp935-204
CN725425	CN725425-202		Cul4b		9130015G15Rik-201
Cnga1	Cnga1-205		Gm45714		Hdhd2-208
Cnmd	Cnmd-203		Ptpn20		Polk-205
Cnmd	Cnmd-201		Egln3		Nr1h4-203
Cnpy1	Cnpy1-202		Gm35986		Srp54b-202
Coch	Coch-201		Zmym1		Son-202
Col14a1	Col14a1-201		1110046J04Rik		Abhd14a-203
Col14a1	Col14a1-203		Abcc4		Lrrc8d-202
Col14a1	Col14a1-204		Syt6		Gm3448-201
Col18a1	Col18a1-202		Reep6		Gabrb3-206
Col27a1	Col27a1-202		Nxnl2		Babam2-208
Col27a1	Col27a1-201		Sox3		Gpm6b-209
Col27a1	Col27a1-206		Prmt3		Dlg1-208
Col4a1	Col4a1-201		Hs6st1		Gdi1-206
Col4a2	Col4a2-201		Gfra2		Eprs-206
Col4a3	Col4a3-201		Calr4		Dph6-201
Col4a4	Col4a4-201		Tktl2		Tbcel-203
Col6a1	Col6a1-201		Egr2		Cacng5-201
Col6a2	Col6a2-201		Dmgdh		Tmem120b-202
Col6a3	Col6a3-202		Gm16029		Hmcn2-201
Col9a2	Col9a2-201		Rffl		AC116487.1-201
Col9a3	Col9a3-201		Gprc5b		Fblim1-201
Col9a3	Col9a3-206		Nipal1		Mthfr-202
Col9a3	Col9a3-205		Cdk5rap1		Tmem161a-210
Col9a3	Col9a3-202		Aifm3		Mapk10-204
Col9a3	Col9a3-203		Hps3		Zfp109-201
Col9a3	Col9a3-204		Pdk4		Clk1-210
Cp	Cp-202		Cyct		Eaf2-204
Cpeb1	Cpeb1-201		Sgol2a		Gvin1-202
Cpeb1	Cpeb1-203		Rad50		Gm13328-201
Cpeb1	Cpeb1-209		Terb2		Eef1g-201
Cpeb1	Cpeb1-207		Gm26578		Lrba-208
Cpsf4l	Cpsf4l-205		Gucy1a1		Gdi1-208
Cpsf4l	Cpsf4l-202		Gad2		Prss53-201
Cpsf4l	Cpsf4l-201		Esr2		Psenen-206
Cpsf4l	Cpsf4l-203		Ephx1		Fdft1-203
Creb3l1	Creb3l1-201		Dgka		Xlr3b-201
Crhr1	Crhr1-201		Mpzl2		Vmn1r199-202
Cspg5	Cspg5-205		Pip4k2a		Kmt2e-201
Cspg5	Cspg5-203		Gm19410		Eif5-205
Cspg5	Cspg5-201		Rhou		Gm14756-201
Cst11	Cst11-201		Lipg		Inpp5d-208
Cst12	Cst12-202		Nol6		Map9-203
Cst13	Cst13-201		Hey1		Gm21708-202
Cst3	Cst3-201		Xrcc6		Rbmy1a1-202
Cst8	Cst8-201		Raph1		Ube3a-218
Cst8	Cst8-203		Slc27a3		Nop56-208
Ctrb1	Ctrb1-201		Pacsin2		Sh3bgrl2-202
Cx3cl1	Cx3cl1-201		Ptp4a3		Fxyd5-214
Cyb5r3	Cyb5r3-203		Cerk		Sptbn4-202
Cyp11a1	Cyp11a1-201		Nfxl1		Plec-216
Cyp11a1	Cyp11a1-203		Taf7		Nrf1-216
Cyp17a1	Cyp17a1-201		Mdm2		Rhobtb1-210
Cyp26b1	Cyp26b1-205		Xlr4b		1810032O08Rik-205
Cyp26b1	Cyp26b1-204		Incenp		Glrx2-211
Cyp2b23	Cyp2b23-201		Snai3		Nek1-208
Dazl	Dazl-201		Sod3		Srd5a3-202
Dcaf4	Dcaf4-208		Sidt2		Mgat1-211
Ddit4l	Ddit4l-201		Ddx10		Rell2-210
Ddit4l	Ddit4l-202		Atp2b3		Kpna6-201
Ddx19b	Ddx19b-202		Zdhhc23		Rhox2f-201
Ddx4	Ddx4-202		Ppfibp2		Il17rd-203
Ddx4	Ddx4-201		Ptch1		Clk3-205
Ddx43	Ddx43-201		Bcar3		Arrdc4-202
Ddx58	Ddx58-201		Parp1		Impdh1-205
Ddx58	Ddx58-209		Fbln7		Gm15091-201
Defb19	Defb19-201		Timp3		Olfr1106-202
Dennd1c	Dennd1c-201		Vipr1		Rabggtb-203
Dennd2c	Dennd2c-202		Atp10a		Gm19428-201
Derl3	Derl3-203		Pold3		Cisd3-202
Dgke	Dgke-201		Adamtsl2		Eef1g-202
Dhh	Dhh-201		Gm16702		Myef2-207
Dlgap1	Dlgap1-201		Foxo1		Rnf212b-201
Dlgap1	Dlgap1-210		Usp9x		Rps8-206
Dlgap1	Dlgap1-207		Ankrd50		Dis3l-208
Dlgap3	Dlgap3-201		Cebpb		Arhgef3-204
Dmc1	Dmc1-201		Prc1		Tnik-203
Dmp1	Dmp1-201		Ipmk		Clasp1-224
Dmrt1	Dmrt1-201		Gm21992		Glod4-206
Dmrt3	Dmrt3-201		Ralgapa2		Ablim1-204
Dnd1	Dnd1-201		Zfp345		Smarca2-215
Dok7	Dok7-203		Gm1141		Tmem176b-212
Dok7	Dok7-201		H6pd		Gm13016-201
Dok7	Dok7-205		Dhrs7		Olfr878-205
Dppa2	Dppa2-201		Tcf21		Wdr31-201
Dppa3	Dppa3-202		Mast2		Bod1-202
Dppa3	Dppa3-201		Atf7ip2		Gm41192-201
Dppa4	Dppa4-202		Nhlrc2		Plod2-201
Dppa4	Dppa4-201		Gm29292		Stard7-206
Dppa5a	Dppa5a-201		Lpin3		Stk39-203
Dtna	Dtna-201		Nrn1		Fam110a-202
Dtna	Dtna-202		Adrb1		Prdm16-210
Dtnb	Dtnb-203		Gm53		Sh3bp5-202
Duox2	Duox2-201		Zdhhc2		1700047I17Rik2-201
Dusp15	Dusp15-203		Tacc1		Xlr4c-204
Dusp4	Dusp4-201		2200002J24Rik		5830411N06Rik-204
Dusp6	Dusp6-204		Rnf19b		Pkd2-202
Dynlt1	Dynlt1-201		Nhs		Snrpa1-207
Efcab10	Efcab10-201		Epha2		Srp14-203
Efhd1	Efhd1-201		C130089K02Rik		Nek4-205
Efhd1	Efhd1-202		Kntc1		Spsb3-202
Efhd1os	Efhd1os-201		Acoxl		Ercc6l2-202
Efhd2	Efhd2-201		Hdhd5		Plac9b-201
Egflam	Egflam-204		Ranbp17		Pigk-201
Egflam	Egflam-201		Gm11837		Ntn1-202
Egflam	Egflam-202		Mocos		Dstyk-204
Egr1	Egr1-202		Cilp2		Dmrtc1c1-201
Egr1	Egr1-201		Rhebl1		Dmrtc1c2-203
Egr4	Egr4-201		Nfkbiz		AC146911.1-202
Elavl2	Elavl2-204		Aatf		Slf1-202
Elavl2	Elavl2-202		Lama4		Tbc1d24-203
Elavl2	Elavl2-201		Hs6st2		Msh3-213
Ell2	Ell2-201		Myrip		Spock2-203
Elmo1	Elmo1-201		Pnmal1		Hyi-202
Elmo1	Elmo1-205		Nudt6		Mgat4a-202
Elmo1	Elmo1-203		Topaz1		Erc1-213
Emilin3	Emilin3-201		Agpat4		Ubc-202
Emilin3	Emilin3-202		Otud3		Dusp14-205
Emp1	Emp1-206		3110002H16Rik		Vmn1r75-203
Emp1	Emp1-201		Vps26a		Thyn1-201
Enpep	Enpep-201		Klf8		Olfr1263-203
Enpp3	Enpp3-201		Piwil4		Ccna2-203
Enpp3	Enpp3-204		Ctnnal1		Oxr1-204
Enpp3	Enpp3-202		Gm15419		Ash2l-204
Enpp3	Enpp3-205		Fam19a5		Hn1-202
Enpp6	Enpp6-201		Btn2a2		Myo1b-204
Entpd2	Entpd2-201		Rab11fip5		Vmn1r181-208
Entpd5	Entpd5-201		Gja1		Pigt-202
Entpd5	Entpd5-206		Efhc2		Vmn1r13-202
Epb41l4b	Epb41l4b-201		Tnnt2		Slc9a8-203
Epp13	Epp13-203		Gm36569		Gm28396-201
Eps8	Eps8-201		Pipox		Wdr95-207
Eps8	Eps8-202		Haus4		Lepr-202
Eps8	Eps8-203		Slc27a6		Vill-207
Eps8	Eps8-208		Kif18a		Tln2-209
Epx	Epx-201		Fam3c		Gm12070-201
Erbb3	Erbb3-201		Mhrt		Adra1b-201
Ero1l	Ero1l-202		Alg8		Abi2-210
Ero1lb	Ero1lb-201		Mboat2		Man2c1-202
Esco2	Esco2-201		Slc9a7		Zkscan3-207
Esm1	Esm1-201		Msh2		Nf2-203
Espn	Espn-212		Tmie		Creb5-203
Espn	Espn-201		Relt		Rps26-ps1-201
Esrrb	Esrrb-203		Rhox6		Mbp-201
Etd	Etd-201		Necab1		Eya3-205
Etnk2	Etnk2-201		Spire2		Tmem104-202
Etnk2	Etnk2-203		Polr2b		Ptp4a2-205
Etnk2	Etnk2-204		Dhtkd1		Fos-201
Etv1	Etv1-206		Nup88		Gm16439-201
Etv1	Etv1-212		Foxo6		Gm16031-201
Etv1	Etv1-211		Dusp5		Tmem161b-203
Etv4	Etv4-202		Adamts14		Sec14l1-204
Etv4	Etv4-207		Serpinb9b		Vmn1r181-202
Etv5	Etv5-201		Trim71		Gm10769-201
Evx1	Evx1-201		Tmem64		Mbd2-202
F930015N05Rik	F930015N05Rik-201		Plaa		C1rb-201
Fam114a1	Fam114a1-201		Ppp1cc		Gm4781-201
Fam169a	Fam169a-201		Fam198a		Gm11831-201
Fam169b	Fam169b-201		Brca1		Gfpt1-201
Fam184b	Fam184b-201		Gm7335		Dram1-203
Fam189a1	Fam189a1-201		D030047H15Rik		Fam134b-205
Fam20a	Fam20a-201		Ly6e		Mars-206
Fam46c	Fam46c-201		Heatr1		Gm26698-201
Fam83f	Fam83f-201		Gm340		Tor1aip2-201
Fancd2	Fancd2-208		Wif1		Nemf-203
Fastkd1	Fastkd1-204		Rnps1		Dnah6-204
Fastkd1	Fastkd1-202		Chst1		Clk2-204
Fastkd1	Fastkd1-201		Padi3		Nedd4-207
Fbln2	Fbln2-202		Fosb		Dicer1-206
Fbln2	Fbln2-206		Polr3b		Spata2l-202
Fbxl5	Fbxl5-204		Tmtc1		Tead1-203
Fbxo15	Fbxo15-204		Itpka		Disc1-203
Fbxo15	Fbxo15-201		Nadk		Shc4-201
Fbxo31	Fbxo31-205		P2ry2		1810032O08Rik-201
Fbxo32	Fbxo32-201		Itpr1		Larp1-201
Fdxr	Fdxr-201		Cyb5r1		Sh3bp1-206
Fdxr	Fdxr-202		Ubr5		Stil-202
Fdxr	Fdxr-204		Urb2		Nkx6-2-202
Fer1l4	Fer1l4-206		Nrde2		Olfr789-202
Fetub	Fetub-201		Sox7		Usp12-203
Fgf13	Fgf13-201		Deptor		Rbm18-203
Fgf16	Fgf16-201		Urgcp		Atp2b2-201
Fgf2	Fgf2-208		Kif20b		Pde2a-209
Fgf9	Fgf9-201		Nup107		Cntn4-211
Fgl1	Fgl1-201		Gm2415		Abhd14a-202
Fkbp5	Fkbp5-202		Nlrc4		Gm48899-201
Fkbp5	Fkbp5-201		Lrpprc		Tbc1d4-204
Fkbp6	Fkbp6-201		Dgcr8		Mga-215
Fkbp6	Fkbp6-203		Vwa1		Car7-204
Fkbp6	Fkbp6-202		Ush1g		Rpap2-202
Fkbp6	Fkbp6-204		Med18		Pank2-202
Fmr1nb	Fmr1nb-201		Tgfbr3		Rhox10-201
Foxh1	Foxh1-201		Pxmp2		Hsdl1-204
Foxr1	Foxr1-203		Emc1		Ralgapb-202
Foxr1	Foxr1-201		4930432K21Rik		Mgat4b-205
Foxr1	Foxr1-202		Espl1		Gm2004-201
Foxs1	Foxs1-201		Usp53		Gm14419-202
Frem1	Frem1-202		Gm2237		Rcor3-203
Fstl4	Fstl4-201		Armc8		Rcor3-226
Fut10	Fut10-204		Kat7		Lmf1-210
Fyn	Fyn-202		Isyna1		Bsg-202
Fzd5	Fzd5-202		Cmtm7		Cst9-201
Fzd9	Fzd9-201		AW551984		Olfr1318-205
G2e3	G2e3-202		Wapl		Zcchc4-202
Galnt10	Galnt10-202		Rhox7a		Cntn4-204
Galnt6	Galnt6-202		Tle4		Hp1bp3-214
Gas7	Gas7-202		Xlr3c		Brdt-202
Gas7	Gas7-204		Bhlhe40		Slc16a7-201
Gata4	Gata4-201		Rtkn2		Agpat3-207
Gata4	Gata4-202		Rnf125		5730507C01Rik-201
Gata4	Gata4-204		Col6a6		Psd-202
Gatm	Gatm-201		Pex7		Clk4-203
Gatm	Gatm-206		Jade3		Map2-206
Gatsl3	Gatsl3-201		Slc4a2		Ncstn-206
Gdf15	Gdf15-202		Pprc1		Tln2-201
Gdf3	Gdf3-201		Fbxl13		Slc8a1-203
Gem	Gem-202		Ddx27		Nrf1-219
Gem	Gem-201		Ccnb1ip1		Rnf10-210
Ggct	Ggct-202		P4ha1		Kif26b-203
Gjb2	Gjb2-201		Galnt1		Kmt5b-204
Gjb3	Gjb3-202		Dgkd		Dusp12-205
Gjb3	Gjb3-201		Ppan		Morf4l2-204
Gldc	Gldc-201		Pot1a		Cdc42bpa-202
Gldn	Gldn-201		Taf5		Cyb5r4-205
Gls2	Gls2-201		Usp37		Tspan9-204
Gm10244	Gm10244-202		Plppr4		Olfr728-204
Gm10324	Gm10324-201		Tlr12		Copa-204
Gm10499	Gm10499-202		Gm17334		Gm8110-202
Gm10863	Gm10863-205		Pdgfb		Cd8a-201
Gm11346	Gm11346-201		Carmil1		Rbm47-206
Gm11549	Gm11549-201		Zfp385b		Dst-215
Gm12958	Gm12958-201		Nts		Usp7-207
Gm13031	Gm13031-201		Mir6357		F3-204
Gm13110	Gm13110-201		Prkar2b		Anapc2-204
Gm14038	Gm14038-201		Cdca5		BC048644-202
Gm14124	Gm14124-201		Ezh1		Zfyve19-202
Gm14139	Gm14139-202		Gm37245		Ccnd3-218
Gm14344	Gm14344-201		Siah1b		Hbb-bs-201
Gm15262	Gm15262-202		Parp4		Dynlrb1-204
Gm17080	Gm17080-201		Cox7a1		Gng13-201
Gm17232	Gm17232-201		Mov10		Qars-225
Gm17936	Gm17936-201		C130032M10Rik		Olfr338-203
Gm1840	Gm1840-201		Odc1		Rhox4a-201
Gm19461	Gm19461-205		2210411M09Rik		Gm3333-202
Gm19553	Gm19553-201		Spag1		Ubap2-203
Gm2044	Gm2044-201		Zfp36l2		Folr1-202
Gm20684	Gm20684-201		Mylk3		Mpc1-ps-201
Gm25767	Gm25767-201		Dars2		Tecpr2-202
Gm2694	Gm2694-205		Msc		Sall2-201
Gm2694	Gm2694-207		Lgals9		Sept9-205
Gm2694	Gm2694-203		Fndc1		Gm29078-201
Gm2694	Gm2694-210		0610039K10Rik		Rab3a-202
Gm27191	Gm27191-201		Fam83d		Gm9833-201
Gm27194	Gm27194-201		Gm20421		Dock10-205
Gm2a	Gm2a-201		C1galt1		Raet1e-204
Gm3468	Gm3468-201		Zfyve28		Nelfb-205
Gm39090	Gm39090-201		Mtm1		Fbxw19-202
Gm41	Gm41-201		Bcat2		Banf1-202
Gm42517	Gm42517-201		Pak1ip1		Kcp-208
Gm43240	Gm43240-201		Pole		Mbp-206
Gm43305	Gm43305-201		Cct2		Mettl23-201
Gm4779	Gm4779-203		Pwwp2b		Ablim1-206
Gm4779	Gm4779-202		Fbxo17		Pxn-203
Gm5067	Gm5067-201		Snapc1		Tlr3-202
Gm5345	Gm5345-201		E2f1		Sspn-202
Gm5868	Gm5868-201		Tesmin		Rtf2-202
Gm6871	Gm6871-201		Tdp2		Smad5-206
Gm7972	Gm7972-203		Cep250		4930519K11Rik-201
Gm7972	Gm7972-201		Hspa1b		Cyp2ab1-201
Gm8091	Gm8091-201		Mtmr7		Myef2-202
Gm826	Gm826-202		Nanos3		Klhl20-202
Gm8909	Gm8909-203		A730049H05Rik		Olfr943-205
Gm9	Gm9-201		Znfx1		Gm7367-201
Gm9347	Gm9347-201		Chtf18		Yap1-206
Gm9625	Gm9625-201		Tor3a		Gemin6-201
Gm9770	Gm9770-201		Mphosph8		Spg11-203
Gml2	Gml2-201		Srp9		Sppl2b-210
Gmpr	Gmpr-201		1700030J22Rik		Apoc2-201
Gna14	Gna14-201		Il17d		Kdm3a-203
Got1l1	Got1l1-204		Mcmbp		Slc30a9-201
Got1l1	Got1l1-201		Urb1		AC164297.2-201
Gpat2	Gpat2-201		Hltf		Clcn7-204
Gpr182	Gpr182-201		Klhl23		Myo6-204
Gprin3	Gprin3-201		Inf2		Zfp980-201
Gramd1b	Gramd1b-212		Tmem150c		Tnks2-207
Gramd1b	Gramd1b-201		Gm38336		Cttn-201
Gramd2	Gramd2-203		Zfp951		Pbx2-202
Grb14	Grb14-208		Uhrf1bp1		Gm48275-201
Grb14	Grb14-201		Btg2		Rybp-202
Greb1l	Greb1l-205		Zbed5		Arl10-203
Grem2	Grem2-201		Ckap2		Psmb5-201
Grk5	Grk5-201		Trip10		Nolc1-208
Gsg1l	Gsg1l-201		Gm14261		Arpp19-202
Gsta2	Gsta2-203		Rasgrf2		Rhox4a2-201
Gstm1	Gstm1-201		Pvr		Mark2-220
Gstm1	Gstm1-203		Rps6ka1		Pde7a-210
Gstm1	Gstm1-202		Hacd2		Tspan18-205
Gstm1	Gstm1-204		Col16a1		Gm28145-201
Gstm2	Gstm2-201		1700001L05Rik		Tacc2-215
Gstm2	Gstm2-203		Cygb		Eno1-206
Gstm3	Gstm3-201		Ndfip1		AC090962.1-201
Gstm6	Gstm6-203		Dglucy		Plk4-204
Gstm6	Gstm6-205		Six1		Degs1-203
Gstm6	Gstm6-204		Gm38058		Klrb1c-203
Gstm6	Gstm6-202		Armcx6		Dpy19l4-202
Gstm6	Gstm6-201		Scamp5		Gm44364-201
Gstm6	Gstm6-206		Rundc3b		Ralgps1-204
Gstm7	Gstm7-201		Nfatc2ip		Als2-204
Gstm7	Gstm7-203		Vcpip1		Hk3-201
Gtsf1	Gtsf1-205		Srgap3		Fam221a-204
Hba-a2	Hba-a2-201		Heyl		Fancc-205
Hck	Hck-204		Gm45141		Rpl10-206
Hcrtr1	Hcrtr1-203		Sox6		Srebf1-210
Hcrtr1	Hcrtr1-201		Palb2		Uty-205
Hcrtr1	Hcrtr1-202		Clcn2		Sec16b-202
Helb	Helb-203		Pan2		Slc25a1-204
Hells	Hells-205		Nup133		Klf15-203
Hes5	Hes5-201		Colgalt1		Tcf25-207
Hesx1	Hesx1-202		Cad		Srsf5-209
Hfm1	Hfm1-201		Gli2		Trim44-202
Hhip	Hhip-201		Wdr43		Tulp2-202
Hist1h2bc	Hist1h2bc-201		Cul2		Akap2-204
Hivep3	Hivep3-209		Atmin		Coa7-205
Hjurp	Hjurp-202		Gm20402		Capzb-203
Hjurp	Hjurp-201		Scfd2		Ubap1l-202
Hk1	Hk1-203		Herc3		Crebzf-208
Hmgcs2	Hmgcs2-201		Ddhd1		Fcf1-202
Hmgcs2	Hmgcs2-202		Afg3l2		Tubgcp6-201
Hmgn2	Hmgn2-201		Exosc5		P2rx4-209
Hmgn2	Hmgn2-206		Cyp2s1		C030037D09Rik-202
Hmgn2	Hmgn2-204		Topbp1		Spock1-201
Hook1	Hook1-201		Ppp3cc		Ccdc28b-204
Hormad1	Hormad1-201		Cpeb2		Fbxw8-202
Hormad1	Hormad1-202		Cenpi		Olfr1217-203
Hormad2	Hormad2-201		Trim25		Pxn-210
Hpcal1	Hpcal1-201		Hoxd9		Insig2-208
Hpcal1	Hpcal1-202		Atp11b		Mrpl48-205
Hs3st3a1	Hs3st3a1-201		Cks2		Cradd-205
Hsd11b2	Hsd11b2-201		Polr1b		Msh4-207
Hsd17b1	Hsd17b1-201		Gspt1		Mdfi-206
Hsd17b3	Hsd17b3-202		Ccnb1		Olfr1215-202
Hsd17b3	Hsd17b3-204		Gm26899		Zbtb20-201
Hsd17b3	Hsd17b3-205		Oplah		Xpr1-203
Hsd3b1	Hsd3b1-201		Hebp2		AC139054.1-201
Hsd3b1	Hsd3b1-202		Fbl		Zfp58-201
Hsf2bp	Hsf2bp-201		Zbtb11		Mib1-203
Hsf2bp	Hsf2bp-202		Hif1a		Mthfs-201
Hspa4	Hspa4-203		Nos2		Dpy19l3-208
Hspa4l	Hspa4l-203		Gadd45g		Kcnj12-203
Htr6	Htr6-202		Pecam1		Gm20865-202
Htra1	Htra1-201		Gnai1		Adgrl3-203
Htra3	Htra3-201		Gm12940		Rhox2b-201
Iars2	Iars2-203		Rasgrp2		S100a10-203
Iars2	Iars2-202		Ftsj3		P2rx1-203
Ide	Ide-205		Itga6		Tmem44-203
Ide	Ide-206		5830462I19Rik		Zbtb41-202
Ide	Ide-204		Nup160		Olfr1238-203
Ide	Ide-207		Masp1		Pde1a-210
Ide	Ide-202		Ier2		Nkain4-205
Ide	Ide-208		Gm15283		Clip3-202
Ifi27	Ifi27-205		Mras		Tmem29-207
Ifi27	Ifi27-201		Dclre1a		Olfr859-203
Igfbp7	Igfbp7-201		Gm37297		Myt1l-204
Igsf21	Igsf21-201		Samhd1		Gm8822-201
Igsf23	Igsf23-201		4931406P16Rik		Gm3608-201
Il11ra1	Il11ra1-206		Rps6kl1		Aftph-209
Il11ra1	Il11ra1-204		4930558J18Rik		Rsrc2-210
Il11ra1	Il11ra1-210		Lrig1		Gm37565-201
Il11ra1	Il11ra1-209		Plekhm1		Dnajc11-211
Il17rb	Il17rb-201		Gm16048		Gpcpd1-211
Il17rb	Il17rb-203		Kdelr3		Hmgb1-204
Immt	Immt-205		Gm9888		Atp2c1-202
Inha	Inha-201		Polr1a		Ppfibp1-206
Inhbb	Inhbb-201		Brpf3		Nop56-212
Iqch	Iqch-201		Chpf		Cd82-204
Irf1	Irf1-202		Hsp90aa1		Rabep2-201
Irf8	Irf8-201		Wdr3		Nmrk1-204
Irgm1	Irgm1-201		Atp2b4		Sp140-201
Islr2	Islr2-201		Nid1		Kcng1-201
Islr2	Islr2-202		Ercc6l		Gm5128-202
Islr2	Islr2-205		Cox18		Ssh3-202
Itga11	Itga11-201		Brip1		Iffo1-205
Itgb5	Itgb5-202		Lars		Klhl13-204
Itgb5	Itgb5-201		Gm43481		Txnrd3-202
Itgb7	Itgb7-201		Gm16066		Cntn2-204
Itgb8	Itgb8-201		Tmem255b		Olfr510-203
Itih5	Itih5-201		Sppl2a		Clasp1-214
Itih5l-ps	Itih5l-ps-201		Rpl14-ps1		Baz2a-207
Jade1	Jade1-204		Dlat		Tjap1-201
Jade1	Jade1-206		Arhgap19		Gabpa-202
Jade1	Jade1-201		Fanci		Clk1-211
Jade1	Jade1-205		Tma16		Gm2223-201
Jade1	Jade1-203		Ect2		Src-205
Jak1	Jak1-201		Hspa12a		Cluap1-205
Jak3	Jak3-201		Wee1		Txlna-205
Jakmip1	Jakmip1-201		Mios		Ablim1-202
Jcad	Jcad-201		4930550L24Rik		Hnrnpf-203
Kank3	Kank3-201		Cd164		Rps24-210
Kank3	Kank3-202		Wdr62		Gm29446-201
Kazald1	Kazald1-201		Ephb1		Clk3-209
Kazn	Kazn-207		Ints4		Csde1-213
Kcne1l	Kcne1l-201		Kif11		Banp-214
Kcnh1	Kcnh1-202		Bard1		Sipa1l2-204
Kcnj3	Kcnj3-201		Pim1		Itgad-201
Kcnk2	Kcnk2-202		Acaa1b		Gm22146-201
Kcnk2	Kcnk2-205		Mtmr14		Atp2c1-212
Kcnk3	Kcnk3-201		Sobp		1700018B08Rik-204
Kcnma1	Kcnma1-221		Gm9899		Dnmt3a-206
Kcnma1	Kcnma1-213		Map2k1		Acly-204
Kcnma1	Kcnma1-234		Larp1b		Rtraf-201
Kcns2	Kcns2-201		Mthfd1		Mep1a-201
Kcns2	Kcns2-202		Ubl3		Gm28533-202
Kctd14	Kctd14-202		Exoc3l2		Ace2-202
Kctd14	Kctd14-203		Klhl32		Trp63-201
Kctd18	Kctd18-202		Maged1		Gm46223-201
Khdc1a	Khdc1a-201		Vrtn		Gm10146-201
Khdc3	Khdc3-201		Oit3		Gcnt2-201
Khdc3	Khdc3-204		Tdrd7		Olfr1369-ps1-203
Kif19a	Kif19a-201		Ppp1r14c		Acbd5-202
Kirrel2	Kirrel2-201		Pkig		Abhd6-203
Kit	Kit-201		Aldh1b1		Nln-205
Kit	Kit-204		Ttk		Ankle1-203
Klf5	Klf5-201		Pmepa1		Traf1-203
Klhdc4	Klhdc4-201		Xlr3a		Lef1-203
Klhl12	Klhl12-201		Wdhd1		Eps15-208
Klhl21	Klhl21-201		Cops7a		Tmem234-203
Kndc1	Kndc1-204		Thg1l		4930461G14Rik-201
Kndc1	Kndc1-201		Ptpn6		Adal-201
Kpna2	Kpna2-201		Stbd1		Nrf1-214
Kpna2	Kpna2-206		Flcn		Gbp3-201
Krt222	Krt222-201		2900026A02Rik		Nav2-202
Krt222	Krt222-202		Osgep		A1cf-201
Krt222	Krt222-203		Smarca1		8030451A03Rik-203
Krt79	Krt79-201		Pxk		Cyp19a1-201
L1td1	L1td1-202		Sat2		Pex5l-205
Lama3	Lama3-202		Arhgap23		Car9-202
Lamc3	Lamc3-201		Rab20		Rps12-205
Lancl3	Lancl3-201		Exo1		Gm4070-201
Ldhb	Ldhb-204		Trappc8		Arhgef4-201
Ldhb	Ldhb-201		Vcam1		Rims3-204
Lefty1	Lefty1-201		Fndc3b		Gm30122-202
Lefty2	Lefty2-201		Akap1		Gm15097-201
Lgr4	Lgr4-201		Nars2		Ankrd42-203
Lgr5	Lgr5-201		BC055324		Rad51ap1-203
Lhcgr	Lhcgr-201		Fabp3		Rpl27a-201
Lhx1	Lhx1-201		Asah1		Rps2-ps6-201
Liph	Liph-201		Clip4		Vmn1r90-204
Lpcat2	Lpcat2-201		Eda2r		Gm17737-201
Lrrc17	Lrrc17-201		Top3b		Rhox4g-201
Lrrfip1	Lrrfip1-205		Snx3		Olfr1246-202
Lrrfip1	Lrrfip1-203		Ccdc117		Pitx2-201
Ltbp4	Ltbp4-205		Nudt4		Zfp746-206
Ly6g6e	Ly6g6e-201		Cdca2		Mrto4-201
M1ap	M1ap-201		3110001I22Rik		Lsm14a-206
Mael	Mael-201		Khsrp		Cachd1-202
Mael	Mael-202		Birc3		Wdcp-204
Mafa	Mafa-201		Gm42609		Ttc26-201
Mafk	Mafk-201		Nmnat3		AC134468.1-201
Mageb16	Mageb16-202		Paqr5		AC154671.1-201
Mageb16	Mageb16-201		Noc2l		Papln-201
Mageb4	Mageb4-201		Fam185a		Fam168a-210
Mageb4	Mageb4-202		Rab3gap2		Rax-201
Mall	Mall-201		Dcaf13		Thumpd3-202
Mamld1	Mamld1-201		Fra10ac1		Ung-203
Mamld1	Mamld1-202		Heatr5a		Dynlt1-ps1-201
Map3k21	Map3k21-201		Tmem248		Spp1-204
Map7d2	Map7d2-203		Paqr7		Lrch1-204
Map7d2	Map7d2-204		Syap1		Gm10535-201
Mapk13	Mapk13-201		Sh2d4a		Gm44520-201
Mapk13	Mapk13-203		Atpaf2		Qrich2-201
Mapk13	Mapk13-202		Nol9		Birc6-220
Mapk4	Mapk4-202		Ctgf		Camk1-202
Mapk4	Mapk4-201		Dnaja3		Ola1-203
Mapk4	Mapk4-204		1810014B01Rik		Spp1-201
Mcrip2	Mcrip2-201		Gm42836		Dlc1-202
Me1	Me1-201		Gm37335		1700080O16Rik-202
Meltf	Meltf-201		Prkcb		Carnmt1-201
Mfge8	Mfge8-201		Hapln3		1700057H21Rik-201
Mfge8	Mfge8-202		Ipo4		Cd244-204
Mfsd13a	Mfsd13a-202		Kbtbd8		Gm3143-201
Mfsd13a	Mfsd13a-201		Ssx2ip		Ntrk2-207
Mgst2	Mgst2-201		Shq1		Atg4a-ps-201
Mical2	Mical2-202		Phtf2		Gm26603-201
Mical2	Mical2-201		Tmem87b		Cab39l-206
Mical2	Mical2-206		Ddias		Puf60-204
Mical2	Mical2-204		Cd320		Dmrtc1c2-201
Miox	Miox-201		Cluh		Rexo1-208
Mkrn1	Mkrn1-201		Aurka		Rpl3-206
Mkrn1	Mkrn1-206		Kctd3		Herc2-208
Mkrn1	Mkrn1-204		2700049A03Rik		Plxnb2-201
Mkrn1	Mkrn1-203		Anln		Pcdhgb8-201
Mkx	Mkx-201		Rictor		Nlgn3-202
Mmd2	Mmd2-201		Gm26840		Myo5a-206
Mme	Mme-201		Mycbp		Zfp507-206
Mnd1	Mnd1-201		Syn3		Taf1c-206
Morc1	Morc1-201		Map4k2		Olfr166-203
Mov10l1	Mov10l1-201		Med14		Ccdc88c-202
Mov10l1	Mov10l1-203		Dnajc13		Rbm5-220
Mov10l1	Mov10l1-205		Azi2		Macf1-214
Mpped1	Mpped1-201		Grn		Tspan9-211
Mro	Mro-202		Me2		Tubgcp3-203
Mro	Mro-201		Rlim		Sesn3-205
Mst1r	Mst1r-201		Pdgfa		Zfp952-203
Mst1r	Mst1r-204		Igfbpl1		Hdac7-203
Mt3	Mt3-201		Gstcd
mt-Nd3	mt-Nd3-201		Plppr5
Mup6	Mup6-201		Acbd3
Myadm	Myadm-201		Acot1
Mybl1	Mybl1-201		Gtf2e2
Mybl2	Mybl2-201		Aldh9a1
Mybpc3	Mybpc3-203		C2cd5
Mybpc3	Mybpc3-202		Ltbp3
Mybphl	Mybphl-201		Frat2
Myh14	Myh14-201		Oip5
Myh14	Myh14-205		Cars2
Myh7	Myh7-201		Vdac3-ps1
Myh8	Myh8-201		Foxn2
Myo18a	Myo18a-220		Hspa14
Myo18a	Myo18a-209		Sfmbt1
Myo18a	Myo18a-211		BC049715
Myo1a	Myo1a-201		Asf1b
Myo7a	Myo7a-201		Gm15708
Myof	Myof-211		Mmp9
N4bp2l1	N4bp2l1-201		Skiv2l2
Naa11	Naa11-201		Eogt
Nabp1	Nabp1-201		Ogg1
Nabp1	Nabp1-210		Gsta3
Nabp1	Nabp1-205		Gna12
Naip5	Naip5-201		Lctl
Nanog	Nanog-201		Trerf1
Nanog	Nanog-203		Spry1
Ncoa1	Ncoa1-202		Tgm2
Nedd9	Nedd9-202		Pask
Nefh	Nefh-201		AA414768
Nek2	Nek2-201		Sybu
Nek2	Nek2-205		Ppp1r13l
Nexmif	Nexmif-201		Gm42596
Nfatc2	Nfatc2-201		Kcnh3
Nfkbid	Nfkbid-203		Cep192
Nfkbid	Nfkbid-202		Gm14295
Ngef	Ngef-201		Atg101
Ngef	Ngef-204		Pilra
Ngfr	Ngfr-201		Ssfa2
Nkd2	Nkd2-202		Lbr
Nkd2	Nkd2-201		Camkk2
Nlrp14	Nlrp14-201		Ppp1r36
Nlrp4c	Nlrp4c-204		Slc11a1
Nlrp4c	Nlrp4c-201		Farsb
Nlrp4e	Nlrp4e-201		Acat1
Nlrp5	Nlrp5-202		Jag2
Nlrp5-ps	Nlrp5-ps-203		1700126G02Rik
Nmi	Nmi-205		Hsp90b1
Nmt2	Nmt2-202		Klf4
Nmt2	Nmt2-203		Phlda3
Nmt2	Nmt2-201		Ggt5
Nodal	Nodal-201		Nup205
Npffr1	Npffr1-201		Gsr
Nphs1	Nphs1-203		Zwint
Nphs1	Nphs1-201
Nphs1os	Nphs1os-201
Nppc	Nppc-201
Nr0b2	Nr0b2-201
Nr1d2	Nr1d2-201
Nr1d2	Nr1d2-202
Nr4a1	Nr4a1-201
Nr5a1	Nr5a1-202
Nr5a1	Nr5a1-201
Nrbp2	Nrbp2-207
Nrbp2	Nrbp2-208
Nrbp2	Nrbp2-203
Nrbp2	Nrbp2-205
Nrg1	Nrg1-215
Nrg1	Nrg1-213
Nt5dc3	Nt5dc3-201
Nt5e	Nt5e-201
Ntf5	Ntf5-201
Nuak2	Nuak2-202
Nup35	Nup35-201
Nup35	Nup35-204
Odf2	Odf2-203
Olfml2a	Olfml2a-201
Olfr316	Olfr316-202
Olig1	Olig1-201
Ooep	Ooep-201
Optn	Optn-205
Osgin1	Osgin1-206
Otoa	Otoa-201
Otoa	Otoa-202
Otof	Otof-202
Otog	Otog-202
Otx2	Otx2-204
Padi2	Padi2-201
Paip1	Paip1-202
Paip1	Paip1-208
Paip1	Paip1-203
Paip1	Paip1-207
Paip1	Paip1-206
Pak3	Pak3-207
Pak3	Pak3-210
Pak3	Pak3-209
Pak3	Pak3-205
Pak3	Pak3-206
Papss2	Papss2-201
Parp12	Parp12-201
Pax6	Pax6-204
Pax6	Pax6-203
Pcdhgc4	Pcdhgc4-201
Pcgf5	Pcgf5-210
Pcp4l1	Pcp4l1-201
Pcsk5	Pcsk5-202
Pcsk6	Pcsk6-202
Pcsk6	Pcsk6-201
Pcsk6	Pcsk6-204
Pdgfra	Pdgfra-208
Pdgfra	Pdgfra-201
Pdk1	Pdk1-202
Pdp1	Pdp1-206
Pds5a	Pds5a-203
Pdyn	Pdyn-201
Pdzd2	Pdzd2-205
Pdzd2	Pdzd2-201
Pdzd2	Pdzd2-208
Pdzd2	Pdzd2-206
Pex26	Pex26-202
Pex26	Pex26-201
Pgap2	Pgap2-203
Pgbd5	Pgbd5-204
Pgp	Pgp-201
Phf11d	Phf11d-203
Phf8	Phf8-201
Pianp	Pianp-201
Pik3cb	Pik3cb-203
Pik3cb	Pik3cb-201
Pik3cd	Pik3cd-201
Pik3cd	Pik3cd-205
Pik3cd	Pik3cd-202
Pik3cd	Pik3cd-214
Pik3cd	Pik3cd-206
Pitpnm2	Pitpnm2-205
Piwil2	Piwil2-201
Pja1	Pja1-201
Pknox2	Pknox2-207
Pla1a	Pla1a-201
Pla2g10	Pla2g10-201
Pla2g4e	Pla2g4e-201
Pla2g4e	Pla2g4e-204
Pla2g5	Pla2g5-203
Pla2g5	Pla2g5-205
Plcb2	Plcb2-202
Plcb2	Plcb2-206
Plcb2	Plcb2-204
Plcb2	Plcb2-205
Plcb2	Plcb2-203
Plcd1	Plcd1-203
Plcg2	Plcg2-201
Plekha4	Plekha4-201
Plekha4	Plekha4-210
Plekha6	Plekha6-211
Plekhg4	Plekhg4-201
Plin1	Plin1-202
Plk3	Plk3-201
Pls1	Pls1-201
Pltp	Pltp-201
Plxdc1	Plxdc1-201
Plxdc1	Plxdc1-203
Plxnb3	Plxnb3-201
Plxnc1	Plxnc1-201
Pmaip1	Pmaip1-201
Pml	Pml-211
Pmm1	Pmm1-201
Pmm1	Pmm1-206
Pmm1	Pmm1-202
Pnkd	Pnkd-202
Pnldc1	Pnldc1-201
Pnmal2	Pnmal2-201
Pnmt	Pnmt-201
Pnpla7	Pnpla7-201
Poli	Poli-201
Pou2f3	Pou2f3-202
Pou5f1	Pou5f1-201
Ppat	Ppat-205
Ppm1j	Ppm1j-201
Ppp1r13b	Ppp1r13b-203
Ppp1r15a	Ppp1r15a-202
Ppp1r16b	Ppp1r16b-203
Ppp1r16b	Ppp1r16b-201
Ppt1	Ppt1-201
Pqlc1	Pqlc1-202
Pqlc1	Pqlc1-207
Pqlc1	Pqlc1-205
Prdm1	Prdm1-202
Prdm1	Prdm1-201
Prdm14	Prdm14-201
Prlr	Prlr-201
Prlr	Prlr-202
Proc	Proc-201
Prokr2	Prokr2-201
Prokr2	Prokr2-202
Prokr2	Prokr2-204
Proser2	Proser2-201
Proser2	Proser2-203
Prpsap1	Prpsap1-209
Prr19	Prr19-201
Prr23a3	Prr23a3-201
Prss35	Prss35-201
Psat1	Psat1-207
Psma8	Psma8-201
Psors1c2	Psors1c2-201
Ptgds	Ptgds-202
Ptgds	Ptgds-203
Ptgds	Ptgds-204
Ptgds	Ptgds-201
Ptgds	Ptgds-205
Ptk2b	Ptk2b-208
Ptk2b	Ptk2b-201
Ptk2b	Ptk2b-203
Ptk2b	Ptk2b-207
Ptpn22	Ptpn22-201
Ptpn5	Ptpn5-201
Ptpre	Ptpre-201
Ptpro	Ptpro-203
Ptpro	Ptpro-201
Qsox2	Qsox2-202
Qsox2	Qsox2-201
Rab11fip1	Rab11fip1-201
Rab27a	Rab27a-203
Rab27a	Rab27a-201
Rab35	Rab35-202
Rab35	Rab35-201
Rab3b	Rab3b-201
Rab6b	Rab6b-201
Rad18	Rad18-206
Rad18	Rad18-201
Rad54b	Rad54b-201
Radil	Radil-201
Ralgps2	Ralgps2-202
Ralgps2	Ralgps2-201
Ralgps2	Ralgps2-204
Ralgps2	Ralgps2-215
Rangap1	Rangap1-202
Rapgef4	Rapgef4-210
Rasd1	Rasd1-201
Rasd2	Rasd2-202
Rasgef1b	Rasgef1b-209
Rasgef1b	Rasgef1b-201
Rasgef1b	Rasgef1b-207
Rasl12	Rasl12-201
Rassf5	Rassf5-202
Rassf5	Rassf5-201
Rbm44	Rbm44-201
Rbm45	Rbm45-201
Rbm46	Rbm46-202
Rbmxl2	Rbmxl2-201
Rcan1	Rcan1-201
Rdh7	Rdh7-201
Rec114	Rec114-201
Reep2	Reep2-201
Ren1	Ren1-201
Rex2	Rex2-201
Rgcc	Rgcc-201
Rgn	Rgn-201
Rgs11	Rgs11-208
Rgs11	Rgs11-211
Rhbdf2	Rhbdf2-201
Rhox1	Rhox1-201
Rhox2a	Rhox2a-201
Rhox2c	Rhox2c-201
Rhox2g	Rhox2g-202
Rhox2h	Rhox2h-201
Rhox5	Rhox5-204
Rhox5	Rhox5-202
Rhox8	Rhox8-201
Rhox9	Rhox9-201
Rhox9	Rhox9-204
Rimbp2	Rimbp2-205
Rimbp2	Rimbp2-207
Rims4	Rims4-201
Rin3	Rin3-201
Ripor2	Ripor2-206
Ripor2	Ripor2-204
Ripor2	Ripor2-203
Rnd2	Rnd2-201
Rnf17	Rnf17-201
Rnf17	Rnf17-202
Rnf17	Rnf17-205
Rnf17	Rnf17-204
Rnf181	Rnf181-218
Rnf181	Rnf181-201
Rnf19a	Rnf19a-201
Robo2	Robo2-211
Robo2	Robo2-202
Robo2	Robo2-201
Robo2	Robo2-209
Robo2	Robo2-206
Robo2	Robo2-204
Robo2	Robo2-210
Rpl10l	Rpl10l-201
Rpl26	Rpl26-201
Rpl29	Rpl29-202
Rpl29	Rpl29-201
Rpl29	Rpl29-203
Rpl34	Rpl34-202
Rpl34	Rpl34-205
Rpl34	Rpl34-201
Rpl34	Rpl34-204
Rpl35a	Rpl35a-204
Rpl35a	Rpl35a-201
Rpl35a	Rpl35a-202
Rpl39l	Rpl39l-202
Rpl39l	Rpl39l-201
Rpp25	Rpp25-201
Rprml	Rprml-201
Rps2	Rps2-208
Rps2	Rps2-201
Rps2	Rps2-206
Rps2	Rps2-204
Rps2	Rps2-203
Rps2	Rps2-202
Rps4l	Rps4l-201
Rpsa-ps10	Rpsa-ps10-201
Rreb1	Rreb1-210
Rsg1	Rsg1-201
Rsph1	Rsph1-201
Rtn4rl1	Rtn4rl1-201
Sall4	Sall4-201
Sbno1	Sbno1-202
Scara5	Scara5-201
Scarb1	Scarb1-201
Scarb1	Scarb1-209
Scgn	Scgn-201
Schip1	Schip1-203
Scml2	Scml2-205
Scml2	Scml2-204
Sct	Sct-202
Scube2	Scube2-203
Sdc4	Sdc4-201
Sec14l4	Sec14l4-201
Sel1l3	Sel1l3-201
Sema3g	Sema3g-201
Sema4a	Sema4a-214
Sema4a	Sema4a-201
Sema5b	Sema5b-201
Sema5b	Sema5b-202
Sema7a	Sema7a-201
Sept11	Sept11-208
Serinc3	Serinc3-201
Serpina3b	Serpina3b-201
Serpina5	Serpina5-201
Serpinb1a	Serpinb1a-201
Serpinb1a	Serpinb1a-202
Serpinb6a	Serpinb6a-201
Serpinb6a	Serpinb6a-206
Serpine2	Serpine2-201
Serpine2	Serpine2-204
Serpine2	Serpine2-203
Sfn	Sfn-201
Sfrp4	Sfrp4-201
Sgk3	Sgk3-203
Sgk3	Sgk3-201
Sgpp1	Sgpp1-201
Sh3tc2	Sh3tc2-201
Shbg	Shbg-201
Shisa2	Shisa2-201
Shtn1	Shtn1-201
Siglece	Siglece-201
Sil1	Sil1-201
Sin3b	Sin3b-202
Slc13a2	Slc13a2-201
Slc16a2	Slc16a2-201
Slc25a31	Slc25a31-201
Slc25a33	Slc25a33-201
Slc29a1	Slc29a1-204
Slc29a1	Slc29a1-213
Slc29a1	Slc29a1-223
Slc29a1	Slc29a1-202
Slc29a1	Slc29a1-203
Slc29a1	Slc29a1-211
Slc30a2	Slc30a2-204
Slc34a2	Slc34a2-201
Slc35d3	Slc35d3-201
Slc35f2	Slc35f2-201
Slc37a1	Slc37a1-202
Slc37a1	Slc37a1-201
Slc38a5	Slc38a5-201
Slc44a1	Slc44a1-201
Slc45a4	Slc45a4-202
Slc45a4	Slc45a4-203
Slc4a11	Slc4a11-201
Slc52a3	Slc52a3-204
Slc52a3	Slc52a3-201
Slc5a11	Slc5a11-201
Slc6a14	Slc6a14-201
Slc7a2	Slc7a2-202
Slc7a5	Slc7a5-201
Slc9a2	Slc9a2-201
Slco4c1	Slco4c1-201
Smad2	Smad2-205
Smc1b	Smc1b-201
Smoc1	Smoc1-201
Smoc2	Smoc2-201
Smtnl2	Smtnl2-201
Smtnl2	Smtnl2-202
Snx14	Snx14-206
Snx25	Snx25-208
Socs2	Socs2-201
Socs2	Socs2-202
Socs2	Socs2-205
Socs2	Socs2-207
Socs2	Socs2-211
Socs2	Socs2-203
Socs2	Socs2-206
Socs2	Socs2-209
Sohlh2	Sohlh2-201
Sorbs3	Sorbs3-203
Sorcs2	Sorcs2-201
Sowahb	Sowahb-201
Sox15	Sox15-201
Sox2	Sox2-201
Sox8	Sox8-201
Sox9	Sox9-201
Sparc	Sparc-208
Sparc	Sparc-209
Spata21	Spata21-201
Spata5	Spata5-209
Spats2l	Spats2l-206
Sphk1	Sphk1-205
Sphk1	Sphk1-202
Sphk1	Sphk1-203
Sphk1	Sphk1-204
Sphk1	Sphk1-208
Spic	Spic-201
Spo11	Spo11-202
Spry4	Spry4-201
Sptbn2	Sptbn2-201
Srpx2	Srpx2-201
St3gal4	St3gal4-201
St3gal4	St3gal4-207
St5	St5-201
Stag3	Stag3-201
Stag3	Stag3-209
Stambpl1	Stambpl1-201
Star	Star-201
Stc1	Stc1-201
Stc2	Stc2-201
Steap3	Steap3-202
Stim1	Stim1-201
Stk17b	Stk17b-201
Stk31	Stk31-201
Stk31	Stk31-203
Stk38l	Stk38l-202
Ston1	Ston1-203
Stox2	Stox2-208
Stox2	Stox2-201
Susd3	Susd3-202
Susd3	Susd3-201
Svil	Svil-211
Syce1	Syce1-201
Syce2	Syce2-204
Sycp1	Sycp1-202
Sycp1	Sycp1-201
Sycp2	Sycp2-201
Sycp3	Sycp3-203
Sycp3	Sycp3-201
Syk	Syk-202
Synj2	Synj2-209
Synm	Synm-202
Synm	Synm-205
Sytl3	Sytl3-201
Sytl3	Sytl3-205
Tacr3	Tacr3-201
Taf4b	Taf4b-201
Tbx2	Tbx2-201
Tbx4	Tbx4-201
Tbx4	Tbx4-203
Tcea1-ps1	Tcea1-ps1-201
Tcf23	Tcf23-201
Tcfl5	Tcfl5-201
Tcl1	Tcl1-201
Tcl1	Tcl1-202
Tdgf1	Tdgf1-201
Tdh	Tdh-201
Tdh	Tdh-205
Tdrd1	Tdrd1-203
Tdrd12	Tdrd12-201
Tdrd5	Tdrd5-201
Tdrd5	Tdrd5-204
Tdrkh	Tdrkh-208
Terf1	Terf1-202
Tesc	Tesc-201
Tesc	Tesc-203
Tesc	Tesc-206
Tesc	Tesc-202
Tex10	Tex10-201
Tex11	Tex11-201
Tex11	Tex11-202
Tex12	Tex12-201
Tex12	Tex12-202
Tex14	Tex14-201
Tex19.1	Tex19.1-201
Tex19.2	Tex19.2-201
Tex2	Tex2-201
Tex21	Tex21-202
Tfap2c	Tfap2c-204
Tfap2c	Tfap2c-206
Tfap2c	Tfap2c-201
Tgif2-ps2	Tgif2-ps2-201
Thbd	Thbd-201
Tiam1	Tiam1-203
Tiam1	Tiam1-214
Tigar	Tigar-202
Tigar	Tigar-201
Tinagl1	Tinagl1-203
Tinagl1	Tinagl1-202
Tle6	Tle6-210
Tmc3	Tmc3-203
Tmc3	Tmc3-202
Tmem117	Tmem117-201
Tmem181b-ps	Tmem181b-ps-201
Tmem184a	Tmem184a-201
Tmem184a	Tmem184a-202
Tmem200b	Tmem200b-201
Tmem63a	Tmem63a-205
Tmem86a	Tmem86a-201
Tmprss13	Tmprss13-201
Tnfrsf12a	Tnfrsf12a-202
Tnfrsf12a	Tnfrsf12a-201
Tnnc1	Tnnc1-202
Tnni1	Tnni1-208
Tnni1	Tnni1-204
Tox2	Tox2-202
Tpd52	Tpd52-206
Tprn	Tprn-201
Trac	Trac-202
Trak1	Trak1-211
Trank1	Trank1-201
Trank1	Trank1-202
Trap1a	Trap1a-201
Trib3	Trib3-201
Trim12a	Trim12a-203
Trim47	Trim47-202
Trim47	Trim47-201
Trim47	Trim47-206
Trim6	Trim6-205
Triml2	Triml2-204
Trpa1	Trpa1-201
Trpm5	Trpm5-207
Trpm5	Trpm5-205
Tsku	Tsku-202
Tsku	Tsku-203
Tsku	Tsku-205
Tsku	Tsku-206
Tsku	Tsku-207
Tspan11	Tspan11-201
Tspan15	Tspan15-201
Tspan15	Tspan15-202
Tspan32	Tspan32-201
Tspan32	Tspan32-203
Tspan32	Tspan32-204
Tspan5	Tspan5-202
Ttc39c	Ttc39c-201
Ttyh1	Ttyh1-203
Ttyh1	Ttyh1-217
Ttyh1	Ttyh1-202
Tuba3a	Tuba3a-201
Tuba3b	Tuba3b-201
Tyro3	Tyro3-201
Uba1y	Uba1y-202
Uba1y	Uba1y-201
Ubash3a	Ubash3a-201
Ube2t	Ube2t-201
Ublcp1	Ublcp1-201
Ucp2	Ucp2-210
Ucp2	Ucp2-202
Umodl1	Umodl1-203
Umodl1	Umodl1-202
Unc13b	Unc13b-201
Unc5a	Unc5a-202
Upk2	Upk2-201
Usp26	Usp26-201
Usp43	Usp43-201
Usp43	Usp43-202
Utf1	Utf1-201
Vars	Vars-210
Vcp	Vcp-201
Vcp	Vcp-202
Vdac3	Vdac3-202
Vdr	Vdr-201
Vegfa	Vegfa-201
Vegfd	Vegfd-201
Vnn1	Vnn1-201
Vsig10	Vsig10-202
Vsig10	Vsig10-206
Vstm4	Vstm4-201
Wdr64	Wdr64-205
Wdr75	Wdr75-207
Wfdc1	Wfdc1-201
Whamm	Whamm-201
Wnt3	Wnt3-201
Wnt5a	Wnt5a-203
Wnt6	Wnt6-201
Wnt6	Wnt6-202
Wsb2	Wsb2-201
Xlr4a	Xlr4a-201
Zar1	Zar1-201
Zbtb32	Zbtb32-202
Zc3hav1	Zc3hav1-201
Zc3hav1	Zc3hav1-203
Zfp125	Zfp125-203
Zfp264	Zfp264-202
Zfp296	Zfp296-201
Zfp367	Zfp367-201
Zfp42	Zfp42-201
Zfp473	Zfp473-204
Zfp534	Zfp534-201
Zfp600	Zfp600-201
Zfp640	Zfp640-202
Zfp667	Zfp667-202
Zfp750	Zfp750-201
Zfp819	Zfp819-201
Zfp819	Zfp819-202
Zfp874a	Zfp874a-203
Zfp874a	Zfp874a-202
Zfp936	Zfp936-203
Zfp97	Zfp97-201
Zfp981	Zfp981-203
Zfp985	Zfp985-201
Zfp987	Zfp987-203
Zfp988	Zfp988-201
Zfy1	Zfy1-202
Zglp1	Zglp1-201
Zic3	Zic3-201
Zim3	Zim3-202
Zscan10	Zscan10-205
Zscan10	Zscan10-204
Zscan5b	Zscan5b-201
Zswim1	Zswim1-201
Zyg11a	Zyg11a-203
Zyg11a	Zyg11a-202
