# Supplementary material for: Differential isoform expression and alternative splicing in sex determination in mice
Source: BMC Genomics. 2019 Mar 12;20:202. doi: 10.1186/s12864-019-5572-x (PMC6419433; doi:10.1186/s12864-019-5572-x)
Supplement: Supplementary file 25 — Sequences of the primers used in this study. (XLSX 11 kb) [file 12864_2019_5572_MOESM25_ESM.xlsx]

## Sheet: Sheet1
Table S20. Sequences of primers used in this study.
Gene	Name	Forward	Reverse	length of amplicon(bp)
kdm5c/Kdm5d	Lysine Demethylase 5c/d (for sexing)	CCGCTGCCAAATTCTTTGG	TGAAGCTTTTGGCTTTGAG	350/300
Sry	Sex Determining Region Y	AAGCGCCCCATGAATGCATTTATGGT	ACACTTTAGCCCTCCGATGAGGCTGA	231
Rbmy	RNA binding motif protein, Y chromosome	GAACCAGAGGTGCTTCAAGAAT	CCCAGAAGAACTCACATTGAAA	130
